# Supplementary material for: Generalized method of moments for estimating parameters of stochastic reaction networks
Source: BMC Syst Biol. 2016 Oct 21;10:98. doi: 10.1186/s12918-016-0342-8 (PMC5073941; doi:10.1186/s12918-016-0342-8)
Supplement: Additional file 2 — Matlab code and data. This file contains the Matlab codes and samples which were used to produce the results. (GZ 9349 kb) [file 12918_2016_342_MOESM2_ESM.gz]

Archive with 323 entries (268 files):
- Data/Gene Expression/samples/t01021.csv
- Data/Exclusive Switch/samples/6/t004.csv
- Data/Exclusive Switch/samples/17/t001.csv
- Data/Exclusive Switch/weightmatrix.m
- Data/Exclusive Switch/samples/3/t002.csv
- Data/Gene Expression/samples/t0108.csv
- Data/Exclusive Switch/samples/40/t002.csv
- Data/Gene Expression/samples/t01013.csv
- Data/Exclusive Switch/samples/43/t004.csv
- Data/Exclusive Switch/samples/31/t002.csv
- Data/Gene Expression/samples/t01048.csv
- Data/Exclusive Switch/samples/27/t002.csv
- Data/Exclusive Switch/samples/34/t004.csv
- Data/Exclusive Switch/samples/1/t001.csv
- Data/Exclusive Switch/samples/18/t002.csv
- Data/Exclusive Switch/samples/4/t003.csv
- Data/Exclusive Switch/samples/41/t003.csv
- Data/Exclusive Switch/samples/25/t001.csv
- Data/Exclusive Switch/samples/32/t003.csv
- Data/Exclusive Switch/samples/28/t003.csv
- Data/Exclusive Switch/samples/16/t001.csv
- Data/Exclusive Switch/samples/2/t002.csv
- Data/Exclusive Switch/samples/19/t003.csv
- Data/Exclusive Switch/samples/5/t004.csv
- Data/Gene Expression/samples/t01030.csv
- Data/Exclusive Switch/samples/42/t004.csv
- Data/Exclusive Switch/samples/30/t002.csv
- Data/Exclusive Switch/samplemom.m
- Data/Exclusive Switch/samples/26/t002.csv
- Data/Exclusive Switch/samples/29/t004.csv
- Data/Exclusive Switch/samples/33/t004.csv
- Data/Gene Expression/samples/t01022.csv
- Data/Exclusive Switch/samples/17/t002.csv
- Data/Exclusive Switch/samples/3/t003.csv
- Data/Gene Expression/samples/t0109.csv
- Data/Gene Expression/samples/t01014.csv
- Data/Exclusive Switch/samples/40/t003.csv
- Data/Exclusive Switch/samples/31/t003.csv
- Data/Exclusive Switch/samples/24/t001.csv
- Data/Gene Expression/samples/t01049.csv
- Data/Exclusive Switch/samples/27/t003.csv
- Data/Exclusive Switch/samples/15/t001.csv
- Data/Exclusive Switch/samples/1/t002.csv
- Data/Exclusive Switch/samples/18/t003.csv
- Data/Exclusive Switch/samples/4/t004.csv
- Data/Exclusive Switch/samples/41/t004.csv
- Data/Exclusive Switch/samples/25/t002.csv
- Data/Exclusive Switch/samples/28/t004.csv
- Data/Exclusive Switch/samples/32/t004.csv
- Data/Exclusive Switch/samples/16/t002.csv
- Data/Exclusive Switch/samples/2/t003.csv
- Data/Exclusive Switch/samples/19/t004.csv
- Data/Gene Expression/samples/t01031.csv
- Data/Exclusive Switch/samples/23/t001.csv
- Data/Exclusive Switch/samples/26/t003.csv
- Data/Exclusive Switch/samples/30/t003.csv
- Data/Gene Expression/samples/t01023.csv
- Data/Exclusive Switch/samples/14/t001.csv
- Data/Exclusive Switch/samples/17/t003.csv
- Data/Gene Expression/samples
- Data/Exclusive Switch/samples/3/t004.csv
- Data/Exclusive Switch/samples/40/t004.csv
- Data/Gene Expression/samples/t01015.csv
- Data/Exclusive Switch/samples/24/t002.csv
- Data/Exclusive Switch/samples/27/t004.csv
- Data/Exclusive Switch/samples/31/t004.csv
- Data/Exclusive Switch/samples/15/t002.csv
- Data/Exclusive Switch/samples/1/t003.csv
- Data/Exclusive Switch/samples/18/t004.csv
- Data/Exclusive Switch/samples/22/t001.csv
- Data/Exclusive Switch/samples/25/t003.csv
- Data/Exclusive Switch/samples/13/t001.csv
- Data/Gene Expression/samples/t01040.csv
- Data/Exclusive Switch/samples/16/t003.csv
- Data/Exclusive Switch
- Data/Exclusive Switch/samples/2/t004.csv
- Data/Gene Expression/samples/t01032.csv
- Data/Exclusive Switch/samples/23/t002.csv
- Data/Exclusive Switch/samples/30/t004.csv
- Data/Exclusive Switch/samples/26/t004.csv
- Data/Gene Expression/samples/t01024.csv
- Data/Exclusive Switch/samples/14/t002.csv
- Data/Exclusive Switch/samples/17/t004.csv
- Data/Gene Expression
- Data/Gene Expression/samples/t01016.csv
- Data/Exclusive Switch/samples/21/t001.csv
- Data/Exclusive Switch/samples/24/t003.csv
- Data/Exclusive Switch/samples/12/t001.csv
- Data/Exclusive Switch/samples/15/t003.csv
- Data/Exclusive Switch/samples/1/t004.csv
- Data/Gene Expression/samples/t0101.csv
- Data/Exclusive Switch/samples/50
- Data/Exclusive Switch/samples/44
- Data/Exclusive Switch/samples/22/t002.csv
- Data/Exclusive Switch/TwoStep.m
- Data/Exclusive Switch/samples/25/t004.csv
- Data/Exclusive Switch/samples/13/t002.csv
- Data/Exclusive Switch/samples/49/t001.csv
- Data/Gene Expression/samples/t01041.csv
- Data/Exclusive Switch/samples/16/t004.csv
- Data/Exclusive Switch/samples/11/t001.csv
- Data/Gene Expression/TwoStep.m
- Data/Gene Expression/samples/t01033.csv
- Data/Exclusive Switch/samples/20/t001.csv
- Data/Exclusive Switch/samples/23/t003.csv
- Data/Gene Expression/Demean.m
- Data/Gene Expression/weightmatrix2.m
- Data/Exclusive Switch/samples/14/t003.csv
- Data/Gene Expression/samples/t01025.csv
- Data/Exclusive Switch/samples/49
- Data/Exclusive Switch/samples/48
- Data/Exclusive Switch/samples/47
- Data/Exclusive Switch/samples/46
- Data/Exclusive Switch/samples/45
- Data/Exclusive Switch/samples/43
- Data/Exclusive Switch/samples/42
- Data/Exclusive Switch/samples/41
- Data/Gene Expression/samples/t01017.csv
- Data/Exclusive Switch/samples/40
- Data/Exclusive Switch/samples/21/t002.csv
- Data/Exclusive Switch/samples/24/t004.csv
- Data/Exclusive Switch/samples/12/t002.csv
- Data/Exclusive Switch/samples/48/t001.csv
- Data/Gene Expression/samplemom.m
- Data/Exclusive Switch/samples/15/t004.csv
- Data/Exclusive Switch/samples/10/t001.csv
- Data/Exclusive Switch/samples/39/t001.csv
- Data/Exclusive Switch/samples/13/t003.csv
- Data/Gene Expression/samples/t0102.csv
- Data/Gene Expression/samples/t01050.csv
- Data/Exclusive Switch/samples/22/t003.csv
- Data/Exclusive Switch/samples/39
- Data/Exclusive Switch/samples/34
- Data/Exclusive Switch/samples/37
- Data/Exclusive Switch/samples/36
- Data/Exclusive Switch/samples/31
- Data/Exclusive Switch/samples/49/t002.csv
- Data/Gene Expression/samples/t01042.csv
- Data/Exclusive Switch/samples/38
- Data
- Data/Exclusive Switch/samples/35
- Data/Exclusive Switch/samples/32
- Data/Exclusive Switch/samples/33
- Data/Exclusive Switch/samples/30
- Data/Gene Expression/samples/t01034.csv
- Data/Gene Expression/momdiff2.m
- Data/Exclusive Switch/samples/20/t002.csv
- Data/Exclusive Switch/samples/23/t004.csv
- Data/Exclusive Switch/Demean.m
- Data/Exclusive Switch/samples/11/t002.csv
- Data/Exclusive Switch/samples/47/t001.csv
- Data/Gene Expression/samples/t01026.csv
- Data/Exclusive Switch/samples/14/t004.csv
- Data/Exclusive Switch/samples/10
- Data/Exclusive Switch/samples/38/t001.csv
- Data/Exclusive Switch/samples/9/t001.csv
- Data/Gene Expression/samples/t01018.csv
- Data/Exclusive Switch/samples/21/t003.csv
- Data/Exclusive Switch/samples/25
- Data/Exclusive Switch/samples/13/t004.csv
- Data/Exclusive Switch/samples/12/t003.csv
- Data/Exclusive Switch/samples/29
- Data/Exclusive Switch/samples/21
- Data/Exclusive Switch/samples/48/t002.csv
- Data/Exclusive Switch/output_hyb.m
- Data/Exclusive Switch/samples/28
- Data/Exclusive Switch/samples/27
- Data/Exclusive Switch/samples/26
- Data/Exclusive Switch/samples/24
- Data/Exclusive Switch/samples/39/t002.csv
- Data/Exclusive Switch/samples/23
- Data/Exclusive Switch/samples/22
- Data/Gene Expression/samples/t0103.csv
- Data/Exclusive Switch/samples/20
- Data/Exclusive Switch/samples/22/t004.csv
- Data/Exclusive Switch/samples/10/t002.csv
- Data/Exclusive Switch/samples/46/t001.csv
- Data/Exclusive Switch/samples/50/t001.csv
- Data/Gene Expression/samples/t01043.csv
- Data/Exclusive Switch/samples/49/t003.csv
- Data/Exclusive Switch/samples/10/t003.csv
- Data/Exclusive Switch/samples/37/t001.csv
- Data/Gene Expression/output.m
- Data/Gene Expression/Central2Raw.m
- Data/Gene Expression/samples/t01035.csv
- Data/Exclusive Switch/samples/20/t003.csv
- Data/Exclusive Switch/samples/15
- Data/Exclusive Switch/samples/11/t003.csv
- Data/Exclusive Switch/samples/13
- Data/Exclusive Switch/samples/12
- Data/Exclusive Switch/samples/47/t002.csv
- Data/Gene Expression/samples/t01027.csv
- Data/Exclusive Switch/samples/19
- Data/Exclusive Switch/samples/18
- Data/Exclusive Switch/samples/17
- Data/Exclusive Switch/samples/16
- Data/Exclusive Switch/samples/38/t002.csv
- Data/Exclusive Switch/samples/14
- Data/Gene Expression/samples/t01019.csv
- Data/Gene Expression/weightmatrix.m
- Data/Exclusive Switch/samples/11
- Data/Exclusive Switch/samples/21/t004.csv
- Data/Exclusive Switch/samples/8/t001.csv
- Data/Exclusive Switch/samples/45/t001.csv
- Data/Exclusive Switch/samples/12/t004.csv
- Data/Exclusive Switch/samples/48/t003.csv
- Data/Exclusive Switch/samples/36/t001.csv
- Data/Exclusive Switch/weightmatrix2.m
- Data/Exclusive Switch/samples/39/t003.csv
- Data/Gene Expression/samples/t0104.csv
- Data/Exclusive Switch/samples/9/t002.csv
- Data/Exclusive Switch/samples/50/t002.csv
- Data/Exclusive Switch/samples/49/t004.csv
- Data/Exclusive Switch/samples/46/t002.csv
- Data/Exclusive Switch/Central2Raw.m
- Data/Gene Expression/samples/t01044.csv
- Data/Exclusive Switch/ConvertCentraToRawMoments_2D.m
- Data/Exclusive Switch/samples/37/t002.csv
- Data/Gene Expression/samples/t01036.csv
- Data/Exclusive Switch/samples/20/t004.csv
- Data/Exclusive Switch/samples/7/t001.csv
- Data/Exclusive Switch/samples/44/t001.csv
- Data/Exclusive Switch/samples/11/t004.csv
- Data/Exclusive Switch/samples/47/t003.csv
- Data/Gene Expression/samples/t01028.csv
- Data/Exclusive Switch/samples/35/t001.csv
- Data/Exclusive Switch/samples/38/t003.csv
- Data/Exclusive Switch/samples/8/t002.csv
- Data/Exclusive Switch/samples/45/t002.csv
- Data/Exclusive Switch/samples/48/t004.csv
- Data/Exclusive Switch/samples/9/t003.csv
- Data/Exclusive Switch/samples/36/t002.csv
- Data/Exclusive Switch/samples/39/t004.csv
- Data/Gene Expression/samples/t0105.csv
- Data/Exclusive Switch/samples/6/t001.csv
- Data/Gene Expression/samples/t01010.csv
- Data/Exclusive Switch/samples/10/t004.csv
- Data/Exclusive Switch/samples/43/t001.csv
- Data/Exclusive Switch/samples/50/t003.csv
- Data/Exclusive Switch/samples/46/t003.csv
- Data/Gene Expression/samples/t01045.csv
- Data/Exclusive Switch/samples/34/t001.csv
- Data/Exclusive Switch/samples/37/t003.csv
- Data/Gene Expression/samples/t01037.csv
- Data/Exclusive Switch/samples/7/t002.csv
- Data/Exclusive Switch/samples/44/t002.csv
- Data/Exclusive Switch/samples/47/t004.csv
- Data/Gene Expression/samples/t01029.csv
- Data/Exclusive Switch/samples/35/t002.csv
- Data/Exclusive Switch/samples/38/t004.csv
- Data/Exclusive Switch/samples/5/t001.csv
- Data/Exclusive Switch/samples/8/t003.csv
- Data/Exclusive Switch/samples/42/t001.csv
- Data/Exclusive Switch/samples/45/t003.csv
- Data/Exclusive Switch/samples/29/t001.csv
- Data/Exclusive Switch/samples/33/t001.csv
- Data/Exclusive Switch/samples/36/t003.csv
- Data/Gene Expression/samples/t0106.csv
- Data/Exclusive Switch/samples/6/t002.csv
- Data/Gene Expression/samples/t01011.csv
- Data/Exclusive Switch/samples/9/t004.csv
- Data/Exclusive Switch/samples/43/t002.csv
- Data/Exclusive Switch/samples/46/t004.csv
- Data/Exclusive Switch/samples/50/t004.csv
- Data/Gene Expression/samples/t01046.csv
- Data/Exclusive Switch/samples/34/t002.csv
- Data/Exclusive Switch/samples/37/t004.csv
- Data/Exclusive Switch/samples/2/t001.csv
- Data/Exclusive Switch/samples/4/t001.csv
- Data/Gene Expression/samples/t01038.csv
- Data/Exclusive Switch/samples/7/t003.csv
- Data/Exclusive Switch/samples/41/t001.csv
- Data/Exclusive Switch/samples/44/t003.csv
- Data/Exclusive Switch/samples/28/t001.csv
- Data/Exclusive Switch/samples/32/t001.csv
- Data/Exclusive Switch/samples/35/t003.csv
- Data/Exclusive Switch/samples/19/t001.csv
- Data/Exclusive Switch/samples/5/t002.csv
- Data/Exclusive Switch/samples/8/t004.csv
- Data/Exclusive Switch/samples/42/t002.csv
- Data/Exclusive Switch/samples/45/t004.csv
- Data/Exclusive Switch/samples/6/t003.csv
- Data/Exclusive Switch/samples/33/t002.csv
- Data/Exclusive Switch/samples/29/t002.csv
- Data/Gene Expression/samples/t01020.csv
- Data/Exclusive Switch/samples/36/t004.csv
- Data/Exclusive Switch/samples/3/t001.csv
- Data/Gene Expression/samples/t01047.csv
- Data/Exclusive Switch/samples
- Data/Gene Expression/samples/t0107.csv
- Data/Exclusive Switch/samples/40/t001.csv
- Data/Gene Expression/samples/t01012.csv
- Data/Exclusive Switch/samples/3
- Data/Exclusive Switch/samples/43/t003.csv
- Data/Exclusive Switch/samples/27/t001.csv
- Data/Exclusive Switch/samples/31/t001.csv
- Data/Exclusive Switch/exswParEstTry1GetMoments1d.m
- Data/Exclusive Switch/samples/34/t003.csv
- Data/Exclusive Switch/samples/2
- Data/Exclusive Switch/samples/18/t001.csv
[truncated: 23 more entries]
