# Supplementary material for: Generalized method of moments for estimating parameters of stochastic reaction networks
Source: BMC Syst Biol. 2016 Oct 21;10:98. doi: 10.1186/s12918-016-0342-8 (PMC5073941; doi:10.1186/s12918-016-0342-8)
Supplement: Additional file 2 — Matlab code and data. This file contains the Matlab codes and samples which were used to produce the results. (GZ 9349 kb) [file 12918_2016_342_MOESM2_ESM.gz › Data/Gene Expression/samples/t01021.csv]

1	17
2	11
3	16
4	17
5	12
6	18
7	16
8	15
9	13
10	21
11	21
12	17
13	10
14	12
15	11
16	10
17	10
18	14
19	16
20	10
21	10
22	10
23	10
24	16
25	24
26	14
27	16
28	13
29	14
30	10
31	12
32	10
33	14
34	10
35	19
36	14
37	18
38	16
39	10
40	15
41	18
42	10
43	10
44	16
45	10
46	11
47	15
48	12
49	17
50	13
51	12
52	18
53	12
54	12
55	12
56	13
57	20
58	19
59	11
60	18
61	10
62	14
63	10
64	11
65	10
66	10
67	26
68	23
69	26
70	21
71	11
72	10
73	18
74	19
75	12
76	10
77	20
78	14
79	15
80	13
81	12
82	24
83	11
84	10
85	18
86	10
87	15
88	16
89	10
90	23
91	10
92	17
93	17
94	15
95	29
96	12
97	17
98	10
99	23
100	16
101	15
102	16
103	16
104	12
105	19
106	18
107	13
108	14
109	12
110	20
111	12
112	19
113	10
114	12
115	23
116	16
117	16
118	19
119	10
120	18
121	10
122	25
123	28
124	24
125	24
126	11
127	27
128	15
129	11
130	10
131	10
132	12
133	20
134	18
135	10
136	26
137	10
138	13
139	27
140	21
141	14
142	13
143	15
144	15
145	15
146	10
147	12
148	25
149	10
150	18
151	14
152	18
153	12
154	12
155	18
156	10
157	14
158	16
159	13
160	10
161	16
162	15
163	10
164	29
165	16
166	20
167	10
168	23
169	17
170	10
171	18
172	19
173	22
174	15
175	14
176	20
177	10
178	11
179	14
180	14
181	16
182	11
183	12
184	14
185	14
186	16
187	14
188	11
189	10
190	14
191	11
192	13
193	17
194	10
195	13
196	16
197	12
198	18
199	16
200	14
201	15
202	12
203	14
204	10
205	24
206	10
207	14
208	25
209	13
210	14
211	11
212	12
213	11
214	10
215	16
216	12
217	18
218	10
219	18
220	10
221	10
222	14
223	12
224	14
225	12
226	12
227	27
228	15
229	10
230	12
231	12
232	19
233	28
234	14
235	16
236	15
237	19
238	10
239	18
240	13
241	12
242	10
243	25
244	19
245	26
246	18
247	14
248	22
249	21
250	10
251	11
252	19
253	13
254	10
255	15
256	10
257	10
258	10
259	10
260	12
261	10
262	10
263	15
264	25
265	10
266	11
267	23
268	14
269	12
270	15
271	16
272	17
273	14
274	15
275	13
276	11
277	11
278	12
279	14
280	27
281	17
282	10
283	14
284	26
285	11
286	24
287	10
288	12
289	13
290	13
291	15
292	18
293	18
294	10
295	23
296	16
297	16
298	10
299	10
300	16
301	16
302	20
303	28
304	10
305	28
306	10
307	12
308	10
309	10
310	11
311	12
312	13
313	18
314	10
315	12
316	12
317	21
318	13
319	13
320	10
321	11
322	10
323	19
324	11
325	15
326	11
327	18
328	18
329	19
330	23
331	14
332	32
333	11
334	15
335	16
336	10
337	16
338	18
339	13
340	10
341	21
342	14
343	13
344	18
345	20
346	17
347	12
348	16
349	10
350	10
351	15
352	10
353	12
354	11
355	17
356	12
357	16
358	10
359	11
360	11
361	15
362	13
363	17
364	11
365	11
366	18
367	17
368	11
369	14
370	14
371	23
372	15
373	13
374	16
375	17
376	19
377	20
378	13
379	25
380	13
381	14
382	10
383	12
384	14
385	19
386	26
387	10
388	15
389	16
390	10
391	23
392	14
393	17
394	14
395	10
396	14
397	12
398	18
399	12
400	18
401	10
402	12
403	11
404	20
405	10
406	19
407	16
408	13
409	14
410	11
411	19
412	10
413	10
414	10
415	20
416	19
417	13
418	14
419	11
420	15
421	19
422	13
423	10
424	13
425	17
426	10
427	10
428	22
429	17
430	15
431	12
432	25
433	13
434	15
435	19
436	14
437	18
438	11
439	20
440	17
441	14
442	22
443	15
444	12
445	15
446	23
447	13
448	10
449	17
450	22
451	15
452	11
453	17
454	17
455	12
456	20
457	11
458	17
459	16
460	15
461	17
462	13
463	12
464	15
465	17
466	18
467	18
468	17
469	12
470	22
471	15
472	15
473	15
474	14
475	13
476	36
477	13
478	28
479	16
480	13
481	12
482	28
483	30
484	18
485	17
486	13
487	17
488	10
489	10
490	10
491	15
492	27
493	25
494	16
495	22
496	17
497	23
498	15
499	18
500	10
501	11
502	16
503	16
504	11
505	19
506	20
507	10
508	29
509	13
510	15
511	10
512	12
513	10
514	12
515	23
516	14
517	15
518	11
519	10
520	18
521	11
522	16
523	13
524	10
525	31
526	15
527	11
528	12
529	18
530	22
531	10
532	18
533	13
534	17
535	14
536	13
537	14
538	12
539	14
540	13
541	14
542	18
543	12
544	11
545	19
546	12
547	15
548	19
549	10
550	14
551	20
552	10
553	26
554	15
555	10
556	15
557	23
558	13
559	25
560	18
561	10
562	21
563	21
564	27
565	19
566	14
567	27
568	18
569	14
570	29
571	15
572	12
573	10
574	10
575	11
576	15
577	22
578	11
579	13
580	21
581	13
582	18
583	15
584	13
585	22
586	13
587	12
588	10
589	21
590	15
591	27
592	11
593	17
594	10
595	12
596	10
597	11
598	14
599	10
600	15
601	22
602	15
603	14
604	10
605	21
606	10
607	11
608	13
609	13
610	17
611	16
612	18
613	10
614	11
615	15
616	12
617	15
618	13
619	19
620	11
621	15
622	19
623	12
624	14
625	25
626	25
627	26
628	13
629	10
630	12
631	32
632	13
633	20
634	26
635	17
636	11
637	16
638	10
639	10
640	11
641	23
642	23
643	13
644	11
645	10
646	13
647	14
648	10
649	13
650	10
651	27
652	20
653	15
654	13
655	15
656	14
657	19
658	17
659	13
660	18
661	10
662	14
663	15
664	12
665	16
666	12
667	10
668	11
669	18
670	17
671	12
672	15
673	20
674	14
675	15
676	15
677	11
678	14
679	11
680	10
681	14
682	10
683	24
684	10
685	10
686	12
687	15
688	16
689	10
690	11
691	12
692	12
693	19
694	19
695	14
696	11
697	11
698	13
699	19
700	10
701	28
702	10
703	12
704	10
705	32
706	13
707	17
708	10
709	16
710	28
711	12
712	14
713	17
714	10
715	20
716	17
717	12
718	10
719	30
720	17
721	13
722	12
723	22
724	19
725	12
726	15
727	21
728	16
729	16
730	12
731	10
732	15
733	10
734	10
735	16
736	10
737	10
738	15
739	15
740	22
741	24
742	25
743	25
744	30
745	21
746	21
747	16
748	10
749	15
750	11
751	16
752	16
753	18
754	14
755	17
756	16
757	11
758	10
759	10
760	11
761	19
762	23
763	15
764	17
765	13
766	21
767	16
768	18
769	16
770	11
771	11
772	21
773	19
774	14
775	16
776	18
777	15
778	30
779	11
780	11
781	10
782	14
783	10
784	15
785	14
786	10
787	13
788	13
789	16
790	18
791	26
792	12
793	19
794	11
795	12
796	22
797	15
798	20
799	21
800	15
801	12
802	13
803	10
804	14
805	10
806	12
807	15
808	17
809	13
810	12
811	14
812	14
813	11
814	10
815	20
816	17
817	19
818	18
819	11
820	11
821	18
822	15
823	17
824	15
825	17
826	15
827	17
828	11
829	20
830	14
831	13
832	13
833	10
834	25
835	18
836	11
837	13
838	12
839	17
840	14
841	13
842	23
843	19
844	12
845	18
846	10
847	17
848	15
849	13
850	14
851	25
852	10
853	16
854	10
855	16
856	11
857	11
858	10
859	12
860	12
861	24
862	13
863	19
864	41
865	11
866	13
867	22
868	12
869	19
870	10
871	16
872	10
873	12
874	14
875	10
876	15
877	15
878	11
879	15
880	16
881	15
882	12
883	13
884	11
885	11
886	15
887	18
888	16
889	14
890	10
891	12
892	25
893	16
894	11
895	14
896	11
897	11
898	16
899	22
900	13
901	17
902	14
903	21
904	15
905	10
906	46
907	21
908	16
909	22
910	11
911	10
912	18
913	18
914	13
915	11
916	11
917	15
918	18
919	16
920	13
921	10
922	13
923	11
924	16
925	21
926	19
927	11
928	31
929	12
930	17
931	10
932	17
933	13
934	10
935	12
936	10
937	11
938	14
939	11
940	21
941	14
942	15
943	17
944	23
945	13
946	12
947	22
948	18
949	11
950	17
951	10
952	18
953	10
954	32
955	10
956	17
957	14
958	15
959	15
960	11
961	11
962	16
963	10
964	16
965	11
966	16
967	20
968	11
969	13
970	18
971	14
972	21
973	11
974	21
975	16
976	20
977	17
978	13
979	10
980	13
981	15
982	15
983	11
984	23
985	13
986	12
987	13
988	12
989	14
990	15
991	24
992	17
993	22
994	10
995	10
996	16
997	18
998	28
999	15
1000	11
1001	15
1002	10
1003	14
1004	14
1005	15
1006	14
1007	17
1008	12
1009	32
1010	15
1011	15
1012	18
1013	11
1014	24
1015	18
1016	16
1017	11
1018	11
1019	10
1020	21
1021	20
1022	10
1023	26
1024	18
1025	10
1026	21
1027	12
1028	20
1029	10
1030	14
1031	20
1032	17
1033	10
1034	13
1035	12
1036	19
1037	20
1038	15
1039	24
1040	10
1041	10
1042	12
1043	10
1044	13
1045	14
1046	12
1047	16
1048	15
1049	31
1050	10
1051	10
1052	11
1053	10
1054	15
1055	15
1056	10
1057	11
1058	21
1059	23
1060	16
1061	14
1062	21
1063	19
1064	10
1065	16
1066	10
1067	16
1068	12
1069	18
1070	11
1071	22
1072	16
1073	21
1074	27
1075	11
1076	27
1077	18
1078	16
1079	11
1080	12
1081	19
1082	17
1083	15
1084	21
1085	10
1086	13
1087	12
1088	10
1089	14
1090	29
1091	14
1092	16
1093	20
1094	16
1095	16
1096	12
1097	19
1098	13
1099	13
1100	19
1101	14
1102	13
1103	17
1104	26
1105	17
1106	10
1107	17
1108	10
1109	13
1110	19
1111	12
1112	22
1113	15
1114	16
1115	20
1116	14
1117	11
1118	14
1119	34
1120	15
1121	21
1122	15
1123	20
1124	15
1125	13
1126	17
1127	15
1128	17
1129	11
1130	16
1131	12
1132	15
1133	10
1134	11
1135	15
1136	11
1137	11
1138	22
1139	11
1140	13
1141	11
1142	23
1143	23
1144	15
1145	13
1146	23
1147	24
1148	13
1149	18
1150	21
1151	17
1152	13
1153	10
1154	15
1155	15
1156	16
1157	13
1158	40
1159	10
1160	13
1161	19
1162	13
1163	19
1164	15
1165	10
1166	10
1167	10
1168	10
1169	11
1170	12
1171	11
1172	12
1173	11
1174	19
1175	20
1176	22
1177	10
1178	15
1179	16
1180	10
1181	10
1182	10
1183	17
1184	16
1185	10
1186	12
1187	10
1188	11
1189	19
1190	23
1191	12
1192	10
1193	13
1194	29
1195	12
1196	14
1197	11
1198	24
1199	11
1200	11
1201	20
1202	15
1203	16
1204	10
1205	17
1206	11
1207	10
1208	21
1209	27
1210	13
1211	10
1212	27
1213	13
1214	11
1215	16
1216	12
1217	21
1218	20
1219	12
1220	14
1221	22
1222	16
1223	18
1224	12
1225	14
1226	12
1227	13
1228	17
1229	18
1230	19
1231	14
1232	11
1233	10
1234	19
1235	12
1236	10
1237	17
1238	16
1239	10
1240	10
1241	17
1242	10
1243	10
1244	18
1245	18
1246	13
1247	16
1248	13
1249	13
1250	11
1251	12
1252	10
1253	10
1254	17
1255	14
1256	12
1257	13
1258	12
1259	21
1260	11
1261	17
1262	12
1263	11
1264	16
1265	16
1266	25
1267	23
1268	16
1269	16
1270	24
1271	13
1272	12
1273	14
1274	14
1275	11
1276	14
1277	16
1278	17
1279	14
1280	21
1281	18
1282	17
1283	18
1284	11
1285	20
1286	15
1287	10
1288	11
1289	21
1290	17
1291	29
1292	21
1293	10
1294	22
1295	21
1296	12
1297	16
1298	16
1299	17
1300	17
1301	20
1302	17
1303	25
1304	19
1305	25
1306	13
1307	27
1308	29
1309	17
1310	18
1311	10
1312	17
1313	31
1314	11
1315	15
1316	18
1317	16
1318	14
1319	15
1320	20
1321	10
1322	11
1323	26
1324	15
1325	12
1326	11
1327	12
1328	11
1329	19
1330	12
1331	17
1332	20
1333	16
1334	14
1335	17
1336	17
1337	11
1338	12
1339	17
1340	22
1341	17
1342	23
1343	12
1344	10
1345	18
1346	11
1347	12
1348	17
1349	14
1350	17
1351	13
1352	15
1353	20
1354	11
1355	16
1356	10
1357	16
1358	18
1359	10
1360	17
1361	16
1362	13
1363	10
1364	10
1365	10
1366	10
1367	12
1368	15
1369	12
1370	24
1371	10
1372	17
1373	14
1374	19
1375	17
1376	10
1377	15
1378	11
1379	11
1380	14
1381	15
1382	10
1383	14
1384	12
1385	14
1386	11
1387	16
1388	23
1389	10
1390	10
1391	21
1392	19
1393	22
1394	10
1395	10
1396	25
1397	20
1398	13
1399	15
1400	10
1401	21
1402	19
1403	16
1404	22
1405	14
1406	13
1407	12
1408	18
1409	18
1410	20
1411	10
1412	13
1413	10
1414	13
1415	20
1416	11
1417	12
1418	24
1419	13
1420	17
1421	17
1422	16
1423	16
1424	23
1425	18
1426	17
1427	14
1428	15
1429	10
1430	14
1431	13
1432	14
1433	18
1434	16
1435	10
1436	17
1437	20
1438	17
1439	19
1440	16
1441	12
1442	11
1443	10
1444	10
1445	15
1446	11
1447	12
1448	10
1449	15
1450	18
1451	14
1452	17
1453	15
1454	10
1455	12
1456	19
1457	10
1458	19
1459	11
1460	17
1461	13
1462	10
1463	16
1464	15
1465	23
1466	13
1467	11
1468	24
1469	19
1470	18
1471	25
1472	10
1473	13
1474	10
1475	23
1476	15
1477	13
1478	10
1479	13
1480	14
1481	13
1482	13
1483	33
1484	17
1485	12
1486	11
1487	12
1488	10
1489	10
1490	10
1491	23
1492	17
1493	13
1494	22
1495	15
1496	11
1497	26
1498	13
1499	16
1500	15
1501	13
1502	14
1503	15
1504	16
1505	18
1506	17
1507	23
1508	12
1509	10
1510	21
1511	10
1512	12
1513	17
1514	12
1515	28
1516	11
1517	28
1518	19
1519	26
1520	12
1521	20
1522	12
1523	20
1524	10
1525	15
1526	22
1527	10
1528	15
1529	17
1530	11
1531	15
1532	21
1533	13
1534	14
1535	15
1536	10
1537	18
1538	13
1539	28
1540	12
1541	17
1542	15
1543	10
1544	15
1545	16
1546	33
1547	17
1548	18
1549	17
1550	16
1551	16
1552	15
1553	11
1554	23
1555	18
1556	18
1557	13
1558	14
1559	11
1560	10
1561	19
1562	10
1563	10
1564	11
1565	25
1566	18
1567	17
1568	18
1569	11
1570	17
1571	10
1572	10
1573	15
1574	23
1575	10
1576	10
1577	10
1578	12
1579	20
1580	11
1581	15
1582	16
1583	14
1584	16
1585	12
1586	13
1587	16
1588	10
1589	17
1590	15
1591	10
1592	25
1593	10
1594	10
1595	10
1596	20
1597	16
1598	13
1599	11
1600	17
1601	12
1602	10
1603	18
1604	12
1605	17
1606	10
1607	11
1608	15
1609	12
1610	18
1611	10
1612	23
1613	13
1614	14
1615	19
1616	20
1617	19
1618	15
1619	24
1620	25
1621	11
1622	20
1623	13
1624	14
1625	10
1626	14
1627	12
1628	16
1629	10
1630	13
1631	12
1632	10
1633	11
1634	16
1635	10
1636	11
1637	18
1638	18
1639	16
1640	10
1641	16
1642	10
1643	23
1644	11
1645	14
1646	17
1647	19
1648	10
1649	13
1650	21
1651	14
1652	10
1653	18
1654	10
1655	11
1656	11
1657	16
1658	19
1659	16
1660	11
1661	13
1662	21
1663	12
1664	12
1665	14
1666	12
1667	10
1668	10
1669	12
1670	13
1671	10
1672	12
1673	15
1674	10
1675	10
1676	10
1677	15
1678	20
1679	20
1680	29
1681	10
1682	13
1683	15
1684	12
1685	11
1686	20
1687	12
1688	23
1689	27
1690	22
1691	21
1692	10
1693	10
1694	16
1695	14
1696	13
1697	19
1698	11
1699	15
1700	11
1701	15
1702	17
1703	16
1704	14
1705	28
1706	10
1707	14
1708	25
1709	16
1710	10
1711	11
1712	10
1713	10
1714	16
1715	10
1716	10
1717	12
1718	10
1719	23
1720	10
1721	13
1722	28
1723	10
1724	10
1725	18
1726	15
1727	17
1728	14
1729	11
1730	10
1731	23
1732	14
1733	16
1734	24
1735	20
1736	10
1737	20
1738	17
1739	12
1740	16
1741	17
1742	10
1743	17
1744	11
1745	13
1746	15
1747	12
1748	13
1749	17
1750	13
1751	12
1752	12
1753	15
1754	31
1755	20
1756	12
1757	16
1758	18
1759	27
1760	23
1761	16
1762	12
1763	10
1764	10
1765	20
1766	10
1767	17
1768	14
1769	14
1770	11
1771	16
1772	10
1773	21
1774	17
1775	13
1776	14
1777	14
1778	17
1779	18
1780	14
1781	10
1782	12
1783	29
1784	11
1785	17
1786	10
1787	22
1788	14
1789	12
1790	16
1791	12
1792	13
1793	19
1794	14
1795	10
1796	19
1797	17
1798	18
1799	18
1800	19
1801	13
1802	16
1803	12
1804	15
1805	22
1806	11
1807	15
1808	12
1809	17
1810	21
1811	15
1812	14
1813	17
1814	10
1815	26
1816	16
1817	11
1818	15
1819	12
1820	29
1821	21
1822	16
1823	11
1824	11
1825	13
1826	21
1827	14
1828	18
1829	11
1830	20
1831	13
1832	29
1833	11
1834	14
1835	10
1836	19
1837	15
1838	10
1839	18
1840	13
1841	13
1842	10
1843	22
1844	18
1845	10
1846	11
1847	20
1848	13
1849	14
1850	16
1851	17
1852	11
1853	12
1854	10
1855	19
1856	10
1857	17
1858	12
1859	19
1860	12
1861	13
1862	10
1863	21
1864	15
1865	18
1866	14
1867	10
1868	11
1869	12
1870	14
1871	15
1872	20
1873	12
1874	14
1875	10
1876	11
1877	16
1878	17
1879	15
1880	20
1881	22
1882	10
1883	11
1884	14
1885	16
1886	14
1887	16
1888	14
1889	14
1890	17
1891	16
1892	12
1893	13
1894	18
1895	18
1896	13
1897	12
1898	17
1899	29
1900	21
1901	16
1902	10
1903	14
1904	24
1905	13
1906	12
1907	15
1908	13
1909	21
1910	10
1911	11
1912	13
1913	16
1914	11
1915	19
1916	24
1917	10
1918	17
1919	15
1920	18
1921	14
1922	13
1923	18
1924	10
1925	22
1926	12
1927	10
1928	10
1929	17
1930	18
1931	16
1932	15
1933	17
1934	16
1935	15
1936	17
1937	16
1938	16
1939	12
1940	11
1941	23
1942	12
1943	16
1944	16
1945	26
1946	10
1947	11
1948	20
1949	16
1950	17
1951	13
1952	22
1953	14
1954	15
1955	11
1956	11
1957	10
1958	14
1959	10
1960	12
1961	16
1962	16
1963	15
1964	12
1965	17
1966	16
1967	15
1968	14
1969	18
1970	13
1971	18
1972	22
1973	11
1974	14
1975	19
1976	21
1977	16
1978	16
1979	20
1980	10
1981	11
1982	12
1983	19
1984	14
1985	14
1986	14
1987	20
1988	11
1989	14
1990	19
1991	16
1992	25
1993	23
1994	15
1995	21
1996	11
1997	19
1998	17
1999	13
2000	10
[truncated: 8,000 more rows]
