# Supplementary material for: Generalized method of moments for estimating parameters of stochastic reaction networks
Source: BMC Syst Biol. 2016 Oct 21;10:98. doi: 10.1186/s12918-016-0342-8 (PMC5073941; doi:10.1186/s12918-016-0342-8)
Supplement: Additional file 2 — Matlab code and data. This file contains the Matlab codes and samples which were used to produce the results. (GZ 9349 kb) [file 12918_2016_342_MOESM2_ESM.gz › Data/Exclusive Switch/samples/6/t004.csv]

trajectory	P1	P2
1	0	130
2	1	112
3	82	0
4	83	1
5	0	127
6	91	0
7	3	101
8	0	128
9	88	0
10	1	144
11	91	0
12	91	0
13	0	127
14	111	0
15	0	117
16	2	113
17	0	124
18	104	3
19	3	108
20	101	0
21	0	126
22	101	6
23	0	111
24	105	13
25	10	114
26	2	143
27	2	136
28	88	14
29	99	2
30	100	1
31	89	0
32	114	2
33	103	0
34	97	3
35	96	1
36	90	0
37	103	6
38	1	115
39	0	136
40	1	142
41	52	41
42	105	3
43	87	0
44	62	61
45	0	108
46	96	8
47	105	0
48	110	0
49	4	116
50	86	3
51	94	1
52	111	0
53	1	133
54	81	0
55	93	3
56	1	122
57	1	114
58	94	2
59	86	0
60	10	132
61	6	141
62	76	2
63	91	0
64	5	137
65	14	111
66	2	124
67	77	21
68	3	135
69	1	127
70	100	2
71	86	22
72	93	4
73	2	138
74	2	149
75	0	113
76	0	124
77	107	2
78	0	142
79	5	126
80	1	137
81	95	4
82	77	10
83	4	135
84	0	122
85	75	0
86	71	2
87	0	134
88	110	1
89	0	143
90	83	0
91	100	0
92	93	5
93	97	0
94	3	120
95	37	96
96	56	37
97	0	139
98	99	2
99	4	128
100	97	2
101	2	132
102	91	0
103	88	0
104	94	0
105	32	91
106	99	0
107	97	0
108	86	3
109	97	8
110	84	1
111	0	134
112	3	120
113	125	0
114	0	122
115	86	3
116	91	3
117	0	141
118	98	7
119	0	137
120	2	121
121	0	127
122	0	129
123	0	125
124	3	96
125	0	135
126	3	129
127	106	0
128	102	8
129	92	4
130	3	118
131	0	116
132	95	1
133	2	115
134	0	125
135	3	135
136	9	112
137	2	108
138	0	143
139	50	72
140	94	3
141	0	155
142	2	150
143	86	0
144	0	127
145	99	5
146	91	0
147	0	124
148	91	0
149	110	6
150	2	115
151	2	103
152	79	5
153	111	1
154	3	138
155	0	147
156	10	117
157	1	124
158	6	122
159	96	3
160	1	140
161	1	126
162	114	5
163	91	5
164	93	0
165	91	3
166	4	132
167	96	0
168	117	0
169	2	126
170	1	125
171	0	150
172	1	119
173	89	4
174	4	128
175	105	1
176	102	0
177	91	0
178	81	4
179	7	115
180	99	0
181	3	128
182	88	0
183	1	111
184	2	127
185	0	160
186	0	118
187	1	141
188	1	121
189	90	4
190	109	4
191	83	0
192	95	0
193	68	6
194	92	0
195	87	6
196	1	131
197	98	0
198	0	129
199	0	129
200	2	137
201	88	0
202	84	0
203	116	1
204	9	117
205	84	0
206	1	108
207	74	3
208	101	4
209	0	124
210	97	0
211	0	138
212	106	5
213	1	118
214	117	0
215	71	0
216	98	0
217	3	128
218	84	4
219	89	0
220	3	128
221	1	129
222	17	103
223	114	5
224	79	0
225	104	1
226	0	117
227	92	0
228	82	19
229	99	2
230	0	112
231	0	150
232	0	110
233	59	50
234	83	0
235	1	126
236	77	0
237	1	115
238	97	0
239	8	116
240	110	0
241	99	8
242	84	3
243	3	140
244	65	26
245	81	5
246	2	120
247	109	6
248	0	122
249	82	0
250	85	0
251	107	0
252	2	124
253	99	1
254	106	3
255	0	142
256	99	12
257	104	0
258	96	4
259	90	0
260	88	0
261	0	111
262	108	0
263	99	4
264	0	124
265	100	0
266	4	128
267	103	5
268	100	2
269	1	128
270	73	38
271	89	1
272	2	120
273	1	135
274	94	0
275	92	0
276	0	133
277	0	118
278	7	109
279	79	0
280	109	10
281	102	3
282	108	0
283	99	1
284	110	0
285	1	127
286	86	0
287	114	1
288	10	119
289	0	118
290	76	2
291	1	133
292	95	3
293	106	3
294	105	4
295	97	0
296	1	153
297	96	5
298	0	136
299	96	2
300	0	127
301	3	136
302	0	142
303	76	0
304	0	129
305	104	1
306	0	126
307	0	134
308	74	0
309	49	70
310	103	3
311	105	2
312	92	23
313	86	1
314	101	0
315	89	6
316	106	0
317	0	153
318	92	7
319	109	0
320	105	3
321	101	5
322	0	135
323	0	123
324	106	1
325	101	11
326	97	4
327	63	63
328	83	0
329	94	1
330	93	5
331	2	122
332	87	0
333	2	140
334	88	2
335	2	116
336	0	138
337	86	2
338	1	115
339	95	17
340	103	2
341	1	134
342	91	7
343	93	2
344	2	122
345	98	0
346	113	0
347	85	2
348	107	0
349	91	5
350	100	7
351	0	135
352	0	141
353	1	144
354	113	0
355	83	2
356	0	133
357	89	0
358	10	99
359	83	1
360	0	126
361	0	112
362	56	15
363	103	4
364	0	137
365	2	136
366	0	140
367	3	138
368	92	1
369	1	133
370	4	104
371	107	8
372	96	0
373	89	2
374	0	142
375	0	122
376	0	118
377	90	21
378	113	6
379	124	0
380	108	3
381	80	8
382	2	115
383	106	4
384	109	4
385	84	9
386	106	1
387	1	117
388	87	13
389	94	1
390	40	84
391	2	109
392	97	0
393	6	136
394	1	131
395	2	136
396	0	130
397	73	8
398	95	0
399	93	1
400	0	128
401	21	102
402	11	97
403	108	1
404	83	0
405	9	116
406	85	0
407	103	0
408	0	127
409	75	18
410	95	0
411	87	1
412	1	122
413	99	5
414	108	13
415	104	0
416	0	122
417	89	10
418	86	0
419	3	132
420	106	1
421	95	0
422	87	3
423	97	0
424	102	2
425	105	1
426	1	152
427	99	2
428	0	112
429	2	117
430	0	130
431	1	139
432	0	105
433	0	114
434	4	129
435	41	100
436	0	118
437	2	118
438	0	125
439	93	6
440	102	6
441	9	112
442	113	0
443	96	10
444	2	115
445	103	0
446	14	103
447	0	142
448	5	134
449	0	135
450	5	122
451	86	0
452	80	3
453	90	0
454	91	1
455	3	110
456	0	137
457	94	2
458	92	0
459	78	23
460	2	133
461	0	114
462	1	113
463	109	2
464	85	0
465	98	4
466	0	122
467	96	1
468	90	4
469	3	131
470	81	13
471	14	104
472	90	7
473	90	0
474	1	126
475	4	135
476	74	3
477	2	142
478	2	121
479	97	0
480	1	106
481	101	1
482	0	131
483	92	1
484	99	0
485	0	148
486	2	128
487	104	8
488	0	121
489	0	124
490	3	114
491	88	2
492	91	5
493	2	125
494	96	1
495	91	5
496	80	2
497	0	114
498	89	3
499	90	0
500	21	123
501	0	129
502	0	113
503	110	0
504	2	137
505	66	66
506	0	134
507	0	141
508	100	1
509	12	98
510	99	5
511	4	115
512	98	6
513	102	2
514	105	0
515	1	128
516	2	118
517	87	0
518	1	115
519	1	104
520	35	95
521	96	3
522	94	0
523	77	1
524	87	0
525	78	23
526	3	132
527	70	43
528	5	106
529	92	5
530	93	3
531	104	0
532	0	137
533	91	5
534	3	135
535	87	3
536	2	115
537	0	136
538	80	0
539	0	116
540	103	2
541	101	4
542	2	141
543	110	0
544	3	109
545	3	126
546	0	146
547	111	0
548	1	127
549	103	1
550	2	125
551	93	4
552	103	3
553	87	3
554	102	1
555	0	107
556	104	4
557	81	6
558	0	115
559	65	49
560	84	0
561	0	140
562	2	121
563	5	105
564	0	122
565	95	2
566	113	3
567	72	1
568	97	1
569	8	108
570	92	7
571	1	122
572	81	2
573	0	141
574	0	114
575	93	3
576	1	119
577	93	0
578	0	127
579	81	14
580	107	2
581	0	144
582	103	1
583	2	121
584	103	0
585	94	4
586	91	0
587	104	2
588	90	3
589	0	131
590	117	0
591	92	0
592	1	133
593	5	136
594	105	3
595	90	1
596	99	2
597	87	0
598	0	116
599	92	3
600	2	134
601	81	4
602	5	122
603	1	131
604	101	8
605	0	147
606	46	53
607	76	1
608	0	112
609	109	0
610	4	125
611	1	127
612	89	0
613	1	117
614	89	1
615	105	0
616	3	124
617	88	0
618	89	3
619	7	118
620	3	136
621	103	3
622	83	1
623	90	0
624	86	0
625	94	0
626	91	3
627	76	0
628	0	134
629	78	4
630	104	0
631	0	142
632	85	2
633	104	1
634	112	5
635	1	126
636	0	122
637	1	117
638	96	2
639	97	1
640	83	0
641	0	123
642	2	116
643	85	3
644	86	1
645	86	0
646	78	1
647	83	0
648	2	140
649	107	0
650	68	2
651	0	118
652	36	94
653	2	137
654	81	6
655	33	92
656	89	2
657	0	120
658	94	1
659	0	127
660	0	127
661	2	119
662	78	40
663	97	4
664	90	1
665	98	1
666	95	1
667	3	126
668	95	1
669	0	130
670	115	0
671	73	8
672	0	123
673	1	134
674	0	145
675	96	0
676	84	7
677	95	0
678	9	104
679	82	0
680	92	1
681	3	116
682	106	1
683	2	109
684	85	0
685	0	124
686	76	23
687	0	131
688	17	123
689	100	2
690	96	0
691	87	4
692	87	1
693	2	117
694	1	128
695	3	129
696	91	5
697	3	123
698	78	0
699	0	127
700	0	136
701	84	7
702	101	2
703	87	0
704	0	162
705	4	123
706	101	0
707	81	29
708	6	132
709	108	0
710	84	2
711	84	0
712	96	1
713	86	0
714	103	2
715	106	0
716	95	3
717	1	128
718	0	133
719	6	122
720	0	152
721	100	2
722	92	3
723	88	2
724	0	132
725	1	135
726	0	121
727	94	0
728	101	3
729	83	1
730	86	4
731	103	0
732	94	0
733	0	124
734	94	0
735	103	0
736	113	1
737	32	84
738	105	5
739	1	108
740	0	137
741	0	125
742	97	11
743	88	2
744	3	126
745	114	1
746	0	127
747	0	156
748	78	1
749	83	0
750	0	136
751	0	101
752	1	93
753	3	125
754	119	1
755	1	136
756	0	129
757	92	3
758	0	129
759	97	4
760	0	115
761	2	123
762	0	122
763	99	0
764	93	0
765	99	20
766	95	0
767	6	133
768	5	118
769	5	112
770	107	0
771	90	9
772	0	122
773	110	7
774	97	2
775	77	20
776	1	118
777	117	0
778	106	2
779	92	8
780	103	2
781	3	119
782	1	111
783	91	3
784	2	118
785	1	129
786	1	134
787	111	1
788	104	7
789	0	134
790	0	118
791	2	153
792	100	12
793	99	0
794	95	5
795	108	0
796	3	148
797	95	3
798	4	130
799	2	148
800	0	135
801	4	102
802	103	0
803	103	1
804	4	132
805	0	134
806	88	3
807	3	136
808	1	143
809	97	0
810	0	131
811	110	1
812	96	0
813	82	0
814	0	131
815	0	144
816	48	91
817	87	0
818	49	74
819	5	151
820	91	0
821	3	124
822	2	117
823	83	6
824	0	131
825	0	129
826	3	114
827	1	117
828	81	0
829	97	1
830	0	119
831	91	1
832	83	4
833	2	136
834	88	7
835	118	2
836	0	115
837	2	137
838	113	2
839	3	138
840	91	0
841	111	0
842	80	32
843	96	0
844	102	0
845	19	106
846	4	123
847	78	0
848	104	0
849	1	134
850	94	2
851	100	0
852	90	4
853	0	118
854	0	135
855	99	6
856	112	0
857	0	121
858	1	126
859	6	131
860	0	122
861	95	0
862	105	3
863	2	130
864	0	136
865	0	116
866	0	123
867	106	3
868	78	2
869	0	134
870	100	0
871	0	133
872	53	36
873	97	25
874	2	118
875	90	0
876	104	0
877	78	7
878	87	2
879	95	0
880	0	136
881	0	113
882	97	2
883	109	5
884	103	0
885	0	123
886	100	3
887	2	127
888	99	2
889	116	0
890	3	135
891	90	3
892	85	5
893	4	142
894	89	0
895	95	8
896	0	131
897	72	2
898	8	128
899	93	0
900	97	0
901	85	0
902	98	0
903	96	13
904	89	4
905	3	127
906	85	2
907	109	0
908	1	133
909	40	88
910	3	123
911	0	128
912	1	128
913	5	141
914	0	128
915	2	113
916	92	2
917	106	2
918	105	1
919	1	121
920	103	5
921	5	132
922	1	147
923	1	128
924	4	122
925	91	2
926	9	104
927	89	0
928	90	10
929	48	51
930	0	123
931	91	4
932	1	110
933	94	2
934	2	130
935	2	120
936	83	4
937	2	141
938	105	1
939	106	1
940	96	0
941	82	3
942	93	0
943	0	125
944	100	1
945	96	3
946	0	112
947	108	0
948	106	2
949	82	9
950	0	138
951	0	111
952	5	124
953	89	0
954	87	9
955	98	4
956	105	2
957	2	122
958	2	122
959	91	1
960	0	127
961	8	96
962	118	0
963	97	4
964	8	117
965	90	0
966	22	87
967	91	0
968	0	140
969	0	117
970	24	104
971	90	2
972	7	128
973	0	127
974	77	46
975	95	2
976	11	122
977	101	1
978	100	2
979	84	7
980	110	9
981	81	6
982	4	136
983	0	128
984	2	114
985	93	0
986	1	133
987	89	1
988	82	3
989	97	4
990	106	1
991	1	121
992	91	3
993	5	118
994	2	124
995	113	0
996	0	127
997	103	0
998	92	5
999	1	126
1000	2	124
1001	0	123
1002	0	124
1003	4	141
1004	94	0
1005	108	0
1006	2	122
1007	2	122
1008	95	5
1009	0	133
1010	88	2
1011	5	110
1012	92	7
1013	111	0
1014	0	116
1015	3	119
1016	2	121
1017	102	1
1018	86	0
1019	89	0
1020	5	148
1021	0	138
1022	3	125
1023	5	125
1024	3	134
1025	92	0
1026	108	1
1027	0	137
1028	4	111
1029	87	11
1030	1	125
1031	100	4
1032	6	122
1033	101	0
1034	0	115
1035	84	4
1036	79	2
1037	87	3
1038	1	128
1039	102	0
1040	104	3
1041	115	1
1042	94	2
1043	0	122
1044	85	1
1045	30	73
1046	75	0
1047	105	0
1048	107	0
1049	97	2
1050	95	4
1051	96	0
1052	2	124
1053	99	0
1054	86	0
1055	0	137
1056	0	130
1057	0	130
1058	8	122
1059	8	125
1060	2	134
1061	99	0
1062	96	1
1063	99	3
1064	3	121
1065	0	133
1066	2	129
1067	101	1
1068	95	0
1069	3	120
1070	0	131
1071	98	0
1072	81	5
1073	0	124
1074	17	120
1075	86	13
1076	102	1
1077	82	1
1078	98	0
1079	97	1
1080	1	123
1081	89	4
1082	99	3
1083	98	0
1084	96	3
1085	0	119
1086	95	3
1087	98	1
1088	0	123
1089	0	111
1090	84	0
1091	0	127
1092	0	136
1093	2	133
1094	95	4
1095	86	1
1096	1	114
1097	2	113
1098	0	111
1099	4	125
1100	113	7
1101	98	0
1102	90	0
1103	98	0
1104	0	129
1105	0	141
1106	109	0
1107	93	5
1108	111	0
1109	89	6
1110	1	129
1111	0	139
1112	77	7
1113	101	0
1114	90	0
1115	0	134
1116	0	139
1117	6	128
1118	105	0
1119	85	2
1120	108	0
1121	85	6
1122	4	141
1123	104	0
1124	36	64
1125	79	0
1126	99	0
1127	95	0
1128	64	42
1129	0	131
1130	1	123
1131	99	0
1132	86	0
1133	0	125
1134	93	1
1135	4	120
1136	8	107
1137	71	1
1138	0	118
1139	0	115
1140	98	6
1141	95	9
1142	72	20
1143	89	2
1144	91	5
1145	0	116
1146	2	123
1147	2	137
1148	2	148
1149	6	108
1150	0	126
1151	0	117
1152	95	3
1153	1	130
1154	3	131
1155	93	5
1156	95	0
1157	1	135
1158	0	128
1159	7	134
1160	2	116
1161	0	125
1162	99	12
1163	105	0
1164	77	0
1165	3	133
1166	85	1
1167	2	120
1168	0	125
1169	3	115
1170	1	113
1171	110	6
1172	101	5
1173	0	131
1174	88	2
1175	113	6
1176	99	0
1177	0	109
1178	89	0
1179	103	6
1180	0	117
1181	91	1
1182	4	140
1183	0	137
1184	2	125
1185	80	0
1186	98	4
1187	90	1
1188	91	6
1189	1	133
1190	1	133
1191	1	115
1192	0	135
1193	0	133
1194	96	0
1195	100	8
1196	105	0
1197	3	132
1198	116	2
1199	3	142
1200	95	0
1201	104	0
1202	0	137
1203	2	142
1204	3	158
1205	0	125
1206	93	0
1207	110	3
1208	1	125
1209	92	0
1210	92	5
1211	5	133
1212	9	106
1213	81	16
1214	106	0
1215	2	131
1216	0	140
1217	1	126
1218	91	6
1219	4	144
1220	99	0
1221	95	4
1222	97	5
1223	108	9
1224	107	1
1225	99	3
1226	0	116
1227	102	4
1228	87	4
1229	4	140
1230	82	25
1231	6	121
1232	94	0
1233	97	0
1234	78	8
1235	88	0
1236	2	123
1237	0	125
1238	89	0
1239	94	2
1240	67	26
1241	105	1
1242	98	1
1243	98	0
1244	2	136
1245	2	136
1246	92	3
1247	2	123
1248	100	12
1249	72	2
1250	0	130
1251	0	122
1252	1	118
1253	98	0
1254	95	0
1255	98	2
1256	43	78
1257	0	122
1258	96	5
1259	93	3
1260	115	1
1261	0	154
1262	100	0
1263	73	1
1264	0	116
1265	97	4
1266	100	1
1267	92	5
1268	85	0
1269	3	134
1270	92	5
1271	81	2
1272	124	0
1273	0	144
1274	82	1
1275	93	5
1276	95	0
1277	0	124
1278	1	124
1279	90	0
1280	88	0
1281	88	5
1282	40	82
1283	0	135
1284	72	49
1285	2	115
1286	109	6
1287	0	124
1288	0	131
1289	4	108
1290	83	3
1291	20	111
1292	91	0
1293	2	115
1294	89	0
1295	2	126
1296	95	5
1297	0	128
1298	1	135
1299	105	2
1300	1	130
1301	78	3
1302	90	6
1303	94	7
1304	100	0
1305	89	10
1306	2	118
1307	1	134
1308	109	2
1309	3	138
1310	107	2
1311	88	0
1312	84	9
1313	93	3
1314	74	3
1315	98	3
1316	1	116
1317	87	6
1318	94	1
1319	100	0
1320	2	118
1321	86	0
1322	0	108
1323	0	120
1324	2	130
1325	82	4
1326	94	4
1327	84	0
1328	73	0
1329	87	0
1330	4	132
1331	0	104
1332	94	0
1333	3	114
1334	83	1
1335	95	1
1336	96	6
1337	86	20
1338	97	1
1339	2	139
1340	68	1
1341	79	22
1342	92	18
1343	0	106
1344	82	4
1345	2	123
1346	88	23
1347	94	0
1348	89	5
1349	74	46
1350	1	138
1351	91	0
1352	92	1
1353	87	0
1354	104	3
1355	96	8
1356	7	121
1357	0	120
1358	85	4
1359	2	108
1360	81	3
1361	2	117
1362	5	130
1363	91	3
1364	0	130
1365	86	7
1366	2	132
1367	93	1
1368	89	3
1369	74	7
1370	0	133
1371	0	119
1372	99	0
1373	0	128
1374	0	128
1375	2	126
1376	0	122
1377	78	0
1378	115	0
1379	109	1
1380	2	133
1381	2	101
1382	77	5
1383	0	134
1384	117	3
1385	96	0
1386	103	0
1387	28	107
1388	0	125
1389	43	74
1390	1	108
1391	101	1
1392	2	127
1393	90	4
1394	54	56
1395	55	45
1396	2	145
1397	0	135
1398	0	135
1399	1	118
1400	0	140
1401	94	1
1402	87	20
1403	94	1
1404	0	140
1405	81	5
1406	106	1
1407	5	139
1408	2	134
1409	86	0
1410	85	0
1411	85	8
1412	1	122
1413	90	4
1414	93	0
1415	86	5
1416	100	1
1417	68	31
1418	92	0
1419	103	0
1420	90	1
1421	100	1
1422	88	19
1423	98	4
1424	101	0
1425	106	0
1426	110	2
1427	87	1
1428	81	4
1429	0	119
1430	0	108
1431	95	7
1432	1	138
1433	103	0
1434	110	4
1435	80	0
1436	90	0
1437	106	6
1438	82	4
1439	1	125
1440	78	10
1441	106	0
1442	90	1
1443	100	4
1444	105	0
1445	0	142
1446	4	120
1447	3	149
1448	90	3
1449	0	116
1450	2	128
1451	84	0
1452	0	150
1453	0	119
1454	4	126
1455	96	0
1456	1	117
1457	17	99
1458	97	4
1459	80	36
1460	84	0
1461	2	131
1462	1	109
1463	104	0
1464	1	122
1465	52	64
1466	91	1
1467	95	0
1468	0	140
1469	1	128
1470	109	1
1471	2	132
1472	3	122
1473	94	5
1474	104	0
1475	104	9
1476	6	118
1477	4	136
1478	92	0
1479	3	116
1480	0	126
1481	2	130
1482	81	2
1483	0	124
1484	2	140
1485	95	3
1486	93	0
1487	0	150
1488	108	5
1489	0	137
1490	0	132
1491	6	129
1492	0	114
1493	93	1
1494	86	23
1495	84	4
1496	4	129
1497	0	121
1498	0	119
1499	92	0
1500	95	2
1501	96	0
1502	86	6
1503	71	1
1504	0	131
1505	0	120
1506	84	2
1507	1	130
1508	0	122
1509	95	2
1510	107	0
1511	77	3
1512	85	2
1513	77	9
1514	2	139
1515	80	3
1516	84	2
1517	112	3
1518	115	1
1519	92	0
1520	0	139
1521	102	1
1522	0	129
1523	5	125
1524	0	130
1525	2	97
1526	101	0
1527	110	3
1528	3	118
1529	3	112
1530	1	127
1531	0	148
1532	68	0
1533	80	0
1534	108	2
1535	1	103
1536	0	134
1537	116	5
1538	0	136
1539	2	124
1540	99	2
1541	1	132
1542	4	127
1543	80	0
1544	92	0
1545	2	129
1546	102	0
1547	95	0
1548	94	0
1549	97	4
1550	105	0
1551	77	1
1552	1	127
1553	97	0
1554	1	127
1555	0	122
1556	86	7
1557	88	11
1558	87	4
1559	81	16
1560	8	134
1561	85	2
1562	0	137
1563	0	119
1564	61	45
1565	86	3
1566	3	137
1567	98	1
1568	3	126
1569	2	119
1570	0	136
1571	89	0
1572	2	115
1573	96	11
1574	0	120
1575	1	149
1576	92	0
1577	0	128
1578	1	137
1579	1	108
1580	0	151
1581	106	0
1582	86	0
1583	102	0
1584	0	116
1585	101	0
1586	95	4
1587	1	117
1588	2	120
1589	0	143
1590	2	118
1591	107	2
1592	113	0
1593	102	4
1594	1	107
1595	97	0
1596	17	113
1597	104	3
1598	0	118
1599	0	124
1600	109	0
1601	2	145
1602	0	118
1603	0	142
1604	4	117
1605	2	141
1606	98	2
1607	94	1
1608	99	0
1609	95	5
1610	103	3
1611	0	127
1612	4	139
1613	93	4
1614	103	0
1615	0	151
1616	112	3
1617	96	3
1618	89	1
1619	81	0
1620	82	1
1621	97	3
1622	103	4
1623	1	137
1624	0	137
1625	1	116
1626	98	7
1627	0	129
1628	95	5
1629	93	4
1630	4	114
1631	0	137
1632	0	123
1633	0	116
1634	92	5
1635	3	129
1636	62	41
1637	103	0
1638	94	1
1639	0	125
1640	99	12
1641	92	0
1642	104	1
1643	8	127
1644	1	137
1645	110	1
1646	0	123
1647	1	123
1648	88	0
1649	94	0
1650	20	98
1651	0	133
1652	87	2
1653	5	109
1654	83	0
1655	0	121
1656	94	8
1657	1	147
1658	91	0
1659	32	85
1660	90	6
1661	3	133
1662	98	3
1663	0	120
1664	98	0
1665	104	4
1666	95	2
1667	0	114
1668	3	130
1669	91	0
1670	101	6
1671	95	4
1672	104	5
1673	2	121
1674	89	5
1675	65	57
1676	64	51
1677	0	122
1678	4	137
1679	2	115
1680	49	52
1681	0	128
1682	87	1
1683	0	127
1684	1	115
1685	1	133
1686	89	4
1687	5	126
1688	92	3
1689	3	115
1690	3	127
1691	2	135
1692	84	1
1693	2	108
1694	3	125
1695	0	115
1696	1	117
1697	0	156
1698	89	2
1699	96	2
1700	61	55
1701	0	117
1702	1	130
1703	2	130
1704	2	120
1705	0	127
1706	0	156
1707	6	140
1708	111	1
1709	70	52
1710	99	10
1711	83	5
1712	103	0
1713	0	124
1714	0	129
1715	99	1
1716	72	2
1717	98	2
1718	95	7
1719	96	2
1720	3	118
1721	97	4
1722	90	22
1723	84	0
1724	91	1
1725	85	1
1726	0	122
1727	105	2
1728	110	0
1729	90	0
1730	0	116
1731	101	0
1732	96	0
1733	24	79
1734	0	115
1735	0	127
1736	85	4
1737	111	1
1738	83	1
1739	1	122
1740	98	1
1741	0	152
1742	104	11
1743	86	0
1744	0	151
1745	98	0
1746	9	143
1747	97	0
1748	7	136
1749	91	1
1750	2	152
1751	38	93
1752	80	0
1753	9	129
1754	96	3
1755	0	120
1756	0	147
1757	98	2
1758	2	109
1759	111	0
1760	94	0
1761	108	0
1762	106	6
1763	0	128
1764	86	0
1765	4	110
1766	104	0
1767	0	115
1768	95	3
1769	99	11
1770	0	129
1771	0	123
1772	98	1
1773	0	142
1774	2	141
1775	75	0
1776	1	127
1777	98	0
1778	2	128
1779	3	94
1780	93	2
1781	86	9
1782	25	89
1783	0	125
1784	97	1
1785	99	2
1786	100	0
1787	3	126
1788	96	0
1789	18	101
1790	92	1
1791	102	0
1792	99	8
1793	85	0
1794	0	132
1795	1	107
1796	0	137
1797	0	124
1798	0	123
1799	0	119
1800	113	2
1801	0	139
1802	7	111
1803	84	3
1804	112	1
1805	91	0
1806	5	147
1807	113	0
1808	96	0
1809	0	118
1810	93	10
1811	125	1
1812	106	0
1813	75	6
1814	0	119
1815	4	131
1816	105	0
1817	109	1
1818	85	1
1819	109	4
1820	3	122
1821	101	7
1822	7	123
1823	94	4
1824	86	2
1825	6	119
1826	0	125
1827	0	112
1828	3	129
1829	87	1
1830	105	0
1831	3	125
1832	2	135
1833	0	116
1834	77	4
1835	70	32
1836	0	110
1837	61	56
1838	4	117
1839	1	156
1840	102	0
1841	3	113
1842	0	142
1843	89	7
1844	48	73
1845	102	2
1846	7	131
1847	89	5
1848	0	133
1849	2	125
1850	0	126
1851	0	113
1852	94	0
1853	0	125
1854	105	0
1855	0	106
1856	89	5
1857	0	123
1858	107	0
1859	4	135
1860	0	124
1861	0	130
1862	0	129
1863	3	117
1864	93	0
1865	0	120
1866	79	1
1867	109	1
1868	110	3
1869	102	0
1870	102	4
1871	102	1
1872	0	133
1873	5	111
1874	106	7
1875	66	25
1876	85	6
1877	88	2
1878	7	113
1879	0	126
1880	91	3
1881	2	123
1882	89	1
1883	92	8
1884	72	4
1885	53	49
1886	102	3
1887	1	133
1888	98	4
1889	2	118
1890	0	123
1891	3	142
1892	1	136
1893	81	28
1894	106	5
1895	1	118
1896	0	117
1897	0	135
1898	1	131
1899	2	123
1900	0	135
1901	96	2
1902	0	126
1903	91	0
1904	9	117
1905	90	0
1906	95	0
1907	82	14
1908	33	82
1909	81	0
1910	0	115
1911	78	0
1912	1	123
1913	20	119
1914	0	156
1915	99	0
1916	0	107
1917	91	3
1918	1	127
1919	4	115
1920	111	0
1921	44	67
1922	2	123
1923	0	136
1924	0	145
1925	102	0
1926	2	144
1927	3	141
1928	15	113
1929	100	1
1930	90	1
1931	77	4
1932	92	3
1933	88	1
1934	93	0
1935	89	1
1936	89	1
1937	94	5
1938	0	132
1939	2	116
1940	89	6
1941	6	116
1942	1	115
1943	0	125
1944	0	135
1945	107	0
1946	107	2
1947	84	0
1948	0	130
1949	92	0
1950	15	102
1951	100	7
1952	79	4
1953	0	132
1954	89	3
1955	92	0
1956	94	4
1957	0	113
1958	0	106
1959	0	132
1960	2	122
1961	2	121
1962	91	3
1963	3	131
1964	1	126
1965	81	5
1966	92	0
1967	99	1
1968	1	118
1969	86	5
1970	1	120
1971	101	0
1972	72	3
1973	104	3
1974	81	4
1975	0	126
1976	92	2
1977	0	135
1978	90	5
1979	109	3
1980	106	2
1981	0	143
1982	107	0
1983	90	0
1984	3	126
1985	96	0
1986	92	2
1987	93	0
1988	102	0
1989	96	1
1990	1	117
1991	72	8
1992	0	142
1993	78	0
1994	2	135
1995	98	1
1996	76	2
1997	98	0
1998	99	5
1999	0	136
[truncated: 8,001 more rows]
