# Supplementary material for: Generalized method of moments for estimating parameters of stochastic reaction networks
Source: BMC Syst Biol. 2016 Oct 21;10:98. doi: 10.1186/s12918-016-0342-8 (PMC5073941; doi:10.1186/s12918-016-0342-8)
Supplement: Additional file 2 — Matlab code and data. This file contains the Matlab codes and samples which were used to produce the results. (GZ 9349 kb) [file 12918_2016_342_MOESM2_ESM.gz › Data/Exclusive Switch/samples/17/t001.csv]

trajectory	P1	P2
1	39	9
2	4	35
3	0	41
4	15	24
5	35	3
6	0	48
7	0	47
8	27	0
9	0	44
10	0	35
11	36	0
12	30	10
13	0	49
14	32	0
15	28	0
16	4	40
17	25	0
18	36	11
19	39	1
20	30	30
21	0	40
22	26	9
23	0	49
24	40	0
25	8	38
26	29	4
27	0	46
28	29	6
29	38	0
30	38	0
31	5	49
32	0	35
33	41	0
34	0	45
35	42	0
36	32	1
37	0	45
38	35	12
39	40	8
40	27	0
41	2	44
42	22	0
43	39	0
44	41	1
45	0	31
46	10	33
47	0	45
48	7	50
49	0	41
50	44	8
51	5	44
52	0	36
53	23	0
54	35	9
55	2	38
56	0	42
57	39	11
58	36	0
59	38	0
60	0	46
61	34	2
62	0	38
63	1	27
64	24	0
65	27	2
66	40	5
67	8	49
68	0	53
69	0	42
70	34	3
71	0	41
72	0	41
73	1	44
74	0	46
75	30	2
76	0	54
77	37	0
78	5	30
79	25	7
80	12	23
81	0	42
82	24	0
83	32	2
84	0	33
85	17	32
86	36	10
87	2	39
88	0	34
89	27	3
90	45	7
91	33	7
92	3	45
93	39	0
94	2	42
95	0	44
96	0	50
97	1	33
98	33	4
99	3	42
100	0	33
101	32	0
102	47	8
103	38	6
104	29	0
105	31	9
106	0	52
107	29	2
108	0	54
109	31	0
110	27	1
111	37	0
112	0	39
113	30	4
114	25	0
115	5	47
116	28	0
117	33	0
118	33	1
119	31	6
120	0	54
121	37	0
122	30	4
123	0	45
124	32	3
125	33	0
126	35	3
127	37	0
128	34	0
129	35	0
130	0	62
131	4	48
132	9	42
133	33	0
134	0	56
135	25	5
136	25	7
137	0	45
138	7	39
139	0	45
140	0	42
141	1	35
142	27	0
143	35	0
144	33	3
145	0	44
146	0	49
147	43	0
148	30	0
149	0	43
150	34	0
151	0	45
152	27	17
153	0	49
154	0	48
155	1	49
156	2	52
157	3	39
158	29	0
159	0	47
160	1	51
161	0	48
162	34	1
163	0	49
164	27	19
165	29	0
166	0	40
167	32	0
168	44	0
169	0	42
170	31	10
171	13	43
172	7	30
173	33	0
174	29	8
175	37	12
176	43	0
177	38	5
178	38	0
179	0	51
180	5	50
181	0	43
182	31	0
183	30	4
184	28	2
185	45	0
186	9	44
187	2	51
188	0	43
189	4	57
190	0	44
191	0	38
192	0	52
193	2	63
194	27	0
195	0	43
196	0	43
197	34	1
198	2	51
199	4	43
200	26	0
201	37	0
202	30	0
203	34	5
204	35	8
205	0	48
206	37	1
207	38	6
208	5	38
209	32	3
210	1	45
211	38	22
212	4	56
213	35	3
214	0	42
215	1	37
216	0	50
217	23	0
218	20	30
219	2	48
220	29	0
221	38	4
222	31	7
223	30	8
224	14	37
225	34	15
226	24	11
227	29	0
228	2	35
229	37	7
230	2	51
231	0	38
232	37	13
233	0	36
234	13	38
235	0	49
236	38	0
237	0	41
238	33	7
239	27	6
240	34	5
241	6	34
242	0	40
243	27	11
244	6	42
245	40	13
246	36	0
247	0	47
248	3	46
249	0	51
250	10	46
251	37	6
252	41	1
253	24	0
254	2	42
255	35	6
256	8	54
257	25	17
258	29	0
259	47	6
260	32	13
261	0	49
262	0	51
263	40	0
264	0	41
265	53	10
266	32	5
267	29	4
268	41	1
269	36	6
270	6	39
271	0	41
272	0	49
273	31	1
274	36	15
275	33	9
276	2	29
277	23	0
278	0	45
279	21	4
280	3	43
281	0	43
282	1	43
283	1	37
284	5	42
285	22	13
286	27	0
287	36	0
288	36	6
289	12	47
290	17	30
291	0	49
292	25	1
293	0	42
294	36	0
295	35	10
296	41	9
297	0	45
298	4	38
299	0	46
300	31	4
301	28	0
302	37	0
303	32	0
304	36	0
305	0	45
306	34	1
307	12	40
308	0	35
309	36	4
310	0	39
311	33	8
312	0	40
313	28	0
314	0	50
315	41	1
316	0	35
317	45	0
318	28	0
319	36	0
320	11	40
321	0	35
322	28	5
323	28	2
324	27	2
325	3	49
326	3	51
327	2	40
328	0	54
329	0	41
330	39	0
331	43	9
332	6	51
333	0	39
334	58	0
335	0	39
336	10	33
337	0	35
338	0	46
339	0	51
340	0	47
341	0	41
342	0	43
343	36	7
344	34	5
345	38	0
346	0	44
347	1	57
348	24	0
349	32	4
350	24	11
351	0	45
352	0	47
353	13	46
354	1	39
355	0	38
356	29	0
357	0	46
358	40	0
359	8	49
360	31	0
361	34	0
362	24	4
363	26	5
364	2	41
365	0	39
366	29	2
367	33	6
368	11	43
369	0	39
370	33	3
371	2	45
372	39	1
373	34	4
374	0	36
375	33	8
376	32	6
377	37	0
378	35	2
379	27	0
380	14	33
381	0	31
382	40	0
383	34	7
384	0	49
385	34	0
386	0	46
387	29	10
388	37	0
389	42	5
390	28	11
391	41	0
392	0	46
393	32	0
394	0	38
395	37	4
396	0	43
397	0	42
398	0	33
399	32	12
400	0	29
401	0	46
402	25	0
403	36	0
404	42	4
405	0	50
406	1	48
407	45	0
408	26	5
409	0	45
410	1	31
411	38	5
412	41	3
413	4	37
414	35	2
415	1	44
416	30	0
417	37	6
418	34	4
419	31	0
420	44	5
421	29	0
422	0	37
423	2	44
424	42	0
425	37	2
426	28	2
427	31	6
428	31	0
429	31	5
430	0	59
431	27	12
432	0	41
433	29	8
434	7	36
435	13	43
436	42	0
437	27	0
438	42	0
439	40	6
440	37	0
441	4	35
442	39	6
443	38	0
444	42	0
445	33	0
446	2	35
447	41	7
448	47	1
449	0	46
450	0	45
451	29	4
452	34	0
453	4	34
454	0	43
455	0	40
456	43	9
457	3	44
458	29	0
459	32	5
460	42	0
461	27	2
462	42	10
463	29	0
464	0	40
465	41	0
466	0	32
467	40	0
468	29	9
469	35	4
470	0	45
471	35	3
472	37	0
473	27	0
474	25	17
475	12	28
476	27	3
477	40	0
478	33	2
479	0	41
480	30	0
481	33	2
482	0	44
483	37	0
484	4	46
485	23	11
486	37	5
487	0	44
488	33	10
489	34	7
490	32	0
491	26	0
492	34	7
493	36	0
494	0	44
495	1	37
496	40	20
497	39	0
498	36	3
499	36	0
500	0	35
501	30	11
502	9	36
503	0	45
504	33	0
505	0	52
506	9	54
507	0	48
508	0	45
509	0	46
510	29	4
511	0	46
512	26	11
513	0	43
514	1	42
515	7	43
516	0	43
517	0	42
518	17	20
519	32	6
520	41	0
521	0	58
522	10	44
523	31	0
524	0	31
525	31	10
526	6	41
527	35	0
528	42	4
529	5	44
530	0	37
531	3	62
532	0	59
533	34	0
534	22	18
535	6	45
536	0	40
537	0	48
538	0	37
539	27	20
540	33	2
541	39	7
542	28	0
543	30	0
544	20	0
545	0	54
546	21	19
547	42	0
548	27	0
549	33	0
550	0	59
551	28	0
552	2	52
553	0	35
554	0	45
555	0	45
556	0	41
557	0	54
558	29	14
559	29	0
560	31	0
561	36	0
562	4	48
563	40	1
564	30	0
565	10	39
566	40	2
567	3	49
568	27	3
569	29	0
570	34	4
571	1	43
572	0	43
573	3	56
574	26	1
575	34	0
576	0	48
577	0	53
578	35	6
579	34	4
580	31	0
581	37	0
582	0	51
583	33	0
584	33	0
585	23	9
586	22	0
587	34	0
588	0	58
589	23	3
590	29	1
591	0	34
592	34	0
593	5	48
594	33	8
595	27	0
596	0	55
597	19	0
598	27	0
599	26	11
600	1	59
601	30	13
602	0	50
603	5	51
604	6	54
605	46	0
606	26	8
607	0	46
608	30	0
609	30	17
610	28	11
611	33	6
612	1	42
613	38	0
614	32	0
615	28	0
616	31	0
617	0	42
618	22	4
619	0	31
620	31	3
621	0	39
622	0	48
623	0	58
624	31	0
625	29	0
626	37	13
627	23	5
628	40	0
629	0	47
630	0	43
631	0	34
632	0	34
633	29	11
634	5	40
635	0	50
636	23	5
637	35	0
638	3	47
639	35	6
640	25	0
641	46	0
642	3	41
643	0	46
644	0	43
645	2	42
646	12	38
647	35	9
648	2	48
649	4	42
650	9	55
651	30	0
652	35	0
653	33	3
654	6	33
655	7	35
656	0	37
657	0	47
658	0	35
659	36	0
660	38	5
661	0	54
662	43	1
663	0	47
664	0	44
665	0	51
666	39	0
667	33	0
668	24	13
669	16	37
670	34	0
671	8	48
672	34	0
673	0	47
674	0	50
675	4	48
676	28	0
677	31	5
678	17	23
679	28	12
680	36	1
681	0	46
682	39	8
683	0	43
684	0	37
685	0	44
686	1	46
687	0	37
688	37	4
689	0	27
690	39	0
691	0	44
692	6	41
693	38	12
694	0	49
695	3	41
696	4	44
697	36	0
698	32	5
699	33	9
700	36	0
701	30	3
702	6	42
703	36	4
704	0	58
705	27	1
706	1	42
707	0	49
708	0	53
709	6	32
710	35	12
711	0	47
712	32	7
713	33	2
714	1	44
715	3	45
716	0	37
717	11	43
718	36	0
719	36	1
720	31	12
721	46	0
722	29	0
723	6	50
724	1	49
725	7	57
726	32	4
727	36	3
728	34	0
729	34	0
730	0	38
731	33	3
732	35	0
733	27	3
734	39	3
735	0	44
736	35	3
737	0	36
738	0	45
739	0	50
740	0	40
741	38	0
742	0	31
743	25	9
744	38	9
745	28	0
746	36	1
747	23	8
748	0	30
749	27	0
750	34	5
751	42	0
752	0	56
753	41	5
754	4	50
755	25	0
756	0	47
757	0	43
758	36	6
759	29	0
760	0	43
761	21	0
762	0	45
763	0	41
764	0	43
765	29	0
766	2	47
767	2	30
768	0	34
769	0	53
770	0	38
771	26	5
772	0	37
773	1	42
774	31	6
775	29	0
776	32	0
777	0	42
778	42	5
779	19	17
780	28	0
781	0	40
782	22	6
783	29	0
784	27	10
785	0	47
786	35	7
787	0	42
788	0	60
789	36	0
790	29	2
791	0	31
792	28	5
793	30	1
794	35	3
795	0	55
796	0	39
797	8	47
798	38	11
799	31	0
800	1	46
801	28	0
802	7	39
803	0	36
804	0	42
805	0	37
806	0	41
807	0	42
808	5	53
809	0	37
810	10	34
811	41	2
812	0	56
813	0	51
814	28	22
815	34	2
816	0	40
817	40	0
818	0	42
819	0	50
820	20	13
821	40	0
822	18	0
823	32	5
824	32	3
825	6	42
826	28	9
827	0	40
828	38	0
829	9	58
830	35	1
831	36	4
832	36	16
833	34	8
834	0	39
835	22	2
836	29	0
837	6	43
838	41	0
839	0	43
840	0	39
841	4	40
842	0	44
843	38	1
844	2	48
845	27	5
846	7	34
847	38	0
848	23	2
849	2	41
850	1	37
851	0	41
852	32	0
853	0	35
854	28	5
855	41	0
856	21	6
857	38	0
858	1	43
859	0	46
860	0	60
861	9	46
862	34	0
863	39	1
864	35	0
865	5	49
866	0	47
867	0	50
868	0	48
869	17	27
870	0	52
871	19	19
872	2	39
873	0	43
874	9	49
875	6	57
876	1	28
877	0	33
878	5	44
879	40	3
880	0	47
881	36	5
882	5	53
883	36	4
884	37	2
885	26	0
886	7	31
887	6	43
888	3	44
889	0	57
890	1	47
891	29	11
892	1	39
893	0	39
894	6	47
895	45	10
896	3	42
897	2	60
898	0	38
899	38	11
900	0	47
901	32	0
902	9	53
903	32	5
904	33	0
905	1	48
906	32	0
907	2	36
908	0	39
909	30	10
910	6	50
911	2	44
912	31	0
913	0	40
914	0	31
915	29	7
916	32	3
917	38	0
918	35	9
919	2	47
920	30	0
921	33	0
922	4	51
923	32	0
924	30	12
925	0	41
926	32	0
927	39	0
928	0	43
929	1	42
930	39	0
931	8	43
932	4	40
933	0	43
934	34	0
935	0	33
936	0	45
937	0	48
938	0	43
939	0	49
940	0	44
941	34	0
942	0	51
943	22	0
944	23	6
945	0	42
946	24	1
947	0	50
948	38	0
949	1	52
950	0	39
951	29	0
952	38	0
953	28	10
954	25	0
955	37	0
956	0	44
957	0	31
958	31	0
959	0	49
960	0	41
961	0	41
962	18	24
963	0	41
964	36	0
965	31	11
966	0	40
967	3	58
968	43	0
969	37	12
970	0	47
971	0	37
972	28	9
973	28	1
974	32	0
975	31	6
976	32	0
977	3	41
978	32	5
979	33	0
980	0	48
981	21	18
982	34	5
983	2	49
984	44	2
985	39	0
986	39	0
987	0	45
988	21	10
989	48	0
990	0	31
991	36	3
992	0	49
993	35	9
994	38	0
995	0	48
996	0	44
997	0	67
998	48	4
999	0	45
1000	6	39
1001	24	1
1002	33	3
1003	36	0
1004	19	15
1005	11	30
1006	0	43
1007	0	52
1008	1	47
1009	27	0
1010	40	3
1011	8	46
1012	0	45
1013	29	5
1014	24	0
1015	29	1
1016	0	41
1017	40	12
1018	40	0
1019	4	49
1020	37	0
1021	26	4
1022	33	2
1023	38	0
1024	1	48
1025	29	9
1026	29	7
1027	0	47
1028	0	51
1029	7	30
1030	28	2
1031	1	41
1032	31	0
1033	35	5
1034	0	35
1035	43	6
1036	35	0
1037	0	40
1038	21	8
1039	4	49
1040	0	32
1041	0	45
1042	32	3
1043	37	1
1044	33	0
1045	31	0
1046	33	0
1047	0	39
1048	37	1
1049	31	1
1050	35	0
1051	34	2
1052	33	0
1053	3	42
1054	29	0
1055	2	57
1056	2	42
1057	12	36
1058	35	0
1059	20	25
1060	0	42
1061	26	1
1062	0	47
1063	0	55
1064	4	49
1065	30	5
1066	2	46
1067	1	37
1068	2	39
1069	19	33
1070	44	11
1071	0	47
1072	0	47
1073	0	41
1074	36	0
1075	29	24
1076	5	30
1077	37	7
1078	0	45
1079	36	0
1080	36	0
1081	25	21
1082	34	0
1083	5	43
1084	0	40
1085	2	41
1086	31	6
1087	31	0
1088	37	18
1089	34	0
1090	28	2
1091	25	5
1092	33	18
1093	33	1
1094	0	38
1095	38	3
1096	30	5
1097	8	38
1098	31	0
1099	31	0
1100	1	36
1101	31	9
1102	0	55
1103	0	45
1104	36	0
1105	32	0
1106	34	0
1107	30	2
1108	42	13
1109	38	0
1110	0	50
1111	2	50
1112	28	0
1113	26	12
1114	40	18
1115	4	35
1116	30	4
1117	0	43
1118	5	36
1119	40	0
1120	35	2
1121	17	19
1122	0	42
1123	37	0
1124	33	6
1125	39	0
1126	0	42
1127	31	0
1128	0	47
1129	3	52
1130	42	11
1131	37	24
1132	0	46
1133	30	7
1134	0	53
1135	7	49
1136	0	36
1137	38	0
1138	3	45
1139	0	41
1140	36	8
1141	0	40
1142	28	17
1143	0	41
1144	0	45
1145	35	11
1146	1	50
1147	27	17
1148	3	49
1149	36	9
1150	40	0
1151	31	1
1152	0	51
1153	0	55
1154	0	43
1155	43	9
1156	39	2
1157	0	68
1158	37	0
1159	34	12
1160	2	49
1161	32	5
1162	37	3
1163	9	58
1164	36	0
1165	0	44
1166	0	37
1167	28	25
1168	3	42
1169	27	0
1170	0	47
1171	33	0
1172	21	0
1173	27	4
1174	40	0
1175	0	46
1176	36	9
1177	0	49
1178	5	31
1179	1	53
1180	27	15
1181	32	0
1182	36	0
1183	28	1
1184	6	38
1185	31	0
1186	36	0
1187	42	0
1188	1	55
1189	26	1
1190	0	44
1191	41	0
1192	29	1
1193	11	34
1194	2	52
1195	4	50
1196	45	8
1197	6	53
1198	32	0
1199	38	0
1200	0	44
1201	3	34
1202	44	0
1203	39	2
1204	1	38
1205	39	0
1206	5	39
1207	41	2
1208	3	46
1209	0	46
1210	34	3
1211	32	0
1212	0	43
1213	33	0
1214	45	5
1215	0	34
1216	0	50
1217	30	0
1218	8	63
1219	39	10
1220	35	1
1221	33	3
1222	33	4
1223	38	4
1224	28	12
1225	35	17
1226	34	0
1227	34	0
1228	6	35
1229	0	43
1230	26	0
1231	36	0
1232	0	49
1233	27	0
1234	0	50
1235	37	0
1236	2	51
1237	34	3
1238	26	21
1239	41	5
1240	38	0
1241	4	47
1242	40	0
1243	31	9
1244	39	8
1245	31	5
1246	0	43
1247	27	10
1248	0	47
1249	21	0
1250	35	11
1251	35	13
1252	10	39
1253	32	10
1254	0	44
1255	0	43
1256	27	11
1257	0	43
1258	42	9
1259	42	0
1260	38	8
1261	0	43
1262	6	39
1263	0	53
1264	0	45
1265	0	40
1266	28	0
1267	35	0
1268	38	0
1269	5	45
1270	32	0
1271	29	0
1272	31	0
1273	0	43
1274	36	0
1275	5	43
1276	34	10
1277	27	7
1278	0	55
1279	0	34
1280	9	47
1281	0	52
1282	0	32
1283	32	0
1284	2	42
1285	0	56
1286	7	54
1287	0	39
1288	45	8
1289	0	40
1290	40	8
1291	29	0
1292	0	42
1293	3	56
1294	31	14
1295	30	0
1296	5	43
1297	0	43
1298	33	8
1299	28	0
1300	9	35
1301	0	52
1302	0	40
1303	4	41
1304	0	43
1305	9	48
1306	3	56
1307	34	0
1308	30	8
1309	3	47
1310	34	8
1311	28	0
1312	26	6
1313	26	4
1314	0	45
1315	40	12
1316	32	2
1317	38	0
1318	0	38
1319	26	0
1320	0	39
1321	0	49
1322	0	38
1323	10	37
1324	0	57
1325	0	43
1326	0	37
1327	0	62
1328	0	40
1329	6	43
1330	3	45
1331	35	10
1332	37	2
1333	30	0
1334	0	43
1335	36	0
1336	42	0
1337	34	0
1338	35	9
1339	39	6
1340	38	0
1341	0	56
1342	0	34
1343	28	7
1344	38	9
1345	31	8
1346	0	43
1347	28	0
1348	28	0
1349	38	0
1350	7	64
1351	1	45
1352	34	0
1353	26	10
1354	24	4
1355	0	47
1356	23	6
1357	0	47
1358	1	44
1359	0	49
1360	28	1
1361	0	33
1362	47	0
1363	33	0
1364	31	1
1365	33	0
1366	29	0
1367	3	43
1368	0	45
1369	3	46
1370	27	0
1371	38	0
1372	33	0
1373	44	0
1374	40	3
1375	32	6
1376	35	0
1377	28	11
1378	0	51
1379	33	3
1380	28	0
1381	28	0
1382	0	43
1383	0	40
1384	27	0
1385	36	0
1386	36	0
1387	29	0
1388	4	53
1389	30	0
1390	3	42
1391	30	0
1392	0	44
1393	31	3
1394	0	41
1395	25	0
1396	43	2
1397	0	38
1398	0	40
1399	0	44
1400	0	46
1401	40	0
1402	33	0
1403	0	43
1404	24	0
1405	28	0
1406	6	40
1407	1	40
1408	34	0
1409	0	36
1410	0	46
1411	36	3
1412	1	38
1413	0	54
1414	3	42
1415	0	43
1416	0	43
1417	0	34
1418	37	0
1419	0	37
1420	36	0
1421	29	5
1422	2	45
1423	0	38
1424	36	0
1425	5	52
1426	36	1
1427	26	0
1428	33	0
1429	43	0
1430	3	46
1431	0	51
1432	26	18
1433	39	0
1434	26	9
1435	0	46
1436	43	0
1437	33	5
1438	0	54
1439	40	13
1440	8	52
1441	27	0
1442	3	39
1443	32	0
1444	35	8
1445	7	41
1446	32	0
1447	42	9
1448	30	3
1449	35	0
1450	29	0
1451	27	6
1452	1	47
1453	28	0
1454	34	0
1455	29	2
1456	32	4
1457	1	50
1458	32	0
1459	32	0
1460	26	1
1461	13	44
1462	0	49
1463	12	33
1464	32	8
1465	1	49
1466	0	42
1467	4	46
1468	2	47
1469	2	47
1470	25	3
1471	33	0
1472	0	45
1473	44	5
1474	6	47
1475	35	0
1476	32	11
1477	0	46
1478	0	46
1479	32	20
1480	23	7
1481	13	36
1482	41	0
1483	0	49
1484	0	42
1485	27	17
1486	0	53
1487	22	24
1488	26	0
1489	35	0
1490	0	30
1491	1	48
1492	0	49
1493	17	35
1494	0	45
1495	41	0
1496	0	45
1497	30	8
1498	24	0
1499	36	0
1500	34	0
1501	40	3
1502	1	48
1503	0	52
1504	34	1
1505	1	47
1506	0	52
1507	39	9
1508	28	0
1509	0	46
1510	28	0
1511	6	38
1512	29	4
1513	28	4
1514	1	43
1515	0	50
1516	28	0
1517	25	7
1518	27	0
1519	35	0
1520	22	0
1521	37	6
1522	4	50
1523	2	46
1524	0	50
1525	36	0
1526	0	54
1527	4	51
1528	8	41
1529	37	12
1530	35	0
1531	37	0
1532	0	29
1533	0	43
1534	2	43
1535	39	0
1536	7	49
1537	9	31
1538	0	36
1539	32	8
1540	7	43
1541	0	45
1542	1	33
1543	26	6
1544	0	39
1545	37	1
1546	40	10
1547	29	7
1548	43	8
1549	40	0
1550	4	40
1551	25	0
1552	2	36
1553	35	0
1554	32	0
1555	24	9
1556	3	40
1557	0	51
1558	32	10
1559	13	35
1560	32	0
1561	30	0
1562	0	34
1563	33	0
1564	34	3
1565	8	38
1566	0	47
1567	24	1
1568	0	48
1569	0	41
1570	27	0
1571	37	0
1572	32	14
1573	31	0
1574	36	0
1575	31	0
1576	0	40
1577	0	41
1578	12	39
1579	17	1
1580	0	41
1581	12	40
1582	31	0
1583	33	0
1584	33	3
1585	1	46
1586	36	11
1587	35	0
1588	23	18
1589	1	54
1590	29	0
1591	0	35
1592	30	2
1593	27	11
1594	35	1
1595	28	0
1596	0	39
1597	0	41
1598	28	0
1599	5	49
1600	0	39
1601	36	13
1602	0	45
1603	36	0
1604	24	0
1605	41	0
1606	24	8
1607	1	49
1608	5	49
1609	31	0
1610	13	41
1611	26	15
1612	1	39
1613	26	0
1614	36	0
1615	37	1
1616	6	35
1617	32	4
1618	34	17
1619	2	41
1620	4	39
1621	2	58
1622	0	40
1623	42	0
1624	34	0
1625	41	0
1626	23	21
1627	0	64
1628	31	0
1629	6	37
1630	0	49
1631	4	44
1632	24	0
1633	40	2
1634	32	0
1635	32	0
1636	23	6
1637	44	0
1638	33	14
1639	34	0
1640	2	48
1641	1	44
1642	1	43
1643	0	57
1644	41	3
1645	0	49
1646	41	11
1647	38	0
1648	31	8
1649	7	45
1650	22	29
1651	6	45
1652	36	0
1653	33	2
1654	0	45
1655	43	0
1656	0	39
1657	36	4
1658	32	0
1659	0	31
1660	31	15
1661	39	12
1662	23	8
1663	42	0
1664	7	47
1665	0	44
1666	24	30
1667	0	39
1668	27	6
1669	34	0
1670	31	2
1671	30	2
1672	27	9
1673	4	52
1674	32	0
1675	33	0
1676	0	43
1677	21	0
1678	36	5
1679	0	39
1680	33	1
1681	38	2
1682	31	0
1683	7	43
1684	35	9
1685	9	36
1686	1	58
1687	45	3
1688	10	33
1689	0	46
1690	0	48
1691	5	48
1692	38	0
1693	0	45
1694	23	0
1695	0	44
1696	35	0
1697	29	0
1698	37	2
1699	0	43
1700	35	0
1701	0	44
1702	29	5
1703	34	0
1704	34	6
1705	4	32
1706	47	0
1707	38	0
1708	0	53
1709	0	48
1710	31	0
1711	0	48
1712	7	32
1713	18	4
1714	0	47
1715	0	51
1716	3	41
1717	35	0
1718	41	1
1719	1	42
1720	29	0
1721	30	10
1722	32	0
1723	8	36
1724	29	3
1725	2	42
1726	35	0
1727	24	5
1728	0	42
1729	35	0
1730	32	0
1731	0	43
1732	0	48
1733	34	0
1734	25	0
1735	4	43
1736	33	0
1737	30	27
1738	28	7
1739	2	46
1740	33	0
1741	0	47
1742	37	0
1743	7	44
1744	34	0
1745	4	46
1746	39	3
1747	0	43
1748	0	50
1749	0	41
1750	0	42
1751	10	22
1752	0	66
1753	2	36
1754	3	48
1755	2	39
1756	27	0
1757	27	2
1758	0	51
1759	0	35
1760	3	40
1761	35	7
1762	29	10
1763	9	39
1764	1	35
1765	25	21
1766	0	53
1767	39	0
1768	0	39
1769	5	36
1770	24	2
1771	36	0
1772	6	44
1773	43	0
1774	38	0
1775	9	56
1776	0	44
1777	36	0
1778	39	5
1779	34	4
1780	0	32
1781	35	0
1782	32	0
1783	40	0
1784	0	47
1785	3	33
1786	7	43
1787	0	46
1788	0	30
1789	0	33
1790	1	51
1791	2	53
1792	30	16
1793	30	23
1794	29	0
1795	1	44
1796	35	0
1797	8	46
1798	0	42
1799	0	60
1800	0	44
1801	0	50
1802	39	0
1803	35	0
1804	27	0
1805	31	1
1806	27	1
1807	24	5
1808	28	0
1809	2	47
1810	31	9
1811	27	4
1812	41	0
1813	0	45
1814	38	12
1815	0	52
1816	41	0
1817	32	0
1818	34	0
1819	24	0
1820	0	39
1821	0	38
1822	5	37
1823	33	11
1824	29	0
1825	27	23
1826	0	40
1827	39	0
1828	0	45
1829	0	56
1830	0	51
1831	33	0
1832	38	6
1833	26	20
1834	35	0
1835	0	34
1836	36	3
1837	3	41
1838	33	0
1839	28	27
1840	28	1
1841	2	40
1842	26	3
1843	0	54
1844	39	0
1845	3	64
1846	3	51
1847	30	4
1848	3	44
1849	0	35
1850	0	40
1851	47	1
1852	34	1
1853	26	0
1854	0	44
1855	29	0
1856	37	0
1857	39	5
1858	32	0
1859	45	1
1860	31	0
1861	2	41
1862	3	26
1863	39	7
1864	28	0
1865	0	53
1866	2	47
1867	0	43
1868	28	0
1869	29	2
1870	2	36
1871	34	0
1872	40	0
1873	0	37
1874	27	2
1875	0	55
1876	35	9
1877	30	10
1878	6	36
1879	16	19
1880	27	0
1881	40	0
1882	30	9
1883	36	0
1884	0	45
1885	8	46
1886	24	8
1887	0	53
1888	0	50
1889	41	0
1890	18	27
1891	35	0
1892	31	2
1893	12	50
1894	24	10
1895	36	9
1896	41	2
1897	38	0
1898	27	1
1899	24	9
1900	28	0
1901	30	0
1902	0	48
1903	32	4
1904	0	44
1905	5	36
1906	0	48
1907	32	0
1908	37	0
1909	32	0
1910	35	7
1911	8	44
1912	37	0
1913	8	49
1914	24	4
1915	0	34
1916	35	0
1917	5	39
1918	19	0
1919	26	0
1920	21	14
1921	23	11
1922	29	0
1923	32	12
1924	0	53
1925	33	0
1926	31	13
1927	37	0
1928	28	6
1929	0	34
1930	5	39
1931	11	36
1932	0	47
1933	28	13
1934	23	3
1935	19	24
1936	2	38
1937	1	54
1938	33	6
1939	47	0
1940	40	10
1941	0	37
1942	0	40
1943	27	9
1944	0	43
1945	1	67
1946	0	45
1947	29	12
1948	0	42
1949	0	43
1950	5	51
1951	2	39
1952	32	8
1953	38	0
1954	36	8
1955	38	4
1956	42	0
1957	5	54
1958	1	43
1959	39	6
1960	21	0
1961	33	0
1962	0	43
1963	8	48
1964	28	0
1965	41	0
1966	27	0
1967	26	0
1968	28	0
1969	35	6
1970	0	46
1971	0	49
1972	0	39
1973	33	0
1974	0	38
1975	0	44
1976	29	4
1977	31	0
1978	29	4
1979	32	3
1980	31	0
1981	32	4
1982	0	43
1983	34	0
1984	31	6
1985	29	13
1986	2	44
1987	37	0
1988	7	38
1989	23	0
1990	3	42
1991	0	55
1992	34	0
1993	26	13
1994	0	52
1995	37	12
1996	30	15
1997	5	35
1998	4	52
1999	0	41
[truncated: 8,001 more rows]
