# Supplementary material for: Generalized method of moments for estimating parameters of stochastic reaction networks
Source: BMC Syst Biol. 2016 Oct 21;10:98. doi: 10.1186/s12918-016-0342-8 (PMC5073941; doi:10.1186/s12918-016-0342-8)
Supplement: Additional file 2 — Matlab code and data. This file contains the Matlab codes and samples which were used to produce the results. (GZ 9349 kb) [file 12918_2016_342_MOESM2_ESM.gz › Data/Exclusive Switch/weightmatrix.m]

%weight matrix for 2-Step
function [ W ] = weightmatrix(P1, P2, Y2, momnum)
    if momnum ==2
        raw2(1) = Y2(2,1);
        raw2(2) = Y2(1,2);
    elseif momnum ==4
        raw2(1) = Y2(2,1);
        raw2(2) = Y2(1,2);
        raw2(3) = Y2(3,1);
        raw2(4) = Y2(1,3);
    elseif momnum ==6
        raw2(1) = Y2(2,1);
        raw2(2) = Y2(1,2);
        raw2(3) = Y2(3,1);
        raw2(4) = Y2(1,3);
        raw2(5) = Y2(4,1);
        raw2(6) = Y2(1,4);
    elseif momnum ==8
        raw2(1) = Y2(2,1);
        raw2(2) = Y2(1,2);
        raw2(3) = Y2(3,1);
        raw2(4) = Y2(1,3);
        raw2(5) = Y2(4,1);
        raw2(6) = Y2(1,4);
        raw2(7) = Y2(5,1);
        raw2(8) = Y2(1,5);
    elseif momnum ==5
        raw2(1) = Y2(2,1);
        raw2(2) = Y2(1,2);
        raw2(3) = Y2(3,1);
        raw2(4) = Y2(2,2);
        raw2(5) = Y2(1,3);
    elseif momnum ==9
        raw2(1) = Y2(2,1);
        raw2(2) = Y2(1,2);
        raw2(3) = Y2(3,1);
        raw2(4) = Y2(2,2);
        raw2(5) = Y2(1,3);
        raw2(6) = Y2(4,1);
        raw2(7) = Y2(3,2);
        raw2(8) = Y2(2,3);
        raw2(9) = Y2(1,4);
    else
        raw2(1) = Y2(2,1);
        raw2(2) = Y2(1,2);
        raw2(3) = Y2(3,1);
        raw2(4) = Y2(2,2);
        raw2(5) = Y2(1,3);
        raw2(6) = Y2(4,1);
        raw2(7) = Y2(3,2);
        raw2(8) = Y2(2,3);
        raw2(9) = Y2(1,4);
        raw2(10) = Y2(5,1);
        raw2(11) = Y2(4,2);
        raw2(12) = Y2(3,3);
        raw2(13) = Y2(2,4);
        raw2(14) = Y2(1,5);
    end

aux=[P1 P2 P1.^2 P1.*P2 P2.^2 P1.^3 (P1.^2).*P2 P1.*(P2.^2) P2.^3 P1.^4 (P1.^3).*P2 (P1.^2).*(P2.^2) P1.*(P2.^3) P2.^4];
W=zeros(momnum,momnum);
for i=1:momnum
    for j=1:momnum
        W(i,j)=mean((aux(:,i)-raw2(i)).*(aux(:,j)-raw2(j)));
    end
end
end
