# Supplementary material for: Generalized method of moments for estimating parameters of stochastic reaction networks
Source: BMC Syst Biol. 2016 Oct 21;10:98. doi: 10.1186/s12918-016-0342-8 (PMC5073941; doi:10.1186/s12918-016-0342-8)
Supplement: Additional file 2 — Matlab code and data. This file contains the Matlab codes and samples which were used to produce the results. (GZ 9349 kb) [file 12918_2016_342_MOESM2_ESM.gz › Data/Exclusive Switch/samples/3/t002.csv]

trajectory	P1	P2
1	46	0
2	49	1
3	57	0
4	64	2
5	51	1
6	63	1
7	0	66
8	71	5
9	0	93
10	55	0
11	65	0
12	52	6
13	46	5
14	54	7
15	0	100
16	1	76
17	60	5
18	64	8
19	0	81
20	51	0
21	1	85
22	74	6
23	0	99
24	4	93
25	3	77
26	0	81
27	59	8
28	72	0
29	0	77
30	2	79
31	0	78
32	80	11
33	0	68
34	0	80
35	0	88
36	77	6
37	0	65
38	1	85
39	64	5
40	57	0
41	62	4
42	5	89
43	2	85
44	4	90
45	56	0
46	58	13
47	48	5
48	0	79
49	2	77
50	0	73
51	60	0
52	0	85
53	0	84
54	2	80
55	0	82
56	1	81
57	69	1
58	46	0
59	72	0
60	48	1
61	66	0
62	5	84
63	2	75
64	5	79
65	0	77
66	4	66
67	55	0
68	61	0
69	35	33
70	49	5
71	63	4
72	0	84
73	0	79
74	0	89
75	67	0
76	65	4
77	52	0
78	59	11
79	0	68
80	58	3
81	0	69
82	4	84
83	60	0
84	0	93
85	70	2
86	1	84
87	49	0
88	50	16
89	53	19
90	54	0
91	2	76
92	20	47
93	47	4
94	42	22
95	0	72
96	2	67
97	0	72
98	59	8
99	0	89
100	66	2
101	0	90
102	52	4
103	58	0
104	58	0
105	0	70
106	0	52
107	15	75
108	55	2
109	57	3
110	66	0
111	48	0
112	0	77
113	53	14
114	63	0
115	60	1
116	62	0
117	66	9
118	75	0
119	5	74
120	50	9
121	70	4
122	50	0
123	1	77
124	3	72
125	1	73
126	0	69
127	7	85
128	32	16
129	48	11
130	4	100
131	61	0
132	26	59
133	55	0
134	1	71
135	51	0
136	0	61
137	9	70
138	4	85
139	22	57
140	61	7
141	58	0
142	54	0
143	62	0
144	0	77
145	4	86
146	3	69
147	36	16
148	53	2
149	0	73
150	0	73
151	57	5
152	57	14
153	62	4
154	52	0
155	52	9
156	61	2
157	70	2
158	0	66
159	0	101
160	0	90
161	1	77
162	3	76
163	62	0
164	63	4
165	51	1
166	61	5
167	3	79
168	8	94
169	0	74
170	48	6
171	44	0
172	2	73
173	67	4
174	59	2
175	60	4
176	58	0
177	0	88
178	59	10
179	59	2
180	67	1
181	62	6
182	53	0
183	4	66
184	58	2
185	20	55
186	76	0
187	3	76
188	1	86
189	3	74
190	0	68
191	66	0
192	0	52
193	53	0
194	0	104
195	64	0
196	2	83
197	2	77
198	0	78
199	70	1
200	59	13
201	47	1
202	60	8
203	60	12
204	69	8
205	0	88
206	0	88
207	63	3
208	0	70
209	54	0
210	1	73
211	51	0
212	0	74
213	6	98
214	0	89
215	54	8
216	58	13
217	68	5
218	0	82
219	0	71
220	47	1
221	0	79
222	42	24
223	49	2
224	61	9
225	74	0
226	0	67
227	2	79
228	60	3
229	3	79
230	1	96
231	0	90
232	77	8
233	0	87
234	0	69
235	52	0
236	0	89
237	64	0
238	49	3
239	5	82
240	39	30
241	5	88
242	1	89
243	61	0
244	63	0
245	0	86
246	3	80
247	55	4
248	63	0
249	74	0
250	0	73
251	0	73
252	57	0
253	0	92
254	68	5
255	0	85
256	52	0
257	68	0
258	60	0
259	56	0
260	50	0
261	58	8
262	3	81
263	63	14
264	2	82
265	0	68
266	64	4
267	60	4
268	54	0
269	57	0
270	0	72
271	3	81
272	60	7
273	7	68
274	62	0
275	5	75
276	54	0
277	0	96
278	55	3
279	5	72
280	6	86
281	55	9
282	2	80
283	0	94
284	1	86
285	63	1
286	60	4
287	0	83
288	0	92
289	0	57
290	50	2
291	0	80
292	49	1
293	60	0
294	64	0
295	49	0
296	2	85
297	50	0
298	71	0
299	0	70
300	52	3
301	1	85
302	56	3
303	62	0
304	50	0
305	6	71
306	0	76
307	0	74
308	68	6
309	3	81
310	66	4
311	72	0
312	53	0
313	59	5
314	2	89
315	61	2
316	0	81
317	52	6
318	55	1
319	5	91
320	52	5
321	67	0
322	0	76
323	60	2
324	53	0
325	0	65
326	5	67
327	2	68
328	2	84
329	49	8
330	10	67
331	53	5
332	45	0
333	59	0
334	47	3
335	50	6
336	55	7
337	8	74
338	66	0
339	64	7
340	4	78
341	77	2
342	2	86
343	69	1
344	19	61
345	50	8
346	2	82
347	9	84
348	4	84
349	48	1
350	66	4
351	57	0
352	5	58
353	0	75
354	78	0
355	2	75
356	0	80
357	54	7
358	59	1
359	38	2
360	0	76
361	0	90
362	38	34
363	46	4
364	67	4
365	55	4
366	53	0
367	59	0
368	0	90
369	0	64
370	3	88
371	55	9
372	56	0
373	0	70
374	3	80
375	46	0
376	74	0
377	60	2
378	0	92
379	64	4
380	4	73
381	60	0
382	0	87
383	10	70
384	4	74
385	48	2
386	63	2
387	59	1
388	60	0
389	3	78
390	0	79
391	4	74
392	65	7
393	69	4
394	69	10
395	0	67
396	3	73
397	67	0
398	1	71
399	61	1
400	41	33
401	3	95
402	1	77
403	2	71
404	3	92
405	54	0
406	60	11
407	67	1
408	64	16
409	52	1
410	60	0
411	11	80
412	8	71
413	57	5
414	66	5
415	60	0
416	59	0
417	4	86
418	0	77
419	0	79
420	47	2
421	54	11
422	4	67
423	1	86
424	76	0
425	66	0
426	53	8
427	64	4
428	3	73
429	4	83
430	64	0
431	67	2
432	0	74
433	57	4
434	21	52
435	70	0
436	56	16
437	66	4
438	73	4
439	0	72
440	3	74
441	0	75
442	4	76
443	57	5
444	11	96
445	0	64
446	59	8
447	52	0
448	65	0
449	61	0
450	62	4
451	49	2
452	1	85
453	66	0
454	58	2
455	64	0
456	51	0
457	51	0
458	11	61
459	1	65
460	59	0
461	1	102
462	0	84
463	54	0
464	54	4
465	0	84
466	1	73
467	62	2
468	73	1
469	71	5
470	61	4
471	61	1
472	0	85
473	0	68
474	63	0
475	69	0
476	0	82
477	0	93
478	4	75
479	61	2
480	4	76
481	53	3
482	1	66
483	0	72
484	83	0
485	62	0
486	49	0
487	59	4
488	0	83
489	56	0
490	55	11
491	0	83
492	57	0
493	5	75
494	59	2
495	60	2
496	51	1
497	1	75
498	0	77
499	62	0
500	62	1
501	62	0
502	12	71
503	0	82
504	0	88
505	54	8
506	51	9
507	51	0
508	0	79
509	56	4
510	0	73
511	2	86
512	49	6
513	54	5
514	2	83
515	51	1
516	55	2
517	55	4
518	64	4
519	23	49
520	57	7
521	0	92
522	72	1
523	50	0
524	68	0
525	69	1
526	69	0
527	0	65
528	1	82
529	62	0
530	0	65
531	3	77
532	62	7
533	52	1
534	71	1
535	7	86
536	72	1
537	61	0
538	60	1
539	53	0
540	64	0
541	0	80
542	2	76
543	0	75
544	0	75
545	2	85
546	0	72
547	1	84
548	64	7
549	54	8
550	7	76
551	6	56
552	0	75
553	69	4
554	64	4
555	55	2
556	4	81
557	0	91
558	58	7
559	1	61
560	0	69
561	0	82
562	60	7
563	47	7
564	3	78
565	6	78
566	18	45
567	54	5
568	53	5
569	5	102
570	54	4
571	0	78
572	39	19
573	68	0
574	56	7
575	4	78
576	0	81
577	53	1
578	1	69
579	3	75
580	1	76
581	61	10
582	1	96
583	58	0
584	2	69
585	66	0
586	57	11
587	65	3
588	63	0
589	1	87
590	0	77
591	47	1
592	33	36
593	0	89
594	1	73
595	45	8
596	2	77
597	60	0
598	68	2
599	71	0
600	4	88
601	1	75
602	0	72
603	63	0
604	3	78
605	65	0
606	14	72
607	56	0
608	0	84
609	58	4
610	57	1
611	0	69
612	58	0
613	3	79
614	0	79
615	58	1
616	0	70
617	4	73
618	62	4
619	0	83
620	5	79
621	61	0
622	34	47
623	6	76
624	0	87
625	66	0
626	55	0
627	0	85
628	62	0
629	56	6
630	57	6
631	1	85
632	62	7
633	0	84
634	60	2
635	0	77
636	3	85
637	0	98
638	0	80
639	4	73
640	0	70
641	7	82
642	0	88
643	74	10
644	8	79
645	6	69
646	64	0
647	56	11
648	0	66
649	5	72
650	55	6
651	66	0
652	4	78
653	64	1
654	1	88
655	4	70
656	58	0
657	48	6
658	52	0
659	0	70
660	49	0
661	0	68
662	51	6
663	0	84
664	55	0
665	59	0
666	53	10
667	63	1
668	67	3
669	56	1
670	0	72
671	67	0
672	59	7
673	54	0
674	0	73
675	49	7
676	72	4
677	7	70
678	51	0
679	58	0
680	0	83
681	59	0
682	0	80
683	41	1
684	54	1
685	56	0
686	1	69
687	0	82
688	50	0
689	67	5
690	76	0
691	64	7
692	73	13
693	58	8
694	0	71
695	0	70
696	70	0
697	8	77
698	8	77
699	15	71
700	4	81
701	54	0
702	0	80
703	51	0
704	61	6
705	58	3
706	2	78
707	1	69
708	6	82
709	49	4
710	0	86
711	63	0
712	58	6
713	54	8
714	73	1
715	59	0
716	64	0
717	53	0
718	71	7
719	7	86
720	62	5
721	51	0
722	50	8
723	0	76
724	0	81
725	60	5
726	3	65
727	60	15
728	59	5
729	71	5
730	59	0
731	66	0
732	0	67
733	2	93
734	0	72
735	3	88
736	52	0
737	3	84
738	6	102
739	62	0
740	0	68
741	35	41
742	50	3
743	8	68
744	3	79
745	58	6
746	65	4
747	69	0
748	0	62
749	0	89
750	52	1
751	7	55
752	0	80
753	59	0
754	5	96
755	0	74
756	0	88
757	54	0
758	47	21
759	63	7
760	2	72
761	0	86
762	5	79
763	52	1
764	63	4
765	55	8
766	59	1
767	2	83
768	33	25
769	51	0
770	0	77
771	2	80
772	3	76
773	63	4
774	51	6
775	52	8
776	0	75
777	52	0
778	0	90
779	0	85
780	62	1
781	1	79
782	54	0
783	58	0
784	0	101
785	67	0
786	0	82
787	0	97
788	62	0
789	56	0
790	69	0
791	66	0
792	1	71
793	0	82
794	50	0
795	4	87
796	57	3
797	64	8
798	74	12
799	63	0
800	64	0
801	77	0
802	70	2
803	0	67
804	57	0
805	57	5
806	2	94
807	1	89
808	52	21
809	2	74
810	4	74
811	60	3
812	57	0
813	0	65
814	2	79
815	1	83
816	70	2
817	1	79
818	62	0
819	72	0
820	53	5
821	1	78
822	3	80
823	76	0
824	60	0
825	2	66
826	3	57
827	0	75
828	68	0
829	0	89
830	0	82
831	60	7
832	67	0
833	2	80
834	58	0
835	54	0
836	33	42
837	5	69
838	56	0
839	51	0
840	68	1
841	52	6
842	0	75
843	63	0
844	0	97
845	5	69
846	53	3
847	0	79
848	54	6
849	57	1
850	0	87
851	3	86
852	51	0
853	0	74
854	41	8
855	74	4
856	59	0
857	2	80
858	0	73
859	5	78
860	58	0
861	0	75
862	52	3
863	64	1
864	55	0
865	57	0
866	0	74
867	53	1
868	45	5
869	67	6
870	0	71
871	24	41
872	42	0
873	42	9
874	52	0
875	0	72
876	48	0
877	6	77
878	0	88
879	58	0
880	0	92
881	0	90
882	0	75
883	55	7
884	53	1
885	51	11
886	60	4
887	0	93
888	10	63
889	11	70
890	68	6
891	0	84
892	64	1
893	60	2
894	17	56
895	60	4
896	65	1
897	0	78
898	0	83
899	56	5
900	49	3
901	9	83
902	5	91
903	48	1
904	58	2
905	0	73
906	63	0
907	0	74
908	58	7
909	40	23
910	54	0
911	58	1
912	56	0
913	57	1
914	51	2
915	0	68
916	61	4
917	5	75
918	63	1
919	2	80
920	68	3
921	63	1
922	65	3
923	65	0
924	64	0
925	54	0
926	52	4
927	0	78
928	2	85
929	4	86
930	3	85
931	4	89
932	4	81
933	1	92
934	8	64
935	0	75
936	15	81
937	13	63
938	58	5
939	46	0
940	0	70
941	59	4
942	27	48
943	52	0
944	65	5
945	0	79
946	0	69
947	0	73
948	54	10
949	40	4
950	2	69
951	0	72
952	70	2
953	52	2
954	52	0
955	53	0
956	12	59
957	69	3
958	2	68
959	65	4
960	67	5
961	0	97
962	0	81
963	40	30
964	1	78
965	1	89
966	67	0
967	0	81
968	58	6
969	68	1
970	56	1
971	21	56
972	6	88
973	3	69
974	64	1
975	28	52
976	0	95
977	56	0
978	0	82
979	55	1
980	59	2
981	65	8
982	0	76
983	67	3
984	63	0
985	64	1
986	2	95
987	1	74
988	72	0
989	52	0
990	0	72
991	0	74
992	12	68
993	1	79
994	58	2
995	0	67
996	58	0
997	63	0
998	2	82
999	65	4
1000	0	72
1001	0	93
1002	1	80
1003	0	72
1004	61	4
1005	3	78
1006	60	0
1007	34	21
1008	69	0
1009	53	4
1010	5	67
1011	3	79
1012	62	0
1013	8	86
1014	1	87
1015	62	11
1016	48	27
1017	17	79
1018	59	0
1019	40	29
1020	59	0
1021	64	9
1022	35	43
1023	1	72
1024	0	88
1025	15	56
1026	46	0
1027	56	0
1028	3	83
1029	24	43
1030	47	0
1031	61	0
1032	55	3
1033	60	7
1034	56	0
1035	0	82
1036	59	0
1037	3	73
1038	35	46
1039	0	77
1040	60	7
1041	58	2
1042	58	5
1043	4	74
1044	56	2
1045	49	1
1046	10	56
1047	0	83
1048	4	72
1049	7	83
1050	48	8
1051	0	91
1052	61	8
1053	49	0
1054	70	0
1055	0	72
1056	0	84
1057	0	72
1058	1	79
1059	74	4
1060	0	79
1061	61	0
1062	54	0
1063	1	85
1064	57	0
1065	61	1
1066	1	76
1067	62	0
1068	67	0
1069	69	3
1070	0	79
1071	2	87
1072	0	68
1073	3	100
1074	0	83
1075	65	11
1076	0	83
1077	59	5
1078	3	75
1079	57	1
1080	65	1
1081	2	81
1082	0	81
1083	48	5
1084	4	66
1085	0	83
1086	0	73
1087	2	87
1088	5	87
1089	58	10
1090	65	2
1091	5	69
1092	43	4
1093	55	0
1094	51	10
1095	2	75
1096	5	81
1097	0	93
1098	50	10
1099	67	0
1100	54	5
1101	52	2
1102	68	0
1103	4	59
1104	3	97
1105	71	3
1106	38	26
1107	53	0
1108	64	0
1109	2	91
1110	0	75
1111	4	102
1112	64	0
1113	47	8
1114	60	0
1115	1	68
1116	4	71
1117	2	91
1118	59	1
1119	47	1
1120	44	19
1121	0	94
1122	69	10
1123	58	0
1124	69	5
1125	0	64
1126	0	79
1127	0	77
1128	47	12
1129	58	6
1130	0	77
1131	2	83
1132	69	0
1133	65	3
1134	0	84
1135	56	0
1136	55	0
1137	7	86
1138	45	37
1139	1	69
1140	54	11
1141	1	68
1142	44	2
1143	58	3
1144	59	2
1145	71	0
1146	0	90
1147	69	6
1148	3	81
1149	69	0
1150	65	12
1151	2	70
1152	1	85
1153	67	0
1154	58	0
1155	64	1
1156	2	91
1157	0	84
1158	0	74
1159	63	2
1160	0	89
1161	58	4
1162	7	78
1163	62	8
1164	0	76
1165	63	0
1166	54	10
1167	56	7
1168	4	71
1169	1	87
1170	64	7
1171	71	0
1172	55	2
1173	0	80
1174	1	90
1175	51	6
1176	54	0
1177	63	0
1178	51	0
1179	48	9
1180	0	79
1181	63	1
1182	61	1
1183	57	2
1184	68	0
1185	48	2
1186	19	60
1187	84	5
1188	57	2
1189	50	22
1190	47	33
1191	47	16
1192	59	0
1193	72	14
1194	55	4
1195	54	1
1196	61	3
1197	77	5
1198	0	64
1199	51	0
1200	58	0
1201	53	0
1202	57	5
1203	61	7
1204	47	20
1205	0	73
1206	55	11
1207	7	87
1208	0	84
1209	2	61
1210	4	79
1211	73	1
1212	64	0
1213	3	73
1214	72	2
1215	2	81
1216	63	14
1217	56	3
1218	46	1
1219	0	85
1220	0	67
1221	9	93
1222	0	84
1223	0	66
1224	74	1
1225	44	31
1226	0	85
1227	58	0
1228	57	2
1229	0	70
1230	0	74
1231	2	91
1232	11	61
1233	0	83
1234	57	0
1235	52	3
1236	62	2
1237	0	77
1238	56	4
1239	60	0
1240	2	83
1241	55	11
1242	60	7
1243	59	0
1244	56	1
1245	63	0
1246	9	76
1247	9	80
1248	1	85
1249	6	88
1250	53	1
1251	36	11
1252	2	72
1253	26	46
1254	1	87
1255	66	2
1256	0	82
1257	44	12
1258	3	79
1259	59	10
1260	56	0
1261	60	1
1262	4	92
1263	0	77
1264	57	0
1265	0	85
1266	47	18
1267	4	74
1268	62	0
1269	48	0
1270	0	66
1271	72	0
1272	51	10
1273	1	62
1274	5	67
1275	2	79
1276	0	75
1277	0	76
1278	0	70
1279	64	0
1280	64	0
1281	51	21
1282	48	5
1283	54	7
1284	0	76
1285	47	0
1286	0	76
1287	66	0
1288	36	47
1289	12	67
1290	9	70
1291	56	4
1292	39	4
1293	62	1
1294	2	82
1295	0	78
1296	68	5
1297	54	0
1298	33	42
1299	56	0
1300	51	10
1301	54	0
1302	2	62
1303	56	0
1304	62	0
1305	0	82
1306	11	78
1307	1	81
1308	56	5
1309	57	18
1310	35	7
1311	2	76
1312	0	97
1313	0	75
1314	53	4
1315	0	84
1316	60	0
1317	62	0
1318	63	0
1319	28	30
1320	0	106
1321	50	23
1322	56	0
1323	4	89
1324	51	5
1325	52	8
1326	69	4
1327	49	1
1328	0	75
1329	4	89
1330	61	8
1331	0	87
1332	0	64
1333	59	0
1334	0	77
1335	3	69
1336	0	81
1337	6	77
1338	59	2
1339	55	5
1340	69	0
1341	61	0
1342	44	53
1343	54	0
1344	73	0
1345	63	0
1346	55	0
1347	61	4
1348	3	69
1349	1	67
1350	68	0
1351	2	74
1352	59	0
1353	4	81
1354	16	54
1355	49	0
1356	41	0
1357	0	74
1358	59	0
1359	62	0
1360	6	89
1361	64	0
1362	3	67
1363	0	80
1364	3	86
1365	0	61
1366	57	0
1367	0	72
1368	69	0
1369	54	0
1370	57	3
1371	61	0
1372	61	7
1373	72	0
1374	53	3
1375	80	4
1376	68	6
1377	4	69
1378	55	5
1379	6	78
1380	54	2
1381	65	0
1382	3	94
1383	50	0
1384	63	0
1385	58	1
1386	19	61
1387	50	0
1388	74	0
1389	67	2
1390	34	35
1391	57	5
1392	8	67
1393	60	0
1394	36	9
1395	5	86
1396	40	39
1397	0	81
1398	44	24
1399	60	0
1400	0	92
1401	4	81
1402	0	94
1403	2	80
1404	0	57
1405	60	0
1406	46	9
1407	40	0
1408	5	79
1409	0	74
1410	3	78
1411	69	1
1412	68	0
1413	1	76
1414	0	90
1415	60	4
1416	58	0
1417	0	94
1418	0	72
1419	57	13
1420	18	61
1421	63	4
1422	62	0
1423	51	6
1424	0	81
1425	0	77
1426	0	77
1427	64	1
1428	64	3
1429	0	96
1430	57	5
1431	67	5
1432	44	38
1433	5	88
1434	3	71
1435	68	5
1436	0	89
1437	53	8
1438	0	75
1439	0	68
1440	0	62
1441	1	79
1442	0	79
1443	10	64
1444	3	63
1445	69	0
1446	0	67
1447	0	91
1448	0	76
1449	0	69
1450	0	96
1451	63	10
1452	2	68
1453	1	70
1454	8	72
1455	14	70
1456	55	0
1457	57	0
1458	63	2
1459	67	5
1460	2	80
1461	0	74
1462	50	1
1463	71	4
1464	63	2
1465	0	78
1466	0	76
1467	3	75
1468	52	5
1469	60	9
1470	69	0
1471	50	8
1472	65	9
1473	0	57
1474	55	1
1475	6	84
1476	0	77
1477	46	9
1478	1	86
1479	61	2
1480	0	89
1481	61	0
1482	0	86
1483	0	75
1484	0	74
1485	1	74
1486	0	81
1487	0	71
1488	64	3
1489	52	0
1490	0	75
1491	1	80
1492	39	16
1493	69	0
1494	54	6
1495	59	4
1496	0	96
1497	2	74
1498	0	98
1499	0	88
1500	69	3
1501	6	72
1502	3	63
1503	0	108
1504	60	1
1505	52	6
1506	67	8
1507	62	4
1508	52	2
1509	41	7
1510	65	0
1511	50	17
1512	58	15
1513	65	0
1514	0	74
1515	0	83
1516	63	3
1517	1	80
1518	50	21
1519	53	0
1520	0	80
1521	5	90
1522	48	0
1523	59	0
1524	58	0
1525	0	71
1526	50	0
1527	3	69
1528	0	64
1529	0	89
1530	60	0
1531	47	0
1532	3	69
1533	55	4
1534	61	0
1535	49	13
1536	66	0
1537	50	0
1538	55	3
1539	17	72
1540	58	0
1541	39	20
1542	0	79
1543	0	69
1544	48	8
1545	67	1
1546	3	80
1547	0	74
1548	60	0
1549	0	79
1550	53	3
1551	9	84
1552	0	75
1553	6	76
1554	65	0
1555	57	3
1556	46	0
1557	50	0
1558	2	70
1559	54	11
1560	60	0
1561	0	74
1562	0	88
1563	61	4
1564	65	7
1565	70	0
1566	55	6
1567	52	0
1568	54	0
1569	0	90
1570	69	0
1571	59	6
1572	59	0
1573	65	4
1574	45	7
1575	0	81
1576	2	77
1577	2	81
1578	0	75
1579	52	0
1580	5	81
1581	69	0
1582	0	75
1583	56	4
1584	0	73
1585	55	7
1586	1	71
1587	58	0
1588	6	78
1589	0	72
1590	0	67
1591	7	95
1592	1	60
1593	6	74
1594	0	76
1595	4	80
1596	67	0
1597	58	11
1598	67	5
1599	0	88
1600	0	94
1601	56	4
1602	49	10
1603	59	10
1604	2	80
1605	63	5
1606	2	93
1607	59	0
1608	43	4
1609	66	1
1610	3	87
1611	53	5
1612	3	72
1613	55	9
1614	48	10
1615	69	2
1616	0	72
1617	0	74
1618	55	0
1619	0	76
1620	45	2
1621	68	4
1622	66	4
1623	0	71
1624	59	2
1625	0	84
1626	51	0
1627	54	3
1628	0	77
1629	0	90
1630	0	88
1631	0	86
1632	47	4
1633	63	8
1634	50	0
1635	57	1
1636	68	0
1637	0	96
1638	4	86
1639	0	83
1640	55	0
1641	58	1
1642	52	0
1643	8	78
1644	19	65
1645	5	98
1646	2	86
1647	57	4
1648	1	71
1649	54	7
1650	0	70
1651	62	1
1652	60	13
1653	0	84
1654	52	1
1655	67	0
1656	62	2
1657	56	0
1658	0	68
1659	66	9
1660	56	0
1661	64	0
1662	0	78
1663	43	0
1664	59	3
1665	56	8
1666	54	21
1667	52	2
1668	42	2
1669	0	86
1670	67	0
1671	1	75
1672	57	0
1673	1	71
1674	0	79
1675	6	87
1676	70	0
1677	13	67
1678	43	7
1679	0	64
1680	46	0
1681	61	2
1682	0	72
1683	2	81
1684	3	76
1685	0	98
1686	60	0
1687	0	83
1688	1	78
1689	66	0
1690	55	2
1691	58	0
1692	52	1
1693	2	80
1694	2	82
1695	0	79
1696	1	76
1697	0	58
1698	60	5
1699	0	69
1700	0	88
1701	63	4
1702	58	2
1703	62	0
1704	48	0
1705	59	0
1706	0	78
1707	2	68
1708	57	5
1709	48	20
1710	47	0
1711	64	2
1712	4	92
1713	61	9
1714	18	43
1715	0	70
1716	2	87
1717	57	0
1718	71	0
1719	7	77
1720	0	75
1721	57	0
1722	64	4
1723	5	87
1724	58	7
1725	55	9
1726	4	72
1727	0	85
1728	0	95
1729	0	68
1730	70	13
1731	57	1
1732	76	7
1733	70	5
1734	1	75
1735	63	2
1736	62	4
1737	5	64
1738	59	2
1739	53	9
1740	65	2
1741	62	9
1742	57	3
1743	6	59
1744	66	8
1745	46	20
1746	57	1
1747	59	0
1748	4	75
1749	0	76
1750	72	5
1751	60	0
1752	1	87
1753	56	2
1754	0	72
1755	0	78
1756	76	1
1757	70	3
1758	0	71
1759	8	80
1760	0	82
1761	65	0
1762	0	75
1763	38	33
1764	52	2
1765	63	2
1766	0	77
1767	0	99
1768	0	65
1769	59	2
1770	63	0
1771	67	7
1772	4	83
1773	4	78
1774	61	6
1775	59	3
1776	0	71
1777	0	82
1778	2	55
1779	0	82
1780	45	7
1781	69	0
1782	67	1
1783	52	5
1784	2	80
1785	59	5
1786	0	84
1787	19	51
1788	72	9
1789	1	77
1790	0	69
1791	49	6
1792	74	7
1793	63	4
1794	40	0
1795	0	64
1796	24	62
1797	8	67
1798	18	53
1799	58	0
1800	1	85
1801	65	0
1802	55	16
1803	63	0
1804	59	0
1805	3	78
1806	62	10
1807	0	101
1808	60	2
1809	56	0
1810	52	0
1811	0	62
1812	37	6
1813	6	76
1814	0	78
1815	4	69
1816	50	0
1817	66	3
1818	2	59
1819	1	75
1820	0	88
1821	0	78
1822	5	83
1823	0	83
1824	59	5
1825	46	0
1826	9	75
1827	63	0
1828	55	3
1829	46	5
1830	59	3
1831	0	82
1832	0	78
1833	53	0
1834	71	1
1835	59	0
1836	15	65
1837	0	81
1838	26	55
1839	60	0
1840	0	74
1841	40	29
1842	0	77
1843	51	12
1844	0	62
1845	5	80
1846	42	20
1847	66	3
1848	6	87
1849	42	0
1850	54	0
1851	2	78
1852	0	77
1853	47	0
1854	79	0
1855	51	3
1856	5	73
1857	49	0
1858	60	0
1859	5	83
1860	0	83
1861	49	1
1862	1	74
1863	70	0
1864	53	3
1865	44	15
1866	4	61
1867	52	13
1868	2	94
1869	66	2
1870	71	1
1871	69	2
1872	47	0
1873	0	87
1874	1	78
1875	55	0
1876	2	53
1877	7	65
1878	0	85
1879	0	85
1880	2	92
1881	27	45
1882	54	0
1883	73	12
1884	0	71
1885	58	8
1886	62	0
1887	2	74
1888	1	87
1889	64	0
1890	62	7
1891	4	80
1892	45	0
1893	0	75
1894	67	0
1895	7	87
1896	55	0
1897	0	82
1898	0	76
1899	51	7
1900	59	0
1901	64	3
1902	0	69
1903	69	9
1904	52	0
1905	0	79
1906	0	95
1907	2	84
1908	55	0
1909	1	84
1910	56	0
1911	44	1
1912	50	0
1913	0	74
1914	45	6
1915	3	67
1916	44	0
1917	58	9
1918	67	0
1919	61	0
1920	62	4
1921	61	0
1922	69	0
1923	0	69
1924	65	4
1925	58	1
1926	62	10
1927	44	0
1928	4	82
1929	0	77
1930	1	91
1931	46	2
1932	56	0
1933	63	0
1934	54	0
1935	68	17
1936	66	0
1937	57	6
1938	56	8
1939	21	57
1940	2	79
1941	50	5
1942	65	4
1943	1	75
1944	57	1
1945	52	7
1946	67	0
1947	9	82
1948	54	15
1949	0	87
1950	50	2
1951	63	0
1952	0	73
1953	45	8
1954	58	3
1955	73	0
1956	66	0
1957	9	66
1958	71	12
1959	0	82
1960	2	76
1961	41	29
1962	57	0
1963	52	0
1964	0	90
1965	50	22
1966	30	32
1967	0	71
1968	0	65
1969	0	75
1970	0	89
1971	55	2
1972	5	88
1973	59	1
1974	60	1
1975	0	84
1976	2	86
1977	60	6
1978	57	0
1979	9	78
1980	46	0
1981	53	0
1982	49	3
1983	60	0
1984	64	0
1985	71	5
1986	46	3
1987	60	3
1988	3	83
1989	51	8
1990	0	77
1991	49	1
1992	3	75
1993	8	78
1994	75	8
1995	66	2
1996	3	71
1997	0	73
1998	62	0
1999	0	78
[truncated: 8,001 more rows]
