# Supplementary material for: Generalized method of moments for estimating parameters of stochastic reaction networks
Source: BMC Syst Biol. 2016 Oct 21;10:98. doi: 10.1186/s12918-016-0342-8 (PMC5073941; doi:10.1186/s12918-016-0342-8)
Supplement: Additional file 2 — Matlab code and data. This file contains the Matlab codes and samples which were used to produce the results. (GZ 9349 kb) [file 12918_2016_342_MOESM2_ESM.gz › Data/Gene Expression/samples/t0108.csv]

1	10
2	15
3	11
4	26
5	10
6	17
7	20
8	14
9	11
10	13
11	12
12	10
13	15
14	19
15	14
16	10
17	10
18	17
19	15
20	15
21	12
22	12
23	10
24	11
25	16
26	16
27	13
28	12
29	20
30	21
31	13
32	11
33	29
34	13
35	19
36	14
37	16
38	21
39	10
40	27
41	10
42	13
43	14
44	10
45	17
46	10
47	19
48	11
49	26
50	17
51	18
52	10
53	10
54	14
55	16
56	21
57	11
58	15
59	10
60	11
61	10
62	12
63	10
64	19
65	15
66	13
67	18
68	17
69	16
70	13
71	11
72	26
73	17
74	11
75	27
76	17
77	23
78	16
79	10
80	19
81	11
82	18
83	17
84	10
85	13
86	13
87	10
88	11
89	15
90	11
91	10
92	15
93	10
94	14
95	10
96	24
97	14
98	10
99	13
100	10
101	16
102	16
103	10
104	17
105	12
106	23
107	18
108	24
109	16
110	22
111	13
112	16
113	11
114	14
115	12
116	10
117	10
118	12
119	11
120	12
121	25
122	15
123	11
124	10
125	14
126	21
127	19
128	12
129	10
130	18
131	24
132	12
133	13
134	21
135	23
136	20
137	14
138	13
139	16
140	15
141	11
142	19
143	23
144	16
145	10
146	11
147	10
148	14
149	13
150	11
151	19
152	13
153	25
154	12
155	17
156	14
157	17
158	16
159	10
160	13
161	16
162	11
163	15
164	20
165	14
166	13
167	10
168	14
169	10
170	11
171	16
172	20
173	15
174	10
175	14
176	10
177	17
178	17
179	14
180	16
181	17
182	18
183	33
184	11
185	17
186	14
187	17
188	17
189	17
190	19
191	16
192	26
193	14
194	12
195	20
196	22
197	13
198	13
199	16
200	10
201	10
202	12
203	12
204	13
205	11
206	15
207	11
208	13
209	10
210	12
211	10
212	19
213	24
214	11
215	10
216	13
217	10
218	20
219	11
220	13
221	14
222	20
223	14
224	15
225	12
226	22
227	14
228	11
229	25
230	19
231	25
232	18
233	10
234	16
235	13
236	17
237	15
238	12
239	11
240	11
241	18
242	14
243	12
244	10
245	14
246	11
247	30
248	15
249	17
250	17
251	24
252	13
253	22
254	10
255	11
256	26
257	14
258	15
259	10
260	10
261	25
262	12
263	14
264	10
265	11
266	22
267	17
268	12
269	18
270	23
271	12
272	24
273	14
274	22
275	16
276	19
277	10
278	10
279	11
280	23
281	17
282	14
283	13
284	20
285	19
286	16
287	14
288	15
289	15
290	11
291	18
292	10
293	11
294	17
295	13
296	13
297	12
298	14
299	20
300	18
301	11
302	12
303	17
304	22
305	14
306	17
307	10
308	12
309	23
310	15
311	16
312	16
313	10
314	15
315	19
316	11
317	13
318	12
319	12
320	14
321	32
322	15
323	10
324	18
325	16
326	11
327	12
328	10
329	18
330	10
331	15
332	18
333	12
334	18
335	11
336	10
337	10
338	29
339	24
340	21
341	11
342	10
343	10
344	16
345	11
346	16
347	21
348	18
349	16
350	12
351	15
352	14
353	16
354	10
355	22
356	10
357	15
358	16
359	15
360	24
361	11
362	13
363	13
364	19
365	18
366	10
367	22
368	13
369	35
370	16
371	11
372	13
373	15
374	15
375	20
376	11
377	17
378	10
379	17
380	26
381	14
382	21
383	10
384	12
385	15
386	22
387	17
388	16
389	10
390	13
391	22
392	17
393	17
394	22
395	14
396	16
397	11
398	12
399	26
400	14
401	13
402	12
403	18
404	12
405	12
406	12
407	20
408	13
409	16
410	12
411	13
412	10
413	13
414	10
415	12
416	11
417	11
418	18
419	13
420	18
421	14
422	20
423	26
424	16
425	14
426	12
427	11
428	21
429	12
430	11
431	11
432	12
433	13
434	20
435	20
436	24
437	13
438	24
439	18
440	11
441	13
442	13
443	13
444	19
445	16
446	18
447	15
448	20
449	24
450	17
451	12
452	14
453	20
454	23
455	19
456	11
457	27
458	21
459	10
460	18
461	14
462	18
463	11
464	17
465	13
466	10
467	14
468	14
469	17
470	13
471	12
472	22
473	16
474	10
475	16
476	10
477	15
478	21
479	14
480	10
481	13
482	19
483	17
484	12
485	17
486	22
487	13
488	27
489	16
490	10
491	11
492	17
493	17
494	10
495	11
496	11
497	13
498	11
499	13
500	15
501	23
502	17
503	11
504	11
505	12
506	29
507	10
508	24
509	13
510	14
511	11
512	21
513	16
514	13
515	13
516	23
517	15
518	15
519	13
520	25
521	23
522	11
523	15
524	12
525	10
526	16
527	12
528	10
529	12
530	17
531	11
532	10
533	15
534	11
535	22
536	10
537	21
538	12
539	15
540	23
541	12
542	14
543	14
544	15
545	18
546	23
547	12
548	12
549	12
550	15
551	21
552	24
553	19
554	17
555	15
556	14
557	15
558	11
559	10
560	22
561	20
562	16
563	14
564	19
565	21
566	18
567	13
568	22
569	27
570	19
571	16
572	13
573	18
574	14
575	10
576	10
577	14
578	11
579	12
580	28
581	13
582	11
583	19
584	20
585	24
586	15
587	21
588	10
589	12
590	16
591	13
592	13
593	10
594	19
595	15
596	26
597	30
598	15
599	17
600	15
601	14
602	22
603	12
604	10
605	17
606	13
607	12
608	18
609	19
610	10
611	12
612	18
613	12
614	19
615	13
616	15
617	18
618	17
619	17
620	15
621	11
622	13
623	12
624	14
625	12
626	15
627	10
628	22
629	12
630	12
631	13
632	12
633	17
634	14
635	15
636	16
637	11
638	12
639	10
640	10
641	24
642	11
643	14
644	17
645	15
646	10
647	25
648	12
649	14
650	11
651	10
652	13
653	17
654	10
655	15
656	10
657	15
658	13
659	15
660	11
661	11
662	12
663	10
664	17
665	14
666	10
667	10
668	14
669	13
670	10
671	15
672	15
673	15
674	10
675	18
676	10
677	19
678	14
679	13
680	12
681	17
682	13
683	10
684	18
685	11
686	15
687	10
688	19
689	12
690	12
691	10
692	12
693	16
694	17
695	11
696	23
697	19
698	12
699	17
700	13
701	22
702	16
703	16
704	30
705	13
706	14
707	10
708	14
709	20
710	10
711	15
712	16
713	12
714	21
715	10
716	19
717	17
718	14
719	11
720	16
721	10
722	16
723	21
724	12
725	13
726	10
727	21
728	24
729	20
730	22
731	19
732	15
733	10
734	10
735	17
736	25
737	18
738	12
739	15
740	11
741	11
742	16
743	25
744	10
745	15
746	19
747	17
748	27
749	12
750	22
751	15
752	17
753	26
754	12
755	12
756	16
757	13
758	15
759	10
760	13
761	10
762	13
763	10
764	11
765	19
766	20
767	12
768	12
769	16
770	20
771	13
772	17
773	12
774	18
775	11
776	12
777	23
778	14
779	22
780	10
781	20
782	10
783	17
784	16
785	13
786	15
787	13
788	13
789	14
790	12
791	11
792	16
793	11
794	13
795	22
796	10
797	15
798	19
799	13
800	10
801	10
802	13
803	21
804	26
805	12
806	14
807	10
808	15
809	18
810	10
811	11
812	11
813	16
814	14
815	10
816	15
817	13
818	18
819	17
820	14
821	14
822	21
823	14
824	10
825	19
826	11
827	15
828	13
829	12
830	19
831	21
832	10
833	10
834	18
835	16
836	11
837	10
838	14
839	16
840	11
841	22
842	10
843	10
844	10
845	11
846	26
847	14
848	11
849	21
850	15
851	21
852	12
853	16
854	15
855	20
856	22
857	13
858	13
859	14
860	12
861	13
862	11
863	10
864	15
865	11
866	16
867	11
868	11
869	13
870	14
871	21
872	13
873	14
874	13
875	16
876	27
877	22
878	11
879	10
880	20
881	20
882	11
883	14
884	28
885	14
886	10
887	13
888	14
889	14
890	10
891	24
892	18
893	29
894	14
895	10
896	20
897	17
898	22
899	12
900	22
901	15
902	13
903	11
904	24
905	15
906	11
907	13
908	10
909	26
910	11
911	29
912	18
913	14
914	25
915	11
916	20
917	18
918	11
919	16
920	10
921	12
922	12
923	17
924	12
925	13
926	14
927	24
928	21
929	17
930	14
931	15
932	10
933	30
934	22
935	10
936	14
937	16
938	19
939	12
940	17
941	11
942	15
943	37
944	10
945	16
946	12
947	15
948	19
949	10
950	14
951	11
952	12
953	11
954	12
955	13
956	23
957	16
958	14
959	22
960	11
961	11
962	12
963	17
964	11
965	11
966	19
967	17
968	11
969	16
970	21
971	16
972	12
973	12
974	14
975	11
976	21
977	11
978	16
979	17
980	17
981	20
982	25
983	10
984	12
985	21
986	17
987	30
988	13
989	10
990	13
991	14
992	14
993	13
994	23
995	23
996	13
997	20
998	17
999	10
1000	11
1001	24
1002	16
1003	19
1004	31
1005	15
1006	15
1007	12
1008	11
1009	13
1010	19
1011	23
1012	14
1013	11
1014	13
1015	17
1016	14
1017	16
1018	14
1019	16
1020	13
1021	10
1022	19
1023	27
1024	11
1025	18
1026	18
1027	14
1028	27
1029	26
1030	11
1031	24
1032	18
1033	24
1034	15
1035	12
1036	11
1037	17
1038	18
1039	14
1040	24
1041	14
1042	16
1043	16
1044	10
1045	26
1046	11
1047	13
1048	11
1049	17
1050	10
1051	15
1052	15
1053	25
1054	15
1055	19
1056	14
1057	29
1058	10
1059	16
1060	12
1061	12
1062	18
1063	19
1064	16
1065	13
1066	10
1067	22
1068	20
1069	21
1070	11
1071	20
1072	15
1073	10
1074	19
1075	16
1076	21
1077	16
1078	22
1079	10
1080	18
1081	18
1082	23
1083	25
1084	12
1085	12
1086	10
1087	10
1088	18
1089	20
1090	15
1091	17
1092	21
1093	16
1094	10
1095	10
1096	14
1097	11
1098	13
1099	12
1100	13
1101	15
1102	18
1103	16
1104	11
1105	27
1106	13
1107	19
1108	13
1109	11
1110	15
1111	23
1112	12
1113	13
1114	10
1115	18
1116	11
1117	18
1118	17
1119	16
1120	17
1121	10
1122	10
1123	14
1124	11
1125	13
1126	22
1127	15
1128	12
1129	18
1130	13
1131	17
1132	12
1133	21
1134	13
1135	12
1136	19
1137	19
1138	12
1139	18
1140	12
1141	24
1142	19
1143	15
1144	17
1145	13
1146	16
1147	19
1148	11
1149	15
1150	20
1151	18
1152	16
1153	14
1154	17
1155	14
1156	16
1157	17
1158	10
1159	10
1160	15
1161	13
1162	28
1163	11
1164	14
1165	10
1166	11
1167	21
1168	25
1169	13
1170	12
1171	16
1172	17
1173	25
1174	10
1175	10
1176	15
1177	11
1178	16
1179	10
1180	12
1181	13
1182	13
1183	15
1184	13
1185	14
1186	14
1187	29
1188	19
1189	12
1190	15
1191	10
1192	15
1193	17
1194	12
1195	13
1196	10
1197	10
1198	17
1199	18
1200	15
1201	11
1202	19
1203	19
1204	14
1205	23
1206	10
1207	13
1208	13
1209	13
1210	17
1211	10
1212	18
1213	15
1214	11
1215	15
1216	23
1217	14
1218	19
1219	15
1220	11
1221	15
1222	10
1223	14
1224	13
1225	13
1226	16
1227	10
1228	15
1229	12
1230	20
1231	19
1232	12
1233	10
1234	11
1235	13
1236	10
1237	24
1238	17
1239	13
1240	20
1241	27
1242	15
1243	15
1244	16
1245	13
1246	10
1247	13
1248	13
1249	19
1250	14
1251	28
1252	16
1253	16
1254	18
1255	11
1256	10
1257	14
1258	16
1259	20
1260	10
1261	16
1262	25
1263	10
1264	11
1265	11
1266	15
1267	13
1268	18
1269	35
1270	21
1271	25
1272	24
1273	17
1274	10
1275	10
1276	10
1277	17
1278	10
1279	17
1280	10
1281	12
1282	15
1283	10
1284	11
1285	15
1286	17
1287	15
1288	21
1289	18
1290	10
1291	18
1292	14
1293	33
1294	20
1295	14
1296	16
1297	17
1298	16
1299	10
1300	23
1301	22
1302	15
1303	13
1304	12
1305	11
1306	15
1307	20
1308	13
1309	18
1310	10
1311	21
1312	18
1313	28
1314	11
1315	14
1316	20
1317	13
1318	14
1319	12
1320	12
1321	14
1322	15
1323	18
1324	28
1325	21
1326	13
1327	12
1328	13
1329	14
1330	15
1331	16
1332	10
1333	12
1334	20
1335	17
1336	16
1337	15
1338	30
1339	10
1340	10
1341	14
1342	16
1343	18
1344	10
1345	13
1346	16
1347	10
1348	19
1349	14
1350	15
1351	26
1352	20
1353	11
1354	17
1355	13
1356	15
1357	11
1358	10
1359	19
1360	12
1361	14
1362	16
1363	11
1364	18
1365	10
1366	12
1367	15
1368	11
1369	12
1370	38
1371	26
1372	20
1373	13
1374	18
1375	12
1376	18
1377	23
1378	19
1379	18
1380	12
1381	10
1382	10
1383	11
1384	14
1385	19
1386	19
1387	13
1388	14
1389	13
1390	27
1391	17
1392	15
1393	19
1394	17
1395	14
1396	21
1397	13
1398	20
1399	13
1400	11
1401	14
1402	11
1403	11
1404	11
1405	15
1406	13
1407	10
1408	18
1409	14
1410	10
1411	24
1412	13
1413	19
1414	11
1415	19
1416	22
1417	26
1418	27
1419	10
1420	10
1421	11
1422	16
1423	14
1424	15
1425	12
1426	10
1427	12
1428	13
1429	14
1430	18
1431	14
1432	10
1433	12
1434	10
1435	15
1436	13
1437	12
1438	30
1439	18
1440	12
1441	19
1442	18
1443	19
1444	16
1445	18
1446	10
1447	11
1448	11
1449	11
1450	11
1451	14
1452	13
1453	10
1454	11
1455	13
1456	19
1457	12
1458	30
1459	15
1460	12
1461	21
1462	24
1463	23
1464	11
1465	17
1466	17
1467	21
1468	17
1469	24
1470	20
1471	29
1472	18
1473	18
1474	14
1475	11
1476	23
1477	19
1478	18
1479	21
1480	15
1481	17
1482	16
1483	18
1484	10
1485	15
1486	14
1487	13
1488	11
1489	23
1490	13
1491	12
1492	16
1493	18
1494	17
1495	12
1496	16
1497	10
1498	20
1499	17
1500	27
1501	22
1502	23
1503	25
1504	10
1505	19
1506	39
1507	15
1508	18
1509	10
1510	14
1511	25
1512	12
1513	25
1514	15
1515	17
1516	21
1517	16
1518	15
1519	14
1520	10
1521	10
1522	10
1523	13
1524	27
1525	17
1526	21
1527	18
1528	22
1529	15
1530	17
1531	13
1532	14
1533	10
1534	13
1535	15
1536	19
1537	15
1538	23
1539	29
1540	14
1541	18
1542	11
1543	12
1544	16
1545	22
1546	10
1547	11
1548	20
1549	12
1550	25
1551	17
1552	10
1553	23
1554	11
1555	12
1556	13
1557	14
1558	20
1559	23
1560	12
1561	14
1562	19
1563	15
1564	17
1565	10
1566	26
1567	13
1568	15
1569	12
1570	25
1571	16
1572	17
1573	10
1574	14
1575	13
1576	23
1577	21
1578	13
1579	10
1580	11
1581	11
1582	14
1583	11
1584	10
1585	18
1586	14
1587	11
1588	22
1589	11
1590	24
1591	14
1592	42
1593	23
1594	12
1595	16
1596	20
1597	21
1598	11
1599	13
1600	10
1601	10
1602	18
1603	36
1604	17
1605	29
1606	29
1607	14
1608	13
1609	20
1610	14
1611	11
1612	13
1613	11
1614	22
1615	20
1616	13
1617	11
1618	11
1619	10
1620	15
1621	12
1622	18
1623	13
1624	10
1625	13
1626	10
1627	11
1628	10
1629	10
1630	16
1631	21
1632	12
1633	14
1634	15
1635	17
1636	12
1637	18
1638	11
1639	14
1640	16
1641	11
1642	11
1643	18
1644	11
1645	17
1646	12
1647	14
1648	12
1649	11
1650	10
1651	10
1652	12
1653	22
1654	10
1655	12
1656	24
1657	16
1658	10
1659	11
1660	18
1661	22
1662	12
1663	12
1664	20
1665	12
1666	11
1667	12
1668	18
1669	11
1670	17
1671	14
1672	22
1673	13
1674	21
1675	10
1676	18
1677	22
1678	17
1679	10
1680	10
1681	10
1682	20
1683	10
1684	15
1685	25
1686	17
1687	22
1688	18
1689	10
1690	15
1691	24
1692	14
1693	22
1694	19
1695	15
1696	10
1697	18
1698	12
1699	20
1700	13
1701	14
1702	18
1703	16
1704	13
1705	12
1706	16
1707	10
1708	15
1709	12
1710	11
1711	17
1712	11
1713	13
1714	23
1715	13
1716	11
1717	16
1718	10
1719	11
1720	10
1721	21
1722	21
1723	13
1724	10
1725	18
1726	18
1727	12
1728	17
1729	13
1730	17
1731	15
1732	12
1733	14
1734	10
1735	15
1736	22
1737	10
1738	10
1739	14
1740	10
1741	19
1742	21
1743	13
1744	11
1745	19
1746	10
1747	10
1748	22
1749	15
1750	19
1751	20
1752	13
1753	19
1754	20
1755	10
1756	12
1757	14
1758	22
1759	13
1760	12
1761	11
1762	12
1763	14
1764	17
1765	26
1766	10
1767	17
1768	14
1769	14
1770	12
1771	12
1772	12
1773	11
1774	20
1775	13
1776	10
1777	17
1778	14
1779	20
1780	11
1781	10
1782	15
1783	14
1784	10
1785	10
1786	17
1787	21
1788	11
1789	14
1790	14
1791	16
1792	19
1793	12
1794	19
1795	17
1796	13
1797	12
1798	10
1799	17
1800	10
1801	12
1802	24
1803	13
1804	13
1805	13
1806	12
1807	16
1808	22
1809	18
1810	17
1811	17
1812	12
1813	19
1814	15
1815	22
1816	17
1817	12
1818	10
1819	11
1820	12
1821	11
1822	10
1823	11
1824	15
1825	11
1826	10
1827	13
1828	20
1829	18
1830	14
1831	17
1832	23
1833	22
1834	14
1835	14
1836	14
1837	13
1838	13
1839	13
1840	12
1841	14
1842	12
1843	19
1844	13
1845	12
1846	12
1847	10
1848	11
1849	16
1850	10
1851	11
1852	17
1853	10
1854	17
1855	16
1856	14
1857	11
1858	20
1859	16
1860	22
1861	19
1862	12
1863	15
1864	14
1865	17
1866	10
1867	14
1868	10
1869	12
1870	20
1871	22
1872	15
1873	11
1874	26
1875	11
1876	17
1877	12
1878	12
1879	19
1880	12
1881	12
1882	26
1883	11
1884	11
1885	15
1886	15
1887	29
1888	13
1889	19
1890	11
1891	12
1892	24
1893	14
1894	10
1895	12
1896	12
1897	15
1898	35
1899	11
1900	15
1901	12
1902	31
1903	18
1904	13
1905	14
1906	16
1907	17
1908	12
1909	16
1910	12
1911	13
1912	14
1913	13
1914	10
1915	12
1916	18
1917	10
1918	30
1919	12
1920	10
1921	20
1922	25
1923	18
1924	12
1925	23
1926	12
1927	10
1928	16
1929	20
1930	16
1931	10
1932	14
1933	15
1934	18
1935	10
1936	19
1937	15
1938	23
1939	25
1940	22
1941	16
1942	10
1943	14
1944	19
1945	21
1946	12
1947	14
1948	26
1949	12
1950	15
1951	14
1952	11
1953	17
1954	17
1955	18
1956	12
1957	28
1958	14
1959	14
1960	10
1961	12
1962	10
1963	11
1964	13
1965	15
1966	26
1967	12
1968	13
1969	18
1970	10
1971	10
1972	10
1973	26
1974	17
1975	16
1976	16
1977	14
1978	13
1979	11
1980	23
1981	18
1982	18
1983	12
1984	16
1985	11
1986	12
1987	19
1988	10
1989	11
1990	10
1991	12
1992	13
1993	10
1994	11
1995	30
1996	17
1997	10
1998	12
1999	15
2000	10
[truncated: 8,000 more rows]
