# Supplementary material for: Generalized method of moments for estimating parameters of stochastic reaction networks
Source: BMC Syst Biol. 2016 Oct 21;10:98. doi: 10.1186/s12918-016-0342-8 (PMC5073941; doi:10.1186/s12918-016-0342-8)
Supplement: Additional file 2 — Matlab code and data. This file contains the Matlab codes and samples which were used to produce the results. (GZ 9349 kb) [file 12918_2016_342_MOESM2_ESM.gz › Data/Exclusive Switch/samples/40/t002.csv]

trajectory	P1	P2
1	54	6
2	77	0
3	10	73
4	59	7
5	73	4
6	1	81
7	1	71
8	3	75
9	0	78
10	66	0
11	50	0
12	70	5
13	63	0
14	70	4
15	0	78
16	63	0
17	1	77
18	65	3
19	38	12
20	0	80
21	50	33
22	56	1
23	56	0
24	66	5
25	0	87
26	58	6
27	4	92
28	0	103
29	55	0
30	63	7
31	56	2
32	3	65
33	5	75
34	0	93
35	51	0
36	70	3
37	0	69
38	63	2
39	64	2
40	55	0
41	60	5
42	62	0
43	0	81
44	62	0
45	66	0
46	7	84
47	65	10
48	50	0
49	0	71
50	56	0
51	41	3
52	0	86
53	0	76
54	58	0
55	51	10
56	1	77
57	46	5
58	2	91
59	55	0
60	60	13
61	69	1
62	55	0
63	21	36
64	2	77
65	0	76
66	0	83
67	0	66
68	54	0
69	0	73
70	0	85
71	69	0
72	64	0
73	4	83
74	2	89
75	57	11
76	1	72
77	0	78
78	52	0
79	0	75
80	61	10
81	58	7
82	0	69
83	2	96
84	59	0
85	2	53
86	60	7
87	0	80
88	56	13
89	0	71
90	0	77
91	66	0
92	66	0
93	59	1
94	18	53
95	1	83
96	63	2
97	13	71
98	2	68
99	62	3
100	51	17
101	74	0
102	67	2
103	11	65
104	65	0
105	67	0
106	58	0
107	65	0
108	59	4
109	57	0
110	64	1
111	0	66
112	1	82
113	0	71
114	10	55
115	62	4
116	63	8
117	0	80
118	0	63
119	68	2
120	52	2
121	63	0
122	52	0
123	46	12
124	57	0
125	2	77
126	62	3
127	55	2
128	2	72
129	2	84
130	7	70
131	51	8
132	57	2
133	4	74
134	55	0
135	72	1
136	63	18
137	63	11
138	51	8
139	48	0
140	73	2
141	92	0
142	4	81
143	63	0
144	61	0
145	4	79
146	6	75
147	0	81
148	0	80
149	57	7
150	0	81
151	63	3
152	66	0
153	49	2
154	11	56
155	50	1
156	60	4
157	67	0
158	67	0
159	0	86
160	61	2
161	57	4
162	2	68
163	0	80
164	66	1
165	72	0
166	74	5
167	8	58
168	46	7
169	51	14
170	2	82
171	63	0
172	56	5
173	6	72
174	77	1
175	61	1
176	0	78
177	9	66
178	59	0
179	0	77
180	55	0
181	58	0
182	2	81
183	2	81
184	2	91
185	68	0
186	0	86
187	34	51
188	68	3
189	51	0
190	53	11
191	52	0
192	64	4
193	1	88
194	3	65
195	54	3
196	56	0
197	0	95
198	0	73
199	45	3
200	8	74
201	1	78
202	54	0
203	0	59
204	0	75
205	51	12
206	43	0
207	2	73
208	66	0
209	2	71
210	6	68
211	5	85
212	60	9
213	71	0
214	49	2
215	56	0
216	1	81
217	1	83
218	58	9
219	53	0
220	4	74
221	0	89
222	55	10
223	42	27
224	55	2
225	0	83
226	56	0
227	0	62
228	70	5
229	1	79
230	7	75
231	6	71
232	57	4
233	0	101
234	72	7
235	48	7
236	33	28
237	0	70
238	65	3
239	63	12
240	56	0
241	0	102
242	0	81
243	0	87
244	55	3
245	3	87
246	0	72
247	0	75
248	0	82
249	73	5
250	0	90
251	53	1
252	65	0
253	62	0
254	12	72
255	63	0
256	0	78
257	64	1
258	1	76
259	8	95
260	67	9
261	60	0
262	58	1
263	52	0
264	0	83
265	53	0
266	61	0
267	3	82
268	56	1
269	17	64
270	0	74
271	66	1
272	0	82
273	51	7
274	60	0
275	58	0
276	15	55
277	68	0
278	0	98
279	54	0
280	0	75
281	6	73
282	0	71
283	0	81
284	51	6
285	61	0
286	0	85
287	42	12
288	1	75
289	53	0
290	4	78
291	8	90
292	57	10
293	52	3
294	72	0
295	0	74
296	3	89
297	7	83
298	57	0
299	49	7
300	2	85
301	47	0
302	54	2
303	63	0
304	0	76
305	53	6
306	6	88
307	1	80
308	59	0
309	0	70
310	61	6
311	67	7
312	6	79
313	3	81
314	57	2
315	6	64
316	0	81
317	10	75
318	0	66
319	63	5
320	1	63
321	2	74
322	47	1
323	2	96
324	0	87
325	65	0
326	2	86
327	60	6
328	5	77
329	74	0
330	4	78
331	44	8
332	0	115
333	0	94
334	52	13
335	49	3
336	63	0
337	57	4
338	56	10
339	65	9
340	0	88
341	69	0
342	0	78
343	3	75
344	61	0
345	1	73
346	54	10
347	59	11
348	9	79
349	7	73
350	51	10
351	2	82
352	58	1
353	64	5
354	2	84
355	7	58
356	5	74
357	2	73
358	0	78
359	2	83
360	68	4
361	3	85
362	4	89
363	0	66
364	69	0
365	52	0
366	63	4
367	59	1
368	67	14
369	57	1
370	58	6
371	69	13
372	59	0
373	63	1
374	5	74
375	1	84
376	11	66
377	56	0
378	1	73
379	0	98
380	65	2
381	0	86
382	46	0
383	55	7
384	5	90
385	64	2
386	0	73
387	5	78
388	66	0
389	3	70
390	51	0
391	1	71
392	2	75
393	54	2
394	18	60
395	51	19
396	49	0
397	55	0
398	64	0
399	0	85
400	65	1
401	14	54
402	0	99
403	5	79
404	3	87
405	57	0
406	47	32
407	48	0
408	61	0
409	3	76
410	56	0
411	3	79
412	0	64
413	7	78
414	54	0
415	56	0
416	48	0
417	0	75
418	3	74
419	1	73
420	64	2
421	3	81
422	65	1
423	59	0
424	0	98
425	5	93
426	66	0
427	64	22
428	6	78
429	6	81
430	41	41
431	5	70
432	66	0
433	3	84
434	59	2
435	49	1
436	1	94
437	61	4
438	56	5
439	0	89
440	61	5
441	0	72
442	58	0
443	75	4
444	76	1
445	0	73
446	1	75
447	55	3
448	58	0
449	64	20
450	59	1
451	60	0
452	64	0
453	69	2
454	3	69
455	0	69
456	68	3
457	1	85
458	3	98
459	62	3
460	0	82
461	0	70
462	50	8
463	47	0
464	65	1
465	67	2
466	66	3
467	67	5
468	0	86
469	63	0
470	62	5
471	2	89
472	0	91
473	61	7
474	3	80
475	55	4
476	0	84
477	61	0
478	65	2
479	55	4
480	17	69
481	51	0
482	3	82
483	3	70
484	6	82
485	29	52
486	60	12
487	59	33
488	0	77
489	68	0
490	0	90
491	57	0
492	58	0
493	65	1
494	1	86
495	60	0
496	15	73
497	68	8
498	0	86
499	45	0
500	3	85
501	69	0
502	0	97
503	50	6
504	6	68
505	10	82
506	49	0
507	65	0
508	2	93
509	52	0
510	66	3
511	9	59
512	70	8
513	1	77
514	0	89
515	4	89
516	0	82
517	58	7
518	4	80
519	0	66
520	69	3
521	1	84
522	0	61
523	41	4
524	69	0
525	5	63
526	3	86
527	1	74
528	2	86
529	53	6
530	44	44
531	0	96
532	50	14
533	56	4
534	3	59
535	55	0
536	60	1
537	0	79
538	1	70
539	0	61
540	13	73
541	55	1
542	0	78
543	52	0
544	5	73
545	4	74
546	52	10
547	0	79
548	64	0
549	50	1
550	57	0
551	4	79
552	58	0
553	9	72
554	66	0
555	37	35
556	49	2
557	0	83
558	63	0
559	7	77
560	0	79
561	63	4
562	3	76
563	65	1
564	62	2
565	50	7
566	55	0
567	51	4
568	0	78
569	3	81
570	69	5
571	0	74
572	53	0
573	0	83
574	71	0
575	4	99
576	55	6
577	51	0
578	7	86
579	0	71
580	7	69
581	0	77
582	23	53
583	5	69
584	2	83
585	10	47
586	55	14
587	61	0
588	0	65
589	32	15
590	0	82
591	70	2
592	0	80
593	59	2
594	0	86
595	0	82
596	0	88
597	62	0
598	79	0
599	59	3
600	0	68
601	0	75
602	1	74
603	65	0
604	76	1
605	1	86
606	46	0
607	61	4
608	58	8
609	59	0
610	19	60
611	3	93
612	1	82
613	68	2
614	46	2
615	4	83
616	16	50
617	43	0
618	53	0
619	5	73
620	1	81
621	50	4
622	74	0
623	56	10
624	64	0
625	1	74
626	54	0
627	0	71
628	0	88
629	55	4
630	5	78
631	1	60
632	6	67
633	61	0
634	57	1
635	54	6
636	9	75
637	36	6
638	60	8
639	54	3
640	1	75
641	53	0
642	56	3
643	8	76
644	4	75
645	54	0
646	49	2
647	65	0
648	53	5
649	11	57
650	68	0
651	9	68
652	66	8
653	51	0
654	59	2
655	77	4
656	67	1
657	53	0
658	63	6
659	0	92
660	9	71
661	1	91
662	0	73
663	4	88
664	4	80
665	53	8
666	62	4
667	9	66
668	0	79
669	73	0
670	52	4
671	0	81
672	62	3
673	11	78
674	11	84
675	0	70
676	2	83
677	0	73
678	56	0
679	63	0
680	0	86
681	68	8
682	57	1
683	2	72
684	0	79
685	62	2
686	51	6
687	0	71
688	54	0
689	46	3
690	7	88
691	0	79
692	63	0
693	71	0
694	69	8
695	65	1
696	60	0
697	35	20
698	0	78
699	3	69
700	57	1
701	0	68
702	0	97
703	58	1
704	57	5
705	59	5
706	1	76
707	60	0
708	44	1
709	2	76
710	0	67
711	2	66
712	43	17
713	0	87
714	63	0
715	0	95
716	60	8
717	0	76
718	59	0
719	64	2
720	57	0
721	59	0
722	0	70
723	0	76
724	46	0
725	55	4
726	0	90
727	0	76
728	2	83
729	47	0
730	39	2
731	66	2
732	1	80
733	4	82
734	3	86
735	63	5
736	4	92
737	5	88
738	63	0
739	54	0
740	62	4
741	54	3
742	56	0
743	5	81
744	14	56
745	45	16
746	0	78
747	2	85
748	72	2
749	58	16
750	49	0
751	0	72
752	6	88
753	63	0
754	0	79
755	52	6
756	2	76
757	59	2
758	63	15
759	0	81
760	0	71
761	3	83
762	70	1
763	62	3
764	63	5
765	1	88
766	2	85
767	69	0
768	61	2
769	0	86
770	53	7
771	1	75
772	3	73
773	59	0
774	52	0
775	44	3
776	62	5
777	71	0
778	31	60
779	0	59
780	0	78
781	63	5
782	5	79
783	3	71
784	59	0
785	67	8
786	51	0
787	3	86
788	0	93
789	56	0
790	40	22
791	0	79
792	36	27
793	4	67
794	6	84
795	61	4
796	59	1
797	60	1
798	2	72
799	60	3
800	0	73
801	69	0
802	51	1
803	0	78
804	64	0
805	54	14
806	1	77
807	2	82
808	61	2
809	0	84
810	66	1
811	69	0
812	0	68
813	59	18
814	67	2
815	66	1
816	58	7
817	12	54
818	71	7
819	55	3
820	0	88
821	4	76
822	12	72
823	50	1
824	54	4
825	45	8
826	54	0
827	6	71
828	61	0
829	0	90
830	0	79
831	56	2
832	6	99
833	0	82
834	64	0
835	56	8
836	50	0
837	48	0
838	65	0
839	56	1
840	4	83
841	58	3
842	0	86
843	65	6
844	68	1
845	0	78
846	0	75
847	58	1
848	52	9
849	44	0
850	5	76
851	5	76
852	0	82
853	0	90
854	61	5
855	71	2
856	53	7
857	0	70
858	49	0
859	62	0
860	0	78
861	0	88
862	0	80
863	69	4
864	0	81
865	59	2
866	51	10
867	0	82
868	50	28
869	0	95
870	0	90
871	59	8
872	54	1
873	9	78
874	2	71
875	1	67
876	58	2
877	37	18
878	54	0
879	69	2
880	3	75
881	1	73
882	50	11
883	52	5
884	0	66
885	0	75
886	54	2
887	3	84
888	54	1
889	52	0
890	0	79
891	1	72
892	52	13
893	65	1
894	33	36
895	1	92
896	53	11
897	0	81
898	59	2
899	1	79
900	0	97
901	60	0
902	64	2
903	50	0
904	57	0
905	0	66
906	3	93
907	47	5
908	33	43
909	67	0
910	57	0
911	3	77
912	0	71
913	5	84
914	45	6
915	59	0
916	0	87
917	2	82
918	73	0
919	65	9
920	0	72
921	11	93
922	1	83
923	0	90
924	71	1
925	66	7
926	1	75
927	59	0
928	56	0
929	5	76
930	0	82
931	0	79
932	63	1
933	22	62
934	18	68
935	62	0
936	50	0
937	0	70
938	65	0
939	0	80
940	56	13
941	47	4
942	59	0
943	13	69
944	50	8
945	1	76
946	56	1
947	1	84
948	2	63
949	6	89
950	0	84
951	35	4
952	7	80
953	66	0
954	65	1
955	18	61
956	51	3
957	46	6
958	55	0
959	0	81
960	59	0
961	73	4
962	59	0
963	0	75
964	71	6
965	60	7
966	53	6
967	0	88
968	54	5
969	0	78
970	56	0
971	0	74
972	51	6
973	65	0
974	66	0
975	55	0
976	67	9
977	0	70
978	62	4
979	0	81
980	56	0
981	67	8
982	51	5
983	77	0
984	0	81
985	5	82
986	3	57
987	9	70
988	14	63
989	52	11
990	0	76
991	0	82
992	0	73
993	64	2
994	61	0
995	52	0
996	15	82
997	52	16
998	1	57
999	75	4
1000	0	80
1001	72	0
1002	2	69
1003	2	76
1004	48	1
1005	52	0
1006	2	73
1007	46	29
1008	4	81
1009	0	90
1010	0	80
1011	1	85
1012	62	0
1013	70	11
1014	20	40
1015	52	2
1016	63	3
1017	0	68
1018	2	89
1019	2	89
1020	67	1
1021	49	0
1022	0	83
1023	2	82
1024	0	81
1025	4	82
1026	45	0
1027	75	4
1028	51	0
1029	48	2
1030	0	74
1031	1	85
1032	46	0
1033	5	82
1034	52	0
1035	68	6
1036	0	88
1037	51	4
1038	54	4
1039	5	81
1040	5	68
1041	7	58
1042	67	7
1043	63	1
1044	63	1
1045	1	82
1046	62	6
1047	55	1
1048	62	0
1049	59	0
1050	57	1
1051	63	0
1052	31	31
1053	2	66
1054	2	81
1055	0	97
1056	2	68
1057	3	80
1058	41	25
1059	0	80
1060	2	74
1061	66	0
1062	8	84
1063	5	79
1064	66	3
1065	2	72
1066	64	0
1067	57	10
1068	64	0
1069	0	71
1070	47	0
1071	54	0
1072	6	77
1073	0	77
1074	0	84
1075	0	70
1076	0	81
1077	0	84
1078	1	74
1079	58	0
1080	0	74
1081	52	7
1082	80	5
1083	42	0
1084	55	0
1085	4	70
1086	61	9
1087	79	8
1088	0	70
1089	54	3
1090	8	83
1091	1	68
1092	55	2
1093	43	1
1094	75	7
1095	39	20
1096	62	0
1097	0	65
1098	47	7
1099	44	4
1100	47	0
1101	60	0
1102	0	97
1103	81	2
1104	54	0
1105	75	0
1106	12	65
1107	61	4
1108	50	8
1109	73	4
1110	0	73
1111	47	0
1112	62	5
1113	48	0
1114	55	8
1115	2	76
1116	0	78
1117	48	19
1118	56	10
1119	1	88
1120	0	71
1121	57	2
1122	53	1
1123	60	2
1124	7	71
1125	61	0
1126	44	0
1127	1	89
1128	51	4
1129	65	0
1130	0	86
1131	61	6
1132	47	5
1133	0	100
1134	0	76
1135	65	0
1136	1	61
1137	67	0
1138	70	0
1139	0	64
1140	64	0
1141	59	10
1142	51	4
1143	55	0
1144	2	72
1145	49	0
1146	5	82
1147	37	28
1148	67	7
1149	69	0
1150	70	5
1151	27	34
1152	73	0
1153	40	0
1154	67	8
1155	54	1
1156	34	39
1157	64	5
1158	3	79
1159	42	5
1160	48	0
1161	70	0
1162	67	7
1163	0	80
1164	52	0
1165	5	103
1166	0	73
1167	63	0
1168	0	78
1169	47	0
1170	0	75
1171	68	0
1172	27	52
1173	20	70
1174	0	75
1175	0	84
1176	59	5
1177	0	74
1178	14	50
1179	49	12
1180	8	62
1181	7	79
1182	64	1
1183	53	0
1184	53	2
1185	58	5
1186	51	0
1187	0	77
1188	58	0
1189	0	76
1190	0	81
1191	56	0
1192	58	1
1193	49	0
1194	0	75
1195	32	57
1196	60	9
1197	61	0
1198	53	0
1199	1	76
1200	57	0
1201	0	82
1202	62	0
1203	1	79
1204	0	78
1205	2	86
1206	0	89
1207	60	4
1208	65	4
1209	1	72
1210	0	74
1211	0	97
1212	0	79
1213	71	0
1214	62	4
1215	3	71
1216	69	2
1217	58	0
1218	59	0
1219	62	1
1220	1	80
1221	0	75
1222	60	1
1223	7	85
1224	76	2
1225	10	61
1226	63	0
1227	5	75
1228	57	3
1229	0	85
1230	7	65
1231	2	80
1232	0	87
1233	64	9
1234	47	2
1235	12	77
1236	55	1
1237	0	68
1238	0	77
1239	55	0
1240	57	2
1241	9	76
1242	65	4
1243	46	44
1244	2	108
1245	6	76
1246	4	80
1247	59	9
1248	57	12
1249	6	89
1250	54	6
1251	16	48
1252	52	3
1253	9	74
1254	0	80
1255	58	5
1256	39	2
1257	46	36
1258	76	0
1259	50	16
1260	26	35
1261	51	0
1262	62	1
1263	59	7
1264	58	0
1265	59	2
1266	57	4
1267	54	0
1268	3	69
1269	64	0
1270	57	9
1271	45	9
1272	56	1
1273	2	92
1274	50	0
1275	0	80
1276	0	72
1277	55	2
1278	0	88
1279	11	90
1280	3	87
1281	51	0
1282	5	75
1283	0	80
1284	61	0
1285	64	0
1286	24	48
1287	41	36
1288	45	5
1289	6	87
1290	50	16
1291	2	63
1292	42	36
1293	0	82
1294	0	82
1295	55	11
1296	62	0
1297	0	85
1298	0	76
1299	64	0
1300	52	4
1301	1	83
1302	49	2
1303	70	4
1304	65	1
1305	0	70
1306	2	62
1307	59	6
1308	1	74
1309	5	85
1310	2	65
1311	57	14
1312	63	1
1313	57	0
1314	3	71
1315	38	30
1316	2	85
1317	8	67
1318	0	87
1319	64	4
1320	3	85
1321	17	52
1322	52	0
1323	59	0
1324	56	13
1325	67	3
1326	44	5
1327	3	83
1328	0	84
1329	75	0
1330	70	0
1331	74	10
1332	61	0
1333	46	21
1334	45	3
1335	72	0
1336	0	79
1337	54	0
1338	54	4
1339	68	1
1340	62	0
1341	4	66
1342	37	31
1343	0	72
1344	33	1
1345	11	70
1346	45	2
1347	1	89
1348	45	0
1349	1	83
1350	3	75
1351	64	4
1352	52	0
1353	65	0
1354	0	76
1355	1	85
1356	2	78
1357	4	76
1358	68	0
1359	67	10
1360	0	73
1361	69	10
1362	2	68
1363	4	86
1364	55	5
1365	73	1
1366	0	76
1367	56	10
1368	43	31
1369	57	0
1370	55	0
1371	67	0
1372	69	0
1373	1	83
1374	52	1
1375	64	6
1376	65	2
1377	0	73
1378	5	85
1379	5	71
1380	22	64
1381	54	1
1382	47	6
1383	0	85
1384	0	83
1385	57	2
1386	62	1
1387	2	93
1388	51	9
1389	62	0
1390	58	0
1391	28	34
1392	60	0
1393	0	68
1394	58	6
1395	61	0
1396	2	72
1397	1	79
1398	2	67
1399	3	77
1400	58	6
1401	0	60
1402	1	86
1403	63	13
1404	70	10
1405	3	65
1406	62	0
1407	57	5
1408	0	81
1409	1	71
1410	2	69
1411	5	67
1412	4	81
1413	50	16
1414	51	2
1415	1	64
1416	61	11
1417	49	4
1418	60	3
1419	0	72
1420	0	82
1421	2	72
1422	65	11
1423	75	1
1424	68	0
1425	51	5
1426	51	1
1427	53	0
1428	54	0
1429	5	70
1430	48	2
1431	6	69
1432	66	0
1433	59	7
1434	1	81
1435	0	91
1436	61	0
1437	55	4
1438	41	24
1439	0	79
1440	60	0
1441	1	73
1442	67	0
1443	63	5
1444	56	0
1445	9	63
1446	37	25
1447	1	84
1448	51	5
1449	51	9
1450	67	0
1451	62	1
1452	70	0
1453	51	0
1454	72	0
1455	6	73
1456	51	5
1457	59	6
1458	0	75
1459	32	39
1460	76	1
1461	62	0
1462	0	75
1463	49	4
1464	56	4
1465	2	92
1466	0	73
1467	44	2
1468	73	11
1469	55	9
1470	61	0
1471	2	66
1472	70	0
1473	72	6
1474	73	0
1475	63	2
1476	0	75
1477	52	7
1478	2	88
1479	58	0
1480	57	0
1481	74	0
1482	0	76
1483	3	78
1484	45	3
1485	64	0
1486	58	0
1487	0	85
1488	1	71
1489	0	86
1490	0	79
1491	63	2
1492	50	1
1493	53	7
1494	61	7
1495	39	7
1496	79	1
1497	0	82
1498	0	99
1499	11	73
1500	1	90
1501	65	2
1502	26	45
1503	5	74
1504	0	76
1505	59	1
1506	2	65
1507	47	0
1508	51	9
1509	0	78
1510	5	68
1511	57	11
1512	59	0
1513	2	72
1514	0	73
1515	65	2
1516	5	87
1517	55	2
1518	0	68
1519	47	0
1520	0	75
1521	60	7
1522	1	92
1523	74	0
1524	47	23
1525	0	70
1526	45	38
1527	66	10
1528	53	9
1529	67	0
1530	59	2
1531	68	4
1532	0	84
1533	52	14
1534	1	81
1535	0	81
1536	0	72
1537	65	2
1538	1	81
1539	0	84
1540	6	63
1541	6	66
1542	69	0
1543	62	0
1544	48	4
1545	0	79
1546	58	1
1547	69	0
1548	0	91
1549	58	0
1550	55	4
1551	62	4
1552	75	1
1553	0	87
1554	1	78
1555	0	77
1556	4	77
1557	67	0
1558	52	9
1559	45	3
1560	0	79
1561	64	2
1562	60	1
1563	2	68
1564	60	1
1565	1	80
1566	61	0
1567	51	1
1568	8	74
1569	2	72
1570	2	66
1571	59	7
1572	64	1
1573	0	67
1574	62	4
1575	47	0
1576	0	95
1577	50	0
1578	4	81
1579	0	67
1580	5	82
1581	3	75
1582	0	77
1583	0	77
1584	64	0
1585	0	79
1586	62	0
1587	7	59
1588	0	90
1589	42	0
1590	0	81
1591	12	73
1592	51	0
1593	51	4
1594	62	8
1595	7	85
1596	0	72
1597	52	0
1598	0	83
1599	1	75
1600	61	2
1601	47	1
1602	0	79
1603	63	6
1604	58	0
1605	0	84
1606	55	0
1607	1	92
1608	0	89
1609	3	76
1610	59	0
1611	57	1
1612	51	8
1613	47	1
1614	67	0
1615	0	91
1616	0	86
1617	63	1
1618	0	74
1619	59	0
1620	0	70
1621	61	0
1622	1	77
1623	11	61
1624	7	80
1625	67	1
1626	10	69
1627	56	8
1628	62	1
1629	10	83
1630	5	82
1631	0	83
1632	51	2
1633	0	65
1634	64	6
1635	56	0
1636	0	95
1637	58	1
1638	55	5
1639	46	1
1640	0	67
1641	37	22
1642	3	74
1643	49	0
1644	3	83
1645	0	76
1646	56	0
1647	54	8
1648	0	81
1649	4	89
1650	1	79
1651	67	8
1652	55	5
1653	62	1
1654	60	1
1655	67	8
1656	6	88
1657	57	2
1658	55	4
1659	60	2
1660	4	63
1661	1	63
1662	2	75
1663	5	83
1664	2	86
1665	0	76
1666	21	49
1667	1	85
1668	4	76
1669	0	83
1670	1	92
1671	69	0
1672	1	74
1673	50	3
1674	74	0
1675	0	73
1676	63	0
1677	0	90
1678	10	89
1679	47	2
1680	0	78
1681	73	0
1682	3	76
1683	6	84
1684	4	82
1685	59	4
1686	72	2
1687	68	2
1688	9	79
1689	63	12
1690	60	13
1691	57	3
1692	61	3
1693	61	2
1694	0	84
1695	65	2
1696	21	68
1697	2	83
1698	1	87
1699	53	0
1700	2	80
1701	73	4
1702	1	88
1703	0	80
1704	0	68
1705	4	81
1706	0	81
1707	9	74
1708	58	3
1709	58	4
1710	3	82
1711	51	1
1712	63	1
1713	0	58
1714	32	40
1715	56	2
1716	0	81
1717	2	78
1718	0	79
1719	28	40
1720	68	5
1721	5	80
1722	54	2
1723	43	15
1724	2	78
1725	0	69
1726	71	0
1727	60	0
1728	66	0
1729	0	68
1730	68	0
1731	4	78
1732	47	13
1733	64	0
1734	0	72
1735	1	80
1736	61	0
1737	66	6
1738	4	82
1739	55	2
1740	12	74
1741	0	80
1742	7	67
1743	0	75
1744	54	0
1745	50	1
1746	72	7
1747	2	66
1748	5	61
1749	0	86
1750	58	0
1751	65	0
1752	78	0
1753	57	3
1754	3	75
1755	63	1
1756	56	3
1757	2	70
1758	61	1
1759	3	72
1760	59	0
1761	0	74
1762	61	6
1763	65	4
1764	48	0
1765	54	13
1766	0	93
1767	62	3
1768	51	8
1769	66	6
1770	48	0
1771	0	80
1772	51	0
1773	76	3
1774	50	4
1775	56	3
1776	63	2
1777	3	75
1778	53	1
1779	62	0
1780	60	18
1781	0	81
1782	54	3
1783	0	81
1784	0	72
1785	0	71
1786	5	78
1787	64	2
1788	0	69
1789	6	90
1790	64	3
1791	2	87
1792	0	70
1793	68	3
1794	55	1
1795	5	67
1796	55	0
1797	1	75
1798	59	0
1799	5	73
1800	57	4
1801	58	1
1802	52	6
1803	2	84
1804	0	92
1805	5	64
1806	78	2
1807	4	82
1808	47	17
1809	59	3
1810	56	6
1811	0	72
1812	0	80
1813	52	0
1814	60	1
1815	60	0
1816	56	1
1817	0	83
1818	0	83
1819	52	3
1820	48	0
1821	57	12
1822	62	2
1823	0	78
1824	52	0
1825	2	94
1826	0	79
1827	0	64
1828	54	6
1829	0	72
1830	57	4
1831	1	88
1832	0	70
1833	0	69
1834	7	59
1835	1	93
1836	51	0
1837	0	70
1838	0	91
1839	0	92
1840	1	77
1841	5	73
1842	2	81
1843	3	86
1844	67	0
1845	6	81
1846	1	74
1847	0	66
1848	60	2
1849	11	72
1850	2	74
1851	0	84
1852	7	66
1853	63	0
1854	0	84
1855	12	61
1856	2	95
1857	57	1
1858	0	80
1859	3	66
1860	5	68
1861	63	12
1862	0	66
1863	10	70
1864	68	0
1865	8	90
1866	71	0
1867	51	1
1868	0	87
1869	66	1
1870	1	72
1871	17	48
1872	63	0
1873	60	3
1874	66	0
1875	0	75
1876	67	11
1877	7	90
1878	65	0
1879	61	2
1880	0	86
1881	51	0
1882	46	31
1883	0	80
1884	60	0
1885	0	70
1886	53	0
1887	0	99
1888	65	0
1889	63	1
1890	7	80
1891	58	1
1892	64	8
1893	17	65
1894	0	69
1895	0	70
1896	60	1
1897	68	2
1898	61	0
1899	52	18
1900	66	0
1901	0	77
1902	5	98
1903	9	74
1904	0	80
1905	0	72
1906	55	2
1907	52	0
1908	56	0
1909	0	76
1910	0	99
1911	1	82
1912	69	9
1913	43	3
1914	50	2
1915	0	82
1916	0	94
1917	0	105
1918	4	82
1919	64	0
1920	58	8
1921	57	0
1922	0	67
1923	52	3
1924	53	6
1925	56	8
1926	0	80
1927	0	80
1928	49	0
1929	8	82
1930	2	89
1931	64	0
1932	37	30
1933	57	11
1934	0	76
1935	68	0
1936	0	76
1937	10	72
1938	47	0
1939	50	6
1940	0	68
1941	53	0
1942	0	74
1943	63	10
1944	46	23
1945	2	91
1946	49	14
1947	2	60
1948	58	4
1949	0	87
1950	52	0
1951	0	86
1952	61	0
1953	45	23
1954	0	67
1955	0	88
1956	3	79
1957	0	74
1958	62	2
1959	55	1
1960	1	70
1961	0	72
1962	64	6
1963	57	2
1964	57	8
1965	59	0
1966	59	0
1967	0	81
1968	57	0
1969	66	5
1970	3	79
1971	67	4
1972	43	4
1973	0	87
1974	63	0
1975	0	75
1976	54	2
1977	18	62
1978	1	73
1979	57	0
1980	10	59
1981	1	61
1982	0	89
1983	48	6
1984	3	72
1985	0	86
1986	4	82
1987	7	79
1988	0	95
1989	59	4
1990	55	9
1991	65	7
1992	1	59
1993	57	11
1994	52	0
1995	65	2
1996	8	65
1997	3	76
1998	19	64
1999	52	16
[truncated: 8,001 more rows]
