# Supplementary material for: Generalized method of moments for estimating parameters of stochastic reaction networks
Source: BMC Syst Biol. 2016 Oct 21;10:98. doi: 10.1186/s12918-016-0342-8 (PMC5073941; doi:10.1186/s12918-016-0342-8)
Supplement: Additional file 2 — Matlab code and data. This file contains the Matlab codes and samples which were used to produce the results. (GZ 9349 kb) [file 12918_2016_342_MOESM2_ESM.gz › Data/Gene Expression/samples/t01013.csv]

1	17
2	13
3	15
4	27
5	21
6	25
7	15
8	13
9	12
10	13
11	15
12	12
13	12
14	15
15	16
16	19
17	15
18	19
19	15
20	18
21	18
22	14
23	18
24	18
25	18
26	18
27	12
28	12
29	12
30	13
31	10
32	10
33	11
34	14
35	10
36	13
37	10
38	13
39	24
40	13
41	15
42	15
43	18
44	16
45	16
46	24
47	20
48	17
49	14
50	13
51	15
52	13
53	28
54	13
55	10
56	27
57	20
58	14
59	16
60	15
61	15
62	13
63	12
64	16
65	10
66	11
67	17
68	10
69	10
70	18
71	10
72	14
73	11
74	11
75	15
76	11
77	20
78	12
79	11
80	11
81	19
82	11
83	18
84	14
85	16
86	10
87	13
88	10
89	15
90	15
91	19
92	12
93	18
94	17
95	21
96	18
97	13
98	26
99	13
100	10
101	19
102	13
103	18
104	15
105	17
106	12
107	15
108	14
109	14
110	10
111	10
112	15
113	11
114	15
115	22
116	10
117	20
118	20
119	10
120	11
121	24
122	12
123	10
124	18
125	12
126	13
127	22
128	17
129	19
130	10
131	20
132	12
133	24
134	14
135	28
136	16
137	11
138	18
139	10
140	10
141	11
142	13
143	18
144	10
145	16
146	21
147	10
148	17
149	12
150	10
151	12
152	12
153	13
154	25
155	10
156	19
157	14
158	10
159	27
160	10
161	30
162	26
163	15
164	21
165	17
166	10
167	15
168	16
169	10
170	12
171	27
172	16
173	17
174	10
175	13
176	21
177	14
178	18
179	25
180	12
181	10
182	15
183	16
184	14
185	26
186	11
187	42
188	15
189	16
190	13
191	10
192	10
193	12
194	17
195	12
196	17
197	26
198	16
199	14
200	11
201	20
202	13
203	17
204	18
205	16
206	14
207	12
208	14
209	10
210	14
211	21
212	11
213	10
214	15
215	18
216	13
217	16
218	11
219	15
220	15
221	12
222	10
223	20
224	12
225	13
226	10
227	11
228	18
229	10
230	16
231	12
232	10
233	28
234	26
235	14
236	15
237	12
238	10
239	16
240	10
241	13
242	15
243	20
244	15
245	16
246	10
247	14
248	21
249	18
250	15
251	16
252	15
253	21
254	13
255	23
256	13
257	22
258	12
259	19
260	12
261	20
262	14
263	21
264	10
265	11
266	19
267	15
268	10
269	26
270	15
271	21
272	15
273	13
274	10
275	16
276	21
277	11
278	12
279	10
280	15
281	17
282	20
283	14
284	13
285	19
286	12
287	14
288	10
289	19
290	13
291	10
292	17
293	21
294	10
295	12
296	15
297	14
298	14
299	15
300	15
301	13
302	16
303	18
304	10
305	14
306	11
307	14
308	10
309	14
310	23
311	12
312	12
313	19
314	10
315	14
316	11
317	26
318	12
319	10
320	18
321	12
322	10
323	12
324	12
325	26
326	16
327	11
328	16
329	21
330	15
331	14
332	18
333	28
334	15
335	10
336	21
337	22
338	10
339	12
340	18
341	17
342	19
343	10
344	14
345	20
346	16
347	14
348	27
349	12
350	18
351	10
352	17
353	24
354	15
355	12
356	10
357	22
358	14
359	17
360	10
361	14
362	11
363	14
364	12
365	10
366	16
367	18
368	17
369	10
370	15
371	17
372	12
373	18
374	15
375	16
376	10
377	14
378	26
379	10
380	13
381	31
382	10
383	10
384	15
385	13
386	10
387	20
388	16
389	19
390	12
391	14
392	10
393	12
394	13
395	15
396	24
397	18
398	14
399	21
400	20
401	10
402	17
403	13
404	10
405	16
406	14
407	14
408	12
409	14
410	12
411	24
412	23
413	21
414	10
415	13
416	12
417	16
418	13
419	15
420	13
421	14
422	10
423	10
424	10
425	14
426	11
427	10
428	17
429	15
430	11
431	13
432	14
433	13
434	16
435	11
436	21
437	34
438	12
439	11
440	10
441	12
442	14
443	10
444	35
445	10
446	17
447	10
448	20
449	14
450	15
451	12
452	17
453	15
454	16
455	13
456	12
457	12
458	12
459	22
460	10
461	14
462	13
463	12
464	14
465	22
466	13
467	13
468	11
469	15
470	11
471	15
472	10
473	22
474	10
475	20
476	10
477	12
478	14
479	23
480	19
481	13
482	22
483	12
484	13
485	16
486	10
487	17
488	22
489	12
490	12
491	15
492	10
493	10
494	17
495	28
496	12
497	14
498	13
499	13
500	13
501	10
502	10
503	27
504	14
505	17
506	18
507	11
508	18
509	16
510	10
511	24
512	14
513	11
514	14
515	11
516	10
517	13
518	12
519	11
520	27
521	10
522	25
523	27
524	16
525	12
526	10
527	10
528	15
529	14
530	24
531	12
532	14
533	27
534	14
535	16
536	11
537	15
538	20
539	11
540	14
541	13
542	16
543	10
544	14
545	19
546	12
547	15
548	16
549	18
550	12
551	24
552	15
553	21
554	15
555	17
556	12
557	11
558	11
559	13
560	22
561	16
562	11
563	14
564	10
565	12
566	24
567	10
568	11
569	15
570	10
571	10
572	10
573	19
574	10
575	14
576	13
577	10
578	12
579	14
580	24
581	10
582	19
583	23
584	24
585	14
586	18
587	11
588	25
589	17
590	10
591	19
592	12
593	11
594	10
595	10
596	15
597	10
598	15
599	11
600	10
601	24
602	10
603	11
604	17
605	14
606	16
607	12
608	13
609	12
610	30
611	20
612	11
613	30
614	14
615	16
616	12
617	16
618	15
619	23
620	17
621	11
622	16
623	15
624	11
625	20
626	12
627	15
628	13
629	20
630	20
631	16
632	15
633	20
634	13
635	19
636	14
637	18
638	19
639	12
640	26
641	10
642	21
643	18
644	17
645	12
646	20
647	18
648	19
649	14
650	18
651	13
652	12
653	16
654	10
655	33
656	14
657	23
658	19
659	15
660	15
661	18
662	17
663	19
664	10
665	27
666	17
667	13
668	18
669	11
670	10
671	10
672	13
673	10
674	23
675	29
676	10
677	24
678	14
679	16
680	30
681	14
682	20
683	19
684	10
685	20
686	24
687	18
688	17
689	10
690	16
691	12
692	13
693	10
694	19
695	26
696	10
697	10
698	16
699	20
700	11
701	13
702	26
703	11
704	18
705	10
706	18
707	22
708	14
709	20
710	10
711	10
712	20
713	10
714	12
715	20
716	14
717	10
718	20
719	11
720	13
721	15
722	15
723	20
724	12
725	10
726	10
727	20
728	12
729	16
730	22
731	10
732	25
733	15
734	14
735	13
736	17
737	13
738	25
739	11
740	26
741	17
742	18
743	20
744	19
745	17
746	16
747	10
748	10
749	10
750	14
751	11
752	10
753	10
754	19
755	17
756	10
757	19
758	11
759	17
760	14
761	16
762	12
763	13
764	13
765	13
766	19
767	14
768	10
769	18
770	12
771	22
772	15
773	25
774	20
775	22
776	11
777	19
778	12
779	17
780	10
781	10
782	11
783	18
784	19
785	21
786	13
787	27
788	12
789	13
790	12
791	24
792	12
793	13
794	13
795	13
796	24
797	16
798	10
799	11
800	19
801	10
802	21
803	15
804	14
805	13
806	25
807	13
808	10
809	23
810	11
811	25
812	10
813	12
814	17
815	18
816	12
817	10
818	14
819	22
820	16
821	17
822	13
823	17
824	12
825	12
826	17
827	11
828	18
829	21
830	13
831	16
832	14
833	10
834	12
835	13
836	11
837	16
838	16
839	19
840	19
841	18
842	17
843	15
844	14
845	17
846	19
847	10
848	15
849	10
850	15
851	11
852	15
853	16
854	15
855	10
856	10
857	21
858	15
859	10
860	13
861	10
862	33
863	20
864	11
865	14
866	19
867	10
868	10
869	13
870	13
871	11
872	10
873	16
874	12
875	27
876	23
877	17
878	20
879	10
880	10
881	12
882	16
883	13
884	15
885	30
886	22
887	17
888	23
889	15
890	17
891	11
892	11
893	11
894	22
895	12
896	11
897	15
898	12
899	10
900	16
901	12
902	15
903	14
904	10
905	18
906	18
907	19
908	10
909	15
910	11
911	14
912	13
913	10
914	15
915	12
916	10
917	11
918	13
919	11
920	10
921	18
922	11
923	15
924	32
925	10
926	10
927	24
928	13
929	14
930	27
931	13
932	17
933	13
934	16
935	15
936	18
937	11
938	11
939	14
940	12
941	14
942	10
943	17
944	14
945	16
946	17
947	26
948	13
949	12
950	13
951	19
952	18
953	14
954	12
955	20
956	16
957	16
958	17
959	11
960	14
961	17
962	13
963	15
964	24
965	17
966	15
967	12
968	12
969	10
970	10
971	12
972	20
973	14
974	13
975	17
976	11
977	25
978	19
979	12
980	12
981	16
982	10
983	17
984	10
985	16
986	12
987	16
988	19
989	10
990	13
991	11
992	10
993	19
994	24
995	25
996	10
997	13
998	14
999	16
1000	13
1001	12
1002	11
1003	13
1004	18
1005	18
1006	12
1007	17
1008	12
1009	10
1010	18
1011	13
1012	14
1013	13
1014	11
1015	11
1016	10
1017	10
1018	30
1019	13
1020	18
1021	19
1022	11
1023	14
1024	24
1025	17
1026	19
1027	10
1028	13
1029	16
1030	12
1031	15
1032	19
1033	21
1034	10
1035	19
1036	19
1037	14
1038	13
1039	12
1040	11
1041	14
1042	16
1043	29
1044	17
1045	10
1046	14
1047	14
1048	12
1049	12
1050	11
1051	12
1052	19
1053	15
1054	10
1055	15
1056	15
1057	12
1058	17
1059	13
1060	12
1061	11
1062	12
1063	11
1064	18
1065	10
1066	16
1067	15
1068	21
1069	16
1070	18
1071	18
1072	13
1073	16
1074	16
1075	21
1076	12
1077	18
1078	26
1079	17
1080	12
1081	16
1082	10
1083	18
1084	17
1085	11
1086	17
1087	12
1088	11
1089	10
1090	14
1091	14
1092	11
1093	17
1094	12
1095	12
1096	10
1097	11
1098	13
1099	15
1100	18
1101	13
1102	11
1103	26
1104	21
1105	17
1106	18
1107	11
1108	24
1109	12
1110	12
1111	11
1112	10
1113	11
1114	12
1115	10
1116	13
1117	14
1118	16
1119	11
1120	16
1121	10
1122	13
1123	14
1124	16
1125	18
1126	27
1127	22
1128	19
1129	12
1130	14
1131	18
1132	10
1133	30
1134	10
1135	17
1136	12
1137	27
1138	15
1139	14
1140	11
1141	10
1142	14
1143	14
1144	13
1145	13
1146	12
1147	16
1148	17
1149	16
1150	12
1151	12
1152	12
1153	16
1154	21
1155	16
1156	24
1157	10
1158	13
1159	10
1160	15
1161	25
1162	23
1163	11
1164	10
1165	16
1166	10
1167	13
1168	10
1169	17
1170	10
1171	17
1172	16
1173	18
1174	14
1175	11
1176	25
1177	12
1178	23
1179	14
1180	11
1181	12
1182	14
1183	28
1184	13
1185	10
1186	14
1187	26
1188	14
1189	16
1190	11
1191	23
1192	12
1193	11
1194	12
1195	16
1196	11
1197	12
1198	10
1199	18
1200	21
1201	10
1202	13
1203	14
1204	12
1205	14
1206	15
1207	14
1208	14
1209	12
1210	10
1211	13
1212	15
1213	15
1214	14
1215	27
1216	21
1217	22
1218	20
1219	16
1220	18
1221	18
1222	11
1223	23
1224	16
1225	19
1226	15
1227	11
1228	16
1229	23
1230	15
1231	10
1232	10
1233	14
1234	11
1235	13
1236	11
1237	13
1238	12
1239	14
1240	12
1241	11
1242	17
1243	12
1244	24
1245	18
1246	11
1247	18
1248	10
1249	13
1250	14
1251	10
1252	23
1253	11
1254	10
1255	17
1256	17
1257	19
1258	13
1259	10
1260	23
1261	16
1262	19
1263	17
1264	12
1265	15
1266	14
1267	15
1268	18
1269	12
1270	16
1271	15
1272	23
1273	11
1274	20
1275	21
1276	14
1277	13
1278	14
1279	20
1280	15
1281	10
1282	14
1283	21
1284	19
1285	13
1286	16
1287	10
1288	12
1289	11
1290	19
1291	13
1292	23
1293	10
1294	12
1295	17
1296	15
1297	10
1298	10
1299	15
1300	14
1301	11
1302	11
1303	15
1304	15
1305	35
1306	15
1307	14
1308	20
1309	21
1310	18
1311	18
1312	10
1313	11
1314	30
1315	18
1316	12
1317	16
1318	10
1319	20
1320	15
1321	12
1322	17
1323	11
1324	13
1325	23
1326	17
1327	21
1328	21
1329	10
1330	18
1331	13
1332	20
1333	17
1334	10
1335	25
1336	20
1337	16
1338	14
1339	26
1340	11
1341	14
1342	20
1343	11
1344	25
1345	13
1346	22
1347	11
1348	17
1349	12
1350	13
1351	23
1352	13
1353	17
1354	12
1355	14
1356	20
1357	16
1358	11
1359	21
1360	11
1361	11
1362	15
1363	10
1364	14
1365	20
1366	18
1367	14
1368	13
1369	13
1370	17
1371	13
1372	10
1373	16
1374	10
1375	12
1376	10
1377	11
1378	14
1379	11
1380	17
1381	14
1382	19
1383	18
1384	14
1385	11
1386	14
1387	15
1388	15
1389	21
1390	15
1391	24
1392	10
1393	16
1394	18
1395	13
1396	16
1397	11
1398	10
1399	10
1400	19
1401	10
1402	17
1403	20
1404	24
1405	20
1406	14
1407	10
1408	11
1409	12
1410	11
1411	13
1412	20
1413	18
1414	18
1415	17
1416	21
1417	12
1418	12
1419	11
1420	12
1421	14
1422	11
1423	14
1424	15
1425	21
1426	17
1427	17
1428	14
1429	13
1430	10
1431	20
1432	26
1433	17
1434	11
1435	10
1436	10
1437	20
1438	15
1439	17
1440	26
1441	16
1442	12
1443	27
1444	21
1445	12
1446	11
1447	10
1448	17
1449	14
1450	12
1451	15
1452	23
1453	13
1454	10
1455	11
1456	13
1457	20
1458	10
1459	12
1460	12
1461	10
1462	22
1463	23
1464	11
1465	17
1466	20
1467	18
1468	22
1469	10
1470	30
1471	19
1472	12
1473	11
1474	18
1475	13
1476	18
1477	12
1478	10
1479	11
1480	15
1481	16
1482	13
1483	16
1484	18
1485	14
1486	11
1487	23
1488	18
1489	24
1490	13
1491	16
1492	14
1493	16
1494	10
1495	12
1496	10
1497	23
1498	17
1499	11
1500	12
1501	12
1502	20
1503	12
1504	14
1505	14
1506	12
1507	15
1508	10
1509	13
1510	12
1511	13
1512	10
1513	22
1514	16
1515	12
1516	10
1517	25
1518	10
1519	15
1520	25
1521	14
1522	22
1523	22
1524	18
1525	14
1526	19
1527	23
1528	20
1529	18
1530	14
1531	11
1532	10
1533	13
1534	10
1535	14
1536	14
1537	12
1538	27
1539	27
1540	10
1541	10
1542	10
1543	17
1544	15
1545	16
1546	14
1547	23
1548	18
1549	12
1550	16
1551	12
1552	10
1553	15
1554	12
1555	14
1556	13
1557	16
1558	14
1559	16
1560	13
1561	11
1562	23
1563	20
1564	13
1565	14
1566	21
1567	10
1568	17
1569	14
1570	21
1571	10
1572	21
1573	10
1574	14
1575	11
1576	14
1577	10
1578	12
1579	14
1580	17
1581	10
1582	19
1583	20
1584	11
1585	10
1586	17
1587	24
1588	10
1589	25
1590	18
1591	19
1592	14
1593	15
1594	15
1595	24
1596	20
1597	16
1598	12
1599	18
1600	10
1601	13
1602	14
1603	10
1604	13
1605	10
1606	11
1607	20
1608	22
1609	20
1610	13
1611	10
1612	14
1613	13
1614	11
1615	20
1616	10
1617	12
1618	10
1619	22
1620	17
1621	14
1622	17
1623	19
1624	13
1625	17
1626	17
1627	13
1628	21
1629	16
1630	15
1631	11
1632	24
1633	13
1634	16
1635	16
1636	10
1637	20
1638	14
1639	12
1640	11
1641	10
1642	15
1643	12
1644	17
1645	22
1646	11
1647	12
1648	17
1649	24
1650	12
1651	31
1652	16
1653	12
1654	10
1655	13
1656	16
1657	15
1658	11
1659	11
1660	18
1661	16
1662	10
1663	16
1664	18
1665	20
1666	11
1667	10
1668	12
1669	18
1670	14
1671	26
1672	12
1673	17
1674	13
1675	11
1676	14
1677	13
1678	10
1679	18
1680	13
1681	17
1682	29
1683	16
1684	10
1685	10
1686	17
1687	10
1688	12
1689	16
1690	17
1691	15
1692	11
1693	13
1694	13
1695	22
1696	10
1697	13
1698	22
1699	21
1700	27
1701	11
1702	16
1703	14
1704	18
1705	12
1706	14
1707	14
1708	10
1709	12
1710	13
1711	22
1712	23
1713	12
1714	10
1715	13
1716	10
1717	12
1718	24
1719	14
1720	12
1721	25
1722	19
1723	19
1724	11
1725	11
1726	11
1727	11
1728	15
1729	12
1730	13
1731	20
1732	15
1733	30
1734	23
1735	21
1736	12
1737	13
1738	14
1739	23
1740	18
1741	22
1742	26
1743	11
1744	25
1745	11
1746	21
1747	15
1748	15
1749	13
1750	25
1751	13
1752	17
1753	22
1754	10
1755	16
1756	16
1757	13
1758	17
1759	11
1760	12
1761	18
1762	15
1763	16
1764	15
1765	21
1766	16
1767	15
1768	16
1769	10
1770	21
1771	18
1772	11
1773	12
1774	13
1775	23
1776	10
1777	16
1778	29
1779	15
1780	13
1781	14
1782	12
1783	11
1784	21
1785	20
1786	15
1787	23
1788	13
1789	11
1790	14
1791	12
1792	28
1793	10
1794	21
1795	16
1796	17
1797	10
1798	11
1799	10
1800	15
1801	13
1802	10
1803	13
1804	17
1805	15
1806	28
1807	13
1808	37
1809	12
1810	13
1811	14
1812	16
1813	15
1814	18
1815	15
1816	14
1817	10
1818	21
1819	11
1820	26
1821	19
1822	13
1823	13
1824	13
1825	14
1826	12
1827	26
1828	23
1829	27
1830	12
1831	16
1832	10
1833	10
1834	32
1835	27
1836	21
1837	26
1838	10
1839	10
1840	14
1841	13
1842	12
1843	26
1844	13
1845	11
1846	10
1847	10
1848	10
1849	15
1850	18
1851	14
1852	10
1853	14
1854	12
1855	19
1856	15
1857	16
1858	10
1859	10
1860	29
1861	12
1862	13
1863	31
1864	11
1865	10
1866	12
1867	14
1868	16
1869	13
1870	11
1871	10
1872	16
1873	11
1874	14
1875	10
1876	10
1877	13
1878	10
1879	25
1880	11
1881	13
1882	10
1883	14
1884	19
1885	12
1886	14
1887	21
1888	20
1889	13
1890	14
1891	27
1892	13
1893	12
1894	18
1895	11
1896	14
1897	15
1898	10
1899	13
1900	12
1901	18
1902	11
1903	18
1904	14
1905	11
1906	18
1907	19
1908	15
1909	15
1910	12
1911	11
1912	19
1913	10
1914	16
1915	19
1916	10
1917	11
1918	17
1919	10
1920	20
1921	18
1922	14
1923	10
1924	11
1925	16
1926	13
1927	17
1928	12
1929	13
1930	13
1931	13
1932	18
1933	15
1934	16
1935	12
1936	20
1937	18
1938	34
1939	17
1940	17
1941	28
1942	10
1943	18
1944	21
1945	15
1946	14
1947	10
1948	19
1949	17
1950	10
1951	10
1952	12
1953	10
1954	18
1955	20
1956	20
1957	10
1958	19
1959	12
1960	21
1961	10
1962	19
1963	16
1964	13
1965	17
1966	18
1967	15
1968	17
1969	16
1970	16
1971	12
1972	17
1973	20
1974	19
1975	17
1976	26
1977	11
1978	10
1979	15
1980	10
1981	19
1982	18
1983	22
1984	15
1985	11
1986	11
1987	19
1988	18
1989	10
1990	12
1991	10
1992	13
1993	18
1994	16
1995	17
1996	15
1997	21
1998	21
1999	18
2000	18
[truncated: 8,000 more rows]
