# Supplementary material for: Generalized method of moments for estimating parameters of stochastic reaction networks
Source: BMC Syst Biol. 2016 Oct 21;10:98. doi: 10.1186/s12918-016-0342-8 (PMC5073941; doi:10.1186/s12918-016-0342-8)
Supplement: Additional file 2 — Matlab code and data. This file contains the Matlab codes and samples which were used to produce the results. (GZ 9349 kb) [file 12918_2016_342_MOESM2_ESM.gz › Data/Exclusive Switch/samples/43/t004.csv]

trajectory	P1	P2
1	81	4
2	10	150
3	80	4
4	0	139
5	0	135
6	5	127
7	6	139
8	0	127
9	18	104
10	113	2
11	3	129
12	102	0
13	0	131
14	97	0
15	87	5
16	103	0
17	0	138
18	92	2
19	100	1
20	84	2
21	0	118
22	86	5
23	1	128
24	0	134
25	0	113
26	92	0
27	0	120
28	105	1
29	85	0
30	0	112
31	1	120
32	117	2
33	121	3
34	94	0
35	6	129
36	79	2
37	96	4
38	82	0
39	80	7
40	96	2
41	101	2
42	87	4
43	101	1
44	100	0
45	2	124
46	6	138
47	72	2
48	2	131
49	0	137
50	100	0
51	3	128
52	87	0
53	0	114
54	1	140
55	0	140
56	0	119
57	1	117
58	89	0
59	3	145
60	103	1
61	0	125
62	98	3
63	1	115
64	2	121
65	112	0
66	80	9
67	94	7
68	92	1
69	117	3
70	0	152
71	93	3
72	0	142
73	98	0
74	1	130
75	2	132
76	0	147
77	23	118
78	103	1
79	89	1
80	98	18
81	108	0
82	83	0
83	98	3
84	0	122
85	0	133
86	97	3
87	84	5
88	3	116
89	96	0
90	105	0
91	5	111
92	1	113
93	3	122
94	2	139
95	105	0
96	0	97
97	82	3
98	6	113
99	0	142
100	92	2
101	100	0
102	0	125
103	3	83
104	98	15
105	75	1
106	85	2
107	90	0
108	1	105
109	109	0
110	95	2
111	2	108
112	89	5
113	90	0
114	3	113
115	26	86
116	82	2
117	0	123
118	44	62
119	100	0
120	104	3
121	78	2
122	0	120
123	30	80
124	93	1
125	0	114
126	0	131
127	86	4
128	73	4
129	93	5
130	20	112
131	2	139
132	0	148
133	26	78
134	2	121
135	0	126
136	0	115
137	2	132
138	102	3
139	100	3
140	2	128
141	2	133
142	86	2
143	88	4
144	104	0
145	0	152
146	2	140
147	82	5
148	91	1
149	3	130
150	94	3
151	105	5
152	0	115
153	94	8
154	1	142
155	9	113
156	107	3
157	100	10
158	100	0
159	95	5
160	100	1
161	99	7
162	94	0
163	4	119
164	0	137
165	102	1
166	89	1
167	97	0
168	0	124
169	79	3
170	104	2
171	11	107
172	96	2
173	1	144
174	1	128
175	5	115
176	84	5
177	94	2
178	90	4
179	0	150
180	33	73
181	91	1
182	2	115
183	1	127
184	98	3
185	94	3
186	0	118
187	3	125
188	0	116
189	78	8
190	1	108
191	89	0
192	92	6
193	84	11
194	5	108
195	0	124
196	96	0
197	7	116
198	2	130
199	94	0
200	94	0
201	1	129
202	92	7
203	101	0
204	2	139
205	0	122
206	6	130
207	98	0
208	12	117
209	20	88
210	2	129
211	80	6
212	94	5
213	0	128
214	105	4
215	1	137
216	104	1
217	7	139
218	85	0
219	90	2
220	103	4
221	90	6
222	1	122
223	90	6
224	83	2
225	1	120
226	0	135
227	93	0
228	95	0
229	0	129
230	92	1
231	0	134
232	94	0
233	3	142
234	1	123
235	0	143
236	0	105
237	4	143
238	0	136
239	106	0
240	0	133
241	2	115
242	81	6
243	108	4
244	58	77
245	98	0
246	86	0
247	96	5
248	0	132
249	120	0
250	2	103
251	5	130
252	86	6
253	90	5
254	80	0
255	6	105
256	102	1
257	90	0
258	104	1
259	106	6
260	2	148
261	2	130
262	7	119
263	1	147
264	18	99
265	2	128
266	4	140
267	85	26
268	4	109
269	90	0
270	115	7
271	82	5
272	1	132
273	99	0
274	0	128
275	95	2
276	95	6
277	43	56
278	111	1
279	1	129
280	80	0
281	0	105
282	106	1
283	73	2
284	0	132
285	4	135
286	93	1
287	0	136
288	0	126
289	104	0
290	2	124
291	90	0
292	0	134
293	98	8
294	94	3
295	0	114
296	97	2
297	43	75
298	103	0
299	2	118
300	0	140
301	107	1
302	7	144
303	85	2
304	0	135
305	1	111
306	78	0
307	92	0
308	1	133
309	96	0
310	4	139
311	0	125
312	108	2
313	102	0
314	4	128
315	98	0
316	5	116
317	0	131
318	83	0
319	105	2
320	96	4
321	93	7
322	112	1
323	95	1
324	99	2
325	0	119
326	103	0
327	88	0
328	67	49
329	0	127
330	0	140
331	3	151
332	2	136
333	0	114
334	1	121
335	1	113
336	2	122
337	2	146
338	97	4
339	8	141
340	10	112
341	0	124
342	0	142
343	93	0
344	0	135
345	3	118
346	100	10
347	81	0
348	0	136
349	107	1
350	95	5
351	1	127
352	0	119
353	99	0
354	100	1
355	6	114
356	1	122
357	77	0
358	0	130
359	0	106
360	94	0
361	0	141
362	85	7
363	102	3
364	92	3
365	90	4
366	102	3
367	91	3
368	0	126
369	1	131
370	1	132
371	116	8
372	12	140
373	2	107
374	97	0
375	83	1
376	111	1
377	90	0
378	94	3
379	89	2
380	86	4
381	0	127
382	97	3
383	2	116
384	1	133
385	103	1
386	82	0
387	98	1
388	80	0
389	102	0
390	100	19
391	92	4
392	66	35
393	0	116
394	83	0
395	2	131
396	86	0
397	1	121
398	0	125
399	3	140
400	107	7
401	102	5
402	0	124
403	0	133
404	90	0
405	1	127
406	0	134
407	0	129
408	9	143
409	0	148
410	89	0
411	95	5
412	94	3
413	84	0
414	16	104
415	88	0
416	77	2
417	0	131
418	0	132
419	107	1
420	105	5
421	0	115
422	94	6
423	0	118
424	11	117
425	101	4
426	98	1
427	93	0
428	90	10
429	0	103
430	2	125
431	97	0
432	98	1
433	99	0
434	2	111
435	92	0
436	1	117
437	0	131
438	0	133
439	0	131
440	105	5
441	1	129
442	105	1
443	4	133
444	110	3
445	106	3
446	98	1
447	3	147
448	91	4
449	8	119
450	2	118
451	5	111
452	1	128
453	0	145
454	105	2
455	89	0
456	82	0
457	9	124
458	103	1
459	93	2
460	6	145
461	102	0
462	4	112
463	6	100
464	2	149
465	73	44
466	88	8
467	0	121
468	80	17
469	82	0
470	0	117
471	73	5
472	0	144
473	115	0
474	104	0
475	98	1
476	42	74
477	96	4
478	1	143
479	102	0
480	0	116
481	0	136
482	0	139
483	111	2
484	0	128
485	111	2
486	0	124
487	86	1
488	91	0
489	2	123
490	0	137
491	0	121
492	80	1
493	31	77
494	2	114
495	0	98
496	48	58
497	1	121
498	101	9
499	1	126
500	88	0
501	0	134
502	102	0
503	1	122
504	102	6
505	99	2
506	95	0
507	85	3
508	84	2
509	97	0
510	0	131
511	0	117
512	0	109
513	138	5
514	0	136
515	84	0
516	0	135
517	89	5
518	95	1
519	92	0
520	79	6
521	67	0
522	0	116
523	1	116
524	94	2
525	89	1
526	89	0
527	1	134
528	99	0
529	93	0
530	0	130
531	99	0
532	102	2
533	12	122
534	95	2
535	88	0
536	0	131
537	0	129
538	112	0
539	87	5
540	119	1
541	94	3
542	103	4
543	2	133
544	98	0
545	94	1
546	83	3
547	99	4
548	105	1
549	86	4
550	0	127
551	105	0
552	94	1
553	61	2
554	2	135
555	0	137
556	0	125
557	125	1
558	96	4
559	0	126
560	100	3
561	9	131
562	0	139
563	0	145
564	0	117
565	90	0
566	0	120
567	99	1
568	92	4
569	5	97
570	1	131
571	83	0
572	91	0
573	92	0
574	2	124
575	3	131
576	0	134
577	0	125
578	100	4
579	0	114
580	87	0
581	90	6
582	83	0
583	98	2
584	92	0
585	85	6
586	97	0
587	0	106
588	1	139
589	1	118
590	98	1
591	109	3
592	78	0
593	92	5
594	4	139
595	2	122
596	96	0
597	4	133
598	1	111
599	2	135
600	95	9
601	5	129
602	96	2
603	108	7
604	94	0
605	96	6
606	0	123
607	0	128
608	2	113
609	94	12
610	58	62
611	15	106
612	95	0
613	90	0
614	104	1
615	0	128
616	103	3
617	110	0
618	84	2
619	1	129
620	92	11
621	85	5
622	102	0
623	0	112
624	122	3
625	14	129
626	86	1
627	86	1
628	4	119
629	104	1
630	2	119
631	5	126
632	3	121
633	65	45
634	91	1
635	98	4
636	1	107
637	88	2
638	0	142
639	6	108
640	96	1
641	96	5
642	107	5
643	97	5
644	2	124
645	81	8
646	95	3
647	95	0
648	75	20
649	102	0
650	0	131
651	92	5
652	88	0
653	85	0
654	99	2
655	71	3
656	86	0
657	1	139
658	5	108
659	21	109
660	5	115
661	94	2
662	2	129
663	77	41
664	2	116
665	99	7
666	104	0
667	99	0
668	106	1
669	93	29
670	0	126
671	92	0
672	86	10
673	0	135
674	0	122
675	0	135
676	4	128
677	2	149
678	2	122
679	4	116
680	69	27
681	121	0
682	87	7
683	77	0
684	2	108
685	4	110
686	90	4
687	2	117
688	71	36
689	90	4
690	107	1
691	85	2
692	94	0
693	0	125
694	93	0
695	101	8
696	95	1
697	1	139
698	0	123
699	0	118
700	90	3
701	0	130
702	102	5
703	106	0
704	2	130
705	1	131
706	93	2
707	0	117
708	0	141
709	84	22
710	1	139
711	0	131
712	1	128
713	0	123
714	0	146
715	101	2
716	95	5
717	13	113
718	4	131
719	2	158
720	4	118
721	0	125
722	82	32
723	113	2
724	88	0
725	79	4
726	1	96
727	1	133
728	79	32
729	100	0
730	98	3
731	0	109
732	90	0
733	105	0
734	111	2
735	93	2
736	113	3
737	8	108
738	0	136
739	58	84
740	101	3
741	84	5
742	0	145
743	2	130
744	1	121
745	1	144
746	73	10
747	84	5
748	12	111
749	2	132
750	2	116
751	0	116
752	4	118
753	84	0
754	0	130
755	82	46
756	89	8
757	3	136
758	2	111
759	110	0
760	98	7
761	18	117
762	98	10
763	102	0
764	80	5
765	83	2
766	9	122
767	0	126
768	13	120
769	89	0
770	0	128
771	106	2
772	82	0
773	86	0
774	0	125
775	85	0
776	93	6
777	92	2
778	2	149
779	3	125
780	4	138
781	5	128
782	3	131
783	104	8
784	86	2
785	82	0
786	0	114
787	2	114
788	0	111
789	0	122
790	113	2
791	79	3
792	77	0
793	0	138
794	98	5
795	0	134
796	95	1
797	79	42
798	99	0
799	59	42
800	1	141
801	1	136
802	0	132
803	3	141
804	87	1
805	86	9
806	0	134
807	12	104
808	0	109
809	0	138
810	0	127
811	0	126
812	0	127
813	87	0
814	47	72
815	97	5
816	10	128
817	4	107
818	4	118
819	92	3
820	3	128
821	3	139
822	98	1
823	122	0
824	96	1
825	4	115
826	91	0
827	87	2
828	2	126
829	80	9
830	105	0
831	95	0
832	83	2
833	0	132
834	106	0
835	93	0
836	84	19
837	93	3
838	32	67
839	0	134
840	0	127
841	0	140
842	93	0
843	99	2
844	104	0
845	96	3
846	98	1
847	2	124
848	88	0
849	100	4
850	69	22
851	4	123
852	5	118
853	83	4
854	88	5
855	2	109
856	2	126
857	0	125
858	84	0
859	4	120
860	36	68
861	101	2
862	103	2
863	4	98
864	89	2
865	106	3
866	2	126
867	97	0
868	112	0
869	0	134
870	104	9
871	104	1
872	100	0
873	108	1
874	96	0
875	5	120
876	1	153
877	0	131
878	98	0
879	0	119
880	0	131
881	4	119
882	1	153
883	0	127
884	0	112
885	85	13
886	104	4
887	0	132
888	7	124
889	83	22
890	108	0
891	5	125
892	1	130
893	105	0
894	0	116
895	103	0
896	83	7
897	0	125
898	104	2
899	85	6
900	87	0
901	0	137
902	88	2
903	102	3
904	98	0
905	1	130
906	105	8
907	16	122
908	97	7
909	100	1
910	91	1
911	108	1
912	84	1
913	0	119
914	100	0
915	0	110
916	87	1
917	90	1
918	99	1
919	11	146
920	87	3
921	1	135
922	5	110
923	3	115
924	87	0
925	99	1
926	91	1
927	3	134
928	0	145
929	82	4
930	88	0
931	0	124
932	102	2
933	90	3
934	94	2
935	0	131
936	0	115
937	0	140
938	104	2
939	1	137
940	101	5
941	0	115
942	95	1
943	0	125
944	87	8
945	0	156
946	86	15
947	89	0
948	102	0
949	0	109
950	0	122
951	81	0
952	85	3
953	100	3
954	68	1
955	90	0
956	4	123
957	92	1
958	88	0
959	0	140
960	4	134
961	97	5
962	100	2
963	90	2
964	96	4
965	53	50
966	98	11
967	10	127
968	0	124
969	84	2
970	2	135
971	88	1
972	84	2
973	90	0
974	16	117
975	97	7
976	1	122
977	96	2
978	0	121
979	2	108
980	101	3
981	18	108
982	1	128
983	0	146
984	72	11
985	3	121
986	92	0
987	100	2
988	3	116
989	0	108
990	4	128
991	5	107
992	1	147
993	95	0
994	102	2
995	93	6
996	53	24
997	101	6
998	49	41
999	80	1
1000	104	2
1001	1	127
1002	1	125
1003	0	118
1004	0	135
1005	5	116
1006	106	0
1007	4	130
1008	5	113
1009	1	143
1010	3	113
1011	0	122
1012	1	127
1013	1	134
1014	0	143
1015	36	67
1016	0	138
1017	100	3
1018	89	0
1019	89	4
1020	90	0
1021	83	7
1022	1	136
1023	3	126
1024	97	3
1025	98	0
1026	0	109
1027	97	5
1028	6	139
1029	118	2
1030	0	132
1031	4	113
1032	2	122
1033	0	141
1034	94	4
1035	106	1
1036	2	147
1037	98	5
1038	1	135
1039	103	0
1040	2	129
1041	83	16
1042	89	29
1043	97	3
1044	88	0
1045	91	0
1046	97	1
1047	96	0
1048	0	117
1049	57	39
1050	95	1
1051	85	0
1052	3	134
1053	87	2
1054	94	3
1055	0	143
1056	75	18
1057	99	0
1058	0	139
1059	104	0
1060	78	1
1061	0	127
1062	94	0
1063	97	4
1064	3	115
1065	0	132
1066	1	123
1067	109	0
1068	1	116
1069	24	99
1070	98	3
1071	85	1
1072	0	148
1073	0	105
1074	97	3
1075	115	0
1076	3	129
1077	103	7
1078	0	133
1079	1	128
1080	1	121
1081	82	2
1082	109	0
1083	0	120
1084	119	3
1085	0	134
1086	84	6
1087	108	1
1088	6	114
1089	0	146
1090	2	134
1091	82	0
1092	85	0
1093	88	0
1094	0	132
1095	83	8
1096	86	7
1097	107	0
1098	33	82
1099	88	16
1100	93	2
1101	76	13
1102	0	118
1103	90	3
1104	94	2
1105	2	129
1106	96	3
1107	83	6
1108	83	2
1109	3	126
1110	5	118
1111	1	125
1112	0	143
1113	1	126
1114	80	13
1115	99	0
1116	92	2
1117	101	1
1118	95	4
1119	112	7
1120	101	10
1121	3	128
1122	0	124
1123	2	134
1124	0	137
1125	3	127
1126	106	5
1127	0	114
1128	3	126
1129	111	9
1130	99	1
1131	0	140
1132	0	123
1133	0	136
1134	96	1
1135	112	3
1136	0	125
1137	103	1
1138	92	1
1139	0	118
1140	101	0
1141	80	3
1142	1	132
1143	3	128
1144	102	6
1145	88	0
1146	108	0
1147	0	112
1148	0	120
1149	1	128
1150	0	111
1151	104	0
1152	110	2
1153	95	1
1154	1	130
1155	106	0
1156	102	5
1157	1	120
1158	2	130
1159	88	4
1160	97	0
1161	90	8
1162	102	2
1163	1	103
1164	115	0
1165	0	136
1166	88	15
1167	0	127
1168	111	2
1169	93	7
1170	94	0
1171	2	118
1172	101	0
1173	88	5
1174	80	0
1175	6	119
1176	88	0
1177	94	0
1178	88	0
1179	90	1
1180	94	0
1181	52	83
1182	86	2
1183	1	120
1184	87	17
1185	0	122
1186	0	134
1187	0	125
1188	1	115
1189	17	95
1190	85	0
1191	82	0
1192	101	2
1193	105	0
1194	92	6
1195	110	6
1196	2	130
1197	25	89
1198	2	122
1199	94	0
1200	1	109
1201	98	0
1202	4	137
1203	82	6
1204	0	134
1205	3	128
1206	2	132
1207	2	138
1208	4	121
1209	104	1
1210	1	126
1211	1	129
1212	2	96
1213	95	0
1214	95	3
1215	2	127
1216	1	114
1217	86	2
1218	102	0
1219	91	3
1220	90	9
1221	112	0
1222	1	121
1223	74	0
1224	3	138
1225	81	11
1226	0	117
1227	92	4
1228	1	135
1229	4	117
1230	0	106
1231	88	1
1232	94	3
1233	100	3
1234	98	4
1235	2	140
1236	97	0
1237	3	133
1238	87	0
1239	2	132
1240	89	2
1241	96	0
1242	0	133
1243	1	130
1244	102	0
1245	81	0
1246	3	144
1247	105	0
1248	1	110
1249	94	0
1250	95	5
1251	120	0
1252	0	119
1253	86	6
1254	0	130
1255	99	1
1256	89	3
1257	98	3
1258	14	114
1259	0	128
1260	96	0
1261	107	1
1262	90	0
1263	0	103
1264	82	0
1265	13	104
1266	0	127
1267	89	0
1268	83	6
1269	100	1
1270	86	1
1271	4	137
1272	94	1
1273	103	4
1274	84	7
1275	43	69
1276	1	128
1277	2	140
1278	1	125
1279	93	2
1280	92	1
1281	114	0
1282	101	3
1283	1	112
1284	102	0
1285	109	0
1286	115	1
1287	0	116
1288	100	3
1289	96	1
1290	69	3
1291	0	144
1292	2	128
1293	107	0
1294	2	110
1295	82	0
1296	2	139
1297	0	130
1298	90	7
1299	2	106
1300	94	0
1301	78	0
1302	0	138
1303	2	127
1304	87	3
1305	109	1
1306	117	1
1307	87	0
1308	81	5
1309	1	109
1310	0	123
1311	2	118
1312	1	146
1313	0	114
1314	104	0
1315	94	4
1316	101	1
1317	0	122
1318	91	0
1319	0	129
1320	1	133
1321	86	3
1322	95	6
1323	104	6
1324	0	128
1325	107	0
1326	83	1
1327	0	129
1328	3	134
1329	95	0
1330	105	0
1331	101	0
1332	0	163
1333	6	122
1334	92	9
1335	0	111
1336	3	116
1337	3	120
1338	89	10
1339	1	113
1340	102	0
1341	92	0
1342	47	74
1343	5	131
1344	89	2
1345	81	1
1346	96	0
1347	0	114
1348	1	125
1349	4	131
1350	0	114
1351	87	3
1352	51	81
1353	4	117
1354	94	6
1355	0	131
1356	0	127
1357	1	116
1358	4	121
1359	40	72
1360	2	109
1361	90	4
1362	83	0
1363	5	115
1364	102	0
1365	106	5
1366	0	123
1367	103	0
1368	97	4
1369	0	128
1370	5	107
1371	0	130
1372	0	130
1373	0	145
1374	0	115
1375	94	3
1376	114	2
1377	0	117
1378	26	92
1379	95	3
1380	1	117
1381	98	4
1382	0	117
1383	96	0
1384	68	2
1385	102	0
1386	65	35
1387	2	114
1388	104	2
1389	94	2
1390	87	30
1391	96	0
1392	97	1
1393	83	16
1394	0	125
1395	1	132
1396	96	13
1397	95	1
1398	0	117
1399	83	1
1400	0	126
1401	2	139
1402	115	3
1403	91	2
1404	88	0
1405	7	119
1406	92	6
1407	4	131
1408	0	111
1409	0	134
1410	89	3
1411	84	12
1412	110	4
1413	87	0
1414	92	7
1415	94	3
1416	111	1
1417	4	124
1418	0	104
1419	1	128
1420	101	6
1421	108	3
1422	0	133
1423	1	96
1424	0	128
1425	2	129
1426	0	99
1427	5	137
1428	4	137
1429	0	142
1430	97	0
1431	99	0
1432	94	3
1433	3	122
1434	95	1
1435	101	5
1436	76	0
1437	93	2
1438	88	0
1439	88	7
1440	83	0
1441	96	6
1442	0	128
1443	97	0
1444	83	22
1445	112	2
1446	2	128
1447	82	2
1448	60	55
1449	2	127
1450	80	7
1451	3	108
1452	81	0
1453	84	0
1454	80	0
1455	91	0
1456	94	0
1457	89	2
1458	6	128
1459	82	2
1460	3	103
1461	94	0
1462	0	120
1463	6	116
1464	87	1
1465	103	0
1466	86	1
1467	84	0
1468	3	135
1469	97	1
1470	3	129
1471	1	129
1472	96	8
1473	93	0
1474	76	27
1475	1	134
1476	120	2
1477	81	16
1478	3	107
1479	3	128
1480	99	2
1481	2	119
1482	92	4
1483	0	123
1484	1	118
1485	0	129
1486	100	0
1487	2	137
1488	94	1
1489	83	7
1490	3	117
1491	0	129
1492	73	6
1493	0	114
1494	78	52
1495	0	133
1496	10	126
1497	0	130
1498	90	13
1499	78	10
1500	10	107
1501	89	0
1502	0	131
1503	95	1
1504	98	0
1505	15	115
1506	0	110
1507	0	129
1508	93	4
1509	0	120
1510	0	132
1511	92	0
1512	96	0
1513	74	1
1514	100	5
1515	84	22
1516	0	113
1517	85	0
1518	97	0
1519	3	124
1520	92	0
1521	0	139
1522	0	121
1523	89	2
1524	93	1
1525	5	128
1526	111	5
1527	98	3
1528	0	127
1529	9	128
1530	93	0
1531	94	4
1532	95	5
1533	1	117
1534	0	126
1535	90	5
1536	72	0
1537	90	4
1538	0	107
1539	0	116
1540	0	130
1541	73	1
1542	3	120
1543	0	118
1544	4	125
1545	32	74
1546	110	1
1547	38	83
1548	100	7
1549	0	149
1550	1	122
1551	101	0
1552	74	0
1553	102	0
1554	29	74
1555	90	3
1556	1	125
1557	98	1
1558	5	117
1559	89	1
1560	94	1
1561	87	2
1562	99	1
1563	0	146
1564	87	2
1565	1	116
1566	108	4
1567	2	111
1568	111	0
1569	0	113
1570	92	2
1571	90	0
1572	0	126
1573	106	4
1574	2	126
1575	2	121
1576	89	0
1577	6	106
1578	5	113
1579	117	0
1580	2	119
1581	84	1
1582	82	0
1583	84	3
1584	97	3
1585	1	122
1586	112	0
1587	78	15
1588	0	113
1589	86	3
1590	0	126
1591	121	0
1592	100	1
1593	3	145
1594	0	130
1595	0	120
1596	3	132
1597	81	3
1598	30	89
1599	93	0
1600	90	2
1601	102	0
1602	1	122
1603	96	0
1604	0	121
1605	99	1
1606	13	128
1607	86	30
1608	86	0
1609	8	105
1610	0	125
1611	80	7
1612	0	125
1613	47	50
1614	0	149
1615	90	0
1616	99	0
1617	3	139
1618	92	7
1619	81	3
1620	1	119
1621	1	139
1622	1	123
1623	2	130
1624	96	6
1625	77	0
1626	0	134
1627	87	7
1628	6	134
1629	1	142
1630	74	35
1631	56	41
1632	80	3
1633	3	129
1634	6	131
1635	13	96
1636	3	119
1637	11	139
1638	100	5
1639	93	1
1640	0	118
1641	49	41
1642	104	0
1643	100	3
1644	1	116
1645	56	79
1646	0	128
1647	102	0
1648	87	2
1649	113	0
1650	3	141
1651	1	130
1652	92	0
1653	90	2
1654	0	140
1655	92	4
1656	68	30
1657	0	131
1658	3	97
1659	0	123
1660	3	131
1661	105	0
1662	85	2
1663	87	2
1664	89	13
1665	82	1
1666	9	121
1667	2	119
1668	90	12
1669	91	0
1670	0	151
1671	120	2
1672	10	104
1673	102	1
1674	66	27
1675	109	8
1676	81	12
1677	87	15
1678	4	130
1679	6	106
1680	0	120
1681	100	3
1682	63	45
1683	1	109
1684	0	143
1685	107	0
1686	0	112
1687	78	29
1688	0	140
1689	1	131
1690	101	0
1691	103	0
1692	95	4
1693	100	0
1694	5	122
1695	0	137
1696	113	0
1697	95	4
1698	82	0
1699	1	146
1700	1	115
1701	96	2
1702	3	117
1703	91	1
1704	0	129
1705	90	3
1706	45	55
1707	118	0
1708	99	9
1709	93	0
1710	107	0
1711	0	121
1712	85	3
1713	75	15
1714	101	0
1715	94	3
1716	90	0
1717	77	0
1718	0	128
1719	88	1
1720	2	134
1721	0	117
1722	8	138
1723	0	149
1724	89	3
1725	1	120
1726	7	114
1727	97	0
1728	98	0
1729	117	0
1730	0	131
1731	0	117
1732	107	1
1733	0	130
1734	87	8
1735	108	8
1736	0	117
1737	100	2
1738	91	2
1739	90	0
1740	5	118
1741	83	1
1742	0	144
1743	90	1
1744	1	140
1745	91	0
1746	99	3
1747	93	1
1748	95	5
1749	9	133
1750	103	1
1751	0	141
1752	0	114
1753	1	141
1754	1	117
1755	87	0
1756	5	133
1757	86	10
1758	101	0
1759	0	119
1760	5	134
1761	77	0
1762	82	1
1763	88	2
1764	90	0
1765	0	123
1766	93	2
1767	0	111
1768	0	117
1769	78	10
1770	1	152
1771	100	0
1772	103	12
1773	108	7
1774	7	126
1775	4	106
1776	2	138
1777	98	0
1778	7	120
1779	0	132
1780	84	3
1781	81	5
1782	90	0
1783	3	126
1784	4	108
1785	96	1
1786	0	114
1787	78	0
1788	109	7
1789	87	1
1790	102	0
1791	6	134
1792	86	5
1793	0	136
1794	98	0
1795	90	11
1796	103	0
1797	101	0
1798	106	2
1799	96	3
1800	0	124
1801	91	1
1802	0	151
1803	1	136
1804	6	137
1805	24	99
1806	91	1
1807	85	0
1808	105	0
1809	116	0
1810	97	7
1811	105	0
1812	86	5
1813	0	106
1814	82	0
1815	90	7
1816	0	120
1817	1	115
1818	96	1
1819	102	2
1820	84	1
1821	3	156
1822	83	10
1823	1	122
1824	2	121
1825	103	7
1826	1	142
1827	106	0
1828	107	6
1829	2	121
1830	5	122
1831	103	5
1832	107	0
1833	3	125
1834	0	120
1835	90	0
1836	5	137
1837	96	4
1838	105	0
1839	4	128
1840	82	1
1841	0	101
1842	107	6
1843	3	117
1844	105	3
1845	92	1
1846	81	3
1847	95	2
1848	0	128
1849	2	136
1850	0	124
1851	6	134
1852	47	57
1853	105	0
1854	99	8
1855	85	0
1856	86	0
1857	2	149
1858	97	0
1859	80	0
1860	111	1
1861	0	117
1862	0	123
1863	103	0
1864	104	3
1865	98	2
1866	1	122
1867	89	0
1868	1	111
1869	67	0
1870	91	8
1871	102	0
1872	46	46
1873	98	7
1874	1	142
1875	111	0
1876	3	132
1877	91	0
1878	0	118
1879	81	32
1880	97	5
1881	83	0
1882	87	1
1883	0	107
1884	95	0
1885	98	0
1886	78	6
1887	92	0
1888	1	131
1889	99	1
1890	3	123
1891	0	135
1892	94	6
1893	56	58
1894	91	0
1895	109	0
1896	84	0
1897	90	7
1898	6	138
1899	1	126
1900	100	2
1901	0	120
1902	85	6
1903	1	130
1904	0	149
1905	88	0
1906	96	2
1907	99	0
1908	0	126
1909	104	0
1910	0	138
1911	2	102
1912	100	0
1913	101	1
1914	88	4
1915	102	1
1916	0	153
1917	96	1
1918	1	121
1919	1	117
1920	0	128
1921	0	134
1922	80	0
1923	107	0
1924	102	0
1925	0	126
1926	7	124
1927	91	18
1928	79	19
1929	6	129
1930	104	3
1931	89	19
1932	93	0
1933	1	122
1934	101	3
1935	3	103
1936	79	3
1937	1	136
1938	87	0
1939	0	139
1940	90	0
1941	87	7
1942	0	143
1943	2	134
1944	89	13
1945	90	0
1946	1	117
1947	95	1
1948	97	5
1949	3	108
1950	6	151
1951	77	0
1952	1	144
1953	93	0
1954	0	125
1955	95	4
1956	98	0
1957	3	127
1958	0	139
1959	2	108
1960	38	87
1961	90	0
1962	102	0
1963	1	124
1964	93	2
1965	99	7
1966	0	122
1967	101	3
1968	91	0
1969	8	123
1970	0	115
1971	108	0
1972	115	0
1973	92	0
1974	1	137
1975	102	2
1976	104	1
1977	0	132
1978	2	137
1979	0	115
1980	0	119
1981	6	145
1982	2	133
1983	1	150
1984	2	137
1985	0	133
1986	0	118
1987	103	0
1988	4	137
1989	94	5
1990	1	124
1991	0	134
1992	2	143
1993	80	2
1994	0	130
1995	100	0
1996	81	13
1997	0	113
1998	76	3
1999	93	1
[truncated: 8,001 more rows]
