# Supplementary material for: Generalized method of moments for estimating parameters of stochastic reaction networks
Source: BMC Syst Biol. 2016 Oct 21;10:98. doi: 10.1186/s12918-016-0342-8 (PMC5073941; doi:10.1186/s12918-016-0342-8)
Supplement: Additional file 2 — Matlab code and data. This file contains the Matlab codes and samples which were used to produce the results. (GZ 9349 kb) [file 12918_2016_342_MOESM2_ESM.gz › Data/Exclusive Switch/samples/31/t002.csv]

trajectory	P1	P2
1	66	0
2	3	84
3	55	0
4	51	0
5	58	10
6	44	0
7	51	0
8	0	78
9	0	75
10	32	46
11	27	46
12	0	79
13	55	1
14	50	10
15	1	80
16	1	78
17	61	0
18	0	91
19	0	67
20	0	59
21	65	1
22	76	0
23	55	8
24	0	94
25	74	0
26	54	2
27	59	0
28	48	0
29	53	0
30	65	5
31	2	86
32	67	6
33	1	93
34	6	70
35	59	0
36	53	3
37	81	0
38	53	0
39	57	3
40	46	0
41	0	85
42	57	1
43	53	0
44	0	77
45	61	8
46	43	0
47	6	80
48	67	0
49	68	2
50	0	71
51	47	12
52	0	67
53	1	88
54	57	0
55	62	0
56	65	0
57	0	86
58	4	90
59	53	1
60	6	81
61	56	0
62	56	0
63	0	89
64	0	82
65	44	0
66	71	7
67	6	76
68	60	0
69	45	8
70	1	87
71	0	81
72	11	60
73	58	0
74	49	21
75	7	70
76	48	38
77	58	0
78	2	74
79	61	2
80	54	9
81	63	0
82	50	6
83	59	0
84	1	97
85	60	3
86	54	5
87	0	77
88	61	0
89	47	5
90	73	4
91	54	0
92	56	2
93	45	0
94	53	2
95	61	0
96	48	7
97	57	0
98	68	0
99	0	63
100	57	16
101	67	3
102	51	6
103	43	5
104	58	0
105	3	95
106	61	1
107	0	78
108	3	72
109	62	4
110	61	2
111	0	66
112	24	60
113	73	7
114	3	90
115	2	93
116	60	10
117	63	0
118	66	6
119	0	59
120	1	77
121	0	80
122	9	75
123	0	76
124	4	81
125	54	0
126	0	68
127	0	71
128	57	15
129	4	83
130	10	78
131	48	0
132	67	0
133	36	25
134	0	85
135	57	1
136	0	83
137	63	7
138	59	7
139	0	79
140	67	0
141	2	71
142	15	62
143	5	70
144	52	0
145	61	10
146	8	86
147	49	0
148	6	72
149	64	0
150	6	66
151	0	77
152	54	0
153	60	0
154	0	89
155	60	1
156	65	3
157	8	79
158	60	2
159	6	81
160	10	67
161	3	60
162	63	0
163	65	0
164	0	77
165	0	83
166	48	2
167	66	0
168	54	10
169	70	0
170	0	74
171	0	86
172	51	0
173	55	14
174	61	0
175	72	0
176	57	0
177	39	0
178	51	23
179	0	70
180	1	85
181	0	66
182	63	0
183	4	95
184	56	0
185	47	0
186	0	63
187	56	6
188	0	76
189	0	72
190	0	79
191	5	74
192	0	78
193	1	72
194	3	78
195	54	6
196	0	79
197	65	10
198	10	84
199	4	80
200	57	8
201	55	5
202	68	12
203	61	10
204	60	4
205	4	63
206	56	0
207	60	3
208	61	0
209	63	2
210	56	2
211	6	79
212	67	0
213	9	84
214	5	67
215	0	83
216	52	4
217	24	48
218	57	0
219	0	81
220	0	71
221	70	0
222	0	93
223	57	0
224	60	0
225	48	2
226	62	3
227	68	0
228	49	2
229	50	0
230	52	3
231	60	6
232	56	0
233	66	0
234	0	91
235	62	5
236	67	0
237	58	0
238	1	96
239	75	3
240	1	73
241	61	4
242	1	73
243	54	9
244	2	73
245	62	0
246	60	0
247	8	79
248	68	0
249	7	77
250	60	11
251	0	86
252	62	0
253	0	76
254	65	0
255	58	7
256	3	86
257	0	65
258	63	8
259	51	13
260	70	1
261	4	79
262	0	59
263	3	84
264	1	61
265	50	0
266	0	92
267	0	72
268	4	87
269	76	0
270	51	0
271	0	70
272	67	2
273	6	67
274	49	7
275	45	5
276	2	79
277	55	19
278	47	7
279	3	78
280	3	73
281	0	70
282	5	85
283	42	27
284	62	9
285	76	0
286	48	11
287	0	85
288	56	0
289	10	67
290	60	0
291	3	82
292	0	80
293	0	84
294	56	0
295	59	0
296	49	0
297	56	11
298	3	87
299	4	76
300	42	31
301	10	106
302	4	72
303	0	81
304	52	2
305	69	0
306	62	2
307	0	67
308	62	1
309	61	6
310	2	84
311	56	8
312	26	52
313	62	7
314	47	7
315	56	4
316	57	4
317	0	77
318	51	0
319	0	80
320	0	78
321	80	6
322	64	10
323	47	1
324	3	76
325	56	0
326	46	7
327	62	10
328	10	93
329	54	6
330	45	19
331	3	81
332	0	82
333	4	77
334	66	5
335	57	1
336	53	2
337	0	84
338	77	5
339	22	52
340	60	4
341	57	5
342	58	7
343	46	0
344	35	28
345	47	0
346	0	79
347	0	80
348	3	95
349	72	0
350	6	78
351	0	82
352	68	1
353	48	1
354	72	0
355	66	0
356	45	0
357	5	79
358	46	0
359	2	84
360	0	81
361	63	7
362	5	75
363	56	1
364	60	0
365	72	2
366	0	55
367	57	1
368	1	82
369	0	79
370	60	3
371	2	83
372	59	7
373	7	72
374	52	0
375	61	0
376	67	0
377	55	10
378	0	47
379	57	0
380	77	4
381	42	26
382	67	7
383	64	4
384	0	78
385	54	10
386	0	84
387	62	0
388	0	74
389	52	0
390	68	7
391	67	8
392	0	80
393	50	0
394	61	0
395	73	2
396	64	1
397	14	68
398	53	0
399	44	0
400	70	0
401	0	81
402	21	40
403	0	65
404	57	5
405	2	81
406	1	82
407	0	84
408	77	0
409	57	2
410	0	85
411	36	22
412	54	0
413	6	73
414	57	4
415	0	80
416	55	0
417	66	0
418	48	4
419	0	82
420	4	81
421	0	64
422	1	80
423	49	0
424	1	83
425	61	4
426	61	18
427	2	74
428	55	0
429	77	1
430	61	0
431	53	3
432	0	74
433	0	79
434	3	87
435	0	84
436	3	69
437	57	0
438	4	65
439	62	8
440	64	16
441	48	4
442	36	33
443	75	0
444	60	1
445	0	94
446	70	11
447	47	1
448	56	2
449	65	0
450	0	71
451	2	70
452	0	88
453	5	87
454	62	15
455	65	5
456	73	2
457	55	0
458	59	0
459	2	94
460	48	0
461	59	6
462	62	0
463	0	90
464	0	85
465	50	12
466	62	3
467	0	84
468	0	76
469	53	2
470	49	0
471	0	87
472	55	2
473	0	81
474	0	68
475	7	80
476	58	0
477	0	68
478	7	71
479	1	90
480	3	80
481	3	71
482	59	0
483	52	1
484	0	84
485	42	5
486	64	6
487	47	0
488	57	0
489	58	2
490	0	60
491	0	86
492	55	0
493	0	89
494	55	0
495	0	89
496	0	72
497	16	60
498	56	9
499	60	0
500	2	75
501	36	37
502	2	84
503	61	1
504	0	68
505	0	70
506	57	0
507	69	0
508	49	15
509	44	3
510	56	4
511	69	0
512	31	50
513	2	66
514	1	99
515	61	17
516	43	4
517	58	0
518	0	69
519	52	5
520	2	77
521	60	12
522	52	0
523	2	106
524	0	71
525	0	67
526	1	69
527	54	0
528	69	0
529	63	3
530	58	0
531	0	80
532	2	83
533	54	4
534	64	6
535	0	79
536	5	83
537	1	91
538	0	72
539	4	68
540	32	46
541	2	73
542	0	78
543	0	79
544	0	87
545	60	3
546	4	57
547	53	0
548	0	84
549	47	0
550	15	74
551	57	9
552	6	60
553	2	82
554	59	0
555	0	78
556	4	84
557	70	0
558	0	72
559	4	86
560	60	0
561	4	73
562	4	76
563	71	5
564	58	0
565	52	0
566	62	0
567	5	73
568	0	87
569	51	8
570	60	0
571	60	0
572	68	9
573	60	1
574	75	10
575	1	83
576	67	0
577	0	64
578	0	84
579	0	86
580	12	72
581	69	7
582	59	0
583	72	4
584	49	1
585	54	2
586	49	0
587	16	68
588	2	83
589	61	3
590	71	0
591	4	77
592	60	0
593	2	107
594	2	93
595	3	65
596	64	8
597	1	78
598	0	76
599	63	0
600	63	1
601	0	84
602	11	75
603	3	74
604	53	1
605	4	72
606	0	68
607	5	87
608	1	92
609	3	91
610	70	2
611	3	74
612	47	7
613	52	31
614	31	43
615	2	72
616	50	1
617	0	85
618	65	0
619	6	72
620	65	0
621	47	0
622	0	93
623	63	0
624	52	1
625	50	11
626	50	0
627	49	20
628	20	52
629	56	0
630	0	85
631	56	0
632	54	0
633	60	0
634	41	21
635	50	2
636	45	15
637	55	3
638	52	0
639	2	90
640	7	79
641	0	82
642	70	0
643	70	0
644	65	5
645	43	1
646	1	77
647	48	0
648	59	1
649	66	0
650	45	33
651	50	6
652	4	68
653	3	61
654	0	73
655	75	4
656	1	69
657	3	87
658	6	73
659	56	0
660	0	72
661	53	0
662	70	1
663	4	79
664	64	8
665	0	83
666	9	81
667	0	86
668	0	78
669	60	3
670	0	82
671	0	92
672	40	0
673	0	88
674	0	77
675	67	0
676	70	1
677	39	48
678	78	5
679	57	5
680	56	0
681	2	82
682	48	10
683	69	0
684	0	70
685	5	79
686	54	1
687	0	80
688	50	5
689	2	85
690	19	66
691	2	86
692	0	84
693	6	74
694	0	75
695	58	2
696	0	84
697	37	34
698	3	76
699	50	4
700	47	2
701	65	0
702	1	69
703	2	69
704	67	0
705	60	0
706	52	7
707	0	83
708	56	0
709	0	66
710	2	76
711	18	69
712	63	4
713	65	13
714	0	80
715	64	3
716	1	55
717	26	31
718	0	79
719	54	0
720	19	60
721	64	0
722	57	1
723	0	79
724	74	1
725	1	69
726	63	0
727	5	78
728	52	0
729	65	4
730	58	6
731	62	1
732	60	0
733	4	75
734	76	0
735	0	84
736	1	75
737	0	86
738	45	1
739	0	70
740	49	0
741	59	0
742	0	78
743	0	81
744	0	85
745	3	90
746	53	0
747	4	76
748	9	70
749	0	76
750	67	0
751	0	82
752	0	74
753	0	77
754	42	11
755	3	82
756	11	83
757	3	92
758	61	1
759	51	3
760	1	60
761	76	11
762	1	78
763	71	0
764	61	7
765	54	3
766	1	69
767	0	74
768	58	0
769	45	0
770	41	0
771	69	0
772	26	49
773	52	10
774	69	3
775	57	6
776	55	0
777	58	4
778	0	87
779	50	0
780	3	67
781	3	79
782	50	5
783	0	84
784	1	102
785	51	3
786	2	85
787	66	0
788	1	74
789	60	2
790	56	0
791	0	71
792	64	2
793	2	65
794	53	0
795	65	0
796	62	0
797	59	4
798	1	88
799	2	86
800	53	4
801	59	2
802	3	84
803	54	5
804	57	0
805	64	4
806	8	63
807	7	82
808	65	2
809	7	58
810	51	3
811	57	3
812	2	88
813	69	0
814	47	2
815	51	0
816	7	73
817	67	0
818	8	77
819	1	80
820	0	67
821	3	78
822	49	3
823	78	0
824	60	4
825	56	0
826	16	44
827	0	73
828	59	0
829	0	70
830	62	0
831	57	3
832	69	2
833	49	4
834	51	0
835	0	88
836	3	78
837	57	2
838	50	0
839	1	84
840	64	0
841	0	70
842	54	0
843	0	76
844	0	85
845	0	87
846	3	85
847	0	94
848	58	7
849	60	0
850	63	1
851	8	93
852	42	0
853	3	84
854	8	73
855	47	14
856	51	2
857	7	79
858	56	7
859	47	0
860	12	61
861	58	6
862	6	87
863	62	6
864	60	6
865	56	2
866	45	5
867	56	1
868	0	83
869	62	0
870	61	1
871	13	72
872	0	77
873	1	91
874	0	87
875	0	87
876	0	81
877	72	4
878	54	0
879	74	2
880	60	0
881	4	86
882	56	8
883	72	2
884	61	8
885	49	8
886	1	59
887	52	23
888	7	96
889	0	67
890	8	80
891	0	68
892	5	84
893	6	66
894	68	0
895	27	61
896	68	0
897	5	89
898	4	80
899	65	5
900	3	68
901	0	84
902	45	0
903	2	82
904	0	76
905	52	11
906	57	0
907	0	86
908	0	85
909	53	0
910	3	87
911	67	5
912	4	76
913	0	82
914	8	84
915	59	12
916	65	10
917	60	4
918	53	1
919	53	5
920	71	0
921	59	13
922	0	67
923	60	9
924	0	68
925	80	1
926	50	4
927	0	69
928	60	0
929	31	49
930	4	84
931	63	9
932	0	80
933	60	0
934	10	85
935	58	3
936	0	77
937	55	0
938	3	74
939	2	74
940	67	5
941	51	0
942	57	2
943	61	3
944	75	1
945	4	67
946	57	1
947	3	79
948	60	0
949	14	68
950	2	68
951	65	8
952	2	87
953	6	70
954	0	82
955	73	2
956	50	12
957	0	84
958	50	0
959	54	4
960	0	71
961	50	1
962	7	55
963	56	4
964	59	4
965	62	0
966	0	77
967	57	2
968	12	73
969	64	0
970	19	40
971	53	0
972	0	64
973	55	0
974	3	85
975	0	84
976	0	68
977	50	4
978	69	2
979	64	13
980	51	0
981	0	74
982	55	14
983	64	9
984	7	82
985	47	0
986	63	1
987	66	2
988	0	93
989	14	68
990	67	3
991	4	69
992	57	10
993	3	90
994	6	83
995	63	0
996	1	75
997	68	0
998	60	0
999	5	75
1000	0	72
1001	63	6
1002	17	64
1003	52	7
1004	0	78
1005	71	6
1006	27	27
1007	3	67
1008	64	1
1009	61	9
1010	47	6
1011	1	88
1012	4	68
1013	51	18
1014	62	6
1015	0	75
1016	57	2
1017	7	73
1018	0	59
1019	62	1
1020	84	1
1021	58	7
1022	1	83
1023	3	75
1024	7	72
1025	66	0
1026	47	0
1027	58	6
1028	0	80
1029	0	79
1030	3	78
1031	58	7
1032	0	75
1033	53	0
1034	9	67
1035	65	7
1036	47	1
1037	72	0
1038	70	1
1039	63	2
1040	64	4
1041	0	66
1042	53	0
1043	0	85
1044	0	83
1045	12	86
1046	0	97
1047	56	0
1048	57	3
1049	59	0
1050	68	1
1051	0	79
1052	64	0
1053	0	75
1054	4	72
1055	0	91
1056	10	66
1057	76	0
1058	48	10
1059	52	8
1060	23	57
1061	3	74
1062	1	72
1063	3	92
1064	2	70
1065	73	1
1066	56	3
1067	57	0
1068	1	77
1069	1	81
1070	9	69
1071	7	78
1072	1	77
1073	57	0
1074	51	1
1075	3	77
1076	51	0
1077	51	5
1078	49	4
1079	56	5
1080	0	81
1081	4	81
1082	5	79
1083	1	80
1084	0	85
1085	60	0
1086	55	3
1087	60	1
1088	0	94
1089	0	92
1090	4	80
1091	2	82
1092	5	77
1093	60	13
1094	72	0
1095	53	7
1096	56	0
1097	53	0
1098	0	70
1099	68	0
1100	0	85
1101	57	0
1102	66	4
1103	63	0
1104	52	5
1105	2	68
1106	0	93
1107	5	85
1108	0	82
1109	0	55
1110	0	80
1111	0	68
1112	56	0
1113	9	81
1114	18	70
1115	56	5
1116	59	0
1117	0	96
1118	49	7
1119	59	6
1120	71	0
1121	62	0
1122	56	0
1123	64	0
1124	57	5
1125	52	6
1126	1	62
1127	82	0
1128	51	1
1129	4	86
1130	2	73
1131	3	80
1132	0	104
1133	59	2
1134	1	76
1135	68	3
1136	62	2
1137	0	82
1138	1	72
1139	0	86
1140	51	12
1141	32	40
1142	2	85
1143	0	85
1144	66	9
1145	3	88
1146	61	0
1147	0	86
1148	50	5
1149	46	0
1150	65	0
1151	55	11
1152	69	5
1153	9	75
1154	66	1
1155	1	89
1156	51	0
1157	52	7
1158	59	0
1159	63	0
1160	3	88
1161	62	0
1162	71	0
1163	52	16
1164	57	0
1165	62	8
1166	3	80
1167	57	8
1168	0	82
1169	2	72
1170	3	87
1171	0	82
1172	3	83
1173	72	0
1174	47	6
1175	1	84
1176	49	22
1177	59	1
1178	56	1
1179	0	95
1180	29	55
1181	64	6
1182	34	28
1183	59	0
1184	4	100
1185	60	7
1186	53	0
1187	1	94
1188	58	23
1189	0	85
1190	0	91
1191	63	6
1192	4	73
1193	21	54
1194	66	0
1195	57	8
1196	0	72
1197	51	0
1198	0	82
1199	4	90
1200	64	1
1201	57	6
1202	68	0
1203	60	4
1204	6	74
1205	53	24
1206	0	75
1207	68	1
1208	0	76
1209	60	0
1210	0	85
1211	60	1
1212	5	82
1213	59	0
1214	51	0
1215	68	0
1216	49	10
1217	2	73
1218	58	5
1219	52	0
1220	0	70
1221	66	0
1222	63	0
1223	0	80
1224	0	87
1225	68	11
1226	0	80
1227	4	81
1228	0	85
1229	0	73
1230	0	91
1231	0	62
1232	1	83
1233	11	91
1234	55	11
1235	0	83
1236	35	12
1237	0	65
1238	58	0
1239	0	84
1240	54	0
1241	0	81
1242	12	80
1243	9	69
1244	0	93
1245	0	82
1246	53	0
1247	3	95
1248	72	11
1249	1	79
1250	55	0
1251	53	1
1252	54	0
1253	0	66
1254	58	0
1255	69	10
1256	48	0
1257	0	78
1258	0	103
1259	56	0
1260	0	67
1261	61	7
1262	6	84
1263	61	1
1264	4	81
1265	63	0
1266	2	86
1267	0	86
1268	57	5
1269	5	89
1270	0	73
1271	51	5
1272	0	80
1273	60	9
1274	65	0
1275	55	6
1276	67	4
1277	61	7
1278	2	80
1279	0	77
1280	4	89
1281	59	2
1282	5	73
1283	58	6
1284	0	77
1285	0	100
1286	0	80
1287	60	5
1288	2	64
1289	58	5
1290	52	0
1291	3	72
1292	48	0
1293	61	6
1294	29	34
1295	70	0
1296	56	0
1297	2	66
1298	53	1
1299	0	76
1300	0	79
1301	2	68
1302	0	62
1303	56	12
1304	7	78
1305	0	89
1306	63	0
1307	0	89
1308	1	90
1309	62	0
1310	13	65
1311	44	28
1312	67	9
1313	4	70
1314	64	9
1315	45	0
1316	0	78
1317	6	84
1318	0	74
1319	71	0
1320	60	0
1321	23	38
1322	65	2
1323	0	75
1324	1	76
1325	0	88
1326	0	76
1327	3	86
1328	1	84
1329	8	68
1330	53	1
1331	0	86
1332	3	89
1333	64	0
1334	0	89
1335	7	85
1336	2	88
1337	56	3
1338	6	72
1339	70	0
1340	3	72
1341	72	0
1342	0	66
1343	0	70
1344	56	5
1345	64	3
1346	54	0
1347	49	21
1348	4	56
1349	1	92
1350	66	2
1351	19	55
1352	60	6
1353	64	2
1354	64	0
1355	0	101
1356	53	0
1357	64	0
1358	66	0
1359	0	68
1360	4	82
1361	7	86
1362	0	86
1363	58	0
1364	73	1
1365	55	0
1366	65	4
1367	6	83
1368	62	0
1369	0	90
1370	59	0
1371	9	86
1372	61	4
1373	56	2
1374	0	83
1375	10	94
1376	0	82
1377	67	0
1378	57	8
1379	0	77
1380	67	4
1381	4	79
1382	12	74
1383	1	78
1384	0	64
1385	2	74
1386	0	76
1387	48	4
1388	60	2
1389	10	73
1390	0	78
1391	55	0
1392	6	79
1393	57	3
1394	0	84
1395	0	74
1396	0	79
1397	52	0
1398	60	0
1399	64	0
1400	67	3
1401	23	55
1402	0	90
1403	51	0
1404	59	0
1405	0	86
1406	2	89
1407	26	51
1408	71	0
1409	58	5
1410	0	87
1411	6	62
1412	53	0
1413	63	0
1414	36	11
1415	39	2
1416	0	78
1417	46	0
1418	0	78
1419	6	83
1420	0	84
1421	54	0
1422	70	3
1423	3	81
1424	49	3
1425	1	82
1426	5	74
1427	56	0
1428	50	20
1429	67	3
1430	62	0
1431	57	8
1432	62	4
1433	63	2
1434	3	70
1435	0	83
1436	59	0
1437	0	81
1438	54	6
1439	0	82
1440	58	12
1441	0	88
1442	78	1
1443	7	90
1444	0	90
1445	0	60
1446	65	3
1447	3	75
1448	77	1
1449	47	0
1450	58	0
1451	49	1
1452	4	83
1453	64	0
1454	70	0
1455	2	73
1456	67	0
1457	0	86
1458	63	0
1459	0	82
1460	56	9
1461	60	20
1462	1	93
1463	65	6
1464	0	77
1465	51	7
1466	55	1
1467	0	64
1468	49	0
1469	1	75
1470	17	72
1471	0	79
1472	0	65
1473	0	71
1474	19	70
1475	58	1
1476	4	71
1477	64	6
1478	0	72
1479	59	10
1480	59	0
1481	50	2
1482	50	5
1483	62	0
1484	5	92
1485	53	7
1486	58	0
1487	61	2
1488	1	93
1489	62	7
1490	66	0
1491	58	0
1492	52	11
1493	50	9
1494	71	0
1495	57	0
1496	40	10
1497	0	75
1498	49	0
1499	4	75
1500	67	6
1501	0	79
1502	67	0
1503	0	84
1504	3	73
1505	0	66
1506	3	69
1507	45	3
1508	70	0
1509	0	74
1510	0	74
1511	48	2
1512	64	0
1513	55	0
1514	0	95
1515	7	95
1516	58	0
1517	5	86
1518	0	56
1519	48	5
1520	61	0
1521	0	79
1522	72	6
1523	0	67
1524	55	0
1525	11	82
1526	0	70
1527	54	3
1528	0	63
1529	57	6
1530	0	86
1531	41	33
1532	0	74
1533	44	12
1534	48	0
1535	0	91
1536	64	0
1537	20	62
1538	53	0
1539	3	66
1540	61	6
1541	48	10
1542	52	0
1543	58	1
1544	48	0
1545	64	5
1546	0	92
1547	0	104
1548	43	3
1549	58	18
1550	1	74
1551	46	4
1552	46	26
1553	45	0
1554	50	0
1555	4	76
1556	0	76
1557	65	0
1558	34	45
1559	61	5
1560	26	45
1561	0	71
1562	45	0
1563	2	75
1564	1	96
1565	3	77
1566	0	83
1567	70	8
1568	51	0
1569	3	81
1570	0	66
1571	75	0
1572	62	0
1573	45	6
1574	69	0
1575	69	5
1576	60	4
1577	58	0
1578	59	3
1579	67	1
1580	0	94
1581	67	1
1582	4	74
1583	48	0
1584	63	3
1585	47	5
1586	7	89
1587	3	94
1588	0	78
1589	51	0
1590	47	11
1591	1	82
1592	0	66
1593	0	80
1594	0	76
1595	65	2
1596	7	72
1597	0	76
1598	61	10
1599	5	69
1600	57	8
1601	2	77
1602	52	3
1603	41	24
1604	61	0
1605	0	77
1606	1	77
1607	0	83
1608	0	82
1609	53	0
1610	1	74
1611	55	0
1612	63	0
1613	18	35
1614	0	66
1615	4	76
1616	57	7
1617	4	77
1618	64	2
1619	65	0
1620	47	4
1621	72	13
1622	0	96
1623	6	58
1624	54	5
1625	47	0
1626	61	6
1627	63	0
1628	0	94
1629	2	89
1630	0	59
1631	2	75
1632	2	83
1633	2	74
1634	65	0
1635	36	50
1636	0	77
1637	0	79
1638	65	0
1639	0	73
1640	2	77
1641	0	81
1642	17	81
1643	58	0
1644	4	70
1645	0	74
1646	61	2
1647	51	0
1648	0	94
1649	59	1
1650	0	80
1651	1	68
1652	6	80
1653	0	89
1654	73	0
1655	43	0
1656	2	87
1657	50	0
1658	47	0
1659	58	4
1660	64	7
1661	62	6
1662	0	71
1663	3	64
1664	47	0
1665	55	2
1666	76	1
1667	53	2
1668	0	86
1669	3	84
1670	4	78
1671	0	81
1672	6	82
1673	0	62
1674	0	78
1675	0	71
1676	72	2
1677	47	5
1678	69	0
1679	68	2
1680	62	5
1681	1	72
1682	4	86
1683	68	0
1684	1	88
1685	0	84
1686	0	62
1687	60	0
1688	61	4
1689	65	3
1690	60	0
1691	2	93
1692	57	6
1693	25	50
1694	0	61
1695	51	5
1696	0	95
1697	55	33
1698	61	0
1699	60	1
1700	56	0
1701	5	74
1702	58	0
1703	9	64
1704	54	2
1705	0	70
1706	1	76
1707	48	2
1708	52	1
1709	2	91
1710	0	90
1711	67	13
1712	53	0
1713	59	4
1714	62	9
1715	6	78
1716	77	0
1717	0	91
1718	57	7
1719	0	79
1720	48	0
1721	8	79
1722	1	74
1723	51	0
1724	70	0
1725	63	6
1726	0	81
1727	63	13
1728	65	0
1729	0	85
1730	50	2
1731	3	80
1732	7	88
1733	57	0
1734	61	0
1735	46	0
1736	51	1
1737	51	3
1738	48	0
1739	62	4
1740	9	75
1741	0	71
1742	1	97
1743	65	0
1744	7	67
1745	0	79
1746	0	69
1747	58	11
1748	62	0
1749	37	26
1750	52	6
1751	60	0
1752	50	3
1753	14	48
1754	8	86
1755	57	0
1756	53	13
1757	60	13
1758	0	78
1759	5	74
1760	1	82
1761	4	81
1762	2	75
1763	55	28
1764	59	2
1765	9	79
1766	53	0
1767	54	3
1768	0	76
1769	0	82
1770	0	69
1771	41	8
1772	79	4
1773	3	91
1774	0	76
1775	51	0
1776	0	70
1777	0	79
1778	76	0
1779	3	66
1780	10	91
1781	58	0
1782	59	7
1783	6	100
1784	55	2
1785	65	0
1786	61	1
1787	0	67
1788	0	70
1789	4	76
1790	59	0
1791	0	72
1792	0	83
1793	60	0
1794	60	2
1795	70	0
1796	65	0
1797	28	47
1798	60	4
1799	60	4
1800	55	0
1801	47	0
1802	53	1
1803	55	0
1804	56	0
1805	43	26
1806	52	0
1807	39	7
1808	0	94
1809	54	3
1810	70	5
1811	8	76
1812	2	77
1813	3	80
1814	65	10
1815	0	77
1816	71	0
1817	59	2
1818	2	66
1819	69	11
1820	1	70
1821	51	7
1822	0	72
1823	0	75
1824	50	11
1825	56	9
1826	0	67
1827	55	0
1828	0	93
1829	66	2
1830	6	86
1831	57	1
1832	3	78
1833	0	88
1834	60	4
1835	3	78
1836	62	1
1837	0	88
1838	62	0
1839	2	75
1840	5	73
1841	52	11
1842	9	83
1843	66	2
1844	9	70
1845	52	5
1846	51	0
1847	2	71
1848	2	91
1849	7	69
1850	4	68
1851	2	71
1852	0	86
1853	65	8
1854	63	0
1855	0	72
1856	62	0
1857	1	81
1858	1	95
1859	0	85
1860	49	3
1861	55	0
1862	64	7
1863	52	0
1864	52	0
1865	0	72
1866	55	14
1867	53	3
1868	0	83
1869	66	0
1870	44	17
1871	0	93
1872	63	2
1873	47	0
1874	5	71
1875	30	43
1876	60	0
1877	6	80
1878	49	3
1879	55	0
1880	0	58
1881	55	14
1882	4	78
1883	8	67
1884	60	10
1885	65	0
1886	70	0
1887	1	89
1888	1	88
1889	1	67
1890	0	79
1891	54	1
1892	57	0
1893	10	79
1894	66	11
1895	75	4
1896	80	4
1897	46	7
1898	63	8
1899	0	84
1900	68	1
1901	72	0
1902	0	70
1903	0	90
1904	2	71
1905	9	94
1906	0	94
1907	58	0
1908	6	94
1909	57	1
1910	0	100
1911	0	67
1912	1	84
1913	44	0
1914	54	5
1915	0	77
1916	54	3
1917	2	69
1918	48	14
1919	0	81
1920	66	13
1921	54	0
1922	8	79
1923	43	3
1924	54	5
1925	51	1
1926	54	1
1927	55	0
1928	2	81
1929	0	84
1930	0	73
1931	5	52
1932	61	0
1933	60	5
1934	59	0
1935	64	0
1936	55	1
1937	12	77
1938	62	0
1939	0	78
1940	0	79
1941	5	75
1942	68	0
1943	5	75
1944	0	99
1945	0	96
1946	33	41
1947	0	88
1948	48	4
1949	0	80
1950	5	80
1951	0	68
1952	67	0
1953	59	4
1954	69	0
1955	5	87
1956	72	1
1957	57	0
1958	54	0
1959	63	3
1960	62	5
1961	56	0
1962	50	3
1963	59	2
1964	0	73
1965	59	0
1966	67	1
1967	2	68
1968	68	0
1969	47	51
1970	0	70
1971	50	4
1972	64	7
1973	47	2
1974	63	0
1975	3	85
1976	58	1
1977	5	89
1978	0	70
1979	3	71
1980	58	0
1981	0	76
1982	61	0
1983	3	77
1984	50	0
1985	5	76
1986	6	85
1987	55	3
1988	0	83
1989	3	87
1990	66	0
1991	57	4
1992	58	3
1993	3	72
1994	0	83
1995	0	81
1996	61	0
1997	2	78
1998	56	4
1999	0	65
[truncated: 8,001 more rows]
