# Supplementary material for: Generalized method of moments for estimating parameters of stochastic reaction networks
Source: BMC Syst Biol. 2016 Oct 21;10:98. doi: 10.1186/s12918-016-0342-8 (PMC5073941; doi:10.1186/s12918-016-0342-8)
Supplement: Additional file 2 — Matlab code and data. This file contains the Matlab codes and samples which were used to produce the results. (GZ 9349 kb) [file 12918_2016_342_MOESM2_ESM.gz › Data/Gene Expression/samples/t01048.csv]

1	10
2	10
3	23
4	22
5	11
6	15
7	16
8	13
9	15
10	16
11	12
12	21
13	15
14	16
15	13
16	17
17	17
18	18
19	11
20	11
21	16
22	20
23	16
24	11
25	12
26	14
27	13
28	14
29	13
30	14
31	22
32	10
33	12
34	18
35	12
36	13
37	15
38	13
39	14
40	15
41	11
42	21
43	13
44	17
45	18
46	13
47	17
48	13
49	10
50	10
51	14
52	11
53	11
54	25
55	12
56	14
57	18
58	12
59	19
60	15
61	25
62	15
63	11
64	29
65	16
66	10
67	10
68	15
69	22
70	16
71	11
72	11
73	23
74	10
75	19
76	22
77	18
78	14
79	10
80	11
81	17
82	11
83	10
84	15
85	14
86	17
87	21
88	15
89	10
90	15
91	27
92	18
93	15
94	26
95	19
96	16
97	17
98	32
99	15
100	21
101	10
102	10
103	30
104	12
105	19
106	13
107	10
108	26
109	15
110	24
111	12
112	17
113	10
114	10
115	13
116	10
117	11
118	10
119	10
120	19
121	16
122	22
123	13
124	15
125	12
126	11
127	12
128	10
129	12
130	10
131	18
132	16
133	11
134	14
135	14
136	17
137	11
138	18
139	11
140	13
141	11
142	12
143	10
144	22
145	19
146	13
147	14
148	16
149	11
150	13
151	12
152	11
153	12
154	12
155	10
156	15
157	25
158	11
159	11
160	15
161	11
162	29
163	11
164	14
165	11
166	21
167	15
168	20
169	11
170	13
171	12
172	17
173	13
174	10
175	19
176	12
177	25
178	15
179	17
180	32
181	14
182	15
183	13
184	14
185	10
186	11
187	13
188	16
189	13
190	16
191	17
192	11
193	10
194	13
195	23
196	11
197	11
198	11
199	15
200	10
201	14
202	10
203	10
204	15
205	12
206	15
207	10
208	23
209	10
210	16
211	14
212	17
213	31
214	15
215	15
216	20
217	16
218	20
219	22
220	18
221	15
222	15
223	16
224	10
225	13
226	13
227	22
228	13
229	16
230	22
231	14
232	34
233	18
234	20
235	16
236	23
237	10
238	15
239	14
240	11
241	10
242	14
243	13
244	32
245	16
246	17
247	14
248	25
249	21
250	19
251	14
252	14
253	10
254	13
255	20
256	16
257	18
258	15
259	18
260	12
261	15
262	10
263	10
264	18
265	12
266	25
267	19
268	12
269	17
270	13
271	13
272	14
273	10
274	27
275	16
276	20
277	10
278	10
279	20
280	15
281	17
282	16
283	18
284	10
285	10
286	20
287	12
288	13
289	23
290	10
291	17
292	19
293	10
294	12
295	15
296	21
297	10
298	12
299	13
300	14
301	10
302	21
303	15
304	11
305	23
306	28
307	13
308	13
309	20
310	16
311	13
312	19
313	18
314	24
315	14
316	16
317	10
318	22
319	25
320	14
321	13
322	16
323	16
324	21
325	12
326	13
327	10
328	19
329	10
330	13
331	13
332	10
333	16
334	19
335	13
336	12
337	32
338	20
339	24
340	16
341	13
342	13
343	14
344	11
345	25
346	15
347	14
348	10
349	14
350	16
351	13
352	12
353	15
354	10
355	10
356	10
357	13
358	12
359	12
360	15
361	13
362	23
363	25
364	13
365	19
366	10
367	11
368	22
369	16
370	10
371	15
372	10
373	16
374	21
375	10
376	16
377	17
378	18
379	20
380	11
381	12
382	11
383	12
384	10
385	10
386	29
387	24
388	15
389	26
390	11
391	10
392	11
393	10
394	17
395	12
396	18
397	12
398	15
399	20
400	12
401	12
402	18
403	18
404	16
405	18
406	13
407	16
408	14
409	28
410	11
411	17
412	14
413	11
414	13
415	10
416	15
417	18
418	13
419	23
420	19
421	26
422	10
423	18
424	14
425	14
426	19
427	10
428	21
429	23
430	16
431	30
432	12
433	11
434	10
435	16
436	10
437	10
438	17
439	30
440	10
441	10
442	23
443	13
444	20
445	23
446	10
447	25
448	17
449	21
450	11
451	16
452	12
453	12
454	12
455	10
456	14
457	14
458	12
459	21
460	17
461	17
462	10
463	12
464	21
465	15
466	10
467	17
468	12
469	10
470	21
471	13
472	11
473	23
474	11
475	13
476	11
477	21
478	12
479	11
480	25
481	12
482	10
483	19
484	12
485	21
486	17
487	11
488	22
489	13
490	15
491	13
492	16
493	11
494	20
495	14
496	19
497	15
498	14
499	19
500	13
501	21
502	12
503	13
504	13
505	10
506	24
507	15
508	14
509	14
510	10
511	10
512	16
513	10
514	11
515	16
516	16
517	16
518	13
519	12
520	20
521	10
522	25
523	14
524	12
525	11
526	12
527	10
528	14
529	12
530	15
531	14
532	12
533	27
534	10
535	19
536	10
537	10
538	22
539	23
540	14
541	12
542	18
543	10
544	15
545	17
546	14
547	12
548	15
549	32
550	10
551	16
552	14
553	14
554	13
555	18
556	14
557	16
558	11
559	11
560	15
561	17
562	29
563	15
564	10
565	15
566	13
567	16
568	14
569	12
570	10
571	16
572	14
573	10
574	18
575	21
576	13
577	10
578	19
579	12
580	17
581	29
582	10
583	10
584	12
585	13
586	15
587	11
588	10
589	11
590	18
591	11
592	27
593	15
594	28
595	10
596	13
597	17
598	12
599	10
600	19
601	25
602	16
603	15
604	16
605	14
606	19
607	17
608	21
609	22
610	12
611	24
612	13
613	10
614	10
615	18
616	19
617	14
618	13
619	30
620	10
621	15
622	10
623	12
624	15
625	13
626	15
627	17
628	14
629	17
630	17
631	18
632	10
633	23
634	10
635	23
636	14
637	10
638	18
639	22
640	11
641	11
642	15
643	21
644	14
645	16
646	20
647	28
648	16
649	17
650	25
651	10
652	18
653	22
654	18
655	13
656	19
657	10
658	11
659	15
660	25
661	30
662	16
663	10
664	21
665	13
666	15
667	14
668	10
669	18
670	10
671	12
672	16
673	16
674	12
675	20
676	17
677	13
678	11
679	13
680	10
681	12
682	22
683	18
684	30
685	12
686	14
687	13
688	14
689	10
690	17
691	11
692	10
693	10
694	14
695	18
696	25
697	18
698	17
699	14
700	17
701	23
702	13
703	12
704	16
705	12
706	18
707	14
708	14
709	12
710	18
711	11
712	21
713	12
714	11
715	22
716	23
717	10
718	25
719	11
720	10
721	11
722	23
723	19
724	23
725	26
726	19
727	19
728	12
729	22
730	11
731	11
732	13
733	12
734	19
735	21
736	19
737	21
738	13
739	25
740	10
741	18
742	14
743	15
744	12
745	25
746	11
747	22
748	25
749	11
750	21
751	12
752	13
753	22
754	15
755	11
756	11
757	27
758	12
759	14
760	18
761	29
762	14
763	14
764	20
765	18
766	12
767	24
768	14
769	13
770	17
771	10
772	19
773	15
774	18
775	16
776	12
777	11
778	14
779	14
780	20
781	21
782	13
783	19
784	27
785	15
786	22
787	13
788	13
789	20
790	12
791	14
792	26
793	15
794	10
795	20
796	13
797	10
798	19
799	16
800	14
801	10
802	26
803	16
804	26
805	21
806	18
807	15
808	13
809	24
810	11
811	13
812	14
813	11
814	10
815	20
816	13
817	17
818	15
819	14
820	18
821	13
822	21
823	13
824	16
825	17
826	16
827	25
828	14
829	15
830	21
831	14
832	11
833	13
834	15
835	14
836	16
837	15
838	11
839	10
840	21
841	19
842	19
843	14
844	20
845	16
846	13
847	11
848	10
849	16
850	21
851	14
852	14
853	12
854	12
855	14
856	16
857	20
858	10
859	12
860	12
861	15
862	12
863	15
864	10
865	10
866	21
867	27
868	14
869	21
870	11
871	10
872	12
873	24
874	21
875	18
876	10
877	14
878	15
879	23
880	25
881	16
882	11
883	15
884	26
885	20
886	12
887	14
888	14
889	20
890	19
891	19
892	20
893	11
894	19
895	26
896	15
897	12
898	11
899	19
900	18
901	15
902	18
903	11
904	18
905	15
906	20
907	11
908	15
909	10
910	18
911	11
912	10
913	10
914	12
915	12
916	10
917	14
918	10
919	10
920	13
921	14
922	11
923	13
924	17
925	18
926	15
927	13
928	11
929	10
930	18
931	14
932	29
933	20
934	11
935	18
936	21
937	16
938	22
939	13
940	12
941	10
942	17
943	21
944	19
945	10
946	21
947	21
948	10
949	13
950	16
951	10
952	20
953	11
954	19
955	10
956	11
957	12
958	19
959	19
960	11
961	17
962	10
963	23
964	21
965	12
966	14
967	18
968	16
969	12
970	12
971	10
972	11
973	15
974	13
975	19
976	11
977	16
978	15
979	15
980	13
981	12
982	20
983	23
984	19
985	12
986	15
987	21
988	14
989	17
990	10
991	20
992	11
993	12
994	14
995	14
996	10
997	21
998	11
999	16
1000	13
1001	11
1002	10
1003	20
1004	12
1005	11
1006	29
1007	11
1008	15
1009	17
1010	14
1011	16
1012	18
1013	24
1014	11
1015	24
1016	25
1017	15
1018	13
1019	17
1020	20
1021	10
1022	18
1023	10
1024	14
1025	23
1026	30
1027	12
1028	14
1029	18
1030	19
1031	11
1032	14
1033	13
1034	20
1035	17
1036	17
1037	12
1038	13
1039	10
1040	10
1041	16
1042	15
1043	10
1044	10
1045	13
1046	10
1047	25
1048	12
1049	14
1050	18
1051	16
1052	16
1053	14
1054	10
1055	14
1056	15
1057	11
1058	10
1059	12
1060	17
1061	17
1062	16
1063	10
1064	35
1065	17
1066	10
1067	15
1068	12
1069	10
1070	21
1071	14
1072	18
1073	20
1074	14
1075	24
1076	21
1077	10
1078	10
1079	20
1080	10
1081	20
1082	13
1083	15
1084	12
1085	13
1086	13
1087	13
1088	12
1089	11
1090	11
1091	10
1092	16
1093	11
1094	13
1095	17
1096	14
1097	15
1098	27
1099	16
1100	17
1101	14
1102	20
1103	13
1104	20
1105	15
1106	12
1107	13
1108	16
1109	10
1110	10
1111	17
1112	13
1113	19
1114	13
1115	23
1116	12
1117	14
1118	15
1119	10
1120	29
1121	12
1122	11
1123	10
1124	13
1125	10
1126	10
1127	21
1128	25
1129	13
1130	12
1131	17
1132	10
1133	15
1134	18
1135	10
1136	17
1137	12
1138	10
1139	16
1140	12
1141	15
1142	10
1143	17
1144	10
1145	10
1146	12
1147	12
1148	22
1149	28
1150	18
1151	10
1152	15
1153	14
1154	16
1155	12
1156	19
1157	18
1158	18
1159	15
1160	19
1161	10
1162	14
1163	16
1164	12
1165	30
1166	12
1167	12
1168	10
1169	13
1170	12
1171	16
1172	21
1173	20
1174	25
1175	14
1176	25
1177	12
1178	12
1179	16
1180	17
1181	12
1182	20
1183	10
1184	13
1185	24
1186	10
1187	10
1188	13
1189	18
1190	21
1191	15
1192	23
1193	11
1194	14
1195	21
1196	13
1197	16
1198	11
1199	15
1200	13
1201	13
1202	16
1203	16
1204	16
1205	11
1206	13
1207	10
1208	12
1209	11
1210	17
1211	14
1212	20
1213	11
1214	12
1215	12
1216	11
1217	12
1218	18
1219	22
1220	13
1221	10
1222	20
1223	14
1224	10
1225	17
1226	20
1227	13
1228	15
1229	19
1230	10
1231	12
1232	16
1233	23
1234	20
1235	15
1236	19
1237	11
1238	14
1239	14
1240	12
1241	12
1242	19
1243	19
1244	10
1245	16
1246	14
1247	12
1248	15
1249	13
1250	14
1251	16
1252	14
1253	17
1254	13
1255	18
1256	10
1257	11
1258	17
1259	16
1260	16
1261	14
1262	11
1263	24
1264	15
1265	13
1266	26
1267	16
1268	15
1269	12
1270	10
1271	12
1272	37
1273	23
1274	16
1275	12
1276	20
1277	22
1278	20
1279	12
1280	12
1281	12
1282	16
1283	10
1284	10
1285	16
1286	12
1287	22
1288	10
1289	12
1290	11
1291	10
1292	11
1293	15
1294	16
1295	22
1296	21
1297	10
1298	11
1299	19
1300	19
1301	18
1302	10
1303	21
1304	21
1305	14
1306	20
1307	11
1308	20
1309	11
1310	13
1311	29
1312	13
1313	21
1314	15
1315	12
1316	10
1317	10
1318	20
1319	17
1320	18
1321	15
1322	16
1323	12
1324	10
1325	16
1326	10
1327	11
1328	10
1329	27
1330	17
1331	17
1332	12
1333	10
1334	11
1335	22
1336	12
1337	18
1338	15
1339	19
1340	12
1341	16
1342	14
1343	24
1344	13
1345	10
1346	16
1347	14
1348	20
1349	15
1350	17
1351	15
1352	20
1353	13
1354	12
1355	18
1356	19
1357	12
1358	12
1359	19
1360	10
1361	17
1362	12
1363	12
1364	13
1365	13
1366	10
1367	15
1368	10
1369	31
1370	16
1371	12
1372	11
1373	12
1374	14
1375	16
1376	20
1377	18
1378	14
1379	13
1380	10
1381	10
1382	16
1383	15
1384	18
1385	27
1386	16
1387	22
1388	10
1389	13
1390	14
1391	14
1392	22
1393	17
1394	17
1395	13
1396	11
1397	14
1398	15
1399	10
1400	20
1401	14
1402	13
1403	27
1404	10
1405	12
1406	12
1407	15
1408	10
1409	12
1410	10
1411	22
1412	14
1413	14
1414	13
1415	14
1416	19
1417	24
1418	11
1419	12
1420	12
1421	26
1422	12
1423	16
1424	16
1425	12
1426	24
1427	10
1428	12
1429	13
1430	14
1431	11
1432	20
1433	10
1434	10
1435	11
1436	22
1437	10
1438	15
1439	30
1440	11
1441	10
1442	14
1443	10
1444	10
1445	12
1446	15
1447	14
1448	15
1449	14
1450	13
1451	10
1452	10
1453	22
1454	15
1455	10
1456	14
1457	11
1458	13
1459	10
1460	20
1461	11
1462	12
1463	16
1464	19
1465	13
1466	13
1467	23
1468	19
1469	15
1470	20
1471	15
1472	14
1473	11
1474	10
1475	12
1476	10
1477	10
1478	10
1479	11
1480	11
1481	17
1482	13
1483	28
1484	10
1485	19
1486	13
1487	22
1488	12
1489	12
1490	12
1491	11
1492	24
1493	22
1494	15
1495	14
1496	27
1497	13
1498	19
1499	10
1500	11
1501	18
1502	11
1503	23
1504	12
1505	16
1506	20
1507	18
1508	15
1509	16
1510	14
1511	17
1512	15
1513	14
1514	16
1515	15
1516	11
1517	18
1518	16
1519	10
1520	13
1521	12
1522	27
1523	13
1524	14
1525	18
1526	12
1527	14
1528	20
1529	12
1530	12
1531	13
1532	11
1533	17
1534	12
1535	21
1536	19
1537	14
1538	14
1539	11
1540	14
1541	19
1542	28
1543	10
1544	12
1545	14
1546	10
1547	14
1548	11
1549	12
1550	10
1551	10
1552	17
1553	14
1554	12
1555	19
1556	10
1557	11
1558	17
1559	11
1560	20
1561	24
1562	13
1563	16
1564	14
1565	11
1566	10
1567	18
1568	12
1569	21
1570	12
1571	16
1572	12
1573	10
1574	10
1575	10
1576	13
1577	20
1578	22
1579	17
1580	11
1581	10
1582	13
1583	14
1584	15
1585	20
1586	14
1587	10
1588	14
1589	25
1590	13
1591	17
1592	11
1593	10
1594	16
1595	10
1596	10
1597	13
1598	13
1599	11
1600	14
1601	15
1602	10
1603	27
1604	25
1605	16
1606	24
1607	23
1608	10
1609	10
1610	13
1611	14
1612	31
1613	20
1614	17
1615	19
1616	15
1617	21
1618	22
1619	13
1620	14
1621	17
1622	26
1623	10
1624	12
1625	13
1626	13
1627	16
1628	11
1629	24
1630	15
1631	10
1632	10
1633	25
1634	12
1635	11
1636	16
1637	10
1638	23
1639	17
1640	15
1641	16
1642	10
1643	23
1644	24
1645	13
1646	11
1647	10
1648	24
1649	14
1650	10
1651	12
1652	21
1653	17
1654	16
1655	13
1656	20
1657	19
1658	12
1659	11
1660	17
1661	11
1662	15
1663	15
1664	19
1665	14
1666	12
1667	10
1668	18
1669	12
1670	21
1671	10
1672	19
1673	10
1674	18
1675	17
1676	14
1677	16
1678	19
1679	10
1680	10
1681	22
1682	30
1683	18
1684	17
1685	12
1686	14
1687	11
1688	12
1689	16
1690	21
1691	16
1692	26
1693	22
1694	31
1695	25
1696	15
1697	20
1698	19
1699	12
1700	12
1701	27
1702	12
1703	14
1704	10
1705	17
1706	14
1707	29
1708	15
1709	10
1710	11
1711	19
1712	10
1713	19
1714	18
1715	14
1716	19
1717	13
1718	15
1719	16
1720	26
1721	10
1722	10
1723	23
1724	15
1725	13
1726	15
1727	11
1728	18
1729	11
1730	17
1731	18
1732	13
1733	16
1734	23
1735	13
1736	13
1737	12
1738	17
1739	17
1740	14
1741	14
1742	13
1743	29
1744	13
1745	13
1746	17
1747	15
1748	13
1749	13
1750	17
1751	10
1752	10
1753	17
1754	17
1755	12
1756	12
1757	13
1758	15
1759	10
1760	17
1761	12
1762	12
1763	15
1764	12
1765	14
1766	11
1767	11
1768	17
1769	18
1770	12
1771	16
1772	14
1773	16
1774	14
1775	12
1776	10
1777	11
1778	21
1779	19
1780	18
1781	15
1782	27
1783	10
1784	16
1785	20
1786	12
1787	22
1788	12
1789	12
1790	14
1791	18
1792	10
1793	29
1794	16
1795	25
1796	23
1797	10
1798	10
1799	12
1800	11
1801	10
1802	13
1803	16
1804	11
1805	11
1806	15
1807	14
1808	17
1809	13
1810	10
1811	28
1812	15
1813	25
1814	12
1815	10
1816	14
1817	17
1818	10
1819	12
1820	23
1821	11
1822	22
1823	32
1824	19
1825	15
1826	11
1827	19
1828	18
1829	13
1830	24
1831	11
1832	15
1833	22
1834	22
1835	13
1836	23
1837	11
1838	10
1839	18
1840	14
1841	10
1842	12
1843	13
1844	13
1845	26
1846	20
1847	17
1848	16
1849	21
1850	11
1851	12
1852	17
1853	11
1854	10
1855	15
1856	12
1857	15
1858	20
1859	18
1860	16
1861	17
1862	16
1863	10
1864	18
1865	10
1866	24
1867	12
1868	10
1869	14
1870	10
1871	10
1872	10
1873	32
1874	11
1875	11
1876	11
1877	11
1878	15
1879	17
1880	19
1881	11
1882	10
1883	10
1884	10
1885	10
1886	15
1887	17
1888	14
1889	11
1890	22
1891	10
1892	17
1893	20
1894	16
1895	12
1896	10
1897	24
1898	14
1899	10
1900	13
1901	12
1902	13
1903	15
1904	15
1905	10
1906	17
1907	30
1908	24
1909	10
1910	18
1911	13
1912	14
1913	10
1914	15
1915	15
1916	13
1917	20
1918	19
1919	14
1920	20
1921	13
1922	16
1923	11
1924	12
1925	12
1926	22
1927	18
1928	19
1929	11
1930	16
1931	13
1932	13
1933	11
1934	15
1935	16
1936	15
1937	14
1938	15
1939	22
1940	14
1941	22
1942	14
1943	13
1944	11
1945	10
1946	14
1947	14
1948	18
1949	12
1950	13
1951	11
1952	17
1953	18
1954	12
1955	13
1956	10
1957	19
1958	31
1959	14
1960	15
1961	14
1962	10
1963	16
1964	17
1965	11
1966	15
1967	10
1968	15
1969	22
1970	13
1971	19
1972	26
1973	19
1974	10
1975	12
1976	11
1977	17
1978	19
1979	17
1980	11
1981	13
1982	15
1983	10
1984	18
1985	10
1986	16
1987	20
1988	10
1989	17
1990	13
1991	12
1992	17
1993	19
1994	14
1995	32
1996	12
1997	16
1998	20
1999	12
2000	13
[truncated: 8,000 more rows]
