# Supplementary material for: Generalized method of moments for estimating parameters of stochastic reaction networks
Source: BMC Syst Biol. 2016 Oct 21;10:98. doi: 10.1186/s12918-016-0342-8 (PMC5073941; doi:10.1186/s12918-016-0342-8)
Supplement: Additional file 2 — Matlab code and data. This file contains the Matlab codes and samples which were used to produce the results. (GZ 9349 kb) [file 12918_2016_342_MOESM2_ESM.gz › Data/Exclusive Switch/samples/27/t002.csv]

trajectory	P1	P2
1	62	1
2	48	9
3	56	0
4	62	1
5	67	9
6	56	0
7	56	0
8	54	0
9	63	0
10	0	67
11	0	80
12	75	9
13	6	81
14	53	0
15	5	82
16	0	70
17	51	4
18	6	73
19	59	0
20	0	77
21	65	4
22	42	1
23	66	0
24	58	0
25	62	0
26	58	0
27	52	0
28	70	6
29	45	0
30	0	81
31	3	91
32	6	73
33	0	78
34	2	77
35	0	86
36	62	2
37	0	83
38	66	10
39	1	85
40	0	77
41	0	71
42	68	0
43	56	1
44	1	79
45	58	0
46	5	78
47	0	63
48	0	82
49	0	73
50	64	1
51	60	4
52	57	9
53	56	0
54	81	5
55	66	0
56	50	6
57	3	70
58	51	1
59	3	93
60	4	86
61	6	76
62	60	3
63	2	85
64	0	81
65	53	9
66	0	74
67	65	17
68	0	79
69	0	75
70	0	81
71	57	8
72	0	71
73	0	73
74	3	84
75	6	58
76	47	4
77	53	0
78	62	0
79	58	0
80	3	57
81	63	4
82	2	73
83	60	0
84	2	67
85	5	86
86	58	0
87	0	83
88	0	76
89	0	80
90	0	71
91	50	0
92	71	2
93	49	12
94	53	10
95	3	80
96	70	1
97	64	8
98	3	86
99	59	0
100	58	0
101	67	0
102	41	26
103	65	3
104	58	9
105	0	95
106	68	6
107	59	1
108	73	2
109	0	94
110	0	84
111	3	64
112	63	0
113	72	0
114	46	0
115	59	3
116	1	71
117	0	73
118	64	9
119	0	80
120	61	12
121	0	80
122	26	24
123	70	0
124	0	72
125	59	11
126	53	0
127	54	0
128	10	76
129	66	8
130	53	0
131	0	92
132	4	63
133	0	74
134	0	92
135	4	80
136	2	64
137	61	13
138	0	75
139	54	0
140	53	2
141	0	61
142	0	85
143	41	13
144	60	0
145	49	0
146	3	76
147	47	0
148	62	0
149	47	0
150	59	0
151	0	78
152	54	0
153	69	0
154	48	6
155	43	33
156	60	3
157	55	0
158	2	81
159	55	0
160	0	73
161	62	0
162	62	3
163	63	5
164	54	0
165	7	71
166	2	87
167	57	9
168	51	1
169	54	6
170	69	2
171	56	7
172	65	12
173	37	50
174	68	5
175	3	67
176	0	84
177	2	72
178	66	0
179	45	10
180	3	79
181	53	0
182	0	60
183	43	3
184	1	83
185	0	79
186	67	5
187	5	88
188	1	65
189	46	1
190	55	1
191	0	75
192	48	13
193	56	6
194	64	5
195	47	1
196	57	4
197	58	15
198	0	75
199	0	96
200	57	1
201	59	1
202	2	86
203	62	1
204	65	0
205	63	1
206	0	82
207	57	0
208	3	72
209	67	0
210	0	83
211	2	69
212	0	77
213	63	1
214	2	80
215	79	5
216	49	2
217	4	102
218	0	68
219	56	19
220	1	80
221	6	90
222	56	5
223	61	0
224	62	0
225	0	73
226	55	5
227	1	91
228	59	13
229	53	3
230	55	7
231	53	0
232	0	79
233	0	82
234	26	60
235	1	66
236	4	79
237	0	82
238	0	79
239	7	88
240	65	0
241	0	83
242	63	2
243	50	0
244	0	73
245	71	2
246	0	85
247	60	2
248	50	0
249	52	7
250	4	78
251	56	0
252	68	2
253	57	7
254	72	10
255	65	4
256	65	3
257	0	73
258	76	0
259	5	77
260	55	0
261	8	80
262	44	2
263	29	49
264	1	72
265	44	8
266	52	0
267	0	83
268	2	73
269	64	0
270	0	73
271	0	103
272	6	78
273	3	76
274	0	71
275	3	85
276	67	0
277	0	81
278	56	3
279	66	0
280	70	5
281	0	73
282	0	94
283	63	7
284	65	0
285	4	78
286	0	89
287	0	92
288	0	68
289	61	6
290	0	71
291	2	69
292	0	95
293	57	0
294	1	72
295	52	2
296	6	87
297	2	79
298	4	81
299	26	51
300	60	4
301	61	6
302	7	74
303	3	80
304	62	4
305	8	80
306	13	55
307	5	78
308	10	83
309	0	79
310	5	79
311	0	75
312	56	8
313	81	0
314	8	79
315	53	0
316	61	3
317	0	64
318	0	73
319	0	75
320	53	0
321	0	82
322	56	0
323	59	0
324	1	72
325	0	88
326	0	72
327	0	81
328	51	7
329	4	70
330	4	70
331	71	0
332	59	1
333	1	79
334	0	92
335	61	0
336	50	3
337	69	0
338	59	0
339	0	67
340	62	2
341	3	82
342	58	0
343	70	4
344	62	5
345	67	0
346	2	88
347	54	17
348	6	74
349	48	0
350	60	12
351	68	0
352	56	10
353	60	0
354	59	0
355	3	81
356	12	67
357	56	2
358	58	3
359	5	92
360	3	74
361	60	0
362	75	0
363	61	4
364	64	0
365	0	77
366	0	85
367	0	53
368	67	0
369	55	4
370	0	92
371	56	1
372	1	73
373	64	2
374	69	4
375	1	81
376	61	4
377	1	78
378	36	39
379	58	0
380	64	1
381	53	5
382	0	87
383	0	82
384	4	73
385	0	86
386	1	86
387	0	81
388	60	5
389	57	15
390	55	7
391	3	71
392	60	0
393	63	0
394	0	93
395	6	69
396	68	2
397	0	81
398	53	0
399	52	0
400	43	0
401	59	0
402	4	90
403	57	0
404	0	64
405	54	0
406	3	84
407	4	74
408	60	1
409	0	87
410	67	0
411	0	75
412	1	68
413	47	39
414	52	1
415	0	84
416	56	0
417	0	74
418	8	91
419	0	108
420	65	1
421	7	72
422	0	85
423	76	3
424	2	72
425	61	0
426	47	0
427	2	65
428	74	2
429	54	3
430	84	0
431	5	79
432	0	71
433	58	5
434	6	74
435	54	1
436	61	1
437	59	0
438	0	79
439	0	66
440	1	78
441	76	2
442	6	75
443	0	74
444	48	1
445	72	4
446	59	18
447	63	3
448	50	3
449	0	77
450	9	75
451	0	74
452	0	73
453	69	1
454	1	73
455	2	78
456	0	75
457	61	2
458	65	16
459	2	79
460	75	0
461	71	0
462	62	0
463	59	6
464	0	64
465	53	10
466	69	0
467	61	14
468	1	87
469	0	88
470	68	9
471	0	62
472	0	78
473	58	4
474	0	86
475	2	61
476	57	1
477	2	85
478	57	5
479	67	0
480	2	82
481	64	0
482	47	1
483	2	85
484	6	81
485	61	0
486	67	0
487	0	96
488	1	77
489	69	0
490	57	10
491	51	0
492	53	1
493	60	0
494	5	83
495	0	75
496	0	95
497	56	0
498	65	0
499	10	83
500	0	88
501	3	76
502	56	3
503	71	0
504	0	59
505	68	0
506	64	0
507	0	91
508	49	2
509	73	0
510	60	0
511	65	8
512	56	0
513	0	91
514	2	64
515	59	6
516	0	70
517	4	92
518	1	67
519	60	0
520	55	30
521	55	0
522	68	0
523	0	70
524	58	0
525	6	89
526	1	85
527	0	81
528	3	73
529	60	0
530	57	0
531	58	0
532	52	31
533	2	85
534	72	0
535	57	1
536	70	0
537	67	4
538	54	0
539	2	82
540	0	80
541	37	32
542	59	1
543	63	0
544	51	0
545	58	0
546	3	101
547	1	94
548	60	3
549	3	77
550	3	79
551	2	70
552	1	87
553	7	78
554	54	0
555	50	0
556	0	86
557	62	0
558	0	62
559	54	0
560	60	0
561	0	80
562	0	74
563	6	79
564	57	0
565	0	79
566	1	60
567	54	15
568	0	74
569	0	78
570	1	81
571	0	81
572	0	71
573	0	86
574	56	0
575	55	1
576	0	80
577	0	64
578	58	3
579	61	6
580	0	65
581	63	2
582	57	2
583	0	78
584	41	22
585	57	0
586	60	2
587	3	82
588	58	6
589	64	0
590	63	7
591	62	7
592	47	2
593	65	9
594	59	0
595	62	4
596	0	77
597	66	12
598	65	3
599	3	89
600	42	36
601	5	76
602	40	40
603	49	6
604	0	70
605	28	40
606	54	2
607	60	2
608	0	72
609	57	4
610	56	0
611	1	87
612	69	0
613	73	1
614	3	70
615	56	4
616	69	0
617	5	76
618	64	10
619	55	0
620	0	80
621	0	78
622	0	76
623	63	1
624	54	0
625	1	70
626	0	75
627	0	87
628	0	89
629	63	0
630	0	77
631	61	6
632	0	100
633	55	0
634	9	84
635	0	59
636	54	0
637	8	82
638	2	91
639	65	3
640	4	79
641	55	7
642	57	4
643	0	82
644	0	85
645	2	86
646	3	69
647	0	75
648	3	66
649	1	77
650	60	0
651	0	81
652	64	0
653	1	76
654	0	81
655	0	66
656	56	4
657	59	0
658	5	69
659	54	0
660	11	68
661	51	5
662	0	61
663	48	24
664	0	74
665	61	0
666	0	79
667	2	64
668	18	60
669	17	61
670	1	65
671	6	71
672	5	86
673	0	73
674	4	88
675	3	72
676	24	56
677	59	0
678	63	7
679	62	9
680	0	70
681	6	85
682	4	68
683	70	4
684	1	72
685	67	0
686	46	9
687	67	0
688	49	2
689	7	61
690	0	85
691	57	17
692	3	74
693	7	73
694	49	0
695	60	5
696	71	1
697	60	0
698	57	4
699	54	0
700	66	0
701	57	10
702	5	86
703	63	0
704	4	74
705	63	4
706	0	71
707	55	0
708	2	81
709	11	76
710	0	95
711	72	0
712	48	0
713	52	8
714	61	0
715	62	0
716	7	81
717	54	2
718	52	3
719	47	0
720	0	72
721	51	2
722	59	2
723	0	84
724	3	88
725	55	4
726	49	0
727	0	69
728	59	7
729	0	81
730	60	1
731	1	84
732	59	1
733	58	0
734	67	0
735	1	69
736	54	13
737	7	79
738	5	83
739	67	6
740	65	1
741	62	1
742	1	63
743	3	92
744	65	7
745	59	2
746	64	9
747	0	71
748	0	76
749	64	8
750	0	73
751	3	73
752	54	0
753	0	79
754	63	3
755	2	77
756	68	2
757	68	7
758	64	0
759	0	72
760	13	82
761	67	0
762	1	88
763	61	2
764	67	3
765	0	70
766	39	34
767	0	86
768	0	89
769	33	40
770	59	0
771	0	74
772	4	79
773	50	0
774	0	75
775	66	6
776	5	79
777	55	5
778	71	0
779	55	3
780	0	83
781	10	75
782	11	84
783	55	0
784	65	0
785	64	4
786	51	7
787	60	4
788	73	2
789	64	2
790	1	76
791	0	106
792	3	80
793	3	92
794	6	90
795	3	75
796	0	75
797	0	79
798	0	76
799	59	0
800	76	0
801	51	2
802	58	0
803	67	1
804	41	16
805	1	69
806	62	0
807	20	48
808	3	69
809	0	80
810	64	3
811	1	84
812	60	3
813	0	96
814	0	100
815	1	66
816	52	7
817	67	0
818	56	6
819	0	75
820	1	76
821	59	0
822	55	4
823	0	80
824	3	69
825	60	11
826	55	0
827	69	0
828	54	0
829	59	0
830	68	0
831	0	78
832	57	2
833	63	9
834	54	0
835	63	0
836	0	73
837	48	0
838	0	78
839	68	0
840	10	80
841	0	81
842	56	0
843	57	3
844	0	73
845	56	0
846	66	3
847	68	2
848	60	6
849	0	72
850	10	75
851	13	69
852	63	3
853	71	6
854	0	73
855	48	0
856	58	1
857	74	5
858	47	2
859	48	0
860	0	84
861	58	0
862	0	65
863	70	0
864	2	75
865	3	70
866	3	58
867	0	75
868	53	15
869	0	76
870	0	69
871	66	0
872	0	86
873	67	0
874	2	90
875	59	0
876	64	1
877	0	69
878	50	2
879	7	69
880	62	0
881	60	0
882	20	47
883	0	94
884	0	83
885	0	84
886	74	3
887	60	0
888	0	73
889	52	5
890	66	0
891	0	87
892	0	75
893	61	0
894	60	12
895	53	1
896	0	71
897	61	16
898	56	7
899	57	0
900	3	85
901	2	79
902	70	0
903	0	90
904	57	0
905	3	85
906	69	1
907	0	85
908	51	0
909	10	84
910	57	12
911	0	90
912	0	105
913	64	0
914	62	0
915	12	64
916	0	76
917	54	5
918	0	70
919	2	73
920	59	2
921	0	66
922	78	0
923	1	78
924	60	2
925	55	21
926	0	100
927	0	87
928	1	80
929	50	1
930	0	78
931	0	85
932	0	82
933	0	72
934	2	73
935	68	12
936	0	76
937	5	89
938	2	79
939	67	5
940	2	89
941	59	14
942	0	71
943	69	0
944	0	89
945	61	12
946	0	70
947	1	92
948	58	1
949	66	3
950	2	96
951	3	70
952	61	4
953	4	65
954	61	22
955	2	95
956	55	7
957	0	72
958	52	3
959	2	75
960	0	88
961	46	1
962	64	6
963	46	0
964	0	79
965	1	80
966	0	73
967	54	3
968	0	65
969	5	88
970	3	57
971	57	0
972	0	79
973	67	1
974	60	0
975	0	82
976	63	8
977	54	0
978	48	6
979	0	81
980	5	80
981	1	74
982	58	3
983	70	8
984	0	74
985	0	90
986	0	79
987	1	69
988	58	0
989	0	89
990	2	76
991	11	76
992	39	21
993	45	2
994	42	5
995	63	1
996	57	3
997	0	74
998	0	66
999	59	1
1000	58	0
1001	60	9
1002	50	0
1003	61	8
1004	3	89
1005	5	74
1006	0	71
1007	0	78
1008	0	80
1009	62	1
1010	0	80
1011	3	71
1012	18	50
1013	62	3
1014	66	3
1015	55	3
1016	52	0
1017	0	91
1018	2	72
1019	4	78
1020	0	84
1021	55	5
1022	2	84
1023	63	2
1024	2	84
1025	2	82
1026	55	6
1027	22	45
1028	49	3
1029	48	5
1030	2	81
1031	60	5
1032	54	6
1033	52	12
1034	11	84
1035	0	78
1036	69	0
1037	0	73
1038	0	85
1039	60	0
1040	8	66
1041	61	0
1042	4	67
1043	0	82
1044	54	0
1045	49	2
1046	52	0
1047	0	93
1048	2	87
1049	5	76
1050	0	74
1051	4	79
1052	0	83
1053	52	0
1054	49	0
1055	9	89
1056	50	7
1057	17	50
1058	71	0
1059	0	82
1060	68	2
1061	47	6
1062	60	1
1063	60	1
1064	6	86
1065	61	3
1066	64	6
1067	63	5
1068	3	68
1069	56	7
1070	52	7
1071	0	72
1072	0	90
1073	0	79
1074	0	68
1075	49	0
1076	1	86
1077	34	43
1078	73	0
1079	76	0
1080	0	74
1081	56	2
1082	50	0
1083	3	86
1084	2	95
1085	55	7
1086	63	0
1087	60	1
1088	0	86
1089	4	90
1090	0	73
1091	55	0
1092	69	0
1093	0	86
1094	67	4
1095	39	57
1096	3	67
1097	49	0
1098	61	11
1099	67	0
1100	63	4
1101	0	72
1102	0	72
1103	6	80
1104	72	4
1105	46	0
1106	0	82
1107	66	0
1108	0	102
1109	62	0
1110	31	38
1111	56	0
1112	58	3
1113	64	0
1114	59	5
1115	62	7
1116	0	66
1117	0	70
1118	67	0
1119	59	0
1120	0	84
1121	0	75
1122	2	87
1123	0	84
1124	0	60
1125	57	4
1126	66	0
1127	0	73
1128	0	87
1129	0	84
1130	68	5
1131	8	78
1132	68	12
1133	3	72
1134	59	0
1135	61	0
1136	51	3
1137	3	75
1138	4	89
1139	4	61
1140	4	78
1141	4	79
1142	4	82
1143	6	91
1144	0	82
1145	57	11
1146	0	88
1147	47	2
1148	0	83
1149	59	0
1150	3	78
1151	1	81
1152	62	4
1153	58	0
1154	76	0
1155	6	79
1156	56	6
1157	0	87
1158	4	75
1159	61	0
1160	61	0
1161	57	0
1162	1	80
1163	60	4
1164	4	70
1165	9	77
1166	0	78
1167	2	79
1168	0	89
1169	0	72
1170	68	4
1171	0	63
1172	51	3
1173	52	13
1174	57	1
1175	53	1
1176	56	0
1177	0	80
1178	3	83
1179	58	1
1180	67	0
1181	1	93
1182	2	79
1183	0	86
1184	0	76
1185	37	33
1186	57	3
1187	67	3
1188	24	43
1189	64	1
1190	7	77
1191	1	77
1192	0	89
1193	54	7
1194	14	57
1195	5	79
1196	67	0
1197	62	15
1198	1	77
1199	1	74
1200	47	0
1201	39	4
1202	63	1
1203	49	3
1204	72	1
1205	0	92
1206	5	90
1207	38	20
1208	0	86
1209	7	104
1210	42	19
1211	8	75
1212	74	0
1213	1	72
1214	0	71
1215	66	0
1216	4	70
1217	0	78
1218	62	5
1219	1	84
1220	65	3
1221	54	0
1222	57	0
1223	64	0
1224	41	8
1225	0	87
1226	9	76
1227	68	5
1228	63	2
1229	68	0
1230	55	0
1231	0	73
1232	1	67
1233	0	67
1234	0	72
1235	49	6
1236	50	21
1237	68	0
1238	0	83
1239	66	8
1240	55	14
1241	45	0
1242	47	0
1243	69	8
1244	66	0
1245	4	65
1246	4	64
1247	2	78
1248	58	4
1249	64	0
1250	4	86
1251	0	81
1252	0	88
1253	52	3
1254	0	75
1255	61	15
1256	0	78
1257	56	10
1258	53	0
1259	65	0
1260	41	1
1261	71	9
1262	58	7
1263	66	8
1264	2	69
1265	0	72
1266	60	2
1267	64	6
1268	0	77
1269	12	86
1270	0	80
1271	1	80
1272	56	0
1273	0	100
1274	57	8
1275	78	7
1276	0	79
1277	53	8
1278	58	1
1279	60	1
1280	64	0
1281	0	64
1282	62	0
1283	1	71
1284	55	0
1285	0	91
1286	77	0
1287	0	82
1288	3	72
1289	1	84
1290	0	98
1291	59	10
1292	60	0
1293	53	2
1294	0	76
1295	50	8
1296	64	4
1297	0	73
1298	0	93
1299	0	60
1300	75	0
1301	56	0
1302	63	1
1303	2	94
1304	3	72
1305	0	83
1306	0	86
1307	46	3
1308	47	4
1309	69	5
1310	49	0
1311	57	0
1312	1	93
1313	53	4
1314	49	0
1315	26	23
1316	0	89
1317	1	95
1318	55	4
1319	59	5
1320	55	1
1321	2	89
1322	72	2
1323	50	0
1324	60	1
1325	0	85
1326	52	3
1327	45	16
1328	0	75
1329	4	85
1330	80	1
1331	56	0
1332	3	91
1333	54	2
1334	72	1
1335	54	3
1336	0	87
1337	0	71
1338	54	0
1339	0	81
1340	0	81
1341	53	0
1342	60	0
1343	0	73
1344	41	5
1345	56	0
1346	0	95
1347	67	0
1348	51	0
1349	58	0
1350	79	0
1351	0	59
1352	76	0
1353	54	6
1354	37	36
1355	57	0
1356	60	0
1357	1	80
1358	51	10
1359	64	5
1360	3	80
1361	61	0
1362	5	68
1363	1	88
1364	0	81
1365	25	32
1366	56	14
1367	0	74
1368	53	0
1369	50	12
1370	69	6
1371	53	1
1372	22	49
1373	3	92
1374	59	15
1375	46	0
1376	0	89
1377	65	0
1378	0	69
1379	56	2
1380	0	78
1381	61	1
1382	1	60
1383	50	6
1384	52	8
1385	2	89
1386	68	4
1387	0	85
1388	20	68
1389	43	15
1390	70	0
1391	50	11
1392	55	0
1393	49	7
1394	58	0
1395	3	80
1396	0	89
1397	3	82
1398	56	0
1399	1	74
1400	52	0
1401	71	0
1402	4	92
1403	1	78
1404	2	71
1405	51	0
1406	53	0
1407	2	75
1408	55	6
1409	0	83
1410	0	85
1411	49	1
1412	0	86
1413	11	95
1414	0	94
1415	64	1
1416	1	85
1417	62	0
1418	0	75
1419	45	0
1420	0	78
1421	0	79
1422	4	77
1423	6	95
1424	49	0
1425	0	92
1426	66	1
1427	58	5
1428	1	87
1429	0	72
1430	3	71
1431	66	1
1432	62	3
1433	2	72
1434	57	0
1435	53	10
1436	60	0
1437	67	8
1438	62	0
1439	67	3
1440	63	0
1441	62	1
1442	74	6
1443	62	0
1444	49	22
1445	0	73
1446	58	0
1447	58	0
1448	1	76
1449	65	1
1450	55	1
1451	44	0
1452	56	4
1453	48	0
1454	15	66
1455	0	78
1456	3	74
1457	56	25
1458	19	67
1459	50	0
1460	2	80
1461	45	0
1462	59	0
1463	57	0
1464	3	77
1465	0	81
1466	56	6
1467	31	46
1468	4	57
1469	0	99
1470	0	65
1471	52	0
1472	2	91
1473	0	87
1474	4	66
1475	71	0
1476	0	86
1477	42	14
1478	63	0
1479	64	10
1480	5	74
1481	0	70
1482	73	11
1483	72	1
1484	0	83
1485	6	79
1486	57	0
1487	5	92
1488	69	0
1489	3	89
1490	0	78
1491	65	11
1492	60	0
1493	56	0
1494	2	71
1495	50	3
1496	67	0
1497	75	5
1498	0	90
1499	5	90
1500	78	9
1501	52	6
1502	1	79
1503	55	4
1504	77	0
1505	0	88
1506	13	63
1507	4	85
1508	1	76
1509	0	89
1510	51	9
1511	59	2
1512	3	76
1513	41	0
1514	54	0
1515	63	0
1516	0	78
1517	52	0
1518	61	0
1519	60	8
1520	0	88
1521	5	80
1522	53	0
1523	62	0
1524	70	0
1525	34	27
1526	46	0
1527	56	0
1528	0	87
1529	6	72
1530	66	3
1531	53	21
1532	66	3
1533	0	72
1534	68	0
1535	70	0
1536	27	19
1537	58	1
1538	2	87
1539	2	77
1540	60	4
1541	0	68
1542	57	3
1543	4	82
1544	13	64
1545	51	0
1546	63	3
1547	55	0
1548	54	6
1549	0	78
1550	49	5
1551	45	0
1552	8	87
1553	5	88
1554	62	0
1555	56	10
1556	3	80
1557	51	3
1558	66	0
1559	0	85
1560	55	1
1561	64	1
1562	0	68
1563	0	77
1564	61	0
1565	2	85
1566	61	0
1567	3	70
1568	55	11
1569	50	3
1570	1	72
1571	0	94
1572	65	0
1573	3	81
1574	0	75
1575	0	79
1576	4	82
1577	0	82
1578	0	80
1579	5	87
1580	3	67
1581	68	3
1582	6	89
1583	0	70
1584	57	0
1585	64	1
1586	46	8
1587	2	85
1588	3	86
1589	66	6
1590	70	2
1591	1	85
1592	48	4
1593	1	87
1594	71	0
1595	6	74
1596	5	76
1597	56	2
1598	33	27
1599	0	96
1600	0	82
1601	65	7
1602	48	7
1603	9	75
1604	65	0
1605	3	85
1606	68	0
1607	5	69
1608	50	4
1609	0	92
1610	1	63
1611	55	0
1612	54	0
1613	0	84
1614	76	0
1615	0	69
1616	58	2
1617	2	71
1618	54	2
1619	54	2
1620	0	74
1621	57	0
1622	58	0
1623	58	1
1624	0	80
1625	0	85
1626	57	11
1627	59	4
1628	66	6
1629	2	82
1630	0	97
1631	51	1
1632	0	69
1633	54	7
1634	0	76
1635	3	93
1636	0	93
1637	11	56
1638	51	5
1639	0	75
1640	69	6
1641	43	0
1642	10	79
1643	2	100
1644	67	0
1645	7	90
1646	1	75
1647	1	91
1648	3	88
1649	44	0
1650	53	0
1651	59	1
1652	0	88
1653	7	61
1654	68	0
1655	5	94
1656	2	89
1657	0	71
1658	59	4
1659	4	80
1660	55	6
1661	0	79
1662	62	0
1663	7	84
1664	59	1
1665	0	81
1666	3	66
1667	0	83
1668	0	76
1669	51	7
1670	3	60
1671	2	75
1672	56	0
1673	52	6
1674	0	87
1675	67	3
1676	4	81
1677	70	0
1678	1	84
1679	2	67
1680	62	3
1681	67	4
1682	55	0
1683	1	80
1684	63	0
1685	48	0
1686	90	2
1687	57	0
1688	62	0
1689	0	73
1690	4	74
1691	0	76
1692	58	6
1693	0	69
1694	0	79
1695	48	2
1696	0	84
1697	4	92
1698	55	0
1699	0	88
1700	64	0
1701	56	0
1702	0	78
1703	70	1
1704	66	8
1705	48	0
1706	5	69
1707	0	67
1708	7	81
1709	56	5
1710	62	0
1711	56	3
1712	66	1
1713	1	73
1714	0	85
1715	63	0
1716	53	8
1717	1	84
1718	0	69
1719	0	79
1720	6	76
1721	49	0
1722	50	0
1723	0	77
1724	0	87
1725	0	67
1726	61	0
1727	70	0
1728	1	88
1729	53	0
1730	36	37
1731	3	73
1732	59	7
1733	59	3
1734	56	0
1735	58	11
1736	48	0
1737	0	81
1738	58	0
1739	0	71
1740	40	5
1741	49	1
1742	55	10
1743	71	0
1744	0	77
1745	4	67
1746	45	11
1747	53	5
1748	0	74
1749	59	1
1750	10	72
1751	3	80
1752	39	15
1753	61	8
1754	54	5
1755	0	75
1756	62	5
1757	43	30
1758	7	74
1759	54	0
1760	64	5
1761	4	87
1762	75	0
1763	1	87
1764	0	75
1765	0	59
1766	5	88
1767	69	1
1768	58	0
1769	1	85
1770	56	8
1771	67	2
1772	45	0
1773	0	72
1774	61	0
1775	64	6
1776	60	1
1777	0	85
1778	6	76
1779	45	2
1780	67	0
1781	76	1
1782	47	9
1783	42	0
1784	1	85
1785	2	69
1786	45	0
1787	61	0
1788	49	0
1789	62	3
1790	63	0
1791	62	10
1792	0	69
1793	45	17
1794	4	84
1795	71	0
1796	1	75
1797	74	4
1798	66	1
1799	1	96
1800	63	1
1801	0	73
1802	2	80
1803	57	0
1804	0	73
1805	42	2
1806	59	0
1807	59	0
1808	6	66
1809	69	0
1810	4	74
1811	5	85
1812	19	36
1813	5	85
1814	59	0
1815	52	5
1816	78	5
1817	0	63
1818	59	0
1819	75	8
1820	53	1
1821	59	9
1822	54	3
1823	54	3
1824	6	73
1825	55	0
1826	59	0
1827	79	0
1828	59	0
1829	48	1
1830	41	42
1831	0	85
1832	6	84
1833	54	5
1834	2	74
1835	0	75
1836	4	102
1837	0	71
1838	56	2
1839	65	5
1840	4	74
1841	71	1
1842	3	74
1843	1	75
1844	29	59
1845	0	87
1846	70	1
1847	58	8
1848	4	68
1849	11	50
1850	71	0
1851	4	77
1852	38	1
1853	64	2
1854	5	87
1855	2	65
1856	57	2
1857	3	62
1858	57	0
1859	62	8
1860	2	94
1861	0	77
1862	59	0
1863	64	0
1864	49	5
1865	58	0
1866	69	6
1867	65	7
1868	54	0
1869	51	8
1870	50	2
1871	63	0
1872	50	12
1873	0	75
1874	0	69
1875	4	84
1876	48	25
1877	69	3
1878	57	6
1879	63	5
1880	4	96
1881	0	82
1882	17	57
1883	61	1
1884	63	0
1885	29	24
1886	67	4
1887	3	70
1888	45	0
1889	60	1
1890	49	6
1891	62	0
1892	0	68
1893	57	0
1894	67	0
1895	55	1
1896	67	3
1897	51	13
1898	50	1
1899	56	1
1900	0	80
1901	0	76
1902	57	0
1903	2	67
1904	60	1
1905	76	3
1906	4	72
1907	0	79
1908	70	8
1909	0	77
1910	4	83
1911	62	0
1912	49	1
1913	58	11
1914	2	74
1915	0	81
1916	1	85
1917	0	81
1918	1	82
1919	61	4
1920	2	66
1921	0	65
1922	52	3
1923	1	75
1924	53	0
1925	57	0
1926	1	78
1927	4	63
1928	67	0
1929	0	70
1930	3	90
1931	65	12
1932	0	72
1933	45	13
1934	3	97
1935	60	1
1936	59	4
1937	60	0
1938	7	94
1939	59	6
1940	50	8
1941	54	28
1942	48	0
1943	0	86
1944	63	5
1945	50	0
1946	49	5
1947	66	1
1948	60	4
1949	65	4
1950	0	72
1951	1	74
1952	54	4
1953	0	79
1954	0	78
1955	0	76
1956	3	77
1957	64	1
1958	59	0
1959	47	0
1960	6	88
1961	0	78
1962	2	74
1963	2	81
1964	0	79
1965	0	72
1966	50	0
1967	0	77
1968	52	3
1969	0	80
1970	62	0
1971	58	0
1972	13	79
1973	0	76
1974	60	0
1975	66	1
1976	43	4
1977	4	66
1978	5	63
1979	0	80
1980	0	76
1981	1	93
1982	64	0
1983	64	0
1984	0	84
1985	0	81
1986	48	4
1987	47	0
1988	1	91
1989	0	77
1990	57	6
1991	52	0
1992	10	82
1993	55	0
1994	60	0
1995	55	0
1996	49	0
1997	56	0
1998	53	3
1999	60	2
[truncated: 8,001 more rows]
