# Supplementary material for: Generalized method of moments for estimating parameters of stochastic reaction networks
Source: BMC Syst Biol. 2016 Oct 21;10:98. doi: 10.1186/s12918-016-0342-8 (PMC5073941; doi:10.1186/s12918-016-0342-8)
Supplement: Additional file 2 — Matlab code and data. This file contains the Matlab codes and samples which were used to produce the results. (GZ 9349 kb) [file 12918_2016_342_MOESM2_ESM.gz › Data/Exclusive Switch/samples/34/t004.csv]

trajectory	P1	P2
1	99	2
2	98	2
3	96	0
4	96	1
5	117	7
6	81	0
7	0	127
8	7	125
9	17	129
10	60	36
11	2	115
12	2	150
13	71	4
14	0	127
15	104	12
16	75	35
17	0	131
18	7	112
19	70	16
20	2	127
21	86	5
22	0	117
23	84	2
24	88	1
25	5	142
26	2	140
27	1	115
28	0	118
29	113	2
30	2	110
31	94	0
32	89	0
33	104	0
34	3	109
35	3	111
36	6	133
37	80	1
38	111	0
39	87	5
40	4	122
41	0	130
42	82	7
43	3	127
44	96	4
45	0	108
46	2	121
47	83	0
48	99	1
49	3	139
50	1	112
51	102	0
52	0	121
53	93	0
54	3	139
55	73	44
56	0	128
57	112	0
58	2	132
59	1	143
60	1	129
61	109	1
62	97	0
63	0	125
64	7	131
65	101	0
66	2	121
67	0	118
68	122	1
69	0	137
70	80	0
71	93	6
72	99	0
73	1	141
74	106	0
75	91	1
76	94	2
77	87	5
78	45	73
79	0	105
80	11	110
81	1	124
82	95	1
83	94	0
84	0	120
85	12	123
86	2	129
87	96	0
88	106	2
89	78	0
90	84	0
91	3	123
92	97	1
93	84	0
94	97	11
95	83	0
96	0	123
97	98	1
98	1	130
99	94	0
100	97	2
101	0	126
102	1	122
103	2	137
104	0	136
105	3	126
106	0	158
107	93	1
108	0	102
109	123	1
110	0	125
111	1	126
112	0	107
113	90	0
114	80	15
115	1	117
116	90	2
117	101	0
118	0	148
119	0	114
120	85	2
121	81	3
122	87	4
123	98	5
124	22	91
125	99	0
126	0	127
127	1	150
128	103	1
129	108	0
130	85	3
131	82	3
132	2	136
133	0	123
134	92	1
135	3	155
136	2	120
137	7	98
138	110	1
139	92	0
140	0	118
141	111	0
142	0	128
143	7	132
144	104	0
145	0	122
146	0	132
147	87	2
148	94	3
149	109	1
150	105	5
151	86	1
152	81	13
153	90	0
154	88	2
155	5	102
156	86	0
157	99	0
158	1	119
159	80	4
160	37	72
161	104	0
162	78	1
163	92	2
164	57	45
165	0	124
166	111	1
167	91	0
168	2	153
169	3	126
170	90	0
171	2	123
172	104	2
173	85	0
174	87	0
175	0	136
176	87	23
177	97	4
178	100	2
179	83	9
180	5	126
181	0	128
182	0	128
183	93	3
184	0	120
185	5	109
186	100	2
187	0	140
188	95	3
189	98	1
190	109	2
191	78	0
192	98	2
193	92	0
194	115	4
195	99	2
196	102	1
197	0	117
198	113	8
199	101	2
200	1	118
201	3	126
202	59	65
203	93	0
204	110	4
205	95	1
206	0	97
207	88	1
208	102	5
209	94	0
210	0	129
211	19	120
212	35	80
213	102	0
214	105	2
215	1	126
216	115	3
217	5	131
218	0	130
219	88	1
220	0	119
221	2	137
222	96	2
223	106	2
224	81	6
225	90	7
226	85	3
227	109	2
228	25	94
229	87	3
230	0	103
231	93	3
232	91	3
233	102	6
234	0	130
235	3	131
236	95	6
237	2	117
238	2	135
239	0	114
240	79	3
241	90	7
242	1	135
243	90	0
244	116	1
245	0	127
246	103	0
247	2	137
248	0	134
249	88	0
250	31	78
251	100	3
252	2	126
253	71	34
254	1	134
255	5	130
256	110	1
257	1	112
258	99	2
259	101	1
260	107	2
261	57	41
262	0	139
263	0	134
264	90	0
265	1	123
266	2	119
267	95	1
268	96	2
269	82	2
270	6	99
271	98	0
272	110	0
273	5	117
274	83	0
275	2	107
276	0	138
277	3	121
278	89	3
279	77	0
280	87	0
281	97	3
282	107	2
283	0	125
284	2	123
285	0	118
286	86	9
287	94	4
288	0	127
289	103	0
290	95	4
291	88	0
292	97	4
293	89	0
294	2	113
295	85	0
296	2	129
297	85	0
298	0	109
299	4	104
300	98	1
301	92	0
302	78	5
303	107	1
304	1	135
305	93	0
306	4	125
307	1	149
308	0	135
309	41	88
310	100	1
311	0	114
312	0	113
313	0	117
314	5	126
315	97	3
316	88	12
317	88	7
318	102	3
319	109	3
320	22	71
321	93	0
322	0	134
323	108	0
324	2	121
325	80	14
326	5	117
327	115	2
328	87	19
329	1	111
330	106	0
331	1	122
332	0	112
333	111	5
334	31	76
335	1	133
336	1	119
337	86	0
338	93	5
339	0	111
340	92	1
341	87	4
342	93	5
343	4	131
344	86	4
345	103	1
346	1	116
347	62	0
348	86	1
349	8	106
350	84	2
351	3	114
352	1	110
353	4	119
354	85	4
355	2	131
356	98	0
357	95	2
358	87	0
359	7	128
360	97	3
361	2	146
362	81	0
363	86	0
364	81	7
365	24	102
366	104	0
367	0	117
368	90	2
369	98	5
370	15	107
371	74	1
372	105	0
373	87	0
374	54	54
375	0	127
376	0	117
377	0	122
378	106	2
379	2	112
380	96	3
381	0	119
382	1	142
383	1	110
384	89	0
385	102	3
386	98	19
387	89	5
388	121	3
389	2	128
390	94	0
391	95	0
392	0	126
393	65	49
394	65	16
395	69	48
396	0	142
397	86	2
398	8	119
399	1	121
400	0	138
401	95	4
402	0	126
403	99	3
404	96	1
405	113	7
406	94	0
407	99	0
408	1	138
409	106	1
410	79	6
411	117	0
412	1	119
413	88	5
414	26	74
415	0	129
416	0	125
417	1	122
418	0	114
419	91	0
420	100	0
421	105	1
422	0	135
423	90	0
424	0	123
425	94	0
426	1	117
427	102	5
428	87	2
429	103	2
430	4	124
431	85	2
432	29	106
433	1	149
434	96	2
435	89	0
436	4	106
437	82	2
438	109	0
439	91	8
440	2	126
441	9	139
442	100	3
443	24	101
444	84	6
445	80	2
446	84	1
447	1	136
448	90	2
449	92	4
450	2	126
451	1	134
452	3	122
453	4	124
454	0	142
455	88	3
456	98	0
457	0	113
458	94	5
459	101	4
460	4	128
461	3	126
462	0	112
463	0	130
464	88	3
465	2	126
466	0	130
467	95	9
468	5	137
469	105	0
470	1	121
471	98	6
472	1	123
473	82	0
474	3	115
475	91	4
476	103	0
477	83	4
478	81	1
479	0	108
480	0	113
481	2	128
482	114	4
483	0	132
484	109	0
485	1	143
486	1	122
487	84	0
488	1	118
489	0	128
490	93	1
491	104	0
492	98	0
493	83	3
494	0	115
495	0	115
496	97	1
497	68	15
498	97	3
499	88	4
500	99	0
501	91	6
502	99	12
503	79	15
504	1	125
505	89	0
506	110	1
507	93	0
508	95	4
509	91	4
510	6	119
511	10	108
512	106	0
513	54	56
514	90	9
515	98	1
516	1	118
517	104	5
518	106	1
519	0	119
520	85	0
521	1	124
522	93	4
523	95	0
524	107	3
525	0	127
526	19	113
527	3	112
528	111	0
529	97	4
530	94	0
531	88	1
532	34	71
533	83	1
534	0	132
535	0	134
536	101	0
537	2	126
538	112	10
539	1	120
540	102	0
541	68	58
542	88	0
543	0	123
544	2	113
545	101	0
546	2	134
547	107	1
548	0	128
549	83	11
550	93	12
551	88	3
552	112	0
553	95	0
554	83	1
555	90	4
556	87	0
557	0	147
558	13	117
559	100	1
560	0	128
561	102	5
562	0	129
563	84	0
564	2	127
565	8	129
566	82	1
567	80	3
568	4	135
569	90	1
570	24	93
571	0	145
572	5	149
573	86	0
574	0	159
575	0	113
576	93	9
577	103	4
578	0	135
579	4	123
580	85	1
581	115	1
582	3	136
583	114	3
584	91	0
585	93	0
586	1	132
587	2	115
588	94	1
589	5	130
590	0	119
591	94	0
592	5	121
593	85	0
594	2	134
595	83	7
596	92	0
597	83	1
598	18	89
599	92	0
600	0	122
601	4	117
602	4	143
603	0	113
604	107	0
605	3	108
606	99	0
607	100	3
608	82	0
609	1	141
610	97	3
611	1	124
612	98	6
613	8	134
614	94	0
615	45	72
616	6	130
617	1	131
618	95	0
619	101	2
620	93	7
621	79	4
622	0	136
623	2	128
624	104	1
625	13	116
626	45	76
627	7	125
628	0	134
629	105	0
630	117	0
631	82	2
632	84	8
633	71	35
634	72	0
635	98	0
636	93	0
637	0	120
638	88	0
639	33	86
640	1	139
641	0	123
642	0	127
643	1	127
644	82	0
645	4	130
646	1	149
647	99	3
648	94	8
649	1	114
650	96	0
651	1	120
652	98	4
653	90	0
654	113	2
655	105	1
656	2	131
657	1	145
658	88	0
659	3	160
660	0	132
661	5	124
662	5	120
663	77	0
664	103	0
665	1	119
666	82	0
667	80	11
668	21	112
669	0	129
670	95	2
671	0	151
672	2	131
673	86	8
674	99	1
675	0	123
676	101	0
677	1	123
678	100	0
679	103	1
680	90	14
681	3	118
682	93	7
683	98	5
684	5	103
685	83	0
686	83	2
687	99	2
688	3	108
689	1	122
690	85	1
691	90	0
692	94	0
693	111	5
694	107	3
695	94	0
696	100	3
697	28	101
698	1	116
699	93	17
700	108	1
701	95	2
702	97	2
703	107	2
704	0	154
705	1	159
706	84	4
707	1	120
708	0	134
709	0	133
710	78	34
711	0	127
712	53	68
713	1	121
714	109	0
715	4	132
716	102	5
717	78	1
718	87	0
719	4	146
720	98	0
721	5	117
722	108	0
723	0	142
724	0	128
725	94	0
726	111	0
727	1	117
728	2	137
729	0	125
730	91	0
731	0	123
732	78	3
733	89	0
734	118	1
735	0	118
736	0	139
737	0	143
738	83	9
739	1	104
740	2	124
741	1	115
742	8	130
743	104	0
744	0	123
745	0	130
746	96	0
747	103	1
748	98	2
749	96	1
750	91	0
751	89	5
752	98	2
753	100	1
754	101	2
755	0	140
756	3	116
757	93	3
758	51	56
759	22	87
760	1	126
761	90	2
762	106	0
763	1	118
764	79	5
765	36	96
766	0	142
767	83	5
768	5	115
769	87	0
770	0	129
771	92	3
772	97	2
773	118	1
774	0	148
775	79	0
776	0	154
777	0	108
778	83	0
779	86	2
780	0	137
781	5	129
782	3	113
783	1	107
784	108	4
785	3	114
786	0	126
787	47	68
788	0	131
789	88	8
790	99	5
791	0	146
792	93	9
793	0	121
794	85	0
795	101	0
796	4	119
797	0	125
798	6	110
799	103	7
800	2	127
801	0	126
802	0	113
803	94	1
804	95	5
805	0	132
806	96	3
807	92	2
808	101	6
809	96	0
810	98	2
811	0	139
812	82	1
813	106	6
814	1	115
815	0	147
816	94	5
817	82	2
818	2	103
819	89	3
820	0	134
821	98	0
822	98	4
823	4	124
824	90	2
825	66	53
826	93	0
827	71	3
828	92	5
829	5	107
830	0	123
831	1	137
832	84	6
833	1	123
834	87	3
835	81	5
836	95	4
837	69	26
838	0	122
839	84	0
840	96	1
841	1	138
842	3	125
843	99	6
844	4	126
845	4	128
846	2	128
847	109	2
848	0	130
849	36	84
850	104	0
851	0	127
852	109	2
853	107	3
854	95	1
855	97	3
856	1	140
857	4	122
858	100	3
859	82	1
860	17	108
861	88	2
862	7	134
863	12	104
864	4	110
865	96	1
866	92	0
867	66	0
868	93	0
869	1	117
870	110	0
871	95	5
872	2	129
873	0	130
874	57	46
875	100	1
876	2	129
877	0	107
878	1	158
879	5	132
880	6	105
881	2	123
882	115	0
883	114	1
884	86	2
885	2	126
886	0	120
887	0	123
888	0	135
889	100	2
890	100	0
891	0	120
892	94	2
893	1	160
894	83	8
895	106	0
896	2	120
897	2	137
898	81	26
899	0	114
900	70	0
901	2	123
902	95	2
903	87	0
904	84	0
905	0	118
906	108	0
907	71	33
908	109	7
909	5	114
910	97	6
911	0	125
912	111	2
913	78	0
914	2	119
915	97	0
916	115	0
917	99	0
918	98	1
919	86	0
920	2	128
921	0	116
922	0	120
923	2	161
924	86	0
925	0	142
926	104	0
927	5	112
928	0	115
929	4	131
930	91	0
931	100	2
932	92	0
933	87	1
934	96	0
935	0	133
936	105	0
937	0	119
938	86	0
939	91	7
940	83	0
941	0	126
942	101	0
943	3	126
944	0	115
945	3	136
946	91	3
947	0	133
948	83	0
949	0	126
950	97	2
951	82	0
952	1	120
953	93	0
954	90	1
955	74	40
956	0	127
957	0	130
958	101	0
959	18	107
960	2	116
961	92	1
962	0	115
963	94	3
964	98	0
965	1	141
966	90	1
967	81	0
968	4	103
969	92	2
970	0	120
971	98	3
972	92	2
973	10	122
974	5	107
975	96	1
976	88	0
977	3	144
978	80	13
979	83	2
980	90	0
981	82	2
982	103	1
983	109	0
984	98	1
985	0	132
986	104	4
987	8	123
988	0	113
989	97	3
990	89	2
991	41	54
992	1	122
993	1	121
994	84	3
995	0	134
996	97	1
997	87	1
998	1	129
999	0	133
1000	3	133
1001	2	119
1002	0	144
1003	103	0
1004	2	127
1005	99	0
1006	88	1
1007	2	116
1008	100	0
1009	2	114
1010	1	122
1011	93	0
1012	101	0
1013	89	0
1014	5	111
1015	102	0
1016	1	129
1017	3	116
1018	3	120
1019	98	0
1020	2	119
1021	89	4
1022	38	75
1023	100	0
1024	91	0
1025	91	0
1026	94	0
1027	6	127
1028	1	124
1029	101	7
1030	88	2
1031	0	123
1032	97	7
1033	90	0
1034	110	6
1035	113	4
1036	89	6
1037	79	0
1038	0	120
1039	107	5
1040	93	0
1041	1	113
1042	99	0
1043	103	0
1044	0	126
1045	0	129
1046	8	114
1047	77	26
1048	1	128
1049	0	117
1050	85	1
1051	99	1
1052	90	0
1053	4	144
1054	93	4
1055	81	13
1056	93	5
1057	97	6
1058	92	0
1059	2	106
1060	87	2
1061	91	0
1062	68	30
1063	2	138
1064	0	132
1065	110	0
1066	3	128
1067	92	1
1068	4	123
1069	91	3
1070	1	128
1071	105	1
1072	0	132
1073	91	0
1074	90	0
1075	0	123
1076	1	133
1077	4	132
1078	0	117
1079	84	4
1080	44	78
1081	1	117
1082	99	0
1083	83	3
1084	2	122
1085	105	5
1086	104	2
1087	103	1
1088	1	135
1089	2	106
1090	0	108
1091	103	1
1092	78	1
1093	6	129
1094	0	134
1095	85	0
1096	2	113
1097	96	3
1098	95	1
1099	100	3
1100	88	3
1101	108	1
1102	2	117
1103	0	127
1104	107	0
1105	1	152
1106	84	0
1107	88	6
1108	78	1
1109	2	124
1110	86	0
1111	0	130
1112	98	0
1113	21	111
1114	102	3
1115	18	101
1116	0	136
1117	0	142
1118	105	2
1119	92	4
1120	100	1
1121	94	0
1122	1	132
1123	0	125
1124	1	122
1125	0	127
1126	106	3
1127	0	120
1128	94	4
1129	91	0
1130	79	0
1131	77	7
1132	1	124
1133	3	150
1134	111	0
1135	116	1
1136	0	130
1137	80	0
1138	105	9
1139	0	143
1140	0	114
1141	8	147
1142	0	155
1143	54	36
1144	1	111
1145	0	115
1146	106	8
1147	94	2
1148	6	132
1149	93	0
1150	3	108
1151	91	4
1152	111	0
1153	82	1
1154	71	3
1155	0	123
1156	120	0
1157	95	7
1158	102	0
1159	0	128
1160	82	0
1161	93	10
1162	3	121
1163	0	121
1164	84	0
1165	0	130
1166	0	111
1167	1	133
1168	88	2
1169	63	67
1170	102	3
1171	93	9
1172	1	125
1173	99	2
1174	0	127
1175	97	0
1176	0	138
1177	99	0
1178	4	115
1179	0	132
1180	85	9
1181	3	127
1182	99	2
1183	94	0
1184	76	2
1185	88	6
1186	1	129
1187	0	120
1188	101	8
1189	102	2
1190	82	0
1191	97	3
1192	75	0
1193	2	132
1194	3	132
1195	92	0
1196	3	118
1197	1	119
1198	7	133
1199	1	121
1200	84	0
1201	97	0
1202	1	129
1203	0	143
1204	0	125
1205	94	1
1206	71	2
1207	42	59
1208	94	1
1209	94	4
1210	108	4
1211	92	0
1212	96	0
1213	93	6
1214	0	138
1215	3	119
1216	100	1
1217	0	107
1218	100	0
1219	85	3
1220	0	158
1221	101	9
1222	74	0
1223	1	120
1224	84	24
1225	118	1
1226	92	0
1227	0	130
1228	0	125
1229	83	0
1230	0	115
1231	101	2
1232	0	137
1233	0	127
1234	0	156
1235	97	10
1236	0	112
1237	113	1
1238	85	1
1239	0	127
1240	96	0
1241	106	4
1242	96	0
1243	91	3
1244	88	2
1245	93	0
1246	90	4
1247	0	132
1248	1	124
1249	0	151
1250	0	115
1251	1	131
1252	74	3
1253	2	118
1254	78	0
1255	92	0
1256	102	0
1257	2	123
1258	79	8
1259	3	121
1260	0	125
1261	0	115
1262	87	0
1263	0	111
1264	5	122
1265	8	137
1266	89	0
1267	98	0
1268	2	117
1269	97	0
1270	94	1
1271	55	55
1272	0	130
1273	90	3
1274	0	145
1275	86	7
1276	108	2
1277	1	135
1278	2	121
1279	85	1
1280	110	0
1281	0	137
1282	92	4
1283	0	129
1284	102	2
1285	0	125
1286	1	133
1287	3	119
1288	85	1
1289	106	0
1290	0	134
1291	100	0
1292	85	9
1293	92	3
1294	96	0
1295	95	2
1296	21	96
1297	4	132
1298	88	5
1299	89	2
1300	2	130
1301	114	5
1302	2	129
1303	2	134
1304	75	2
1305	0	120
1306	98	2
1307	6	133
1308	50	58
1309	0	118
1310	93	2
1311	82	4
1312	3	121
1313	1	126
1314	0	136
1315	95	0
1316	0	131
1317	92	4
1318	2	128
1319	98	0
1320	94	0
1321	96	1
1322	0	113
1323	0	123
1324	2	153
1325	80	4
1326	1	124
1327	1	123
1328	1	126
1329	99	0
1330	1	134
1331	96	1
1332	0	134
1333	109	1
1334	88	4
1335	0	125
1336	92	1
1337	7	120
1338	4	117
1339	92	5
1340	108	0
1341	82	0
1342	110	8
1343	84	0
1344	1	129
1345	101	0
1346	2	133
1347	93	6
1348	82	4
1349	98	1
1350	87	0
1351	1	109
1352	0	129
1353	0	137
1354	0	123
1355	71	5
1356	96	5
1357	86	11
1358	0	121
1359	0	139
1360	3	132
1361	95	2
1362	106	0
1363	0	141
1364	0	140
1365	94	2
1366	99	4
1367	103	0
1368	90	2
1369	116	2
1370	0	128
1371	0	117
1372	0	127
1373	0	131
1374	68	23
1375	92	0
1376	86	0
1377	0	115
1378	0	124
1379	2	118
1380	102	0
1381	97	4
1382	6	120
1383	55	63
1384	4	117
1385	96	3
1386	36	98
1387	118	0
1388	1	128
1389	0	129
1390	0	116
1391	0	132
1392	101	0
1393	93	4
1394	2	117
1395	102	0
1396	94	6
1397	82	3
1398	80	3
1399	103	0
1400	0	110
1401	3	132
1402	1	117
1403	87	1
1404	3	124
1405	0	134
1406	2	115
1407	96	2
1408	0	123
1409	7	144
1410	104	0
1411	5	131
1412	92	1
1413	3	130
1414	76	6
1415	98	1
1416	83	24
1417	1	136
1418	0	130
1419	94	3
1420	2	111
1421	0	153
1422	93	0
1423	4	139
1424	0	130
1425	0	135
1426	89	12
1427	100	0
1428	0	110
1429	81	2
1430	1	117
1431	95	2
1432	106	0
1433	3	126
1434	0	138
1435	1	138
1436	0	117
1437	3	122
1438	87	0
1439	7	103
1440	82	0
1441	94	2
1442	98	4
1443	0	121
1444	86	3
1445	0	120
1446	5	111
1447	0	146
1448	90	8
1449	81	2
1450	2	116
1451	46	67
1452	0	131
1453	2	149
1454	0	126
1455	103	0
1456	1	134
1457	0	132
1458	0	124
1459	98	0
1460	109	0
1461	3	104
1462	98	4
1463	1	145
1464	2	123
1465	88	11
1466	94	3
1467	4	137
1468	83	1
1469	61	33
1470	26	105
1471	1	126
1472	99	2
1473	1	113
1474	5	131
1475	94	4
1476	98	3
1477	0	128
1478	0	120
1479	100	0
1480	91	1
1481	17	93
1482	87	5
1483	103	1
1484	2	121
1485	90	3
1486	94	1
1487	2	139
1488	1	128
1489	3	130
1490	4	140
1491	1	122
1492	109	6
1493	99	4
1494	0	119
1495	5	123
1496	0	137
1497	91	1
1498	0	118
1499	85	2
1500	103	0
1501	2	133
1502	91	2
1503	0	126
1504	115	4
1505	77	18
1506	104	1
1507	112	0
1508	0	133
1509	105	6
1510	1	132
1511	89	0
1512	85	2
1513	2	146
1514	108	6
1515	0	119
1516	2	129
1517	2	114
1518	96	6
1519	6	111
1520	95	1
1521	95	0
1522	1	124
1523	81	0
1524	0	112
1525	1	129
1526	103	6
1527	5	135
1528	0	131
1529	82	0
1530	97	0
1531	1	124
1532	88	0
1533	0	134
1534	33	89
1535	2	131
1536	99	1
1537	1	121
1538	1	118
1539	1	117
1540	106	1
1541	28	92
1542	0	123
1543	75	1
1544	3	127
1545	0	137
1546	76	2
1547	84	9
1548	102	0
1549	1	141
1550	96	2
1551	1	133
1552	114	6
1553	89	4
1554	100	0
1555	5	108
1556	107	1
1557	89	1
1558	0	126
1559	82	6
1560	96	5
1561	105	0
1562	2	131
1563	10	121
1564	101	2
1565	2	128
1566	58	49
1567	97	3
1568	85	5
1569	104	0
1570	1	111
1571	96	0
1572	101	7
1573	94	7
1574	94	2
1575	98	0
1576	98	0
1577	99	0
1578	1	134
1579	80	0
1580	3	144
1581	117	0
1582	2	119
1583	95	1
1584	102	3
1585	0	141
1586	94	2
1587	3	144
1588	0	126
1589	87	4
1590	0	108
1591	5	136
1592	1	140
1593	95	1
1594	82	0
1595	3	106
1596	96	0
1597	52	68
1598	91	0
1599	2	133
1600	106	0
1601	92	0
1602	84	4
1603	2	123
1604	93	0
1605	108	0
1606	95	1
1607	103	0
1608	4	129
1609	93	7
1610	95	0
1611	0	126
1612	97	1
1613	100	10
1614	28	103
1615	0	125
1616	84	1
1617	0	144
1618	92	2
1619	2	121
1620	94	1
1621	5	127
1622	1	134
1623	88	0
1624	88	0
1625	3	140
1626	4	121
1627	0	131
1628	85	3
1629	3	122
1630	74	5
1631	100	1
1632	104	0
1633	63	4
1634	80	1
1635	2	142
1636	1	131
1637	86	12
1638	0	132
1639	106	2
1640	90	2
1641	97	0
1642	79	0
1643	97	0
1644	2	134
1645	71	0
1646	98	2
1647	83	1
1648	58	39
1649	92	0
1650	2	129
1651	0	132
1652	120	1
1653	0	115
1654	0	139
1655	92	2
1656	101	0
1657	6	123
1658	0	128
1659	86	0
1660	3	123
1661	118	1
1662	91	0
1663	80	8
1664	92	7
1665	107	2
1666	4	120
1667	95	1
1668	3	118
1669	80	0
1670	100	4
1671	69	2
1672	11	102
1673	109	2
1674	83	3
1675	72	1
1676	4	151
1677	108	9
1678	0	129
1679	88	7
1680	0	110
1681	93	0
1682	76	0
1683	0	118
1684	4	133
1685	0	132
1686	87	5
1687	102	0
1688	99	0
1689	112	2
1690	0	117
1691	99	0
1692	95	0
1693	0	112
1694	113	3
1695	105	4
1696	109	5
1697	0	121
1698	71	20
1699	99	1
1700	112	6
1701	0	127
1702	112	5
1703	92	14
1704	3	123
1705	17	99
1706	78	3
1707	3	129
1708	98	0
1709	1	118
1710	0	130
1711	113	0
1712	99	4
1713	82	3
1714	82	2
1715	90	6
1716	85	4
1717	112	0
1718	6	111
1719	2	134
1720	0	126
1721	0	108
1722	0	109
1723	90	1
1724	81	7
1725	81	2
1726	100	18
1727	13	123
1728	97	3
1729	2	113
1730	97	6
1731	105	5
1732	1	132
1733	2	112
1734	106	0
1735	92	1
1736	35	95
1737	93	7
1738	93	3
1739	37	81
1740	0	137
1741	4	99
1742	78	0
1743	89	3
1744	79	1
1745	6	161
1746	98	4
1747	91	3
1748	85	10
1749	0	107
1750	7	123
1751	100	2
1752	33	79
1753	98	0
1754	0	150
1755	101	0
1756	76	4
1757	96	4
1758	0	137
1759	0	135
1760	92	0
1761	89	5
1762	0	106
1763	91	1
1764	0	137
1765	1	106
1766	94	8
1767	20	96
1768	9	123
1769	109	14
1770	81	2
1771	108	3
1772	65	43
1773	1	127
1774	95	0
1775	99	0
1776	0	108
1777	98	2
1778	2	117
1779	104	0
1780	1	141
1781	1	118
1782	0	126
1783	0	127
1784	0	111
1785	120	9
1786	90	5
1787	4	139
1788	94	0
1789	1	116
1790	96	32
1791	15	94
1792	104	3
1793	110	5
1794	101	5
1795	83	0
1796	2	139
1797	104	0
1798	0	141
1799	91	2
1800	81	4
1801	107	1
1802	1	109
1803	101	0
1804	1	124
1805	93	7
1806	102	3
1807	9	104
1808	0	139
1809	1	136
1810	1	134
1811	33	98
1812	0	125
1813	83	8
1814	119	1
1815	76	2
1816	2	134
1817	100	0
1818	98	6
1819	0	139
1820	1	117
1821	79	9
1822	86	0
1823	0	125
1824	91	0
1825	2	119
1826	0	130
1827	9	129
1828	100	6
1829	53	44
1830	0	114
1831	5	139
1832	27	78
1833	114	1
1834	98	1
1835	0	132
1836	40	81
1837	35	59
1838	3	132
1839	91	1
1840	92	4
1841	96	2
1842	97	0
1843	0	127
1844	3	127
1845	92	0
1846	0	116
1847	105	0
1848	0	113
1849	1	104
1850	1	138
1851	0	131
1852	3	129
1853	0	123
1854	79	0
1855	85	4
1856	94	0
1857	95	0
1858	86	6
1859	85	0
1860	4	129
1861	82	0
1862	3	123
1863	3	130
1864	1	127
1865	4	137
1866	90	1
1867	0	123
1868	2	105
1869	105	4
1870	108	0
1871	3	103
1872	92	0
1873	108	2
1874	1	115
1875	109	4
1876	4	110
1877	4	110
1878	93	0
1879	89	0
1880	0	133
1881	96	6
1882	83	2
1883	8	116
1884	104	7
1885	97	0
1886	92	0
1887	1	148
1888	94	0
1889	85	4
1890	2	123
1891	88	6
1892	90	7
1893	92	8
1894	6	137
1895	95	5
1896	3	127
1897	97	0
1898	44	65
1899	75	23
1900	0	144
1901	102	0
1902	0	148
1903	104	3
1904	102	1
1905	0	125
1906	0	137
1907	101	2
1908	4	125
1909	28	103
1910	3	130
1911	1	134
1912	1	119
1913	92	5
1914	1	124
1915	104	2
1916	98	0
1917	89	7
1918	71	1
1919	94	0
1920	110	6
1921	92	10
1922	85	0
1923	95	6
1924	108	0
1925	106	1
1926	112	1
1927	1	127
1928	1	104
1929	110	9
1930	97	4
1931	80	0
1932	84	11
1933	1	130
1934	3	127
1935	104	0
1936	87	0
1937	0	123
1938	106	0
1939	2	119
1940	1	138
1941	97	7
1942	90	1
1943	100	2
1944	2	140
1945	1	119
1946	108	1
1947	3	115
1948	0	129
1949	81	4
1950	90	5
1951	102	0
1952	92	3
1953	95	2
1954	0	126
1955	97	0
1956	111	1
1957	0	128
1958	91	1
1959	2	117
1960	108	5
1961	70	0
1962	0	130
1963	95	7
1964	97	2
1965	0	109
1966	92	5
1967	65	40
1968	0	129
1969	106	12
1970	0	125
1971	1	125
1972	107	5
1973	1	113
1974	91	6
1975	85	4
1976	94	1
1977	0	128
1978	89	2
1979	0	120
1980	0	126
1981	0	128
1982	82	0
1983	2	129
1984	96	1
1985	4	122
1986	3	115
1987	1	142
1988	2	138
1989	4	119
1990	98	3
1991	0	141
1992	3	125
1993	0	108
1994	82	0
1995	3	133
1996	1	147
1997	0	115
1998	0	121
1999	2	138
[truncated: 8,001 more rows]
