# Supplementary material for: Generalized method of moments for estimating parameters of stochastic reaction networks
Source: BMC Syst Biol. 2016 Oct 21;10:98. doi: 10.1186/s12918-016-0342-8 (PMC5073941; doi:10.1186/s12918-016-0342-8)
Supplement: Additional file 2 — Matlab code and data. This file contains the Matlab codes and samples which were used to produce the results. (GZ 9349 kb) [file 12918_2016_342_MOESM2_ESM.gz › Data/Exclusive Switch/samples/1/t001.csv]

trajectory	P1	P2
1	0	56
2	30	6
3	0	42
4	29	8
5	4	39
6	15	39
7	31	0
8	37	3
9	0	46
10	42	0
11	31	7
12	8	45
13	27	2
14	0	44
15	35	1
16	0	57
17	29	2
18	2	54
19	4	36
20	8	43
21	9	30
22	30	0
23	31	2
24	0	46
25	32	0
26	0	52
27	26	5
28	0	38
29	0	44
30	0	40
31	14	35
32	27	3
33	38	5
34	24	9
35	32	0
36	33	4
37	28	5
38	32	0
39	26	1
40	31	15
41	0	48
42	0	38
43	1	42
44	38	0
45	34	12
46	0	40
47	32	0
48	26	0
49	5	40
50	39	18
51	4	37
52	23	0
53	26	18
54	0	38
55	34	3
56	36	3
57	33	0
58	11	45
59	38	0
60	27	18
61	35	9
62	36	0
63	32	6
64	0	49
65	9	32
66	29	3
67	2	43
68	0	36
69	12	47
70	29	0
71	33	4
72	9	35
73	30	0
74	40	13
75	28	0
76	25	7
77	40	0
78	41	0
79	28	6
80	4	39
81	0	41
82	31	5
83	5	47
84	28	3
85	2	36
86	38	14
87	5	48
88	5	40
89	3	41
90	11	43
91	29	0
92	0	39
93	0	44
94	1	40
95	0	31
96	43	0
97	41	0
98	4	39
99	30	7
100	0	50
101	0	43
102	32	5
103	33	0
104	32	0
105	31	0
106	33	0
107	33	3
108	2	43
109	5	39
110	0	46
111	35	0
112	0	44
113	29	0
114	35	0
115	51	6
116	0	45
117	36	15
118	1	52
119	30	2
120	8	41
121	34	0
122	26	0
123	2	43
124	1	51
125	0	38
126	0	38
127	0	29
128	3	42
129	1	45
130	29	0
131	3	50
132	36	6
133	46	12
134	1	49
135	0	33
136	28	11
137	33	0
138	33	9
139	0	52
140	40	4
141	40	1
142	32	7
143	0	40
144	29	0
145	31	0
146	36	7
147	0	34
148	0	41
149	24	1
150	0	38
151	42	0
152	6	38
153	35	7
154	18	23
155	38	0
156	37	7
157	39	0
158	33	6
159	0	47
160	29	1
161	36	12
162	30	6
163	0	44
164	0	40
165	0	42
166	0	47
167	28	0
168	34	3
169	18	18
170	29	0
171	26	18
172	2	39
173	31	8
174	37	1
175	36	12
176	36	0
177	3	33
178	0	56
179	31	0
180	2	47
181	43	0
182	31	14
183	35	6
184	38	4
185	40	0
186	31	3
187	36	0
188	31	8
189	38	0
190	36	0
191	0	46
192	9	36
193	2	40
194	39	0
195	34	0
196	34	0
197	31	6
198	39	7
199	0	53
200	2	42
201	44	3
202	24	7
203	40	3
204	0	46
205	34	1
206	25	1
207	24	3
208	33	11
209	0	55
210	29	0
211	0	49
212	0	52
213	0	53
214	37	0
215	45	0
216	32	0
217	20	0
218	0	47
219	0	61
220	2	39
221	39	0
222	3	40
223	1	45
224	1	40
225	1	48
226	0	45
227	35	2
228	0	49
229	0	42
230	0	41
231	32	7
232	38	0
233	22	13
234	0	30
235	35	0
236	0	40
237	0	46
238	39	0
239	26	6
240	0	51
241	28	0
242	11	43
243	41	0
244	31	0
245	12	39
246	31	6
247	29	4
248	39	0
249	0	27
250	0	45
251	31	3
252	45	0
253	3	42
254	39	11
255	45	0
256	28	0
257	23	21
258	32	4
259	30	0
260	4	41
261	29	0
262	5	47
263	34	0
264	38	5
265	0	43
266	31	0
267	3	39
268	0	32
269	0	47
270	37	1
271	34	0
272	2	38
273	43	0
274	37	0
275	0	42
276	5	47
277	4	43
278	1	49
279	4	46
280	1	66
281	0	43
282	0	47
283	32	5
284	39	0
285	43	13
286	1	48
287	29	0
288	1	48
289	31	0
290	38	0
291	35	0
292	33	4
293	1	44
294	35	3
295	28	0
296	0	39
297	3	42
298	30	10
299	2	54
300	34	5
301	4	46
302	25	23
303	32	8
304	1	40
305	0	44
306	32	0
307	39	14
308	0	48
309	24	0
310	34	1
311	36	0
312	0	48
313	27	8
314	28	6
315	36	0
316	18	21
317	39	0
318	0	42
319	34	7
320	34	0
321	33	0
322	0	44
323	28	8
324	5	35
325	35	6
326	1	37
327	24	25
328	3	41
329	0	40
330	5	42
331	0	47
332	35	0
333	6	38
334	10	37
335	30	0
336	16	0
337	5	45
338	0	45
339	0	58
340	31	0
341	8	56
342	23	0
343	7	47
344	26	0
345	0	54
346	36	0
347	0	43
348	36	0
349	36	4
350	0	41
351	0	50
352	32	0
353	0	45
354	36	0
355	40	0
356	35	4
357	31	7
358	2	47
359	28	7
360	6	41
361	0	34
362	0	29
363	39	0
364	0	38
365	0	47
366	0	46
367	33	0
368	36	0
369	46	0
370	26	12
371	31	1
372	7	52
373	0	42
374	15	36
375	3	38
376	4	59
377	0	39
378	29	0
379	33	2
380	27	3
381	0	37
382	38	7
383	38	0
384	0	53
385	5	44
386	37	0
387	28	0
388	32	2
389	24	9
390	42	0
391	31	3
392	1	36
393	40	5
394	8	48
395	40	0
396	0	47
397	0	40
398	5	44
399	33	1
400	24	2
401	29	3
402	33	0
403	46	3
404	31	19
405	34	0
406	23	4
407	6	34
408	0	45
409	36	0
410	0	38
411	24	5
412	30	0
413	0	43
414	37	0
415	37	4
416	34	0
417	9	39
418	26	14
419	28	0
420	31	0
421	27	11
422	6	37
423	38	3
424	28	0
425	8	41
426	32	0
427	1	48
428	35	6
429	0	32
430	0	50
431	32	0
432	28	7
433	32	3
434	0	49
435	24	6
436	40	6
437	31	3
438	37	0
439	32	7
440	38	0
441	35	12
442	0	47
443	35	0
444	36	0
445	0	52
446	28	9
447	30	8
448	2	48
449	39	0
450	0	47
451	26	0
452	9	51
453	0	32
454	41	4
455	34	0
456	1	32
457	0	50
458	0	48
459	37	2
460	0	48
461	35	3
462	0	46
463	38	3
464	41	5
465	30	0
466	34	0
467	0	37
468	20	0
469	0	32
470	39	12
471	3	55
472	35	1
473	5	37
474	7	50
475	4	58
476	32	22
477	26	12
478	31	8
479	34	12
480	0	52
481	1	46
482	32	0
483	39	0
484	0	45
485	0	44
486	0	49
487	33	2
488	29	8
489	0	39
490	39	0
491	28	0
492	28	6
493	38	0
494	0	38
495	0	47
496	36	0
497	2	39
498	35	0
499	38	0
500	41	0
501	38	0
502	15	43
503	0	40
504	0	52
505	3	47
506	28	0
507	46	12
508	22	0
509	0	37
510	27	2
511	31	5
512	0	57
513	7	61
514	0	47
515	16	27
516	34	0
517	33	4
518	30	4
519	36	0
520	23	7
521	0	45
522	28	2
523	0	57
524	29	1
525	1	34
526	16	30
527	29	0
528	28	2
529	0	35
530	2	46
531	43	0
532	24	9
533	43	0
534	4	46
535	17	26
536	24	7
537	3	45
538	0	47
539	0	34
540	30	0
541	24	30
542	4	39
543	7	49
544	37	0
545	30	0
546	26	12
547	9	47
548	4	38
549	0	43
550	0	45
551	6	49
552	0	59
553	5	35
554	0	49
555	0	53
556	36	0
557	2	31
558	30	2
559	42	0
560	38	4
561	35	0
562	0	35
563	0	48
564	0	46
565	10	51
566	4	47
567	40	6
568	45	2
569	30	0
570	33	9
571	21	24
572	1	59
573	29	1
574	27	8
575	35	0
576	1	47
577	0	49
578	0	38
579	0	50
580	28	0
581	47	10
582	33	7
583	0	41
584	0	53
585	4	41
586	42	9
587	0	39
588	0	43
589	35	0
590	1	48
591	5	60
592	4	45
593	32	0
594	23	11
595	12	30
596	12	38
597	30	0
598	25	0
599	3	46
600	0	48
601	34	6
602	32	0
603	0	44
604	36	0
605	34	0
606	31	7
607	1	48
608	37	0
609	37	0
610	0	48
611	0	47
612	17	34
613	29	7
614	36	0
615	0	47
616	40	0
617	3	45
618	28	0
619	37	1
620	26	20
621	38	0
622	4	46
623	34	0
624	11	50
625	23	17
626	32	0
627	0	39
628	2	41
629	1	47
630	0	46
631	44	3
632	25	4
633	2	38
634	23	31
635	39	0
636	40	0
637	24	6
638	0	41
639	38	0
640	0	43
641	34	6
642	19	0
643	0	47
644	36	0
645	0	44
646	35	0
647	33	0
648	0	37
649	22	1
650	0	42
651	16	37
652	29	5
653	42	2
654	0	50
655	4	46
656	36	0
657	36	0
658	27	0
659	43	2
660	0	38
661	27	1
662	3	56
663	0	43
664	0	50
665	32	3
666	27	0
667	2	45
668	32	2
669	0	52
670	4	48
671	27	1
672	37	0
673	3	51
674	3	46
675	2	44
676	33	4
677	0	45
678	26	13
679	0	34
680	26	8
681	6	36
682	34	2
683	30	0
684	39	6
685	37	0
686	0	44
687	34	0
688	0	33
689	1	48
690	0	53
691	43	0
692	4	44
693	0	50
694	35	0
695	0	48
696	36	8
697	41	0
698	0	67
699	5	44
700	36	0
701	1	45
702	0	40
703	29	3
704	0	49
705	31	0
706	28	4
707	1	45
708	2	44
709	29	9
710	20	32
711	31	13
712	27	0
713	27	0
714	13	43
715	37	0
716	25	0
717	21	0
718	39	0
719	0	46
720	33	2
721	36	0
722	24	0
723	4	43
724	32	0
725	1	44
726	38	0
727	4	34
728	37	0
729	0	39
730	0	43
731	34	13
732	39	8
733	35	6
734	0	50
735	26	0
736	33	8
737	43	2
738	30	10
739	33	0
740	0	42
741	2	35
742	24	12
743	0	51
744	27	0
745	30	22
746	40	0
747	24	0
748	35	0
749	7	43
750	25	6
751	39	0
752	0	36
753	27	10
754	31	0
755	0	39
756	0	60
757	27	1
758	6	44
759	8	46
760	34	2
761	31	13
762	30	0
763	34	0
764	25	0
765	24	0
766	29	1
767	38	6
768	33	0
769	0	46
770	5	47
771	37	0
772	30	2
773	30	14
774	30	0
775	0	32
776	0	40
777	6	50
778	0	50
779	31	2
780	41	0
781	38	0
782	27	11
783	7	44
784	0	49
785	21	29
786	10	44
787	31	2
788	34	2
789	44	0
790	0	51
791	29	6
792	28	0
793	31	7
794	35	3
795	3	38
796	5	37
797	4	38
798	4	37
799	0	37
800	26	4
801	34	7
802	1	47
803	0	38
804	44	4
805	0	51
806	3	42
807	2	43
808	27	8
809	33	0
810	0	35
811	44	4
812	36	0
813	32	3
814	26	3
815	6	36
816	0	43
817	31	0
818	0	49
819	29	19
820	39	0
821	42	7
822	26	0
823	0	34
824	0	45
825	37	0
826	22	24
827	33	25
828	29	6
829	41	0
830	10	47
831	28	3
832	23	11
833	0	57
834	29	2
835	29	0
836	33	3
837	0	30
838	0	42
839	13	21
840	33	0
841	29	1
842	34	0
843	35	0
844	31	6
845	33	0
846	38	9
847	29	0
848	0	42
849	0	46
850	34	2
851	0	33
852	32	15
853	7	35
854	0	33
855	0	36
856	0	40
857	23	0
858	40	2
859	0	41
860	29	0
861	29	13
862	0	41
863	35	1
864	5	46
865	40	10
866	39	6
867	23	12
868	0	43
869	31	5
870	45	18
871	32	0
872	0	44
873	5	46
874	33	3
875	0	45
876	25	2
877	32	12
878	25	0
879	0	60
880	31	0
881	30	0
882	35	0
883	0	38
884	36	2
885	0	41
886	41	19
887	0	47
888	28	6
889	17	38
890	33	1
891	2	40
892	5	34
893	30	0
894	0	43
895	33	0
896	41	0
897	5	33
898	31	3
899	1	51
900	0	48
901	36	0
902	40	0
903	33	0
904	1	35
905	40	0
906	0	43
907	35	0
908	33	4
909	37	3
910	2	49
911	33	6
912	3	44
913	30	0
914	31	9
915	44	3
916	1	58
917	30	4
918	38	0
919	34	9
920	29	7
921	34	0
922	32	15
923	44	0
924	5	42
925	3	50
926	35	6
927	0	53
928	0	44
929	35	0
930	0	44
931	0	41
932	2	57
933	38	0
934	32	0
935	0	50
936	26	11
937	43	0
938	0	49
939	26	0
940	35	0
941	7	48
942	10	41
943	3	44
944	34	0
945	2	40
946	0	51
947	5	57
948	0	47
949	5	39
950	27	14
951	0	37
952	0	49
953	3	51
954	0	44
955	0	48
956	22	0
957	0	42
958	29	0
959	28	0
960	46	0
961	37	0
962	18	48
963	5	47
964	30	11
965	36	8
966	36	0
967	33	8
968	31	10
969	36	0
970	15	49
971	33	5
972	0	59
973	41	0
974	32	4
975	1	43
976	4	53
977	0	49
978	32	8
979	43	8
980	36	7
981	41	9
982	0	43
983	41	0
984	0	53
985	32	7
986	25	0
987	15	56
988	0	62
989	4	44
990	37	7
991	30	22
992	37	2
993	0	42
994	41	0
995	29	3
996	0	38
997	6	38
998	0	39
999	2	51
1000	2	38
1001	32	2
1002	1	45
1003	0	37
1004	0	45
1005	36	5
1006	2	40
1007	29	3
1008	20	0
1009	6	32
1010	37	11
1011	43	2
1012	4	43
1013	28	9
1014	0	51
1015	35	0
1016	34	0
1017	36	0
1018	27	10
1019	31	4
1020	29	7
1021	0	48
1022	2	43
1023	0	46
1024	0	43
1025	0	40
1026	0	53
1027	30	6
1028	32	0
1029	34	0
1030	18	18
1031	32	13
1032	36	0
1033	24	31
1034	0	45
1035	8	33
1036	0	54
1037	34	4
1038	0	43
1039	0	41
1040	36	0
1041	37	0
1042	34	8
1043	30	8
1044	30	17
1045	1	26
1046	38	5
1047	36	14
1048	43	8
1049	16	22
1050	29	3
1051	33	4
1052	32	2
1053	0	48
1054	4	38
1055	0	39
1056	0	37
1057	38	4
1058	32	0
1059	0	55
1060	30	12
1061	35	0
1062	8	51
1063	0	36
1064	23	2
1065	3	46
1066	0	58
1067	0	58
1068	6	38
1069	0	37
1070	33	20
1071	24	12
1072	43	4
1073	31	0
1074	0	35
1075	32	0
1076	33	13
1077	34	0
1078	38	0
1079	29	4
1080	30	0
1081	1	48
1082	0	49
1083	30	6
1084	43	10
1085	22	12
1086	1	43
1087	0	51
1088	30	6
1089	42	0
1090	0	49
1091	1	24
1092	1	41
1093	0	38
1094	0	43
1095	24	0
1096	37	0
1097	27	16
1098	4	46
1099	0	42
1100	33	7
1101	22	5
1102	19	0
1103	36	0
1104	35	7
1105	25	12
1106	0	35
1107	7	43
1108	1	55
1109	27	7
1110	4	45
1111	0	48
1112	0	36
1113	11	38
1114	0	48
1115	0	48
1116	23	6
1117	1	39
1118	2	36
1119	8	56
1120	29	8
1121	32	0
1122	29	0
1123	25	0
1124	0	47
1125	1	49
1126	34	9
1127	6	26
1128	0	37
1129	0	35
1130	2	46
1131	6	44
1132	23	7
1133	40	2
1134	7	34
1135	6	45
1136	30	1
1137	0	49
1138	37	0
1139	35	13
1140	39	0
1141	17	0
1142	21	11
1143	5	46
1144	39	1
1145	37	0
1146	45	0
1147	0	50
1148	0	48
1149	39	7
1150	0	39
1151	36	0
1152	39	0
1153	39	7
1154	0	40
1155	29	7
1156	0	40
1157	0	51
1158	36	0
1159	0	48
1160	0	55
1161	0	29
1162	4	50
1163	33	0
1164	0	48
1165	0	58
1166	32	0
1167	19	1
1168	5	43
1169	0	54
1170	2	44
1171	44	0
1172	34	0
1173	45	0
1174	8	49
1175	39	5
1176	0	46
1177	27	8
1178	20	0
1179	0	36
1180	32	3
1181	33	2
1182	38	7
1183	26	1
1184	0	33
1185	0	47
1186	11	30
1187	1	37
1188	38	0
1189	0	40
1190	2	34
1191	27	0
1192	45	0
1193	1	35
1194	7	47
1195	11	37
1196	22	6
1197	5	43
1198	0	46
1199	36	0
1200	29	0
1201	1	40
1202	0	39
1203	30	4
1204	0	52
1205	19	0
1206	41	0
1207	31	10
1208	34	0
1209	40	0
1210	2	39
1211	28	1
1212	7	45
1213	7	47
1214	34	6
1215	35	16
1216	0	40
1217	31	1
1218	0	57
1219	3	41
1220	0	53
1221	0	48
1222	29	1
1223	0	40
1224	28	0
1225	3	51
1226	11	48
1227	0	40
1228	33	10
1229	36	4
1230	33	0
1231	32	0
1232	1	35
1233	3	48
1234	2	41
1235	0	55
1236	0	40
1237	0	49
1238	3	36
1239	42	12
1240	0	36
1241	36	0
1242	1	49
1243	27	0
1244	29	0
1245	32	6
1246	47	11
1247	39	0
1248	32	2
1249	0	53
1250	0	56
1251	35	15
1252	0	33
1253	26	0
1254	2	41
1255	25	10
1256	36	0
1257	35	0
1258	26	0
1259	34	9
1260	2	42
1261	0	58
1262	0	42
1263	0	54
1264	33	0
1265	36	0
1266	38	15
1267	34	7
1268	18	27
1269	0	42
1270	44	2
1271	3	33
1272	34	3
1273	35	0
1274	0	45
1275	26	0
1276	28	7
1277	0	39
1278	6	51
1279	0	58
1280	37	7
1281	0	47
1282	24	0
1283	30	0
1284	0	32
1285	0	36
1286	31	6
1287	33	13
1288	2	33
1289	3	42
1290	8	50
1291	5	35
1292	29	0
1293	0	60
1294	0	40
1295	34	2
1296	6	48
1297	41	10
1298	3	46
1299	13	20
1300	32	0
1301	0	40
1302	0	41
1303	41	6
1304	44	13
1305	34	9
1306	0	51
1307	0	37
1308	8	39
1309	27	0
1310	0	43
1311	28	6
1312	17	31
1313	27	6
1314	47	12
1315	5	48
1316	5	63
1317	2	38
1318	42	7
1319	1	34
1320	24	17
1321	42	1
1322	0	33
1323	0	36
1324	27	0
1325	35	13
1326	7	41
1327	5	33
1328	0	44
1329	41	0
1330	32	0
1331	2	45
1332	30	4
1333	2	60
1334	5	55
1335	0	51
1336	2	40
1337	0	44
1338	29	0
1339	0	49
1340	0	44
1341	9	41
1342	30	0
1343	0	24
1344	2	52
1345	24	0
1346	28	11
1347	0	48
1348	31	0
1349	37	9
1350	31	0
1351	0	41
1352	0	32
1353	0	39
1354	0	45
1355	0	32
1356	0	43
1357	27	0
1358	19	30
1359	2	41
1360	20	13
1361	0	37
1362	28	11
1363	0	35
1364	37	12
1365	4	29
1366	0	36
1367	29	0
1368	39	9
1369	6	30
1370	4	43
1371	35	1
1372	1	53
1373	1	36
1374	10	53
1375	18	30
1376	31	0
1377	1	39
1378	39	6
1379	0	42
1380	30	1
1381	29	4
1382	38	0
1383	0	37
1384	21	19
1385	35	9
1386	6	49
1387	35	0
1388	0	39
1389	29	0
1390	30	4
1391	32	11
1392	0	38
1393	35	0
1394	34	0
1395	38	0
1396	3	47
1397	21	0
1398	41	2
1399	1	49
1400	26	0
1401	31	0
1402	34	0
1403	0	47
1404	1	37
1405	36	0
1406	0	44
1407	38	1
1408	26	6
1409	44	5
1410	28	12
1411	3	47
1412	5	54
1413	0	49
1414	3	54
1415	9	42
1416	17	36
1417	23	6
1418	5	45
1419	33	0
1420	0	43
1421	30	7
1422	15	14
1423	0	51
1424	0	47
1425	29	12
1426	3	37
1427	0	38
1428	43	0
1429	31	1
1430	33	0
1431	32	0
1432	33	0
1433	27	0
1434	1	49
1435	0	42
1436	30	10
1437	6	40
1438	6	38
1439	31	12
1440	33	6
1441	0	48
1442	38	6
1443	25	15
1444	31	0
1445	5	43
1446	30	0
1447	0	50
1448	0	44
1449	0	38
1450	0	46
1451	2	50
1452	47	0
1453	4	52
1454	8	35
1455	8	53
1456	33	5
1457	2	42
1458	35	0
1459	23	0
1460	44	9
1461	38	0
1462	3	43
1463	33	0
1464	31	0
1465	1	41
1466	0	47
1467	14	38
1468	21	0
1469	0	46
1470	33	0
1471	29	2
1472	3	35
1473	33	10
1474	0	48
1475	0	54
1476	32	4
1477	0	45
1478	33	9
1479	30	1
1480	0	50
1481	1	44
1482	0	45
1483	36	12
1484	34	0
1485	30	18
1486	0	48
1487	0	38
1488	0	41
1489	39	0
1490	22	21
1491	31	0
1492	32	25
1493	31	13
1494	9	44
1495	38	0
1496	32	0
1497	39	9
1498	39	0
1499	26	2
1500	30	18
1501	28	0
1502	0	43
1503	34	0
1504	37	12
1505	0	47
1506	31	0
1507	1	44
1508	4	45
1509	37	6
1510	8	41
1511	9	48
1512	37	6
1513	7	39
1514	0	29
1515	0	40
1516	34	0
1517	39	2
1518	0	46
1519	29	0
1520	35	0
1521	36	0
1522	27	15
1523	41	0
1524	1	42
1525	0	40
1526	37	16
1527	6	34
1528	0	37
1529	39	0
1530	1	50
1531	0	39
1532	30	0
1533	21	0
1534	24	19
1535	0	45
1536	4	51
1537	33	10
1538	35	5
1539	10	49
1540	30	9
1541	20	11
1542	33	0
1543	39	0
1544	0	51
1545	33	0
1546	22	8
1547	30	5
1548	31	2
1549	29	0
1550	0	35
1551	30	11
1552	28	11
1553	38	0
1554	4	50
1555	0	44
1556	0	50
1557	23	0
1558	39	0
1559	0	47
1560	0	46
1561	0	51
1562	0	41
1563	0	37
1564	3	51
1565	35	0
1566	33	0
1567	0	53
1568	31	0
1569	22	11
1570	2	40
1571	28	0
1572	31	0
1573	0	39
1574	2	47
1575	30	0
1576	29	0
1577	0	37
1578	0	50
1579	30	0
1580	41	8
1581	0	43
1582	3	52
1583	27	0
1584	7	50
1585	25	20
1586	0	50
1587	2	34
1588	41	0
1589	27	0
1590	0	48
1591	0	40
1592	32	1
1593	31	0
1594	1	39
1595	27	0
1596	38	0
1597	40	1
1598	0	47
1599	28	3
1600	38	1
1601	53	0
1602	29	0
1603	37	9
1604	34	0
1605	1	40
1606	1	32
1607	27	1
1608	5	39
1609	33	8
1610	0	44
1611	43	7
1612	32	13
1613	36	0
1614	6	30
1615	3	47
1616	0	39
1617	0	43
1618	9	49
1619	28	8
1620	9	43
1621	0	45
1622	0	55
1623	32	3
1624	0	35
1625	36	20
1626	0	56
1627	1	45
1628	0	46
1629	4	64
1630	35	8
1631	0	44
1632	0	47
1633	24	1
1634	34	1
1635	21	11
1636	36	0
1637	0	50
1638	0	44
1639	32	5
1640	36	10
1641	0	51
1642	28	14
1643	34	0
1644	0	38
1645	0	39
1646	4	42
1647	2	50
1648	27	25
1649	25	0
1650	36	0
1651	27	8
1652	3	51
1653	30	0
1654	0	55
1655	0	44
1656	31	1
1657	28	0
1658	4	37
1659	40	0
1660	36	5
1661	0	48
1662	27	2
1663	36	6
1664	4	46
1665	34	4
1666	0	47
1667	31	0
1668	31	0
1669	21	25
1670	39	16
1671	32	0
1672	3	47
1673	36	0
1674	33	10
1675	17	13
1676	10	35
1677	4	45
1678	0	43
1679	0	50
1680	0	51
1681	1	53
1682	28	7
1683	32	1
1684	35	10
1685	0	46
1686	25	4
1687	36	1
1688	2	48
1689	1	38
1690	36	2
1691	34	0
1692	34	0
1693	27	0
1694	42	0
1695	37	8
1696	6	42
1697	29	0
1698	3	38
1699	2	48
1700	3	41
1701	43	0
1702	13	42
1703	30	0
1704	7	33
1705	2	51
1706	36	0
1707	40	0
1708	29	5
1709	30	0
1710	33	0
1711	32	0
1712	32	14
1713	42	0
1714	4	39
1715	39	14
1716	13	25
1717	0	64
1718	0	48
1719	35	0
1720	0	48
1721	0	46
1722	0	40
1723	25	10
1724	3	23
1725	33	0
1726	33	2
1727	5	43
1728	0	52
1729	9	47
1730	0	57
1731	31	0
1732	6	40
1733	41	0
1734	37	0
1735	1	46
1736	29	9
1737	0	38
1738	5	49
1739	0	36
1740	1	39
1741	33	0
1742	0	37
1743	34	18
1744	38	2
1745	0	41
1746	24	0
1747	37	5
1748	0	41
1749	0	45
1750	9	35
1751	0	44
1752	34	0
1753	0	38
1754	36	4
1755	24	21
1756	13	54
1757	34	7
1758	3	50
1759	12	38
1760	4	49
1761	0	43
1762	29	5
1763	39	3
1764	0	43
1765	0	41
1766	23	0
1767	4	45
1768	1	46
1769	1	53
1770	5	29
1771	42	0
1772	0	41
1773	5	53
1774	0	46
1775	27	0
1776	0	41
1777	39	2
1778	31	0
1779	31	15
1780	29	3
1781	35	4
1782	34	5
1783	44	5
1784	38	0
1785	28	0
1786	31	1
1787	0	56
1788	27	4
1789	9	30
1790	34	7
1791	8	39
1792	0	49
1793	35	2
1794	32	0
1795	31	13
1796	15	24
1797	42	0
1798	0	54
1799	43	0
1800	0	51
1801	8	43
1802	0	41
1803	29	7
1804	26	14
1805	0	44
1806	0	38
1807	38	0
1808	5	41
1809	0	44
1810	33	0
1811	32	8
1812	34	10
1813	19	0
1814	0	34
1815	31	0
1816	2	49
1817	0	45
1818	0	54
1819	35	0
1820	0	42
1821	1	49
1822	38	0
1823	0	38
1824	26	13
1825	2	55
1826	33	0
1827	26	13
1828	0	47
1829	45	6
1830	44	0
1831	30	8
1832	34	0
1833	0	47
1834	37	1
1835	6	37
1836	32	5
1837	1	36
1838	25	1
1839	24	0
1840	34	0
1841	4	42
1842	28	2
1843	38	17
1844	42	2
1845	1	41
1846	33	0
1847	0	35
1848	28	0
1849	24	0
1850	35	1
1851	36	0
1852	32	0
1853	35	0
1854	33	0
1855	41	2
1856	41	9
1857	1	42
1858	19	14
1859	33	14
1860	31	19
1861	0	54
1862	30	11
1863	37	0
1864	38	0
1865	3	40
1866	2	48
1867	3	41
1868	33	9
1869	27	7
1870	37	12
1871	3	47
1872	32	11
1873	36	0
1874	0	43
1875	25	0
1876	30	0
1877	36	7
1878	0	43
1879	16	24
1880	0	53
1881	35	0
1882	42	0
1883	36	7
1884	38	0
1885	0	45
1886	39	0
1887	8	42
1888	1	42
1889	0	41
1890	24	0
1891	0	45
1892	33	4
1893	40	9
1894	38	3
1895	0	43
1896	0	42
1897	27	29
1898	34	13
1899	23	5
1900	3	37
1901	30	0
1902	37	0
1903	38	3
1904	35	0
1905	24	4
1906	0	46
1907	0	36
1908	20	19
1909	0	43
1910	29	19
1911	38	0
1912	6	55
1913	0	27
1914	4	48
1915	9	41
1916	36	7
1917	39	2
1918	31	0
1919	15	43
1920	1	51
1921	33	0
1922	0	50
1923	0	43
1924	4	47
1925	39	9
1926	5	43
1927	25	29
1928	39	8
1929	2	39
1930	0	42
1931	2	62
1932	1	43
1933	38	0
1934	2	35
1935	32	0
1936	0	46
1937	2	48
1938	3	39
1939	0	43
1940	3	37
1941	28	2
1942	19	14
1943	46	0
1944	38	0
1945	5	52
1946	36	5
1947	40	0
1948	0	50
1949	0	43
1950	29	0
1951	33	11
1952	2	54
1953	0	32
1954	0	51
1955	0	40
1956	25	0
1957	5	30
1958	8	43
1959	38	0
1960	0	49
1961	9	42
1962	34	0
1963	1	60
1964	5	37
1965	17	30
1966	0	49
1967	39	0
1968	31	0
1969	35	0
1970	0	44
1971	26	0
1972	40	8
1973	1	45
1974	0	40
1975	31	5
1976	32	4
1977	0	42
1978	1	35
1979	32	0
1980	1	40
1981	29	0
1982	0	42
1983	45	10
1984	30	0
1985	34	2
1986	4	44
1987	37	0
1988	31	9
1989	0	42
1990	0	62
1991	24	0
1992	0	51
1993	38	11
1994	0	47
1995	3	40
1996	32	5
1997	28	0
1998	30	2
1999	37	0
[truncated: 8,001 more rows]
