# Supplementary material for: Generalized method of moments for estimating parameters of stochastic reaction networks
Source: BMC Syst Biol. 2016 Oct 21;10:98. doi: 10.1186/s12918-016-0342-8 (PMC5073941; doi:10.1186/s12918-016-0342-8)
Supplement: Additional file 2 — Matlab code and data. This file contains the Matlab codes and samples which were used to produce the results. (GZ 9349 kb) [file 12918_2016_342_MOESM2_ESM.gz › Data/Exclusive Switch/samples/18/t002.csv]

trajectory	P1	P2
1	57	6
2	4	65
3	0	76
4	9	73
5	51	3
6	0	88
7	0	74
8	58	0
9	0	68
10	0	80
11	55	0
12	46	10
13	0	78
14	57	0
15	51	1
16	3	75
17	40	0
18	54	8
19	73	1
20	65	20
21	0	73
22	41	6
23	4	76
24	63	0
25	8	79
26	53	6
27	0	76
28	48	6
29	60	0
30	64	0
31	4	78
32	0	75
33	56	0
34	0	77
35	63	0
36	61	1
37	0	82
38	68	13
39	62	5
40	57	0
41	1	84
42	47	4
43	69	0
44	67	1
45	0	67
46	42	31
47	0	80
48	5	95
49	0	72
50	56	6
51	5	75
52	0	66
53	50	1
54	68	8
55	2	82
56	0	81
57	56	9
58	64	0
59	59	1
60	0	82
61	57	2
62	0	64
63	1	76
64	49	0
65	51	1
66	64	3
67	7	95
68	2	100
69	0	72
70	60	3
71	0	67
72	0	69
73	1	72
74	0	69
75	53	4
76	3	78
77	57	0
78	3	66
79	39	6
80	8	66
81	0	74
82	52	0
83	56	3
84	4	69
85	52	26
86	56	9
87	2	75
88	0	79
89	63	2
90	74	7
91	57	5
92	5	86
93	63	0
94	1	61
95	0	88
96	0	84
97	1	63
98	66	4
99	1	79
100	0	75
101	57	0
102	75	7
103	75	6
104	54	0
105	61	4
106	0	88
107	59	2
108	0	83
109	67	0
110	54	1
111	58	0
112	0	71
113	59	3
114	48	0
115	4	84
116	61	0
117	50	0
118	56	1
119	57	4
120	0	85
121	61	0
122	48	4
123	0	80
124	55	4
125	63	0
126	46	2
127	48	0
128	57	0
129	50	0
130	0	88
131	2	90
132	8	75
133	69	0
134	0	84
135	50	3
136	58	6
137	0	80
138	7	86
139	0	88
140	0	76
141	1	67
142	54	0
143	64	0
144	65	5
145	0	67
146	0	91
147	47	0
148	60	0
149	0	72
150	75	0
151	2	84
152	49	14
153	5	97
154	0	70
155	1	93
156	2	85
157	4	81
158	63	0
159	0	82
160	1	83
161	0	87
162	73	1
163	0	83
164	49	13
165	44	31
166	1	79
167	62	0
168	60	0
169	0	68
170	49	16
171	12	66
172	7	67
173	61	0
174	60	6
175	60	10
176	63	0
177	46	2
178	60	0
179	0	90
180	5	94
181	0	74
182	50	0
183	58	5
184	53	2
185	71	2
186	8	88
187	1	83
188	0	82
189	4	88
190	0	82
191	0	84
192	0	75
193	2	86
194	47	0
195	0	71
196	0	72
197	55	0
198	3	91
199	4	90
200	53	0
201	57	0
202	57	0
203	54	5
204	62	4
205	0	74
206	59	1
207	72	5
208	4	75
209	51	2
210	1	76
211	62	19
212	3	91
213	60	2
214	0	77
215	1	57
216	0	77
217	60	0
218	16	69
219	3	78
220	41	0
221	64	3
222	65	7
223	49	7
224	10	75
225	62	13
226	51	10
227	66	0
228	1	68
229	74	5
230	2	89
231	0	76
232	32	57
233	1	71
234	10	79
235	0	86
236	59	0
237	0	76
238	59	5
239	53	4
240	54	2
241	5	69
242	0	83
243	47	11
244	5	87
245	31	46
246	71	0
247	0	77
248	4	75
249	3	87
250	8	88
251	69	6
252	75	11
253	60	0
254	2	65
255	30	47
256	6	107
257	50	12
258	58	0
259	63	6
260	61	13
261	2	75
262	0	80
263	53	1
264	0	74
265	81	8
266	54	4
267	69	4
268	67	1
269	55	7
270	7	63
271	0	70
272	0	85
273	71	1
274	63	13
275	62	7
276	2	57
277	41	0
278	0	72
279	50	2
280	7	60
281	7	75
282	1	81
283	1	70
284	4	83
285	49	10
286	65	0
287	55	0
288	61	6
289	11	82
290	14	68
291	0	80
292	44	1
293	0	82
294	52	0
295	35	35
296	60	8
297	0	71
298	43	30
299	0	88
300	69	4
301	59	0
302	68	0
303	64	0
304	62	1
305	0	73
306	57	1
307	8	73
308	0	80
309	57	4
310	0	76
311	62	10
312	0	84
313	54	0
314	0	97
315	71	1
316	0	67
317	71	0
318	49	0
319	65	0
320	8	76
321	0	72
322	46	5
323	52	2
324	57	1
325	3	92
326	3	80
327	5	72
328	0	78
329	1	69
330	70	0
331	65	7
332	27	51
333	0	74
334	82	0
335	0	86
336	33	26
337	0	80
338	0	72
339	0	90
340	0	67
341	0	82
342	0	69
343	65	5
344	66	3
345	64	2
346	0	79
347	3	77
348	53	0
349	65	3
350	48	9
351	1	73
352	0	74
353	42	34
354	0	79
355	0	71
356	50	7
357	0	61
358	56	0
359	7	73
360	64	0
361	66	0
362	50	4
363	51	5
364	5	84
365	0	77
366	69	2
367	56	4
368	9	82
369	1	71
370	52	1
371	6	75
372	61	1
373	64	5
374	0	70
375	56	7
376	54	6
377	74	0
378	54	17
379	56	0
380	39	46
381	1	78
382	59	0
383	63	6
384	0	84
385	63	0
386	0	76
387	49	9
388	56	0
389	58	3
390	50	11
391	62	0
392	0	85
393	65	0
394	0	68
395	68	4
396	0	71
397	0	82
398	0	70
399	61	10
400	1	61
401	0	74
402	50	0
403	70	0
404	60	4
405	0	96
406	1	79
407	62	0
408	52	3
409	0	70
410	1	67
411	60	5
412	67	3
413	2	73
414	70	0
415	0	79
416	63	0
417	60	5
418	58	4
419	59	0
420	56	5
421	53	1
422	0	76
423	1	83
424	63	0
425	63	2
426	70	2
427	49	4
428	65	0
429	60	2
430	0	101
431	65	9
432	2	82
433	59	10
434	4	77
435	11	70
436	56	2
437	55	0
438	74	2
439	66	4
440	69	0
441	4	55
442	60	6
443	60	0
444	61	0
445	59	0
446	2	69
447	58	4
448	59	0
449	0	86
450	0	87
451	45	3
452	53	0
453	3	76
454	0	77
455	0	79
456	57	9
457	3	81
458	59	0
459	55	4
460	69	0
461	59	2
462	64	9
463	65	0
464	0	60
465	64	0
466	0	67
467	72	0
468	47	7
469	61	7
470	1	83
471	62	3
472	52	1
473	64	4
474	32	33
475	11	66
476	58	1
477	58	0
478	54	2
479	0	80
480	52	0
481	64	1
482	2	79
483	60	0
484	4	71
485	52	9
486	55	3
487	0	81
488	67	7
489	50	6
490	54	0
491	55	0
492	51	5
493	70	0
494	0	69
495	1	62
496	60	14
497	57	2
498	59	4
499	57	0
500	1	56
501	60	10
502	19	57
503	0	89
504	59	0
505	0	78
506	5	73
507	0	95
508	2	80
509	0	91
510	69	4
511	0	84
512	63	8
513	0	78
514	1	82
515	5	79
516	0	83
517	0	59
518	54	17
519	64	5
520	71	0
521	1	77
522	8	72
523	56	1
524	0	62
525	49	6
526	5	79
527	48	0
528	64	3
529	3	75
530	0	71
531	3	104
532	0	89
533	59	0
534	24	65
535	3	73
536	0	74
537	0	80
538	0	79
539	54	19
540	66	2
541	64	8
542	62	0
543	55	0
544	44	0
545	0	98
546	14	73
547	63	0
548	60	0
549	60	0
550	18	51
551	53	1
552	2	93
553	0	63
554	0	81
555	1	73
556	3	79
557	0	95
558	53	14
559	51	0
560	53	0
561	64	0
562	4	74
563	72	0
564	53	2
565	22	69
566	71	2
567	2	90
568	55	4
569	49	0
570	58	4
571	1	79
572	3	90
573	3	85
574	53	1
575	60	1
576	0	97
577	0	91
578	62	5
579	60	4
580	57	0
581	67	0
582	0	91
583	56	0
584	64	0
585	54	3
586	58	0
587	45	2
588	0	99
589	57	1
590	67	1
591	0	83
592	63	0
593	4	92
594	51	4
595	52	0
596	0	88
597	47	0
598	49	0
599	49	9
600	1	90
601	52	13
602	0	79
603	4	90
604	6	87
605	68	0
606	54	3
607	0	86
608	47	0
609	61	15
610	41	10
611	50	4
612	1	91
613	62	1
614	64	0
615	50	0
616	61	0
617	1	73
618	60	3
619	1	72
620	51	2
621	0	69
622	1	86
623	0	83
624	61	0
625	55	0
626	60	10
627	49	3
628	61	3
629	0	78
630	0	85
631	0	58
632	0	72
633	63	11
634	7	63
635	0	74
636	49	4
637	58	0
638	2	83
639	65	4
640	62	0
641	65	0
642	2	73
643	0	72
644	0	85
645	1	91
646	48	25
647	54	8
648	2	81
649	4	73
650	8	103
651	60	0
652	54	0
653	29	35
654	5	60
655	6	84
656	0	58
657	0	75
658	0	74
659	63	0
660	69	4
661	0	103
662	70	1
663	0	84
664	2	81
665	0	78
666	59	0
667	56	0
668	19	53
669	12	67
670	54	0
671	6	79
672	57	0
673	0	91
674	0	80
675	7	78
676	50	0
677	66	8
678	51	21
679	48	10
680	65	0
681	0	94
682	59	6
683	1	72
684	0	68
685	0	72
686	0	79
687	0	76
688	62	3
689	0	72
690	61	0
691	0	84
692	18	74
693	74	6
694	0	86
695	2	67
696	3	80
697	61	0
698	52	1
699	65	9
700	56	3
701	53	3
702	7	89
703	65	8
704	0	97
705	42	1
706	1	78
707	4	86
708	0	78
709	5	70
710	57	15
711	0	84
712	47	6
713	53	2
714	1	72
715	2	63
716	0	65
717	7	91
718	54	0
719	58	3
720	45	11
721	65	0
722	59	0
723	5	82
724	1	100
725	4	103
726	58	4
727	46	3
728	63	1
729	52	0
730	0	71
731	51	1
732	55	0
733	57	3
734	71	3
735	0	82
736	67	3
737	0	57
738	1	71
739	0	94
740	1	74
741	60	1
742	0	75
743	52	7
744	64	5
745	53	0
746	62	3
747	54	10
748	0	68
749	52	0
750	56	10
751	67	0
752	0	102
753	60	4
754	4	90
755	62	2
756	0	78
757	1	80
758	62	5
759	52	0
760	0	80
761	44	0
762	0	70
763	0	85
764	0	81
765	60	0
766	1	79
767	1	68
768	0	72
769	0	94
770	2	64
771	51	5
772	2	78
773	1	84
774	57	5
775	56	0
776	61	1
777	0	68
778	65	5
779	49	15
780	51	0
781	0	57
782	41	4
783	57	2
784	59	7
785	1	78
786	58	7
787	2	77
788	0	85
789	68	0
790	62	5
791	1	76
792	51	5
793	49	1
794	58	3
795	0	89
796	2	66
797	6	75
798	68	9
799	52	0
800	1	70
801	50	0
802	5	66
803	0	87
804	0	81
805	3	69
806	0	81
807	0	81
808	3	89
809	0	70
810	38	28
811	63	2
812	0	88
813	0	77
814	54	15
815	51	0
816	0	78
817	56	0
818	0	78
819	0	76
820	13	55
821	60	0
822	45	1
823	57	4
824	59	3
825	3	74
826	49	3
827	1	84
828	56	0
829	6	85
830	66	1
831	62	3
832	31	59
833	64	4
834	0	67
835	46	2
836	48	0
837	1	62
838	56	0
839	0	82
840	0	75
841	4	70
842	0	77
843	55	1
844	12	65
845	58	4
846	7	73
847	59	0
848	42	2
849	2	79
850	1	83
851	0	85
852	65	0
853	0	59
854	59	4
855	66	1
856	41	4
857	61	0
858	1	87
859	0	80
860	0	88
861	7	88
862	53	0
863	69	4
864	46	0
865	5	83
866	0	80
867	0	92
868	0	75
869	45	23
870	0	82
871	35	36
872	1	70
873	0	93
874	9	65
875	3	77
876	1	81
877	0	68
878	7	85
879	72	3
880	0	87
881	62	4
882	3	94
883	75	4
884	61	2
885	63	3
886	7	52
887	4	71
888	3	89
889	0	81
890	1	82
891	47	10
892	1	73
893	1	82
894	6	86
895	63	8
896	3	90
897	0	86
898	0	63
899	60	10
900	0	84
901	66	0
902	5	75
903	56	3
904	52	0
905	3	86
906	49	0
907	1	77
908	0	70
909	59	9
910	6	81
911	2	83
912	62	0
913	0	67
914	2	69
915	40	6
916	53	2
917	56	0
918	64	7
919	2	80
920	53	4
921	56	0
922	3	86
923	55	0
924	54	11
925	0	91
926	48	0
927	53	0
928	0	77
929	1	71
930	75	3
931	5	79
932	4	67
933	0	77
934	62	0
935	0	66
936	0	66
937	0	82
938	0	79
939	3	81
940	0	74
941	64	0
942	0	87
943	51	0
944	54	4
945	0	71
946	61	1
947	0	81
948	66	0
949	1	74
950	0	80
951	58	0
952	70	0
953	55	8
954	52	0
955	55	1
956	0	80
957	2	62
958	58	0
959	0	80
960	2	75
961	0	73
962	12	46
963	1	88
964	48	0
965	62	10
966	0	71
967	3	79
968	69	0
969	62	8
970	0	75
971	0	74
972	47	8
973	53	0
974	58	0
975	46	5
976	78	0
977	1	82
978	56	3
979	64	0
980	0	82
981	49	13
982	64	4
983	2	88
984	69	1
985	73	0
986	65	0
987	0	89
988	43	8
989	61	0
990	0	58
991	66	3
992	0	85
993	67	9
994	52	0
995	0	92
996	1	80
997	0	96
998	60	5
999	0	79
1000	5	81
1001	48	1
1002	62	1
1003	55	5
1004	42	9
1005	41	25
1006	0	70
1007	0	86
1008	1	76
1009	52	0
1010	62	2
1011	5	81
1012	0	66
1013	65	5
1014	58	0
1015	52	0
1016	0	80
1017	77	8
1018	56	0
1019	2	75
1020	67	0
1021	49	4
1022	62	1
1023	55	0
1024	1	81
1025	47	8
1026	58	5
1027	0	78
1028	0	81
1029	7	77
1030	50	1
1031	0	68
1032	61	0
1033	55	5
1034	0	71
1035	63	6
1036	73	0
1037	0	66
1038	55	6
1039	2	76
1040	0	80
1041	1	78
1042	57	3
1043	54	1
1044	70	0
1045	55	0
1046	59	0
1047	0	76
1048	62	3
1049	58	1
1050	50	0
1051	68	1
1052	44	0
1053	12	86
1054	60	0
1055	2	97
1056	1	83
1057	11	69
1058	70	0
1059	44	20
1060	0	70
1061	58	1
1062	0	85
1063	0	113
1064	3	74
1065	66	5
1066	3	75
1067	1	74
1068	2	61
1069	53	25
1070	60	12
1071	2	85
1072	0	85
1073	0	83
1074	72	0
1075	53	19
1076	33	26
1077	64	5
1078	0	83
1079	57	0
1080	62	0
1081	22	59
1082	66	0
1083	5	84
1084	0	70
1085	2	65
1086	65	5
1087	62	0
1088	52	15
1089	69	0
1090	70	1
1091	53	8
1092	61	17
1093	55	3
1094	0	64
1095	76	2
1096	60	7
1097	10	71
1098	57	0
1099	61	0
1100	2	74
1101	56	7
1102	0	82
1103	2	80
1104	60	0
1105	48	0
1106	51	2
1107	55	1
1108	63	14
1109	54	0
1110	0	80
1111	0	93
1112	45	0
1113	53	10
1114	74	17
1115	4	85
1116	61	2
1117	0	73
1118	6	74
1119	72	1
1120	54	2
1121	50	13
1122	0	67
1123	58	0
1124	55	4
1125	56	0
1126	0	79
1127	45	0
1128	0	91
1129	8	65
1130	68	11
1131	70	17
1132	1	88
1133	63	5
1134	0	92
1135	6	91
1136	5	71
1137	67	0
1138	5	74
1139	0	84
1140	65	9
1141	0	68
1142	65	14
1143	1	78
1144	0	63
1145	77	8
1146	1	85
1147	44	12
1148	2	81
1149	57	9
1150	63	0
1151	63	1
1152	0	84
1153	0	99
1154	0	72
1155	65	8
1156	64	2
1157	0	97
1158	69	0
1159	55	7
1160	2	80
1161	48	5
1162	64	2
1163	4	84
1164	57	0
1165	1	80
1166	3	75
1167	23	56
1168	2	67
1169	50	0
1170	5	83
1171	65	0
1172	43	0
1173	41	3
1174	77	4
1175	0	78
1176	59	6
1177	2	80
1178	7	58
1179	1	87
1180	50	11
1181	57	0
1182	55	0
1183	54	1
1184	3	70
1185	67	0
1186	67	0
1187	69	1
1188	1	86
1189	46	1
1190	0	75
1191	61	0
1192	62	1
1193	10	69
1194	2	71
1195	3	73
1196	68	6
1197	4	96
1198	50	0
1199	60	0
1200	0	71
1201	4	83
1202	66	0
1203	56	1
1204	1	73
1205	37	34
1206	4	78
1207	66	1
1208	2	79
1209	0	71
1210	61	2
1211	45	0
1212	0	71
1213	63	0
1214	71	3
1215	0	70
1216	4	88
1217	60	0
1218	5	86
1219	65	7
1220	52	5
1221	62	3
1222	58	4
1223	57	4
1224	65	10
1225	69	14
1226	56	0
1227	57	1
1228	5	77
1229	0	86
1230	48	0
1231	63	3
1232	0	82
1233	55	0
1234	1	67
1235	71	1
1236	2	85
1237	63	2
1238	22	49
1239	72	4
1240	73	0
1241	4	93
1242	63	0
1243	67	7
1244	64	8
1245	66	7
1246	0	79
1247	61	10
1248	0	83
1249	44	2
1250	64	10
1251	71	8
1252	8	75
1253	57	7
1254	0	74
1255	1	68
1256	44	9
1257	0	78
1258	73	7
1259	65	0
1260	56	6
1261	0	79
1262	3	71
1263	0	80
1264	0	78
1265	0	79
1266	46	4
1267	67	0
1268	58	2
1269	4	84
1270	66	0
1271	74	0
1272	65	0
1273	0	79
1274	68	0
1275	3	76
1276	52	13
1277	59	6
1278	0	77
1279	1	70
1280	7	86
1281	0	84
1282	0	72
1283	50	0
1284	4	67
1285	0	92
1286	5	88
1287	0	64
1288	64	7
1289	0	82
1290	66	6
1291	66	0
1292	0	89
1293	3	84
1294	60	11
1295	57	0
1296	3	79
1297	0	85
1298	60	7
1299	51	0
1300	8	60
1301	0	84
1302	0	86
1303	3	65
1304	9	60
1305	6	69
1306	3	101
1307	59	0
1308	55	7
1309	1	76
1310	50	6
1311	52	0
1312	51	3
1313	48	3
1314	0	70
1315	61	10
1316	65	1
1317	63	0
1318	1	67
1319	62	0
1320	3	71
1321	0	80
1322	0	70
1323	8	78
1324	0	89
1325	0	77
1326	0	74
1327	0	88
1328	0	72
1329	4	81
1330	5	72
1331	51	11
1332	61	2
1333	62	2
1334	0	76
1335	53	0
1336	70	4
1337	71	3
1338	63	7
1339	67	6
1340	71	0
1341	0	103
1342	0	65
1343	61	5
1344	68	8
1345	50	6
1346	0	80
1347	55	0
1348	58	1
1349	68	0
1350	25	54
1351	18	60
1352	62	0
1353	53	9
1354	50	2
1355	1	82
1356	55	8
1357	0	81
1358	1	80
1359	2	91
1360	55	1
1361	0	74
1362	70	1
1363	60	0
1364	52	1
1365	46	0
1366	53	0
1367	1	75
1368	0	76
1369	3	82
1370	54	0
1371	59	0
1372	58	0
1373	75	0
1374	60	3
1375	62	5
1376	72	0
1377	49	10
1378	1	73
1379	60	3
1380	64	0
1381	56	0
1382	0	68
1383	0	84
1384	42	0
1385	60	1
1386	63	0
1387	61	0
1388	4	88
1389	55	0
1390	2	72
1391	55	0
1392	0	70
1393	68	3
1394	0	73
1395	57	0
1396	67	2
1397	0	64
1398	0	64
1399	0	77
1400	0	64
1401	66	0
1402	48	0
1403	0	76
1404	51	0
1405	51	0
1406	6	58
1407	1	72
1408	73	3
1409	0	81
1410	0	87
1411	62	3
1412	1	76
1413	0	83
1414	2	80
1415	0	77
1416	0	89
1417	0	72
1418	61	0
1419	1	72
1420	60	0
1421	66	2
1422	2	79
1423	0	82
1424	64	0
1425	3	77
1426	63	1
1427	42	2
1428	56	0
1429	71	1
1430	2	75
1431	0	80
1432	53	14
1433	67	0
1434	52	5
1435	0	75
1436	70	0
1437	70	5
1438	0	85
1439	51	10
1440	5	89
1441	64	0
1442	4	91
1443	54	0
1444	60	5
1445	5	71
1446	65	0
1447	60	7
1448	52	3
1449	61	0
1450	55	0
1451	51	5
1452	1	79
1453	56	0
1454	60	0
1455	74	2
1456	60	4
1457	1	75
1458	54	0
1459	65	0
1460	55	1
1461	11	91
1462	0	79
1463	10	69
1464	73	7
1465	2	83
1466	0	83
1467	3	63
1468	1	75
1469	2	87
1470	48	2
1471	65	0
1472	0	83
1473	62	4
1474	27	42
1475	62	0
1476	64	10
1477	0	88
1478	0	75
1479	56	16
1480	54	6
1481	11	63
1482	70	0
1483	3	87
1484	1	71
1485	52	14
1486	0	96
1487	46	21
1488	48	0
1489	52	0
1490	0	61
1491	1	85
1492	0	80
1493	16	81
1494	2	72
1495	60	1
1496	0	81
1497	57	8
1498	49	0
1499	70	0
1500	63	0
1501	68	1
1502	3	84
1503	0	88
1504	52	2
1505	1	82
1506	0	88
1507	63	7
1508	51	0
1509	0	87
1510	54	0
1511	6	79
1512	55	5
1513	58	6
1514	1	79
1515	0	79
1516	53	0
1517	58	5
1518	48	3
1519	60	0
1520	60	0
1521	73	3
1522	4	78
1523	2	82
1524	0	76
1525	57	0
1526	0	82
1527	3	81
1528	5	68
1529	55	8
1530	59	0
1531	73	0
1532	2	65
1533	4	76
1534	2	78
1535	72	1
1536	5	73
1537	34	21
1538	0	71
1539	52	7
1540	6	78
1541	0	94
1542	0	74
1543	50	6
1544	2	61
1545	65	1
1546	59	9
1547	62	7
1548	70	6
1549	67	0
1550	6	76
1551	48	0
1552	1	62
1553	68	0
1554	59	0
1555	60	9
1556	21	57
1557	0	90
1558	63	8
1559	12	60
1560	56	0
1561	57	0
1562	0	74
1563	59	0
1564	62	1
1565	7	66
1566	0	88
1567	66	1
1568	0	80
1569	6	67
1570	56	0
1571	55	0
1572	67	12
1573	64	3
1574	70	0
1575	64	1
1576	0	76
1577	3	78
1578	9	76
1579	44	1
1580	0	78
1581	48	33
1582	51	0
1583	52	0
1584	55	2
1585	1	70
1586	56	9
1587	67	0
1588	10	73
1589	1	91
1590	61	0
1591	0	78
1592	63	1
1593	45	8
1594	71	1
1595	48	0
1596	3	61
1597	2	72
1598	48	0
1599	22	59
1600	0	91
1601	53	12
1602	0	86
1603	53	0
1604	46	4
1605	67	0
1606	60	7
1607	0	74
1608	3	73
1609	68	0
1610	12	69
1611	56	13
1612	1	53
1613	51	0
1614	57	0
1615	70	1
1616	5	71
1617	57	3
1618	51	9
1619	1	80
1620	10	81
1621	0	91
1622	0	79
1623	59	0
1624	59	0
1625	70	0
1626	52	16
1627	2	92
1628	59	0
1629	5	71
1630	0	72
1631	2	97
1632	61	2
1633	50	1
1634	65	0
1635	61	0
1636	54	5
1637	60	0
1638	69	13
1639	56	0
1640	3	75
1641	2	81
1642	1	70
1643	0	91
1644	61	3
1645	6	78
1646	72	11
1647	52	0
1648	58	7
1649	5	80
1650	45	22
1651	32	46
1652	56	0
1653	54	1
1654	0	76
1655	72	0
1656	0	77
1657	57	3
1658	63	0
1659	1	72
1660	22	54
1661	64	7
1662	49	6
1663	72	0
1664	7	78
1665	0	86
1666	17	66
1667	0	84
1668	52	4
1669	60	0
1670	56	1
1671	64	1
1672	50	6
1673	3	92
1674	72	1
1675	56	0
1676	1	78
1677	44	0
1678	71	3
1679	0	95
1680	61	7
1681	55	2
1682	59	0
1683	6	83
1684	56	7
1685	8	65
1686	1	75
1687	63	3
1688	41	22
1689	0	80
1690	0	81
1691	4	83
1692	71	2
1693	0	70
1694	56	4
1695	0	78
1696	63	0
1697	54	0
1698	66	2
1699	1	62
1700	63	0
1701	0	89
1702	66	4
1703	62	0
1704	58	8
1705	3	68
1706	63	0
1707	63	0
1708	0	100
1709	0	79
1710	61	1
1711	0	82
1712	41	26
1713	45	3
1714	0	80
1715	0	81
1716	2	79
1717	58	0
1718	65	1
1719	2	88
1720	48	0
1721	60	8
1722	55	0
1723	8	68
1724	57	3
1725	6	75
1726	67	0
1727	46	4
1728	2	79
1729	70	0
1730	52	0
1731	0	75
1732	0	76
1733	69	0
1734	63	0
1735	12	68
1736	75	0
1737	58	23
1738	55	5
1739	2	90
1740	64	0
1741	1	77
1742	60	0
1743	7	83
1744	63	0
1745	4	89
1746	59	2
1747	0	74
1748	0	86
1749	0	78
1750	0	76
1751	7	54
1752	0	107
1753	2	73
1754	3	87
1755	1	76
1756	45	0
1757	51	5
1758	1	88
1759	0	78
1760	2	74
1761	63	6
1762	54	8
1763	38	29
1764	2	71
1765	47	16
1766	0	84
1767	61	0
1768	0	76
1769	5	65
1770	51	2
1771	64	0
1772	6	88
1773	63	0
1774	59	0
1775	8	93
1776	0	78
1777	56	0
1778	67	4
1779	67	4
1780	0	65
1781	56	0
1782	46	0
1783	54	0
1784	0	71
1785	4	65
1786	6	71
1787	1	85
1788	0	67
1789	0	76
1790	4	90
1791	5	92
1792	61	14
1793	63	18
1794	64	0
1795	0	79
1796	60	0
1797	6	77
1798	0	67
1799	0	93
1800	0	68
1801	0	83
1802	55	0
1803	56	0
1804	54	0
1805	57	1
1806	46	1
1807	59	3
1808	72	1
1809	2	77
1810	57	9
1811	53	4
1812	64	0
1813	0	72
1814	66	8
1815	0	80
1816	61	0
1817	45	24
1818	56	0
1819	54	0
1820	0	72
1821	0	73
1822	43	31
1823	54	8
1824	60	0
1825	56	20
1826	0	80
1827	63	0
1828	0	58
1829	0	78
1830	0	77
1831	70	0
1832	66	4
1833	49	15
1834	61	0
1835	0	72
1836	59	6
1837	5	79
1838	52	0
1839	23	71
1840	55	5
1841	2	74
1842	65	1
1843	0	91
1844	76	1
1845	2	82
1846	3	87
1847	57	2
1848	6	72
1849	0	71
1850	19	57
1851	73	1
1852	53	0
1853	55	0
1854	0	74
1855	56	0
1856	67	0
1857	60	6
1858	40	0
1859	70	1
1860	58	0
1861	2	86
1862	3	49
1863	63	7
1864	59	0
1865	0	84
1866	2	80
1867	1	81
1868	50	1
1869	61	2
1870	2	61
1871	61	0
1872	74	0
1873	0	78
1874	47	2
1875	0	77
1876	59	9
1877	58	9
1878	9	68
1879	59	15
1880	60	0
1881	66	0
1882	49	7
1883	52	0
1884	0	85
1885	5	76
1886	52	7
1887	0	88
1888	0	89
1889	64	0
1890	11	50
1891	60	0
1892	50	2
1893	8	67
1894	50	10
1895	64	6
1896	65	4
1897	67	0
1898	55	1
1899	53	7
1900	49	0
1901	63	0
1902	0	79
1903	54	3
1904	0	81
1905	2	75
1906	1	80
1907	46	0
1908	67	0
1909	54	0
1910	64	5
1911	21	64
1912	66	1
1913	8	82
1914	50	2
1915	0	80
1916	54	0
1917	5	74
1918	41	0
1919	64	0
1920	20	50
1921	45	8
1922	53	0
1923	66	9
1924	0	84
1925	55	0
1926	55	11
1927	65	0
1928	49	6
1929	0	62
1930	3	68
1931	42	32
1932	0	82
1933	39	31
1934	59	2
1935	48	19
1936	2	80
1937	0	84
1938	50	5
1939	61	0
1940	72	13
1941	0	63
1942	6	68
1943	21	39
1944	3	73
1945	4	81
1946	0	79
1947	57	10
1948	0	77
1949	0	70
1950	5	73
1951	2	68
1952	46	8
1953	61	0
1954	67	14
1955	61	4
1956	65	0
1957	5	96
1958	0	63
1959	59	5
1960	55	0
1961	63	0
1962	0	69
1963	5	76
1964	50	0
1965	65	0
1966	60	0
1967	49	0
1968	60	0
1969	63	5
1970	0	73
1971	0	90
1972	0	80
1973	59	0
1974	0	71
1975	0	79
1976	58	2
1977	58	2
1978	24	45
1979	72	3
1980	57	0
1981	56	3
1982	0	74
1983	67	0
1984	63	5
1985	43	9
1986	1	77
1987	56	0
1988	4	75
1989	48	0
1990	2	76
1991	0	92
1992	63	0
1993	51	11
1994	0	95
1995	63	9
1996	51	11
1997	3	78
1998	2	81
1999	0	78
[truncated: 8,001 more rows]
