# Supplementary material for: Generalized method of moments for estimating parameters of stochastic reaction networks
Source: BMC Syst Biol. 2016 Oct 21;10:98. doi: 10.1186/s12918-016-0342-8 (PMC5073941; doi:10.1186/s12918-016-0342-8)
Supplement: Additional file 2 — Matlab code and data. This file contains the Matlab codes and samples which were used to produce the results. (GZ 9349 kb) [file 12918_2016_342_MOESM2_ESM.gz › Data/Exclusive Switch/samples/4/t003.csv]

trajectory	P1	P2
1	80	0
2	1	97
3	0	102
4	1	104
5	2	103
6	0	90
7	0	88
8	101	0
9	74	4
10	1	106
11	0	101
12	0	97
13	2	84
14	82	0
15	0	111
16	0	108
17	68	2
18	77	4
19	77	14
20	1	96
21	83	4
22	0	108
23	59	5
24	0	104
25	85	7
26	8	78
27	90	3
28	73	3
29	83	0
30	80	0
31	76	0
32	76	0
33	85	4
34	78	1
35	0	120
36	4	128
37	0	92
38	57	8
39	5	130
40	0	112
41	79	0
42	0	120
43	84	4
44	3	94
45	2	102
46	1	124
47	82	0
48	0	111
49	85	0
50	60	9
51	0	108
52	0	123
53	0	105
54	73	2
55	3	117
56	75	0
57	55	14
58	69	4
59	14	87
60	0	125
61	83	2
62	82	0
63	2	98
64	81	2
65	1	111
66	95	0
67	72	7
68	0	91
69	87	0
70	85	0
71	69	24
72	82	3
73	84	0
74	0	105
75	98	3
76	72	1
77	0	107
78	44	49
79	0	95
80	9	95
81	75	1
82	78	0
83	82	0
84	64	2
85	0	96
86	0	114
87	70	3
88	0	97
89	2	106
90	71	0
91	82	0
92	80	0
93	0	98
94	87	1
95	1	135
96	74	5
97	0	114
98	71	0
99	70	1
100	0	97
101	1	108
102	74	1
103	0	122
104	72	0
105	72	12
106	78	5
107	74	0
108	0	129
109	0	107
110	45	67
111	2	100
112	0	105
113	79	0
114	0	111
115	91	4
116	78	2
117	83	0
118	60	1
119	64	0
120	0	95
121	0	97
122	62	0
123	76	1
124	0	108
125	1	126
126	0	93
127	72	2
128	88	0
129	87	0
130	2	114
131	0	125
132	0	122
133	82	0
134	84	1
135	1	108
136	76	0
137	74	3
138	0	95
139	83	2
140	84	1
141	0	99
142	73	5
143	82	0
144	0	103
145	0	92
146	71	1
147	87	1
148	69	0
149	102	0
150	0	118
151	67	1
152	85	1
153	88	2
154	69	0
155	9	103
156	81	0
157	80	1
158	79	2
159	94	2
160	0	97
161	91	2
162	98	3
163	3	100
164	83	1
165	73	1
166	83	0
167	1	106
168	0	102
169	78	6
170	69	0
171	64	0
172	71	3
173	1	93
174	1	96
175	83	2
176	93	6
177	2	129
178	0	104
179	60	2
180	77	3
181	75	9
182	51	37
183	72	3
184	90	0
185	85	5
186	87	0
187	79	0
188	6	119
189	0	120
190	86	2
191	0	107
192	85	4
193	90	0
194	5	126
195	39	77
196	1	114
197	79	0
198	0	106
199	0	114
200	72	3
201	98	2
202	72	0
203	0	94
204	70	3
205	1	108
206	4	85
207	4	103
208	79	10
209	82	0
210	3	111
211	0	96
212	79	4
213	83	0
214	73	0
215	76	4
216	0	98
217	3	102
218	89	4
219	0	109
220	2	113
221	0	110
222	77	0
223	82	0
224	2	93
225	1	104
226	86	5
227	86	0
228	63	15
229	75	4
230	82	0
231	79	20
232	73	0
233	3	102
234	0	98
235	70	0
236	5	104
237	7	103
238	74	2
239	75	3
240	80	0
241	1	99
242	4	76
243	76	2
244	7	101
245	1	104
246	23	81
247	71	0
248	75	5
249	4	122
250	0	113
251	0	93
252	50	38
253	50	52
254	5	104
255	5	113
256	4	109
257	79	10
258	75	3
259	71	0
260	3	107
261	70	15
262	85	4
263	0	100
264	0	97
265	1	109
266	9	106
267	4	101
268	51	17
269	0	95
270	0	83
271	2	102
272	84	0
273	2	115
274	3	98
275	78	0
276	0	112
277	67	1
278	78	2
279	79	1
280	59	19
281	0	98
282	5	108
283	72	6
284	79	0
285	9	89
286	79	1
287	0	95
288	65	0
289	57	10
290	65	1
291	1	115
292	82	0
293	59	9
294	0	102
295	0	116
296	80	0
297	1	94
298	74	3
299	0	83
300	79	0
301	0	94
302	80	0
303	1	97
304	77	1
305	70	1
306	66	0
307	0	121
308	1	111
309	1	112
310	87	3
311	78	2
312	2	117
313	100	5
314	84	2
315	66	2
316	4	96
317	81	3
318	79	1
319	70	3
320	0	113
321	1	106
322	1	105
323	2	109
324	4	107
325	3	99
326	70	31
327	75	12
328	53	31
329	5	98
330	8	103
331	62	3
332	7	101
333	1	92
334	69	0
335	3	102
336	73	7
337	0	104
338	5	87
339	80	1
340	92	0
341	0	82
342	24	70
343	98	0
344	76	0
345	87	1
346	3	101
347	0	99
348	0	93
349	0	95
350	1	88
351	96	2
352	6	102
353	5	100
354	0	135
355	0	128
356	1	96
357	0	105
358	0	100
359	83	3
360	0	99
361	81	2
362	97	0
363	75	0
364	80	7
365	1	83
366	83	1
367	84	1
368	45	32
369	1	117
370	80	8
371	7	103
372	85	9
373	1	102
374	0	99
375	0	118
376	76	0
377	74	1
378	1	105
379	73	4
380	54	33
381	81	0
382	85	6
383	67	2
384	86	10
385	93	7
386	1	90
387	0	97
388	36	61
389	1	120
390	79	0
391	71	4
392	4	117
393	0	109
394	3	85
395	84	1
396	1	94
397	85	1
398	0	104
399	64	0
400	3	124
401	89	0
402	63	7
403	73	0
404	3	104
405	78	2
406	80	0
407	72	4
408	78	6
409	0	114
410	73	1
411	0	109
412	5	99
413	76	0
414	29	81
415	75	0
416	1	120
417	0	89
418	77	11
419	85	5
420	1	102
421	63	1
422	1	115
423	81	9
424	82	1
425	18	90
426	77	0
427	63	12
428	80	2
429	6	115
430	88	3
431	90	7
432	61	39
433	76	5
434	97	5
435	2	96
436	63	12
437	0	87
438	1	107
439	91	15
440	0	112
441	1	117
442	74	0
443	77	3
444	8	109
445	1	112
446	0	126
447	66	2
448	68	0
449	62	0
450	3	86
451	79	0
452	76	1
453	74	0
454	0	93
455	1	91
456	2	106
457	1	98
458	92	4
459	3	116
460	74	0
461	6	87
462	0	77
463	0	90
464	93	0
465	81	1
466	95	2
467	72	14
468	9	115
469	91	8
470	13	89
471	85	6
472	0	95
473	1	91
474	0	98
475	66	9
476	93	0
477	83	8
478	71	8
479	82	4
480	1	112
481	3	128
482	76	0
483	4	103
484	34	67
485	0	106
486	79	4
487	53	27
488	74	4
489	78	6
490	2	112
491	1	122
492	5	119
493	1	110
494	0	89
495	1	100
496	0	113
497	77	4
498	68	3
499	5	88
500	1	103
501	1	107
502	0	128
503	0	97
504	0	104
505	80	9
506	6	90
507	80	3
508	11	85
509	82	0
510	80	5
511	0	112
512	82	8
513	67	0
514	0	122
515	3	85
516	0	99
517	73	1
518	71	41
519	72	8
520	6	96
521	78	2
522	82	6
523	80	0
524	0	99
525	93	3
526	5	90
527	68	3
528	2	109
529	2	113
530	0	109
531	89	0
532	93	0
533	66	3
534	0	116
535	102	3
536	1	96
537	80	8
538	85	4
539	81	0
540	0	106
541	73	0
542	7	95
543	6	126
544	0	106
545	3	105
546	80	0
547	1	105
548	0	105
549	0	91
550	86	7
551	66	1
552	80	0
553	91	3
554	0	117
555	76	0
556	76	0
557	0	91
558	68	10
559	71	4
560	2	111
561	84	7
562	0	110
563	8	94
564	78	9
565	75	5
566	82	0
567	84	3
568	74	1
569	0	103
570	3	110
571	81	5
572	2	98
573	78	1
574	67	4
575	4	89
576	83	0
577	1	131
578	1	94
579	89	3
580	0	112
581	0	114
582	80	0
583	97	0
584	0	111
585	6	95
586	73	10
587	0	97
588	74	2
589	0	112
590	104	4
591	3	96
592	0	112
593	0	108
594	0	102
595	82	1
596	90	1
597	2	135
598	78	11
599	0	116
600	0	98
601	80	6
602	70	6
603	83	0
604	3	92
605	0	111
606	1	101
607	1	106
608	0	107
609	68	3
610	90	2
611	67	3
612	9	105
613	0	118
614	0	99
615	67	3
616	0	111
617	41	40
618	0	92
619	75	3
620	79	2
621	84	0
622	0	88
623	80	1
624	5	104
625	82	2
626	0	136
627	89	0
628	72	0
629	1	115
630	69	0
631	69	4
632	0	119
633	3	108
634	62	1
635	66	2
636	84	0
637	72	1
638	75	1
639	0	91
640	72	1
641	5	107
642	0	101
643	66	0
644	91	3
645	2	116
646	72	1
647	102	0
648	5	111
649	0	109
650	100	1
651	9	103
652	4	106
653	62	41
654	0	105
655	91	1
656	0	112
657	76	0
658	0	101
659	74	4
660	79	7
661	6	116
662	92	2
663	78	5
664	0	105
665	0	102
666	81	1
667	3	92
668	0	102
669	89	6
670	89	6
671	1	98
672	3	101
673	70	7
674	3	81
675	79	1
676	60	5
677	78	0
678	75	2
679	77	0
680	0	116
681	86	0
682	85	0
683	2	104
684	77	3
685	79	7
686	0	119
687	4	119
688	0	110
689	76	0
690	81	0
691	3	111
692	87	4
693	82	0
694	3	98
695	93	0
696	2	109
697	70	5
698	67	6
699	0	95
700	1	100
701	1	100
702	74	3
703	84	3
704	64	5
705	6	101
706	76	1
707	70	0
708	0	115
709	3	116
710	85	0
711	0	93
712	85	6
713	30	70
714	84	0
715	65	1
716	0	108
717	68	29
718	83	6
719	0	106
720	2	118
721	7	93
722	4	105
723	0	120
724	28	49
725	84	6
726	4	107
727	0	104
728	82	1
729	73	22
730	0	110
731	11	106
732	1	112
733	4	101
734	5	102
735	83	2
736	0	92
737	69	1
738	76	0
739	73	0
740	5	118
741	84	4
742	79	4
743	67	3
744	72	3
745	62	27
746	71	3
747	2	119
748	75	4
749	1	116
750	77	11
751	81	9
752	4	86
753	3	101
754	74	0
755	88	2
756	0	111
757	79	3
758	0	93
759	26	83
760	68	1
761	2	108
762	0	102
763	0	120
764	3	98
765	88	0
766	93	10
767	0	97
768	1	91
769	3	93
770	0	114
771	77	4
772	74	0
773	79	0
774	70	1
775	51	62
776	0	96
777	0	105
778	1	95
779	0	98
780	0	113
781	5	101
782	91	3
783	0	121
784	74	7
785	0	116
786	0	123
787	73	2
788	70	3
789	73	3
790	3	111
791	79	0
792	0	119
793	80	0
794	0	106
795	0	82
796	74	0
797	1	86
798	0	110
799	83	3
800	0	97
801	6	102
802	78	0
803	75	0
804	0	102
805	46	26
806	4	114
807	0	115
808	0	105
809	4	113
810	19	79
811	77	5
812	0	105
813	0	92
814	97	0
815	73	0
816	72	24
817	88	3
818	2	111
819	73	3
820	84	0
821	74	4
822	80	1
823	76	1
824	77	32
825	71	3
826	81	10
827	0	89
828	0	121
829	69	5
830	94	4
831	93	1
832	72	3
833	1	99
834	1	101
835	1	110
836	4	127
837	98	0
838	1	103
839	2	116
840	73	0
841	84	1
842	71	0
843	82	2
844	1	92
845	0	98
846	78	4
847	18	64
848	4	99
849	4	104
850	75	7
851	8	93
852	81	0
853	81	5
854	0	106
855	79	0
856	0	114
857	77	0
858	76	7
859	54	25
860	2	108
861	2	94
862	89	3
863	64	22
864	101	0
865	73	1
866	95	3
867	74	4
868	83	0
869	8	125
870	86	5
871	78	7
872	89	0
873	68	0
874	0	95
875	2	92
876	1	106
877	1	111
878	0	117
879	0	114
880	84	0
881	3	113
882	69	3
883	39	51
884	0	102
885	1	107
886	91	11
887	0	110
888	0	111
889	91	5
890	42	35
891	6	74
892	87	0
893	75	4
894	72	1
895	87	0
896	70	0
897	87	5
898	79	0
899	0	103
900	2	117
901	63	23
902	83	3
903	3	95
904	5	130
905	92	6
906	87	0
907	0	91
908	64	0
909	78	5
910	92	1
911	69	2
912	1	96
913	0	109
914	92	1
915	1	86
916	69	0
917	1	114
918	88	1
919	1	112
920	76	0
921	106	0
922	1	110
923	3	106
924	77	2
925	82	0
926	1	88
927	0	96
928	81	4
929	72	0
930	6	123
931	80	0
932	5	114
933	2	96
934	88	7
935	72	18
936	7	105
937	71	11
938	28	56
939	0	102
940	1	101
941	80	0
942	75	6
943	0	93
944	77	9
945	2	100
946	72	2
947	84	13
948	2	97
949	73	10
950	80	1
951	1	92
952	80	0
953	4	114
954	15	92
955	0	93
956	5	109
957	0	118
958	2	97
959	97	0
960	0	97
961	76	4
962	64	1
963	0	104
964	82	0
965	0	99
966	80	4
967	74	0
968	0	99
969	73	3
970	77	0
971	88	0
972	0	100
973	92	0
974	3	112
975	14	87
976	79	1
977	78	4
978	4	92
979	0	96
980	80	0
981	103	0
982	0	97
983	71	2
984	1	113
985	0	105
986	2	100
987	3	94
988	0	115
989	81	0
990	86	0
991	1	123
992	0	94
993	65	0
994	15	84
995	71	0
996	64	0
997	0	108
998	7	101
999	0	103
1000	81	6
1001	89	0
1002	80	7
1003	0	110
1004	1	108
1005	1	108
1006	24	75
1007	0	109
1008	11	103
1009	4	98
1010	60	0
1011	71	4
1012	0	99
1013	77	0
1014	0	102
1015	6	110
1016	3	102
1017	0	109
1018	82	0
1019	3	110
1020	25	76
1021	1	113
1022	77	9
1023	14	90
1024	93	0
1025	71	3
1026	80	0
1027	4	100
1028	83	2
1029	92	3
1030	72	1
1031	1	101
1032	0	105
1033	2	81
1034	0	80
1035	67	1
1036	68	11
1037	83	2
1038	77	3
1039	87	1
1040	89	5
1041	0	106
1042	1	97
1043	21	67
1044	0	105
1045	6	118
1046	3	101
1047	68	0
1048	1	109
1049	2	104
1050	69	4
1051	0	93
1052	74	10
1053	91	5
1054	89	1
1055	64	2
1056	2	89
1057	64	5
1058	0	120
1059	6	98
1060	2	102
1061	78	0
1062	0	104
1063	78	3
1064	0	99
1065	1	123
1066	0	101
1067	72	2
1068	89	2
1069	0	95
1070	90	2
1071	0	113
1072	4	86
1073	1	113
1074	89	7
1075	81	0
1076	1	103
1077	6	104
1078	66	5
1079	0	111
1080	83	8
1081	8	111
1082	79	3
1083	5	96
1084	76	0
1085	5	101
1086	78	0
1087	1	116
1088	66	2
1089	4	101
1090	4	103
1091	6	100
1092	80	6
1093	91	5
1094	70	3
1095	70	0
1096	74	0
1097	75	4
1098	0	108
1099	1	108
1100	73	5
1101	77	6
1102	90	0
1103	86	7
1104	0	104
1105	79	11
1106	78	6
1107	58	0
1108	4	81
1109	6	94
1110	82	0
1111	4	98
1112	79	1
1113	90	0
1114	6	108
1115	81	1
1116	76	7
1117	0	112
1118	3	107
1119	84	1
1120	1	97
1121	59	6
1122	78	0
1123	6	109
1124	77	0
1125	67	6
1126	0	102
1127	0	112
1128	92	2
1129	85	0
1130	86	2
1131	0	96
1132	83	1
1133	0	125
1134	11	100
1135	0	101
1136	4	118
1137	81	4
1138	84	4
1139	1	104
1140	1	84
1141	5	112
1142	94	2
1143	87	0
1144	1	102
1145	9	95
1146	0	109
1147	1	123
1148	91	11
1149	76	1
1150	1	99
1151	3	98
1152	73	9
1153	0	114
1154	66	2
1155	75	4
1156	0	95
1157	3	93
1158	71	5
1159	3	112
1160	72	0
1161	83	0
1162	0	124
1163	52	37
1164	0	101
1165	0	100
1166	99	1
1167	0	116
1168	1	92
1169	0	114
1170	2	107
1171	68	2
1172	0	107
1173	2	124
1174	66	0
1175	84	0
1176	0	109
1177	0	107
1178	0	119
1179	0	118
1180	69	4
1181	0	97
1182	4	89
1183	86	0
1184	1	102
1185	81	1
1186	74	4
1187	1	119
1188	96	0
1189	78	8
1190	1	112
1191	4	118
1192	27	85
1193	2	100
1194	2	93
1195	83	0
1196	65	15
1197	0	101
1198	0	82
1199	83	7
1200	18	80
1201	0	127
1202	90	1
1203	0	100
1204	0	114
1205	66	0
1206	81	5
1207	0	109
1208	0	103
1209	87	0
1210	0	106
1211	18	83
1212	79	0
1213	2	102
1214	83	0
1215	80	2
1216	0	119
1217	76	0
1218	0	103
1219	2	120
1220	93	2
1221	83	2
1222	88	0
1223	4	116
1224	64	6
1225	52	8
1226	2	97
1227	71	3
1228	86	1
1229	85	5
1230	60	6
1231	91	5
1232	92	0
1233	1	124
1234	94	1
1235	93	2
1236	2	109
1237	100	1
1238	0	86
1239	0	107
1240	1	99
1241	74	3
1242	7	90
1243	1	103
1244	83	1
1245	75	0
1246	27	58
1247	79	0
1248	97	6
1249	72	2
1250	3	105
1251	3	116
1252	67	0
1253	2	94
1254	77	0
1255	0	115
1256	0	111
1257	0	114
1258	67	0
1259	5	98
1260	81	2
1261	98	0
1262	67	3
1263	0	113
1264	0	102
1265	71	2
1266	87	0
1267	96	1
1268	71	5
1269	8	106
1270	2	98
1271	52	38
1272	78	0
1273	90	2
1274	75	0
1275	68	0
1276	1	94
1277	1	117
1278	86	0
1279	83	0
1280	0	102
1281	1	96
1282	0	100
1283	77	1
1284	74	1
1285	83	4
1286	69	0
1287	76	0
1288	7	121
1289	8	109
1290	78	0
1291	0	115
1292	71	3
1293	71	1
1294	79	5
1295	47	65
1296	0	103
1297	63	3
1298	1	115
1299	60	32
1300	86	0
1301	76	0
1302	0	100
1303	1	106
1304	70	2
1305	1	105
1306	5	106
1307	78	4
1308	0	103
1309	65	0
1310	81	2
1311	0	108
1312	74	0
1313	0	97
1314	2	109
1315	75	0
1316	31	58
1317	81	0
1318	71	14
1319	4	109
1320	0	103
1321	71	3
1322	0	91
1323	88	6
1324	1	104
1325	0	109
1326	79	0
1327	2	89
1328	74	0
1329	4	93
1330	2	96
1331	71	1
1332	53	37
1333	52	7
1334	82	8
1335	98	0
1336	73	4
1337	71	0
1338	3	114
1339	88	2
1340	0	110
1341	3	118
1342	3	114
1343	2	107
1344	82	6
1345	87	1
1346	70	0
1347	90	1
1348	77	6
1349	88	0
1350	99	0
1351	69	25
1352	12	71
1353	4	92
1354	69	5
1355	1	112
1356	79	8
1357	67	7
1358	89	4
1359	0	109
1360	88	0
1361	0	108
1362	78	2
1363	76	0
1364	86	6
1365	0	98
1366	72	0
1367	3	114
1368	72	0
1369	0	111
1370	6	133
1371	2	97
1372	1	92
1373	63	0
1374	78	7
1375	62	1
1376	79	5
1377	31	65
1378	70	0
1379	59	0
1380	70	1
1381	94	0
1382	2	101
1383	62	25
1384	1	119
1385	71	0
1386	82	5
1387	98	1
1388	78	0
1389	79	0
1390	71	7
1391	74	0
1392	0	107
1393	1	98
1394	73	2
1395	57	9
1396	2	121
1397	81	11
1398	16	61
1399	0	107
1400	78	0
1401	3	101
1402	67	2
1403	70	9
1404	74	14
1405	1	107
1406	1	84
1407	6	105
1408	66	0
1409	1	106
1410	4	96
1411	77	4
1412	80	0
1413	70	8
1414	72	0
1415	74	16
1416	63	17
1417	1	100
1418	80	0
1419	83	3
1420	2	101
1421	93	2
1422	76	0
1423	73	5
1424	73	4
1425	0	131
1426	66	2
1427	93	2
1428	74	7
1429	4	117
1430	73	0
1431	78	1
1432	68	0
1433	3	109
1434	77	4
1435	3	97
1436	1	121
1437	3	101
1438	74	3
1439	76	1
1440	90	6
1441	72	0
1442	0	98
1443	68	2
1444	0	110
1445	91	7
1446	86	3
1447	77	0
1448	1	104
1449	0	114
1450	0	112
1451	72	0
1452	0	123
1453	1	93
1454	1	92
1455	8	99
1456	2	95
1457	0	124
1458	66	8
1459	81	0
1460	0	108
1461	1	102
1462	0	102
1463	90	0
1464	75	7
1465	90	0
1466	0	113
1467	85	4
1468	4	76
1469	81	0
1470	70	7
1471	0	113
1472	72	0
1473	68	1
1474	66	9
1475	81	0
1476	0	122
1477	72	3
1478	0	120
1479	0	114
1480	78	8
1481	1	111
1482	0	102
1483	4	94
1484	7	100
1485	7	105
1486	0	91
1487	0	98
1488	0	109
1489	9	101
1490	83	0
1491	3	104
1492	69	6
1493	0	121
1494	82	1
1495	88	0
1496	87	0
1497	0	115
1498	77	0
1499	81	0
1500	0	111
1501	71	2
1502	4	95
1503	80	3
1504	5	100
1505	1	93
1506	3	111
1507	62	33
1508	9	92
1509	68	7
1510	79	0
1511	76	0
1512	1	104
1513	73	7
1514	48	35
1515	0	109
1516	3	97
1517	79	0
1518	83	0
1519	75	3
1520	75	0
1521	2	87
1522	4	101
1523	6	97
1524	0	100
1525	0	119
1526	1	102
1527	0	107
1528	64	8
1529	82	0
1530	72	3
1531	0	98
1532	5	83
1533	0	99
1534	8	109
1535	3	102
1536	1	116
1537	65	5
1538	3	118
1539	0	91
1540	76	1
1541	27	81
1542	9	106
1543	87	0
1544	68	3
1545	0	108
1546	66	0
1547	73	5
1548	63	0
1549	56	25
1550	80	0
1551	87	0
1552	97	0
1553	77	5
1554	79	2
1555	81	0
1556	2	102
1557	85	4
1558	0	112
1559	31	43
1560	77	0
1561	81	0
1562	76	3
1563	87	5
1564	1	113
1565	67	0
1566	82	0
1567	0	107
1568	88	1
1569	0	81
1570	49	1
1571	1	105
1572	0	98
1573	0	120
1574	1	130
1575	46	69
1576	70	1
1577	1	109
1578	78	7
1579	77	2
1580	0	99
1581	16	75
1582	83	0
1583	3	102
1584	94	6
1585	86	1
1586	0	118
1587	3	94
1588	0	116
1589	73	0
1590	85	1
1591	1	94
1592	92	0
1593	3	128
1594	80	0
1595	79	0
1596	81	0
1597	82	0
1598	0	104
1599	71	2
1600	0	95
1601	0	107
1602	55	56
1603	69	1
1604	95	1
1605	3	114
1606	6	91
1607	0	100
1608	76	2
1609	4	114
1610	3	101
1611	0	86
1612	1	111
1613	2	104
1614	89	1
1615	69	10
1616	1	102
1617	15	92
1618	0	112
1619	69	5
1620	74	0
1621	0	113
1622	91	3
1623	21	96
1624	71	0
1625	6	94
1626	78	2
1627	1	115
1628	1	114
1629	0	91
1630	87	0
1631	78	0
1632	0	103
1633	85	0
1634	0	94
1635	2	112
1636	67	2
1637	5	125
1638	1	104
1639	72	0
1640	0	110
1641	62	0
1642	36	82
1643	93	0
1644	85	3
1645	0	99
1646	63	1
1647	66	6
1648	12	90
1649	2	94
1650	0	89
1651	69	11
1652	6	137
1653	76	1
1654	70	4
1655	2	108
1656	1	95
1657	68	3
1658	6	100
1659	87	2
1660	80	13
1661	79	11
1662	1	118
1663	5	93
1664	71	0
1665	84	0
1666	82	9
1667	71	1
1668	77	0
1669	76	1
1670	92	1
1671	83	2
1672	92	0
1673	6	111
1674	4	105
1675	4	118
1676	66	1
1677	72	0
1678	0	119
1679	0	86
1680	0	109
1681	67	0
1682	4	102
1683	67	3
1684	0	113
1685	0	104
1686	1	105
1687	69	8
1688	83	3
1689	2	115
1690	74	0
1691	5	109
1692	2	100
1693	1	97
1694	1	116
1695	81	3
1696	2	107
1697	2	108
1698	8	106
1699	85	0
1700	70	8
1701	0	105
1702	0	118
1703	1	104
1704	94	2
1705	99	2
1706	0	119
1707	0	114
1708	3	92
1709	81	0
1710	61	0
1711	1	116
1712	83	5
1713	79	0
1714	75	0
1715	0	84
1716	5	104
1717	1	91
1718	2	108
1719	77	1
1720	5	83
1721	80	0
1722	64	0
1723	65	5
1724	62	5
1725	0	107
1726	70	1
1727	7	99
1728	80	2
1729	5	111
1730	11	106
1731	79	0
1732	63	3
1733	0	117
1734	0	105
1735	4	94
1736	70	1
1737	57	30
1738	5	116
1739	0	118
1740	86	0
1741	78	4
1742	2	112
1743	90	0
1744	2	114
1745	0	108
1746	79	9
1747	69	0
1748	72	1
1749	0	100
1750	2	103
1751	80	0
1752	0	109
1753	72	1
1754	0	96
1755	83	0
1756	83	2
1757	84	3
1758	0	106
1759	67	0
1760	89	0
1761	85	0
1762	74	31
1763	69	9
1764	0	122
1765	66	1
1766	2	109
1767	80	0
1768	0	109
1769	65	0
1770	67	0
1771	6	97
1772	78	0
1773	88	8
1774	83	2
1775	80	1
1776	78	1
1777	1	102
1778	1	111
1779	0	116
1780	1	105
1781	76	1
1782	74	8
1783	59	40
1784	0	106
1785	3	104
1786	67	0
1787	72	3
1788	71	4
1789	72	0
1790	0	104
1791	2	119
1792	73	6
1793	65	1
1794	77	1
1795	82	5
1796	0	122
1797	0	92
1798	80	9
1799	88	3
1800	86	5
1801	5	122
1802	3	95
1803	68	2
1804	16	93
1805	0	108
1806	80	0
1807	76	5
1808	0	121
1809	0	106
1810	0	104
1811	73	11
1812	86	6
1813	4	135
1814	0	90
1815	75	12
1816	71	10
1817	1	108
1818	70	0
1819	13	83
1820	46	39
1821	72	3
1822	0	102
1823	72	0
1824	4	94
1825	57	38
1826	3	115
1827	1	101
1828	0	87
1829	12	77
1830	73	4
1831	1	99
1832	74	0
1833	2	93
1834	80	3
1835	2	102
1836	0	114
1837	69	4
1838	4	118
1839	71	7
1840	4	104
1841	77	6
1842	90	1
1843	78	0
1844	23	88
1845	5	89
1846	3	105
1847	93	0
1848	94	5
1849	75	5
1850	0	116
1851	1	104
1852	68	0
1853	3	97
1854	6	92
1855	70	1
1856	69	0
1857	66	0
1858	0	93
1859	4	104
1860	1	126
1861	0	111
1862	4	95
1863	82	0
1864	0	106
1865	2	111
1866	66	4
1867	0	107
1868	1	93
1869	99	2
1870	69	6
1871	10	122
1872	78	0
1873	1	114
1874	97	6
1875	0	101
1876	2	114
1877	82	2
1878	78	2
1879	0	94
1880	2	118
1881	0	106
1882	78	6
1883	0	118
1884	2	97
1885	4	98
1886	3	103
1887	90	5
1888	85	0
1889	74	1
1890	4	121
1891	79	0
1892	0	106
1893	93	1
1894	0	116
1895	59	2
1896	74	2
1897	99	1
1898	72	2
1899	1	112
1900	66	7
1901	0	89
1902	0	123
1903	5	100
1904	2	100
1905	0	106
1906	66	0
1907	82	1
1908	82	0
1909	71	2
1910	1	136
1911	3	105
1912	90	3
1913	102	6
1914	68	1
1915	0	99
1916	6	119
1917	1	110
1918	3	94
1919	71	0
1920	0	102
1921	76	1
1922	76	3
1923	0	90
1924	1	106
1925	84	0
1926	0	82
1927	75	2
1928	72	31
1929	88	10
1930	74	3
1931	83	2
1932	72	0
1933	0	112
1934	0	122
1935	75	1
1936	0	114
1937	7	97
1938	81	3
1939	4	103
1940	87	5
1941	77	1
1942	4	115
1943	84	6
1944	73	0
1945	0	120
1946	1	86
1947	3	105
1948	93	2
1949	0	123
1950	3	124
1951	85	4
1952	1	84
1953	95	4
1954	73	5
1955	77	12
1956	80	0
1957	89	0
1958	68	2
1959	1	103
1960	82	6
1961	1	105
1962	75	20
1963	72	1
1964	76	2
1965	68	0
1966	79	3
1967	34	57
1968	0	83
1969	77	0
1970	0	105
1971	77	2
1972	54	27
1973	5	97
1974	7	100
1975	4	103
1976	83	1
1977	80	1
1978	87	1
1979	2	105
1980	0	127
1981	66	1
1982	65	12
1983	0	124
1984	2	112
1985	0	127
1986	0	100
1987	1	81
1988	6	110
1989	72	0
1990	70	0
1991	0	121
1992	33	61
1993	3	104
1994	2	114
1995	86	0
1996	93	1
1997	3	124
1998	2	90
1999	89	0
[truncated: 8,001 more rows]
