# Supplementary material for: Generalized method of moments for estimating parameters of stochastic reaction networks
Source: BMC Syst Biol. 2016 Oct 21;10:98. doi: 10.1186/s12918-016-0342-8 (PMC5073941; doi:10.1186/s12918-016-0342-8)
Supplement: Additional file 2 — Matlab code and data. This file contains the Matlab codes and samples which were used to produce the results. (GZ 9349 kb) [file 12918_2016_342_MOESM2_ESM.gz › Data/Exclusive Switch/samples/41/t003.csv]

trajectory	P1	P2
1	0	120
2	76	4
3	69	0
4	85	4
5	82	1
6	1	104
7	86	6
8	73	4
9	96	1
10	38	73
11	79	3
12	0	117
13	80	2
14	89	0
15	76	3
16	82	0
17	66	3
18	0	110
19	79	3
20	94	0
21	3	97
22	2	114
23	0	117
24	76	1
25	73	0
26	1	111
27	80	7
28	0	103
29	91	5
30	0	88
31	77	3
32	70	2
33	64	0
34	0	103
35	74	3
36	74	6
37	2	109
38	77	1
39	4	106
40	90	0
41	2	103
42	0	119
43	62	28
44	0	103
45	75	7
46	77	6
47	90	0
48	90	2
49	0	96
50	83	2
51	0	98
52	84	0
53	0	106
54	1	107
55	0	102
56	1	97
57	79	0
58	76	1
59	0	106
60	75	0
61	3	117
62	3	96
63	2	86
64	78	0
65	1	116
66	66	1
67	1	111
68	0	105
69	71	3
70	5	119
71	89	14
72	1	100
73	3	109
74	1	112
75	1	114
76	75	0
77	88	3
78	75	4
79	0	106
80	0	121
81	0	115
82	74	0
83	3	97
84	5	109
85	0	100
86	7	110
87	74	17
88	82	0
89	86	0
90	77	0
91	82	0
92	91	3
93	0	98
94	79	0
95	82	3
96	0	101
97	18	90
98	68	1
99	76	0
100	89	1
101	0	102
102	87	3
103	77	0
104	90	0
105	0	101
106	0	98
107	68	0
108	74	0
109	0	115
110	2	100
111	0	120
112	0	108
113	80	3
114	78	4
115	61	19
116	85	3
117	5	108
118	93	3
119	6	119
120	73	0
121	1	111
122	7	100
123	70	1
124	5	95
125	1	93
126	59	44
127	3	100
128	92	0
129	3	127
130	0	115
131	0	88
132	66	2
133	2	101
134	0	105
135	87	0
136	0	108
137	75	0
138	3	109
139	2	107
140	2	106
141	1	117
142	85	4
143	74	0
144	70	0
145	74	8
146	0	96
147	0	102
148	82	3
149	72	1
150	68	9
151	0	123
152	87	5
153	76	6
154	81	0
155	0	104
156	1	118
157	11	98
158	82	4
159	84	4
160	6	97
161	75	3
162	0	126
163	84	5
164	79	0
165	0	93
166	0	95
167	4	101
168	87	0
169	2	91
170	86	0
171	76	0
172	84	2
173	78	0
174	0	99
175	86	0
176	69	16
177	1	100
178	71	27
179	60	2
180	103	0
181	93	3
182	96	0
183	2	95
184	88	8
185	8	94
186	65	4
187	0	116
188	93	0
189	7	108
190	0	110
191	78	2
192	78	0
193	25	89
194	86	0
195	74	1
196	1	102
197	2	101
198	0	116
199	0	101
200	69	0
201	82	3
202	76	9
203	9	96
204	81	0
205	72	0
206	10	107
207	6	90
208	3	97
209	88	0
210	68	8
211	86	5
212	92	1
213	73	5
214	85	2
215	0	95
216	0	95
217	2	89
218	78	1
219	71	0
220	90	2
221	76	0
222	81	3
223	74	0
224	6	108
225	76	2
226	83	0
227	4	88
228	82	0
229	87	3
230	77	7
231	96	0
232	74	0
233	76	3
234	85	5
235	81	2
236	34	52
237	91	1
238	2	113
239	0	123
240	88	0
241	5	89
242	0	110
243	54	31
244	60	3
245	87	0
246	0	103
247	78	0
248	72	4
249	71	0
250	72	0
251	77	7
252	52	56
253	85	7
254	2	107
255	64	0
256	66	30
257	0	101
258	0	93
259	92	1
260	0	90
261	73	6
262	0	119
263	3	118
264	96	5
265	83	0
266	81	13
267	75	0
268	73	1
269	70	0
270	22	95
271	84	0
272	3	114
273	73	0
274	7	97
275	1	130
276	85	6
277	86	9
278	63	0
279	1	104
280	0	114
281	41	53
282	0	131
283	70	2
284	70	12
285	2	106
286	95	4
287	0	98
288	0	91
289	1	106
290	1	107
291	76	0
292	73	1
293	8	94
294	81	0
295	66	4
296	72	1
297	71	8
298	5	105
299	71	6
300	3	105
301	1	118
302	6	103
303	1	93
304	67	0
305	3	91
306	83	0
307	6	114
308	78	3
309	42	71
310	1	98
311	78	1
312	84	0
313	80	0
314	0	91
315	0	114
316	1	97
317	0	95
318	8	105
319	76	7
320	2	106
321	2	106
322	71	0
323	74	0
324	0	101
325	81	0
326	2	108
327	0	111
328	95	3
329	2	104
330	3	118
331	80	6
332	68	2
333	0	107
334	83	3
335	0	105
336	72	2
337	91	1
338	7	107
339	2	121
340	100	6
341	76	1
342	7	104
343	2	100
344	22	90
345	69	0
346	1	120
347	2	109
348	2	109
349	72	0
350	79	0
351	64	3
352	76	2
353	84	0
354	0	121
355	66	9
356	88	1
357	0	103
358	4	100
359	2	122
360	80	4
361	89	0
362	80	0
363	0	98
364	106	0
365	0	114
366	61	9
367	84	0
368	0	103
369	0	98
370	0	111
371	6	110
372	54	42
373	88	0
374	5	95
375	75	4
376	74	0
377	0	98
378	67	0
379	3	102
380	2	96
381	95	1
382	81	2
383	1	111
384	78	4
385	2	103
386	88	3
387	3	112
388	75	0
389	72	2
390	0	99
391	3	113
392	2	116
393	84	0
394	1	103
395	0	97
396	68	11
397	1	116
398	4	102
399	77	0
400	89	6
401	3	96
402	70	7
403	86	0
404	73	0
405	0	96
406	0	103
407	91	0
408	79	0
409	73	3
410	82	0
411	59	12
412	0	121
413	72	1
414	85	0
415	0	104
416	90	7
417	0	97
418	1	94
419	0	122
420	89	0
421	81	1
422	91	4
423	0	122
424	80	1
425	92	6
426	5	109
427	23	92
428	3	97
429	5	107
430	84	11
431	81	7
432	0	109
433	0	105
434	11	98
435	16	80
436	79	1
437	0	115
438	0	95
439	77	9
440	73	1
441	4	105
442	0	113
443	70	11
444	3	92
445	79	3
446	2	106
447	77	8
448	75	0
449	74	7
450	73	1
451	91	3
452	0	128
453	0	95
454	1	105
455	9	112
456	81	0
457	70	0
458	75	7
459	0	96
460	78	4
461	92	3
462	1	112
463	29	72
464	80	3
465	71	6
466	79	10
467	68	0
468	77	2
469	82	6
470	1	98
471	91	0
472	0	105
473	61	7
474	84	3
475	75	0
476	3	118
477	0	110
478	0	105
479	6	99
480	0	114
481	0	110
482	77	0
483	1	108
484	0	113
485	93	0
486	0	106
487	1	102
488	82	0
489	79	0
490	81	3
491	6	99
492	84	0
493	82	4
494	77	0
495	81	8
496	0	102
497	71	1
498	72	1
499	0	93
500	7	120
501	81	2
502	15	97
503	79	0
504	84	0
505	85	2
506	1	113
507	95	3
508	0	83
509	97	2
510	1	117
511	0	117
512	2	98
513	92	2
514	2	105
515	1	99
516	77	1
517	3	104
518	79	0
519	7	104
520	4	85
521	0	101
522	1	94
523	5	106
524	0	104
525	73	0
526	67	2
527	0	111
528	85	0
529	0	105
530	0	103
531	0	104
532	79	5
533	5	108
534	5	114
535	88	0
536	85	0
537	79	0
538	2	106
539	6	99
540	5	102
541	76	7
542	82	0
543	0	84
544	78	0
545	81	2
546	84	4
547	68	5
548	73	1
549	72	0
550	0	94
551	84	4
552	88	3
553	9	88
554	47	29
555	6	103
556	76	0
557	81	5
558	67	1
559	0	112
560	74	2
561	94	1
562	17	90
563	77	0
564	83	1
565	1	104
566	4	119
567	0	108
568	4	114
569	2	106
570	1	91
571	7	85
572	89	0
573	77	2
574	3	129
575	4	107
576	0	111
577	70	2
578	80	0
579	69	1
580	0	106
581	1	104
582	73	0
583	75	9
584	82	3
585	86	6
586	3	109
587	90	0
588	2	107
589	76	1
590	92	0
591	65	0
592	68	8
593	87	2
594	88	2
595	0	99
596	73	35
597	1	103
598	0	112
599	0	99
600	84	4
601	74	2
602	87	2
603	75	2
604	0	110
605	0	123
606	84	2
607	98	5
608	4	106
609	75	5
610	88	10
611	0	82
612	70	2
613	0	90
614	89	7
615	0	104
616	87	4
617	0	107
618	3	91
619	75	4
620	0	105
621	0	106
622	3	111
623	2	102
624	1	106
625	69	6
626	79	0
627	77	1
628	76	3
629	68	3
630	0	107
631	17	90
632	83	0
633	0	106
634	75	2
635	74	8
636	80	0
637	1	98
638	61	0
639	80	0
640	97	0
641	74	6
642	1	97
643	44	62
644	0	90
645	71	4
646	59	0
647	75	1
648	5	106
649	91	0
650	65	1
651	0	107
652	75	0
653	0	115
654	8	97
655	0	90
656	0	121
657	75	1
658	92	0
659	0	97
660	2	106
661	0	99
662	3	117
663	70	0
664	0	96
665	9	91
666	103	0
667	85	0
668	67	1
669	85	4
670	0	93
671	4	88
672	85	0
673	81	6
674	76	4
675	80	5
676	91	1
677	2	86
678	77	4
679	2	110
680	0	125
681	0	114
682	0	102
683	94	4
684	109	0
685	79	0
686	4	118
687	70	3
688	84	5
689	78	2
690	0	101
691	3	105
692	3	107
693	0	126
694	90	2
695	92	0
696	82	0
697	0	98
698	87	0
699	93	4
700	0	100
701	2	98
702	97	3
703	86	1
704	1	120
705	83	1
706	52	52
707	63	3
708	90	1
709	1	82
710	94	1
711	77	1
712	1	121
713	81	8
714	3	96
715	88	2
716	72	7
717	3	107
718	2	99
719	67	1
720	2	99
721	51	51
722	77	4
723	67	0
724	2	106
725	0	111
726	0	103
727	80	11
728	69	9
729	84	0
730	68	0
731	0	115
732	2	104
733	67	2
734	6	120
735	0	105
736	67	4
737	83	0
738	10	105
739	6	102
740	87	0
741	0	99
742	2	98
743	105	0
744	76	0
745	0	102
746	0	107
747	3	104
748	89	2
749	2	107
750	0	117
751	0	112
752	80	1
753	2	104
754	0	109
755	82	4
756	50	31
757	77	3
758	2	102
759	1	118
760	10	105
761	0	107
762	5	119
763	0	101
764	70	0
765	83	3
766	7	112
767	81	5
768	2	91
769	9	114
770	0	107
771	8	103
772	86	0
773	3	104
774	0	120
775	3	92
776	65	4
777	4	102
778	78	0
779	79	0
780	72	2
781	1	103
782	6	112
783	1	125
784	86	8
785	79	0
786	9	89
787	0	107
788	8	90
789	28	73
790	0	99
791	81	1
792	3	110
793	66	7
794	84	0
795	72	2
796	46	43
797	90	2
798	82	0
799	88	5
800	0	109
801	0	98
802	82	8
803	0	97
804	63	3
805	77	4
806	2	127
807	82	0
808	68	8
809	87	11
810	2	104
811	71	2
812	90	2
813	4	107
814	0	116
815	56	7
816	89	4
817	94	4
818	68	14
819	0	95
820	24	90
821	0	101
822	76	1
823	0	116
824	60	5
825	76	3
826	71	3
827	69	1
828	0	96
829	0	118
830	0	89
831	63	7
832	0	108
833	7	106
834	87	1
835	0	108
836	86	4
837	93	0
838	88	0
839	95	0
840	82	2
841	0	104
842	16	81
843	0	109
844	72	0
845	2	132
846	1	90
847	1	99
848	93	4
849	1	101
850	77	2
851	2	127
852	1	91
853	101	0
854	81	9
855	1	109
856	82	0
857	92	0
858	52	32
859	95	0
860	76	1
861	0	105
862	82	5
863	76	0
864	77	0
865	0	101
866	91	0
867	1	103
868	0	97
869	79	1
870	87	0
871	0	117
872	3	121
873	0	85
874	5	89
875	1	105
876	79	5
877	87	3
878	1	103
879	2	91
880	67	0
881	76	0
882	7	96
883	75	5
884	74	13
885	2	120
886	4	105
887	75	0
888	93	8
889	21	74
890	76	2
891	0	124
892	3	93
893	71	0
894	15	106
895	6	98
896	3	118
897	53	33
898	58	35
899	92	0
900	51	26
901	83	9
902	83	3
903	82	1
904	83	3
905	87	8
906	71	1
907	1	110
908	4	106
909	73	6
910	77	0
911	13	83
912	12	106
913	3	92
914	94	1
915	0	106
916	81	0
917	89	1
918	0	96
919	77	5
920	73	4
921	85	6
922	0	118
923	2	101
924	96	2
925	73	12
926	90	5
927	2	94
928	91	7
929	79	1
930	1	120
931	81	0
932	75	0
933	0	95
934	72	1
935	91	1
936	83	2
937	0	107
938	73	0
939	73	1
940	59	12
941	2	109
942	5	86
943	0	109
944	0	94
945	72	1
946	80	0
947	2	108
948	74	3
949	0	94
950	81	2
951	0	100
952	78	2
953	92	1
954	11	89
955	0	108
956	0	110
957	5	109
958	80	0
959	0	125
960	0	123
961	79	0
962	68	14
963	79	19
964	88	0
965	73	1
966	55	29
967	84	1
968	4	108
969	1	105
970	82	1
971	0	100
972	81	2
973	103	0
974	73	0
975	93	0
976	85	0
977	71	0
978	0	95
979	0	107
980	82	3
981	84	0
982	0	91
983	89	1
984	10	98
985	0	92
986	2	97
987	2	126
988	81	0
989	0	109
990	12	97
991	0	95
992	0	112
993	4	107
994	89	0
995	97	1
996	0	116
997	79	0
998	5	105
999	78	0
1000	3	112
1001	96	0
1002	1	104
1003	67	11
1004	0	80
1005	29	73
1006	88	2
1007	69	4
1008	2	99
1009	67	0
1010	58	11
1011	2	131
1012	5	117
1013	89	0
1014	76	14
1015	4	104
1016	0	94
1017	4	111
1018	8	118
1019	76	5
1020	66	5
1021	72	1
1022	76	2
1023	3	90
1024	76	9
1025	87	0
1026	66	0
1027	5	109
1028	3	115
1029	0	114
1030	74	4
1031	86	1
1032	84	0
1033	1	97
1034	1	120
1035	69	3
1036	95	0
1037	0	118
1038	0	89
1039	86	0
1040	79	0
1041	84	11
1042	71	8
1043	92	4
1044	1	121
1045	71	1
1046	82	1
1047	81	2
1048	3	93
1049	90	0
1050	39	72
1051	11	91
1052	5	114
1053	7	104
1054	0	128
1055	0	97
1056	92	2
1057	90	0
1058	0	98
1059	0	104
1060	1	107
1061	8	93
1062	69	4
1063	84	4
1064	53	36
1065	11	115
1066	1	104
1067	0	99
1068	83	0
1069	3	111
1070	80	2
1071	77	3
1072	68	6
1073	0	95
1074	0	108
1075	85	3
1076	77	2
1077	72	6
1078	4	113
1079	0	110
1080	0	103
1081	73	0
1082	2	96
1083	87	0
1084	0	105
1085	72	0
1086	86	5
1087	2	120
1088	76	8
1089	3	107
1090	0	109
1091	86	8
1092	76	0
1093	80	0
1094	77	0
1095	90	1
1096	84	1
1097	94	2
1098	4	93
1099	74	0
1100	76	0
1101	2	99
1102	89	2
1103	75	0
1104	0	101
1105	1	121
1106	84	1
1107	92	0
1108	2	96
1109	1	109
1110	87	0
1111	0	90
1112	0	107
1113	72	4
1114	72	0
1115	78	0
1116	0	114
1117	82	3
1118	0	104
1119	2	104
1120	74	5
1121	0	103
1122	87	0
1123	2	96
1124	1	107
1125	69	2
1126	76	2
1127	8	97
1128	0	70
1129	66	1
1130	66	0
1131	2	105
1132	94	5
1133	94	0
1134	64	1
1135	0	97
1136	58	6
1137	81	2
1138	0	109
1139	1	96
1140	84	5
1141	0	129
1142	0	105
1143	80	0
1144	4	91
1145	75	1
1146	101	0
1147	82	2
1148	79	4
1149	69	1
1150	81	0
1151	64	3
1152	78	0
1153	0	104
1154	6	124
1155	82	1
1156	79	7
1157	75	0
1158	95	0
1159	0	106
1160	3	83
1161	0	103
1162	62	1
1163	1	106
1164	78	0
1165	82	9
1166	2	100
1167	72	33
1168	0	114
1169	92	0
1170	85	1
1171	1	97
1172	82	13
1173	2	109
1174	91	4
1175	1	90
1176	0	113
1177	1	121
1178	88	0
1179	0	118
1180	0	114
1181	1	98
1182	3	96
1183	0	107
1184	75	0
1185	70	0
1186	77	1
1187	74	1
1188	68	4
1189	71	1
1190	1	96
1191	71	0
1192	0	101
1193	0	109
1194	70	12
1195	1	107
1196	1	106
1197	1	103
1198	73	0
1199	0	115
1200	12	114
1201	84	0
1202	1	96
1203	74	2
1204	0	101
1205	70	10
1206	91	0
1207	82	0
1208	86	0
1209	71	9
1210	93	0
1211	79	2
1212	72	0
1213	8	116
1214	75	2
1215	77	4
1216	1	115
1217	7	128
1218	0	95
1219	59	1
1220	78	1
1221	89	0
1222	0	114
1223	0	116
1224	1	122
1225	10	99
1226	0	110
1227	65	5
1228	75	2
1229	75	7
1230	3	90
1231	102	0
1232	0	116
1233	0	95
1234	90	4
1235	0	94
1236	0	96
1237	82	11
1238	74	1
1239	80	3
1240	82	2
1241	1	92
1242	2	111
1243	7	96
1244	82	15
1245	61	4
1246	5	107
1247	83	2
1248	80	11
1249	87	1
1250	74	10
1251	81	0
1252	70	1
1253	0	120
1254	80	0
1255	16	77
1256	73	3
1257	1	109
1258	4	106
1259	79	4
1260	59	4
1261	75	0
1262	90	0
1263	1	104
1264	13	97
1265	5	116
1266	0	105
1267	76	3
1268	0	111
1269	1	109
1270	3	99
1271	80	0
1272	0	120
1273	16	65
1274	52	26
1275	100	0
1276	0	104
1277	90	1
1278	80	0
1279	69	6
1280	75	0
1281	82	2
1282	3	105
1283	95	3
1284	1	107
1285	0	96
1286	74	2
1287	24	64
1288	4	110
1289	91	0
1290	0	91
1291	93	4
1292	66	2
1293	1	129
1294	76	4
1295	78	5
1296	85	1
1297	0	103
1298	78	1
1299	0	106
1300	85	7
1301	0	96
1302	98	3
1303	79	3
1304	80	1
1305	95	7
1306	4	118
1307	57	1
1308	82	4
1309	2	104
1310	1	108
1311	76	0
1312	2	105
1313	0	115
1314	10	82
1315	78	0
1316	70	2
1317	77	0
1318	1	109
1319	62	1
1320	85	0
1321	6	89
1322	82	6
1323	14	91
1324	1	106
1325	1	111
1326	82	0
1327	2	100
1328	80	0
1329	68	4
1330	95	4
1331	0	112
1332	73	2
1333	1	106
1334	0	119
1335	2	114
1336	93	0
1337	1	107
1338	81	1
1339	1	112
1340	76	2
1341	76	5
1342	70	0
1343	82	5
1344	72	2
1345	0	127
1346	0	103
1347	72	0
1348	75	9
1349	78	8
1350	82	7
1351	4	97
1352	75	0
1353	1	118
1354	84	5
1355	84	0
1356	89	0
1357	0	94
1358	0	92
1359	78	2
1360	0	96
1361	73	0
1362	8	119
1363	64	2
1364	68	6
1365	83	12
1366	62	0
1367	0	95
1368	1	107
1369	98	0
1370	64	0
1371	0	102
1372	91	0
1373	6	102
1374	28	78
1375	91	1
1376	65	0
1377	0	108
1378	68	1
1379	81	0
1380	0	124
1381	0	100
1382	0	90
1383	2	90
1384	72	1
1385	2	100
1386	91	6
1387	74	0
1388	0	106
1389	1	97
1390	6	99
1391	77	4
1392	75	2
1393	3	131
1394	93	4
1395	0	122
1396	5	128
1397	0	109
1398	5	101
1399	0	124
1400	0	87
1401	5	103
1402	2	106
1403	6	91
1404	40	47
1405	2	110
1406	0	117
1407	54	18
1408	3	92
1409	0	96
1410	0	116
1411	5	104
1412	1	99
1413	65	0
1414	76	0
1415	79	1
1416	87	3
1417	0	108
1418	2	115
1419	5	101
1420	69	4
1421	2	82
1422	85	10
1423	75	6
1424	0	120
1425	80	0
1426	0	98
1427	0	92
1428	100	0
1429	0	106
1430	1	120
1431	78	0
1432	75	8
1433	1	127
1434	0	116
1435	88	4
1436	3	108
1437	0	92
1438	3	104
1439	0	101
1440	85	5
1441	72	8
1442	1	118
1443	70	2
1444	80	0
1445	2	100
1446	1	99
1447	83	1
1448	94	0
1449	2	84
1450	80	2
1451	85	0
1452	84	2
1453	6	91
1454	78	6
1455	2	102
1456	90	0
1457	3	102
1458	81	4
1459	81	9
1460	66	0
1461	0	110
1462	2	105
1463	58	17
1464	70	5
1465	91	1
1466	0	83
1467	80	1
1468	89	3
1469	74	0
1470	82	1
1471	1	96
1472	80	0
1473	83	0
1474	0	110
1475	1	104
1476	83	6
1477	85	0
1478	71	24
1479	1	89
1480	0	91
1481	0	101
1482	70	2
1483	1	101
1484	4	106
1485	7	107
1486	82	2
1487	7	108
1488	61	27
1489	7	106
1490	78	1
1491	5	109
1492	68	8
1493	67	0
1494	92	0
1495	86	0
1496	1	102
1497	1	122
1498	97	0
1499	97	0
1500	1	126
1501	0	120
1502	12	90
1503	1	103
1504	1	90
1505	0	117
1506	3	115
1507	91	2
1508	5	88
1509	0	113
1510	69	2
1511	2	120
1512	0	98
1513	69	5
1514	0	121
1515	2	99
1516	74	0
1517	1	104
1518	75	2
1519	29	79
1520	4	111
1521	89	0
1522	11	98
1523	84	10
1524	75	24
1525	68	0
1526	95	0
1527	1	105
1528	0	99
1529	2	104
1530	98	6
1531	95	15
1532	1	108
1533	70	1
1534	2	123
1535	0	106
1536	67	0
1537	6	116
1538	0	106
1539	6	106
1540	6	106
1541	65	3
1542	42	60
1543	70	0
1544	3	95
1545	66	1
1546	0	108
1547	0	120
1548	1	103
1549	0	108
1550	94	0
1551	78	2
1552	2	97
1553	66	1
1554	82	1
1555	78	4
1556	2	127
1557	76	3
1558	0	97
1559	3	113
1560	75	1
1561	82	2
1562	86	3
1563	0	107
1564	72	6
1565	0	104
1566	92	0
1567	3	83
1568	1	106
1569	3	100
1570	73	9
1571	0	126
1572	68	0
1573	0	119
1574	0	105
1575	2	94
1576	71	2
1577	0	101
1578	91	1
1579	92	2
1580	12	91
1581	4	107
1582	1	95
1583	5	104
1584	82	0
1585	0	98
1586	1	125
1587	1	105
1588	0	119
1589	67	3
1590	6	98
1591	78	2
1592	0	126
1593	1	119
1594	0	107
1595	83	1
1596	5	104
1597	0	101
1598	93	4
1599	0	107
1600	2	106
1601	81	2
1602	1	89
1603	79	0
1604	0	113
1605	73	0
1606	89	0
1607	47	83
1608	2	94
1609	0	123
1610	3	119
1611	0	90
1612	10	107
1613	79	1
1614	75	0
1615	2	108
1616	0	94
1617	75	5
1618	71	8
1619	2	116
1620	76	3
1621	0	112
1622	87	1
1623	1	91
1624	85	7
1625	0	87
1626	83	4
1627	3	112
1628	1	86
1629	1	87
1630	76	4
1631	0	103
1632	84	0
1633	66	6
1634	1	120
1635	71	0
1636	91	5
1637	83	3
1638	89	6
1639	0	103
1640	4	98
1641	0	96
1642	3	83
1643	88	0
1644	0	107
1645	92	5
1646	10	90
1647	83	0
1648	67	1
1649	2	100
1650	62	4
1651	73	0
1652	0	102
1653	86	0
1654	1	101
1655	23	70
1656	0	113
1657	89	0
1658	0	106
1659	84	3
1660	64	2
1661	79	0
1662	73	0
1663	0	113
1664	1	105
1665	1	110
1666	68	0
1667	72	0
1668	0	93
1669	69	2
1670	74	4
1671	73	0
1672	4	93
1673	65	5
1674	83	0
1675	57	0
1676	0	114
1677	1	102
1678	89	0
1679	1	87
1680	106	1
1681	84	7
1682	2	117
1683	84	1
1684	70	0
1685	1	116
1686	79	2
1687	0	115
1688	1	113
1689	94	5
1690	92	3
1691	103	1
1692	73	0
1693	0	119
1694	83	3
1695	0	112
1696	1	89
1697	87	0
1698	95	1
1699	83	2
1700	81	8
1701	74	2
1702	1	104
1703	57	44
1704	0	128
1705	1	104
1706	0	100
1707	0	98
1708	0	109
1709	0	112
1710	77	13
1711	70	6
1712	0	117
1713	0	101
1714	92	7
1715	0	109
1716	88	3
1717	0	117
1718	49	69
1719	0	114
1720	68	10
1721	0	106
1722	80	5
1723	27	67
1724	1	107
1725	5	104
1726	3	114
1727	2	85
1728	82	1
1729	3	125
1730	3	89
1731	0	101
1732	3	115
1733	78	2
1734	90	1
1735	4	101
1736	0	130
1737	3	105
1738	1	86
1739	81	2
1740	80	0
1741	74	0
1742	90	1
1743	91	0
1744	54	14
1745	75	1
1746	1	113
1747	0	89
1748	73	4
1749	3	108
1750	73	2
1751	71	3
1752	0	105
1753	0	100
1754	70	4
1755	3	99
1756	1	109
1757	84	0
1758	85	0
1759	95	2
1760	78	1
1761	2	110
1762	2	99
1763	80	0
1764	0	111
1765	0	115
1766	1	86
1767	3	102
1768	74	7
1769	1	102
1770	3	115
1771	81	2
1772	3	105
1773	93	0
1774	81	1
1775	68	1
1776	0	98
1777	46	57
1778	0	115
1779	73	5
1780	61	2
1781	70	0
1782	75	0
1783	92	0
1784	2	111
1785	92	0
1786	85	3
1787	77	1
1788	84	3
1789	2	85
1790	3	94
1791	90	1
1792	89	11
1793	82	2
1794	79	0
1795	71	2
1796	72	4
1797	83	0
1798	90	6
1799	83	1
1800	4	94
1801	89	1
1802	66	0
1803	80	0
1804	83	3
1805	84	0
1806	83	7
1807	3	97
1808	5	114
1809	78	1
1810	66	5
1811	70	8
1812	1	93
1813	68	1
1814	0	118
1815	1	105
1816	8	85
1817	98	0
1818	0	101
1819	5	108
1820	83	0
1821	81	0
1822	4	88
1823	4	114
1824	0	120
1825	4	110
1826	4	100
1827	3	91
1828	10	107
1829	0	134
1830	6	102
1831	60	25
1832	0	86
1833	2	86
1834	62	5
1835	7	99
1836	0	101
1837	0	109
1838	71	0
1839	74	2
1840	86	5
1841	71	3
1842	1	110
1843	94	6
1844	55	50
1845	3	106
1846	78	0
1847	3	118
1848	80	5
1849	0	89
1850	0	114
1851	73	0
1852	0	109
1853	6	94
1854	2	114
1855	0	110
1856	71	2
1857	1	114
1858	2	93
1859	0	123
1860	50	36
1861	76	2
1862	97	2
1863	73	3
1864	72	4
1865	74	7
1866	83	5
1867	80	5
1868	1	99
1869	72	0
1870	80	10
1871	85	1
1872	81	0
1873	0	97
1874	0	115
1875	93	1
1876	75	4
1877	0	118
1878	71	0
1879	0	112
1880	89	0
1881	81	1
1882	0	118
1883	4	118
1884	0	103
1885	72	0
1886	5	116
1887	0	104
1888	81	4
1889	76	4
1890	1	117
1891	78	0
1892	5	88
1893	72	8
1894	1	105
1895	80	1
1896	76	5
1897	78	6
1898	79	0
1899	2	99
1900	80	8
1901	0	106
1902	4	109
1903	0	90
1904	0	122
1905	3	120
1906	5	96
1907	4	102
1908	0	91
1909	2	99
1910	81	8
1911	92	1
1912	87	0
1913	83	3
1914	17	87
1915	0	98
1916	1	98
1917	81	9
1918	0	104
1919	97	1
1920	1	104
1921	63	0
1922	0	107
1923	77	2
1924	83	5
1925	77	1
1926	1	110
1927	7	100
1928	81	5
1929	2	114
1930	55	25
1931	79	1
1932	1	90
1933	77	0
1934	73	0
1935	93	2
1936	0	118
1937	79	6
1938	84	0
1939	3	93
1940	79	16
1941	82	3
1942	86	0
1943	72	0
1944	1	88
1945	66	0
1946	0	88
1947	88	7
1948	1	103
1949	90	0
1950	0	117
1951	76	0
1952	97	1
1953	0	104
1954	84	4
1955	89	7
1956	78	6
1957	1	108
1958	4	128
1959	3	109
1960	3	111
1961	65	1
1962	85	0
1963	94	0
1964	0	99
1965	0	95
1966	90	4
1967	81	2
1968	71	9
1969	73	0
1970	83	1
1971	72	0
1972	75	0
1973	93	6
1974	84	1
1975	4	91
1976	83	4
1977	75	1
1978	1	81
1979	10	114
1980	75	0
1981	72	8
1982	0	110
1983	0	84
1984	70	2
1985	67	0
1986	78	3
1987	0	119
1988	0	90
1989	2	100
1990	53	42
1991	18	89
1992	83	0
1993	68	3
1994	72	0
1995	1	110
1996	85	0
1997	3	126
1998	1	93
1999	0	106
[truncated: 8,001 more rows]
