# Supplementary material for: Generalized method of moments for estimating parameters of stochastic reaction networks
Source: BMC Syst Biol. 2016 Oct 21;10:98. doi: 10.1186/s12918-016-0342-8 (PMC5073941; doi:10.1186/s12918-016-0342-8)
Supplement: Additional file 2 — Matlab code and data. This file contains the Matlab codes and samples which were used to produce the results. (GZ 9349 kb) [file 12918_2016_342_MOESM2_ESM.gz › Data/Exclusive Switch/samples/25/t001.csv]

trajectory	P1	P2
1	9	32
2	0	42
3	37	0
4	0	53
5	25	0
6	0	31
7	46	2
8	0	58
9	38	1
10	3	41
11	30	3
12	36	0
13	10	43
14	4	44
15	39	0
16	36	10
17	3	48
18	45	0
19	0	54
20	0	36
21	0	43
22	44	7
23	6	46
24	0	47
25	0	61
26	3	45
27	34	0
28	38	7
29	0	50
30	32	0
31	0	42
32	0	38
33	5	45
34	0	40
35	2	49
36	0	50
37	33	9
38	28	7
39	22	1
40	45	4
41	0	40
42	37	0
43	0	42
44	2	43
45	30	0
46	32	2
47	5	42
48	23	0
49	0	44
50	35	0
51	43	0
52	0	38
53	0	43
54	22	0
55	31	14
56	0	34
57	7	38
58	32	0
59	30	8
60	28	7
61	36	0
62	3	47
63	1	48
64	41	0
65	35	3
66	43	0
67	4	34
68	33	3
69	7	59
70	32	6
71	34	0
72	31	0
73	0	60
74	32	9
75	36	1
76	32	0
77	37	0
78	33	6
79	2	37
80	34	1
81	46	0
82	37	0
83	30	13
84	40	0
85	36	0
86	4	50
87	1	38
88	0	45
89	4	44
90	4	50
91	36	0
92	0	31
93	31	2
94	22	0
95	3	36
96	39	12
97	29	0
98	40	0
99	34	5
100	0	39
101	0	55
102	13	48
103	0	32
104	2	44
105	33	5
106	27	0
107	38	1
108	1	41
109	0	59
110	24	0
111	0	50
112	0	50
113	38	0
114	0	46
115	4	44
116	16	32
117	27	0
118	24	1
119	27	3
120	32	2
121	0	50
122	27	6
123	0	41
124	35	12
125	45	0
126	40	0
127	11	28
128	30	5
129	11	39
130	34	0
131	22	14
132	35	0
133	31	0
134	38	0
135	37	0
136	34	7
137	39	0
138	30	0
139	0	49
140	0	41
141	15	42
142	22	8
143	38	0
144	29	4
145	36	0
146	31	9
147	41	0
148	31	1
149	0	45
150	32	7
151	27	6
152	30	7
153	7	36
154	38	9
155	29	7
156	0	49
157	3	54
158	26	0
159	35	0
160	0	49
161	27	0
162	0	43
163	28	11
164	53	3
165	27	0
166	0	56
167	1	41
168	0	36
169	30	0
170	0	42
171	22	0
172	33	9
173	34	0
174	7	46
175	0	39
176	0	44
177	0	51
178	0	40
179	35	17
180	30	0
181	32	0
182	1	39
183	37	16
184	0	37
185	39	4
186	37	7
187	0	44
188	26	0
189	29	11
190	1	47
191	34	0
192	28	2
193	23	3
194	3	40
195	20	22
196	39	0
197	27	0
198	0	52
199	26	2
200	33	12
201	0	43
202	5	48
203	8	40
204	37	0
205	2	36
206	13	41
207	46	9
208	0	49
209	0	53
210	0	51
211	44	0
212	37	3
213	0	37
214	49	6
215	20	9
216	3	48
217	0	45
218	32	0
219	2	49
220	32	0
221	0	44
222	24	2
223	36	6
224	25	0
225	42	5
226	29	0
227	36	0
228	37	6
229	30	10
230	0	35
231	0	41
232	0	31
233	37	4
234	31	3
235	0	53
236	44	11
237	8	52
238	0	22
239	0	43
240	40	0
241	34	0
242	37	6
243	35	0
244	0	46
245	31	4
246	35	2
247	31	0
248	26	18
249	3	38
250	0	42
251	29	0
252	42	0
253	2	50
254	29	11
255	0	36
256	14	27
257	26	0
258	6	52
259	24	0
260	30	2
261	27	0
262	0	38
263	0	46
264	47	0
265	31	2
266	39	0
267	32	0
268	5	34
269	36	12
270	34	0
271	0	45
272	21	0
273	0	37
274	37	6
275	0	50
276	4	45
277	0	43
278	0	43
279	41	0
280	31	5
281	1	49
282	0	48
283	43	0
284	34	0
285	3	52
286	30	0
287	25	1
288	37	0
289	29	0
290	3	52
291	0	33
292	4	35
293	20	7
294	0	52
295	2	40
296	0	35
297	7	44
298	6	39
299	38	2
300	36	8
301	30	0
302	37	0
303	27	0
304	0	42
305	27	0
306	38	3
307	40	0
308	0	35
309	37	0
310	3	44
311	28	9
312	31	0
313	34	8
314	2	37
315	37	0
316	2	46
317	38	1
318	26	1
319	34	0
320	0	47
321	0	59
322	0	47
323	0	40
324	0	40
325	23	0
326	32	4
327	33	9
328	0	40
329	31	7
330	29	0
331	0	39
332	0	44
333	39	5
334	28	0
335	30	4
336	0	44
337	11	28
338	5	41
339	31	2
340	0	53
341	26	0
342	28	0
343	0	41
344	0	43
345	0	47
346	31	4
347	0	40
348	31	7
349	0	38
350	30	8
351	0	59
352	0	37
353	0	46
354	5	50
355	21	28
356	0	41
357	3	56
358	33	9
359	0	46
360	0	41
361	0	49
362	2	46
363	4	33
364	27	9
365	1	47
366	24	0
367	0	42
368	0	43
369	27	1
370	34	0
371	22	11
372	28	0
373	0	50
374	31	9
375	0	44
376	3	35
377	24	32
378	32	3
379	3	43
380	33	4
381	27	7
382	0	51
383	38	0
384	0	39
385	34	0
386	31	5
387	5	42
388	34	0
389	23	4
390	3	48
391	6	54
392	0	44
393	14	20
394	0	35
395	25	0
396	40	0
397	40	0
398	0	43
399	3	56
400	42	0
401	34	0
402	0	44
403	5	25
404	38	10
405	2	47
406	35	0
407	40	10
408	27	4
409	0	42
410	44	11
411	30	6
412	34	0
413	0	44
414	2	48
415	0	47
416	4	57
417	20	16
418	38	3
419	28	0
420	0	36
421	29	0
422	34	17
423	0	57
424	30	4
425	0	46
426	0	53
427	27	4
428	0	36
429	8	45
430	0	46
431	9	42
432	30	2
433	8	49
434	5	44
435	3	44
436	0	40
437	4	39
438	31	2
439	6	49
440	40	12
441	2	50
442	1	37
443	41	3
444	0	44
445	29	0
446	35	0
447	28	0
448	0	42
449	1	51
450	0	47
451	33	0
452	29	0
453	0	42
454	35	4
455	22	12
456	29	0
457	37	8
458	31	8
459	0	51
460	4	58
461	0	42
462	25	0
463	26	6
464	29	0
465	27	0
466	30	1
467	9	45
468	43	0
469	39	1
470	35	7
471	0	38
472	42	7
473	4	48
474	0	42
475	4	37
476	5	46
477	22	0
478	38	0
479	38	3
480	0	48
481	29	0
482	5	44
483	0	45
484	30	0
485	31	12
486	33	2
487	34	0
488	47	0
489	28	7
490	10	47
491	33	12
492	10	31
493	34	7
494	0	37
495	2	40
496	4	46
497	32	3
498	30	3
499	1	40
500	0	53
501	4	37
502	2	43
503	0	42
504	1	40
505	25	5
506	0	44
507	9	41
508	2	47
509	38	3
510	29	0
511	36	11
512	1	38
513	0	44
514	32	10
515	34	4
516	29	17
517	2	43
518	24	1
519	13	22
520	0	46
521	28	4
522	45	8
523	0	34
524	30	1
525	5	42
526	0	42
527	0	41
528	40	0
529	34	0
530	10	48
531	10	27
532	33	3
533	28	9
534	0	56
535	0	43
536	31	8
537	40	0
538	45	0
539	25	11
540	29	15
541	4	45
542	1	46
543	0	57
544	0	45
545	29	0
546	0	46
547	0	44
548	7	46
549	33	0
550	25	6
551	25	3
552	0	46
553	33	3
554	10	42
555	0	39
556	33	0
557	4	41
558	28	1
559	35	4
560	0	46
561	16	47
562	0	52
563	46	0
564	4	40
565	36	3
566	1	45
567	3	47
568	0	41
569	42	0
570	25	3
571	0	46
572	0	52
573	2	49
574	11	53
575	15	34
576	12	34
577	0	39
578	26	0
579	30	5
580	1	47
581	0	42
582	43	9
583	0	43
584	0	41
585	19	10
586	10	37
587	27	0
588	1	39
589	0	49
590	1	43
591	32	0
592	0	58
593	43	9
594	44	0
595	41	0
596	3	40
597	8	39
598	35	0
599	0	43
600	0	38
601	0	44
602	26	0
603	0	47
604	0	38
605	4	41
606	0	36
607	39	0
608	42	0
609	29	0
610	44	1
611	29	18
612	32	0
613	0	42
614	36	4
615	5	48
616	8	42
617	32	3
618	27	0
619	35	0
620	0	48
621	30	9
622	7	41
623	0	44
624	0	37
625	0	48
626	4	41
627	0	48
628	31	9
629	8	50
630	27	0
631	31	0
632	42	0
633	0	51
634	34	6
635	38	0
636	2	53
637	32	3
638	0	47
639	18	21
640	33	9
641	38	2
642	0	43
643	29	2
644	0	43
645	0	53
646	32	4
647	0	40
648	35	5
649	37	3
650	4	56
651	0	48
652	43	2
653	0	36
654	0	47
655	0	56
656	8	34
657	27	4
658	39	1
659	37	0
660	0	45
661	34	7
662	28	0
663	0	35
664	35	0
665	5	26
666	33	0
667	30	6
668	0	57
669	35	0
670	0	37
671	25	5
672	3	52
673	27	0
674	0	53
675	34	0
676	29	13
677	35	0
678	32	0
679	33	5
680	0	38
681	0	39
682	0	45
683	0	43
684	31	0
685	30	8
686	43	0
687	5	44
688	5	37
689	38	5
690	34	7
691	26	8
692	33	0
693	28	4
694	1	40
695	1	50
696	6	37
697	36	4
698	33	0
699	4	39
700	0	37
701	41	0
702	0	36
703	32	7
704	33	5
705	0	35
706	32	3
707	0	41
708	0	50
709	13	30
710	23	5
711	13	35
712	0	48
713	11	47
714	39	0
715	35	5
716	0	61
717	25	1
718	38	0
719	4	66
720	40	0
721	33	0
722	20	9
723	10	50
724	24	5
725	0	42
726	32	9
727	2	55
728	0	46
729	26	0
730	43	8
731	30	0
732	31	4
733	3	40
734	39	5
735	34	6
736	0	33
737	33	0
738	0	54
739	35	0
740	0	41
741	35	1
742	26	11
743	0	49
744	1	50
745	46	0
746	25	8
747	32	0
748	32	0
749	34	7
750	27	5
751	1	47
752	0	30
753	25	0
754	0	34
755	29	5
756	31	0
757	33	7
758	0	35
759	12	54
760	0	46
761	0	60
762	0	52
763	33	0
764	32	0
765	3	44
766	32	11
767	30	0
768	26	17
769	4	37
770	14	39
771	5	56
772	25	10
773	32	0
774	34	8
775	4	40
776	0	45
777	32	5
778	0	55
779	2	48
780	44	3
781	6	42
782	4	42
783	38	0
784	0	46
785	0	39
786	29	0
787	33	0
788	35	3
789	38	8
790	37	0
791	26	0
792	33	0
793	0	35
794	0	48
795	29	0
796	32	0
797	20	22
798	30	4
799	31	15
800	22	0
801	31	0
802	39	1
803	0	38
804	6	50
805	33	0
806	4	45
807	37	0
808	33	0
809	35	0
810	36	0
811	23	0
812	9	48
813	26	0
814	21	0
815	41	4
816	30	20
817	35	12
818	1	34
819	21	20
820	0	39
821	3	29
822	0	52
823	0	58
824	33	0
825	3	36
826	36	2
827	0	44
828	6	44
829	0	48
830	28	18
831	0	39
832	31	0
833	34	0
834	4	40
835	35	11
836	44	12
837	34	0
838	30	3
839	32	14
840	0	36
841	36	0
842	24	6
843	41	2
844	33	13
845	34	5
846	35	0
847	5	31
848	30	0
849	5	39
850	0	43
851	25	4
852	42	0
853	0	38
854	5	49
855	32	0
856	8	36
857	34	1
858	38	1
859	35	7
860	0	40
861	0	47
862	5	44
863	33	0
864	0	39
865	37	13
866	9	43
867	0	34
868	0	43
869	38	11
870	0	41
871	5	30
872	21	0
873	27	0
874	33	0
875	33	0
876	38	0
877	0	44
878	33	0
879	31	2
880	45	0
881	35	7
882	41	2
883	19	38
884	0	43
885	1	52
886	27	0
887	35	0
888	27	0
889	44	12
890	31	0
891	32	10
892	34	14
893	9	40
894	0	45
895	1	43
896	0	52
897	0	48
898	1	46
899	1	47
900	44	0
901	38	9
902	27	22
903	29	13
904	0	36
905	28	15
906	31	6
907	1	40
908	33	6
909	33	19
910	15	33
911	39	4
912	39	3
913	0	42
914	3	43
915	26	0
916	28	0
917	0	37
918	0	38
919	3	38
920	37	0
921	4	46
922	1	55
923	30	0
924	40	1
925	0	34
926	0	49
927	4	45
928	8	51
929	1	46
930	34	5
931	0	38
932	43	0
933	31	0
934	0	43
935	31	10
936	31	20
937	42	5
938	35	0
939	38	1
940	31	0
941	42	0
942	0	44
943	30	0
944	5	39
945	39	0
946	0	42
947	13	35
948	2	47
949	0	52
950	0	43
951	12	31
952	33	2
953	27	0
954	23	0
955	1	45
956	7	32
957	41	0
958	0	47
959	25	0
960	53	3
961	39	0
962	29	2
963	37	0
964	5	48
965	38	3
966	1	43
967	8	42
968	38	4
969	1	38
970	38	0
971	0	43
972	34	0
973	33	0
974	0	48
975	36	6
976	0	49
977	0	43
978	26	0
979	35	4
980	4	46
981	0	44
982	5	52
983	35	0
984	33	0
985	50	4
986	32	0
987	10	43
988	31	0
989	0	45
990	32	0
991	0	47
992	33	6
993	2	52
994	47	15
995	32	0
996	36	3
997	0	44
998	0	50
999	41	9
1000	28	0
1001	22	0
1002	27	0
1003	36	2
1004	0	45
1005	0	48
1006	6	43
1007	29	11
1008	45	0
1009	34	26
1010	7	37
1011	4	43
1012	31	7
1013	2	43
1014	34	1
1015	32	5
1016	37	0
1017	0	48
1018	28	5
1019	0	38
1020	38	13
1021	0	39
1022	33	0
1023	4	37
1024	33	12
1025	0	42
1026	31	6
1027	36	0
1028	34	3
1029	0	38
1030	0	46
1031	35	11
1032	27	0
1033	21	0
1034	0	36
1035	2	50
1036	35	8
1037	42	8
1038	28	0
1039	33	0
1040	42	0
1041	11	61
1042	0	39
1043	1	37
1044	0	50
1045	31	5
1046	32	3
1047	6	51
1048	19	4
1049	9	46
1050	0	37
1051	33	13
1052	26	8
1053	1	32
1054	33	4
1055	32	0
1056	4	43
1057	27	0
1058	29	7
1059	1	52
1060	28	0
1061	0	47
1062	34	0
1063	38	7
1064	27	0
1065	0	36
1066	0	36
1067	0	46
1068	43	0
1069	35	1
1070	28	10
1071	30	0
1072	4	43
1073	5	47
1074	39	2
1075	11	49
1076	29	0
1077	29	0
1078	32	0
1079	31	2
1080	0	57
1081	0	39
1082	2	46
1083	0	45
1084	3	52
1085	2	34
1086	26	19
1087	32	0
1088	0	44
1089	31	4
1090	32	13
1091	36	4
1092	0	44
1093	0	39
1094	38	0
1095	28	0
1096	31	12
1097	1	52
1098	17	18
1099	32	0
1100	0	45
1101	39	0
1102	32	9
1103	35	0
1104	40	7
1105	26	0
1106	3	35
1107	0	44
1108	47	0
1109	37	7
1110	35	0
1111	6	48
1112	30	2
1113	0	42
1114	32	0
1115	39	0
1116	2	40
1117	3	45
1118	37	0
1119	35	6
1120	33	7
1121	2	40
1122	29	18
1123	39	3
1124	35	17
1125	0	49
1126	22	0
1127	25	0
1128	29	10
1129	0	45
1130	40	0
1131	28	1
1132	0	53
1133	37	13
1134	46	0
1135	0	54
1136	22	10
1137	38	1
1138	2	48
1139	27	0
1140	33	0
1141	45	0
1142	33	11
1143	2	48
1144	0	57
1145	29	6
1146	0	41
1147	30	0
1148	32	0
1149	0	49
1150	34	7
1151	0	49
1152	34	1
1153	33	1
1154	3	48
1155	0	49
1156	29	7
1157	30	0
1158	0	40
1159	36	6
1160	40	13
1161	0	49
1162	32	0
1163	32	0
1164	0	44
1165	29	0
1166	0	40
1167	30	0
1168	8	50
1169	34	5
1170	40	0
1171	7	34
1172	32	9
1173	19	22
1174	0	27
1175	26	2
1176	0	40
1177	35	0
1178	0	43
1179	0	33
1180	4	40
1181	0	47
1182	0	43
1183	6	35
1184	27	0
1185	29	2
1186	2	37
1187	35	6
1188	0	50
1189	35	3
1190	0	35
1191	39	0
1192	32	0
1193	32	0
1194	10	44
1195	0	46
1196	0	39
1197	0	46
1198	0	51
1199	34	2
1200	28	0
1201	40	0
1202	35	0
1203	37	0
1204	3	34
1205	10	56
1206	33	9
1207	0	39
1208	1	55
1209	31	0
1210	0	47
1211	6	45
1212	12	27
1213	45	0
1214	27	0
1215	0	46
1216	34	6
1217	26	21
1218	0	47
1219	47	3
1220	28	0
1221	37	0
1222	1	49
1223	12	42
1224	29	0
1225	0	46
1226	0	35
1227	4	51
1228	27	2
1229	34	0
1230	10	33
1231	39	0
1232	38	0
1233	34	6
1234	9	43
1235	16	10
1236	35	9
1237	3	45
1238	5	30
1239	3	48
1240	21	4
1241	0	50
1242	41	7
1243	36	0
1244	28	0
1245	4	54
1246	29	0
1247	31	2
1248	0	48
1249	10	33
1250	2	35
1251	0	54
1252	36	3
1253	5	42
1254	0	46
1255	32	9
1256	5	55
1257	0	42
1258	5	58
1259	5	49
1260	24	15
1261	39	0
1262	25	0
1263	24	3
1264	36	16
1265	42	0
1266	23	14
1267	31	10
1268	3	44
1269	39	0
1270	36	7
1271	37	0
1272	4	42
1273	37	3
1274	1	55
1275	35	3
1276	0	40
1277	0	46
1278	0	45
1279	37	0
1280	27	0
1281	32	4
1282	28	2
1283	34	0
1284	0	48
1285	1	51
1286	29	6
1287	34	5
1288	0	34
1289	2	42
1290	1	49
1291	37	2
1292	0	41
1293	28	0
1294	2	43
1295	32	2
1296	34	0
1297	22	27
1298	48	1
1299	35	3
1300	33	0
1301	0	40
1302	20	31
1303	39	0
1304	0	42
1305	40	2
1306	5	38
1307	21	11
1308	35	2
1309	4	45
1310	0	36
1311	0	36
1312	0	39
1313	28	0
1314	2	51
1315	31	0
1316	46	0
1317	3	44
1318	0	49
1319	0	40
1320	42	8
1321	37	0
1322	0	49
1323	32	0
1324	34	5
1325	36	0
1326	29	0
1327	0	46
1328	35	2
1329	32	0
1330	40	0
1331	38	0
1332	29	0
1333	29	0
1334	28	2
1335	2	34
1336	33	7
1337	26	0
1338	29	0
1339	32	9
1340	9	43
1341	29	0
1342	0	46
1343	36	0
1344	0	35
1345	35	0
1346	1	54
1347	33	0
1348	23	25
1349	28	0
1350	0	43
1351	0	40
1352	18	33
1353	9	30
1354	35	3
1355	5	43
1356	0	60
1357	38	4
1358	30	21
1359	27	15
1360	0	45
1361	1	53
1362	0	42
1363	0	45
1364	27	0
1365	24	0
1366	34	9
1367	0	58
1368	33	0
1369	0	46
1370	31	0
1371	31	16
1372	1	41
1373	0	56
1374	2	42
1375	21	33
1376	3	46
1377	32	3
1378	29	13
1379	30	16
1380	30	0
1381	0	45
1382	0	51
1383	6	38
1384	9	34
1385	0	57
1386	4	46
1387	38	10
1388	40	0
1389	0	36
1390	0	47
1391	0	40
1392	1	41
1393	31	1
1394	4	51
1395	31	8
1396	0	33
1397	32	14
1398	27	10
1399	0	38
1400	0	50
1401	41	0
1402	34	0
1403	26	5
1404	31	0
1405	0	31
1406	36	0
1407	35	2
1408	0	48
1409	26	2
1410	30	0
1411	0	38
1412	41	0
1413	0	47
1414	43	0
1415	0	33
1416	30	7
1417	3	44
1418	1	54
1419	45	0
1420	42	0
1421	7	39
1422	35	9
1423	40	3
1424	2	60
1425	31	0
1426	0	42
1427	29	0
1428	0	48
1429	35	7
1430	6	26
1431	21	9
1432	0	46
1433	38	7
1434	37	0
1435	2	38
1436	2	37
1437	35	0
1438	0	36
1439	27	12
1440	28	0
1441	2	44
1442	29	6
1443	3	44
1444	6	61
1445	36	8
1446	36	0
1447	33	3
1448	29	0
1449	35	0
1450	31	0
1451	25	12
1452	0	55
1453	33	5
1454	20	28
1455	4	40
1456	35	0
1457	0	44
1458	3	39
1459	26	0
1460	30	15
1461	0	33
1462	38	0
1463	35	0
1464	27	0
1465	5	49
1466	32	5
1467	2	39
1468	31	8
1469	0	33
1470	32	10
1471	0	52
1472	33	13
1473	35	2
1474	0	43
1475	7	42
1476	5	48
1477	31	0
1478	0	43
1479	38	9
1480	37	6
1481	0	47
1482	19	0
1483	34	2
1484	31	0
1485	17	32
1486	25	5
1487	36	0
1488	39	1
1489	0	44
1490	46	0
1491	38	0
1492	28	4
1493	0	51
1494	34	6
1495	27	11
1496	11	38
1497	1	46
1498	4	45
1499	37	8
1500	31	2
1501	37	0
1502	2	48
1503	27	0
1504	41	2
1505	26	7
1506	5	41
1507	39	0
1508	35	0
1509	33	0
1510	8	40
1511	1	51
1512	38	0
1513	20	0
1514	0	47
1515	31	0
1516	29	5
1517	49	1
1518	0	43
1519	31	8
1520	2	48
1521	18	37
1522	0	44
1523	0	41
1524	37	0
1525	8	47
1526	0	26
1527	3	56
1528	3	41
1529	45	0
1530	35	1
1531	6	38
1532	29	8
1533	30	2
1534	28	0
1535	36	2
1536	36	0
1537	0	36
1538	33	0
1539	0	47
1540	33	16
1541	23	0
1542	31	8
1543	4	37
1544	39	11
1545	0	50
1546	43	1
1547	29	0
1548	38	0
1549	2	41
1550	4	47
1551	1	51
1552	27	0
1553	0	37
1554	21	0
1555	0	48
1556	39	8
1557	24	7
1558	35	0
1559	30	7
1560	34	5
1561	33	7
1562	28	5
1563	7	44
1564	37	0
1565	7	38
1566	0	43
1567	0	48
1568	26	0
1569	26	13
1570	7	44
1571	20	9
1572	32	5
1573	31	0
1574	0	52
1575	0	55
1576	0	46
1577	26	8
1578	41	4
1579	0	42
1580	27	0
1581	24	12
1582	0	48
1583	41	0
1584	6	41
1585	34	5
1586	0	46
1587	34	0
1588	0	59
1589	0	35
1590	39	0
1591	31	0
1592	34	0
1593	0	37
1594	0	39
1595	34	0
1596	3	48
1597	0	39
1598	37	0
1599	39	0
1600	31	4
1601	5	42
1602	0	55
1603	0	53
1604	43	1
1605	8	39
1606	34	5
1607	28	5
1608	0	43
1609	0	45
1610	41	2
1611	34	0
1612	36	2
1613	0	48
1614	36	2
1615	0	49
1616	26	3
1617	30	0
1618	28	0
1619	23	0
1620	0	56
1621	0	43
1622	35	0
1623	3	44
1624	30	1
1625	0	53
1626	33	0
1627	30	0
1628	6	35
1629	0	48
1630	34	7
1631	42	0
1632	0	57
1633	3	35
1634	40	0
1635	23	1
1636	34	0
1637	23	17
1638	14	31
1639	13	46
1640	33	0
1641	27	0
1642	36	17
1643	0	46
1644	3	33
1645	11	40
1646	0	52
1647	39	0
1648	51	2
1649	41	3
1650	2	37
1651	29	0
1652	39	0
1653	0	54
1654	0	33
1655	27	22
1656	38	0
1657	0	53
1658	0	46
1659	34	1
1660	2	36
1661	28	4
1662	37	11
1663	36	5
1664	0	34
1665	0	51
1666	1	46
1667	0	43
1668	42	0
1669	36	0
1670	0	50
1671	0	47
1672	32	10
1673	25	20
1674	0	39
1675	34	0
1676	0	48
1677	26	0
1678	35	0
1679	45	0
1680	10	45
1681	5	42
1682	20	20
1683	40	0
1684	42	0
1685	31	10
1686	32	8
1687	37	4
1688	33	0
1689	1	51
1690	27	9
1691	37	1
1692	8	53
1693	30	10
1694	8	55
1695	0	48
1696	35	7
1697	25	0
1698	0	49
1699	5	44
1700	0	44
1701	6	45
1702	5	46
1703	0	45
1704	0	47
1705	37	6
1706	2	50
1707	5	48
1708	35	0
1709	11	35
1710	0	44
1711	41	7
1712	26	3
1713	45	0
1714	0	40
1715	39	6
1716	27	16
1717	0	45
1718	40	0
1719	37	0
1720	37	16
1721	41	13
1722	0	36
1723	26	0
1724	1	38
1725	31	16
1726	0	44
1727	32	1
1728	33	0
1729	0	44
1730	39	12
1731	7	29
1732	2	39
1733	38	6
1734	28	7
1735	1	49
1736	0	49
1737	5	41
1738	0	42
1739	35	9
1740	28	6
1741	37	0
1742	31	10
1743	30	0
1744	26	8
1745	0	50
1746	25	12
1747	33	2
1748	12	51
1749	0	38
1750	29	0
1751	4	57
1752	34	0
1753	0	49
1754	0	55
1755	27	0
1756	0	39
1757	0	48
1758	35	0
1759	29	17
1760	29	4
1761	32	0
1762	22	3
1763	0	52
1764	1	39
1765	31	9
1766	14	35
1767	27	1
1768	33	11
1769	31	2
1770	0	46
1771	33	0
1772	40	3
1773	38	1
1774	0	42
1775	0	33
1776	0	32
1777	26	0
1778	0	32
1779	29	6
1780	33	0
1781	28	5
1782	0	41
1783	34	7
1784	33	0
1785	43	0
1786	3	44
1787	0	36
1788	31	0
1789	30	0
1790	39	0
1791	21	10
1792	5	34
1793	0	46
1794	0	46
1795	0	43
1796	0	40
1797	25	12
1798	30	0
1799	3	46
1800	0	51
1801	3	54
1802	0	49
1803	8	42
1804	38	5
1805	35	0
1806	36	0
1807	10	50
1808	25	0
1809	31	0
1810	2	51
1811	0	43
1812	40	0
1813	32	0
1814	30	0
1815	31	8
1816	7	47
1817	36	0
1818	3	42
1819	0	42
1820	0	34
1821	29	7
1822	6	40
1823	30	14
1824	26	11
1825	33	7
1826	0	45
1827	34	0
1828	0	47
1829	0	37
1830	17	28
1831	0	58
1832	0	55
1833	2	38
1834	0	50
1835	0	61
1836	0	56
1837	0	42
1838	26	3
1839	38	0
1840	29	0
1841	0	52
1842	43	4
1843	41	11
1844	0	41
1845	37	0
1846	18	18
1847	0	44
1848	24	15
1849	28	21
1850	38	10
1851	0	57
1852	0	36
1853	0	48
1854	31	2
1855	0	35
1856	0	54
1857	45	0
1858	3	45
1859	29	6
1860	6	47
1861	16	24
1862	38	7
1863	0	43
1864	24	4
1865	0	39
1866	30	5
1867	24	30
1868	40	5
1869	0	47
1870	37	4
1871	37	9
1872	33	2
1873	6	41
1874	24	0
1875	0	44
1876	35	0
1877	0	62
1878	30	2
1879	33	12
1880	6	37
1881	23	6
1882	5	47
1883	0	43
1884	42	0
1885	0	47
1886	19	0
1887	31	4
1888	28	0
1889	9	41
1890	0	50
1891	28	13
1892	31	0
1893	7	43
1894	0	43
1895	38	7
1896	45	3
1897	37	0
1898	26	0
1899	0	40
1900	29	4
1901	27	30
1902	28	0
1903	14	32
1904	25	0
1905	4	39
1906	30	4
1907	0	42
1908	7	62
1909	41	0
1910	5	43
1911	0	50
1912	30	1
1913	4	50
1914	34	3
1915	2	38
1916	40	0
1917	35	0
1918	8	47
1919	32	3
1920	0	56
1921	5	45
1922	39	0
1923	8	50
1924	31	9
1925	26	7
1926	41	0
1927	11	41
1928	36	1
1929	2	46
1930	0	33
1931	0	42
1932	5	45
1933	0	41
1934	5	51
1935	0	46
1936	28	0
1937	26	0
1938	31	0
1939	34	4
1940	0	40
1941	27	0
1942	0	52
1943	33	2
1944	35	18
1945	0	59
1946	10	42
1947	34	0
1948	45	5
1949	6	58
1950	35	0
1951	34	26
1952	4	37
1953	0	37
1954	41	0
1955	29	9
1956	0	39
1957	9	30
1958	0	46
1959	0	40
1960	9	33
1961	0	49
1962	42	9
1963	6	42
1964	0	41
1965	0	44
1966	35	5
1967	0	50
1968	0	39
1969	3	63
1970	24	1
1971	8	45
1972	29	3
1973	28	0
1974	1	50
1975	26	7
1976	0	47
1977	23	8
1978	34	5
1979	3	55
1980	36	0
1981	25	0
1982	0	29
1983	41	0
1984	0	43
1985	2	39
1986	5	42
1987	41	0
1988	0	52
1989	12	40
1990	0	52
1991	0	44
1992	0	43
1993	34	1
1994	0	38
1995	37	7
1996	31	1
1997	27	8
1998	34	13
1999	5	40
[truncated: 8,001 more rows]
