# Supplementary material for: Generalized method of moments for estimating parameters of stochastic reaction networks
Source: BMC Syst Biol. 2016 Oct 21;10:98. doi: 10.1186/s12918-016-0342-8 (PMC5073941; doi:10.1186/s12918-016-0342-8)
Supplement: Additional file 2 — Matlab code and data. This file contains the Matlab codes and samples which were used to produce the results. (GZ 9349 kb) [file 12918_2016_342_MOESM2_ESM.gz › Data/Exclusive Switch/samples/32/t003.csv]

trajectory	P1	P2
1	89	5
2	4	95
3	0	100
4	8	105
5	70	2
6	0	116
7	0	107
8	76	0
9	0	103
10	0	108
11	85	0
12	74	9
13	0	103
14	87	0
15	65	2
16	2	104
17	57	0
18	63	5
19	85	1
20	78	17
21	0	107
22	68	6
23	4	112
24	84	0
25	6	105
26	41	69
27	0	102
28	78	5
29	83	0
30	87	0
31	4	103
32	2	84
33	88	0
34	0	102
35	85	0
36	74	0
37	1	103
38	76	10
39	76	2
40	70	0
41	1	120
42	79	3
43	86	0
44	90	1
45	3	103
46	56	25
47	0	106
48	4	112
49	1	101
50	79	9
51	4	104
52	0	85
53	73	0
54	76	8
55	1	107
56	0	119
57	79	7
58	80	0
59	78	3
60	0	113
61	70	2
62	0	103
63	0	108
64	69	0
65	68	0
66	85	2
67	4	112
68	2	121
69	1	89
70	69	3
71	0	99
72	0	110
73	1	108
74	0	113
75	66	3
76	3	96
77	70	0
78	3	90
79	35	54
80	6	91
81	0	107
82	73	0
83	73	3
84	2	115
85	65	35
86	74	6
87	2	116
88	0	99
89	80	1
90	97	3
91	73	5
92	6	112
93	87	0
94	1	95
95	0	107
96	0	111
97	1	100
98	91	2
99	1	104
100	0	98
101	66	0
102	92	6
103	100	6
104	81	0
105	57	29
106	0	112
107	82	3
108	0	108
109	86	0
110	67	0
111	70	1
112	0	114
113	84	2
114	68	0
115	5	114
116	72	0
117	64	0
118	79	0
119	67	3
120	0	120
121	82	4
122	65	4
123	0	108
124	85	3
125	82	0
126	70	1
127	66	0
128	88	0
129	68	0
130	0	115
131	2	113
132	5	85
133	87	0
134	0	108
135	77	2
136	64	6
137	0	119
138	5	99
139	0	114
140	0	100
141	1	96
142	75	0
143	82	0
144	88	6
145	0	94
146	2	118
147	56	0
148	70	0
149	4	98
150	95	0
151	1	120
152	72	14
153	4	112
154	0	86
155	1	118
156	1	117
157	4	108
158	78	0
159	0	103
160	1	113
161	3	116
162	78	1
163	0	106
164	78	9
165	34	63
166	1	103
167	89	0
168	89	0
169	0	108
170	36	53
171	9	100
172	7	88
173	90	0
174	72	6
175	79	5
176	84	0
177	75	6
178	70	0
179	0	127
180	4	121
181	0	85
182	71	0
183	75	3
184	85	1
185	93	2
186	4	115
187	1	107
188	0	92
189	3	114
190	0	107
191	2	112
192	0	100
193	2	105
194	60	0
195	0	90
196	0	96
197	61	0
198	2	109
199	1	118
200	73	0
201	87	0
202	68	1
203	69	2
204	74	3
205	0	95
206	78	1
207	94	4
208	4	93
209	92	2
210	0	120
211	75	16
212	3	117
213	89	0
214	0	95
215	1	100
216	0	101
217	87	0
218	12	79
219	2	102
220	69	0
221	85	2
222	80	6
223	67	5
224	6	109
225	90	13
226	68	6
227	89	0
228	0	93
229	86	3
230	2	117
231	0	98
232	24	87
233	1	102
234	7	96
235	0	111
236	78	0
237	0	113
238	79	4
239	74	4
240	71	1
241	5	90
242	0	99
243	70	9
244	4	111
245	24	78
246	83	0
247	1	109
248	5	105
249	3	124
250	6	116
251	77	4
252	88	7
253	85	0
254	2	83
255	20	93
256	5	137
257	68	8
258	72	4
259	79	7
260	77	8
261	2	111
262	2	103
263	68	0
264	0	94
265	95	5
266	80	3
267	80	3
268	79	0
269	73	4
270	5	81
271	0	108
272	0	117
273	78	2
274	78	11
275	89	7
276	2	88
277	55	0
278	0	96
279	69	1
280	35	45
281	5	112
282	0	117
283	1	100
284	2	105
285	77	6
286	82	0
287	84	0
288	85	5
289	12	116
290	13	99
291	0	114
292	55	2
293	0	93
294	65	1
295	28	75
296	82	7
297	0	103
298	71	25
299	0	108
300	84	2
301	82	1
302	85	0
303	82	0
304	72	0
305	5	107
306	85	4
307	7	101
308	0	114
309	83	4
310	0	92
311	84	10
312	0	101
313	78	0
314	1	137
315	101	1
316	0	89
317	90	0
318	67	0
319	74	0
320	6	100
321	0	111
322	63	5
323	81	2
324	66	0
325	2	115
326	3	103
327	5	89
328	1	112
329	1	111
330	95	0
331	86	4
332	36	66
333	0	110
334	94	0
335	0	113
336	59	20
337	0	114
338	0	105
339	0	116
340	2	98
341	0	111
342	0	89
343	90	4
344	78	3
345	75	1
346	1	101
347	2	97
348	75	0
349	82	2
350	78	8
351	1	115
352	0	98
353	68	24
354	1	94
355	0	104
356	74	5
357	0	96
358	67	1
359	5	108
360	79	0
361	88	0
362	77	2
363	80	3
364	4	120
365	0	108
366	86	1
367	75	2
368	8	107
369	1	107
370	64	2
371	4	98
372	76	1
373	85	3
374	0	96
375	77	6
376	75	6
377	87	0
378	66	14
379	81	2
380	29	85
381	0	97
382	73	0
383	87	4
384	1	98
385	74	0
386	0	93
387	70	5
388	76	0
389	73	2
390	68	11
391	91	0
392	0	115
393	89	0
394	0	97
395	87	3
396	2	97
397	0	103
398	0	96
399	81	8
400	3	93
401	0	92
402	74	0
403	80	0
404	86	3
405	0	117
406	0	104
407	86	1
408	74	3
409	0	94
410	1	94
411	89	3
412	92	1
413	1	95
414	81	0
415	0	93
416	73	0
417	95	4
418	80	4
419	68	0
420	83	5
421	71	1
422	0	103
423	1	110
424	81	2
425	79	1
426	79	2
427	70	2
428	86	0
429	80	8
430	0	114
431	91	6
432	3	95
433	42	47
434	20	84
435	10	88
436	78	0
437	69	0
438	94	2
439	77	3
440	90	0
441	29	55
442	72	5
443	86	0
444	81	0
445	71	0
446	2	105
447	80	3
448	71	0
449	1	121
450	0	106
451	64	5
452	68	0
453	3	91
454	0	101
455	0	95
456	78	6
457	2	94
458	69	0
459	67	3
460	82	0
461	84	0
462	84	8
463	85	2
464	0	102
465	86	1
466	0	77
467	99	0
468	65	4
469	84	6
470	0	113
471	90	2
472	74	1
473	89	4
474	54	26
475	7	106
476	76	1
477	77	0
478	71	2
479	1	117
480	77	0
481	83	1
482	2	113
483	75	1
484	4	95
485	76	8
486	84	6
487	0	112
488	90	6
489	78	5
490	73	0
491	63	0
492	88	4
493	93	0
494	0	97
495	1	87
496	90	12
497	87	2
498	81	3
499	89	0
500	1	89
501	74	9
502	42	47
503	1	128
504	84	0
505	0	113
506	4	114
507	0	122
508	2	104
509	0	109
510	91	4
511	0	104
512	88	5
513	0	94
514	1	108
515	3	111
516	0	109
517	0	90
518	72	12
519	81	4
520	83	3
521	1	106
522	7	104
523	76	1
524	0	85
525	67	6
526	4	107
527	64	0
528	82	3
529	3	110
530	0	99
531	1	120
532	0	99
533	81	0
534	17	110
535	3	106
536	5	97
537	0	105
538	2	106
539	76	13
540	86	1
541	89	5
542	83	0
543	92	0
544	68	0
545	0	115
546	11	108
547	94	0
548	71	0
549	85	1
550	22	81
551	68	1
552	2	104
553	0	96
554	2	98
555	2	101
556	5	114
557	0	120
558	74	11
559	74	0
560	72	0
561	83	0
562	4	108
563	84	0
564	70	1
565	39	53
566	85	2
567	2	108
568	68	3
569	74	0
570	71	3
571	1	102
572	3	125
573	1	103
574	77	2
575	80	0
576	0	126
577	0	116
578	84	4
579	86	3
580	84	0
581	86	0
582	0	119
583	76	0
584	80	0
585	66	2
586	72	0
587	68	2
588	0	121
589	71	1
590	86	1
591	1	106
592	72	0
593	3	116
594	76	3
595	78	0
596	0	112
597	68	0
598	74	0
599	73	8
600	1	126
601	72	13
602	0	103
603	3	124
604	3	108
605	76	0
606	75	2
607	0	114
608	68	1
609	87	10
610	66	8
611	66	3
612	1	106
613	80	0
614	75	0
615	76	0
616	86	1
617	1	104
618	79	3
619	1	97
620	72	2
621	0	104
622	0	110
623	1	105
624	80	1
625	70	0
626	95	9
627	76	2
628	77	2
629	0	115
630	2	105
631	0	89
632	0	111
633	62	32
634	4	88
635	0	111
636	58	4
637	80	0
638	1	107
639	80	4
640	69	0
641	79	0
642	1	91
643	0	101
644	0	117
645	1	121
646	75	22
647	78	8
648	2	110
649	4	98
650	4	119
651	81	3
652	71	0
653	22	74
654	5	86
655	6	115
656	0	74
657	0	103
658	0	114
659	82	1
660	87	3
661	0	128
662	101	1
663	0	100
664	4	108
665	0	109
666	81	0
667	85	0
668	15	81
669	9	94
670	66	0
671	33	66
672	80	0
673	0	128
674	0	112
675	7	97
676	79	0
677	90	6
678	78	14
679	68	7
680	75	0
681	0	121
682	87	5
683	1	112
684	2	117
685	0	103
686	0	104
687	0	103
688	83	2
689	0	87
690	88	0
691	1	109
692	13	96
693	88	6
694	0	115
695	1	101
696	2	104
697	80	0
698	71	0
699	82	7
700	69	2
701	72	2
702	7	109
703	90	7
704	0	139
705	73	2
706	1	107
707	3	120
708	0	116
709	4	98
710	76	13
711	0	113
712	67	3
713	71	2
714	1	107
715	1	106
716	0	104
717	7	122
718	73	0
719	78	3
720	75	9
721	78	0
722	83	0
723	4	110
724	1	123
725	3	138
726	78	4
727	63	3
728	75	1
729	84	0
730	0	99
731	73	1
732	80	0
733	76	3
734	87	3
735	0	107
736	88	0
737	0	84
738	1	103
739	0	112
740	2	93
741	84	1
742	0	107
743	78	6
744	92	4
745	75	0
746	83	2
747	70	10
748	0	94
749	75	0
750	78	7
751	87	0
752	0	132
753	72	5
754	3	103
755	75	2
756	0	97
757	1	100
758	82	4
759	84	0
760	2	108
761	58	0
762	0	102
763	0	112
764	0	99
765	81	0
766	0	110
767	0	85
768	0	100
769	0	130
770	3	94
771	79	5
772	2	98
773	1	111
774	75	2
775	84	0
776	81	0
777	0	105
778	97	4
779	75	11
780	72	0
781	0	84
782	75	4
783	76	2
784	83	6
785	2	119
786	91	5
787	1	98
788	0	108
789	80	0
790	85	2
791	1	103
792	70	5
793	69	1
794	82	3
795	0	111
796	2	100
797	3	103
798	85	6
799	77	0
800	1	97
801	77	0
802	5	100
803	0	102
804	0	121
805	3	83
806	0	99
807	0	112
808	2	114
809	1	92
810	68	26
811	85	2
812	0	121
813	0	113
814	65	13
815	76	0
816	1	122
817	73	0
818	1	115
819	0	100
820	10	83
821	85	0
822	69	1
823	83	3
824	84	2
825	3	93
826	78	3
827	1	116
828	78	0
829	5	106
830	83	1
831	72	2
832	24	85
833	77	2
834	0	98
835	74	2
836	65	0
837	1	93
838	77	0
839	0	102
840	0	101
841	3	100
842	0	106
843	86	0
844	17	87
845	76	2
846	4	96
847	77	0
848	67	2
849	1	107
850	1	119
851	0	106
852	77	0
853	0	85
854	86	3
855	78	1
856	69	2
857	77	0
858	1	111
859	0	107
860	0	122
861	7	117
862	74	0
863	82	3
864	63	0
865	3	102
866	0	121
867	0	114
868	0	111
869	69	18
870	0	112
871	26	81
872	1	98
873	0	109
874	7	99
875	1	107
876	1	102
877	0	101
878	6	104
879	86	4
880	0	104
881	84	4
882	2	107
883	92	3
884	90	2
885	82	3
886	6	83
887	4	109
888	3	116
889	0	111
890	1	97
891	75	8
892	1	106
893	1	109
894	4	124
895	87	6
896	3	133
897	0	108
898	0	104
899	72	7
900	0	101
901	83	0
902	4	105
903	76	3
904	64	0
905	2	122
906	68	0
907	3	94
908	0	94
909	54	39
910	5	100
911	2	103
912	89	0
913	1	101
914	2	91
915	59	5
916	78	0
917	83	0
918	86	6
919	4	106
920	69	3
921	80	0
922	1	113
923	86	0
924	77	10
925	0	118
926	61	0
927	72	0
928	0	105
929	1	92
930	100	3
931	5	100
932	4	89
933	1	103
934	76	0
935	0	86
936	0	105
937	0	101
938	0	110
939	1	113
940	1	91
941	82	0
942	0	110
943	77	0
944	53	32
945	0	94
946	83	0
947	0	131
948	90	0
949	0	101
950	0	122
951	77	0
952	101	0
953	75	6
954	81	0
955	78	1
956	1	117
957	33	63
958	87	0
959	0	116
960	1	96
961	0	98
962	9	84
963	0	108
964	62	0
965	88	7
966	0	109
967	3	117
968	82	0
969	83	8
970	0	108
971	2	98
972	66	6
973	72	0
974	65	0
975	69	4
976	85	1
977	0	105
978	76	3
979	92	0
980	0	114
981	72	11
982	87	2
983	2	114
984	79	2
985	81	0
986	75	1
987	0	121
988	64	7
989	70	1
990	0	96
991	90	3
992	1	116
993	95	7
994	71	0
995	0	112
996	2	103
997	3	114
998	82	3
999	0	122
1000	2	108
1001	65	1
1002	71	1
1003	71	3
1004	61	8
1005	62	23
1006	0	105
1007	2	108
1008	0	107
1009	75	0
1010	85	1
1011	4	91
1012	0	93
1013	85	5
1014	74	0
1015	77	0
1016	0	110
1017	101	6
1018	69	0
1019	28	72
1020	88	0
1021	75	1
1022	78	1
1023	79	0
1024	2	96
1025	72	6
1026	84	3
1027	0	113
1028	3	101
1029	3	102
1030	84	1
1031	0	110
1032	80	0
1033	88	4
1034	0	85
1035	85	5
1036	76	0
1037	0	99
1038	79	4
1039	2	110
1040	2	100
1041	0	96
1042	75	2
1043	74	0
1044	97	0
1045	77	0
1046	77	0
1047	2	105
1048	81	2
1049	75	1
1050	73	0
1051	83	0
1052	80	0
1053	9	105
1054	78	0
1055	1	120
1056	0	107
1057	33	55
1058	81	0
1059	76	18
1060	2	99
1061	80	1
1062	0	104
1063	0	128
1064	7	101
1065	92	5
1066	2	106
1067	0	104
1068	2	83
1069	71	23
1070	79	13
1071	1	123
1072	0	110
1073	0	111
1074	80	0
1075	77	13
1076	58	19
1077	83	6
1078	2	121
1079	77	0
1080	83	0
1081	43	47
1082	71	0
1083	3	107
1084	0	107
1085	3	96
1086	80	4
1087	77	0
1088	73	14
1089	94	0
1090	90	1
1091	77	7
1092	66	12
1093	70	2
1094	0	84
1095	91	2
1096	77	6
1097	8	98
1098	66	0
1099	82	0
1100	2	100
1101	87	6
1102	0	122
1103	2	124
1104	85	0
1105	73	2
1106	70	2
1107	88	1
1108	87	10
1109	68	0
1110	4	103
1111	0	124
1112	80	0
1113	63	7
1114	97	11
1115	4	116
1116	81	2
1117	0	94
1118	3	97
1119	91	1
1120	79	1
1121	76	10
1122	0	97
1123	72	0
1124	68	4
1125	82	0
1126	2	101
1127	70	0
1128	0	118
1129	6	86
1130	92	9
1131	91	10
1132	1	122
1133	82	3
1134	0	113
1135	4	123
1136	4	96
1137	81	0
1138	41	59
1139	0	123
1140	78	5
1141	0	83
1142	85	9
1143	1	115
1144	0	88
1145	85	4
1146	1	117
1147	68	8
1148	2	96
1149	69	10
1150	85	0
1151	83	1
1152	2	114
1153	0	117
1154	0	105
1155	87	6
1156	79	2
1157	0	114
1158	75	0
1159	79	3
1160	0	109
1161	64	5
1162	80	1
1163	3	104
1164	74	0
1165	1	105
1166	3	99
1167	20	85
1168	3	95
1169	83	1
1170	4	111
1171	79	0
1172	63	0
1173	71	1
1174	93	3
1175	0	98
1176	77	5
1177	0	102
1178	5	101
1179	1	112
1180	76	7
1181	65	1
1182	81	0
1183	70	1
1184	4	94
1185	76	0
1186	90	0
1187	94	2
1188	0	107
1189	67	1
1190	0	101
1191	83	0
1192	80	0
1193	8	91
1194	1	97
1195	2	101
1196	87	5
1197	5	135
1198	77	0
1199	79	0
1200	0	96
1201	3	101
1202	87	0
1203	72	0
1204	1	91
1205	31	57
1206	4	97
1207	92	1
1208	1	113
1209	4	106
1210	83	2
1211	64	0
1212	0	105
1213	73	0
1214	94	3
1215	0	93
1216	4	101
1217	84	0
1218	4	110
1219	91	9
1220	73	5
1221	77	2
1222	82	3
1223	80	3
1224	81	7
1225	87	12
1226	72	0
1227	78	1
1228	4	105
1229	1	105
1230	61	0
1231	89	4
1232	0	100
1233	73	0
1234	1	96
1235	90	1
1236	2	116
1237	71	2
1238	20	89
1239	87	3
1240	100	0
1241	4	117
1242	82	0
1243	82	5
1244	90	6
1245	86	7
1246	0	110
1247	87	12
1248	0	109
1249	69	1
1250	75	8
1251	89	6
1252	5	109
1253	66	6
1254	0	103
1255	1	100
1256	59	5
1257	2	93
1258	100	6
1259	99	0
1260	79	6
1261	0	111
1262	1	88
1263	0	114
1264	0	101
1265	0	108
1266	67	6
1267	85	0
1268	84	1
1269	4	107
1270	87	0
1271	94	0
1272	74	4
1273	2	97
1274	85	0
1275	2	103
1276	76	11
1277	71	6
1278	1	101
1279	1	104
1280	6	107
1281	1	117
1282	0	110
1283	83	0
1284	2	95
1285	0	128
1286	5	111
1287	3	80
1288	89	6
1289	0	107
1290	94	5
1291	87	0
1292	0	115
1293	5	121
1294	53	29
1295	80	0
1296	3	96
1297	0	100
1298	70	6
1299	70	0
1300	4	90
1301	0	118
1302	1	101
1303	3	89
1304	19	70
1305	4	92
1306	2	138
1307	73	0
1308	66	6
1309	1	114
1310	67	5
1311	82	0
1312	72	6
1313	70	2
1314	0	93
1315	77	9
1316	99	3
1317	84	0
1318	1	109
1319	80	0
1320	2	94
1321	0	116
1322	0	98
1323	9	100
1324	0	122
1325	0	115
1326	0	96
1327	0	129
1328	0	102
1329	3	117
1330	3	112
1331	84	9
1332	78	2
1333	77	0
1334	0	106
1335	95	0
1336	84	3
1337	82	3
1338	78	5
1339	84	4
1340	86	0
1341	0	130
1342	0	97
1343	72	4
1344	85	8
1345	72	5
1346	2	95
1347	71	0
1348	78	1
1349	91	0
1350	51	38
1351	45	59
1352	73	0
1353	73	7
1354	72	0
1355	0	117
1356	73	5
1357	0	97
1358	2	104
1359	3	116
1360	78	0
1361	0	108
1362	80	1
1363	68	0
1364	72	1
1365	71	0
1366	77	0
1367	1	107
1368	0	99
1369	3	111
1370	75	0
1371	75	0
1372	78	0
1373	97	2
1374	79	3
1375	80	4
1376	98	0
1377	73	8
1378	1	106
1379	77	2
1380	85	0
1381	80	0
1382	4	99
1383	0	121
1384	71	0
1385	77	0
1386	80	0
1387	69	0
1388	4	114
1389	70	0
1390	1	90
1391	81	0
1392	0	103
1393	96	3
1394	0	112
1395	87	0
1396	87	3
1397	0	88
1398	1	98
1399	1	110
1400	0	108
1401	92	0
1402	70	0
1403	0	86
1404	86	0
1405	74	0
1406	25	72
1407	1	105
1408	97	2
1409	0	121
1410	0	100
1411	80	2
1412	1	117
1413	0	113
1414	0	107
1415	0	102
1416	0	117
1417	0	99
1418	80	0
1419	1	87
1420	76	0
1421	76	13
1422	2	100
1423	0	112
1424	78	0
1425	1	90
1426	86	2
1427	68	1
1428	78	0
1429	91	1
1430	4	110
1431	0	107
1432	82	10
1433	81	0
1434	66	4
1435	0	100
1436	82	0
1437	81	4
1438	0	99
1439	78	8
1440	4	129
1441	85	1
1442	3	112
1443	85	0
1444	76	5
1445	3	95
1446	81	0
1447	84	5
1448	77	3
1449	91	0
1450	78	2
1451	69	4
1452	1	103
1453	76	0
1454	85	0
1455	93	2
1456	61	25
1457	0	97
1458	79	0
1459	73	0
1460	70	0
1461	10	116
1462	0	105
1463	9	99
1464	93	6
1465	2	99
1466	0	116
1467	3	91
1468	1	106
1469	2	118
1470	72	1
1471	75	2
1472	0	106
1473	90	4
1474	53	34
1475	83	0
1476	81	8
1477	0	110
1478	0	88
1479	81	13
1480	64	4
1481	31	51
1482	85	0
1483	1	121
1484	1	102
1485	76	11
1486	0	127
1487	73	14
1488	74	0
1489	82	0
1490	0	84
1491	1	119
1492	0	105
1493	14	110
1494	2	89
1495	85	0
1496	0	106
1497	78	6
1498	62	0
1499	92	0
1500	83	0
1501	81	0
1502	0	122
1503	0	128
1504	67	2
1505	1	105
1506	0	113
1507	83	6
1508	72	0
1509	0	94
1510	85	0
1511	4	111
1512	67	4
1513	74	8
1514	1	115
1515	0	103
1516	68	1
1517	77	4
1518	71	4
1519	80	0
1520	75	0
1521	85	5
1522	2	115
1523	2	111
1524	0	111
1525	79	0
1526	0	111
1527	3	112
1528	5	94
1529	79	7
1530	75	0
1531	98	0
1532	2	95
1533	4	111
1534	1	117
1535	96	1
1536	4	104
1537	55	17
1538	0	107
1539	68	7
1540	5	93
1541	0	124
1542	0	102
1543	71	5
1544	2	98
1545	91	1
1546	76	8
1547	84	5
1548	92	6
1549	84	0
1550	5	103
1551	63	0
1552	0	87
1553	83	1
1554	85	0
1555	95	8
1556	14	98
1557	0	123
1558	74	5
1559	8	98
1560	78	0
1561	76	0
1562	0	92
1563	88	0
1564	85	0
1565	4	89
1566	0	110
1567	76	2
1568	0	95
1569	37	54
1570	93	0
1571	72	0
1572	86	9
1573	82	2
1574	101	0
1575	75	1
1576	0	124
1577	3	109
1578	8	103
1579	70	5
1580	0	106
1581	80	26
1582	72	0
1583	75	0
1584	71	1
1585	1	99
1586	85	5
1587	84	0
1588	7	97
1589	1	123
1590	79	0
1591	0	106
1592	83	4
1593	65	7
1594	71	1
1595	72	2
1596	3	80
1597	2	90
1598	75	0
1599	46	49
1600	0	106
1601	71	10
1602	0	113
1603	77	0
1604	74	2
1605	74	0
1606	85	4
1607	0	105
1608	2	96
1609	90	0
1610	10	99
1611	80	9
1612	1	82
1613	70	0
1614	82	1
1615	86	1
1616	4	110
1617	64	4
1618	69	7
1619	0	103
1620	11	96
1621	0	111
1622	0	97
1623	71	0
1624	82	1
1625	85	0
1626	75	13
1627	2	107
1628	81	5
1629	5	102
1630	2	93
1631	2	125
1632	72	1
1633	72	0
1634	86	0
1635	76	0
1636	81	4
1637	87	0
1638	80	8
1639	89	0
1640	2	94
1641	2	108
1642	1	103
1643	3	106
1644	82	4
1645	4	108
1646	82	9
1647	75	0
1648	74	9
1649	7	93
1650	62	26
1651	27	82
1652	75	0
1653	80	1
1654	0	108
1655	102	0
1656	0	98
1657	69	4
1658	91	0
1659	0	100
1660	19	84
1661	86	7
1662	58	6
1663	90	0
1664	7	100
1665	0	108
1666	14	102
1667	1	112
1668	77	4
1669	77	0
1670	71	0
1671	82	0
1672	77	6
1673	2	120
1674	75	0
1675	69	1
1676	1	102
1677	58	0
1678	92	3
1679	0	115
1680	82	5
1681	83	2
1682	77	0
1683	7	102
1684	76	5
1685	5	101
1686	1	97
1687	85	2
1688	59	18
1689	0	116
1690	1	123
1691	0	106
1692	93	3
1693	0	103
1694	83	5
1695	0	112
1696	73	0
1697	67	0
1698	85	1
1699	0	93
1700	89	0
1701	0	111
1702	84	3
1703	81	0
1704	80	6
1705	4	93
1706	83	0
1707	82	0
1708	0	131
1709	0	114
1710	70	1
1711	22	80
1712	62	21
1713	61	2
1714	1	115
1715	1	97
1716	5	107
1717	82	0
1718	79	1
1719	2	115
1720	76	0
1721	69	5
1722	72	1
1723	7	95
1724	72	3
1725	4	112
1726	96	0
1727	73	4
1728	1	103
1729	101	0
1730	76	0
1731	0	109
1732	0	107
1733	86	0
1734	96	0
1735	46	50
1736	90	0
1737	76	18
1738	67	4
1739	2	121
1740	73	0
1741	5	110
1742	73	0
1743	6	112
1744	80	0
1745	3	112
1746	87	2
1747	0	94
1748	0	104
1749	0	116
1750	0	108
1751	4	101
1752	0	131
1753	2	93
1754	3	99
1755	0	93
1756	60	0
1757	68	4
1758	1	113
1759	0	102
1760	1	110
1761	68	6
1762	81	7
1763	58	25
1764	2	85
1765	69	14
1766	0	118
1767	83	0
1768	0	99
1769	4	102
1770	73	2
1771	77	3
1772	7	106
1773	90	1
1774	67	0
1775	9	122
1776	1	106
1777	68	0
1778	88	3
1779	80	4
1780	0	97
1781	64	0
1782	70	0
1783	77	0
1784	0	103
1785	4	96
1786	5	91
1787	1	111
1788	0	106
1789	0	106
1790	3	124
1791	3	113
1792	81	10
1793	78	14
1794	86	0
1795	0	119
1796	77	0
1797	6	91
1798	0	108
1799	0	108
1800	0	92
1801	0	113
1802	73	0
1803	82	0
1804	71	0
1805	79	1
1806	71	1
1807	66	2
1808	95	0
1809	2	102
1810	66	8
1811	59	3
1812	86	0
1813	0	91
1814	50	36
1815	0	113
1816	70	1
1817	74	24
1818	74	0
1819	78	0
1820	1	95
1821	0	88
1822	61	27
1823	87	7
1824	72	0
1825	74	16
1826	0	115
1827	86	0
1828	0	99
1829	2	104
1830	0	100
1831	86	0
1832	83	3
1833	68	11
1834	70	0
1835	0	105
1836	64	19
1837	4	107
1838	72	0
1839	27	97
1840	75	5
1841	2	92
1842	79	1
1843	0	111
1844	96	1
1845	2	120
1846	2	93
1847	77	1
1848	38	44
1849	0	111
1850	52	43
1851	91	1
1852	86	0
1853	69	0
1854	0	103
1855	74	0
1856	86	0
1857	79	6
1858	73	1
1859	95	1
1860	82	0
1861	3	100
1862	3	88
1863	76	6
1864	70	0
1865	0	89
1866	1	119
1867	1	105
1868	91	3
1869	83	3
1870	2	79
1871	92	0
1872	88	0
1873	2	105
1874	64	2
1875	0	111
1876	75	7
1877	71	7
1878	6	89
1879	72	11
1880	78	0
1881	83	0
1882	69	6
1883	69	0
1884	2	115
1885	4	95
1886	74	5
1887	1	111
1888	0	111
1889	82	0
1890	10	77
1891	85	0
1892	86	2
1893	8	93
1894	71	9
1895	82	3
1896	77	4
1897	87	0
1898	67	0
1899	88	5
1900	70	0
1901	83	0
1902	0	104
1903	78	2
1904	0	105
1905	1	104
1906	1	112
1907	68	0
1908	98	0
1909	83	0
1910	85	4
1911	54	46
1912	93	0
1913	7	114
1914	74	2
1915	0	115
1916	64	0
1917	5	109
1918	69	0
1919	90	0
1920	40	46
1921	66	5
1922	72	0
1923	84	7
1924	0	127
1925	62	0
1926	78	10
1927	83	0
1928	69	3
1929	0	88
1930	2	90
1931	67	23
1932	0	115
1933	33	71
1934	85	3
1935	60	15
1936	2	98
1937	0	105
1938	65	5
1939	87	0
1940	77	10
1941	0	85
1942	4	100
1943	46	38
1944	3	94
1945	4	107
1946	1	112
1947	90	7
1948	0	97
1949	0	92
1950	5	94
1951	2	102
1952	79	7
1953	82	0
1954	54	56
1955	86	5
1956	81	0
1957	4	125
1958	0	106
1959	75	4
1960	82	0
1961	83	0
1962	0	93
1963	3	106
1964	64	0
1965	83	3
1966	87	0
1967	79	0
1968	87	1
1969	81	4
1970	2	93
1971	1	108
1972	0	114
1973	68	0
1974	0	91
1975	0	103
1976	64	1
1977	65	3
1978	13	83
1979	88	4
1980	81	0
1981	83	3
1982	0	100
1983	88	0
1984	83	4
1985	53	9
1986	4	99
1987	83	0
1988	4	113
1989	77	0
1990	1	105
1991	0	116
1992	89	1
1993	79	8
1994	0	110
1995	90	6
1996	65	9
1997	3	118
1998	2	98
1999	0	95
[truncated: 8,001 more rows]
