# Supplementary material for: Generalized method of moments for estimating parameters of stochastic reaction networks
Source: BMC Syst Biol. 2016 Oct 21;10:98. doi: 10.1186/s12918-016-0342-8 (PMC5073941; doi:10.1186/s12918-016-0342-8)
Supplement: Additional file 2 — Matlab code and data. This file contains the Matlab codes and samples which were used to produce the results. (GZ 9349 kb) [file 12918_2016_342_MOESM2_ESM.gz › Data/Exclusive Switch/samples/28/t003.csv]

trajectory	P1	P2
1	69	20
2	0	120
3	0	102
4	75	1
5	74	1
6	79	6
7	1	106
8	0	98
9	0	101
10	69	1
11	90	7
12	1	80
13	0	131
14	97	1
15	0	119
16	1	107
17	1	102
18	89	3
19	83	0
20	78	1
21	72	5
22	0	112
23	2	114
24	0	97
25	0	96
26	80	2
27	0	111
28	108	2
29	2	94
30	0	110
31	5	108
32	2	103
33	88	0
34	71	11
35	76	11
36	77	0
37	74	0
38	3	109
39	89	2
40	0	93
41	95	4
42	2	119
43	70	6
44	79	0
45	4	104
46	69	0
47	0	108
48	0	109
49	74	0
50	85	0
51	74	4
52	97	9
53	1	122
54	84	0
55	0	110
56	75	4
57	2	114
58	64	0
59	79	0
60	46	7
61	69	2
62	0	105
63	82	0
64	2	101
65	5	104
66	89	4
67	0	93
68	81	2
69	80	0
70	72	0
71	102	0
72	49	49
73	2	102
74	82	0
75	82	1
76	5	98
77	102	7
78	2	117
79	77	2
80	77	8
81	0	95
82	5	121
83	8	99
84	76	6
85	0	110
86	6	89
87	76	1
88	2	104
89	78	0
90	2	101
91	2	96
92	84	0
93	11	102
94	0	106
95	83	11
96	0	110
97	2	115
98	0	111
99	1	109
100	19	92
101	7	86
102	0	102
103	0	95
104	3	95
105	1	101
106	1	107
107	105	0
108	88	1
109	7	107
110	0	111
111	82	4
112	87	5
113	95	5
114	4	102
115	0	86
116	59	0
117	75	13
118	76	3
119	69	7
120	89	0
121	76	3
122	79	2
123	0	116
124	83	2
125	58	27
126	0	92
127	83	2
128	0	108
129	6	110
130	1	109
131	82	0
132	4	113
133	0	96
134	83	1
135	51	38
136	87	0
137	4	106
138	4	108
139	6	109
140	79	3
141	79	1
142	84	0
143	1	104
144	2	93
145	78	1
146	62	4
147	74	0
148	0	120
149	1	133
150	72	7
151	78	0
152	86	3
153	0	106
154	73	0
155	82	5
156	4	102
157	88	3
158	1	100
159	63	1
160	71	0
161	8	99
162	3	97
163	79	0
164	87	1
165	0	108
166	0	97
167	3	86
168	0	117
169	74	0
170	83	0
171	91	7
172	84	2
173	1	111
174	66	0
175	75	1
176	94	0
177	80	7
178	68	1
179	82	3
180	4	116
181	83	0
182	0	93
183	85	6
184	0	116
185	0	106
186	90	0
187	1	109
188	81	2
189	75	0
190	86	6
191	0	116
192	1	115
193	0	95
194	4	99
195	1	89
196	0	109
197	78	2
198	79	0
199	1	114
200	0	94
201	51	21
202	79	9
203	69	3
204	79	3
205	0	117
206	72	0
207	0	111
208	64	0
209	77	1
210	73	0
211	1	96
212	85	2
213	99	1
214	6	109
215	91	0
216	82	5
217	89	2
218	0	90
219	0	91
220	70	2
221	1	108
222	61	4
223	4	112
224	76	0
225	55	34
226	88	0
227	84	9
228	71	28
229	2	116
230	1	131
231	0	107
232	2	98
233	111	0
234	2	89
235	3	115
236	0	88
237	80	1
238	0	104
239	89	0
240	4	116
241	74	0
242	70	0
243	82	2
244	1	119
245	2	104
246	90	1
247	70	0
248	1	100
249	0	105
250	1	100
251	1	117
252	0	118
253	84	0
254	1	102
255	70	1
256	64	3
257	0	97
258	0	95
259	1	99
260	0	108
261	84	0
262	74	0
263	78	5
264	62	37
265	70	0
266	91	0
267	26	54
268	3	114
269	1	92
270	2	95
271	3	97
272	74	0
273	83	4
274	21	94
275	87	8
276	1	109
277	4	123
278	3	99
279	0	128
280	96	2
281	45	53
282	77	6
283	7	99
284	63	18
285	89	0
286	0	108
287	74	10
288	18	100
289	0	105
290	91	15
291	0	98
292	77	4
293	4	118
294	93	1
295	75	1
296	2	111
297	71	2
298	3	103
299	1	107
300	82	0
301	87	6
302	66	3
303	3	103
304	93	10
305	89	4
306	54	14
307	80	2
308	89	0
309	74	0
310	84	1
311	1	101
312	82	0
313	0	114
314	97	0
315	95	0
316	82	5
317	0	101
318	1	121
319	76	1
320	0	111
321	0	113
322	0	117
323	6	81
324	78	4
325	80	3
326	75	9
327	84	3
328	89	1
329	0	106
330	8	115
331	0	102
332	88	12
333	72	2
334	5	96
335	79	5
336	90	6
337	65	6
338	2	123
339	0	115
340	80	4
341	75	1
342	1	107
343	4	99
344	0	95
345	85	1
346	85	1
347	3	107
348	1	102
349	0	116
350	0	115
351	0	104
352	1	97
353	1	119
354	78	3
355	73	19
356	0	94
357	96	12
358	75	5
359	0	96
360	66	2
361	2	104
362	3	113
363	86	5
364	74	0
365	72	1
366	83	4
367	74	1
368	73	1
369	0	96
370	89	4
371	83	0
372	78	2
373	8	92
374	49	46
375	0	100
376	70	31
377	0	112
378	89	0
379	71	0
380	0	112
381	62	12
382	0	82
383	0	95
384	82	0
385	0	110
386	0	102
387	0	97
388	5	98
389	2	99
390	80	0
391	81	0
392	4	115
393	29	87
394	37	56
395	69	0
396	78	0
397	1	126
398	1	115
399	69	28
400	0	98
401	69	6
402	86	9
403	82	0
404	0	82
405	24	92
406	2	99
407	76	0
408	73	0
409	4	86
410	0	108
411	2	106
412	69	0
413	0	88
414	82	4
415	86	9
416	2	104
417	70	0
418	71	8
419	87	2
420	2	82
421	0	107
422	80	10
423	0	112
424	89	0
425	1	113
426	75	2
427	67	0
428	70	18
429	3	100
430	1	93
431	71	0
432	0	100
433	73	3
434	74	1
435	82	2
436	75	0
437	50	31
438	3	105
439	0	102
440	89	0
441	9	92
442	76	3
443	0	111
444	84	1
445	73	17
446	0	100
447	3	120
448	0	91
449	86	1
450	96	8
451	3	114
452	81	0
453	80	2
454	73	0
455	0	89
456	84	0
457	88	7
458	0	86
459	71	3
460	5	91
461	85	5
462	4	101
463	86	0
464	61	15
465	93	1
466	67	9
467	72	0
468	97	2
469	0	120
470	7	81
471	63	0
472	83	0
473	77	0
474	63	4
475	0	93
476	79	0
477	69	0
478	82	8
479	83	0
480	93	1
481	64	4
482	83	0
483	70	5
484	77	0
485	0	124
486	2	102
487	67	0
488	0	98
489	66	9
490	90	2
491	60	1
492	64	0
493	0	105
494	0	112
495	78	1
496	72	4
497	74	9
498	67	3
499	0	103
500	81	3
501	120	0
502	84	0
503	1	105
504	89	0
505	91	0
506	2	102
507	6	117
508	0	116
509	0	107
510	0	108
511	58	1
512	82	0
513	0	121
514	73	3
515	1	97
516	70	3
517	89	5
518	74	2
519	88	2
520	2	112
521	5	84
522	1	110
523	82	5
524	82	2
525	16	89
526	73	1
527	77	0
528	0	107
529	0	114
530	0	120
531	76	6
532	84	0
533	86	2
534	57	28
535	1	113
536	70	0
537	3	106
538	85	0
539	71	0
540	2	93
541	0	98
542	0	95
543	0	90
544	10	96
545	76	0
546	1	88
547	82	0
548	0	98
549	8	123
550	87	0
551	0	105
552	0	112
553	79	0
554	2	108
555	0	109
556	82	1
557	82	7
558	83	0
559	84	0
560	69	4
561	75	7
562	0	98
563	70	13
564	100	0
565	6	95
566	0	93
567	83	0
568	77	0
569	84	10
570	8	90
571	69	3
572	92	3
573	50	0
574	5	94
575	92	3
576	4	100
577	2	107
578	0	133
579	94	6
580	1	106
581	70	2
582	2	104
583	69	4
584	94	2
585	0	100
586	77	0
587	35	49
588	88	0
589	78	2
590	63	6
591	99	0
592	103	5
593	13	98
594	0	104
595	0	114
596	0	95
597	91	0
598	80	0
599	3	99
600	84	1
601	76	5
602	0	109
603	4	105
604	87	3
605	60	29
606	73	16
607	63	0
608	0	93
609	1	80
610	70	11
611	84	0
612	91	2
613	6	87
614	62	1
615	0	111
616	0	103
617	0	110
618	1	98
619	75	1
620	90	0
621	71	0
622	81	3
623	4	93
624	76	4
625	2	96
626	75	1
627	2	92
628	74	0
629	0	107
630	75	2
631	4	110
632	72	38
633	3	98
634	0	100
635	71	13
636	1	107
637	77	1
638	96	6
639	1	107
640	2	110
641	7	101
642	0	131
643	11	84
644	76	10
645	81	0
646	93	0
647	70	0
648	75	13
649	0	97
650	82	0
651	6	113
652	1	127
653	79	0
654	0	117
655	87	2
656	1	123
657	63	27
658	93	0
659	1	109
660	2	106
661	86	6
662	1	88
663	88	0
664	1	107
665	67	0
666	92	0
667	76	2
668	74	24
669	86	4
670	65	35
671	78	0
672	0	114
673	2	103
674	0	102
675	8	82
676	69	0
677	70	0
678	0	107
679	0	105
680	2	113
681	0	111
682	1	111
683	0	91
684	83	3
685	90	0
686	79	8
687	0	117
688	2	120
689	83	7
690	1	113
691	3	91
692	77	0
693	0	118
694	0	89
695	0	108
696	88	1
697	10	87
698	73	16
699	3	104
700	0	106
701	9	113
702	0	89
703	72	2
704	90	10
705	0	108
706	1	120
707	0	96
708	69	6
709	4	93
710	3	93
711	0	103
712	1	111
713	74	19
714	83	0
715	86	0
716	2	95
717	85	8
718	81	0
719	85	7
720	8	103
721	81	9
722	1	108
723	0	89
724	4	106
725	77	0
726	76	0
727	80	4
728	1	103
729	3	102
730	83	0
731	3	109
732	0	103
733	5	94
734	85	7
735	79	1
736	81	12
737	94	10
738	75	6
739	0	124
740	0	124
741	84	5
742	99	0
743	0	105
744	91	2
745	92	2
746	2	109
747	104	4
748	78	0
749	52	45
750	70	33
751	1	103
752	0	107
753	2	107
754	1	103
755	66	0
756	2	108
757	4	126
758	94	3
759	74	2
760	0	94
761	82	3
762	71	1
763	73	4
764	0	103
765	0	106
766	70	0
767	1	106
768	4	98
769	73	4
770	1	116
771	0	108
772	73	2
773	75	6
774	0	103
775	87	1
776	2	102
777	78	5
778	80	10
779	3	103
780	0	113
781	75	1
782	0	103
783	2	101
784	4	102
785	8	101
786	2	115
787	73	0
788	74	0
789	76	1
790	69	13
791	72	0
792	70	1
793	86	1
794	82	0
795	0	119
796	89	0
797	83	0
798	77	0
799	0	102
800	79	8
801	0	104
802	0	127
803	0	102
804	78	0
805	0	112
806	0	80
807	5	108
808	82	1
809	86	0
810	80	0
811	7	99
812	81	3
813	3	103
814	37	55
815	100	6
816	96	0
817	0	96
818	2	110
819	70	37
820	36	64
821	0	111
822	4	105
823	0	98
824	0	106
825	1	110
826	91	0
827	3	114
828	81	0
829	72	0
830	83	4
831	82	0
832	84	2
833	93	4
834	0	115
835	0	94
836	0	107
837	76	0
838	68	7
839	11	97
840	79	0
841	3	99
842	28	91
843	1	103
844	0	118
845	86	6
846	60	10
847	66	0
848	49	31
849	3	112
850	75	4
851	79	0
852	3	121
853	62	35
854	82	0
855	78	5
856	73	5
857	22	80
858	0	101
859	63	20
860	0	110
861	78	4
862	1	96
863	1	91
864	88	1
865	74	2
866	0	97
867	72	0
868	1	107
869	4	101
870	2	97
871	79	0
872	85	0
873	76	9
874	87	1
875	3	114
876	0	97
877	80	0
878	76	7
879	83	4
880	0	112
881	71	2
882	92	0
883	83	2
884	62	2
885	77	2
886	0	97
887	56	27
888	73	12
889	65	41
890	0	87
891	0	109
892	80	5
893	82	1
894	78	1
895	75	0
896	91	4
897	69	24
898	3	126
899	1	124
900	84	4
901	68	2
902	0	112
903	0	121
904	0	101
905	1	105
906	71	10
907	3	102
908	78	0
909	0	99
910	0	123
911	73	9
912	74	0
913	87	3
914	1	105
915	73	11
916	68	5
917	79	0
918	77	12
919	32	56
920	69	0
921	0	112
922	68	0
923	78	0
924	2	97
925	0	104
926	1	118
927	82	11
928	2	102
929	81	0
930	2	103
931	0	111
932	79	0
933	79	13
934	89	4
935	70	1
936	9	123
937	67	1
938	73	11
939	75	1
940	72	0
941	1	112
942	0	88
943	76	5
944	86	1
945	83	0
946	82	4
947	0	112
948	90	1
949	70	0
950	82	2
951	2	100
952	70	5
953	71	0
954	0	97
955	0	99
956	91	0
957	0	125
958	8	116
959	68	6
960	2	117
961	75	0
962	1	112
963	1	125
964	0	105
965	0	97
966	2	99
967	83	2
968	3	108
969	79	5
970	49	48
971	86	0
972	89	1
973	3	96
974	93	1
975	0	114
976	40	31
977	72	9
978	83	2
979	2	113
980	80	3
981	2	117
982	1	102
983	3	90
984	0	89
985	70	0
986	11	114
987	66	24
988	63	2
989	82	0
990	94	0
991	0	106
992	87	6
993	80	9
994	4	112
995	67	0
996	5	119
997	78	2
998	90	1
999	80	2
1000	86	3
1001	55	7
1002	0	114
1003	74	0
1004	0	120
1005	7	90
1006	2	115
1007	0	117
1008	80	0
1009	1	125
1010	91	0
1011	86	1
1012	82	0
1013	68	0
1014	0	101
1015	7	98
1016	0	107
1017	92	5
1018	0	94
1019	1	91
1020	64	10
1021	0	91
1022	0	110
1023	1	94
1024	79	1
1025	1	111
1026	8	107
1027	80	6
1028	2	108
1029	81	0
1030	61	32
1031	0	97
1032	0	121
1033	0	101
1034	0	116
1035	0	124
1036	85	0
1037	88	3
1038	0	94
1039	3	96
1040	90	6
1041	95	3
1042	3	90
1043	86	3
1044	82	0
1045	77	4
1046	2	111
1047	0	111
1048	78	0
1049	0	104
1050	76	5
1051	65	0
1052	77	14
1053	0	102
1054	79	2
1055	63	12
1056	89	1
1057	36	75
1058	3	100
1059	84	0
1060	87	10
1061	65	25
1062	1	104
1063	0	101
1064	58	28
1065	59	3
1066	73	25
1067	78	5
1068	85	0
1069	79	6
1070	40	42
1071	87	3
1072	1	97
1073	84	0
1074	66	0
1075	83	0
1076	79	0
1077	2	129
1078	2	100
1079	74	0
1080	84	2
1081	74	0
1082	76	15
1083	78	2
1084	80	1
1085	82	2
1086	84	0
1087	33	53
1088	0	111
1089	4	103
1090	75	0
1091	2	101
1092	81	0
1093	0	105
1094	68	2
1095	77	0
1096	85	0
1097	86	1
1098	0	96
1099	2	108
1100	69	4
1101	74	7
1102	80	4
1103	0	117
1104	0	101
1105	75	0
1106	72	3
1107	75	2
1108	7	106
1109	2	107
1110	75	2
1111	0	88
1112	0	87
1113	0	88
1114	71	8
1115	76	6
1116	84	0
1117	14	69
1118	31	83
1119	85	6
1120	72	0
1121	69	1
1122	34	68
1123	88	0
1124	0	100
1125	5	113
1126	0	99
1127	78	0
1128	8	105
1129	86	7
1130	39	51
1131	74	1
1132	5	95
1133	3	88
1134	80	0
1135	0	116
1136	94	10
1137	1	96
1138	62	3
1139	92	7
1140	68	18
1141	76	3
1142	72	2
1143	5	96
1144	0	98
1145	0	119
1146	74	1
1147	74	0
1148	99	1
1149	1	115
1150	1	117
1151	83	0
1152	0	98
1153	77	4
1154	0	118
1155	0	115
1156	99	5
1157	60	16
1158	88	0
1159	73	1
1160	0	106
1161	94	2
1162	0	111
1163	89	2
1164	60	0
1165	2	80
1166	85	0
1167	0	105
1168	3	92
1169	77	0
1170	66	0
1171	0	124
1172	89	4
1173	1	105
1174	0	93
1175	85	0
1176	0	92
1177	2	125
1178	88	2
1179	84	3
1180	89	3
1181	7	120
1182	91	2
1183	3	113
1184	81	15
1185	80	3
1186	82	0
1187	75	4
1188	83	0
1189	0	116
1190	1	107
1191	74	7
1192	3	115
1193	0	108
1194	4	102
1195	0	119
1196	2	97
1197	64	3
1198	77	2
1199	2	112
1200	87	6
1201	25	73
1202	74	1
1203	0	116
1204	2	122
1205	79	1
1206	84	0
1207	79	0
1208	83	0
1209	97	0
1210	94	5
1211	93	6
1212	85	4
1213	73	2
1214	5	94
1215	69	0
1216	81	5
1217	74	30
1218	31	63
1219	2	97
1220	74	0
1221	70	0
1222	66	11
1223	88	0
1224	81	5
1225	78	2
1226	81	3
1227	0	89
1228	4	104
1229	6	88
1230	36	68
1231	75	0
1232	0	114
1233	71	7
1234	69	7
1235	94	3
1236	92	1
1237	1	98
1238	86	8
1239	3	77
1240	9	104
1241	89	0
1242	0	113
1243	72	0
1244	82	0
1245	0	114
1246	9	101
1247	0	111
1248	2	107
1249	2	105
1250	0	106
1251	0	111
1252	59	22
1253	0	104
1254	80	0
1255	50	53
1256	0	98
1257	81	3
1258	80	7
1259	0	93
1260	78	0
1261	0	100
1262	91	2
1263	91	6
1264	86	5
1265	1	101
1266	71	0
1267	48	51
1268	0	114
1269	80	1
1270	0	108
1271	81	0
1272	2	112
1273	3	104
1274	0	121
1275	84	1
1276	0	99
1277	0	105
1278	82	0
1279	75	18
1280	71	3
1281	0	93
1282	2	96
1283	72	5
1284	82	1
1285	86	0
1286	0	85
1287	85	7
1288	4	106
1289	73	0
1290	1	98
1291	79	0
1292	82	0
1293	81	2
1294	67	1
1295	1	117
1296	69	0
1297	76	0
1298	77	1
1299	86	0
1300	0	99
1301	0	107
1302	2	88
1303	79	0
1304	6	129
1305	70	2
1306	2	101
1307	85	0
1308	81	0
1309	87	2
1310	68	6
1311	75	0
1312	74	2
1313	32	62
1314	83	0
1315	76	36
1316	0	107
1317	0	115
1318	68	1
1319	65	1
1320	1	126
1321	3	127
1322	86	1
1323	83	0
1324	85	2
1325	0	126
1326	0	91
1327	3	108
1328	0	119
1329	1	106
1330	90	0
1331	77	0
1332	8	120
1333	74	4
1334	92	0
1335	3	112
1336	83	6
1337	90	1
1338	0	109
1339	3	118
1340	81	4
1341	2	103
1342	0	101
1343	0	106
1344	2	110
1345	76	0
1346	84	4
1347	67	3
1348	77	0
1349	2	108
1350	68	17
1351	0	98
1352	85	2
1353	92	0
1354	0	118
1355	0	107
1356	89	12
1357	74	4
1358	78	4
1359	80	2
1360	79	4
1361	0	87
1362	0	95
1363	100	0
1364	0	91
1365	81	14
1366	103	2
1367	89	2
1368	77	0
1369	4	98
1370	87	0
1371	89	0
1372	88	4
1373	73	4
1374	0	108
1375	12	87
1376	4	122
1377	77	2
1378	0	102
1379	6	123
1380	81	0
1381	6	90
1382	76	6
1383	1	86
1384	76	2
1385	2	105
1386	0	95
1387	84	0
1388	0	112
1389	68	0
1390	0	89
1391	73	0
1392	80	2
1393	90	1
1394	50	28
1395	0	100
1396	82	2
1397	0	96
1398	67	0
1399	61	33
1400	79	0
1401	10	80
1402	0	117
1403	62	6
1404	3	94
1405	92	0
1406	79	1
1407	87	1
1408	86	0
1409	0	114
1410	67	15
1411	1	121
1412	2	112
1413	0	99
1414	0	111
1415	96	0
1416	3	98
1417	72	11
1418	0	130
1419	75	0
1420	72	6
1421	2	131
1422	61	20
1423	3	106
1424	69	3
1425	5	99
1426	82	3
1427	87	3
1428	72	7
1429	87	4
1430	56	27
1431	87	4
1432	69	0
1433	71	1
1434	0	92
1435	2	108
1436	2	101
1437	0	107
1438	77	2
1439	0	111
1440	2	117
1441	3	99
1442	80	0
1443	30	70
1444	80	0
1445	0	116
1446	77	5
1447	0	112
1448	84	0
1449	0	97
1450	75	7
1451	77	1
1452	77	2
1453	0	108
1454	5	89
1455	0	106
1456	4	110
1457	0	86
1458	0	98
1459	5	115
1460	2	99
1461	0	93
1462	0	100
1463	78	3
1464	10	79
1465	73	2
1466	80	1
1467	0	81
1468	3	106
1469	81	6
1470	3	100
1471	84	17
1472	0	100
1473	0	120
1474	1	97
1475	74	8
1476	78	7
1477	3	107
1478	3	103
1479	3	94
1480	28	75
1481	54	34
1482	4	97
1483	0	121
1484	0	109
1485	3	100
1486	79	3
1487	9	98
1488	77	0
1489	76	0
1490	88	0
1491	74	5
1492	67	3
1493	89	3
1494	73	1
1495	0	101
1496	73	2
1497	67	0
1498	77	2
1499	99	0
1500	92	8
1501	2	100
1502	0	119
1503	87	0
1504	3	116
1505	2	107
1506	0	86
1507	0	90
1508	0	108
1509	0	101
1510	0	97
1511	81	0
1512	0	111
1513	0	105
1514	7	114
1515	0	103
1516	106	0
1517	68	8
1518	83	1
1519	6	116
1520	85	7
1521	73	0
1522	0	112
1523	82	0
1524	78	0
1525	95	0
1526	93	0
1527	0	112
1528	0	116
1529	2	120
1530	92	2
1531	88	0
1532	70	0
1533	98	2
1534	81	5
1535	88	3
1536	72	0
1537	0	105
1538	84	6
1539	79	1
1540	0	119
1541	1	121
1542	3	101
1543	76	1
1544	77	5
1545	85	0
1546	1	104
1547	6	113
1548	78	0
1549	88	6
1550	0	102
1551	22	79
1552	0	103
1553	76	0
1554	82	2
1555	0	116
1556	90	0
1557	78	1
1558	1	100
1559	5	109
1560	5	110
1561	0	91
1562	5	107
1563	85	9
1564	89	15
1565	0	117
1566	67	0
1567	63	0
1568	64	4
1569	74	1
1570	0	111
1571	9	100
1572	1	94
1573	6	118
1574	76	1
1575	67	3
1576	1	98
1577	3	100
1578	84	0
1579	51	22
1580	0	123
1581	71	6
1582	2	118
1583	86	1
1584	81	3
1585	92	3
1586	87	7
1587	35	61
1588	0	110
1589	92	0
1590	0	109
1591	0	90
1592	0	101
1593	5	112
1594	69	0
1595	0	98
1596	6	110
1597	0	101
1598	73	0
1599	3	105
1600	2	116
1601	0	114
1602	82	0
1603	86	7
1604	3	111
1605	88	5
1606	1	95
1607	74	0
1608	3	104
1609	72	0
1610	0	101
1611	0	114
1612	6	103
1613	84	0
1614	1	105
1615	72	1
1616	65	2
1617	72	1
1618	103	6
1619	2	96
1620	80	1
1621	68	0
1622	1	109
1623	2	102
1624	89	0
1625	0	119
1626	1	102
1627	0	103
1628	0	130
1629	93	1
1630	5	126
1631	95	4
1632	0	96
1633	1	108
1634	9	101
1635	75	3
1636	0	113
1637	67	15
1638	72	5
1639	88	0
1640	3	105
1641	66	2
1642	77	14
1643	10	113
1644	2	80
1645	68	0
1646	4	106
1647	77	0
1648	7	94
1649	0	95
1650	0	110
1651	0	71
1652	0	99
1653	4	123
1654	82	4
1655	0	108
1656	2	133
1657	100	4
1658	1	103
1659	69	0
1660	7	94
1661	70	17
1662	0	98
1663	74	1
1664	0	97
1665	82	4
1666	0	120
1667	91	0
1668	85	3
1669	76	1
1670	1	108
1671	86	0
1672	1	90
1673	73	6
1674	0	111
1675	66	0
1676	85	0
1677	0	112
1678	83	6
1679	85	0
1680	4	105
1681	72	1
1682	0	96
1683	67	1
1684	3	93
1685	5	121
1686	76	0
1687	1	104
1688	97	0
1689	67	3
1690	80	2
1691	3	101
1692	0	98
1693	93	1
1694	2	109
1695	82	4
1696	49	50
1697	76	3
1698	73	3
1699	82	5
1700	0	115
1701	1	99
1702	0	116
1703	78	7
1704	25	94
1705	69	4
1706	0	92
1707	88	0
1708	1	99
1709	76	4
1710	79	6
1711	6	93
1712	2	107
1713	78	9
1714	77	15
1715	93	0
1716	6	103
1717	1	107
1718	69	7
1719	5	103
1720	87	8
1721	76	0
1722	0	109
1723	81	0
1724	3	98
1725	64	34
1726	1	93
1727	0	113
1728	83	7
1729	87	3
1730	76	0
1731	1	94
1732	77	6
1733	1	109
1734	0	115
1735	3	115
1736	87	2
1737	3	111
1738	80	0
1739	94	0
1740	83	10
1741	8	89
1742	5	124
1743	0	101
1744	0	96
1745	0	97
1746	5	113
1747	3	100
1748	6	102
1749	96	2
1750	89	1
1751	33	65
1752	78	2
1753	64	24
1754	5	107
1755	94	0
1756	76	2
1757	74	1
1758	82	0
1759	72	2
1760	84	0
1761	0	111
1762	71	0
1763	0	113
1764	81	6
1765	70	3
1766	0	101
1767	0	116
1768	38	53
1769	1	106
1770	67	6
1771	41	43
1772	96	0
1773	87	0
1774	103	2
1775	84	0
1776	1	98
1777	23	57
1778	72	0
1779	65	2
1780	76	7
1781	3	105
1782	7	96
1783	82	0
1784	1	107
1785	85	0
1786	77	0
1787	83	1
1788	78	8
1789	0	117
1790	0	112
1791	11	85
1792	0	85
1793	76	6
1794	0	92
1795	1	99
1796	0	110
1797	92	0
1798	0	108
1799	78	8
1800	96	9
1801	87	4
1802	93	4
1803	0	100
1804	67	7
1805	85	6
1806	0	100
1807	4	97
1808	3	106
1809	70	11
1810	1	115
1811	0	100
1812	81	1
1813	8	100
1814	79	0
1815	0	111
1816	0	105
1817	72	0
1818	80	0
1819	75	3
1820	3	118
1821	0	114
1822	61	0
1823	69	7
1824	90	0
1825	53	0
1826	1	97
1827	77	0
1828	0	104
1829	20	103
1830	0	92
1831	81	1
1832	0	102
1833	79	0
1834	2	110
1835	15	91
1836	0	107
1837	4	129
1838	75	0
1839	4	96
1840	90	1
1841	0	112
1842	83	0
1843	0	108
1844	82	2
1845	75	3
1846	75	0
1847	22	79
1848	3	102
1849	2	104
1850	69	2
1851	72	1
1852	0	107
1853	66	0
1854	69	7
1855	84	0
1856	26	79
1857	67	0
1858	75	0
1859	83	1
1860	69	0
1861	81	0
1862	90	4
1863	84	5
1864	19	92
1865	2	106
1866	0	110
1867	71	1
1868	78	0
1869	94	0
1870	74	7
1871	1	103
1872	1	91
1873	0	127
1874	75	4
1875	2	104
1876	0	117
1877	85	0
1878	48	52
1879	29	81
1880	96	1
1881	0	101
1882	92	2
1883	81	0
1884	4	96
1885	82	0
1886	84	5
1887	7	115
1888	0	118
1889	71	4
1890	1	109
1891	74	0
1892	74	0
1893	84	0
1894	63	0
1895	6	112
1896	60	4
1897	56	0
1898	0	122
1899	76	0
1900	58	19
1901	0	83
1902	3	101
1903	76	1
1904	0	115
1905	83	3
1906	0	101
1907	0	82
1908	82	5
1909	87	3
1910	6	101
1911	75	3
1912	2	110
1913	95	6
1914	80	4
1915	4	90
1916	0	102
1917	79	0
1918	69	1
1919	0	98
1920	90	0
1921	60	25
1922	65	0
1923	62	9
1924	89	0
1925	82	0
1926	74	4
1927	0	94
1928	82	0
1929	92	2
1930	78	2
1931	14	74
1932	0	114
1933	0	108
1934	88	0
1935	64	0
1936	4	120
1937	72	4
1938	76	4
1939	82	0
1940	64	3
1941	83	0
1942	97	1
1943	89	3
1944	3	104
1945	84	2
1946	1	105
1947	0	116
1948	0	110
1949	0	102
1950	1	112
1951	82	4
1952	78	1
1953	0	104
1954	87	0
1955	10	99
1956	68	0
1957	9	102
1958	0	107
1959	84	0
1960	91	10
1961	0	106
1962	0	104
1963	77	2
1964	80	11
1965	73	0
1966	3	115
1967	78	12
1968	66	2
1969	3	121
1970	74	0
1971	0	96
1972	82	0
1973	79	0
1974	71	4
1975	0	102
1976	100	0
1977	0	107
1978	3	107
1979	2	114
1980	2	116
1981	95	0
1982	0	104
1983	84	0
1984	90	2
1985	76	0
1986	63	8
1987	4	102
1988	1	120
1989	91	4
1990	78	0
1991	1	96
1992	4	99
1993	4	101
1994	87	4
1995	81	0
1996	79	7
1997	2	117
1998	64	5
1999	81	0
[truncated: 8,001 more rows]
