# Supplementary material for: Generalized method of moments for estimating parameters of stochastic reaction networks
Source: BMC Syst Biol. 2016 Oct 21;10:98. doi: 10.1186/s12918-016-0342-8 (PMC5073941; doi:10.1186/s12918-016-0342-8)
Supplement: Additional file 2 — Matlab code and data. This file contains the Matlab codes and samples which were used to produce the results. (GZ 9349 kb) [file 12918_2016_342_MOESM2_ESM.gz › Data/Exclusive Switch/samples/16/t001.csv]

trajectory	P1	P2
1	6	37
2	0	42
3	37	0
4	36	0
5	6	38
6	0	41
7	29	0
8	38	8
9	34	0
10	39	3
11	35	12
12	44	0
13	10	48
14	35	1
15	0	58
16	3	51
17	0	43
18	10	35
19	0	43
20	34	0
21	30	0
22	40	2
23	29	0
24	0	62
25	4	51
26	27	1
27	0	49
28	31	0
29	0	47
30	13	38
31	38	0
32	35	0
33	38	1
34	27	0
35	27	0
36	6	35
37	34	0
38	32	10
39	21	0
40	13	39
41	27	19
42	37	11
43	40	0
44	38	8
45	43	0
46	44	4
47	3	37
48	0	43
49	39	0
50	0	43
51	33	3
52	0	51
53	0	49
54	33	5
55	27	0
56	34	0
57	0	48
58	0	43
59	30	0
60	1	39
61	0	41
62	5	38
63	31	0
64	6	53
65	0	42
66	0	47
67	31	1
68	0	40
69	0	34
70	3	58
71	30	1
72	43	0
73	6	38
74	35	8
75	0	47
76	20	18
77	0	49
78	38	0
79	44	5
80	38	0
81	5	37
82	35	0
83	35	0
84	29	12
85	0	34
86	0	44
87	0	48
88	0	43
89	3	35
90	35	0
91	24	32
92	43	11
93	5	43
94	40	1
95	7	34
96	3	37
97	18	16
98	0	53
99	7	45
100	17	42
101	26	1
102	7	41
103	48	5
104	8	33
105	33	0
106	10	39
107	4	52
108	32	0
109	3	32
110	46	6
111	0	42
112	0	47
113	0	34
114	36	0
115	38	0
116	29	0
117	0	47
118	36	0
119	6	34
120	31	0
121	0	43
122	31	6
123	25	8
124	31	0
125	4	43
126	0	39
127	0	46
128	32	4
129	2	42
130	27	12
131	32	7
132	29	3
133	3	43
134	0	61
135	10	47
136	32	0
137	22	2
138	0	46
139	35	8
140	0	44
141	32	15
142	26	10
143	4	40
144	1	56
145	26	6
146	1	47
147	0	36
148	0	50
149	34	0
150	0	42
151	0	27
152	26	24
153	47	0
154	36	0
155	26	8
156	34	2
157	30	1
158	1	49
159	0	44
160	0	47
161	25	0
162	0	39
163	24	11
164	40	2
165	2	42
166	24	0
167	3	50
168	36	0
169	34	4
170	31	2
171	2	50
172	50	0
173	0	41
174	4	40
175	9	40
176	31	0
177	34	0
178	0	47
179	5	52
180	32	0
181	24	4
182	30	2
183	30	3
184	2	48
185	1	43
186	0	36
187	6	41
188	0	49
189	26	0
190	30	4
191	38	7
192	31	0
193	31	7
194	0	35
195	7	53
196	29	0
197	29	7
198	29	6
199	25	12
200	28	0
201	41	8
202	37	9
203	38	6
204	6	38
205	0	44
206	21	6
207	0	36
208	0	49
209	1	52
210	12	32
211	46	0
212	0	40
213	39	0
214	23	0
215	11	41
216	38	2
217	6	47
218	28	0
219	25	0
220	1	47
221	0	35
222	0	48
223	3	42
224	28	0
225	4	52
226	0	44
227	0	53
228	39	7
229	39	0
230	35	0
231	0	41
232	28	0
233	27	11
234	28	11
235	0	41
236	0	55
237	6	42
238	0	32
239	0	43
240	39	0
241	36	9
242	0	37
243	27	5
244	0	43
245	35	1
246	41	7
247	0	62
248	30	0
249	41	0
250	35	6
251	8	44
252	38	12
253	32	0
254	1	46
255	31	5
256	33	0
257	35	11
258	36	0
259	28	6
260	23	24
261	0	57
262	23	24
263	27	8
264	0	34
265	6	45
266	31	3
267	43	6
268	34	5
269	34	1
270	38	0
271	38	0
272	39	0
273	1	54
274	40	2
275	20	23
276	12	20
277	27	1
278	36	1
279	35	0
280	1	50
281	0	46
282	0	52
283	37	0
284	0	35
285	0	47
286	24	2
287	0	46
288	4	42
289	8	44
290	9	41
291	26	4
292	29	0
293	6	44
294	29	4
295	25	0
296	0	58
297	35	2
298	21	31
299	0	50
300	32	10
301	36	0
302	1	44
303	4	41
304	0	57
305	38	3
306	5	43
307	0	52
308	33	0
309	0	45
310	32	0
311	13	38
312	0	43
313	0	40
314	0	38
315	35	2
316	29	2
317	0	48
318	0	49
319	33	0
320	0	34
321	37	5
322	32	0
323	38	15
324	0	44
325	31	21
326	33	0
327	31	2
328	0	41
329	4	41
330	42	0
331	3	51
332	37	0
333	38	13
334	33	0
335	26	3
336	26	0
337	3	50
338	37	12
339	35	5
340	3	46
341	19	16
342	0	45
343	0	47
344	19	23
345	0	41
346	34	0
347	31	4
348	36	0
349	30	12
350	32	2
351	35	12
352	0	41
353	5	44
354	35	0
355	34	4
356	29	0
357	0	44
358	0	47
359	0	38
360	0	43
361	0	39
362	28	7
363	2	46
364	30	2
365	29	6
366	31	0
367	0	52
368	11	46
369	44	0
370	37	0
371	5	48
372	35	8
373	37	0
374	26	4
375	1	51
376	36	0
377	23	13
378	19	39
379	6	36
380	35	15
381	26	0
382	28	1
383	32	0
384	29	0
385	32	14
386	0	47
387	36	0
388	7	44
389	29	0
390	2	43
391	36	0
392	6	41
393	0	52
394	27	4
395	35	14
396	0	39
397	0	52
398	0	46
399	2	39
400	7	42
401	23	0
402	39	7
403	0	38
404	34	9
405	39	0
406	2	51
407	0	44
408	1	40
409	27	3
410	2	46
411	39	1
412	5	52
413	30	18
414	2	39
415	37	10
416	0	40
417	1	45
418	36	0
419	30	0
420	34	3
421	0	46
422	32	2
423	36	6
424	1	48
425	25	11
426	4	45
427	40	4
428	33	6
429	42	4
430	34	4
431	39	0
432	2	45
433	0	43
434	34	0
435	0	37
436	28	2
437	0	55
438	39	9
439	4	55
440	26	13
441	0	43
442	3	44
443	6	47
444	2	53
445	33	0
446	43	0
447	33	10
448	4	44
449	4	40
450	0	38
451	9	40
452	29	10
453	0	39
454	32	13
455	37	3
456	3	36
457	23	0
458	1	42
459	32	0
460	34	2
461	0	47
462	30	0
463	34	5
464	30	0
465	36	0
466	36	0
467	0	42
468	37	4
469	32	7
470	3	45
471	1	40
472	1	31
473	34	0
474	33	2
475	39	0
476	0	42
477	0	36
478	47	0
479	29	4
480	33	0
481	29	10
482	40	5
483	43	18
484	34	1
485	0	57
486	0	53
487	0	40
488	0	50
489	33	7
490	0	55
491	0	51
492	0	48
493	0	44
494	34	0
495	41	2
496	37	1
497	27	2
498	1	44
499	0	46
500	38	0
501	3	58
502	0	45
503	31	0
504	14	24
505	38	10
506	0	46
507	3	43
508	0	47
509	29	0
510	36	0
511	0	37
512	0	47
513	3	37
514	5	44
515	0	51
516	0	48
517	27	2
518	38	3
519	17	30
520	1	35
521	33	0
522	49	3
523	0	42
524	25	2
525	31	0
526	31	0
527	42	0
528	41	0
529	25	0
530	22	17
531	31	15
532	33	7
533	34	21
534	2	40
535	21	0
536	3	38
537	0	45
538	36	0
539	35	0
540	31	4
541	34	0
542	5	50
543	0	44
544	28	8
545	2	40
546	3	54
547	0	27
548	3	50
549	32	6
550	36	0
551	27	0
552	0	47
553	4	36
554	8	41
555	29	0
556	33	7
557	0	47
558	40	0
559	5	33
560	0	49
561	38	5
562	34	9
563	28	1
564	0	49
565	7	40
566	0	41
567	0	49
568	35	0
569	4	49
570	0	45
571	0	49
572	3	43
573	0	39
574	37	0
575	18	0
576	27	0
577	32	0
578	39	4
579	0	39
580	36	4
581	38	5
582	0	37
583	32	4
584	0	50
585	0	48
586	0	45
587	30	2
588	0	46
589	35	0
590	36	0
591	7	46
592	28	6
593	34	0
594	26	2
595	26	0
596	23	0
597	0	49
598	38	0
599	30	0
600	5	51
601	27	0
602	6	37
603	0	43
604	33	0
605	0	33
606	36	2
607	27	0
608	32	0
609	32	3
610	40	1
611	0	46
612	7	49
613	2	41
614	8	38
615	0	47
616	0	47
617	38	11
618	0	41
619	33	0
620	0	57
621	0	47
622	26	8
623	27	0
624	0	42
625	32	8
626	32	0
627	30	0
628	39	3
629	37	0
630	37	0
631	0	41
632	0	50
633	32	0
634	37	0
635	28	15
636	0	39
637	5	40
638	14	23
639	24	9
640	7	54
641	0	39
642	0	44
643	35	0
644	29	0
645	0	44
646	2	45
647	3	52
648	47	9
649	26	5
650	0	40
651	0	38
652	27	10
653	3	46
654	21	19
655	0	53
656	41	0
657	7	53
658	0	35
659	31	1
660	0	39
661	39	0
662	41	0
663	35	0
664	33	5
665	0	45
666	0	30
667	33	5
668	26	7
669	34	7
670	2	40
671	1	46
672	39	0
673	33	7
674	32	0
675	0	46
676	42	0
677	5	43
678	10	38
679	40	8
680	21	9
681	0	43
682	32	0
683	44	0
684	27	0
685	29	0
686	29	0
687	0	36
688	3	52
689	26	5
690	16	27
691	25	20
692	0	51
693	0	30
694	0	51
695	0	52
696	0	47
697	0	36
698	30	0
699	0	30
700	32	2
701	0	42
702	22	19
703	29	10
704	4	31
705	6	38
706	19	23
707	38	1
708	36	7
709	37	0
710	0	38
711	30	5
712	8	38
713	33	6
714	9	41
715	8	34
716	35	3
717	26	4
718	29	5
719	43	0
720	42	5
721	0	43
722	3	54
723	31	4
724	29	0
725	30	4
726	0	45
727	0	39
728	34	4
729	40	0
730	27	2
731	0	47
732	31	7
733	0	50
734	0	54
735	2	51
736	0	37
737	11	41
738	38	0
739	1	37
740	29	2
741	25	5
742	48	4
743	26	0
744	19	13
745	33	0
746	0	47
747	0	33
748	0	52
749	26	0
750	31	0
751	0	40
752	39	9
753	0	58
754	10	37
755	0	47
756	0	35
757	31	0
758	0	51
759	38	0
760	31	0
761	4	45
762	41	0
763	7	43
764	28	7
765	27	0
766	29	10
767	0	32
768	12	34
769	40	2
770	6	47
771	37	0
772	6	33
773	0	49
774	23	0
775	27	0
776	36	4
777	43	5
778	33	7
779	31	4
780	34	0
781	35	1
782	5	45
783	24	0
784	2	45
785	35	5
786	36	0
787	2	40
788	0	40
789	1	38
790	29	4
791	37	2
792	3	41
793	21	0
794	19	15
795	33	8
796	38	0
797	35	4
798	29	0
799	34	0
800	32	0
801	23	8
802	0	38
803	2	48
804	30	1
805	31	7
806	3	41
807	6	58
808	20	3
809	0	51
810	28	0
811	0	50
812	0	49
813	0	44
814	33	4
815	29	30
816	5	46
817	39	0
818	2	44
819	0	49
820	27	0
821	5	27
822	32	12
823	32	6
824	4	52
825	0	37
826	32	6
827	40	5
828	11	43
829	38	0
830	26	1
831	0	45
832	38	8
833	25	16
834	25	0
835	4	40
836	4	55
837	35	0
838	8	41
839	0	44
840	3	35
841	31	8
842	27	5
843	30	0
844	0	35
845	34	7
846	39	5
847	32	2
848	36	0
849	28	0
850	0	52
851	0	43
852	35	0
853	22	14
854	0	46
855	0	55
856	5	51
857	27	2
858	13	36
859	27	1
860	0	53
861	11	43
862	8	47
863	29	0
864	33	1
865	0	30
866	0	40
867	32	0
868	35	0
869	40	4
870	0	55
871	32	0
872	21	0
873	24	1
874	23	1
875	28	0
876	45	0
877	0	46
878	30	0
879	0	34
880	26	12
881	29	15
882	0	53
883	5	46
884	35	2
885	32	0
886	0	40
887	7	36
888	0	49
889	4	59
890	26	0
891	0	44
892	3	45
893	0	39
894	0	45
895	2	36
896	36	2
897	21	2
898	36	0
899	35	0
900	36	0
901	5	45
902	37	0
903	0	35
904	38	12
905	17	27
906	38	0
907	36	6
908	28	2
909	0	41
910	45	0
911	33	0
912	24	0
913	41	5
914	27	0
915	34	0
916	31	6
917	32	1
918	34	0
919	17	0
920	6	37
921	26	0
922	37	0
923	0	35
924	40	12
925	36	0
926	30	18
927	0	43
928	36	0
929	0	51
930	0	58
931	0	48
932	43	2
933	36	0
934	26	11
935	27	8
936	32	4
937	24	11
938	0	47
939	34	7
940	26	1
941	32	0
942	39	0
943	39	0
944	33	6
945	12	18
946	0	48
947	35	7
948	2	46
949	29	8
950	0	40
951	3	38
952	29	0
953	44	0
954	7	36
955	44	0
956	32	3
957	0	39
958	31	10
959	0	49
960	16	30
961	40	2
962	0	43
963	44	0
964	3	44
965	33	0
966	33	11
967	28	0
968	0	49
969	35	0
970	0	39
971	4	39
972	3	40
973	26	0
974	22	21
975	0	52
976	0	46
977	39	5
978	0	46
979	0	50
980	0	45
981	25	11
982	29	0
983	37	0
984	0	56
985	26	0
986	14	34
987	29	11
988	38	0
989	0	42
990	0	55
991	0	49
992	23	11
993	36	0
994	0	51
995	37	3
996	30	5
997	0	39
998	33	0
999	34	0
1000	39	6
1001	0	40
1002	26	2
1003	34	0
1004	27	5
1005	40	0
1006	0	48
1007	42	0
1008	32	0
1009	34	6
1010	26	5
1011	20	27
1012	1	37
1013	28	1
1014	0	47
1015	28	0
1016	43	0
1017	7	46
1018	0	39
1019	31	2
1020	2	34
1021	0	53
1022	3	47
1023	10	42
1024	0	48
1025	6	44
1026	29	1
1027	4	29
1028	3	41
1029	42	2
1030	1	29
1031	43	7
1032	0	50
1033	30	10
1034	35	6
1035	27	0
1036	0	46
1037	39	0
1038	6	44
1039	33	18
1040	49	0
1041	7	56
1042	29	12
1043	0	46
1044	23	12
1045	0	45
1046	26	0
1047	30	12
1048	31	3
1049	49	2
1050	1	48
1051	0	44
1052	1	54
1053	23	0
1054	0	49
1055	29	2
1056	0	51
1057	32	0
1058	0	40
1059	31	0
1060	0	43
1061	23	21
1062	37	0
1063	34	1
1064	5	33
1065	39	0
1066	26	8
1067	19	0
1068	30	6
1069	34	1
1070	35	1
1071	0	37
1072	29	17
1073	26	1
1074	26	0
1075	0	55
1076	31	10
1077	29	9
1078	0	45
1079	31	0
1080	0	41
1081	0	44
1082	2	41
1083	0	39
1084	35	0
1085	36	6
1086	4	40
1087	0	45
1088	32	0
1089	2	47
1090	0	49
1091	41	7
1092	27	12
1093	9	60
1094	36	0
1095	0	45
1096	0	36
1097	0	44
1098	21	5
1099	7	44
1100	32	0
1101	1	41
1102	2	53
1103	33	4
1104	24	2
1105	0	56
1106	27	11
1107	2	45
1108	29	0
1109	29	0
1110	6	39
1111	40	0
1112	0	38
1113	34	0
1114	29	0
1115	27	13
1116	0	41
1117	0	36
1118	12	30
1119	3	34
1120	34	0
1121	31	14
1122	42	7
1123	37	2
1124	29	4
1125	3	47
1126	4	43
1127	36	6
1128	0	38
1129	6	45
1130	36	0
1131	4	34
1132	33	0
1133	6	46
1134	8	49
1135	0	39
1136	32	0
1137	25	7
1138	14	41
1139	0	38
1140	28	0
1141	2	52
1142	29	5
1143	20	0
1144	29	3
1145	36	0
1146	5	47
1147	8	55
1148	20	9
1149	30	10
1150	36	3
1151	0	50
1152	0	46
1153	25	5
1154	0	49
1155	30	0
1156	2	38
1157	0	56
1158	9	40
1159	0	40
1160	37	1
1161	0	48
1162	33	9
1163	29	0
1164	35	5
1165	0	39
1166	31	0
1167	37	8
1168	12	25
1169	32	0
1170	39	4
1171	17	41
1172	10	39
1173	29	0
1174	0	38
1175	0	50
1176	0	52
1177	42	5
1178	0	38
1179	0	50
1180	24	10
1181	8	40
1182	0	42
1183	8	46
1184	39	0
1185	0	57
1186	26	0
1187	25	0
1188	35	0
1189	29	3
1190	22	7
1191	0	45
1192	11	35
1193	0	55
1194	30	1
1195	28	0
1196	21	15
1197	0	45
1198	28	0
1199	4	43
1200	8	44
1201	39	1
1202	38	6
1203	30	0
1204	27	3
1205	33	2
1206	38	1
1207	7	50
1208	38	4
1209	34	3
1210	27	4
1211	35	10
1212	34	0
1213	0	39
1214	24	0
1215	28	0
1216	34	2
1217	0	49
1218	0	56
1219	4	53
1220	0	45
1221	34	0
1222	1	50
1223	6	55
1224	35	7
1225	0	56
1226	27	0
1227	4	42
1228	41	0
1229	2	47
1230	1	48
1231	0	33
1232	28	7
1233	0	44
1234	21	0
1235	28	8
1236	0	33
1237	24	14
1238	0	54
1239	40	2
1240	5	39
1241	41	6
1242	1	51
1243	30	0
1244	28	0
1245	0	56
1246	30	0
1247	1	37
1248	32	4
1249	27	0
1250	0	43
1251	1	40
1252	0	41
1253	33	3
1254	26	5
1255	40	9
1256	29	0
1257	34	0
1258	0	55
1259	38	0
1260	33	0
1261	4	44
1262	28	0
1263	0	36
1264	34	3
1265	2	46
1266	37	4
1267	28	7
1268	37	8
1269	1	53
1270	0	55
1271	23	9
1272	4	39
1273	3	42
1274	40	2
1275	32	0
1276	34	2
1277	1	48
1278	30	0
1279	30	2
1280	35	0
1281	0	46
1282	0	43
1283	0	45
1284	31	0
1285	33	1
1286	37	10
1287	51	0
1288	39	0
1289	0	56
1290	3	28
1291	37	0
1292	0	58
1293	3	39
1294	6	45
1295	6	52
1296	37	10
1297	0	50
1298	29	11
1299	0	43
1300	35	0
1301	1	39
1302	33	11
1303	0	50
1304	43	0
1305	33	12
1306	35	8
1307	0	41
1308	40	0
1309	35	4
1310	0	50
1311	31	0
1312	0	44
1313	0	42
1314	11	32
1315	35	0
1316	0	47
1317	0	42
1318	0	53
1319	0	34
1320	36	0
1321	28	0
1322	0	32
1323	37	2
1324	27	0
1325	39	2
1326	46	4
1327	4	37
1328	39	11
1329	34	0
1330	0	37
1331	7	41
1332	29	3
1333	8	44
1334	38	1
1335	32	0
1336	2	38
1337	1	40
1338	6	39
1339	37	12
1340	0	55
1341	11	47
1342	28	5
1343	0	43
1344	9	40
1345	0	40
1346	38	0
1347	21	0
1348	31	0
1349	22	0
1350	32	0
1351	0	41
1352	34	8
1353	31	0
1354	24	6
1355	28	13
1356	32	0
1357	31	4
1358	28	3
1359	39	0
1360	0	58
1361	0	49
1362	25	0
1363	0	43
1364	33	0
1365	0	50
1366	37	1
1367	1	33
1368	1	44
1369	38	4
1370	0	52
1371	40	0
1372	0	50
1373	0	47
1374	0	31
1375	25	8
1376	33	0
1377	31	0
1378	2	48
1379	29	0
1380	29	1
1381	32	0
1382	34	6
1383	45	10
1384	35	12
1385	3	48
1386	36	1
1387	0	46
1388	2	38
1389	42	0
1390	4	45
1391	29	0
1392	24	23
1393	2	44
1394	29	10
1395	0	54
1396	38	0
1397	0	43
1398	35	0
1399	0	29
1400	0	43
1401	0	48
1402	27	9
1403	37	8
1404	1	48
1405	22	6
1406	33	3
1407	0	52
1408	3	37
1409	31	3
1410	36	0
1411	0	28
1412	39	4
1413	47	0
1414	28	6
1415	3	28
1416	1	39
1417	0	55
1418	31	0
1419	38	4
1420	4	39
1421	4	38
1422	20	0
1423	0	46
1424	0	38
1425	37	0
1426	5	41
1427	0	39
1428	31	11
1429	33	7
1430	34	0
1431	32	0
1432	25	2
1433	6	41
1434	31	0
1435	33	0
1436	1	50
1437	33	0
1438	2	40
1439	3	60
1440	7	37
1441	0	54
1442	0	45
1443	38	2
1444	0	46
1445	0	43
1446	5	47
1447	0	50
1448	0	43
1449	35	0
1450	7	47
1451	1	39
1452	27	8
1453	0	49
1454	27	15
1455	29	2
1456	3	45
1457	0	53
1458	35	0
1459	0	44
1460	37	6
1461	4	50
1462	29	0
1463	0	53
1464	0	40
1465	29	0
1466	4	41
1467	5	50
1468	30	5
1469	35	0
1470	38	0
1471	30	3
1472	9	45
1473	0	41
1474	0	52
1475	7	48
1476	39	0
1477	29	1
1478	27	0
1479	30	0
1480	3	46
1481	0	46
1482	42	0
1483	36	9
1484	32	0
1485	9	45
1486	35	11
1487	0	46
1488	28	0
1489	7	45
1490	43	0
1491	0	49
1492	7	51
1493	29	0
1494	0	43
1495	0	48
1496	0	39
1497	31	5
1498	0	30
1499	31	14
1500	25	6
1501	30	4
1502	2	40
1503	0	41
1504	31	17
1505	37	0
1506	6	48
1507	0	40
1508	34	0
1509	45	6
1510	32	0
1511	28	2
1512	5	49
1513	0	48
1514	0	46
1515	37	4
1516	0	41
1517	29	0
1518	0	44
1519	27	0
1520	6	41
1521	0	59
1522	0	57
1523	0	48
1524	0	36
1525	35	1
1526	29	7
1527	0	41
1528	29	0
1529	41	0
1530	0	47
1531	36	3
1532	27	2
1533	0	50
1534	34	1
1535	35	0
1536	4	40
1537	30	6
1538	28	0
1539	32	0
1540	35	0
1541	6	42
1542	0	37
1543	27	0
1544	32	2
1545	0	42
1546	29	0
1547	42	14
1548	6	35
1549	30	6
1550	0	45
1551	23	0
1552	33	0
1553	31	12
1554	3	39
1555	0	42
1556	3	32
1557	3	43
1558	2	37
1559	34	0
1560	32	2
1561	25	3
1562	30	4
1563	32	1
1564	34	0
1565	41	1
1566	0	36
1567	0	47
1568	36	8
1569	32	1
1570	40	4
1571	0	39
1572	25	1
1573	31	0
1574	32	0
1575	0	40
1576	43	5
1577	28	1
1578	5	49
1579	8	44
1580	0	41
1581	9	54
1582	0	41
1583	0	47
1584	0	35
1585	0	46
1586	38	2
1587	25	0
1588	4	48
1589	0	37
1590	20	2
1591	15	38
1592	8	46
1593	29	2
1594	41	5
1595	27	0
1596	29	0
1597	38	0
1598	27	0
1599	38	14
1600	33	5
1601	0	35
1602	6	50
1603	34	0
1604	40	4
1605	5	47
1606	0	36
1607	24	0
1608	36	0
1609	2	37
1610	34	24
1611	32	0
1612	0	39
1613	32	2
1614	35	3
1615	3	46
1616	0	34
1617	44	0
1618	37	0
1619	31	0
1620	1	42
1621	7	33
1622	32	0
1623	0	49
1624	0	38
1625	7	48
1626	29	11
1627	0	44
1628	38	7
1629	4	33
1630	0	53
1631	0	43
1632	32	0
1633	37	7
1634	1	46
1635	37	4
1636	6	40
1637	25	0
1638	33	3
1639	8	42
1640	28	6
1641	9	53
1642	0	44
1643	47	0
1644	24	0
1645	4	40
1646	36	0
1647	0	50
1648	32	0
1649	34	0
1650	33	11
1651	32	0
1652	18	22
1653	30	6
1654	46	0
1655	0	46
1656	34	0
1657	28	5
1658	0	38
1659	1	51
1660	34	8
1661	0	48
1662	37	0
1663	23	1
1664	33	6
1665	0	52
1666	25	0
1667	8	44
1668	37	4
1669	0	39
1670	37	0
1671	32	5
1672	0	43
1673	32	14
1674	3	48
1675	1	45
1676	34	1
1677	36	0
1678	30	6
1679	0	41
1680	8	42
1681	0	50
1682	26	18
1683	37	2
1684	28	0
1685	32	0
1686	0	37
1687	18	44
1688	32	15
1689	26	2
1690	20	43
1691	0	34
1692	0	35
1693	1	51
1694	30	8
1695	30	0
1696	28	0
1697	0	44
1698	11	38
1699	0	48
1700	32	2
1701	29	6
1702	0	54
1703	0	34
1704	20	0
1705	31	13
1706	0	41
1707	31	9
1708	34	0
1709	30	4
1710	1	52
1711	0	41
1712	1	52
1713	23	0
1714	24	0
1715	0	46
1716	0	44
1717	29	0
1718	5	44
1719	28	2
1720	31	0
1721	29	0
1722	0	49
1723	0	47
1724	0	38
1725	49	5
1726	0	50
1727	5	49
1728	25	6
1729	4	48
1730	28	0
1731	34	5
1732	39	8
1733	27	0
1734	41	0
1735	39	7
1736	25	0
1737	0	37
1738	27	0
1739	31	8
1740	36	9
1741	29	0
1742	35	4
1743	15	0
1744	30	0
1745	30	0
1746	0	46
1747	37	12
1748	35	0
1749	33	5
1750	33	0
1751	9	53
1752	21	0
1753	11	26
1754	29	2
1755	34	13
1756	29	11
1757	41	4
1758	5	53
1759	37	4
1760	8	38
1761	6	34
1762	31	0
1763	33	0
1764	21	14
1765	23	0
1766	30	11
1767	28	10
1768	0	51
1769	0	45
1770	2	43
1771	27	20
1772	34	0
1773	33	0
1774	0	49
1775	3	31
1776	42	3
1777	25	12
1778	38	17
1779	33	2
1780	5	38
1781	0	51
1782	32	15
1783	0	46
1784	26	25
1785	39	7
1786	39	0
1787	4	36
1788	31	2
1789	0	52
1790	33	11
1791	11	42
1792	32	0
1793	39	0
1794	0	52
1795	6	57
1796	7	34
1797	4	47
1798	0	46
1799	29	0
1800	31	0
1801	29	7
1802	32	5
1803	29	0
1804	29	5
1805	40	1
1806	6	33
1807	37	6
1808	9	44
1809	0	47
1810	29	0
1811	6	42
1812	29	4
1813	11	50
1814	25	0
1815	42	8
1816	0	50
1817	2	43
1818	47	15
1819	32	4
1820	31	0
1821	0	39
1822	0	42
1823	30	7
1824	0	42
1825	0	46
1826	37	0
1827	2	47
1828	0	43
1829	0	44
1830	31	0
1831	31	8
1832	5	34
1833	36	0
1834	27	0
1835	9	42
1836	32	1
1837	27	0
1838	0	38
1839	33	9
1840	32	6
1841	1	42
1842	1	49
1843	44	3
1844	37	5
1845	34	0
1846	28	4
1847	37	0
1848	2	45
1849	47	0
1850	0	41
1851	0	46
1852	0	48
1853	3	51
1854	1	43
1855	34	1
1856	27	1
1857	42	0
1858	0	51
1859	16	19
1860	33	16
1861	41	0
1862	0	40
1863	40	0
1864	8	37
1865	0	39
1866	2	38
1867	32	1
1868	2	35
1869	1	49
1870	33	0
1871	0	43
1872	34	0
1873	31	0
1874	1	37
1875	37	17
1876	32	9
1877	3	56
1878	27	0
1879	0	50
1880	33	0
1881	1	48
1882	6	32
1883	4	32
1884	31	14
1885	30	0
1886	28	1
1887	14	41
1888	0	43
1889	32	0
1890	0	36
1891	4	49
1892	6	48
1893	38	1
1894	7	37
1895	40	0
1896	6	47
1897	0	47
1898	0	42
1899	2	57
1900	2	54
1901	23	28
1902	33	0
1903	7	58
1904	39	8
1905	3	44
1906	0	38
1907	29	17
1908	4	47
1909	34	0
1910	0	41
1911	40	10
1912	2	38
1913	37	17
1914	32	0
1915	29	11
1916	23	8
1917	27	8
1918	1	43
1919	24	0
1920	31	7
1921	29	0
1922	24	0
1923	4	42
1924	28	0
1925	11	43
1926	28	11
1927	1	42
1928	31	5
1929	34	0
1930	2	41
1931	0	53
1932	0	52
1933	38	16
1934	32	0
1935	0	67
1936	45	0
1937	33	1
1938	0	45
1939	29	11
1940	25	23
1941	40	0
1942	35	0
1943	0	45
1944	24	25
1945	29	10
1946	28	0
1947	0	47
1948	0	47
1949	3	49
1950	24	29
1951	35	2
1952	48	0
1953	28	0
1954	40	16
1955	34	0
1956	0	53
1957	0	49
1958	37	0
1959	31	14
1960	0	44
1961	0	32
1962	0	52
1963	26	6
1964	37	13
1965	35	0
1966	35	0
1967	45	2
1968	34	2
1969	37	0
1970	5	51
1971	0	41
1972	36	0
1973	9	37
1974	0	41
1975	0	34
1976	36	0
1977	3	36
1978	0	52
1979	34	7
1980	0	37
1981	36	0
1982	34	2
1983	31	0
1984	6	52
1985	4	40
1986	27	0
1987	39	7
1988	40	0
1989	36	9
1990	34	0
1991	0	42
1992	9	38
1993	27	0
1994	0	49
1995	31	0
1996	31	12
1997	32	1
1998	33	0
1999	0	40
[truncated: 8,001 more rows]
