# Supplementary material for: Generalized method of moments for estimating parameters of stochastic reaction networks
Source: BMC Syst Biol. 2016 Oct 21;10:98. doi: 10.1186/s12918-016-0342-8 (PMC5073941; doi:10.1186/s12918-016-0342-8)
Supplement: Additional file 2 — Matlab code and data. This file contains the Matlab codes and samples which were used to produce the results. (GZ 9349 kb) [file 12918_2016_342_MOESM2_ESM.gz › Data/Exclusive Switch/samples/2/t002.csv]

trajectory	P1	P2
1	0	76
2	61	6
3	0	76
4	61	7
5	4	71
6	35	32
7	59	0
8	59	2
9	0	94
10	66	0
11	57	5
12	5	74
13	52	1
14	0	84
15	61	1
16	0	86
17	48	2
18	2	83
19	3	77
20	7	80
21	6	66
22	59	0
23	56	2
24	1	85
25	49	0
26	0	90
27	49	5
28	1	78
29	3	76
30	0	68
31	10	82
32	49	2
33	61	4
34	50	9
35	57	0
36	65	3
37	53	2
38	72	2
39	48	1
40	58	11
41	2	77
42	0	75
43	1	90
44	58	0
45	62	14
46	6	64
47	60	0
48	56	0
49	4	65
50	59	13
51	20	63
52	44	0
53	54	14
54	0	71
55	53	2
56	66	3
57	61	0
58	8	76
59	57	0
60	58	13
61	61	4
62	62	0
63	55	5
64	0	86
65	7	78
66	58	2
67	2	78
68	0	67
69	10	86
70	57	0
71	62	5
72	8	64
73	61	0
74	62	11
75	49	0
76	49	20
77	67	0
78	72	2
79	50	4
80	5	67
81	0	71
82	60	5
83	7	90
84	48	0
85	2	82
86	51	11
87	4	85
88	5	76
89	3	69
90	9	74
91	61	0
92	0	65
93	1	86
94	1	82
95	0	67
96	55	3
97	76	0
98	3	76
99	54	6
100	0	85
101	5	96
102	58	8
103	62	2
104	56	1
105	80	0
106	55	0
107	69	4
108	30	45
109	4	79
110	0	92
111	63	0
112	0	88
113	54	0
114	66	0
115	67	5
116	0	71
117	63	13
118	0	84
119	62	1
120	6	71
121	64	0
122	57	1
123	1	78
124	1	81
125	1	81
126	0	63
127	8	72
128	3	81
129	1	80
130	54	0
131	3	78
132	58	4
133	72	8
134	1	83
135	0	76
136	58	7
137	49	0
138	59	8
139	0	81
140	72	3
141	76	1
142	50	8
143	0	74
144	49	0
145	54	0
146	56	7
147	0	70
148	0	75
149	52	1
150	0	75
151	61	0
152	4	70
153	68	5
154	12	49
155	62	0
156	63	6
157	65	0
158	63	4
159	0	80
160	60	1
161	65	10
162	51	6
163	0	76
164	1	73
165	0	71
166	0	72
167	60	0
168	63	2
169	44	12
170	51	0
171	55	15
172	1	76
173	56	7
174	65	1
175	59	11
176	62	0
177	2	63
178	0	91
179	57	4
180	2	71
181	67	0
182	50	12
183	62	3
184	66	3
185	64	0
186	61	2
187	73	0
188	63	5
189	59	0
190	66	0
191	0	82
192	8	60
193	1	77
194	68	0
195	61	0
196	64	2
197	50	5
198	51	6
199	0	92
200	2	74
201	68	2
202	52	6
203	67	1
204	0	67
205	57	1
206	69	2
207	46	3
208	57	6
209	0	96
210	56	0
211	1	98
212	0	82
213	2	80
214	66	0
215	79	0
216	63	4
217	54	0
218	0	85
219	0	87
220	2	74
221	61	1
222	3	88
223	1	67
224	1	77
225	1	81
226	0	79
227	56	1
228	0	81
229	0	84
230	0	73
231	53	7
232	63	0
233	46	14
234	1	74
235	50	0
236	0	90
237	0	83
238	63	0
239	55	6
240	0	84
241	56	0
242	10	75
243	73	0
244	58	0
245	6	74
246	57	3
247	44	3
248	58	0
249	0	65
250	0	79
251	46	4
252	67	3
253	2	96
254	64	8
255	68	0
256	54	0
257	54	15
258	57	1
259	54	0
260	2	75
261	53	0
262	3	86
263	51	0
264	72	5
265	0	78
266	53	0
267	2	56
268	0	63
269	1	88
270	56	0
271	62	0
272	1	80
273	66	0
274	64	13
275	0	92
276	5	82
277	2	89
278	1	79
279	2	69
280	1	87
281	2	78
282	0	87
283	61	5
284	58	0
285	67	9
286	1	76
287	51	3
288	0	93
289	58	2
290	69	0
291	51	0
292	57	4
293	1	83
294	69	2
295	53	0
296	0	86
297	2	79
298	57	9
299	2	92
300	56	3
301	3	79
302	51	17
303	58	6
304	0	74
305	1	78
306	63	1
307	73	13
308	0	85
309	51	0
310	62	1
311	59	0
312	7	72
313	39	6
314	46	6
315	55	0
316	42	14
317	56	0
318	1	80
319	68	6
320	74	0
321	66	0
322	0	75
323	47	7
324	4	67
325	52	4
326	1	74
327	53	18
328	2	77
329	0	74
330	4	102
331	0	75
332	65	0
333	4	75
334	48	32
335	57	0
336	45	0
337	3	79
338	0	83
339	0	91
340	58	0
341	8	80
342	52	0
343	4	71
344	55	0
345	1	88
346	48	0
347	0	80
348	65	0
349	57	4
350	0	72
351	0	77
352	50	0
353	0	77
354	64	0
355	62	0
356	65	4
357	54	4
358	2	74
359	63	8
360	4	72
361	0	74
362	0	72
363	62	0
364	0	80
365	0	87
366	0	66
367	52	0
368	61	0
369	74	0
370	45	9
371	52	1
372	4	85
373	0	62
374	10	69
375	3	77
376	3	105
377	0	79
378	62	0
379	68	1
380	61	2
381	0	68
382	61	7
383	63	0
384	0	86
385	4	76
386	60	1
387	58	0
388	71	2
389	52	8
390	65	0
391	51	2
392	1	58
393	69	4
394	5	77
395	62	1
396	0	82
397	0	75
398	4	85
399	58	1
400	50	1
401	46	4
402	58	0
403	65	3
404	55	17
405	60	0
406	61	3
407	27	49
408	0	77
409	41	0
410	0	71
411	41	3
412	54	0
413	0	75
414	58	0
415	59	3
416	52	0
417	6	74
418	54	9
419	57	0
420	49	0
421	56	7
422	6	67
423	68	1
424	45	0
425	7	76
426	67	0
427	1	73
428	56	4
429	0	67
430	0	75
431	63	0
432	57	7
433	53	2
434	0	77
435	48	5
436	62	4
437	50	4
438	52	0
439	66	5
440	65	3
441	55	11
442	0	88
443	59	0
444	53	1
445	0	83
446	57	5
447	52	5
448	2	83
449	67	0
450	1	74
451	42	0
452	32	64
453	0	70
454	58	3
455	58	1
456	1	62
457	1	95
458	0	81
459	63	0
460	0	84
461	57	1
462	1	79
463	68	2
464	53	4
465	66	0
466	71	0
467	0	68
468	50	0
469	0	65
470	68	10
471	3	75
472	66	1
473	5	79
474	3	92
475	2	95
476	65	17
477	54	10
478	57	5
479	57	9
480	0	75
481	35	37
482	47	0
483	58	4
484	0	83
485	0	74
486	0	88
487	49	2
488	55	5
489	0	75
490	59	0
491	66	0
492	57	4
493	51	0
494	0	78
495	0	94
496	64	0
497	1	69
498	65	0
499	50	0
500	62	0
501	64	2
502	62	35
503	0	68
504	0	95
505	2	73
506	51	0
507	71	8
508	38	0
509	1	67
510	53	2
511	63	5
512	0	94
513	4	87
514	27	43
515	12	73
516	52	0
517	71	2
518	56	7
519	61	0
520	42	5
521	0	69
522	52	1
523	0	101
524	58	1
525	1	75
526	50	25
527	45	0
528	60	2
529	0	77
530	32	36
531	78	0
532	57	7
533	76	0
534	4	81
535	15	62
536	48	4
537	7	67
538	2	82
539	4	76
540	58	0
541	16	77
542	4	72
543	6	71
544	65	0
545	53	1
546	53	9
547	5	79
548	1	79
549	0	82
550	0	81
551	5	84
552	0	91
553	5	65
554	0	81
555	5	106
556	54	2
557	2	67
558	56	1
559	69	0
560	65	2
561	63	0
562	0	63
563	0	82
564	0	82
565	9	90
566	6	80
567	62	6
568	77	1
569	53	0
570	79	5
571	16	69
572	0	89
573	56	4
574	50	6
575	60	0
576	0	84
577	2	80
578	0	80
579	0	73
580	53	0
581	64	7
582	57	4
583	0	76
584	1	73
585	2	70
586	64	7
587	3	89
588	0	91
589	47	0
590	2	86
591	4	79
592	3	78
593	67	0
594	53	10
595	42	25
596	11	83
597	54	0
598	62	0
599	3	86
600	0	82
601	60	5
602	63	0
603	0	84
604	59	0
605	54	0
606	45	8
607	0	73
608	61	0
609	44	1
610	0	71
611	0	79
612	14	68
613	60	12
614	65	0
615	3	74
616	65	1
617	3	77
618	64	0
619	65	1
620	57	16
621	70	0
622	4	87
623	61	0
624	29	56
625	46	16
626	69	0
627	0	62
628	2	78
629	0	83
630	1	92
631	60	2
632	53	3
633	2	73
634	19	73
635	67	0
636	54	0
637	51	4
638	0	77
639	64	0
640	1	84
641	57	9
642	44	0
643	1	82
644	59	0
645	4	83
646	47	0
647	61	1
648	0	70
649	54	1
650	0	74
651	27	45
652	57	6
653	65	0
654	0	86
655	3	80
656	53	0
657	67	5
658	62	0
659	58	2
660	0	83
661	47	1
662	17	71
663	0	75
664	0	83
665	59	3
666	60	0
667	1	90
668	47	3
669	0	89
670	23	57
671	57	0
672	70	0
673	2	91
674	3	77
675	1	82
676	58	2
677	0	86
678	51	11
679	0	76
680	51	11
681	5	55
682	72	2
683	63	2
684	76	4
685	71	0
686	1	79
687	51	20
688	0	74
689	1	71
690	4	78
691	70	0
692	4	77
693	2	81
694	56	0
695	0	67
696	54	7
697	65	1
698	2	92
699	20	53
700	76	0
701	1	76
702	0	68
703	49	3
704	0	91
705	46	0
706	55	3
707	1	80
708	1	87
709	28	48
710	18	78
711	57	11
712	51	0
713	55	0
714	49	35
715	59	2
716	43	0
717	51	1
718	65	0
719	0	83
720	64	1
721	69	0
722	49	0
723	2	81
724	77	0
725	1	91
726	68	0
727	2	69
728	71	0
729	0	77
730	0	86
731	38	44
732	65	7
733	57	7
734	0	79
735	50	0
736	65	7
737	60	2
738	54	7
739	62	0
740	0	95
741	1	70
742	52	7
743	0	66
744	55	0
745	20	78
746	59	0
747	44	0
748	61	0
749	7	85
750	46	6
751	59	3
752	0	72
753	51	6
754	55	0
755	0	78
756	2	77
757	60	1
758	4	73
759	12	77
760	70	4
761	55	11
762	51	0
763	51	0
764	58	0
765	48	0
766	58	1
767	57	5
768	56	5
769	0	82
770	2	83
771	70	0
772	47	4
773	55	9
774	60	0
775	0	64
776	0	80
777	5	90
778	0	70
779	59	2
780	70	0
781	55	0
782	60	8
783	5	85
784	0	73
785	16	62
786	38	34
787	55	2
788	70	2
789	71	0
790	0	77
791	51	5
792	60	0
793	54	6
794	65	3
795	7	71
796	4	80
797	5	68
798	3	77
799	0	87
800	55	4
801	46	5
802	1	77
803	0	73
804	71	2
805	0	91
806	4	73
807	1	73
808	66	7
809	60	1
810	0	79
811	54	3
812	67	0
813	52	3
814	48	2
815	36	35
816	0	59
817	65	0
818	1	73
819	49	14
820	68	0
821	72	6
822	63	0
823	2	79
824	0	81
825	59	0
826	50	20
827	25	66
828	54	6
829	60	0
830	7	79
831	65	3
832	57	10
833	0	103
834	68	5
835	58	0
836	52	3
837	0	68
838	0	78
839	43	21
840	63	2
841	61	1
842	69	0
843	47	0
844	47	6
845	45	29
846	62	9
847	55	0
848	0	79
849	0	67
850	43	2
851	3	69
852	56	10
853	7	72
854	0	60
855	0	68
856	1	74
857	50	0
858	62	2
859	0	75
860	53	0
861	25	49
862	0	73
863	58	1
864	6	88
865	71	8
866	70	4
867	20	49
868	4	78
869	65	2
870	58	11
871	62	0
872	0	71
873	3	79
874	66	5
875	0	78
876	57	2
877	60	11
878	55	0
879	0	99
880	58	0
881	58	2
882	58	0
883	0	75
884	61	2
885	0	82
886	66	17
887	0	89
888	55	5
889	13	69
890	51	0
891	2	77
892	4	61
893	51	0
894	0	71
895	60	0
896	64	0
897	1	74
898	45	6
899	0	82
900	0	81
901	72	0
902	63	0
903	64	0
904	0	83
905	59	0
906	0	67
907	49	0
908	48	2
909	57	3
910	2	81
911	55	5
912	14	83
913	62	0
914	57	7
915	68	3
916	1	84
917	70	4
918	57	0
919	66	8
920	59	4
921	57	0
922	54	13
923	75	0
924	4	86
925	3	87
926	28	54
927	0	92
928	0	83
929	64	0
930	0	79
931	0	82
932	3	90
933	61	1
934	64	0
935	0	78
936	64	8
937	63	0
938	2	68
939	63	0
940	61	5
941	8	95
942	7	77
943	2	86
944	53	0
945	1	79
946	0	77
947	4	82
948	0	99
949	10	60
950	50	13
951	2	79
952	0	84
953	3	104
954	0	73
955	0	93
956	54	0
957	0	75
958	60	0
959	62	0
960	66	0
961	57	0
962	34	46
963	7	93
964	58	7
965	61	5
966	67	0
967	50	6
968	56	9
969	55	0
970	18	61
971	53	7
972	0	95
973	59	0
974	64	4
975	1	79
976	3	94
977	0	79
978	61	7
979	69	8
980	65	5
981	56	8
982	0	77
983	80	0
984	1	81
985	50	7
986	57	0
987	34	56
988	0	88
989	4	68
990	30	53
991	67	16
992	57	2
993	5	85
994	66	0
995	60	1
996	0	63
997	6	83
998	0	71
999	1	72
1000	2	77
1001	60	2
1002	2	74
1003	0	71
1004	1	67
1005	72	3
1006	40	29
1007	50	3
1008	50	4
1009	4	58
1010	61	11
1011	69	2
1012	2	90
1013	61	9
1014	1	91
1015	65	0
1016	66	0
1017	61	0
1018	50	7
1019	57	4
1020	49	4
1021	0	74
1022	27	55
1023	2	82
1024	0	88
1025	0	73
1026	0	90
1027	58	5
1028	63	0
1029	63	0
1030	26	36
1031	27	53
1032	59	0
1033	41	51
1034	0	82
1035	6	63
1036	0	85
1037	60	5
1038	0	67
1039	0	84
1040	60	3
1041	56	0
1042	60	6
1043	52	7
1044	63	14
1045	0	78
1046	66	3
1047	60	10
1048	70	6
1049	24	52
1050	58	5
1051	65	3
1052	57	4
1053	0	82
1054	3	70
1055	0	75
1056	1	78
1057	58	2
1058	68	0
1059	0	97
1060	56	10
1061	61	0
1062	6	83
1063	0	77
1064	42	2
1065	3	72
1066	0	97
1067	0	89
1068	3	63
1069	0	75
1070	63	17
1071	49	8
1072	74	3
1073	61	0
1074	0	75
1075	58	0
1076	52	10
1077	60	0
1078	61	0
1079	54	5
1080	56	3
1081	5	77
1082	2	88
1083	56	4
1084	67	8
1085	50	9
1086	1	91
1087	0	86
1088	59	4
1089	65	1
1090	0	72
1091	0	80
1092	1	76
1093	0	63
1094	1	81
1095	44	4
1096	67	0
1097	53	12
1098	3	87
1099	0	66
1100	53	5
1101	54	5
1102	49	0
1103	61	0
1104	60	6
1105	28	50
1106	0	70
1107	5	64
1108	1	79
1109	55	6
1110	4	83
1111	0	90
1112	0	79
1113	43	30
1114	6	78
1115	0	88
1116	46	4
1117	1	83
1118	2	84
1119	7	87
1120	52	6
1121	56	0
1122	59	0
1123	61	0
1124	1	87
1125	1	88
1126	59	4
1127	6	78
1128	0	78
1129	0	74
1130	2	79
1131	5	73
1132	47	5
1133	73	2
1134	5	70
1135	4	74
1136	46	1
1137	0	78
1138	63	0
1139	69	10
1140	58	0
1141	46	0
1142	51	7
1143	3	86
1144	65	1
1145	68	0
1146	67	0
1147	0	93
1148	0	85
1149	58	7
1150	0	77
1151	55	0
1152	62	0
1153	58	6
1154	0	80
1155	61	6
1156	0	84
1157	0	86
1158	58	0
1159	0	78
1160	0	82
1161	0	61
1162	3	87
1163	56	0
1164	0	95
1165	0	98
1166	63	0
1167	51	1
1168	5	79
1169	0	102
1170	2	89
1171	61	0
1172	59	0
1173	69	0
1174	28	51
1175	60	5
1176	0	85
1177	51	5
1178	54	0
1179	0	57
1180	56	9
1181	59	5
1182	64	5
1183	48	0
1184	0	75
1185	0	82
1186	35	26
1187	1	76
1188	65	0
1189	0	80
1190	1	71
1191	47	1
1192	68	0
1193	3	65
1194	6	80
1195	11	70
1196	49	4
1197	6	79
1198	0	62
1199	77	0
1200	48	1
1201	1	79
1202	1	77
1203	58	6
1204	0	96
1205	43	0
1206	62	0
1207	50	8
1208	59	0
1209	59	0
1210	2	75
1211	53	0
1212	5	76
1213	7	85
1214	51	7
1215	58	12
1216	0	77
1217	50	1
1218	0	92
1219	3	69
1220	0	83
1221	0	70
1222	55	1
1223	0	76
1224	55	0
1225	3	70
1226	7	91
1227	0	71
1228	64	7
1229	66	3
1230	69	0
1231	57	0
1232	1	65
1233	2	78
1234	1	84
1235	1	85
1236	0	89
1237	0	82
1238	2	76
1239	64	8
1240	2	63
1241	61	0
1242	0	88
1243	61	0
1244	50	7
1245	58	4
1246	70	8
1247	59	2
1248	56	3
1249	0	91
1250	2	78
1251	65	10
1252	0	71
1253	56	1
1254	2	78
1255	55	10
1256	60	0
1257	64	0
1258	46	0
1259	60	8
1260	2	68
1261	0	104
1262	0	71
1263	0	87
1264	43	0
1265	62	0
1266	61	11
1267	69	9
1268	41	25
1269	0	76
1270	67	3
1271	1	66
1272	65	2
1273	50	0
1274	0	81
1275	59	0
1276	51	5
1277	0	72
1278	5	92
1279	1	97
1280	57	4
1281	0	80
1282	56	0
1283	53	0
1284	0	64
1285	0	77
1286	54	3
1287	69	14
1288	1	66
1289	4	73
1290	7	86
1291	20	49
1292	44	4
1293	0	85
1294	0	78
1295	75	1
1296	4	70
1297	69	9
1298	3	80
1299	45	15
1300	60	0
1301	0	77
1302	20	51
1303	50	4
1304	59	9
1305	69	10
1306	1	90
1307	1	89
1308	3	86
1309	51	1
1310	2	87
1311	61	4
1312	18	62
1313	48	5
1314	74	10
1315	4	69
1316	3	77
1317	1	71
1318	62	6
1319	1	79
1320	53	12
1321	69	1
1322	0	59
1323	0	74
1324	52	0
1325	54	8
1326	6	75
1327	5	82
1328	0	89
1329	57	1
1330	56	0
1331	2	68
1332	52	4
1333	1	72
1334	5	76
1335	0	86
1336	2	66
1337	0	84
1338	64	0
1339	0	84
1340	0	89
1341	9	82
1342	54	0
1343	0	73
1344	1	80
1345	53	0
1346	50	8
1347	0	97
1348	47	2
1349	78	7
1350	52	2
1351	5	83
1352	0	88
1353	0	72
1354	0	88
1355	0	61
1356	0	74
1357	46	0
1358	15	69
1359	2	82
1360	45	12
1361	0	75
1362	56	8
1363	0	74
1364	58	10
1365	3	56
1366	0	80
1367	54	4
1368	61	7
1369	3	65
1370	3	68
1371	67	1
1372	0	93
1373	1	78
1374	7	88
1375	49	23
1376	62	0
1377	0	71
1378	71	6
1379	0	80
1380	49	1
1381	62	1
1382	62	0
1383	0	69
1384	19	58
1385	56	9
1386	2	78
1387	54	0
1388	0	76
1389	53	4
1390	52	4
1391	47	6
1392	0	77
1393	67	0
1394	72	0
1395	54	0
1396	2	79
1397	52	0
1398	70	0
1399	0	67
1400	55	0
1401	40	0
1402	58	0
1403	0	91
1404	1	61
1405	74	0
1406	0	77
1407	72	1
1408	58	6
1409	70	3
1410	64	11
1411	3	84
1412	5	75
1413	0	74
1414	3	88
1415	8	84
1416	12	61
1417	47	5
1418	6	85
1419	52	2
1420	2	84
1421	50	5
1422	39	10
1423	0	82
1424	0	79
1425	59	11
1426	3	77
1427	2	64
1428	68	5
1429	53	1
1430	57	0
1431	49	0
1432	61	0
1433	65	0
1434	7	77
1435	0	84
1436	61	6
1437	5	64
1438	3	73
1439	32	27
1440	64	6
1441	0	81
1442	42	26
1443	51	11
1444	63	0
1445	4	80
1446	54	0
1447	0	75
1448	0	79
1449	0	72
1450	0	73
1451	2	80
1452	67	0
1453	2	99
1454	7	73
1455	7	95
1456	56	3
1457	2	72
1458	65	0
1459	47	0
1460	66	8
1461	64	0
1462	3	80
1463	51	0
1464	51	3
1465	1	70
1466	0	85
1467	12	73
1468	35	22
1469	0	84
1470	53	1
1471	47	1
1472	2	66
1473	62	9
1474	0	88
1475	2	89
1476	59	2
1477	0	82
1478	55	6
1479	52	0
1480	0	77
1481	2	73
1482	0	77
1483	68	11
1484	63	0
1485	53	11
1486	0	78
1487	0	81
1488	2	72
1489	65	0
1490	18	70
1491	60	0
1492	71	19
1493	65	11
1494	6	75
1495	76	0
1496	61	0
1497	73	7
1498	68	0
1499	55	7
1500	54	12
1501	52	0
1502	0	77
1503	58	1
1504	54	9
1505	0	78
1506	64	0
1507	33	40
1508	2	73
1509	55	2
1510	6	74
1511	6	75
1512	63	5
1513	6	77
1514	0	71
1515	0	69
1516	45	0
1517	66	2
1518	0	89
1519	68	2
1520	61	0
1521	53	0
1522	52	12
1523	69	0
1524	0	84
1525	5	72
1526	61	8
1527	4	70
1528	0	71
1529	75	0
1530	1	84
1531	0	56
1532	59	0
1533	42	1
1534	57	15
1535	0	73
1536	44	39
1537	58	7
1538	51	2
1539	9	83
1540	61	11
1541	44	9
1542	51	4
1543	68	0
1544	1	96
1545	46	23
1546	47	6
1547	61	5
1548	56	2
1549	57	0
1550	0	67
1551	51	9
1552	57	8
1553	68	0
1554	9	89
1555	0	90
1556	0	91
1557	45	0
1558	66	0
1559	0	82
1560	0	83
1561	0	81
1562	0	87
1563	0	79
1564	4	86
1565	57	0
1566	70	0
1567	0	89
1568	50	7
1569	50	9
1570	2	70
1571	57	0
1572	63	1
1573	0	68
1574	2	91
1575	53	2
1576	52	0
1577	0	81
1578	0	77
1579	59	0
1580	60	7
1581	0	91
1582	5	84
1583	58	0
1584	5	88
1585	55	15
1586	0	83
1587	4	66
1588	69	0
1589	45	1
1590	0	82
1591	0	61
1592	62	1
1593	49	0
1594	3	94
1595	59	6
1596	72	0
1597	69	6
1598	0	73
1599	53	2
1600	63	2
1601	67	0
1602	57	5
1603	66	5
1604	56	0
1605	0	77
1606	1	68
1607	58	1
1608	5	80
1609	56	6
1610	2	77
1611	65	7
1612	54	12
1613	61	3
1614	2	62
1615	3	79
1616	0	80
1617	0	73
1618	8	103
1619	35	27
1620	5	97
1621	0	88
1622	0	77
1623	55	2
1624	0	78
1625	58	15
1626	0	77
1627	0	88
1628	1	81
1629	4	102
1630	63	5
1631	0	67
1632	0	86
1633	54	0
1634	54	2
1635	19	42
1636	65	0
1637	0	86
1638	0	82
1639	48	3
1640	58	8
1641	0	86
1642	66	12
1643	67	0
1644	0	75
1645	0	97
1646	4	76
1647	1	87
1648	51	18
1649	56	0
1650	65	0
1651	50	6
1652	4	85
1653	57	0
1654	0	85
1655	0	80
1656	57	1
1657	42	0
1658	3	84
1659	63	1
1660	61	5
1661	0	73
1662	55	2
1663	62	4
1664	4	85
1665	60	3
1666	0	86
1667	47	0
1668	48	0
1669	16	57
1670	67	15
1671	58	0
1672	3	78
1673	61	0
1674	63	6
1675	53	15
1676	12	68
1677	4	82
1678	0	71
1679	0	78
1680	0	80
1681	0	82
1682	60	6
1683	54	1
1684	52	7
1685	0	96
1686	44	4
1687	54	1
1688	1	76
1689	1	74
1690	66	2
1691	64	0
1692	57	0
1693	49	0
1694	70	1
1695	61	7
1696	6	70
1697	54	0
1698	2	73
1699	2	85
1700	3	79
1701	62	2
1702	9	86
1703	56	0
1704	6	82
1705	2	79
1706	60	1
1707	66	0
1708	47	2
1709	53	0
1710	51	2
1711	51	0
1712	61	12
1713	64	2
1714	4	80
1715	61	9
1716	33	24
1717	0	81
1718	0	77
1719	65	0
1720	0	85
1721	0	80
1722	0	72
1723	54	8
1724	2	68
1725	57	0
1726	52	0
1727	9	71
1728	0	81
1729	6	83
1730	1	81
1731	55	2
1732	6	83
1733	71	0
1734	65	1
1735	1	99
1736	56	6
1737	0	67
1738	6	83
1739	0	68
1740	0	53
1741	57	0
1742	0	68
1743	63	12
1744	64	2
1745	0	76
1746	50	0
1747	68	3
1748	1	68
1749	0	68
1750	7	59
1751	0	88
1752	60	0
1753	0	72
1754	67	4
1755	53	18
1756	10	87
1757	60	7
1758	2	88
1759	9	72
1760	6	78
1761	5	90
1762	65	4
1763	61	3
1764	0	81
1765	0	67
1766	47	1
1767	4	82
1768	1	90
1769	1	89
1770	8	58
1771	62	0
1772	0	70
1773	4	73
1774	0	83
1775	44	3
1776	0	78
1777	65	1
1778	53	0
1779	61	14
1780	55	3
1781	63	3
1782	64	4
1783	74	5
1784	60	0
1785	58	0
1786	59	0
1787	0	92
1788	34	3
1789	11	63
1790	68	6
1791	5	69
1792	0	73
1793	59	2
1794	52	0
1795	64	9
1796	53	23
1797	75	0
1798	0	98
1799	73	0
1800	0	88
1801	5	75
1802	0	75
1803	57	6
1804	51	12
1805	0	85
1806	0	60
1807	26	45
1808	4	71
1809	5	93
1810	51	0
1811	56	7
1812	49	10
1813	47	0
1814	1	59
1815	54	0
1816	1	85
1817	2	82
1818	0	82
1819	58	0
1820	3	70
1821	1	80
1822	72	1
1823	0	72
1824	55	10
1825	2	91
1826	74	1
1827	50	8
1828	1	75
1829	65	5
1830	76	0
1831	55	5
1832	62	0
1833	0	96
1834	67	1
1835	4	73
1836	66	5
1837	0	64
1838	51	0
1839	41	0
1840	61	0
1841	3	69
1842	61	4
1843	75	13
1844	77	0
1845	1	83
1846	63	0
1847	0	74
1848	52	0
1849	64	0
1850	60	5
1851	58	0
1852	60	0
1853	62	0
1854	58	1
1855	71	2
1856	68	9
1857	1	79
1858	16	54
1859	44	12
1860	44	14
1861	2	102
1862	50	10
1863	58	0
1864	59	0
1865	2	78
1866	1	79
1867	2	72
1868	57	8
1869	63	7
1870	51	11
1871	3	80
1872	60	9
1873	58	0
1874	0	66
1875	45	0
1876	62	0
1877	67	6
1878	0	79
1879	14	66
1880	0	76
1881	63	0
1882	67	0
1883	64	7
1884	64	0
1885	2	76
1886	59	0
1887	11	73
1888	2	89
1889	0	81
1890	51	0
1891	0	69
1892	60	2
1893	67	7
1894	66	2
1895	0	75
1896	0	75
1897	62	28
1898	45	29
1899	55	4
1900	1	85
1901	58	0
1902	64	0
1903	62	3
1904	53	2
1905	52	3
1906	0	91
1907	0	74
1908	34	14
1909	0	86
1910	47	20
1911	70	0
1912	5	77
1913	0	61
1914	4	81
1915	8	72
1916	70	5
1917	54	2
1918	61	0
1919	12	80
1920	0	86
1921	58	0
1922	0	89
1923	0	70
1924	3	74
1925	55	26
1926	3	80
1927	18	62
1928	71	8
1929	4	79
1930	2	85
1931	2	107
1932	1	81
1933	66	0
1934	2	67
1935	48	0
1936	0	94
1937	1	81
1938	4	83
1939	0	82
1940	1	68
1941	49	4
1942	48	11
1943	68	1
1944	41	0
1945	4	87
1946	52	2
1947	56	0
1948	0	95
1949	0	90
1950	67	0
1951	23	45
1952	2	74
1953	1	61
1954	0	81
1955	0	68
1956	45	0
1957	5	68
1958	25	38
1959	66	0
1960	0	82
1961	7	76
1962	61	0
1963	0	89
1964	5	77
1965	63	19
1966	0	74
1967	63	0
1968	57	0
1969	57	0
1970	0	81
1971	56	0
1972	70	4
1973	1	74
1974	0	78
1975	43	5
1976	63	4
1977	0	75
1978	1	59
1979	58	0
1980	1	61
1981	47	0
1982	0	77
1983	72	9
1984	62	5
1985	54	2
1986	3	75
1987	75	2
1988	52	7
1989	0	76
1990	0	95
1991	47	0
1992	0	85
1993	59	9
1994	0	73
1995	3	72
1996	52	3
1997	51	0
1998	60	2
1999	69	1
[truncated: 8,001 more rows]
