# Supplementary material for: Generalized method of moments for estimating parameters of stochastic reaction networks
Source: BMC Syst Biol. 2016 Oct 21;10:98. doi: 10.1186/s12918-016-0342-8 (PMC5073941; doi:10.1186/s12918-016-0342-8)
Supplement: Additional file 2 — Matlab code and data. This file contains the Matlab codes and samples which were used to produce the results. (GZ 9349 kb) [file 12918_2016_342_MOESM2_ESM.gz › Data/Exclusive Switch/samples/19/t003.csv]

trajectory	P1	P2
1	91	1
2	2	102
3	73	0
4	70	0
5	56	23
6	64	0
7	82	0
8	2	103
9	0	95
10	29	91
11	50	50
12	0	115
13	86	1
14	69	8
15	1	90
16	1	94
17	73	0
18	1	116
19	0	100
20	0	88
21	90	1
22	93	0
23	80	7
24	3	118
25	88	0
26	78	2
27	80	0
28	76	0
29	70	1
30	56	41
31	1	103
32	83	5
33	1	141
34	8	100
35	66	38
36	78	1
37	88	3
38	71	0
39	84	3
40	61	0
41	2	108
42	86	0
43	91	0
44	2	105
45	86	6
46	66	0
47	6	101
48	87	0
49	102	2
50	1	116
51	77	11
52	0	113
53	1	114
54	72	0
55	63	1
56	79	3
57	0	113
58	4	127
59	66	0
60	6	114
61	81	0
62	72	0
63	0	105
64	0	98
65	70	0
66	86	4
67	6	99
68	86	0
69	44	35
70	1	97
71	0	94
72	9	105
73	87	0
74	70	17
75	7	107
76	63	27
77	77	0
78	2	112
79	81	2
80	72	6
81	94	0
82	63	3
83	68	0
84	0	107
85	72	3
86	70	5
87	0	110
88	81	0
89	71	6
90	89	4
91	74	0
92	82	1
93	72	1
94	80	2
95	89	0
96	77	18
97	77	4
98	92	0
99	0	93
100	77	15
101	85	2
102	68	4
103	74	4
104	76	3
105	2	111
106	79	1
107	0	130
108	2	99
109	75	7
110	78	2
111	0	109
112	20	82
113	85	6
114	3	120
115	3	114
116	80	10
117	81	1
118	92	5
119	0	93
120	1	113
121	1	109
122	7	115
123	0	111
124	3	100
125	71	0
126	0	106
127	0	97
128	73	9
129	3	108
130	8	102
131	63	0
132	76	0
133	27	65
134	0	115
135	77	6
136	0	119
137	77	3
138	85	5
139	0	113
140	83	0
141	4	86
142	14	84
143	3	111
144	71	1
145	79	11
146	7	97
147	66	0
148	4	106
149	94	0
150	6	89
151	0	109
152	71	0
153	79	0
154	0	121
155	77	0
156	81	2
157	23	95
158	77	2
159	6	118
160	8	98
161	2	94
162	85	0
163	84	0
164	4	97
165	2	119
166	72	1
167	90	0
168	70	9
169	79	0
170	2	108
171	0	115
172	75	0
173	77	14
174	77	0
175	89	0
176	93	0
177	54	0
178	82	16
179	0	100
180	1	113
181	0	87
182	78	0
183	4	114
184	79	0
185	68	0
186	0	95
187	83	7
188	0	114
189	0	111
190	0	115
191	4	107
192	0	105
193	1	113
194	2	103
195	77	5
196	0	106
197	89	7
198	8	112
199	5	99
200	89	6
201	80	4
202	94	9
203	79	6
204	68	4
205	2	103
206	74	0
207	72	3
208	80	0
209	78	1
210	89	2
211	6	112
212	93	0
213	5	112
214	5	82
215	0	99
216	72	3
217	58	35
218	83	0
219	0	118
220	0	102
221	81	0
222	0	114
223	72	0
224	78	0
225	61	1
226	76	1
227	81	0
228	86	2
229	74	0
230	74	2
231	83	5
232	68	1
233	82	2
234	0	113
235	79	3
236	93	2
237	74	0
238	1	125
239	97	4
240	1	93
241	87	3
242	0	107
243	74	7
244	1	101
245	83	0
246	83	0
247	7	105
248	94	0
249	6	111
250	76	10
251	0	118
252	82	1
253	0	113
254	85	0
255	82	6
256	2	122
257	0	88
258	86	8
259	76	7
260	105	1
261	3	111
262	0	88
263	2	115
264	0	90
265	85	1
266	0	128
267	0	92
268	3	105
269	77	0
270	76	0
271	1	92
272	81	4
273	5	93
274	60	6
275	65	4
276	1	97
277	79	13
278	63	7
279	3	119
280	2	96
281	0	108
282	5	119
283	62	23
284	72	5
285	92	0
286	74	10
287	0	108
288	73	0
289	7	101
290	79	3
291	3	119
292	0	100
293	0	109
294	70	0
295	80	0
296	72	0
297	68	9
298	1	114
299	4	102
300	82	26
301	7	137
302	3	93
303	0	103
304	86	1
305	88	0
306	88	1
307	0	86
308	91	1
309	89	4
310	2	106
311	79	7
312	22	90
313	81	7
314	71	5
315	81	4
316	69	4
317	0	127
318	58	0
319	0	115
320	0	115
321	92	5
322	84	9
323	73	1
324	2	95
325	79	0
326	60	6
327	90	9
328	6	113
329	68	4
330	70	14
331	3	98
332	0	120
333	3	98
334	80	3
335	82	1
336	81	2
337	0	97
338	80	4
339	17	77
340	76	3
341	86	4
342	77	6
343	77	3
344	59	23
345	67	0
346	0	93
347	0	115
348	2	104
349	88	0
350	6	98
351	0	116
352	94	1
353	74	1
354	95	0
355	97	0
356	76	0
357	5	105
358	66	0
359	1	112
360	0	112
361	84	5
362	4	112
363	74	1
364	72	0
365	93	2
366	0	80
367	78	0
368	4	108
369	0	105
370	77	2
371	1	116
372	79	5
373	6	84
374	71	1
375	78	0
376	85	0
377	79	9
378	0	87
379	85	0
380	104	3
381	64	20
382	87	4
383	78	4
384	0	98
385	75	7
386	0	106
387	88	0
388	0	96
389	68	1
390	86	7
391	95	6
392	1	106
393	64	0
394	83	1
395	79	1
396	87	1
397	11	98
398	75	0
399	73	2
400	90	0
401	0	120
402	24	77
403	0	87
404	80	7
405	2	96
406	1	106
407	0	110
408	97	0
409	74	2
410	1	101
411	61	20
412	66	0
413	6	96
414	80	3
415	0	110
416	80	0
417	96	0
418	64	1
419	0	97
420	3	111
421	0	75
422	1	107
423	72	0
424	1	105
425	95	3
426	75	13
427	2	99
428	72	0
429	112	0
430	74	0
431	71	2
432	4	104
433	0	99
434	1	116
435	0	99
436	3	95
437	71	0
438	4	95
439	79	6
440	79	14
441	69	5
442	52	43
443	92	0
444	81	1
445	0	111
446	93	9
447	65	1
448	82	3
449	78	0
450	0	101
451	24	77
452	0	112
453	3	124
454	72	9
455	75	3
456	93	1
457	77	0
458	99	0
459	2	130
460	71	0
461	81	3
462	86	0
463	0	125
464	0	111
465	67	8
466	86	2
467	0	117
468	0	100
469	68	1
470	70	0
471	1	113
472	54	22
473	0	114
474	1	103
475	8	106
476	76	0
477	0	110
478	7	95
479	1	115
480	3	107
481	3	107
482	79	0
483	77	1
484	1	122
485	68	5
486	78	4
487	77	0
488	91	0
489	82	0
490	0	82
491	0	107
492	84	2
493	0	125
494	99	0
495	0	101
496	0	86
497	12	88
498	72	5
499	66	0
500	2	98
501	55	31
502	2	104
503	87	1
504	0	105
505	0	85
506	90	0
507	85	2
508	38	56
509	69	3
510	76	4
511	71	0
512	67	41
513	2	103
514	2	115
515	67	13
516	70	2
517	92	2
518	1	100
519	76	3
520	1	120
521	78	11
522	73	0
523	2	123
524	0	96
525	0	85
526	1	98
527	81	0
528	79	0
529	78	2
530	85	0
531	0	104
532	2	99
533	84	3
534	90	5
535	0	101
536	5	114
537	1	127
538	2	107
539	3	101
540	28	78
541	1	113
542	0	106
543	0	103
544	0	109
545	85	3
546	4	102
547	69	0
548	5	116
549	72	0
550	11	109
551	74	9
552	5	91
553	2	105
554	77	0
555	2	110
556	3	102
557	88	0
558	0	105
559	3	123
560	67	0
561	4	109
562	4	103
563	89	3
564	83	0
565	71	0
566	85	0
567	4	102
568	0	114
569	65	8
570	86	0
571	67	0
572	85	8
573	76	1
574	85	8
575	1	111
576	77	2
577	0	80
578	0	104
579	0	100
580	11	93
581	98	7
582	75	0
583	91	4
584	78	1
585	75	2
586	73	0
587	15	99
588	2	125
589	77	3
590	93	0
591	2	110
592	83	0
593	1	116
594	2	117
595	2	99
596	83	3
597	1	108
598	1	99
599	76	0
600	80	1
601	1	108
602	6	101
603	3	89
604	75	3
605	3	99
606	0	92
607	15	99
608	1	99
609	2	114
610	87	2
611	3	95
612	70	7
613	73	23
614	56	32
615	2	107
616	68	1
617	0	112
618	82	0
619	5	81
620	95	0
621	73	0
622	0	111
623	88	0
624	104	1
625	61	7
626	78	2
627	31	67
628	17	81
629	83	1
630	0	108
631	78	0
632	76	2
633	78	1
634	27	65
635	84	1
636	34	52
637	85	1
638	74	0
639	2	108
640	5	116
641	0	121
642	88	1
643	97	0
644	76	6
645	64	1
646	0	117
647	61	0
648	74	1
649	84	0
650	66	28
651	85	4
652	2	114
653	3	92
654	0	100
655	89	2
656	1	114
657	3	116
658	5	99
659	71	0
660	0	100
661	81	0
662	86	1
663	3	114
664	70	7
665	26	68
666	6	116
667	2	109
668	0	119
669	74	2
670	0	107
671	0	119
672	64	0
673	0	112
674	0	92
675	84	0
676	87	0
677	55	46
678	99	4
679	89	4
680	73	0
681	2	91
682	63	7
683	80	1
684	0	111
685	11	82
686	85	3
687	0	103
688	83	3
689	1	111
690	15	84
691	3	113
692	0	101
693	5	96
694	0	110
695	77	3
696	0	106
697	27	69
698	3	122
699	80	1
700	78	3
701	76	0
702	1	115
703	1	95
704	85	0
705	86	0
706	67	4
707	0	119
708	98	0
709	8	86
710	1	102
711	12	92
712	83	3
713	90	10
714	0	89
715	76	2
716	2	84
717	20	60
718	1	123
719	73	0
720	52	48
721	79	0
722	86	4
723	0	108
724	85	1
725	1	105
726	90	0
727	5	93
728	70	0
729	89	3
730	76	6
731	77	1
732	81	0
733	2	103
734	89	0
735	0	115
736	1	112
737	2	124
738	68	0
739	0	100
740	66	0
741	83	0
742	0	106
743	0	108
744	2	100
745	2	111
746	82	0
747	4	101
748	8	105
749	1	105
750	80	0
751	0	103
752	0	109
753	0	100
754	62	8
755	2	100
756	9	97
757	2	109
758	82	1
759	80	2
760	1	92
761	81	11
762	3	107
763	86	1
764	75	4
765	75	2
766	1	99
767	2	104
768	84	0
769	79	0
770	69	0
771	99	0
772	56	34
773	76	5
774	82	2
775	74	5
776	80	2
777	78	4
778	0	112
779	69	0
780	3	110
781	3	100
782	65	5
783	0	106
784	1	116
785	72	2
786	2	97
787	87	2
788	0	95
789	80	3
790	73	0
791	0	84
792	80	1
793	2	100
794	86	0
795	83	0
796	81	0
797	73	3
798	0	115
799	1	102
800	64	4
801	74	1
802	1	121
803	75	4
804	75	4
805	79	4
806	7	99
807	32	80
808	84	2
809	7	86
810	70	2
811	72	3
812	1	118
813	89	0
814	71	2
815	70	0
816	6	92
817	89	0
818	5	101
819	0	101
820	0	93
821	2	105
822	64	3
823	92	0
824	77	11
825	75	0
826	13	71
827	0	86
828	80	0
829	1	93
830	87	0
831	69	2
832	86	2
833	60	4
834	78	0
835	0	104
836	1	108
837	80	2
838	67	0
839	0	107
840	78	0
841	0	105
842	74	0
843	0	100
844	0	108
845	0	114
846	3	112
847	0	106
848	83	5
849	95	0
850	81	1
851	5	122
852	64	0
853	1	106
854	6	108
855	60	11
856	83	2
857	6	113
858	87	5
859	69	0
860	6	95
861	81	5
862	3	105
863	90	5
864	86	3
865	72	1
866	66	5
867	82	2
868	0	96
869	92	0
870	73	1
871	10	93
872	0	102
873	1	125
874	0	117
875	2	110
876	0	99
877	94	3
878	63	1
879	92	2
880	91	1
881	4	120
882	72	6
883	85	2
884	86	5
885	73	6
886	1	87
887	77	19
888	11	108
889	2	107
890	6	109
891	0	104
892	4	100
893	5	104
894	96	0
895	53	46
896	94	0
897	4	116
898	4	101
899	92	5
900	3	107
901	0	101
902	64	0
903	11	95
904	0	100
905	71	10
906	72	0
907	0	112
908	4	112
909	67	0
910	2	109
911	92	4
912	3	111
913	0	124
914	34	70
915	92	9
916	78	8
917	75	3
918	73	1
919	74	3
920	75	0
921	77	8
922	0	89
923	74	8
924	0	91
925	93	0
926	64	3
927	0	100
928	80	0
929	62	35
930	4	110
931	82	8
932	0	101
933	79	0
934	8	107
935	79	3
936	3	124
937	74	0
938	2	115
939	0	101
940	78	3
941	77	1
942	73	2
943	82	2
944	91	2
945	3	87
946	76	0
947	2	114
948	74	1
949	9	107
950	1	102
951	78	16
952	29	76
953	4	95
954	0	97
955	97	2
956	70	10
957	0	107
958	71	0
959	72	1
960	0	93
961	76	2
962	5	82
963	76	2
964	87	4
965	85	0
966	0	99
967	66	2
968	9	96
969	81	0
970	53	30
971	74	3
972	2	103
973	71	4
974	3	104
975	0	117
976	9	95
977	78	7
978	85	1
979	91	10
980	68	0
981	0	115
982	81	10
983	77	9
984	6	102
985	71	0
986	96	1
987	71	2
988	0	132
989	10	101
990	88	2
991	4	97
992	67	8
993	4	116
994	6	123
995	89	0
996	1	107
997	86	0
998	78	0
999	5	94
1000	0	87
1001	83	6
1002	14	94
1003	66	6
1004	0	110
1005	93	2
1006	52	20
1007	2	105
1008	77	1
1009	70	7
1010	72	1
1011	0	116
1012	4	100
1013	60	13
1014	72	4
1015	0	97
1016	67	1
1017	5	98
1018	0	99
1019	84	0
1020	100	1
1021	88	10
1022	1	94
1023	3	106
1024	4	112
1025	76	0
1026	67	0
1027	84	4
1028	0	108
1029	0	106
1030	3	102
1031	72	5
1032	0	99
1033	70	0
1034	8	108
1035	93	6
1036	68	1
1037	84	0
1038	87	1
1039	82	2
1040	84	3
1041	0	106
1042	76	0
1043	0	125
1044	0	113
1045	7	120
1046	0	129
1047	75	0
1048	61	2
1049	87	0
1050	78	1
1051	0	108
1052	83	0
1053	0	107
1054	3	101
1055	0	113
1056	6	98
1057	109	1
1058	59	6
1059	76	7
1060	17	78
1061	3	104
1062	1	121
1063	2	120
1064	1	111
1065	89	1
1066	72	3
1067	82	0
1068	1	103
1069	2	110
1070	7	100
1071	6	95
1072	0	113
1073	80	0
1074	72	1
1075	5	98
1076	73	0
1077	76	4
1078	62	5
1079	90	4
1080	0	111
1081	3	113
1082	5	86
1083	1	108
1084	0	100
1085	79	0
1086	59	3
1087	80	1
1088	0	112
1089	0	106
1090	3	104
1091	2	110
1092	3	101
1093	83	12
1094	99	0
1095	67	5
1096	87	0
1097	73	0
1098	0	110
1099	82	0
1100	0	121
1101	75	0
1102	82	6
1103	80	1
1104	77	5
1105	2	85
1106	0	130
1107	4	100
1108	0	108
1109	0	88
1110	0	106
1111	2	98
1112	71	0
1113	6	113
1114	46	51
1115	75	3
1116	82	0
1117	0	105
1118	63	9
1119	76	4
1120	84	0
1121	81	0
1122	91	0
1123	79	0
1124	88	5
1125	67	5
1126	1	91
1127	90	0
1128	66	0
1129	4	108
1130	2	102
1131	4	114
1132	0	123
1133	79	3
1134	1	88
1135	90	1
1136	92	1
1137	0	109
1138	1	115
1139	0	105
1140	66	8
1141	27	67
1142	2	125
1143	4	90
1144	92	8
1145	3	116
1146	86	0
1147	0	123
1148	57	4
1149	65	0
1150	93	0
1151	70	10
1152	87	5
1153	7	98
1154	83	1
1155	1	122
1156	75	0
1157	69	6
1158	70	0
1159	76	2
1160	9	135
1161	87	0
1162	86	0
1163	80	14
1164	84	0
1165	73	7
1166	3	101
1167	80	5
1168	0	101
1169	2	102
1170	1	117
1171	0	107
1172	3	123
1173	88	0
1174	66	5
1175	1	106
1176	67	19
1177	82	0
1178	74	1
1179	1	132
1180	60	43
1181	81	5
1182	58	21
1183	76	0
1184	4	129
1185	87	7
1186	76	0
1187	0	113
1188	44	64
1189	0	118
1190	0	115
1191	78	5
1192	2	93
1193	15	95
1194	82	0
1195	61	20
1196	0	102
1197	74	1
1198	0	115
1199	4	99
1200	87	0
1201	70	3
1202	76	0
1203	82	2
1204	7	91
1205	69	20
1206	0	108
1207	84	1
1208	0	109
1209	69	0
1210	0	115
1211	80	0
1212	3	126
1213	75	0
1214	79	0
1215	83	0
1216	82	9
1217	1	89
1218	77	5
1219	64	0
1220	0	94
1221	86	0
1222	88	0
1223	0	101
1224	0	102
1225	76	9
1226	0	106
1227	1	117
1228	0	111
1229	0	89
1230	0	129
1231	0	90
1232	0	103
1233	6	122
1234	78	7
1235	0	103
1236	32	49
1237	3	90
1238	82	0
1239	0	110
1240	75	1
1241	0	106
1242	7	100
1243	9	103
1244	0	109
1245	2	112
1246	82	0
1247	1	129
1248	93	10
1249	0	96
1250	79	0
1251	65	1
1252	80	0
1253	0	92
1254	77	0
1255	85	8
1256	87	0
1257	0	114
1258	0	122
1259	67	0
1260	0	105
1261	78	8
1262	5	113
1263	84	2
1264	4	114
1265	69	0
1266	2	113
1267	0	103
1268	87	5
1269	4	119
1270	0	119
1271	73	3
1272	0	109
1273	70	7
1274	80	0
1275	74	4
1276	94	4
1277	72	6
1278	2	108
1279	0	114
1280	2	113
1281	70	2
1282	4	103
1283	73	3
1284	0	108
1285	1	125
1286	0	110
1287	83	4
1288	3	88
1289	71	5
1290	69	0
1291	6	86
1292	63	0
1293	80	5
1294	47	35
1295	89	1
1296	78	0
1297	2	102
1298	76	1
1299	1	107
1300	0	93
1301	2	94
1302	0	109
1303	70	9
1304	5	104
1305	0	107
1306	76	0
1307	3	124
1308	1	112
1309	94	0
1310	11	97
1311	69	21
1312	81	6
1313	3	100
1314	69	6
1315	91	0
1316	0	95
1317	4	110
1318	0	90
1319	75	0
1320	84	0
1321	16	90
1322	80	2
1323	0	96
1324	1	92
1325	0	112
1326	0	113
1327	2	106
1328	1	116
1329	9	89
1330	83	0
1331	0	100
1332	2	120
1333	80	0
1334	0	105
1335	4	141
1336	2	112
1337	71	3
1338	3	113
1339	82	3
1340	2	90
1341	84	0
1342	2	94
1343	0	102
1344	78	4
1345	89	4
1346	80	0
1347	62	23
1348	3	88
1349	1	105
1350	91	4
1351	44	42
1352	86	6
1353	90	2
1354	86	0
1355	0	125
1356	67	0
1357	72	0
1358	89	0
1359	0	98
1360	6	102
1361	7	105
1362	0	102
1363	81	0
1364	98	1
1365	86	2
1366	88	2
1367	12	104
1368	81	0
1369	0	106
1370	73	1
1371	8	108
1372	81	3
1373	78	2
1374	0	132
1375	6	114
1376	1	115
1377	84	0
1378	70	7
1379	0	106
1380	87	2
1381	4	94
1382	11	114
1383	0	100
1384	0	105
1385	1	97
1386	0	106
1387	65	4
1388	80	2
1389	34	55
1390	1	117
1391	68	0
1392	4	104
1393	65	3
1394	0	102
1395	1	101
1396	0	120
1397	73	0
1398	99	0
1399	86	0
1400	80	1
1401	50	42
1402	0	122
1403	77	0
1404	80	0
1405	0	108
1406	2	100
1407	26	87
1408	89	0
1409	81	4
1410	0	111
1411	8	93
1412	74	0
1413	74	0
1414	60	8
1415	62	2
1416	0	116
1417	74	2
1418	0	102
1419	31	71
1420	2	93
1421	76	0
1422	100	3
1423	16	83
1424	71	2
1425	0	108
1426	4	103
1427	68	3
1428	74	13
1429	91	4
1430	90	0
1431	75	7
1432	78	4
1433	82	1
1434	2	118
1435	0	103
1436	79	0
1437	1	108
1438	71	4
1439	0	105
1440	85	9
1441	1	105
1442	86	5
1443	2	107
1444	0	110
1445	3	98
1446	68	2
1447	2	99
1448	96	1
1449	66	0
1450	84	0
1451	63	1
1452	4	103
1453	87	1
1454	88	0
1455	1	83
1456	84	0
1457	0	107
1458	71	1
1459	1	107
1460	74	6
1461	85	19
1462	4	124
1463	92	4
1464	0	105
1465	75	6
1466	68	1
1467	0	95
1468	81	0
1469	1	100
1470	14	103
1471	1	111
1472	0	87
1473	0	99
1474	15	90
1475	79	0
1476	3	104
1477	82	6
1478	0	97
1479	79	7
1480	73	0
1481	81	2
1482	73	4
1483	80	0
1484	2	120
1485	79	6
1486	60	0
1487	82	0
1488	18	102
1489	86	6
1490	81	0
1491	77	0
1492	77	10
1493	81	6
1494	79	0
1495	70	0
1496	60	9
1497	3	109
1498	66	0
1499	3	103
1500	81	4
1501	0	94
1502	83	0
1503	0	117
1504	3	108
1505	0	99
1506	1	97
1507	73	3
1508	91	0
1509	0	96
1510	0	110
1511	73	2
1512	85	0
1513	79	0
1514	0	117
1515	4	126
1516	80	2
1517	33	83
1518	0	80
1519	53	38
1520	77	2
1521	0	109
1522	90	4
1523	0	93
1524	72	0
1525	6	109
1526	0	88
1527	78	4
1528	0	105
1529	83	6
1530	0	100
1531	64	27
1532	1	127
1533	69	9
1534	67	2
1535	1	114
1536	77	0
1537	16	92
1538	75	0
1539	1	94
1540	66	4
1541	77	8
1542	83	4
1543	81	1
1544	67	0
1545	76	5
1546	0	114
1547	0	126
1548	68	3
1549	92	18
1550	1	96
1551	64	4
1552	70	19
1553	64	0
1554	67	0
1555	4	103
1556	0	115
1557	87	0
1558	56	45
1559	75	3
1560	22	94
1561	0	100
1562	73	0
1563	1	106
1564	1	129
1565	3	104
1566	0	93
1567	98	7
1568	54	0
1569	3	110
1570	0	105
1571	84	0
1572	86	1
1573	65	5
1574	87	0
1575	79	5
1576	81	2
1577	80	0
1578	73	5
1579	72	1
1580	0	118
1581	77	2
1582	3	104
1583	77	0
1584	75	0
1585	69	4
1586	5	109
1587	23	89
1588	0	103
1589	68	0
1590	70	10
1591	1	106
1592	0	104
1593	0	105
1594	0	111
1595	75	2
1596	5	82
1597	1	100
1598	77	9
1599	4	92
1600	69	7
1601	1	104
1602	72	2
1603	76	16
1604	84	0
1605	0	99
1606	1	101
1607	0	102
1608	0	112
1609	73	0
1610	1	85
1611	70	0
1612	80	0
1613	45	30
1614	0	104
1615	3	106
1616	92	6
1617	3	96
1618	95	2
1619	88	0
1620	82	3
1621	93	10
1622	0	110
1623	2	101
1624	73	5
1625	72	1
1626	87	4
1627	75	0
1628	0	111
1629	1	109
1630	18	68
1631	1	104
1632	2	94
1633	2	109
1634	79	0
1635	58	39
1636	0	108
1637	0	100
1638	92	0
1639	0	109
1640	2	105
1641	1	103
1642	14	113
1643	76	0
1644	3	84
1645	0	91
1646	84	1
1647	72	0
1648	0	121
1649	77	0
1650	1	94
1651	1	86
1652	3	116
1653	0	118
1654	81	0
1655	62	0
1656	2	106
1657	75	0
1658	71	0
1659	72	3
1660	86	5
1661	84	4
1662	0	89
1663	3	100
1664	76	0
1665	76	1
1666	91	1
1667	72	2
1668	0	105
1669	3	113
1670	4	112
1671	0	104
1672	6	109
1673	0	87
1674	0	104
1675	36	62
1676	101	1
1677	76	4
1678	91	0
1679	87	2
1680	85	5
1681	0	99
1682	3	118
1683	99	2
1684	1	105
1685	0	105
1686	0	82
1687	74	0
1688	85	9
1689	79	2
1690	81	0
1691	0	116
1692	81	3
1693	19	79
1694	0	89
1695	62	3
1696	0	118
1697	64	24
1698	75	0
1699	79	1
1700	77	0
1701	3	98
1702	75	0
1703	8	96
1704	84	1
1705	0	100
1706	2	100
1707	56	2
1708	60	1
1709	2	105
1710	0	106
1711	89	12
1712	72	0
1713	76	4
1714	77	8
1715	3	97
1716	91	0
1717	0	115
1718	103	6
1719	0	103
1720	70	0
1721	7	104
1722	1	101
1723	68	0
1724	80	1
1725	92	6
1726	0	109
1727	70	15
1728	91	0
1729	0	110
1730	66	1
1731	5	109
1732	8	113
1733	78	3
1734	81	0
1735	75	0
1736	69	1
1737	65	2
1738	71	0
1739	74	3
1740	7	95
1741	0	101
1742	1	129
1743	84	0
1744	5	86
1745	0	108
1746	0	94
1747	80	9
1748	88	0
1749	54	23
1750	73	5
1751	93	0
1752	80	2
1753	39	43
1754	7	101
1755	63	0
1756	75	11
1757	87	12
1758	0	100
1759	4	95
1760	1	106
1761	3	114
1762	2	90
1763	69	22
1764	76	2
1765	7	104
1766	76	0
1767	67	3
1768	1	99
1769	0	108
1770	0	106
1771	71	6
1772	101	4
1773	3	122
1774	0	98
1775	69	0
1776	1	94
1777	0	101
1778	96	0
1779	2	87
1780	37	91
1781	83	0
1782	74	7
1783	5	121
1784	74	2
1785	79	0
1786	83	2
1787	2	94
1788	0	109
1789	3	108
1790	70	0
1791	0	96
1792	0	134
1793	88	0
1794	73	2
1795	94	1
1796	91	0
1797	23	82
1798	73	3
1799	75	4
1800	69	0
1801	62	0
1802	67	1
1803	71	0
1804	73	0
1805	78	21
1806	72	0
1807	61	5
1808	0	114
1809	62	3
1810	95	3
1811	21	78
1812	2	107
1813	2	114
1814	76	10
1815	1	101
1816	80	0
1817	80	2
1818	2	100
1819	82	9
1820	1	88
1821	78	6
1822	0	92
1823	1	106
1824	82	8
1825	47	49
1826	0	99
1827	78	0
1828	0	103
1829	85	0
1830	6	105
1831	68	1
1832	2	107
1833	0	110
1834	64	4
1835	6	107
1836	86	1
1837	0	114
1838	82	1
1839	2	99
1840	4	92
1841	75	9
1842	6	103
1843	88	3
1844	10	96
1845	50	38
1846	73	0
1847	8	104
1848	2	107
1849	5	94
1850	3	99
1851	0	101
1852	0	100
1853	64	39
1854	97	0
1855	0	111
1856	72	1
1857	1	98
1858	1	122
1859	1	116
1860	79	3
1861	77	0
1862	77	5
1863	72	0
1864	66	2
1865	0	85
1866	69	10
1867	70	3
1868	0	106
1869	71	0
1870	67	13
1871	0	127
1872	87	2
1873	68	0
1874	5	106
1875	22	72
1876	72	0
1877	3	111
1878	77	2
1879	75	1
1880	0	102
1881	74	11
1882	34	71
1883	7	101
1884	88	8
1885	77	0
1886	85	4
1887	1	111
1888	1	102
1889	1	103
1890	0	102
1891	70	3
1892	77	0
1893	39	66
1894	89	6
1895	80	10
1896	89	3
1897	73	7
1898	94	6
1899	2	112
1900	81	0
1901	84	0
1902	4	89
1903	0	122
1904	1	91
1905	8	120
1906	0	113
1907	73	0
1908	6	128
1909	83	1
1910	0	114
1911	0	90
1912	1	100
1913	81	0
1914	56	30
1915	0	111
1916	71	3
1917	2	100
1918	77	8
1919	0	105
1920	87	13
1921	72	0
1922	6	122
1923	74	5
1924	72	4
1925	67	1
1926	82	1
1927	69	0
1928	2	113
1929	0	101
1930	0	105
1931	4	66
1932	88	0
1933	94	5
1934	72	0
1935	92	0
1936	78	2
1937	9	110
1938	99	0
1939	0	103
1940	0	104
1941	4	114
1942	91	0
1943	4	112
1944	0	126
1945	0	127
1946	65	33
1947	1	108
1948	76	3
1949	0	102
1950	5	106
1951	0	98
1952	78	0
1953	82	3
1954	88	0
1955	3	102
1956	94	1
1957	77	0
1958	69	1
1959	83	2
1960	83	4
1961	96	0
1962	69	3
1963	71	2
1964	0	92
1965	70	0
1966	77	1
1967	1	106
1968	85	0
1969	52	52
1970	0	103
1971	64	3
1972	78	5
1973	65	1
1974	75	2
1975	2	117
1976	75	0
1977	4	122
1978	1	98
1979	1	99
1980	77	0
1981	0	104
1982	82	0
1983	3	104
1984	60	0
1985	25	71
1986	4	103
1987	67	4
1988	0	110
1989	2	116
1990	87	0
1991	71	5
1992	72	3
1993	1	100
1994	0	108
1995	0	122
1996	83	1
1997	2	117
1998	86	4
1999	0	93
[truncated: 8,001 more rows]
