# Supplementary material for: Generalized method of moments for estimating parameters of stochastic reaction networks
Source: BMC Syst Biol. 2016 Oct 21;10:98. doi: 10.1186/s12918-016-0342-8 (PMC5073941; doi:10.1186/s12918-016-0342-8)
Supplement: Additional file 2 — Matlab code and data. This file contains the Matlab codes and samples which were used to produce the results. (GZ 9349 kb) [file 12918_2016_342_MOESM2_ESM.gz › Data/Exclusive Switch/samples/5/t004.csv]

trajectory	P1	P2
1	1	141
2	87	0
3	1	131
4	2	133
5	103	4
6	70	2
7	99	3
8	1	142
9	1	107
10	85	1
11	94	0
12	101	1
13	83	3
14	112	2
15	90	1
16	93	2
17	93	10
18	5	122
19	87	0
20	74	29
21	1	129
22	109	5
23	0	127
24	107	0
25	0	134
26	1	145
27	92	1
28	0	136
29	90	0
30	91	4
31	96	0
32	0	118
33	78	0
34	78	1
35	0	138
36	2	125
37	101	0
38	0	123
39	9	129
40	0	113
41	2	128
42	7	118
43	103	0
44	1	121
45	85	21
46	100	0
47	0	107
48	0	132
49	17	115
50	100	4
51	1	132
52	1	111
53	85	0
54	80	17
55	86	0
56	1	138
57	98	1
58	0	127
59	91	19
60	0	119
61	0	114
62	0	120
63	1	113
64	80	16
65	110	1
66	97	5
67	56	35
68	102	6
69	84	4
70	97	8
71	94	12
72	5	127
73	1	111
74	80	0
75	2	136
76	0	119
77	0	144
78	111	0
79	2	133
80	94	0
81	0	111
82	0	114
83	1	133
84	103	2
85	19	100
86	87	6
87	90	1
88	89	1
89	12	121
90	104	2
91	90	1
92	97	1
93	1	129
94	1	111
95	4	149
96	98	0
97	97	3
98	99	7
99	86	1
100	85	20
101	81	2
102	0	112
103	0	115
104	83	1
105	5	134
106	91	4
107	0	151
108	87	12
109	0	111
110	81	1
111	55	78
112	4	121
113	100	10
114	1	123
115	1	134
116	103	0
117	0	137
118	0	126
119	113	5
120	0	145
121	96	0
122	89	0
123	1	103
124	5	153
125	98	1
126	1	128
127	3	129
128	87	0
129	107	1
130	0	116
131	95	2
132	0	122
133	79	7
134	74	1
135	107	0
136	86	2
137	104	5
138	86	3
139	0	121
140	1	125
141	0	116
142	4	125
143	100	1
144	3	104
145	94	8
146	0	130
147	84	3
148	112	0
149	0	122
150	1	126
151	90	6
152	0	117
153	89	3
154	97	5
155	77	4
156	0	127
157	100	0
158	1	143
159	103	6
160	104	11
161	85	4
162	3	131
163	110	0
164	109	3
165	94	16
166	0	139
167	0	136
168	88	2
169	0	118
170	83	0
171	1	141
172	100	1
173	2	143
174	93	0
175	91	0
176	83	1
177	106	0
178	2	124
179	1	113
180	0	131
181	0	121
182	1	133
183	0	120
184	100	3
185	0	112
186	76	54
187	0	121
188	99	5
189	90	4
190	1	103
191	98	0
192	81	0
193	113	0
194	87	0
195	78	1
196	98	3
197	84	0
198	3	124
199	96	4
200	104	2
201	101	4
202	1	127
203	1	132
204	95	0
205	94	3
206	4	119
207	4	130
208	2	142
209	97	2
210	104	1
211	32	87
212	100	0
213	91	0
214	104	1
215	0	128
216	1	121
217	0	144
218	92	1
219	4	114
220	82	0
221	102	0
222	78	11
223	79	0
224	97	1
225	101	0
226	93	6
227	96	0
228	1	115
229	78	3
230	0	136
231	100	1
232	0	139
233	116	0
234	0	127
235	96	6
236	6	112
237	104	1
238	4	112
239	0	121
240	93	28
241	77	7
242	0	116
243	1	138
244	109	0
245	2	132
246	0	117
247	0	129
248	0	122
249	1	134
250	8	135
251	2	115
252	0	123
253	101	2
254	100	3
255	98	0
256	93	1
257	0	136
258	1	132
259	0	122
260	1	116
261	0	116
262	93	1
263	90	2
264	0	121
265	87	0
266	111	3
267	97	0
268	114	4
269	3	138
270	94	5
271	73	57
272	107	0
273	77	29
274	5	143
275	95	8
276	106	0
277	0	129
278	84	0
279	1	133
280	88	30
281	7	112
282	106	0
283	121	4
284	88	1
285	3	120
286	78	14
287	86	2
288	2	127
289	83	0
290	1	113
291	0	119
292	0	119
293	85	30
294	95	0
295	98	3
296	4	123
297	1	121
298	10	123
299	87	8
300	1	122
301	94	2
302	1	113
303	0	129
304	94	0
305	90	9
306	60	64
307	0	126
308	94	1
309	89	28
310	34	89
311	90	4
312	0	109
313	13	121
314	3	134
315	100	0
316	87	2
317	89	2
318	5	117
319	117	0
320	0	145
321	90	0
322	1	119
323	92	4
324	0	103
325	91	1
326	0	111
327	76	0
328	3	114
329	3	123
330	1	111
331	54	62
332	103	4
333	86	7
334	1	109
335	1	132
336	5	136
337	0	118
338	7	126
339	100	0
340	2	122
341	93	1
342	87	1
343	97	0
344	5	131
345	0	122
346	0	125
347	88	9
348	0	122
349	0	128
350	0	113
351	95	2
352	101	0
353	92	3
354	90	3
355	0	141
356	0	128
357	0	131
358	89	6
359	89	0
360	90	7
361	106	0
362	5	145
363	0	127
364	1	120
365	88	0
366	0	117
367	17	102
368	90	3
369	79	0
370	91	1
371	114	5
372	98	0
373	83	1
374	92	0
375	0	113
376	83	1
377	0	114
378	108	9
379	95	0
380	103	9
381	90	3
382	98	3
383	0	133
384	2	119
385	96	5
386	95	5
387	0	114
388	0	119
389	0	123
390	4	112
391	104	0
392	0	119
393	101	3
394	103	0
395	1	127
396	2	119
397	2	126
398	96	2
399	89	2
400	0	141
401	1	133
402	89	0
403	102	0
404	101	5
405	0	156
406	2	135
407	88	0
408	84	3
409	89	0
410	85	1
411	1	112
412	74	11
413	0	115
414	85	37
415	119	1
416	80	0
417	4	130
418	97	0
419	89	0
420	106	0
421	94	0
422	98	0
423	0	135
424	105	5
425	90	0
426	98	1
427	87	0
428	2	133
429	18	97
430	3	118
431	1	138
432	0	123
433	0	134
434	0	124
435	4	126
436	4	122
437	23	118
438	84	3
439	0	120
440	1	120
441	6	123
442	113	0
443	0	129
444	86	7
445	93	2
446	92	2
447	1	112
448	1	135
449	73	0
450	97	0
451	0	131
452	0	115
453	98	2
454	79	3
455	1	133
456	20	108
457	0	129
458	1	132
459	10	110
460	107	0
461	105	3
462	110	4
463	1	120
464	80	1
465	99	0
466	99	4
467	93	0
468	92	4
469	102	2
470	92	8
471	4	127
472	0	123
473	4	132
474	90	1
475	0	138
476	0	116
477	1	147
478	96	1
479	0	138
480	0	120
481	0	116
482	98	5
483	6	120
484	95	1
485	103	4
486	88	0
487	108	4
488	109	1
489	104	0
490	102	1
491	97	2
492	92	2
493	0	115
494	92	3
495	0	137
496	107	0
497	1	130
498	0	118
499	94	0
500	14	111
501	0	106
502	2	127
503	94	4
504	0	141
505	7	132
506	103	0
507	47	86
508	88	0
509	56	70
510	0	132
511	103	2
512	81	9
513	101	6
514	85	0
515	0	133
516	1	124
517	0	134
518	0	128
519	103	1
520	85	35
521	97	1
522	104	0
523	3	129
524	96	2
525	88	1
526	98	5
527	77	0
528	1	129
529	92	0
530	1	125
531	95	0
532	76	3
533	2	124
534	98	5
535	89	2
536	31	74
537	0	146
538	0	126
539	88	11
540	92	4
541	109	0
542	0	138
543	0	130
544	1	123
545	85	4
546	95	2
547	0	138
548	0	120
549	0	122
550	0	142
551	106	1
552	88	1
553	89	1
554	94	10
555	0	147
556	0	122
557	104	0
558	2	124
559	114	0
560	2	132
561	80	5
562	1	123
563	93	4
564	0	121
565	3	105
566	3	118
567	0	130
568	99	0
569	80	2
570	82	6
571	81	22
572	1	134
573	88	1
574	92	0
575	103	0
576	1	129
577	81	2
578	3	123
579	98	3
580	2	114
581	94	0
582	82	2
583	1	139
584	105	0
585	2	132
586	2	119
587	80	0
588	0	134
589	7	127
590	94	2
591	0	126
592	98	0
593	0	129
594	3	125
595	0	130
596	1	118
597	101	3
598	90	6
599	97	0
600	98	3
601	3	133
602	1	111
603	84	14
604	0	122
605	0	132
606	105	1
607	95	0
608	94	4
609	95	0
610	106	0
611	0	131
612	0	124
613	91	0
614	7	149
615	94	3
616	0	137
617	104	5
618	5	118
619	99	1
620	3	136
621	102	5
622	104	3
623	1	130
624	6	119
625	92	2
626	44	71
627	87	0
628	98	1
629	95	5
630	1	109
631	111	0
632	0	123
633	0	136
634	2	136
635	103	0
636	94	9
637	89	8
638	60	43
639	3	126
640	102	0
641	85	4
642	2	150
643	96	2
644	93	8
645	3	119
646	2	116
647	109	0
648	2	137
649	88	0
650	1	123
651	2	118
652	77	0
653	96	0
654	99	1
655	104	0
656	86	0
657	100	1
658	99	0
659	87	0
660	103	0
661	96	0
662	4	136
663	22	101
664	85	0
665	97	0
666	102	0
667	97	0
668	99	0
669	1	135
670	0	125
671	96	3
672	6	115
673	91	1
674	82	0
675	2	124
676	0	118
677	101	0
678	0	138
679	1	123
680	5	135
681	0	131
682	74	0
683	1	134
684	109	2
685	96	9
686	86	0
687	96	0
688	4	118
689	2	112
690	114	7
691	1	132
692	4	118
693	75	0
694	92	5
695	108	0
696	90	1
697	85	3
698	98	0
699	0	133
700	0	131
701	79	2
702	99	11
703	105	0
704	120	0
705	81	1
706	0	137
707	0	109
708	5	128
709	101	0
710	23	116
711	3	120
712	91	0
713	103	0
714	87	7
715	83	0
716	0	116
717	0	134
718	114	2
719	98	0
720	2	131
721	92	6
722	4	122
723	92	3
724	0	124
725	107	0
726	0	120
727	78	0
728	1	98
729	92	0
730	83	4
731	78	0
732	95	1
733	89	7
734	2	122
735	83	1
736	106	5
737	0	135
738	96	4
739	4	107
740	1	144
741	91	0
742	99	3
743	109	1
744	0	146
745	0	127
746	102	1
747	91	4
748	90	0
749	0	130
750	102	1
751	1	119
752	106	0
753	82	0
754	1	138
755	95	0
756	106	4
757	88	2
758	95	4
759	3	135
760	3	130
761	88	2
762	99	4
763	5	120
764	89	5
765	45	68
766	90	5
767	111	2
768	2	117
769	88	0
770	102	1
771	5	128
772	97	3
773	0	138
774	69	30
775	102	2
776	87	0
777	1	125
778	8	120
779	72	8
780	79	0
781	22	108
782	84	1
783	3	127
784	90	0
785	1	123
786	79	0
787	113	2
788	85	0
789	101	4
790	0	140
791	0	142
792	1	141
793	82	3
794	87	1
795	0	115
796	0	137
797	28	96
798	83	28
799	2	104
800	94	1
801	93	2
802	80	0
803	2	115
804	79	2
805	1	126
806	117	1
807	91	1
808	88	4
809	1	121
810	95	0
811	0	142
812	92	3
813	98	3
814	102	3
815	84	2
816	96	5
817	81	3
818	84	6
819	68	3
820	0	116
821	4	144
822	87	5
823	0	137
824	88	0
825	2	116
826	95	1
827	80	1
828	0	125
829	4	137
830	101	3
831	102	0
832	0	136
833	90	0
834	7	135
835	1	103
836	92	0
837	92	11
838	91	3
839	6	113
840	1	114
841	98	0
842	2	129
843	86	5
844	80	1
845	84	0
846	89	1
847	80	5
848	106	1
849	0	132
850	0	150
851	99	0
852	96	5
853	93	3
854	95	1
855	2	139
856	0	135
857	1	109
858	112	0
859	120	1
860	0	122
861	2	134
862	82	2
863	81	2
864	82	4
865	1	125
866	0	136
867	1	115
868	80	4
869	80	0
870	1	138
871	102	1
872	2	133
873	112	0
874	100	0
875	108	0
876	94	3
877	99	3
878	0	103
879	89	2
880	83	4
881	95	1
882	3	139
883	97	1
884	84	2
885	115	0
886	102	1
887	7	131
888	1	126
889	86	0
890	92	2
891	90	0
892	0	130
893	0	111
894	94	6
895	86	13
896	91	2
897	102	0
898	96	0
899	93	2
900	43	79
901	3	126
902	1	139
903	89	5
904	94	0
905	4	129
906	99	0
907	0	140
908	99	1
909	3	136
910	110	2
911	90	0
912	104	1
913	4	123
914	108	4
915	94	1
916	0	141
917	90	5
918	27	125
919	90	1
920	2	109
921	8	138
922	0	132
923	0	118
924	1	123
925	2	142
926	86	0
927	91	3
928	95	4
929	87	1
930	60	29
931	91	1
932	95	1
933	80	1
934	89	0
935	58	78
936	84	0
937	81	0
938	6	143
939	3	141
940	1	116
941	87	1
942	97	1
943	99	10
944	90	2
945	108	2
946	82	8
947	0	141
948	96	2
949	91	11
950	92	2
951	5	134
952	92	0
953	2	148
954	9	127
955	114	4
956	0	131
957	90	0
958	0	130
959	98	3
960	90	21
961	2	136
962	108	4
963	58	41
964	45	69
965	104	0
966	0	127
967	93	2
968	77	2
969	82	2
970	77	2
971	7	135
972	5	138
973	1	125
974	3	122
975	94	2
976	97	1
977	2	116
978	3	147
979	97	0
980	101	0
981	92	0
982	91	4
983	100	3
984	86	5
985	108	0
986	84	2
987	13	123
988	87	1
989	3	117
990	103	4
991	2	129
992	93	0
993	83	0
994	2	111
995	0	124
996	1	118
997	93	1
998	111	5
999	0	143
1000	1	130
1001	89	0
1002	101	7
1003	0	135
1004	0	121
1005	2	131
1006	1	113
1007	91	0
1008	70	7
1009	101	5
1010	99	2
1011	104	6
1012	0	122
1013	65	4
1014	99	3
1015	86	0
1016	91	1
1017	87	0
1018	93	2
1019	1	132
1020	104	0
1021	0	118
1022	67	0
1023	86	1
1024	82	13
1025	61	50
1026	104	0
1027	99	4
1028	0	120
1029	96	1
1030	1	145
1031	94	7
1032	93	15
1033	0	108
1034	87	0
1035	100	0
1036	0	126
1037	95	0
1038	115	1
1039	4	128
1040	103	0
1041	89	4
1042	81	0
1043	1	124
1044	2	139
1045	0	139
1046	89	7
1047	87	0
1048	84	9
1049	75	10
1050	2	126
1051	0	121
1052	98	0
1053	98	3
1054	2	96
1055	2	129
1056	5	118
1057	0	143
1058	0	144
1059	106	0
1060	87	2
1061	98	0
1062	40	57
1063	101	3
1064	100	0
1065	84	0
1066	92	0
1067	86	2
1068	5	137
1069	93	2
1070	100	4
1071	99	2
1072	101	0
1073	114	8
1074	108	3
1075	90	0
1076	90	0
1077	96	4
1078	116	8
1079	4	131
1080	0	123
1081	99	3
1082	76	3
1083	86	1
1084	2	113
1085	84	0
1086	0	125
1087	97	11
1088	85	0
1089	1	143
1090	101	0
1091	4	144
1092	114	3
1093	95	1
1094	88	0
1095	72	2
1096	89	1
1097	0	124
1098	80	3
1099	100	7
1100	105	1
1101	98	3
1102	95	3
1103	3	106
1104	82	3
1105	1	127
1106	102	0
1107	0	131
1108	77	0
1109	108	4
1110	1	133
1111	1	99
1112	99	5
1113	4	138
1114	113	3
1115	99	0
1116	88	4
1117	92	5
1118	5	126
1119	0	126
1120	1	116
1121	100	8
1122	95	0
1123	81	2
1124	0	137
1125	3	134
1126	94	0
1127	1	114
1128	1	120
1129	91	0
1130	94	1
1131	87	4
1132	4	111
1133	30	110
1134	102	0
1135	3	149
1136	91	2
1137	86	1
1138	0	117
1139	0	136
1140	2	111
1141	102	4
1142	0	111
1143	81	0
1144	0	121
1145	24	121
1146	90	3
1147	91	2
1148	114	1
1149	3	105
1150	101	2
1151	0	119
1152	99	2
1153	88	5
1154	3	139
1155	95	1
1156	95	0
1157	7	123
1158	105	6
1159	72	25
1160	83	0
1161	0	129
1162	124	0
1163	0	123
1164	127	3
1165	99	5
1166	87	0
1167	1	136
1168	104	1
1169	95	8
1170	95	0
1171	100	1
1172	0	131
1173	5	154
1174	1	130
1175	3	122
1176	108	2
1177	98	11
1178	97	1
1179	0	137
1180	1	136
1181	102	1
1182	0	137
1183	97	5
1184	0	108
1185	77	5
1186	1	129
1187	70	24
1188	101	8
1189	0	111
1190	86	5
1191	81	5
1192	117	0
1193	79	22
1194	95	2
1195	95	0
1196	94	5
1197	104	1
1198	93	0
1199	0	116
1200	89	0
1201	0	118
1202	0	140
1203	0	133
1204	74	0
1205	17	109
1206	102	4
1207	2	121
1208	98	3
1209	0	130
1210	89	0
1211	0	133
1212	28	93
1213	95	0
1214	102	2
1215	88	7
1216	91	5
1217	106	1
1218	3	111
1219	9	114
1220	1	131
1221	1	108
1222	79	38
1223	68	23
1224	96	2
1225	89	6
1226	100	0
1227	1	112
1228	101	0
1229	51	41
1230	0	119
1231	2	133
1232	100	7
1233	90	1
1234	1	124
1235	109	5
1236	91	1
1237	2	124
1238	0	118
1239	39	68
1240	1	131
1241	0	121
1242	88	0
1243	101	0
1244	112	0
1245	2	122
1246	30	80
1247	95	1
1248	2	129
1249	98	0
1250	92	11
1251	108	0
1252	24	110
1253	2	121
1254	101	2
1255	3	115
1256	103	0
1257	92	2
1258	3	117
1259	0	150
1260	98	2
1261	2	107
1262	66	9
1263	2	158
1264	99	0
1265	86	0
1266	28	81
1267	94	3
1268	97	0
1269	85	3
1270	94	1
1271	1	133
1272	1	129
1273	2	143
1274	3	129
1275	4	131
1276	94	5
1277	0	135
1278	101	3
1279	89	2
1280	4	150
1281	6	146
1282	2	139
1283	1	122
1284	89	1
1285	106	0
1286	0	132
1287	4	114
1288	95	0
1289	90	0
1290	90	1
1291	0	103
1292	96	0
1293	111	2
1294	91	0
1295	105	1
1296	81	4
1297	98	0
1298	7	121
1299	2	116
1300	74	40
1301	1	123
1302	2	124
1303	82	10
1304	5	124
1305	96	0
1306	93	6
1307	0	112
1308	0	131
1309	16	136
1310	108	0
1311	1	131
1312	89	0
1313	97	3
1314	3	131
1315	2	103
1316	6	121
1317	0	141
1318	79	0
1319	93	8
1320	4	128
1321	0	118
1322	73	26
1323	102	0
1324	95	0
1325	81	0
1326	81	19
1327	92	1
1328	0	133
1329	101	3
1330	4	128
1331	99	5
1332	98	0
1333	1	116
1334	89	0
1335	99	3
1336	101	1
1337	0	126
1338	46	61
1339	87	3
1340	100	0
1341	0	154
1342	93	2
1343	110	1
1344	68	28
1345	0	126
1346	92	0
1347	87	9
1348	2	155
1349	23	81
1350	98	0
1351	105	6
1352	109	1
1353	1	112
1354	86	4
1355	98	9
1356	1	137
1357	104	4
1358	86	20
1359	108	2
1360	87	0
1361	4	126
1362	84	0
1363	0	127
1364	105	1
1365	110	0
1366	81	0
1367	1	108
1368	91	0
1369	1	111
1370	90	2
1371	3	127
1372	0	131
1373	86	1
1374	100	0
1375	0	122
1376	89	0
1377	0	134
1378	100	0
1379	100	5
1380	102	1
1381	87	11
1382	98	0
1383	102	1
1384	1	118
1385	2	141
1386	0	119
1387	0	136
1388	0	139
1389	104	0
1390	99	1
1391	96	1
1392	82	0
1393	87	20
1394	2	130
1395	0	115
1396	90	2
1397	98	3
1398	4	137
1399	0	122
1400	101	0
1401	28	93
1402	1	140
1403	0	113
1404	98	0
1405	1	128
1406	1	135
1407	2	121
1408	0	122
1409	92	3
1410	0	108
1411	0	143
1412	0	113
1413	98	6
1414	0	146
1415	90	4
1416	80	2
1417	19	124
1418	2	115
1419	13	117
1420	72	0
1421	66	41
1422	110	0
1423	92	3
1424	94	0
1425	88	4
1426	4	114
1427	101	1
1428	4	137
1429	82	1
1430	91	2
1431	74	0
1432	44	67
1433	1	113
1434	91	7
1435	0	131
1436	1	109
1437	0	129
1438	86	2
1439	94	3
1440	91	0
1441	98	5
1442	104	8
1443	96	0
1444	81	0
1445	118	0
1446	91	3
1447	95	12
1448	92	3
1449	89	0
1450	2	128
1451	97	5
1452	20	88
1453	84	4
1454	82	3
1455	52	78
1456	0	134
1457	73	24
1458	101	2
1459	93	3
1460	79	2
1461	100	3
1462	96	4
1463	109	5
1464	1	134
1465	0	129
1466	99	0
1467	90	6
1468	93	4
1469	90	10
1470	46	90
1471	1	124
1472	95	0
1473	3	109
1474	88	2
1475	20	111
1476	2	125
1477	97	1
1478	24	83
1479	81	3
1480	2	123
1481	1	132
1482	1	147
1483	82	0
1484	89	0
1485	0	128
1486	1	118
1487	90	1
1488	92	0
1489	97	0
1490	76	37
1491	0	125
1492	92	8
1493	81	0
1494	0	126
1495	12	137
1496	0	118
1497	85	6
1498	4	126
1499	2	129
1500	4	127
1501	0	110
1502	103	6
1503	1	109
1504	103	10
1505	88	3
1506	1	118
1507	30	105
1508	93	2
1509	75	20
1510	81	30
1511	101	3
1512	0	131
1513	3	121
1514	91	0
1515	121	6
1516	0	121
1517	0	134
1518	98	19
1519	96	2
1520	107	0
1521	1	100
1522	101	8
1523	0	132
1524	85	0
1525	0	140
1526	0	121
1527	2	127
1528	83	0
1529	94	3
1530	94	0
1531	7	113
1532	2	138
1533	112	0
1534	89	7
1535	0	131
1536	100	0
1537	70	0
1538	112	4
1539	0	122
1540	0	123
1541	96	0
1542	99	4
1543	90	1
1544	0	133
1545	104	0
1546	1	132
1547	0	132
1548	1	121
1549	87	0
1550	93	0
1551	0	120
1552	1	134
1553	4	143
1554	118	5
1555	26	88
1556	3	118
1557	1	119
1558	86	2
1559	91	4
1560	96	0
1561	0	120
1562	0	134
1563	99	0
1564	87	1
1565	99	0
1566	88	1
1567	92	2
1568	0	91
1569	94	0
1570	2	144
1571	88	3
1572	1	115
1573	112	8
1574	2	120
1575	95	0
1576	91	4
1577	2	138
1578	94	2
1579	87	2
1580	99	1
1581	112	0
1582	1	124
1583	1	114
1584	88	3
1585	99	0
1586	2	112
1587	1	108
1588	102	0
1589	83	4
1590	7	124
1591	86	1
1592	1	134
1593	96	0
1594	89	1
1595	93	0
1596	106	2
1597	0	132
1598	85	6
1599	112	2
1600	90	3
1601	0	115
1602	99	1
1603	1	119
1604	5	120
1605	97	0
1606	1	151
1607	96	2
1608	84	0
1609	1	131
1610	116	2
1611	1	118
1612	86	1
1613	1	115
1614	85	3
1615	100	5
1616	2	115
1617	101	4
1618	87	1
1619	0	116
1620	2	128
1621	91	1
1622	90	6
1623	110	1
1624	98	4
1625	101	1
1626	99	3
1627	4	92
1628	0	136
1629	93	2
1630	5	137
1631	1	124
1632	89	1
1633	88	19
1634	3	131
1635	102	6
1636	4	127
1637	88	1
1638	80	4
1639	1	136
1640	1	133
1641	91	1
1642	85	19
1643	2	110
1644	98	0
1645	2	119
1646	18	111
1647	88	3
1648	0	120
1649	109	0
1650	9	121
1651	1	122
1652	1	143
1653	101	0
1654	91	0
1655	0	129
1656	0	132
1657	0	138
1658	96	21
1659	95	2
1660	102	1
1661	0	122
1662	109	3
1663	88	2
1664	2	119
1665	98	0
1666	98	4
1667	0	123
1668	97	0
1669	80	3
1670	84	1
1671	0	131
1672	0	132
1673	0	127
1674	0	114
1675	93	0
1676	0	134
1677	15	112
1678	100	0
1679	90	0
1680	0	143
1681	1	107
1682	6	127
1683	3	121
1684	3	112
1685	87	0
1686	94	4
1687	0	129
1688	0	132
1689	111	0
1690	1	119
1691	89	0
1692	0	123
1693	0	124
1694	85	3
1695	1	145
1696	103	8
1697	102	1
1698	80	0
1699	1	149
1700	92	6
1701	90	1
1702	2	132
1703	91	0
1704	4	117
1705	94	1
1706	89	1
1707	0	155
1708	0	113
1709	79	1
1710	96	1
1711	1	123
1712	2	124
1713	106	0
1714	101	1
1715	90	0
1716	116	0
1717	9	129
1718	5	140
1719	1	128
1720	126	4
1721	4	118
1722	85	4
1723	3	101
1724	0	111
1725	94	2
1726	103	2
1727	109	2
1728	1	144
1729	94	7
1730	88	5
1731	107	0
1732	74	13
1733	84	1
1734	77	4
1735	93	0
1736	94	16
1737	4	133
1738	66	39
1739	94	0
1740	87	2
1741	3	130
1742	4	130
1743	3	126
1744	0	150
1745	103	3
1746	93	3
1747	0	153
1748	5	137
1749	102	1
1750	93	0
1751	106	0
1752	84	9
1753	8	117
1754	0	107
1755	4	110
1756	2	142
1757	95	0
1758	0	118
1759	0	102
1760	89	9
1761	0	130
1762	80	4
1763	0	137
1764	1	132
1765	99	0
1766	101	4
1767	85	0
1768	0	129
1769	0	135
1770	86	30
1771	3	140
1772	79	18
1773	109	1
1774	2	144
1775	2	134
1776	104	0
1777	2	135
1778	92	0
1779	80	23
1780	85	2
1781	0	121
1782	0	133
1783	99	0
1784	106	3
1785	83	20
1786	5	126
1787	95	2
1788	98	0
1789	0	125
1790	59	47
1791	114	0
1792	93	1
1793	7	115
1794	75	1
1795	1	121
1796	2	125
1797	1	106
1798	80	2
1799	3	133
1800	1	136
1801	89	5
1802	93	0
1803	87	0
1804	89	3
1805	1	129
1806	4	107
1807	90	5
1808	95	1
1809	112	3
1810	89	0
1811	0	117
1812	105	7
1813	1	117
1814	73	3
1815	0	108
1816	97	1
1817	2	121
1818	2	124
1819	4	119
1820	78	1
1821	91	0
1822	105	8
1823	0	118
1824	101	0
1825	112	0
1826	102	1
1827	102	1
1828	93	4
1829	115	8
1830	4	89
1831	104	0
1832	88	1
1833	98	5
1834	35	74
1835	96	1
1836	103	0
1837	99	17
1838	102	0
1839	88	0
1840	85	5
1841	87	0
1842	2	115
1843	0	118
1844	7	143
1845	0	139
1846	87	1
1847	0	132
1848	2	115
1849	88	0
1850	112	6
1851	7	108
1852	93	4
1853	94	3
1854	89	0
1855	0	123
1856	105	0
1857	7	133
1858	106	3
1859	3	134
1860	81	6
1861	88	1
1862	100	11
1863	3	126
1864	1	130
1865	114	2
1866	97	5
1867	99	2
1868	76	0
1869	92	4
1870	1	102
1871	0	100
1872	118	10
1873	90	1
1874	0	117
1875	81	1
1876	102	0
1877	98	1
1878	97	0
1879	0	138
1880	7	130
1881	97	0
1882	2	127
1883	89	0
1884	92	4
1885	87	0
1886	87	0
1887	0	114
1888	3	114
1889	53	65
1890	85	0
1891	93	1
1892	0	116
1893	90	5
1894	98	0
1895	0	117
1896	5	126
1897	4	121
1898	96	0
1899	93	0
1900	0	141
1901	2	125
1902	89	0
1903	94	1
1904	107	4
1905	97	0
1906	0	149
1907	0	148
1908	0	141
1909	1	107
1910	86	2
1911	0	125
1912	100	1
1913	86	2
1914	1	110
1915	114	3
1916	98	0
1917	100	0
1918	4	131
1919	47	73
1920	0	139
1921	3	117
1922	95	6
1923	85	4
1924	82	2
1925	2	136
1926	111	2
1927	83	25
1928	0	117
1929	91	3
1930	89	1
1931	111	2
1932	3	117
1933	5	121
1934	6	128
1935	87	0
1936	82	6
1937	101	0
1938	0	122
1939	82	2
1940	0	125
1941	0	140
1942	4	137
1943	113	2
1944	103	4
1945	104	1
1946	90	6
1947	90	6
1948	0	158
1949	84	4
1950	89	3
1951	0	133
1952	83	2
1953	86	3
1954	0	138
1955	0	134
1956	1	129
1957	98	2
1958	1	122
1959	106	0
1960	103	1
1961	91	3
1962	0	120
1963	1	109
1964	2	143
1965	88	0
1966	87	5
1967	84	3
1968	2	139
1969	0	142
1970	81	2
1971	103	0
1972	103	4
1973	4	109
1974	0	142
1975	0	134
1976	102	0
1977	88	2
1978	3	126
1979	87	4
1980	0	119
1981	4	137
1982	100	3
1983	111	0
1984	3	117
1985	1	128
1986	2	135
1987	99	2
1988	93	2
1989	0	127
1990	0	133
1991	62	40
1992	1	112
1993	104	0
1994	0	133
1995	104	9
1996	93	4
1997	96	0
1998	2	142
1999	101	0
[truncated: 8,001 more rows]
