# Supplementary material for: Generalized method of moments for estimating parameters of stochastic reaction networks
Source: BMC Syst Biol. 2016 Oct 21;10:98. doi: 10.1186/s12918-016-0342-8 (PMC5073941; doi:10.1186/s12918-016-0342-8)
Supplement: Additional file 2 — Matlab code and data. This file contains the Matlab codes and samples which were used to produce the results. (GZ 9349 kb) [file 12918_2016_342_MOESM2_ESM.gz › Data/Gene Expression/samples/t01030.csv]

1	17
2	19
3	16
4	21
5	24
6	30
7	18
8	14
9	10
10	21
11	13
12	17
13	16
14	15
15	23
16	15
17	16
18	14
19	13
20	15
21	10
22	19
23	16
24	14
25	13
26	24
27	19
28	20
29	21
30	25
31	10
32	14
33	17
34	14
35	10
36	12
37	13
38	23
39	20
40	17
41	13
42	11
43	13
44	12
45	13
46	10
47	17
48	15
49	17
50	15
51	14
52	16
53	11
54	17
55	12
56	13
57	16
58	12
59	15
60	22
61	10
62	13
63	10
64	12
65	14
66	15
67	10
68	20
69	12
70	14
71	15
72	16
73	12
74	31
75	18
76	12
77	25
78	16
79	20
80	20
81	11
82	15
83	10
84	12
85	15
86	19
87	20
88	11
89	15
90	12
91	14
92	13
93	20
94	23
95	23
96	12
97	29
98	14
99	26
100	22
101	10
102	27
103	10
104	10
105	27
106	16
107	13
108	15
109	14
110	16
111	10
112	16
113	11
114	10
115	23
116	19
117	16
118	18
119	11
120	16
121	13
122	12
123	11
124	14
125	15
126	11
127	10
128	18
129	14
130	15
131	11
132	13
133	13
134	21
135	15
136	15
137	15
138	12
139	18
140	15
141	10
142	10
143	22
144	10
145	10
146	12
147	14
148	11
149	14
150	19
151	13
152	23
153	12
154	16
155	23
156	19
157	12
158	16
159	11
160	10
161	18
162	13
163	19
164	13
165	16
166	17
167	15
168	14
169	15
170	19
171	19
172	21
173	11
174	10
175	13
176	14
177	16
178	19
179	19
180	10
181	17
182	20
183	10
184	13
185	13
186	20
187	14
188	11
189	15
190	13
191	12
192	20
193	15
194	12
195	13
196	14
197	10
198	10
199	20
200	10
201	12
202	12
203	17
204	21
205	10
206	16
207	12
208	22
209	21
210	24
211	13
212	11
213	16
214	11
215	19
216	15
217	12
218	14
219	16
220	10
221	10
222	15
223	10
224	14
225	15
226	13
227	24
228	19
229	10
230	24
231	12
232	26
233	12
234	14
235	10
236	14
237	18
238	13
239	17
240	22
241	20
242	10
243	13
244	14
245	22
246	26
247	10
248	20
249	12
250	13
251	12
252	17
253	19
254	11
255	11
256	10
257	11
258	15
259	19
260	20
261	14
262	17
263	16
264	16
265	10
266	15
267	13
268	12
269	21
270	14
271	10
272	18
273	15
274	15
275	15
276	16
277	17
278	12
279	14
280	22
281	11
282	27
283	13
284	13
285	21
286	15
287	11
288	19
289	24
290	28
291	18
292	12
293	15
294	20
295	13
296	11
297	13
298	13
299	10
300	10
301	11
302	10
303	12
304	12
305	29
306	10
307	10
308	28
309	13
310	19
311	21
312	11
313	10
314	17
315	12
316	10
317	22
318	13
319	16
320	15
321	24
322	16
323	14
324	12
325	12
326	12
327	13
328	19
329	14
330	23
331	12
332	14
333	22
334	12
335	12
336	12
337	12
338	10
339	20
340	13
341	13
342	10
343	19
344	11
345	18
346	10
347	23
348	15
349	14
350	12
351	13
352	18
353	25
354	18
355	11
356	23
357	15
358	11
359	16
360	10
361	13
362	16
363	20
364	16
365	19
366	21
367	19
368	11
369	16
370	15
371	10
372	10
373	16
374	10
375	15
376	14
377	11
378	20
379	11
380	13
381	15
382	12
383	13
384	15
385	12
386	25
387	22
388	13
389	13
390	20
391	12
392	15
393	13
394	10
395	17
396	10
397	12
398	12
399	31
400	13
401	10
402	10
403	18
404	14
405	12
406	16
407	11
408	16
409	22
410	12
411	18
412	16
413	11
414	18
415	10
416	29
417	22
418	17
419	13
420	28
421	14
422	15
423	16
424	20
425	26
426	21
427	19
428	16
429	12
430	10
431	31
432	17
433	17
434	15
435	10
436	14
437	10
438	11
439	16
440	14
441	17
442	13
443	17
444	10
445	10
446	21
447	12
448	18
449	22
450	13
451	18
452	22
453	12
454	30
455	26
456	10
457	22
458	10
459	12
460	23
461	12
462	16
463	22
464	19
465	18
466	18
467	13
468	11
469	12
470	10
471	12
472	11
473	16
474	19
475	16
476	12
477	30
478	30
479	16
480	20
481	11
482	10
483	17
484	29
485	22
486	19
487	11
488	14
489	12
490	13
491	12
492	12
493	12
494	16
495	22
496	25
497	16
498	23
499	10
500	10
501	22
502	14
503	10
504	13
505	17
506	32
507	14
508	17
509	13
510	31
511	11
512	13
513	15
514	18
515	15
516	10
517	10
518	22
519	10
520	28
521	13
522	14
523	27
524	10
525	10
526	12
527	12
528	18
529	14
530	17
531	15
532	12
533	14
534	22
535	25
536	11
537	13
538	11
539	18
540	18
541	12
542	10
543	10
544	12
545	17
546	15
547	16
548	30
549	11
550	10
551	19
552	10
553	19
554	23
555	19
556	16
557	17
558	15
559	10
560	12
561	18
562	11
563	18
564	19
565	19
566	12
567	12
568	11
569	15
570	20
571	20
572	18
573	11
574	14
575	18
576	12
577	10
578	13
579	12
580	18
581	35
582	12
583	12
584	23
585	14
586	14
587	10
588	12
589	13
590	10
591	19
592	13
593	16
594	22
595	11
596	15
597	19
598	13
599	20
600	12
601	13
602	12
603	13
604	10
605	14
606	11
607	11
608	27
609	10
610	12
611	15
612	14
613	13
614	12
615	13
616	17
617	18
618	12
619	19
620	10
621	17
622	25
623	10
624	10
625	21
626	18
627	19
628	25
629	12
630	29
631	11
632	11
633	11
634	20
635	12
636	17
637	20
638	14
639	13
640	16
641	13
642	11
643	10
644	11
645	11
646	18
647	10
648	10
649	19
650	12
651	20
652	13
653	11
654	10
655	19
656	13
657	17
658	16
659	16
660	13
661	10
662	14
663	11
664	12
665	15
666	11
667	14
668	25
669	24
670	10
671	13
672	15
673	20
674	10
675	13
676	11
677	10
678	20
679	12
680	10
681	13
682	17
683	16
684	12
685	15
686	21
687	12
688	15
689	14
690	14
691	21
692	23
693	17
694	11
695	17
696	15
697	15
698	11
699	10
700	24
701	11
702	10
703	17
704	23
705	10
706	16
707	18
708	10
709	21
710	23
711	19
712	17
713	20
714	12
715	13
716	14
717	25
718	10
719	15
720	10
721	10
722	12
723	25
724	29
725	19
726	12
727	20
728	15
729	15
730	11
731	11
732	18
733	14
734	19
735	13
736	15
737	11
738	13
739	15
740	14
741	10
742	26
743	10
744	22
745	10
746	15
747	11
748	11
749	14
750	18
751	12
752	11
753	23
754	10
755	12
756	16
757	12
758	16
759	27
760	15
761	10
762	18
763	18
764	15
765	15
766	10
767	14
768	20
769	20
770	16
771	25
772	22
773	13
774	13
775	12
776	13
777	13
778	14
779	15
780	17
781	11
782	20
783	14
784	13
785	10
786	21
787	20
788	10
789	14
790	18
791	23
792	14
793	16
794	20
795	12
796	23
797	18
798	12
799	18
800	20
801	20
802	13
803	11
804	15
805	17
806	11
807	29
808	11
809	14
810	12
811	10
812	15
813	11
814	26
815	10
816	18
817	13
818	16
819	14
820	19
821	12
822	14
823	10
824	14
825	16
826	23
827	11
828	15
829	12
830	19
831	13
832	13
833	14
834	12
835	10
836	14
837	14
838	13
839	24
840	16
841	15
842	17
843	16
844	28
845	12
846	18
847	14
848	11
849	12
850	11
851	14
852	11
853	25
854	17
855	13
856	21
857	10
858	12
859	21
860	11
861	12
862	22
863	11
864	12
865	17
866	28
867	10
868	10
869	15
870	13
871	14
872	11
873	11
874	21
875	14
876	10
877	16
878	19
879	11
880	10
881	12
882	10
883	19
884	29
885	18
886	17
887	13
888	24
889	27
890	14
891	10
892	12
893	13
894	13
895	12
896	12
897	10
898	14
899	14
900	10
901	16
902	10
903	11
904	10
905	17
906	10
907	11
908	11
909	14
910	21
911	20
912	13
913	25
914	22
915	12
916	10
917	16
918	10
919	26
920	21
921	12
922	12
923	26
924	24
925	13
926	17
927	14
928	12
929	10
930	22
931	17
932	20
933	10
934	21
935	16
936	17
937	10
938	13
939	25
940	26
941	14
942	19
943	16
944	21
945	11
946	14
947	10
948	18
949	24
950	10
951	14
952	22
953	17
954	14
955	15
956	22
957	19
958	15
959	16
960	10
961	18
962	19
963	11
964	13
965	10
966	10
967	21
968	13
969	24
970	23
971	13
972	23
973	13
974	10
975	10
976	10
977	13
978	13
979	21
980	12
981	13
982	14
983	21
984	19
985	26
986	12
987	11
988	13
989	10
990	16
991	22
992	15
993	10
994	15
995	13
996	10
997	11
998	17
999	16
1000	12
1001	15
1002	20
1003	10
1004	23
1005	10
1006	11
1007	11
1008	15
1009	14
1010	13
1011	15
1012	14
1013	19
1014	10
1015	10
1016	24
1017	16
1018	10
1019	11
1020	20
1021	10
1022	10
1023	10
1024	14
1025	12
1026	19
1027	11
1028	28
1029	12
1030	22
1031	18
1032	16
1033	10
1034	15
1035	14
1036	10
1037	13
1038	11
1039	25
1040	12
1041	10
1042	14
1043	17
1044	13
1045	13
1046	15
1047	16
1048	27
1049	13
1050	15
1051	12
1052	14
1053	23
1054	17
1055	14
1056	19
1057	22
1058	15
1059	11
1060	17
1061	36
1062	24
1063	12
1064	11
1065	16
1066	11
1067	18
1068	15
1069	20
1070	24
1071	11
1072	12
1073	17
1074	15
1075	12
1076	15
1077	14
1078	13
1079	16
1080	12
1081	16
1082	14
1083	26
1084	12
1085	15
1086	10
1087	11
1088	10
1089	13
1090	31
1091	15
1092	16
1093	16
1094	16
1095	16
1096	18
1097	10
1098	14
1099	24
1100	12
1101	15
1102	13
1103	13
1104	14
1105	10
1106	11
1107	20
1108	12
1109	13
1110	22
1111	17
1112	14
1113	13
1114	16
1115	13
1116	17
1117	18
1118	10
1119	17
1120	16
1121	23
1122	15
1123	15
1124	14
1125	11
1126	16
1127	18
1128	11
1129	11
1130	10
1131	11
1132	26
1133	15
1134	12
1135	12
1136	18
1137	22
1138	28
1139	24
1140	31
1141	21
1142	12
1143	25
1144	14
1145	13
1146	10
1147	24
1148	18
1149	12
1150	18
1151	11
1152	21
1153	10
1154	15
1155	23
1156	16
1157	10
1158	10
1159	13
1160	11
1161	18
1162	13
1163	12
1164	23
1165	13
1166	23
1167	16
1168	12
1169	20
1170	10
1171	17
1172	12
1173	16
1174	16
1175	11
1176	12
1177	19
1178	13
1179	19
1180	13
1181	24
1182	22
1183	13
1184	14
1185	16
1186	12
1187	10
1188	14
1189	15
1190	14
1191	17
1192	13
1193	31
1194	13
1195	17
1196	11
1197	16
1198	10
1199	15
1200	16
1201	29
1202	22
1203	19
1204	11
1205	15
1206	10
1207	14
1208	16
1209	10
1210	25
1211	19
1212	13
1213	15
1214	14
1215	17
1216	12
1217	10
1218	24
1219	11
1220	20
1221	24
1222	12
1223	13
1224	13
1225	12
1226	17
1227	10
1228	10
1229	15
1230	15
1231	14
1232	12
1233	10
1234	10
1235	14
1236	21
1237	14
1238	18
1239	10
1240	13
1241	10
1242	18
1243	11
1244	19
1245	21
1246	36
1247	23
1248	25
1249	13
1250	13
1251	19
1252	13
1253	12
1254	10
1255	16
1256	13
1257	17
1258	10
1259	10
1260	19
1261	12
1262	13
1263	17
1264	22
1265	10
1266	22
1267	12
1268	20
1269	20
1270	31
1271	16
1272	12
1273	12
1274	14
1275	13
1276	26
1277	19
1278	13
1279	15
1280	45
1281	14
1282	18
1283	19
1284	18
1285	17
1286	12
1287	22
1288	13
1289	10
1290	22
1291	15
1292	12
1293	10
1294	12
1295	12
1296	12
1297	10
1298	12
1299	11
1300	10
1301	22
1302	15
1303	13
1304	10
1305	12
1306	17
1307	10
1308	18
1309	18
1310	18
1311	15
1312	25
1313	20
1314	13
1315	19
1316	11
1317	26
1318	26
1319	12
1320	24
1321	11
1322	15
1323	13
1324	14
1325	14
1326	24
1327	13
1328	19
1329	23
1330	13
1331	19
1332	17
1333	16
1334	19
1335	15
1336	10
1337	15
1338	24
1339	14
1340	11
1341	10
1342	23
1343	10
1344	15
1345	12
1346	13
1347	10
1348	18
1349	13
1350	21
1351	13
1352	21
1353	12
1354	16
1355	18
1356	18
1357	21
1358	24
1359	16
1360	12
1361	20
1362	18
1363	14
1364	19
1365	11
1366	11
1367	13
1368	16
1369	14
1370	11
1371	15
1372	11
1373	13
1374	20
1375	12
1376	19
1377	16
1378	13
1379	18
1380	10
1381	17
1382	14
1383	22
1384	14
1385	14
1386	15
1387	13
1388	17
1389	13
1390	16
1391	13
1392	10
1393	29
1394	21
1395	10
1396	12
1397	13
1398	13
1399	11
1400	10
1401	12
1402	26
1403	11
1404	11
1405	22
1406	28
1407	16
1408	24
1409	17
1410	10
1411	12
1412	23
1413	10
1414	20
1415	16
1416	10
1417	11
1418	15
1419	14
1420	10
1421	21
1422	14
1423	19
1424	17
1425	16
1426	17
1427	11
1428	18
1429	29
1430	18
1431	10
1432	12
1433	10
1434	13
1435	10
1436	10
1437	11
1438	15
1439	13
1440	12
1441	10
1442	14
1443	27
1444	19
1445	16
1446	10
1447	11
1448	11
1449	15
1450	26
1451	11
1452	23
1453	20
1454	26
1455	15
1456	14
1457	17
1458	12
1459	20
1460	10
1461	10
1462	17
1463	10
1464	18
1465	10
1466	11
1467	10
1468	36
1469	15
1470	15
1471	10
1472	14
1473	11
1474	11
1475	15
1476	10
1477	10
1478	17
1479	15
1480	11
1481	15
1482	17
1483	21
1484	15
1485	15
1486	14
1487	17
1488	12
1489	11
1490	20
1491	11
1492	20
1493	20
1494	16
1495	16
1496	18
1497	13
1498	11
1499	16
1500	20
1501	10
1502	18
1503	12
1504	19
1505	12
1506	18
1507	12
1508	17
1509	21
1510	16
1511	13
1512	21
1513	13
1514	12
1515	16
1516	10
1517	20
1518	20
1519	26
1520	10
1521	10
1522	10
1523	12
1524	12
1525	15
1526	10
1527	14
1528	12
1529	19
1530	14
1531	20
1532	10
1533	13
1534	24
1535	10
1536	23
1537	24
1538	11
1539	12
1540	15
1541	24
1542	18
1543	16
1544	17
1545	15
1546	12
1547	15
1548	12
1549	21
1550	11
1551	10
1552	16
1553	22
1554	13
1555	10
1556	15
1557	19
1558	16
1559	25
1560	17
1561	16
1562	12
1563	23
1564	23
1565	12
1566	18
1567	14
1568	19
1569	15
1570	31
1571	13
1572	19
1573	15
1574	14
1575	10
1576	14
1577	12
1578	18
1579	13
1580	16
1581	11
1582	15
1583	16
1584	11
1585	40
1586	20
1587	11
1588	10
1589	18
1590	18
1591	10
1592	12
1593	12
1594	23
1595	14
1596	17
1597	18
1598	14
1599	26
1600	12
1601	10
1602	18
1603	17
1604	19
1605	17
1606	15
1607	14
1608	22
1609	20
1610	13
1611	25
1612	21
1613	12
1614	15
1615	16
1616	17
1617	10
1618	17
1619	10
1620	18
1621	13
1622	15
1623	13
1624	10
1625	12
1626	20
1627	11
1628	16
1629	18
1630	15
1631	11
1632	12
1633	10
1634	11
1635	22
1636	12
1637	11
1638	24
1639	13
1640	14
1641	14
1642	19
1643	14
1644	14
1645	10
1646	17
1647	10
1648	12
1649	21
1650	13
1651	13
1652	10
1653	16
1654	15
1655	15
1656	20
1657	12
1658	14
1659	13
1660	15
1661	18
1662	12
1663	26
1664	27
1665	13
1666	16
1667	16
1668	13
1669	10
1670	18
1671	12
1672	16
1673	11
1674	10
1675	16
1676	10
1677	23
1678	12
1679	15
1680	12
1681	21
1682	23
1683	11
1684	24
1685	14
1686	17
1687	10
1688	10
1689	14
1690	13
1691	30
1692	17
1693	14
1694	11
1695	11
1696	18
1697	11
1698	10
1699	14
1700	14
1701	10
1702	11
1703	21
1704	13
1705	10
1706	18
1707	10
1708	16
1709	19
1710	14
1711	11
1712	10
1713	15
1714	11
1715	17
1716	15
1717	29
1718	12
1719	13
1720	22
1721	15
1722	15
1723	14
1724	14
1725	19
1726	20
1727	13
1728	10
1729	18
1730	14
1731	13
1732	12
1733	12
1734	10
1735	18
1736	12
1737	12
1738	16
1739	11
1740	10
1741	24
1742	10
1743	19
1744	10
1745	12
1746	19
1747	21
1748	16
1749	12
1750	14
1751	16
1752	22
1753	17
1754	17
1755	11
1756	19
1757	11
1758	21
1759	12
1760	16
1761	17
1762	18
1763	13
1764	19
1765	15
1766	18
1767	15
1768	10
1769	15
1770	18
1771	10
1772	15
1773	10
1774	10
1775	12
1776	10
1777	13
1778	12
1779	10
1780	11
1781	21
1782	15
1783	31
1784	14
1785	12
1786	25
1787	10
1788	16
1789	15
1790	25
1791	14
1792	14
1793	16
1794	19
1795	19
1796	13
1797	16
1798	16
1799	21
1800	19
1801	20
1802	15
1803	11
1804	15
1805	16
1806	10
1807	14
1808	29
1809	10
1810	14
1811	15
1812	18
1813	28
1814	31
1815	11
1816	15
1817	29
1818	23
1819	16
1820	12
1821	11
1822	18
1823	20
1824	10
1825	10
1826	25
1827	21
1828	15
1829	14
1830	18
1831	34
1832	11
1833	10
1834	10
1835	11
1836	14
1837	14
1838	15
1839	10
1840	20
1841	11
1842	14
1843	14
1844	17
1845	11
1846	17
1847	32
1848	10
1849	14
1850	12
1851	18
1852	20
1853	18
1854	22
1855	11
1856	14
1857	11
1858	12
1859	18
1860	16
1861	11
1862	23
1863	14
1864	13
1865	20
1866	14
1867	30
1868	10
1869	16
1870	11
1871	19
1872	10
1873	31
1874	24
1875	18
1876	10
1877	17
1878	10
1879	12
1880	25
1881	15
1882	18
1883	18
1884	14
1885	13
1886	13
1887	13
1888	11
1889	20
1890	14
1891	18
1892	10
1893	10
1894	15
1895	15
1896	22
1897	10
1898	10
1899	16
1900	16
1901	11
1902	16
1903	13
1904	11
1905	13
1906	19
1907	10
1908	15
1909	24
1910	10
1911	12
1912	18
1913	23
1914	10
1915	18
1916	10
1917	24
1918	11
1919	10
1920	15
1921	18
1922	11
1923	18
1924	10
1925	15
1926	31
1927	13
1928	11
1929	10
1930	14
1931	18
1932	22
1933	16
1934	17
1935	13
1936	17
1937	10
1938	18
1939	21
1940	12
1941	10
1942	19
1943	20
1944	15
1945	13
1946	18
1947	10
1948	12
1949	21
1950	17
1951	10
1952	12
1953	17
1954	19
1955	15
1956	17
1957	17
1958	16
1959	14
1960	17
1961	13
1962	14
1963	11
1964	13
1965	20
1966	12
1967	15
1968	19
1969	10
1970	18
1971	13
1972	15
1973	25
1974	33
1975	27
1976	17
1977	18
1978	16
1979	23
1980	22
1981	10
1982	21
1983	12
1984	12
1985	13
1986	13
1987	15
1988	18
1989	10
1990	24
1991	16
1992	11
1993	10
1994	19
1995	16
1996	19
1997	16
1998	21
1999	10
2000	10
[truncated: 8,000 more rows]
