# Supplementary material for: Generalized method of moments for estimating parameters of stochastic reaction networks
Source: BMC Syst Biol. 2016 Oct 21;10:98. doi: 10.1186/s12918-016-0342-8 (PMC5073941; doi:10.1186/s12918-016-0342-8)
Supplement: Additional file 2 — Matlab code and data. This file contains the Matlab codes and samples which were used to produce the results. (GZ 9349 kb) [file 12918_2016_342_MOESM2_ESM.gz › Data/Exclusive Switch/samples/42/t004.csv]

trajectory	P1	P2
1	107	3
2	93	5
3	0	117
4	36	81
5	78	0
6	88	2
7	0	128
8	5	131
9	57	47
10	98	2
11	92	0
12	91	0
13	0	117
14	3	131
15	98	1
16	78	6
17	90	5
18	0	114
19	99	8
20	92	0
21	2	120
22	0	123
23	1	129
24	93	9
25	0	103
26	103	2
27	0	117
28	5	141
29	1	117
30	90	11
31	0	152
32	30	77
33	107	0
34	103	2
35	2	112
36	94	0
37	4	107
38	96	6
39	92	0
40	4	125
41	95	2
42	0	114
43	101	4
44	93	6
45	0	118
46	98	1
47	3	133
48	85	0
49	90	1
50	102	3
51	7	111
52	2	130
53	88	4
54	0	136
55	0	149
56	5	133
57	81	2
58	5	132
59	5	115
60	5	110
61	0	125
62	0	129
63	1	147
64	102	0
65	95	1
66	107	1
67	105	0
68	89	7
69	2	131
70	82	35
71	97	4
72	0	125
73	18	93
74	1	126
75	2	130
76	88	4
77	93	8
78	93	0
79	97	0
80	1	122
81	2	145
82	0	119
83	86	0
84	71	0
85	104	1
86	2	145
87	1	125
88	1	124
89	104	5
90	0	128
91	0	117
92	104	5
93	24	112
94	105	2
95	0	119
96	97	5
97	90	3
98	2	108
99	82	2
100	82	9
101	1	106
102	1	123
103	0	126
104	86	2
105	0	143
106	68	18
107	3	136
108	95	1
109	5	147
110	0	115
111	91	1
112	87	0
113	90	0
114	96	3
115	3	139
116	0	129
117	1	131
118	91	14
119	0	123
120	0	127
121	0	142
122	90	0
123	92	3
124	94	5
125	110	4
126	0	127
127	96	1
128	72	0
129	100	2
130	98	1
131	76	4
132	91	0
133	91	0
134	3	119
135	102	4
136	95	0
137	100	0
138	16	129
139	84	8
140	9	126
141	2	113
142	4	122
143	4	122
144	100	3
145	0	133
146	1	122
147	92	1
148	101	2
149	1	107
150	0	129
151	2	126
152	114	3
153	104	2
154	1	109
155	96	4
156	3	120
157	87	7
158	0	126
159	77	0
160	90	0
161	99	7
162	89	3
163	90	3
164	0	136
165	113	1
166	86	19
167	81	6
168	3	139
169	0	121
170	104	1
171	2	128
172	97	0
173	0	139
174	1	134
175	101	6
176	96	0
177	79	1
178	2	139
179	106	1
180	102	5
181	108	2
182	88	0
183	1	124
184	82	4
185	98	1
186	10	117
187	95	1
188	1	123
189	79	3
190	0	147
191	8	113
192	98	2
193	4	159
194	0	126
195	0	127
196	1	118
197	0	126
198	98	3
199	3	116
200	100	0
201	98	25
202	100	1
203	105	0
204	108	1
205	75	1
206	91	0
207	83	0
208	91	0
209	3	112
210	91	6
211	90	0
212	1	126
213	101	2
214	2	124
215	81	0
216	0	115
217	0	114
218	6	132
219	103	3
220	0	141
221	82	0
222	96	11
223	27	77
224	0	122
225	4	114
226	42	69
227	104	4
228	86	2
229	100	1
230	0	128
231	104	6
232	99	0
233	0	119
234	105	3
235	92	0
236	113	0
237	95	2
238	2	113
239	102	0
240	2	138
241	53	61
242	92	0
243	0	112
244	90	1
245	82	9
246	99	1
247	26	86
248	85	0
249	96	6
250	1	116
251	96	0
252	3	131
253	0	128
254	95	4
255	69	4
256	0	122
257	94	3
258	6	101
259	88	3
260	102	1
261	104	0
262	4	125
263	95	7
264	88	5
265	74	1
266	92	0
267	77	22
268	88	0
269	98	0
270	0	145
271	0	118
272	92	7
273	106	3
274	100	2
275	9	134
276	2	115
277	98	5
278	0	128
279	86	2
280	116	0
281	93	1
282	102	2
283	83	0
284	0	117
285	2	124
286	2	128
287	97	0
288	107	3
289	104	1
290	93	0
291	0	120
292	3	114
293	105	2
294	102	3
295	86	2
296	95	0
297	2	142
298	4	115
299	1	132
300	85	0
301	2	128
302	96	0
303	102	0
304	0	125
305	0	138
306	0	123
307	100	2
308	89	1
309	104	3
310	81	0
311	104	0
312	114	5
313	90	1
314	8	133
315	102	0
316	111	1
317	0	135
318	1	130
319	107	0
320	82	10
321	97	7
322	2	132
323	97	1
324	102	0
325	80	8
326	58	58
327	105	2
328	94	9
329	0	122
330	1	120
331	95	1
332	99	0
333	80	0
334	97	0
335	96	1
336	4	136
337	6	122
338	0	130
339	3	115
340	88	9
341	91	1
342	103	3
343	102	0
344	94	1
345	105	1
346	98	0
347	70	36
348	96	9
349	115	0
350	88	4
351	94	2
352	100	2
353	106	0
354	2	123
355	0	114
356	0	116
357	95	0
358	3	114
359	4	126
360	94	0
361	106	0
362	100	0
363	1	124
364	105	4
365	0	156
366	94	0
367	4	125
368	96	6
369	94	0
370	4	150
371	89	0
372	93	1
373	83	2
374	0	115
375	88	1
376	3	132
377	1	124
378	1	111
379	3	143
380	92	3
381	94	3
382	2	118
383	87	4
384	2	141
385	77	0
386	0	128
387	3	141
388	0	119
389	2	140
390	92	2
391	89	4
392	97	2
393	0	130
394	0	137
395	0	132
396	2	127
397	107	1
398	76	21
399	0	123
400	2	123
401	96	4
402	0	116
403	87	4
404	98	2
405	0	104
406	97	0
407	2	134
408	91	0
409	0	117
410	0	118
411	90	4
412	82	2
413	2	130
414	0	124
415	86	6
416	96	0
417	4	138
418	124	0
419	2	126
420	0	138
421	0	115
422	0	122
423	98	0
424	0	118
425	87	4
426	1	133
427	0	132
428	101	2
429	94	0
430	83	11
431	0	120
432	2	151
433	3	130
434	0	119
435	1	155
436	99	2
437	95	1
438	0	122
439	81	2
440	1	118
441	94	0
442	96	2
443	1	119
444	0	120
445	95	3
446	0	115
447	3	119
448	4	150
449	118	0
450	1	134
451	74	0
452	22	111
453	103	0
454	89	7
455	107	4
456	0	124
457	92	2
458	11	122
459	0	128
460	3	137
461	93	1
462	6	133
463	84	8
464	106	0
465	3	142
466	96	0
467	81	0
468	100	15
469	100	0
470	0	125
471	96	0
472	117	0
473	94	0
474	100	8
475	97	0
476	110	3
477	96	3
478	0	133
479	1	115
480	101	0
481	93	4
482	103	0
483	106	0
484	81	0
485	94	3
486	82	0
487	86	2
488	2	131
489	1	127
490	98	2
491	99	1
492	3	150
493	1	123
494	0	127
495	3	108
496	73	12
497	98	3
498	102	1
499	83	0
500	5	139
501	4	139
502	100	0
503	95	1
504	99	0
505	94	1
506	99	10
507	91	3
508	34	84
509	108	0
510	0	123
511	89	0
512	3	132
513	0	118
514	92	1
515	0	125
516	100	1
517	90	0
518	40	72
519	0	136
520	79	0
521	98	2
522	96	6
523	1	139
524	81	0
525	0	133
526	93	3
527	89	0
528	4	133
529	1	114
530	0	104
531	7	127
532	0	122
533	83	9
534	1	115
535	0	111
536	5	126
537	1	127
538	95	0
539	116	0
540	92	0
541	0	131
542	10	100
543	64	39
544	84	4
545	2	126
546	83	0
547	93	2
548	84	0
549	95	6
550	0	123
551	80	1
552	3	121
553	110	1
554	82	0
555	94	7
556	0	125
557	100	0
558	79	2
559	85	6
560	97	1
561	108	2
562	0	152
563	109	0
564	3	137
565	0	121
566	112	0
567	99	2
568	1	151
569	7	103
570	0	124
571	103	0
572	96	12
573	7	113
574	4	123
575	0	137
576	2	132
577	105	2
578	84	10
579	94	0
580	2	122
581	12	118
582	87	2
583	101	4
584	91	1
585	100	6
586	0	121
587	89	0
588	0	134
589	87	5
590	92	0
591	89	2
592	0	118
593	4	126
594	86	0
595	68	23
596	0	134
597	90	0
598	104	0
599	95	2
600	0	127
601	82	6
602	93	2
603	96	0
604	98	1
605	90	0
606	1	102
607	94	7
608	0	132
609	0	158
610	2	116
611	97	3
612	87	8
613	1	119
614	92	2
615	85	3
616	103	4
617	0	131
618	83	0
619	0	126
620	0	127
621	100	3
622	100	0
623	98	0
624	2	139
625	1	132
626	73	9
627	2	108
628	7	133
629	87	2
630	2	134
631	99	0
632	24	92
633	94	0
634	102	3
635	91	22
636	92	0
637	101	0
638	89	19
639	0	132
640	84	1
641	92	0
642	105	4
643	79	0
644	87	4
645	30	84
646	81	2
647	92	1
648	2	137
649	5	133
650	6	130
651	100	0
652	100	3
653	101	0
654	70	24
655	2	117
656	1	136
657	5	143
658	95	0
659	0	124
660	24	107
661	102	1
662	0	118
663	86	2
664	86	2
665	94	0
666	35	85
667	48	61
668	2	113
669	2	121
670	105	0
671	0	138
672	93	2
673	4	124
674	91	3
675	0	122
676	4	116
677	101	1
678	99	1
679	97	0
680	98	0
681	0	126
682	1	140
683	95	1
684	102	1
685	0	94
686	107	0
687	94	0
688	0	146
689	91	0
690	0	125
691	103	23
692	101	0
693	95	1
694	85	2
695	2	108
696	100	0
697	88	0
698	2	114
699	103	3
700	0	112
701	96	0
702	0	129
703	85	0
704	0	137
705	112	0
706	82	7
707	26	86
708	2	143
709	0	129
710	1	132
711	103	0
712	88	0
713	97	0
714	102	4
715	96	6
716	93	0
717	78	5
718	0	119
719	0	117
720	4	125
721	103	3
722	87	0
723	1	121
724	116	0
725	96	0
726	81	0
727	0	126
728	1	113
729	29	86
730	104	4
731	90	0
732	94	0
733	0	142
734	76	2
735	3	128
736	82	0
737	0	130
738	92	6
739	6	121
740	77	6
741	101	0
742	89	6
743	0	122
744	0	127
745	104	4
746	0	136
747	0	120
748	95	0
749	5	117
750	2	113
751	95	3
752	1	127
753	84	0
754	98	0
755	3	117
756	0	131
757	92	0
758	2	128
759	102	3
760	107	0
761	3	130
762	98	0
763	74	1
764	90	5
765	107	5
766	96	2
767	3	122
768	0	138
769	105	1
770	1	150
771	94	0
772	84	0
773	35	90
774	2	121
775	96	0
776	90	7
777	95	1
778	88	0
779	11	118
780	98	0
781	0	145
782	5	128
783	80	8
784	0	132
785	3	117
786	0	113
787	102	2
788	98	0
789	68	39
790	98	3
791	109	0
792	92	3
793	4	113
794	4	125
795	92	4
796	95	0
797	3	120
798	92	0
799	60	54
800	55	72
801	0	129
802	92	1
803	0	121
804	0	104
805	1	119
806	1	119
807	109	1
808	1	133
809	97	11
810	88	4
811	1	149
812	0	131
813	94	0
814	1	117
815	4	127
816	99	6
817	2	119
818	82	3
819	111	2
820	5	138
821	106	3
822	101	1
823	113	0
824	66	35
825	4	123
826	106	0
827	37	84
828	81	2
829	97	0
830	0	107
831	101	0
832	89	7
833	88	0
834	0	128
835	0	144
836	3	147
837	90	0
838	2	130
839	104	3
840	0	129
841	95	0
842	10	118
843	103	1
844	102	2
845	88	4
846	85	1
847	84	2
848	1	149
849	1	157
850	96	2
851	100	0
852	104	1
853	7	130
854	57	53
855	2	119
856	92	0
857	76	0
858	1	114
859	89	0
860	85	1
861	99	5
862	0	119
863	102	8
864	0	126
865	93	0
866	97	0
867	0	131
868	107	0
869	93	0
870	1	138
871	96	1
872	107	1
873	100	3
874	99	3
875	4	125
876	107	0
877	92	1
878	100	2
879	78	0
880	0	118
881	111	2
882	2	123
883	112	1
884	19	108
885	87	2
886	1	121
887	96	0
888	88	3
889	2	115
890	106	1
891	99	4
892	0	126
893	1	131
894	3	117
895	84	1
896	88	0
897	3	129
898	84	2
899	0	111
900	66	52
901	92	0
902	0	146
903	1	119
904	0	127
905	98	0
906	0	118
907	0	135
908	80	0
909	1	103
910	0	126
911	82	1
912	0	129
913	0	113
914	3	123
915	52	50
916	0	128
917	98	0
918	106	7
919	1	146
920	0	138
921	89	2
922	93	6
923	96	3
924	11	108
925	0	126
926	0	121
927	2	136
928	2	140
929	0	140
930	0	131
931	0	122
932	77	15
933	3	122
934	105	5
935	91	6
936	16	93
937	0	129
938	0	112
939	92	5
940	118	1
941	4	130
942	0	119
943	6	133
944	75	1
945	1	144
946	96	4
947	77	1
948	1	135
949	4	133
950	1	128
951	91	3
952	2	120
953	96	11
954	6	128
955	5	132
956	89	0
957	89	9
958	87	3
959	99	0
960	97	7
961	0	108
962	93	2
963	0	125
964	96	0
965	5	138
966	79	0
967	93	5
968	86	1
969	99	0
970	6	138
971	0	126
972	93	2
973	1	117
974	97	6
975	96	1
976	92	0
977	3	122
978	1	125
979	92	0
980	0	138
981	6	126
982	102	5
983	92	1
984	1	135
985	3	112
986	1	118
987	0	120
988	109	1
989	2	125
990	40	85
991	91	1
992	89	0
993	104	5
994	81	0
995	2	118
996	28	89
997	4	126
998	91	5
999	87	4
1000	98	1
1001	0	127
1002	90	1
1003	31	93
1004	71	47
1005	0	130
1006	106	3
1007	88	0
1008	81	42
1009	1	127
1010	0	111
1011	82	1
1012	92	3
1013	73	1
1014	1	124
1015	0	129
1016	4	148
1017	105	2
1018	73	12
1019	104	0
1020	79	2
1021	98	0
1022	98	1
1023	3	145
1024	0	121
1025	3	130
1026	84	0
1027	89	1
1028	1	105
1029	1	115
1030	100	2
1031	3	119
1032	0	149
1033	119	2
1034	119	0
1035	2	128
1036	81	13
1037	1	120
1038	82	7
1039	1	151
1040	0	118
1041	8	141
1042	6	105
1043	105	0
1044	86	0
1045	0	135
1046	83	5
1047	97	0
1048	85	2
1049	78	0
1050	91	9
1051	94	6
1052	107	1
1053	100	0
1054	88	7
1055	99	0
1056	0	143
1057	97	0
1058	0	119
1059	49	58
1060	0	145
1061	91	3
1062	95	3
1063	67	4
1064	89	2
1065	2	138
1066	85	0
1067	0	127
1068	1	111
1069	3	126
1070	1	130
1071	82	1
1072	1	117
1073	6	113
1074	97	0
1075	92	0
1076	1	137
1077	0	129
1078	1	145
1079	3	134
1080	1	114
1081	2	126
1082	101	4
1083	0	128
1084	93	2
1085	2	111
1086	66	50
1087	85	0
1088	117	7
1089	1	125
1090	3	111
1091	1	123
1092	0	128
1093	75	25
1094	89	4
1095	92	1
1096	4	145
1097	5	124
1098	89	0
1099	84	0
1100	0	112
1101	73	3
1102	89	2
1103	87	1
1104	2	129
1105	97	0
1106	3	107
1107	10	111
1108	90	13
1109	99	2
1110	1	100
1111	93	0
1112	94	1
1113	94	4
1114	7	134
1115	6	128
1116	94	1
1117	0	132
1118	0	114
1119	88	3
1120	6	124
1121	90	5
1122	0	125
1123	0	131
1124	0	137
1125	4	108
1126	106	1
1127	50	81
1128	3	132
1129	97	2
1130	4	105
1131	0	118
1132	98	4
1133	0	122
1134	3	120
1135	69	0
1136	2	108
1137	2	132
1138	104	3
1139	100	2
1140	0	133
1141	1	129
1142	0	114
1143	110	0
1144	1	120
1145	94	0
1146	0	147
1147	113	3
1148	68	0
1149	97	2
1150	1	114
1151	99	4
1152	0	108
1153	89	0
1154	6	140
1155	6	132
1156	0	124
1157	107	0
1158	96	4
1159	82	8
1160	0	131
1161	0	123
1162	0	127
1163	112	0
1164	99	0
1165	104	1
1166	85	5
1167	97	2
1168	0	123
1169	2	123
1170	32	95
1171	3	113
1172	108	0
1173	92	0
1174	103	0
1175	81	34
1176	85	3
1177	0	122
1178	0	146
1179	90	2
1180	0	126
1181	91	1
1182	94	5
1183	1	132
1184	97	2
1185	100	2
1186	86	3
1187	105	0
1188	1	135
1189	4	120
1190	0	110
1191	80	33
1192	1	116
1193	87	2
1194	30	106
1195	98	1
1196	1	126
1197	0	138
1198	101	9
1199	98	2
1200	0	136
1201	4	131
1202	85	3
1203	104	3
1204	0	160
1205	117	2
1206	97	0
1207	3	120
1208	1	112
1209	101	2
1210	0	123
1211	92	6
1212	1	134
1213	103	0
1214	102	0
1215	1	122
1216	103	0
1217	1	134
1218	87	17
1219	0	156
1220	5	128
1221	0	143
1222	83	0
1223	93	0
1224	82	10
1225	76	7
1226	98	5
1227	105	1
1228	0	127
1229	98	2
1230	104	1
1231	29	86
1232	6	136
1233	98	5
1234	0	146
1235	4	116
1236	0	118
1237	76	1
1238	92	0
1239	105	1
1240	5	126
1241	87	0
1242	0	148
1243	106	7
1244	103	0
1245	110	1
1246	108	0
1247	0	129
1248	82	2
1249	2	123
1250	79	1
1251	84	0
1252	96	8
1253	90	0
1254	1	120
1255	107	8
1256	95	0
1257	101	5
1258	1	152
1259	0	120
1260	87	0
1261	108	1
1262	100	1
1263	3	100
1264	0	104
1265	2	136
1266	82	1
1267	0	113
1268	72	5
1269	85	4
1270	3	143
1271	7	130
1272	0	138
1273	77	7
1274	106	0
1275	0	127
1276	0	116
1277	0	107
1278	0	115
1279	4	145
1280	2	111
1281	0	140
1282	4	113
1283	3	120
1284	1	131
1285	44	65
1286	0	136
1287	0	115
1288	78	20
1289	27	82
1290	95	1
1291	99	2
1292	81	4
1293	4	107
1294	114	0
1295	4	101
1296	90	0
1297	95	1
1298	0	108
1299	0	117
1300	95	1
1301	1	142
1302	110	0
1303	88	6
1304	0	135
1305	2	133
1306	99	0
1307	100	1
1308	2	140
1309	16	138
1310	0	123
1311	93	3
1312	102	0
1313	0	130
1314	84	3
1315	103	0
1316	0	117
1317	84	0
1318	0	113
1319	107	1
1320	88	3
1321	1	139
1322	104	1
1323	0	129
1324	3	123
1325	91	5
1326	0	115
1327	0	125
1328	4	118
1329	100	2
1330	0	142
1331	92	0
1332	4	132
1333	85	2
1334	1	147
1335	0	116
1336	5	141
1337	95	6
1338	85	3
1339	95	1
1340	0	125
1341	0	106
1342	0	128
1343	0	118
1344	95	0
1345	2	124
1346	79	0
1347	0	134
1348	107	0
1349	89	2
1350	0	143
1351	99	0
1352	113	1
1353	99	3
1354	8	128
1355	6	129
1356	2	118
1357	100	3
1358	3	127
1359	0	115
1360	98	3
1361	0	136
1362	78	1
1363	110	0
1364	86	1
1365	0	115
1366	0	128
1367	97	0
1368	0	133
1369	2	126
1370	98	0
1371	2	115
1372	90	0
1373	88	1
1374	87	8
1375	5	127
1376	7	118
1377	80	8
1378	83	1
1379	99	4
1380	92	0
1381	115	0
1382	95	2
1383	0	139
1384	0	131
1385	5	116
1386	6	127
1387	0	143
1388	0	118
1389	2	124
1390	1	115
1391	17	98
1392	88	1
1393	70	40
1394	0	121
1395	2	138
1396	2	129
1397	0	143
1398	112	5
1399	9	108
1400	2	128
1401	101	0
1402	3	137
1403	101	0
1404	2	119
1405	110	1
1406	97	7
1407	0	118
1408	108	1
1409	1	127
1410	88	4
1411	93	5
1412	0	134
1413	0	118
1414	90	1
1415	99	0
1416	2	110
1417	0	123
1418	105	6
1419	100	3
1420	0	131
1421	89	3
1422	0	126
1423	81	0
1424	2	126
1425	79	2
1426	100	1
1427	106	0
1428	101	5
1429	0	139
1430	88	0
1431	86	0
1432	96	1
1433	2	129
1434	96	0
1435	101	2
1436	93	3
1437	107	5
1438	77	4
1439	3	121
1440	112	0
1441	2	117
1442	1	146
1443	83	1
1444	83	0
1445	0	129
1446	84	0
1447	84	1
1448	0	132
1449	0	121
1450	86	7
1451	99	2
1452	102	6
1453	113	0
1454	88	1
1455	103	0
1456	77	17
1457	0	128
1458	97	6
1459	106	1
1460	105	0
1461	80	0
1462	102	0
1463	108	1
1464	5	136
1465	98	7
1466	77	2
1467	0	139
1468	2	134
1469	40	75
1470	3	133
1471	98	8
1472	2	130
1473	1	145
1474	101	2
1475	104	0
1476	100	2
1477	96	2
1478	80	12
1479	0	109
1480	96	2
1481	2	137
1482	0	129
1483	3	122
1484	0	107
1485	0	140
1486	89	1
1487	2	127
1488	5	125
1489	0	151
1490	104	2
1491	1	136
1492	0	125
1493	104	0
1494	105	5
1495	82	0
1496	96	5
1497	0	144
1498	3	142
1499	0	139
1500	2	109
1501	103	0
1502	2	117
1503	0	132
1504	103	12
1505	2	138
1506	0	130
1507	94	4
1508	1	127
1509	87	2
1510	104	7
1511	103	1
1512	2	113
1513	0	139
1514	91	11
1515	0	120
1516	2	132
1517	84	5
1518	72	24
1519	1	97
1520	95	0
1521	121	0
1522	106	0
1523	95	0
1524	1	137
1525	1	137
1526	0	152
1527	97	0
1528	100	0
1529	0	122
1530	94	0
1531	100	0
1532	77	0
1533	97	2
1534	1	121
1535	119	2
1536	0	125
1537	92	3
1538	96	2
1539	93	8
1540	96	5
1541	80	6
1542	82	3
1543	108	2
1544	120	2
1545	1	132
1546	89	0
1547	6	136
1548	0	120
1549	1	135
1550	105	1
1551	101	1
1552	99	7
1553	100	7
1554	85	7
1555	103	0
1556	110	0
1557	40	83
1558	0	134
1559	5	131
1560	94	2
1561	10	107
1562	91	0
1563	0	97
1564	98	0
1565	84	0
1566	102	0
1567	2	146
1568	87	5
1569	79	3
1570	97	0
1571	105	2
1572	85	0
1573	0	115
1574	88	2
1575	81	1
1576	81	19
1577	91	3
1578	1	147
1579	122	0
1580	118	3
1581	89	2
1582	96	0
1583	82	16
1584	100	0
1585	79	3
1586	93	0
1587	82	11
1588	86	0
1589	0	133
1590	73	11
1591	1	122
1592	0	142
1593	101	0
1594	114	0
1595	88	1
1596	1	124
1597	84	5
1598	2	115
1599	89	0
1600	100	5
1601	95	0
1602	3	136
1603	0	132
1604	1	116
1605	1	114
1606	100	1
1607	98	3
1608	4	128
1609	69	31
1610	97	4
1611	0	119
1612	0	125
1613	94	3
1614	110	7
1615	104	5
1616	90	0
1617	95	5
1618	89	0
1619	2	115
1620	107	0
1621	92	0
1622	85	2
1623	4	118
1624	94	0
1625	3	127
1626	3	131
1627	105	2
1628	0	125
1629	85	2
1630	2	114
1631	32	97
1632	103	8
1633	0	98
1634	105	2
1635	92	13
1636	8	133
1637	1	127
1638	1	120
1639	85	1
1640	3	131
1641	107	5
1642	1	124
1643	93	0
1644	0	136
1645	86	0
1646	102	4
1647	97	0
1648	0	127
1649	0	112
1650	88	1
1651	4	120
1652	84	1
1653	0	121
1654	4	134
1655	93	0
1656	94	0
1657	104	0
1658	85	7
1659	0	126
1660	99	12
1661	2	119
1662	89	0
1663	8	114
1664	92	2
1665	98	4
1666	0	125
1667	85	4
1668	98	0
1669	93	0
1670	1	131
1671	70	0
1672	2	128
1673	81	21
1674	112	0
1675	1	141
1676	2	110
1677	86	0
1678	84	0
1679	99	1
1680	0	92
1681	95	0
1682	2	125
1683	79	0
1684	0	120
1685	89	0
1686	105	4
1687	101	3
1688	77	0
1689	0	119
1690	93	2
1691	0	130
1692	103	1
1693	96	1
1694	89	3
1695	87	2
1696	0	132
1697	90	3
1698	83	6
1699	93	2
1700	111	0
1701	0	111
1702	0	130
1703	102	1
1704	92	2
1705	93	0
1706	0	131
1707	2	110
1708	88	1
1709	86	9
1710	108	2
1711	0	143
1712	58	43
1713	110	0
1714	0	125
1715	81	2
1716	93	2
1717	97	0
1718	0	114
1719	2	128
1720	3	119
1721	2	121
1722	3	134
1723	100	6
1724	0	120
1725	70	39
1726	96	0
1727	96	1
1728	84	0
1729	101	0
1730	84	28
1731	93	0
1732	4	130
1733	106	0
1734	98	5
1735	0	134
1736	84	4
1737	92	1
1738	87	1
1739	31	87
1740	88	4
1741	103	0
1742	16	82
1743	77	2
1744	104	2
1745	94	7
1746	96	10
1747	1	130
1748	110	2
1749	111	7
1750	99	0
1751	0	126
1752	5	127
1753	90	2
1754	108	4
1755	1	141
1756	94	3
1757	0	132
1758	3	151
1759	87	0
1760	100	4
1761	1	105
1762	84	0
1763	4	132
1764	101	0
1765	0	125
1766	83	2
1767	90	1
1768	98	2
1769	75	2
1770	11	111
1771	3	122
1772	93	1
1773	97	1
1774	3	122
1775	95	0
1776	1	124
1777	0	103
1778	93	1
1779	90	7
1780	0	125
1781	91	6
1782	0	122
1783	87	0
1784	98	1
1785	99	6
1786	92	19
1787	114	0
1788	1	130
1789	3	130
1790	93	1
1791	99	0
1792	107	1
1793	99	4
1794	5	114
1795	110	1
1796	94	0
1797	106	0
1798	7	122
1799	3	110
1800	0	142
1801	93	6
1802	0	142
1803	2	126
1804	96	0
1805	5	123
1806	102	0
1807	5	133
1808	111	1
1809	90	3
1810	3	141
1811	0	121
1812	0	140
1813	78	2
1814	117	4
1815	83	23
1816	2	115
1817	1	111
1818	4	115
1819	87	1
1820	0	111
1821	0	128
1822	103	3
1823	1	123
1824	0	123
1825	80	26
1826	0	143
1827	10	123
1828	94	0
1829	80	1
1830	81	2
1831	94	0
1832	0	134
1833	102	0
1834	5	115
1835	3	120
1836	0	159
1837	103	4
1838	3	123
1839	95	0
1840	0	118
1841	107	1
1842	87	15
1843	0	119
1844	2	125
1845	92	1
1846	0	107
1847	24	84
1848	100	1
1849	87	0
1850	26	96
1851	103	0
1852	96	0
1853	0	126
1854	88	6
1855	3	116
1856	80	2
1857	95	0
1858	1	105
1859	95	0
1860	4	130
1861	90	0
1862	104	2
1863	94	2
1864	90	4
1865	8	127
1866	108	3
1867	57	60
1868	115	0
1869	86	0
1870	0	105
1871	1	122
1872	77	0
1873	86	9
1874	95	2
1875	77	0
1876	0	153
1877	97	2
1878	85	5
1879	91	3
1880	94	1
1881	124	3
1882	0	130
1883	99	4
1884	3	113
1885	1	145
1886	8	104
1887	1	108
1888	0	129
1889	29	81
1890	1	108
1891	1	129
1892	1	118
1893	99	0
1894	1	154
1895	95	0
1896	0	106
1897	1	131
1898	0	125
1899	10	118
1900	60	31
1901	62	59
1902	8	131
1903	91	1
1904	97	1
1905	1	132
1906	103	3
1907	94	0
1908	2	124
1909	98	2
1910	84	3
1911	0	129
1912	103	2
1913	45	79
1914	109	8
1915	103	0
1916	93	9
1917	98	2
1918	5	128
1919	107	0
1920	88	9
1921	99	0
1922	0	136
1923	95	0
1924	85	0
1925	2	110
1926	0	103
1927	6	112
1928	104	4
1929	104	3
1930	100	0
1931	0	134
1932	107	0
1933	2	132
1934	3	116
1935	82	1
1936	0	139
1937	87	0
1938	77	4
1939	91	0
1940	57	46
1941	0	119
1942	99	7
1943	96	0
1944	4	119
1945	100	6
1946	80	7
1947	93	0
1948	98	0
1949	103	2
1950	4	128
1951	115	0
1952	87	0
1953	93	1
1954	90	0
1955	90	2
1956	101	5
1957	101	2
1958	103	1
1959	81	5
1960	0	107
1961	88	0
1962	10	117
1963	0	128
1964	17	119
1965	109	0
1966	4	128
1967	0	122
1968	6	126
1969	1	137
1970	87	2
1971	3	130
1972	5	109
1973	114	1
1974	2	146
1975	99	1
1976	1	119
1977	89	3
1978	104	2
1979	88	0
1980	89	2
1981	4	120
1982	0	145
1983	3	123
1984	1	128
1985	2	149
1986	0	116
1987	1	118
1988	105	2
1989	0	111
1990	14	118
1991	91	4
1992	90	4
1993	3	128
1994	54	78
1995	0	121
1996	0	131
1997	0	135
1998	20	93
1999	0	109
[truncated: 8,001 more rows]
