# Supplementary material for: Generalized method of moments for estimating parameters of stochastic reaction networks
Source: BMC Syst Biol. 2016 Oct 21;10:98. doi: 10.1186/s12918-016-0342-8 (PMC5073941; doi:10.1186/s12918-016-0342-8)
Supplement: Additional file 2 — Matlab code and data. This file contains the Matlab codes and samples which were used to produce the results. (GZ 9349 kb) [file 12918_2016_342_MOESM2_ESM.gz › Data/Exclusive Switch/samples/30/t002.csv]

trajectory	P1	P2
1	0	84
2	0	77
3	60	3
4	51	0
5	68	3
6	54	3
7	75	3
8	56	2
9	2	87
10	4	73
11	36	57
12	58	6
13	0	85
14	2	81
15	38	0
16	59	5
17	53	0
18	25	47
19	8	81
20	68	0
21	0	79
22	52	0
23	63	2
24	60	1
25	0	84
26	7	60
27	63	0
28	0	78
29	0	74
30	0	90
31	52	4
32	67	0
33	53	20
34	0	67
35	43	46
36	1	77
37	55	0
38	58	1
39	0	76
40	51	0
41	10	69
42	0	77
43	0	85
44	0	74
45	60	6
46	3	73
47	53	0
48	58	0
49	0	67
50	65	0
51	75	0
52	63	8
53	60	0
54	4	82
55	48	8
56	1	91
57	36	26
58	0	79
59	64	9
60	0	86
61	59	2
62	60	3
63	4	75
64	9	74
65	61	2
66	60	3
67	59	1
68	3	81
69	59	0
70	1	61
71	5	88
72	59	1
73	0	74
74	0	80
75	71	0
76	5	88
77	57	0
78	1	78
79	58	0
80	0	74
81	0	78
82	74	0
83	7	72
84	0	70
85	60	9
86	0	68
87	0	83
88	48	11
89	0	82
90	2	76
91	1	76
92	57	0
93	59	5
94	57	9
95	31	46
96	0	58
97	0	75
98	54	19
99	3	77
100	55	0
101	58	0
102	64	4
103	59	0
104	9	88
105	5	79
106	5	83
107	15	66
108	1	82
109	64	0
110	12	68
111	53	14
112	0	70
113	1	92
114	83	0
115	81	2
116	51	0
117	62	6
118	18	74
119	25	40
120	0	72
121	51	0
122	59	0
123	48	8
124	54	0
125	54	10
126	0	78
127	56	3
128	60	0
129	45	12
130	60	10
131	55	4
132	63	3
133	54	0
134	0	95
135	64	0
136	6	76
137	3	74
138	0	55
139	58	1
140	1	85
141	53	0
142	55	0
143	2	91
144	3	81
145	56	0
146	67	2
147	0	85
148	49	0
149	21	39
150	0	74
151	1	77
152	62	0
153	43	0
154	54	3
155	58	2
156	53	2
157	53	9
158	56	0
159	2	75
160	3	65
161	57	0
162	71	0
163	0	75
164	63	1
165	0	83
166	53	0
167	0	69
168	60	3
169	0	91
170	25	63
171	4	75
172	53	1
173	72	0
174	63	3
175	61	0
176	65	0
177	3	71
178	73	0
179	60	6
180	0	85
181	67	6
182	63	0
183	5	65
184	54	8
185	70	0
186	11	61
187	0	70
188	4	69
189	0	77
190	6	64
191	55	1
192	58	0
193	0	61
194	67	2
195	57	3
196	56	0
197	0	76
198	46	13
199	0	72
200	4	78
201	50	2
202	42	3
203	62	6
204	10	73
205	54	0
206	0	69
207	54	0
208	0	88
209	59	7
210	0	79
211	3	72
212	55	0
213	0	90
214	61	2
215	49	1
216	71	0
217	48	3
218	45	5
219	0	79
220	52	2
221	1	84
222	70	1
223	6	86
224	0	65
225	0	85
226	5	64
227	66	1
228	3	65
229	57	14
230	61	9
231	51	5
232	45	27
233	55	0
234	75	1
235	7	79
236	0	83
237	62	10
238	61	3
239	54	8
240	21	68
241	0	92
242	64	14
243	0	82
244	0	88
245	61	1
246	2	92
247	0	62
248	67	1
249	33	57
250	2	72
251	61	0
252	0	81
253	1	81
254	61	1
255	64	0
256	56	3
257	68	6
258	0	85
259	62	3
260	56	2
261	65	1
262	0	66
263	43	36
264	1	84
265	0	94
266	26	35
267	2	61
268	67	0
269	49	3
270	69	2
271	0	66
272	0	89
273	60	0
274	56	0
275	77	1
276	47	0
277	68	0
278	45	10
279	0	81
280	60	2
281	0	100
282	1	73
283	60	7
284	72	8
285	1	79
286	60	0
287	4	97
288	55	2
289	55	3
290	58	3
291	49	3
292	2	76
293	55	7
294	0	78
295	63	0
296	0	72
297	2	89
298	56	8
299	1	76
300	50	3
301	0	73
302	48	13
303	57	7
304	39	10
305	50	0
306	47	2
307	45	11
308	3	80
309	0	82
310	2	90
311	44	26
312	0	83
313	7	68
314	0	78
315	48	7
316	3	79
317	56	1
318	22	62
319	61	0
320	55	0
321	52	14
322	2	75
323	0	83
324	62	0
325	55	11
326	74	3
327	76	2
328	63	4
329	1	92
330	44	5
331	2	76
332	36	47
333	55	0
334	64	6
335	1	81
336	4	74
337	42	0
338	76	1
339	0	73
340	55	12
341	62	8
342	2	78
343	0	59
344	58	0
345	62	7
346	66	9
347	57	2
348	46	8
349	0	80
350	60	21
351	75	1
352	0	70
353	9	67
354	49	15
355	58	0
356	0	72
357	76	1
358	3	82
359	0	59
360	1	78
361	3	85
362	61	14
363	50	4
364	0	79
365	51	3
366	50	0
367	49	6
368	0	72
369	79	0
370	66	9
371	50	2
372	6	78
373	60	6
374	57	0
375	61	1
376	0	73
377	72	13
378	61	0
379	68	5
380	72	6
381	0	88
382	6	80
383	58	17
384	55	1
385	5	62
386	3	64
387	65	2
388	2	62
389	68	2
390	6	88
391	51	2
392	2	75
393	0	94
394	59	0
395	0	75
396	9	83
397	67	10
398	4	65
399	1	66
400	51	0
401	56	2
402	68	0
403	0	77
404	0	86
405	61	3
406	7	80
407	63	0
408	0	63
409	4	66
410	59	3
411	0	75
412	0	73
413	37	41
414	0	84
415	2	68
416	65	9
417	0	78
418	67	4
419	2	79
420	50	0
421	0	78
422	77	2
423	4	90
424	12	84
425	9	78
426	3	79
427	5	61
428	55	1
429	0	78
430	3	82
431	4	78
432	59	9
433	2	87
434	56	0
435	7	70
436	62	7
437	0	79
438	51	3
439	54	2
440	1	68
441	0	83
442	1	67
443	0	69
444	75	14
445	46	0
446	1	74
447	69	5
448	1	94
449	4	84
450	0	76
451	71	0
452	68	0
453	54	0
454	49	0
455	47	0
456	49	0
457	0	73
458	1	81
459	22	52
460	0	74
461	61	0
462	6	76
463	64	0
464	43	9
465	1	77
466	63	6
467	53	0
468	62	8
469	45	0
470	58	0
471	0	71
472	44	29
473	57	0
474	6	82
475	0	74
476	3	68
477	71	1
478	0	88
479	3	64
480	0	75
481	48	0
482	0	83
483	58	2
484	58	12
485	0	92
486	0	84
487	5	91
488	6	71
489	52	8
490	63	5
491	66	7
492	2	85
493	65	0
494	6	74
495	59	0
496	65	1
497	66	5
498	3	89
499	2	90
500	61	6
501	76	1
502	9	81
503	11	69
504	59	8
505	5	82
506	42	0
507	61	7
508	37	46
509	69	0
510	54	0
511	48	9
512	10	68
513	58	0
514	56	0
515	2	81
516	64	0
517	0	73
518	2	92
519	55	6
520	1	90
521	31	52
522	60	0
523	58	0
524	4	80
525	50	4
526	7	68
527	58	0
528	1	82
529	58	1
530	63	0
531	50	0
532	0	75
533	53	1
534	0	79
535	0	80
536	53	0
537	61	2
538	54	0
539	55	0
540	61	5
541	60	3
542	49	5
543	0	81
544	0	69
545	1	91
546	6	56
547	67	5
548	1	77
549	51	0
550	60	3
551	50	0
552	53	0
553	54	2
554	46	0
555	34	44
556	64	2
557	63	8
558	52	0
559	58	0
560	2	79
561	0	77
562	3	73
563	46	0
564	0	76
565	1	84
566	0	75
567	58	3
568	51	4
569	1	79
570	0	78
571	55	3
572	0	70
573	30	46
574	0	77
575	0	83
576	68	7
577	24	58
578	0	78
579	57	9
580	0	83
581	45	3
582	19	62
583	6	84
584	2	96
585	44	0
586	49	0
587	65	5
588	58	2
589	63	0
590	63	7
591	0	65
592	71	2
593	0	79
594	2	78
595	0	87
596	62	0
597	70	1
598	0	85
599	62	0
600	0	75
601	3	76
602	10	45
603	0	82
604	58	0
605	1	82
606	63	6
607	62	6
608	60	0
609	3	70
610	0	77
611	54	7
612	1	83
613	0	81
614	0	88
615	66	0
616	50	12
617	64	0
618	2	83
619	58	0
620	57	2
621	2	79
622	0	80
623	66	2
624	56	6
625	61	0
626	63	11
627	72	2
628	57	0
629	3	84
630	6	79
631	0	68
632	4	56
633	0	95
634	65	0
635	0	90
636	3	72
637	1	69
638	58	0
639	57	6
640	56	4
641	72	0
642	0	95
643	47	1
644	51	2
645	0	75
646	2	69
647	58	0
648	58	0
649	0	71
650	0	74
651	53	4
652	0	78
653	52	3
654	53	15
655	60	0
656	59	0
657	0	84
658	58	3
659	3	63
660	66	0
661	0	84
662	6	70
663	56	1
664	61	0
665	7	79
666	55	11
667	64	9
668	63	4
669	67	0
670	64	0
671	58	2
672	0	81
673	64	0
674	57	0
675	56	5
676	5	76
677	57	2
678	5	76
679	0	85
680	57	0
681	0	79
682	10	78
683	56	6
684	1	83
685	0	71
686	1	85
687	0	79
688	63	0
689	63	2
690	54	2
691	58	0
692	73	2
693	3	72
694	0	79
695	56	0
696	53	0
697	62	0
698	63	1
699	63	8
700	55	0
701	64	0
702	51	6
703	0	84
704	0	75
705	67	5
706	58	1
707	65	1
708	59	8
709	55	4
710	0	75
711	3	69
712	68	0
713	1	104
714	39	5
715	50	0
716	57	0
717	0	64
718	0	65
719	0	64
720	57	1
721	4	81
722	66	5
723	2	79
724	46	7
725	1	89
726	0	92
727	0	84
728	58	2
729	81	5
730	0	78
731	0	67
732	0	78
733	15	67
734	5	88
735	69	1
736	57	3
737	1	77
738	56	3
739	0	65
740	46	2
741	6	82
742	62	1
743	11	86
744	48	17
745	52	0
746	4	68
747	46	0
748	65	0
749	71	0
750	58	2
751	57	0
752	30	42
753	39	28
754	57	0
755	4	67
756	41	12
757	2	81
758	72	5
759	0	77
760	72	0
761	61	4
762	59	0
763	62	9
764	61	8
765	56	0
766	55	7
767	0	62
768	13	70
769	49	5
770	57	1
771	56	0
772	2	83
773	0	78
774	4	73
775	0	110
776	18	62
777	53	17
778	50	3
779	64	1
780	0	72
781	71	0
782	2	80
783	45	4
784	0	79
785	54	14
786	3	95
787	46	0
788	2	79
789	0	77
790	54	2
791	68	8
792	0	78
793	58	0
794	6	86
795	61	4
796	50	0
797	1	82
798	53	7
799	7	87
800	0	87
801	1	70
802	64	0
803	0	68
804	1	55
805	3	70
806	56	0
807	0	92
808	7	84
809	0	89
810	2	86
811	2	65
812	0	77
813	1	64
814	17	56
815	11	55
816	5	65
817	69	2
818	0	62
819	0	68
820	0	59
821	76	4
822	3	82
823	45	12
824	60	2
825	60	10
826	55	0
827	5	84
828	76	13
829	2	83
830	2	71
831	65	9
832	55	8
833	45	10
834	54	16
835	66	9
836	1	82
837	48	0
838	68	5
839	52	0
840	68	0
841	56	0
842	44	0
843	0	70
844	70	1
845	56	0
846	51	0
847	56	4
848	6	81
849	8	87
850	47	0
851	1	85
852	0	77
853	2	84
854	60	5
855	0	80
856	1	93
857	2	79
858	2	93
859	57	0
860	0	93
861	0	82
862	4	85
863	58	7
864	55	2
865	53	5
866	55	4
867	60	1
868	51	8
869	41	0
870	0	86
871	0	80
872	59	0
873	21	51
874	1	88
875	0	78
876	0	85
877	47	3
878	6	90
879	57	0
880	58	0
881	63	8
882	60	0
883	1	61
884	56	4
885	34	29
886	58	14
887	0	74
888	48	9
889	58	4
890	0	80
891	0	82
892	62	0
893	74	3
894	56	1
895	45	21
896	0	81
897	61	0
898	0	68
899	7	91
900	65	1
901	0	79
902	59	14
903	3	83
904	61	0
905	64	3
906	62	0
907	35	32
908	60	1
909	57	0
910	4	89
911	32	50
912	64	0
913	0	86
914	51	0
915	62	0
916	0	71
917	73	0
918	53	1
919	0	81
920	73	0
921	0	74
922	0	85
923	0	84
924	66	0
925	0	54
926	12	72
927	3	69
928	47	0
929	58	0
930	54	0
931	8	66
932	0	88
933	49	0
934	56	0
935	0	66
936	65	3
937	50	4
938	7	76
939	60	2
940	71	0
941	66	0
942	53	0
943	52	0
944	14	68
945	12	72
946	2	84
947	0	91
948	0	69
949	0	73
950	70	7
951	7	77
952	46	6
953	60	4
954	53	10
955	0	88
956	4	66
957	57	5
958	55	8
959	58	6
960	56	2
961	50	6
962	43	33
963	1	79
964	0	80
965	49	7
966	13	80
967	64	1
968	74	2
969	2	67
970	68	1
971	52	0
972	47	1
973	2	65
974	7	68
975	68	2
976	0	61
977	79	4
978	29	38
979	66	3
980	65	2
981	0	85
982	57	2
983	67	3
984	0	76
985	53	3
986	1	77
987	13	81
988	64	1
989	0	86
990	5	78
991	53	4
992	0	81
993	0	77
994	0	80
995	65	0
996	3	89
997	46	3
998	3	78
999	0	85
1000	61	0
1001	43	21
1002	2	82
1003	48	9
1004	6	73
1005	43	12
1006	51	0
1007	2	72
1008	0	82
1009	50	0
1010	0	69
1011	62	1
1012	0	73
1013	72	8
1014	1	79
1015	44	0
1016	51	0
1017	63	5
1018	8	82
1019	76	0
1020	9	76
1021	0	86
1022	53	4
1023	45	1
1024	1	60
1025	3	83
1026	53	4
1027	63	2
1028	59	2
1029	45	8
1030	0	101
1031	0	82
1032	63	0
1033	0	89
1034	58	3
1035	59	0
1036	54	14
1037	59	0
1038	55	0
1039	0	96
1040	4	84
1041	66	1
1042	1	82
1043	54	3
1044	58	2
1045	0	90
1046	60	1
1047	6	77
1048	57	0
1049	17	63
1050	1	76
1051	0	79
1052	52	2
1053	60	8
1054	63	1
1055	0	80
1056	0	76
1057	3	87
1058	50	0
1059	0	50
1060	2	82
1061	60	7
1062	54	0
1063	0	76
1064	78	2
1065	68	3
1066	52	5
1067	1	73
1068	55	0
1069	53	0
1070	0	71
1071	61	5
1072	64	2
1073	8	66
1074	51	3
1075	63	1
1076	38	40
1077	0	56
1078	6	74
1079	1	66
1080	0	91
1081	9	68
1082	18	92
1083	2	74
1084	1	76
1085	65	0
1086	9	97
1087	2	77
1088	0	70
1089	60	0
1090	54	0
1091	55	1
1092	60	0
1093	72	1
1094	70	6
1095	72	0
1096	42	37
1097	0	65
1098	0	80
1099	51	3
1100	63	0
1101	52	4
1102	61	2
1103	39	0
1104	9	88
1105	56	1
1106	2	80
1107	56	0
1108	33	49
1109	52	11
1110	2	82
1111	54	0
1112	4	76
1113	0	70
1114	64	1
1115	2	72
1116	3	69
1117	0	69
1118	70	0
1119	9	94
1120	60	0
1121	57	1
1122	0	75
1123	60	0
1124	61	2
1125	2	63
1126	56	0
1127	0	109
1128	28	39
1129	0	71
1130	59	0
1131	2	80
1132	4	81
1133	53	0
1134	61	2
1135	48	1
1136	55	3
1137	51	1
1138	58	0
1139	7	68
1140	53	0
1141	0	71
1142	59	11
1143	6	77
1144	68	4
1145	63	0
1146	0	78
1147	0	76
1148	11	79
1149	0	70
1150	3	80
1151	58	0
1152	5	82
1153	59	0
1154	62	3
1155	68	4
1156	62	0
1157	46	0
1158	0	70
1159	0	80
1160	74	4
1161	63	5
1162	51	10
1163	67	0
1164	3	85
1165	1	74
1166	0	74
1167	58	3
1168	50	18
1169	4	88
1170	76	0
1171	0	72
1172	0	88
1173	56	0
1174	0	88
1175	37	40
1176	1	72
1177	74	0
1178	1	84
1179	66	10
1180	2	74
1181	73	7
1182	6	74
1183	18	60
1184	3	74
1185	65	3
1186	6	80
1187	55	2
1188	59	2
1189	45	4
1190	2	66
1191	57	0
1192	4	67
1193	64	0
1194	54	1
1195	0	80
1196	57	0
1197	0	95
1198	52	0
1199	59	10
1200	80	7
1201	63	7
1202	52	17
1203	2	86
1204	58	0
1205	0	84
1206	8	81
1207	0	84
1208	7	66
1209	57	2
1210	51	2
1211	4	62
1212	68	0
1213	68	5
1214	32	25
1215	68	0
1216	56	6
1217	57	19
1218	3	75
1219	1	81
1220	1	65
1221	3	82
1222	6	72
1223	56	10
1224	80	0
1225	0	75
1226	47	0
1227	64	11
1228	51	0
1229	65	0
1230	67	0
1231	51	2
1232	0	72
1233	51	6
1234	4	86
1235	60	0
1236	2	89
1237	74	0
1238	45	9
1239	0	79
1240	0	79
1241	0	72
1242	61	2
1243	0	68
1244	53	3
1245	77	0
1246	3	82
1247	41	4
1248	1	80
1249	0	76
1250	61	0
1251	49	0
1252	1	80
1253	4	72
1254	4	103
1255	48	0
1256	4	68
1257	0	80
1258	61	1
1259	4	69
1260	2	81
1261	4	103
1262	52	14
1263	62	2
1264	45	8
1265	1	71
1266	1	65
1267	2	76
1268	1	73
1269	0	84
1270	0	68
1271	15	75
1272	1	89
1273	2	94
1274	49	0
1275	61	0
1276	68	0
1277	57	5
1278	63	0
1279	62	4
1280	69	2
1281	80	0
1282	55	0
1283	9	79
1284	0	74
1285	51	7
1286	5	78
1287	10	77
1288	1	73
1289	1	88
1290	56	1
1291	2	82
1292	65	0
1293	0	67
1294	64	0
1295	0	74
1296	53	0
1297	51	0
1298	6	74
1299	1	89
1300	47	0
1301	60	1
1302	0	69
1303	43	2
1304	61	8
1305	56	0
1306	62	1
1307	53	0
1308	59	0
1309	2	86
1310	3	83
1311	0	94
1312	54	0
1313	63	0
1314	0	78
1315	0	60
1316	0	70
1317	50	0
1318	46	18
1319	68	0
1320	56	5
1321	54	2
1322	4	79
1323	0	73
1324	56	0
1325	46	0
1326	59	0
1327	52	5
1328	77	7
1329	0	97
1330	1	75
1331	51	0
1332	55	12
1333	57	0
1334	59	0
1335	63	2
1336	2	84
1337	68	13
1338	0	71
1339	62	0
1340	1	85
1341	4	67
1342	2	68
1343	1	76
1344	54	0
1345	44	1
1346	0	81
1347	47	15
1348	7	62
1349	0	74
1350	0	80
1351	54	0
1352	69	0
1353	73	4
1354	4	79
1355	51	0
1356	56	2
1357	39	4
1358	52	1
1359	65	0
1360	2	102
1361	36	38
1362	1	61
1363	0	77
1364	0	72
1365	0	87
1366	0	74
1367	39	27
1368	7	70
1369	63	2
1370	48	11
1371	6	74
1372	0	84
1373	69	0
1374	57	7
1375	9	70
1376	7	68
1377	0	85
1378	53	7
1379	59	2
1380	0	95
1381	71	7
1382	0	66
1383	64	4
1384	59	0
1385	51	3
1386	0	70
1387	2	73
1388	55	0
1389	49	7
1390	63	7
1391	62	2
1392	2	79
1393	58	1
1394	1	66
1395	50	0
1396	44	1
1397	55	6
1398	3	88
1399	1	66
1400	50	16
1401	0	93
1402	65	0
1403	60	0
1404	54	10
1405	0	81
1406	54	2
1407	71	0
1408	0	79
1409	10	68
1410	62	1
1411	46	13
1412	0	72
1413	63	4
1414	77	0
1415	53	1
1416	0	82
1417	51	0
1418	54	5
1419	42	0
1420	57	7
1421	0	85
1422	58	45
1423	63	10
1424	48	27
1425	56	7
1426	1	85
1427	1	72
1428	57	1
1429	0	68
1430	67	3
1431	21	58
1432	46	19
1433	65	0
1434	65	0
1435	8	73
1436	60	12
1437	49	0
1438	60	6
1439	0	89
1440	2	60
1441	0	82
1442	0	85
1443	41	35
1444	37	36
1445	61	0
1446	7	63
1447	0	91
1448	59	5
1449	0	59
1450	24	57
1451	56	1
1452	61	2
1453	57	0
1454	15	67
1455	0	68
1456	2	76
1457	54	0
1458	60	0
1459	5	73
1460	57	1
1461	0	75
1462	7	72
1463	3	81
1464	0	87
1465	5	84
1466	73	1
1467	36	16
1468	0	75
1469	0	74
1470	0	96
1471	52	7
1472	46	0
1473	1	72
1474	60	0
1475	57	0
1476	46	25
1477	2	67
1478	3	77
1479	61	2
1480	4	81
1481	59	5
1482	0	80
1483	50	0
1484	51	0
1485	53	0
1486	71	0
1487	60	1
1488	55	1
1489	56	1
1490	56	0
1491	0	91
1492	0	84
1493	70	1
1494	1	69
1495	0	92
1496	68	0
1497	53	14
1498	56	0
1499	60	1
1500	0	85
1501	60	0
1502	63	0
1503	1	67
1504	0	86
1505	67	12
1506	75	0
1507	51	0
1508	63	0
1509	48	0
1510	53	0
1511	69	0
1512	0	74
1513	0	73
1514	1	84
1515	1	81
1516	57	12
1517	61	7
1518	0	80
1519	67	6
1520	0	81
1521	56	0
1522	3	89
1523	0	95
1524	23	47
1525	71	0
1526	62	2
1527	1	67
1528	60	0
1529	53	0
1530	8	95
1531	9	65
1532	4	75
1533	0	76
1534	0	59
1535	45	0
1536	70	0
1537	0	76
1538	24	56
1539	55	3
1540	0	73
1541	3	64
1542	60	7
1543	66	3
1544	6	73
1545	2	63
1546	39	34
1547	63	0
1548	64	15
1549	64	1
1550	63	6
1551	0	90
1552	63	0
1553	42	25
1554	48	4
1555	67	2
1556	0	76
1557	1	74
1558	55	0
1559	68	0
1560	75	6
1561	61	2
1562	6	90
1563	0	62
1564	0	76
1565	68	3
1566	24	59
1567	0	78
1568	0	81
1569	0	87
1570	1	75
1571	4	89
1572	52	0
1573	57	12
1574	45	28
1575	61	3
1576	55	0
1577	65	7
1578	0	71
1579	59	0
1580	0	82
1581	0	88
1582	75	0
1583	54	4
1584	61	2
1585	71	0
1586	66	1
1587	5	73
1588	42	40
1589	0	74
1590	41	19
1591	49	4
1592	0	79
1593	55	6
1594	3	84
1595	63	1
1596	57	3
1597	0	89
1598	56	2
1599	3	80
1600	3	69
1601	60	0
1602	51	0
1603	54	1
1604	58	4
1605	3	74
1606	1	84
1607	49	11
1608	2	85
1609	0	103
1610	66	3
1611	12	69
1612	0	75
1613	53	1
1614	62	7
1615	53	10
1616	77	1
1617	70	0
1618	0	84
1619	4	79
1620	0	91
1621	2	65
1622	44	4
1623	2	72
1624	72	1
1625	0	77
1626	68	1
1627	56	0
1628	2	82
1629	0	76
1630	63	0
1631	54	5
1632	4	85
1633	61	0
1634	68	3
1635	61	0
1636	0	69
1637	0	79
1638	71	3
1639	64	0
1640	50	0
1641	4	69
1642	67	0
1643	61	5
1644	51	5
1645	56	2
1646	58	3
1647	56	1
1648	60	3
1649	66	0
1650	0	76
1651	63	0
1652	41	0
1653	0	71
1654	60	6
1655	0	86
1656	65	0
1657	59	3
1658	66	1
1659	1	91
1660	0	74
1661	5	59
1662	1	77
1663	11	84
1664	0	68
1665	45	3
1666	66	0
1667	61	0
1668	48	0
1669	0	94
1670	0	88
1671	58	6
1672	51	13
1673	58	9
1674	0	97
1675	3	86
1676	0	95
1677	54	0
1678	2	85
1679	2	81
1680	2	86
1681	56	3
1682	0	64
1683	65	0
1684	7	72
1685	0	75
1686	52	4
1687	0	80
1688	64	0
1689	71	0
1690	57	3
1691	0	70
1692	33	40
1693	62	1
1694	53	2
1695	66	14
1696	0	91
1697	63	3
1698	57	13
1699	49	0
1700	61	0
1701	67	12
1702	70	4
1703	1	80
1704	22	58
1705	79	0
1706	0	82
1707	64	0
1708	0	74
1709	47	16
1710	58	0
1711	7	87
1712	39	4
1713	55	9
1714	53	6
1715	64	3
1716	62	6
1717	7	77
1718	68	2
1719	0	78
1720	5	80
1721	31	25
1722	0	82
1723	0	84
1724	42	6
1725	44	3
1726	8	89
1727	68	0
1728	45	0
1729	57	2
1730	66	3
1731	27	39
1732	67	8
1733	55	6
1734	62	8
1735	0	82
1736	57	13
1737	79	0
1738	54	1
1739	53	0
1740	49	0
1741	55	16
1742	62	0
1743	0	74
1744	70	1
1745	53	0
1746	8	82
1747	60	0
1748	56	3
1749	66	0
1750	75	1
1751	0	66
1752	2	78
1753	0	75
1754	58	6
1755	56	5
1756	4	78
1757	0	91
1758	66	0
1759	0	89
1760	48	5
1761	0	75
1762	0	67
1763	0	81
1764	69	7
1765	50	1
1766	33	49
1767	0	71
1768	0	82
1769	67	7
1770	61	0
1771	0	84
1772	57	0
1773	60	10
1774	1	89
1775	5	75
1776	67	8
1777	68	4
1778	0	85
1779	65	1
1780	11	79
1781	58	3
1782	64	2
1783	0	106
1784	58	4
1785	2	74
1786	1	77
1787	76	0
1788	51	3
1789	58	2
1790	2	92
1791	6	71
1792	0	66
1793	3	71
1794	53	0
1795	57	3
1796	6	69
1797	5	64
1798	60	9
1799	51	0
1800	52	12
1801	0	72
1802	0	81
1803	70	5
1804	12	54
1805	3	71
1806	0	87
1807	0	75
1808	62	6
1809	0	80
1810	0	87
1811	61	1
1812	38	53
1813	1	71
1814	65	2
1815	60	0
1816	0	75
1817	55	3
1818	0	78
1819	50	1
1820	9	73
1821	50	7
1822	4	73
1823	4	81
1824	70	0
1825	25	61
1826	60	2
1827	12	51
1828	0	76
1829	53	0
1830	47	0
1831	51	0
1832	44	33
1833	0	87
1834	40	13
1835	58	4
1836	55	3
1837	0	88
1838	52	0
1839	11	83
1840	50	0
1841	66	4
1842	68	5
1843	0	88
1844	0	71
1845	0	82
1846	9	77
1847	69	15
1848	74	0
1849	47	0
1850	38	3
1851	2	85
1852	14	69
1853	62	5
1854	2	68
1855	5	74
1856	56	5
1857	47	0
1858	67	11
1859	1	78
1860	69	0
1861	3	82
1862	0	65
1863	60	0
1864	1	84
1865	4	84
1866	6	72
1867	61	3
1868	0	80
1869	0	60
1870	64	5
1871	0	80
1872	49	27
1873	52	6
1874	59	6
1875	9	70
1876	54	5
1877	48	2
1878	68	1
1879	71	0
1880	0	70
1881	0	70
1882	63	1
1883	66	0
1884	0	87
1885	0	70
1886	76	1
1887	60	0
1888	57	0
1889	70	0
1890	10	76
1891	57	1
1892	60	8
1893	45	16
1894	0	102
1895	0	69
1896	51	0
1897	26	35
1898	5	70
1899	71	0
1900	1	77
1901	0	70
1902	1	83
1903	0	72
1904	5	71
1905	1	76
1906	58	0
1907	3	59
1908	5	76
1909	61	9
1910	7	89
1911	63	5
1912	43	0
1913	2	79
1914	54	0
1915	1	83
1916	2	73
1917	60	2
1918	61	3
1919	65	7
1920	49	2
1921	56	19
1922	52	10
1923	62	9
1924	3	87
1925	58	0
1926	69	4
1927	11	75
1928	16	48
1929	47	10
1930	1	80
1931	1	87
1932	73	7
1933	56	0
1934	54	14
1935	55	0
1936	56	10
1937	3	75
1938	0	87
1939	55	5
1940	0	80
1941	3	76
1942	6	91
1943	75	11
1944	49	3
1945	63	0
1946	63	0
1947	57	0
1948	53	0
1949	74	0
1950	7	73
1951	1	79
1952	4	102
1953	49	2
1954	56	0
1955	45	9
1956	60	1
1957	0	75
1958	54	4
1959	0	77
1960	13	50
1961	4	80
1962	3	66
1963	53	9
1964	62	2
1965	4	81
1966	59	7
1967	56	14
1968	67	10
1969	2	100
1970	65	7
1971	53	0
1972	78	0
1973	7	64
1974	4	82
1975	4	65
1976	0	88
1977	66	4
1978	2	78
1979	0	62
1980	72	3
1981	70	0
1982	46	1
1983	7	58
1984	7	75
1985	0	73
1986	0	68
1987	0	70
1988	0	92
1989	57	8
1990	56	5
1991	0	83
1992	52	1
1993	45	0
1994	1	78
1995	42	0
1996	72	3
1997	64	0
1998	66	3
1999	80	0
[truncated: 8,001 more rows]
