# Supplementary material for: Generalized method of moments for estimating parameters of stochastic reaction networks
Source: BMC Syst Biol. 2016 Oct 21;10:98. doi: 10.1186/s12918-016-0342-8 (PMC5073941; doi:10.1186/s12918-016-0342-8)
Supplement: Additional file 2 — Matlab code and data. This file contains the Matlab codes and samples which were used to produce the results. (GZ 9349 kb) [file 12918_2016_342_MOESM2_ESM.gz › Data/Exclusive Switch/samplemom.m]

%calculation of raw sample moments
function [ M ] = samplemom(P1, P2, momnum)

if momnum==2
M(:,1)=mean(P1);
M(:,2)=mean(P2);   
elseif momnum==4
M(:,1)=mean(P1);
M(:,2)=mean(P2);
M(:,3)=mean(P1.^2);
M(:,4)=mean(P2.^2);    
elseif momnum==6
M(:,1)=mean(P1);
M(:,2)=mean(P2);
M(:,3)=mean(P1.^2);
M(:,4)=mean(P2.^2);
M(:,5)=mean(P1.^3);
M(:,6)=mean(P2.^3);    
elseif momnum==8
M(:,1)=mean(P1);
M(:,2)=mean(P2);
M(:,3)=mean(P1.^2);
M(:,4)=mean(P2.^2);
M(:,5)=mean(P1.^3);
M(:,6)=mean(P2.^3);
M(:,7)=mean(P1.^4);
M(:,8)=mean(P2.^4);
elseif momnum==5
M(:,1)=mean(P1);
M(:,2)=mean(P2);
M(:,3)=mean(P1.^2);
M(:,4)=mean(P1.*P2);
M(:,5)=mean(P2.^2);
elseif momnum==9
M(:,1)=mean(P1);
M(:,2)=mean(P2);
M(:,3)=mean(P1.^2);
M(:,4)=mean(P1.*P2);
M(:,5)=mean(P2.^2);
M(:,6)=mean(P1.^3);
M(:,7)=mean((P1.^2).*P2);
M(:,8)=mean(P1.*(P2.^2));
M(:,9)=mean(P2.^3);
else
M(:,1)=mean(P1);
M(:,2)=mean(P2);
M(:,3)=mean(P1.^2);
M(:,4)=mean(P1.*P2);
M(:,5)=mean(P2.^2);
M(:,6)=mean(P1.^3);
M(:,7)=mean((P1.^2).*P2);
M(:,8)=mean(P1.*(P2.^2));
M(:,9)=mean(P2.^3);
M(:,10)=mean(P1.^4);
M(:,11)=mean((P1.^3).*P2);
M(:,12)=mean((P1.^2).*(P2.^2));
M(:,13)=mean(P1.*(P2.^3));
M(:,14)=mean(P2.^4);
end

end
