# Supplementary material for: Generalized method of moments for estimating parameters of stochastic reaction networks
Source: BMC Syst Biol. 2016 Oct 21;10:98. doi: 10.1186/s12918-016-0342-8 (PMC5073941; doi:10.1186/s12918-016-0342-8)
Supplement: Additional file 2 — Matlab code and data. This file contains the Matlab codes and samples which were used to produce the results. (GZ 9349 kb) [file 12918_2016_342_MOESM2_ESM.gz › Data/Exclusive Switch/samples/26/t002.csv]

trajectory	P1	P2
1	7	68
2	2	77
3	55	0
4	1	88
5	59	0
6	0	65
7	79	1
8	0	94
9	57	1
10	3	77
11	50	3
12	54	0
13	9	82
14	9	74
15	68	0
16	53	6
17	22	55
18	62	0
19	0	91
20	0	67
21	0	60
22	67	9
23	13	79
24	0	82
25	0	91
26	3	75
27	58	0
28	63	7
29	1	87
30	70	0
31	1	85
32	0	77
33	7	80
34	0	79
35	2	87
36	0	79
37	66	8
38	52	5
39	57	3
40	71	2
41	0	81
42	68	0
43	0	83
44	2	74
45	64	0
46	57	2
47	5	75
48	51	0
49	0	91
50	59	0
51	70	0
52	0	69
53	0	82
54	55	0
55	45	12
56	0	64
57	13	68
58	55	0
59	65	3
60	46	7
61	64	0
62	2	97
63	1	81
64	74	0
65	59	1
66	56	0
67	2	64
68	65	2
69	7	92
70	65	6
71	62	4
72	68	0
73	0	88
74	58	9
75	72	1
76	50	0
77	58	0
78	48	6
79	1	82
80	67	0
81	65	0
82	61	1
83	57	9
84	70	0
85	61	0
86	4	77
87	4	73
88	0	73
89	2	77
90	2	78
91	66	0
92	0	66
93	54	2
94	56	0
95	6	71
96	71	7
97	57	4
98	62	0
99	65	3
100	0	72
101	0	84
102	12	89
103	0	53
104	3	73
105	56	4
106	45	1
107	75	1
108	1	75
109	0	87
110	53	2
111	0	64
112	4	82
113	58	0
114	0	82
115	4	87
116	15	65
117	48	0
118	45	1
119	55	3
120	61	2
121	0	86
122	47	5
123	0	79
124	65	10
125	69	0
126	65	0
127	35	22
128	56	4
129	9	71
130	60	0
131	48	9
132	61	0
133	55	0
134	57	0
135	70	0
136	56	7
137	65	0
138	53	0
139	0	80
140	1	63
141	12	73
142	49	8
143	65	5
144	48	2
145	57	0
146	54	7
147	67	0
148	57	0
149	0	74
150	60	3
151	51	4
152	55	6
153	7	66
154	49	5
155	58	6
156	0	85
157	1	85
158	58	1
159	64	0
160	3	75
161	64	0
162	1	69
163	50	9
164	70	3
165	61	0
166	0	79
167	3	76
168	0	70
169	61	0
170	1	68
171	61	0
172	45	21
173	67	0
174	7	89
175	0	86
176	0	71
177	0	83
178	0	68
179	56	14
180	53	0
181	48	0
182	1	67
183	60	12
184	0	77
185	33	36
186	75	4
187	0	77
188	61	1
189	60	6
190	17	58
191	59	0
192	49	3
193	52	2
194	34	40
195	41	15
196	53	0
197	53	1
198	0	79
199	58	3
200	64	10
201	0	75
202	4	70
203	30	32
204	63	0
205	4	75
206	10	68
207	55	7
208	0	74
209	0	112
210	0	74
211	68	0
212	56	3
213	0	81
214	63	4
215	45	7
216	1	73
217	0	85
218	63	0
219	1	100
220	52	1
221	0	88
222	52	2
223	60	6
224	55	0
225	55	5
226	53	0
227	64	0
228	62	4
229	55	8
230	0	72
231	0	76
232	0	63
233	71	4
234	67	1
235	0	83
236	68	9
237	7	88
238	0	60
239	0	76
240	51	3
241	60	0
242	60	6
243	67	0
244	0	85
245	54	3
246	58	2
247	63	0
248	49	16
249	3	86
250	0	79
251	65	0
252	58	0
253	1	84
254	55	8
255	0	58
256	10	68
257	43	0
258	5	71
259	42	0
260	69	2
261	62	0
262	0	72
263	0	86
264	74	2
265	63	3
266	70	0
267	56	0
268	4	54
269	68	12
270	54	0
271	0	86
272	56	0
273	0	75
274	76	3
275	0	59
276	4	73
277	0	64
278	0	68
279	65	0
280	54	2
281	1	77
282	0	91
283	66	0
284	58	0
285	1	100
286	54	0
287	54	1
288	48	0
289	48	0
290	3	73
291	1	73
292	3	70
293	41	4
294	0	73
295	36	33
296	0	85
297	7	72
298	6	66
299	62	1
300	66	7
301	57	0
302	54	1
303	47	0
304	0	87
305	50	0
306	68	1
307	65	0
308	0	61
309	54	0
310	2	71
311	58	8
312	51	0
313	63	4
314	1	71
315	65	0
316	1	77
317	65	1
318	60	1
319	55	0
320	0	79
321	0	78
322	1	80
323	0	76
324	0	79
325	65	0
326	54	2
327	58	8
328	0	73
329	72	4
330	59	0
331	0	83
332	9	77
333	74	4
334	52	0
335	51	4
336	4	87
337	41	22
338	3	72
339	52	1
340	0	78
341	53	0
342	51	0
343	0	71
344	0	82
345	0	62
346	23	49
347	3	65
348	64	4
349	0	59
350	59	5
351	0	88
352	0	65
353	0	82
354	34	42
355	44	23
356	0	78
357	1	85
358	52	7
359	0	78
360	0	85
361	0	102
362	1	85
363	4	65
364	52	9
365	1	83
366	52	0
367	0	88
368	0	69
369	67	0
370	71	0
371	48	10
372	57	0
373	0	83
374	70	9
375	0	91
376	1	64
377	56	23
378	69	3
379	3	80
380	62	4
381	51	19
382	0	89
383	64	0
384	0	76
385	57	0
386	63	2
387	3	88
388	56	0
389	47	3
390	2	77
391	6	80
392	0	85
393	36	12
394	0	78
395	65	0
396	51	0
397	75	0
398	1	80
399	5	103
400	76	0
401	57	0
402	1	86
403	29	17
404	60	7
405	2	98
406	56	0
407	63	9
408	48	4
409	1	84
410	66	9
411	48	4
412	60	0
413	20	41
414	1	82
415	0	75
416	3	93
417	46	12
418	63	1
419	74	0
420	0	59
421	59	0
422	68	16
423	0	87
424	59	4
425	0	95
426	0	91
427	54	3
428	0	73
429	6	80
430	4	78
431	7	72
432	56	2
433	8	82
434	5	77
435	3	73
436	0	83
437	4	70
438	54	0
439	5	77
440	61	10
441	2	90
442	1	79
443	55	3
444	0	82
445	59	0
446	62	0
447	65	3
448	1	67
449	1	80
450	0	68
451	67	0
452	59	0
453	0	70
454	67	3
455	46	8
456	47	0
457	69	7
458	63	7
459	0	88
460	3	87
461	0	61
462	55	1
463	47	4
464	67	0
465	57	0
466	53	0
467	8	86
468	67	0
469	62	1
470	50	6
471	0	74
472	70	4
473	4	90
474	0	74
475	4	70
476	4	66
477	55	0
478	66	0
479	71	3
480	5	85
481	59	0
482	5	75
483	0	88
484	52	0
485	46	11
486	51	6
487	47	0
488	61	0
489	26	49
490	8	71
491	65	8
492	6	78
493	62	7
494	0	81
495	40	40
496	4	91
497	57	2
498	64	3
499	1	87
500	0	83
501	4	77
502	1	72
503	0	80
504	1	71
505	57	10
506	0	70
507	8	77
508	2	66
509	60	3
510	54	0
511	64	9
512	3	74
513	0	87
514	71	8
515	52	4
516	56	14
517	2	86
518	57	1
519	11	63
520	0	82
521	58	2
522	72	6
523	0	66
524	59	0
525	3	78
526	0	80
527	0	70
528	69	0
529	60	0
530	7	79
531	10	67
532	53	2
533	59	6
534	0	88
535	0	69
536	61	7
537	54	0
538	69	1
539	49	7
540	62	15
541	4	83
542	3	84
543	0	86
544	0	79
545	61	0
546	0	77
547	15	73
548	7	70
549	59	0
550	53	4
551	49	5
552	0	82
553	59	6
554	9	76
555	0	69
556	59	0
557	4	77
558	53	4
559	66	3
560	0	82
561	12	86
562	0	82
563	71	0
564	2	79
565	68	1
566	0	81
567	2	73
568	0	93
569	71	0
570	51	2
571	0	90
572	2	94
573	37	45
574	9	90
575	12	77
576	26	47
577	0	87
578	51	0
579	47	5
580	1	68
581	0	82
582	73	6
583	0	74
584	0	72
585	47	6
586	7	82
587	51	0
588	1	78
589	0	93
590	1	82
591	63	2
592	0	95
593	69	7
594	68	1
595	66	0
596	2	84
597	6	77
598	54	0
599	0	80
600	0	75
601	0	75
602	47	0
603	0	97
604	0	78
605	6	82
606	0	76
607	70	0
608	78	0
609	59	2
610	64	1
611	65	12
612	56	2
613	0	81
614	58	4
615	5	85
616	7	88
617	58	3
618	46	0
619	60	0
620	0	91
621	60	10
622	6	65
623	0	81
624	0	69
625	0	84
626	4	69
627	0	79
628	60	7
629	8	87
630	28	55
631	44	0
632	73	0
633	0	81
634	69	7
635	58	0
636	4	74
637	64	3
638	0	82
639	15	49
640	65	6
641	66	2
642	0	66
643	58	1
644	0	76
645	0	90
646	67	3
647	1	82
648	61	5
649	65	1
650	1	86
651	0	86
652	66	1
653	0	60
654	0	77
655	0	93
656	6	58
657	41	3
658	59	0
659	54	0
660	0	86
661	54	7
662	61	0
663	0	78
664	61	0
665	5	64
666	52	0
667	55	5
668	3	81
669	64	0
670	0	83
671	55	5
672	3	90
673	63	0
674	3	82
675	61	0
676	58	13
677	63	0
678	60	1
679	60	3
680	0	78
681	0	78
682	0	76
683	0	80
684	74	0
685	60	7
686	63	0
687	6	86
688	2	75
689	68	2
690	61	4
691	52	6
692	63	0
693	57	3
694	1	67
695	1	88
696	4	64
697	69	3
698	71	4
699	30	56
700	0	75
701	69	0
702	0	69
703	56	5
704	59	6
705	0	65
706	50	3
707	0	78
708	0	87
709	44	26
710	55	4
711	11	61
712	0	85
713	34	46
714	61	0
715	59	5
716	0	93
717	52	0
718	75	0
719	4	99
720	62	0
721	59	0
722	54	6
723	8	77
724	56	2
725	0	86
726	68	8
727	2	84
728	0	94
729	48	1
730	58	4
731	47	0
732	55	4
733	2	72
734	59	4
735	64	4
736	0	68
737	47	3
738	0	85
739	58	0
740	0	86
741	53	1
742	60	8
743	0	78
744	1	79
745	73	0
746	65	6
747	52	0
748	62	0
749	64	6
750	64	4
751	1	81
752	0	76
753	53	0
754	0	73
755	55	6
756	57	0
757	64	5
758	0	74
759	12	91
760	0	86
761	0	105
762	0	79
763	66	0
764	57	4
765	3	83
766	57	10
767	57	0
768	51	15
769	2	78
770	10	85
771	4	86
772	56	5
773	59	0
774	63	5
775	3	73
776	0	75
777	63	3
778	0	92
779	3	82
780	65	3
781	5	81
782	3	74
783	73	0
784	2	73
785	0	78
786	61	0
787	62	0
788	63	1
789	73	7
790	47	0
791	63	0
792	57	0
793	0	58
794	0	92
795	57	3
796	60	0
797	52	20
798	58	3
799	53	10
800	42	0
801	54	0
802	69	1
803	0	63
804	4	88
805	59	0
806	2	80
807	67	4
808	45	4
809	61	0
810	59	0
811	58	0
812	8	83
813	62	0
814	51	0
815	71	4
816	63	17
817	65	11
818	1	83
819	48	16
820	0	77
821	2	68
822	3	85
823	2	91
824	53	0
825	3	70
826	66	1
827	0	84
828	38	32
829	0	94
830	60	13
831	0	71
832	58	0
833	62	0
834	4	87
835	53	9
836	69	9
837	62	0
838	64	5
839	56	13
840	0	61
841	56	0
842	46	1
843	59	1
844	62	8
845	60	5
846	65	0
847	3	60
848	52	0
849	4	79
850	0	81
851	43	3
852	62	0
853	1	82
854	5	77
855	62	1
856	7	66
857	63	1
858	66	1
859	70	6
860	0	83
861	0	74
862	5	79
863	64	0
864	1	72
865	70	11
866	6	82
867	0	71
868	0	77
869	55	10
870	3	70
871	3	67
872	40	0
873	56	0
874	68	0
875	54	0
876	66	0
877	0	77
878	70	0
879	61	1
880	75	0
881	55	7
882	62	2
883	34	44
884	0	73
885	3	90
886	44	0
887	51	0
888	47	0
889	69	10
890	60	0
891	64	4
892	55	12
893	5	67
894	1	83
895	1	80
896	1	98
897	0	70
898	1	85
899	1	80
900	67	0
901	66	8
902	44	29
903	54	12
904	0	82
905	55	11
906	54	5
907	0	82
908	57	4
909	54	9
910	51	33
911	57	3
912	59	2
913	0	69
914	3	83
915	56	0
916	53	0
917	0	69
918	0	79
919	3	61
920	53	0
921	3	75
922	1	73
923	54	0
924	64	1
925	0	76
926	0	79
927	25	56
928	5	92
929	1	77
930	57	8
931	3	65
932	69	0
933	59	5
934	0	79
935	60	8
936	57	17
937	60	4
938	71	0
939	72	0
940	50	1
941	60	0
942	0	73
943	60	0
944	5	74
945	65	0
946	0	65
947	7	76
948	1	78
949	0	84
950	0	79
951	11	67
952	56	2
953	62	0
954	50	0
955	1	76
956	7	85
957	60	0
958	0	83
959	48	1
960	73	1
961	71	0
962	50	1
963	58	0
964	3	78
965	61	1
966	1	79
967	23	71
968	65	3
969	3	64
970	65	0
971	0	78
972	49	0
973	48	0
974	0	78
975	65	4
976	0	69
977	0	72
978	51	0
979	66	3
980	3	85
981	0	65
982	5	79
983	63	0
984	57	0
985	75	2
986	62	0
987	7	76
988	61	0
989	1	69
990	54	0
991	0	76
992	59	6
993	1	83
994	63	10
995	61	0
996	56	3
997	0	80
998	0	83
999	60	8
1000	56	0
1001	57	0
1002	62	0
1003	59	2
1004	0	72
1005	0	79
1006	5	76
1007	54	8
1008	84	0
1009	57	19
1010	10	50
1011	5	78
1012	67	6
1013	1	69
1014	48	1
1015	60	5
1016	63	0
1017	0	87
1018	54	3
1019	0	78
1020	68	12
1021	0	70
1022	65	0
1023	3	73
1024	62	10
1025	0	70
1026	56	4
1027	55	0
1028	62	3
1029	9	56
1030	0	83
1031	63	8
1032	54	0
1033	50	0
1034	0	74
1035	2	84
1036	65	5
1037	64	4
1038	53	0
1039	56	0
1040	72	0
1041	9	90
1042	0	66
1043	1	83
1044	0	77
1045	48	3
1046	45	3
1047	4	77
1048	49	3
1049	8	74
1050	3	64
1051	67	9
1052	67	6
1053	1	78
1054	55	8
1055	63	0
1056	4	81
1057	55	0
1058	60	6
1059	1	88
1060	62	1
1061	0	76
1062	53	0
1063	50	6
1064	23	57
1065	0	71
1066	0	72
1067	0	76
1068	64	0
1069	62	1
1070	51	9
1071	47	0
1072	5	73
1073	40	48
1074	59	2
1075	8	72
1076	57	0
1077	56	0
1078	68	0
1079	67	2
1080	0	76
1081	0	69
1082	1	73
1083	0	80
1084	2	79
1085	2	74
1086	57	16
1087	63	4
1088	0	76
1089	54	4
1090	54	8
1091	69	3
1092	0	78
1093	0	73
1094	57	0
1095	55	2
1096	50	10
1097	1	86
1098	14	59
1099	71	0
1100	4	76
1101	56	1
1102	68	7
1103	66	0
1104	60	5
1105	52	0
1106	3	76
1107	0	78
1108	69	0
1109	56	5
1110	50	0
1111	6	87
1112	52	8
1113	0	73
1114	57	0
1115	50	2
1116	1	83
1117	4	70
1118	63	0
1119	67	5
1120	49	5
1121	1	85
1122	52	14
1123	63	3
1124	58	14
1125	0	82
1126	46	0
1127	52	0
1128	46	8
1129	0	75
1130	49	0
1131	55	1
1132	0	87
1133	60	11
1134	65	0
1135	0	76
1136	53	6
1137	61	3
1138	2	76
1139	52	0
1140	63	0
1141	76	0
1142	66	8
1143	4	86
1144	0	94
1145	52	4
1146	0	86
1147	56	0
1148	64	0
1149	0	80
1150	62	7
1151	0	69
1152	53	1
1153	52	1
1154	4	84
1155	0	74
1156	62	6
1157	58	0
1158	0	84
1159	56	5
1160	67	11
1161	1	74
1162	54	2
1163	53	0
1164	0	74
1165	66	0
1166	1	75
1167	56	1
1168	8	86
1169	61	5
1170	69	0
1171	6	71
1172	51	7
1173	61	13
1174	3	61
1175	45	2
1176	0	82
1177	66	0
1178	0	87
1179	0	65
1180	4	74
1181	0	85
1182	0	75
1183	5	70
1184	60	0
1185	51	2
1186	6	69
1187	62	5
1188	1	80
1189	57	3
1190	1	59
1191	58	0
1192	47	0
1193	66	0
1194	8	74
1195	0	72
1196	0	75
1197	0	82
1198	0	89
1199	69	2
1200	63	0
1201	59	0
1202	58	0
1203	58	1
1204	3	75
1205	13	93
1206	58	8
1207	0	83
1208	0	75
1209	53	0
1210	0	88
1211	5	77
1212	13	69
1213	59	0
1214	53	0
1215	0	84
1216	54	5
1217	54	16
1218	0	89
1219	73	1
1220	47	0
1221	71	1
1222	0	69
1223	13	61
1224	47	0
1225	0	86
1226	0	74
1227	8	90
1228	52	2
1229	62	0
1230	6	68
1231	81	0
1232	56	0
1233	64	4
1234	8	89
1235	37	9
1236	53	7
1237	3	74
1238	4	71
1239	18	55
1240	54	3
1241	0	77
1242	75	5
1243	58	0
1244	48	0
1245	3	98
1246	65	0
1247	42	11
1248	0	75
1249	32	30
1250	3	76
1251	0	106
1252	65	2
1253	2	72
1254	0	90
1255	29	50
1256	3	85
1257	0	74
1258	4	76
1259	5	78
1260	52	12
1261	61	0
1262	57	0
1263	58	2
1264	65	12
1265	64	0
1266	56	10
1267	60	10
1268	3	84
1269	66	0
1270	64	7
1271	71	0
1272	5	75
1273	59	2
1274	4	84
1275	54	2
1276	0	85
1277	0	82
1278	0	78
1279	61	1
1280	45	0
1281	52	1
1282	42	0
1283	65	0
1284	0	84
1285	1	68
1286	59	5
1287	59	3
1288	0	74
1289	22	41
1290	0	85
1291	56	2
1292	0	79
1293	54	1
1294	9	73
1295	66	3
1296	52	0
1297	18	76
1298	62	1
1299	61	3
1300	46	2
1301	0	75
1302	13	68
1303	54	0
1304	1	85
1305	68	1
1306	4	78
1307	49	11
1308	62	2
1309	2	83
1310	1	69
1311	0	59
1312	2	85
1313	56	0
1314	1	84
1315	61	1
1316	63	0
1317	2	85
1318	2	85
1319	0	89
1320	68	5
1321	67	0
1322	0	76
1323	58	0
1324	56	4
1325	59	0
1326	62	0
1327	0	73
1328	62	3
1329	52	0
1330	67	1
1331	63	0
1332	47	5
1333	53	2
1334	59	2
1335	2	73
1336	57	6
1337	59	0
1338	62	0
1339	60	6
1340	12	75
1341	53	1
1342	0	75
1343	68	0
1344	0	69
1345	55	0
1346	1	89
1347	61	6
1348	47	21
1349	51	0
1350	0	70
1351	0	80
1352	44	27
1353	5	67
1354	55	1
1355	4	67
1356	1	90
1357	62	4
1358	70	17
1359	49	11
1360	0	75
1361	2	96
1362	0	89
1363	0	80
1364	61	2
1365	56	0
1366	45	6
1367	0	78
1368	50	0
1369	0	86
1370	63	0
1371	57	13
1372	1	68
1373	0	87
1374	5	77
1375	58	23
1376	1	82
1377	58	3
1378	56	11
1379	59	15
1380	55	0
1381	0	59
1382	3	73
1383	6	72
1384	7	72
1385	0	82
1386	4	81
1387	64	7
1388	56	0
1389	1	75
1390	0	76
1391	0	69
1392	1	77
1393	51	3
1394	2	76
1395	67	6
1396	0	74
1397	54	10
1398	60	10
1399	0	76
1400	0	81
1401	72	0
1402	56	0
1403	58	5
1404	41	0
1405	0	62
1406	55	0
1407	57	2
1408	0	76
1409	46	12
1410	50	0
1411	0	65
1412	67	1
1413	3	88
1414	65	0
1415	0	63
1416	53	5
1417	3	79
1418	1	86
1419	66	0
1420	57	0
1421	6	78
1422	51	9
1423	65	2
1424	0	91
1425	45	0
1426	3	88
1427	59	0
1428	0	83
1429	60	5
1430	32	20
1431	46	7
1432	0	77
1433	60	4
1434	65	0
1435	1	60
1436	4	84
1437	65	0
1438	0	79
1439	58	9
1440	48	0
1441	3	68
1442	57	9
1443	3	87
1444	3	87
1445	60	7
1446	63	0
1447	60	3
1448	64	0
1449	59	0
1450	63	0
1451	26	53
1452	0	102
1453	63	4
1454	44	18
1455	3	75
1456	53	0
1457	0	75
1458	3	73
1459	57	0
1460	49	20
1461	1	65
1462	65	0
1463	61	0
1464	60	0
1465	5	87
1466	49	3
1467	2	76
1468	59	7
1469	0	60
1470	65	6
1471	0	67
1472	65	10
1473	54	2
1474	0	82
1475	6	72
1476	4	80
1477	62	0
1478	0	83
1479	55	8
1480	60	6
1481	0	76
1482	43	0
1483	57	3
1484	56	1
1485	48	26
1486	52	3
1487	60	0
1488	67	1
1489	0	84
1490	74	0
1491	62	0
1492	51	4
1493	0	84
1494	59	4
1495	62	10
1496	37	40
1497	1	94
1498	4	85
1499	68	7
1500	43	23
1501	57	0
1502	5	87
1503	53	0
1504	65	1
1505	57	5
1506	4	81
1507	58	0
1508	68	0
1509	62	0
1510	39	26
1511	2	94
1512	64	0
1513	47	0
1514	0	84
1515	60	4
1516	54	5
1517	78	1
1518	0	78
1519	51	9
1520	1	82
1521	40	42
1522	0	73
1523	0	68
1524	60	0
1525	6	81
1526	0	61
1527	2	86
1528	3	67
1529	57	0
1530	48	1
1531	3	72
1532	42	7
1533	57	2
1534	60	5
1535	61	1
1536	65	0
1537	0	86
1538	62	0
1539	0	87
1540	55	9
1541	60	0
1542	53	8
1543	4	75
1544	59	10
1545	0	86
1546	73	1
1547	65	0
1548	57	0
1549	4	78
1550	4	86
1551	0	95
1552	61	0
1553	0	69
1554	48	0
1555	0	72
1556	68	7
1557	31	25
1558	51	2
1559	47	4
1560	55	5
1561	60	6
1562	59	4
1563	6	75
1564	52	0
1565	9	75
1566	0	75
1567	0	91
1568	56	0
1569	53	10
1570	31	58
1571	51	8
1572	64	4
1573	56	1
1574	0	82
1575	0	85
1576	2	87
1577	64	5
1578	61	4
1579	0	65
1580	51	1
1581	47	11
1582	0	84
1583	74	3
1584	5	79
1585	59	5
1586	0	84
1587	57	1
1588	0	88
1589	0	76
1590	56	0
1591	53	0
1592	62	0
1593	0	78
1594	0	63
1595	64	0
1596	2	77
1597	0	80
1598	64	0
1599	56	0
1600	57	5
1601	4	75
1602	0	72
1603	0	97
1604	69	1
1605	5	72
1606	51	5
1607	59	3
1608	0	68
1609	0	78
1610	72	2
1611	59	0
1612	56	2
1613	0	78
1614	77	1
1615	0	79
1616	48	3
1617	64	2
1618	46	0
1619	51	1
1620	5	92
1621	1	74
1622	60	0
1623	1	95
1624	63	1
1625	4	87
1626	71	0
1627	52	5
1628	4	75
1629	0	82
1630	67	5
1631	75	0
1632	0	102
1633	2	71
1634	70	0
1635	45	1
1636	54	0
1637	45	14
1638	17	56
1639	12	80
1640	54	0
1641	51	0
1642	26	61
1643	0	84
1644	3	70
1645	36	40
1646	0	96
1647	63	0
1648	70	1
1649	52	2
1650	2	81
1651	62	0
1652	67	0
1653	0	79
1654	0	74
1655	21	54
1656	57	0
1657	0	78
1658	0	83
1659	61	1
1660	2	81
1661	54	4
1662	61	9
1663	62	4
1664	0	67
1665	0	79
1666	1	85
1667	0	84
1668	73	0
1669	57	2
1670	0	77
1671	2	90
1672	59	7
1673	56	18
1674	0	74
1675	62	5
1676	1	92
1677	52	1
1678	74	1
1679	76	2
1680	22	62
1681	4	74
1682	43	16
1683	56	0
1684	66	0
1685	61	9
1686	52	8
1687	58	3
1688	68	0
1689	1	80
1690	29	42
1691	61	1
1692	6	81
1693	43	9
1694	5	96
1695	0	78
1696	67	5
1697	55	0
1698	0	71
1699	2	82
1700	0	75
1701	44	42
1702	5	77
1703	5	78
1704	0	85
1705	61	4
1706	2	85
1707	5	80
1708	62	0
1709	10	70
1710	0	71
1711	62	4
1712	50	3
1713	69	0
1714	0	65
1715	63	8
1716	49	13
1717	2	69
1718	65	0
1719	71	0
1720	58	11
1721	70	8
1722	0	85
1723	57	0
1724	0	80
1725	50	12
1726	0	65
1727	50	2
1728	61	2
1729	0	96
1730	76	8
1731	5	71
1732	3	76
1733	59	4
1734	45	5
1735	1	78
1736	0	85
1737	5	75
1738	0	73
1739	64	9
1740	58	5
1741	51	0
1742	50	9
1743	52	0
1744	62	8
1745	0	81
1746	52	11
1747	57	2
1748	10	86
1749	0	87
1750	51	0
1751	3	89
1752	60	0
1753	0	76
1754	0	106
1755	48	0
1756	0	68
1757	0	81
1758	60	0
1759	52	15
1760	57	4
1761	73	0
1762	57	3
1763	0	93
1764	1	72
1765	60	8
1766	38	35
1767	46	1
1768	59	10
1769	72	1
1770	0	87
1771	55	0
1772	61	2
1773	57	0
1774	2	81
1775	0	60
1776	0	75
1777	45	0
1778	0	69
1779	54	4
1780	51	1
1781	62	5
1782	0	80
1783	61	6
1784	49	0
1785	66	3
1786	2	81
1787	0	70
1788	58	0
1789	56	3
1790	64	1
1791	56	8
1792	5	78
1793	0	82
1794	0	83
1795	1	77
1796	0	77
1797	56	10
1798	53	0
1799	5	79
1800	0	88
1801	2	79
1802	0	84
1803	7	78
1804	51	5
1805	71	0
1806	60	1
1807	20	49
1808	65	1
1809	56	0
1810	2	84
1811	0	80
1812	59	0
1813	45	0
1814	61	0
1815	54	7
1816	3	76
1817	68	2
1818	3	87
1819	0	73
1820	0	66
1821	34	26
1822	6	76
1823	66	11
1824	51	9
1825	61	5
1826	0	74
1827	55	0
1828	0	88
1829	0	72
1830	52	20
1831	0	97
1832	0	92
1833	2	81
1834	0	87
1835	0	98
1836	29	46
1837	0	92
1838	54	4
1839	66	0
1840	56	0
1841	0	86
1842	70	2
1843	69	9
1844	0	80
1845	53	0
1846	25	40
1847	0	80
1848	20	64
1849	65	16
1850	66	8
1851	1	103
1852	3	75
1853	0	86
1854	55	2
1855	0	70
1856	0	90
1857	57	0
1858	3	70
1859	57	6
1860	6	81
1861	15	64
1862	58	5
1863	0	80
1864	63	5
1865	0	85
1866	59	2
1867	17	56
1868	72	2
1869	0	85
1870	66	3
1871	70	4
1872	59	5
1873	6	67
1874	51	0
1875	0	88
1876	34	34
1877	0	96
1878	62	1
1879	59	10
1880	28	30
1881	49	6
1882	5	80
1883	1	74
1884	71	0
1885	0	75
1886	49	1
1887	57	4
1888	56	0
1889	7	84
1890	0	89
1891	60	8
1892	62	0
1893	6	99
1894	1	73
1895	68	5
1896	67	3
1897	70	2
1898	53	0
1899	0	77
1900	59	3
1901	24	59
1902	47	3
1903	8	59
1904	49	1
1905	2	74
1906	46	2
1907	0	84
1908	8	100
1909	64	0
1910	5	71
1911	0	93
1912	54	1
1913	3	83
1914	55	3
1915	2	78
1916	65	1
1917	52	0
1918	7	102
1919	54	3
1920	0	84
1921	4	74
1922	57	0
1923	7	82
1924	62	5
1925	57	6
1926	67	0
1927	11	74
1928	55	1
1929	2	71
1930	0	61
1931	0	91
1932	5	90
1933	0	77
1934	5	92
1935	0	79
1936	55	0
1937	47	0
1938	56	1
1939	65	2
1940	3	83
1941	50	0
1942	0	96
1943	60	2
1944	54	16
1945	0	72
1946	8	83
1947	62	0
1948	71	4
1949	3	90
1950	60	0
1951	55	20
1952	4	64
1953	0	82
1954	66	0
1955	64	9
1956	2	71
1957	8	66
1958	0	69
1959	0	85
1960	8	76
1961	0	80
1962	58	6
1963	45	37
1964	1	73
1965	0	83
1966	58	5
1967	0	76
1968	0	71
1969	0	81
1970	45	1
1971	6	80
1972	48	2
1973	56	0
1974	1	90
1975	48	6
1976	0	90
1977	47	16
1978	76	4
1979	3	85
1980	59	0
1981	44	0
1982	5	59
1983	60	1
1984	0	65
1985	2	75
1986	3	82
1987	56	0
1988	0	74
1989	9	78
1990	0	92
1991	0	75
1992	0	79
1993	47	18
1994	0	82
1995	62	5
1996	54	1
1997	50	7
1998	62	11
1999	2	80
[truncated: 8,001 more rows]
