# Supplementary material for: Generalized method of moments for estimating parameters of stochastic reaction networks
Source: BMC Syst Biol. 2016 Oct 21;10:98. doi: 10.1186/s12918-016-0342-8 (PMC5073941; doi:10.1186/s12918-016-0342-8)
Supplement: Additional file 2 — Matlab code and data. This file contains the Matlab codes and samples which were used to produce the results. (GZ 9349 kb) [file 12918_2016_342_MOESM2_ESM.gz › Data/Exclusive Switch/samples/29/t004.csv]

trajectory	P1	P2
1	3	126
2	88	0
3	91	8
4	0	146
5	101	3
6	98	3
7	3	142
8	0	120
9	0	121
10	94	10
11	1	136
12	0	98
13	11	128
14	73	14
15	95	7
16	111	1
17	0	149
18	76	1
19	86	7
20	0	126
21	4	125
22	111	4
23	96	5
24	105	0
25	6	119
26	2	112
27	3	126
28	85	22
29	92	0
30	73	3
31	94	0
32	3	120
33	101	4
34	113	2
35	0	129
36	88	19
37	86	1
38	11	127
39	3	122
40	95	3
41	100	0
42	93	1
43	4	107
44	0	139
45	1	130
46	3	115
47	83	2
48	6	113
49	119	0
50	0	124
51	1	109
52	5	122
53	95	3
54	1	112
55	1	126
56	58	28
57	86	1
58	3	112
59	98	0
60	92	4
61	0	118
62	85	4
63	96	7
64	103	7
65	108	0
66	84	3
67	47	87
68	96	1
69	100	2
70	0	137
71	105	1
72	1	149
73	82	1
74	0	139
75	2	124
76	101	0
77	1	96
78	3	136
79	110	0
80	59	31
81	1	145
82	0	136
83	1	134
84	0	113
85	91	0
86	82	5
87	1	117
88	1	102
89	1	117
90	0	122
91	4	125
92	92	18
93	1	138
94	1	136
95	85	2
96	112	0
97	108	0
98	80	7
99	98	4
100	102	0
101	0	124
102	79	5
103	0	125
104	2	108
105	0	122
106	69	2
107	109	0
108	104	5
109	98	0
110	91	0
111	92	2
112	5	137
113	87	2
114	99	2
115	0	117
116	0	122
117	101	1
118	0	135
119	85	0
120	1	152
121	0	117
122	112	0
123	100	6
124	99	2
125	87	23
126	76	0
127	95	0
128	86	14
129	1	134
130	2	135
131	90	3
132	87	1
133	85	10
134	95	0
135	93	1
136	1	130
137	11	101
138	89	14
139	101	3
140	95	0
141	97	0
142	95	0
143	2	133
144	114	4
145	92	2
146	83	0
147	6	138
148	89	0
149	2	130
150	114	0
151	6	146
152	86	3
153	38	80
154	15	92
155	3	120
156	115	4
157	1	129
158	109	0
159	89	0
160	0	123
161	0	113
162	103	0
163	106	2
164	4	124
165	3	119
166	73	3
167	89	0
168	96	0
169	109	2
170	0	119
171	0	117
172	0	129
173	14	85
174	0	145
175	3	112
176	101	5
177	71	17
178	0	138
179	0	151
180	1	101
181	0	112
182	85	4
183	83	0
184	105	0
185	3	117
186	105	0
187	0	117
188	109	1
189	85	6
190	39	69
191	0	128
192	108	3
193	0	124
194	2	131
195	1	135
196	104	1
197	99	0
198	95	4
199	1	132
200	90	0
201	0	127
202	1	113
203	0	124
204	0	126
205	107	0
206	101	6
207	0	128
208	0	124
209	108	3
210	3	130
211	0	117
212	1	120
213	87	0
214	97	0
215	95	3
216	76	7
217	92	2
218	99	1
219	92	2
220	91	1
221	1	127
222	87	2
223	82	5
224	68	41
225	0	129
226	0	124
227	100	3
228	20	99
229	93	15
230	104	11
231	82	1
232	95	11
233	44	44
234	0	142
235	0	135
236	102	5
237	98	0
238	34	63
239	91	0
240	82	26
241	1	134
242	22	101
243	0	126
244	88	0
245	80	0
246	99	9
247	101	1
248	73	1
249	79	37
250	110	0
251	52	54
252	30	80
253	6	131
254	1	116
255	84	3
256	0	140
257	3	112
258	83	4
259	0	126
260	92	0
261	1	133
262	102	1
263	72	1
264	0	140
265	0	122
266	88	5
267	1	143
268	2	112
269	90	10
270	103	1
271	3	120
272	1	126
273	0	138
274	94	5
275	15	107
276	121	2
277	2	112
278	2	121
279	1	124
280	76	0
281	4	121
282	1	118
283	1	120
284	1	113
285	98	10
286	91	1
287	1	137
288	0	111
289	3	114
290	80	16
291	0	142
292	5	124
293	0	131
294	100	1
295	0	126
296	0	125
297	76	2
298	100	1
299	97	0
300	0	107
301	87	5
302	109	0
303	99	2
304	0	125
305	3	117
306	95	0
307	3	137
308	0	106
309	85	0
310	112	0
311	0	117
312	98	5
313	6	133
314	0	121
315	115	1
316	1	127
317	7	131
318	97	0
319	95	0
320	84	1
321	3	96
322	0	113
323	3	131
324	97	3
325	103	0
326	86	0
327	74	0
328	95	7
329	109	4
330	1	123
331	83	0
332	72	15
333	106	5
334	106	0
335	90	2
336	0	125
337	2	127
338	0	140
339	90	5
340	83	1
341	89	0
342	2	105
343	108	1
344	0	118
345	0	120
346	89	0
347	3	150
348	117	1
349	0	148
350	84	0
351	3	124
352	39	90
353	77	4
354	93	3
355	0	128
356	100	1
357	5	127
358	0	122
359	99	2
360	110	1
361	100	0
362	73	46
363	2	110
364	91	0
365	80	0
366	0	122
367	0	129
368	92	0
369	0	146
370	99	1
371	0	128
372	1	142
373	4	152
374	97	0
375	0	127
376	108	12
377	56	47
378	1	114
379	0	119
380	14	117
381	97	3
382	2	136
383	101	5
384	110	1
385	4	131
386	105	0
387	0	136
388	4	130
389	87	2
390	91	0
391	1	149
392	97	0
393	1	128
394	6	123
395	79	14
396	71	10
397	79	5
398	0	126
399	86	0
400	4	153
401	95	2
402	103	1
403	1	134
404	0	115
405	2	122
406	7	128
407	85	0
408	64	33
409	88	0
410	6	147
411	107	2
412	114	0
413	90	1
414	107	0
415	0	106
416	85	0
417	86	8
418	101	0
419	97	1
420	77	4
421	6	146
422	1	138
423	93	29
424	90	0
425	1	140
426	69	17
427	87	0
428	101	0
429	3	141
430	94	1
431	89	2
432	93	2
433	2	125
434	63	67
435	99	3
436	0	96
437	98	5
438	3	116
439	81	0
440	1	125
441	0	133
442	87	0
443	100	0
444	0	149
445	1	128
446	103	0
447	77	16
448	104	0
449	3	121
450	82	0
451	0	118
452	4	132
453	0	134
454	0	110
455	100	2
456	86	0
457	109	6
458	79	14
459	91	0
460	0	135
461	84	0
462	2	134
463	100	0
464	93	4
465	0	126
466	3	130
467	0	146
468	110	3
469	78	24
470	90	0
471	6	133
472	0	112
473	3	121
474	2	114
475	2	124
476	94	0
477	105	8
478	4	116
479	5	126
480	101	0
481	99	2
482	101	0
483	83	2
484	88	1
485	108	3
486	88	2
487	3	115
488	91	4
489	1	111
490	5	122
491	2	126
492	92	1
493	1	136
494	0	142
495	91	2
496	20	109
497	0	131
498	2	114
499	83	11
500	1	125
501	87	1
502	98	0
503	2	124
504	0	148
505	126	2
506	108	0
507	111	3
508	2	119
509	94	5
510	78	0
511	1	114
512	98	10
513	1	132
514	0	123
515	0	142
516	93	0
517	114	1
518	0	140
519	0	158
520	78	0
521	87	2
522	97	7
523	109	1
524	9	102
525	91	1
526	95	0
527	1	118
528	98	0
529	1	118
530	0	124
531	0	134
532	1	116
533	98	0
534	98	1
535	2	132
536	81	2
537	3	109
538	5	127
539	4	129
540	102	1
541	92	0
542	0	129
543	37	88
544	1	116
545	107	2
546	91	13
547	0	139
548	97	0
549	87	2
550	3	116
551	80	4
552	79	6
553	102	3
554	94	1
555	92	1
556	0	144
557	2	108
558	96	0
559	0	122
560	100	0
561	105	8
562	87	7
563	91	4
564	0	136
565	107	0
566	109	1
567	88	0
568	85	5
569	0	126
570	90	8
571	96	0
572	1	118
573	73	0
574	33	76
575	5	112
576	60	45
577	98	8
578	0	115
579	18	102
580	99	0
581	102	7
582	1	119
583	98	0
584	110	6
585	108	0
586	98	2
587	31	73
588	2	135
589	78	0
590	2	136
591	0	116
592	95	5
593	1	127
594	2	110
595	82	6
596	0	126
597	101	0
598	97	1
599	81	0
600	0	119
601	3	122
602	93	3
603	0	135
604	1	115
605	0	113
606	99	0
607	102	2
608	105	4
609	82	0
610	0	115
611	101	5
612	0	119
613	0	118
614	96	0
615	86	0
616	9	127
617	0	122
618	102	2
619	2	143
620	101	0
621	100	6
622	88	0
623	94	3
624	1	126
625	97	2
626	0	135
627	78	1
628	1	113
629	2	93
630	89	19
631	3	136
632	2	136
633	1	113
634	80	0
635	1	123
636	0	151
637	2	112
638	42	100
639	107	4
640	77	3
641	122	0
642	1	141
643	0	129
644	88	1
645	91	0
646	0	113
647	1	134
648	0	121
649	111	0
650	0	130
651	78	0
652	113	0
653	0	122
654	2	137
655	99	0
656	101	0
657	0	124
658	81	0
659	102	0
660	0	109
661	89	4
662	96	0
663	85	3
664	94	1
665	3	162
666	88	1
667	107	6
668	95	2
669	81	3
670	3	113
671	2	135
672	5	115
673	0	143
674	1	124
675	94	0
676	0	119
677	111	0
678	5	126
679	86	2
680	17	101
681	94	0
682	0	135
683	89	3
684	3	128
685	2	131
686	111	0
687	96	1
688	0	116
689	100	0
690	83	1
691	108	0
692	96	0
693	90	1
694	85	3
695	0	150
696	0	141
697	0	130
698	90	4
699	0	112
700	0	126
701	0	139
702	4	129
703	26	109
704	102	4
705	0	107
706	115	0
707	85	14
708	79	22
709	73	3
710	88	7
711	100	0
712	99	0
713	92	19
714	2	130
715	2	121
716	92	4
717	93	3
718	60	42
719	74	8
720	2	133
721	25	97
722	95	2
723	102	1
724	92	0
725	89	2
726	93	0
727	109	0
728	8	116
729	0	130
730	1	126
731	0	133
732	90	2
733	1	136
734	81	2
735	97	0
736	0	124
737	7	129
738	0	124
739	1	127
740	0	120
741	96	0
742	3	131
743	0	136
744	92	9
745	0	121
746	114	1
747	99	2
748	83	2
749	106	0
750	89	3
751	94	12
752	4	121
753	88	1
754	1	114
755	84	0
756	1	127
757	1	129
758	95	2
759	108	1
760	89	1
761	92	0
762	111	4
763	3	129
764	0	126
765	99	0
766	0	139
767	4	115
768	90	0
769	115	0
770	104	0
771	83	3
772	93	2
773	0	127
774	2	141
775	87	0
776	93	2
777	88	3
778	94	1
779	82	0
780	4	131
781	97	2
782	85	4
783	2	140
784	89	3
785	112	3
786	1	153
787	0	130
788	2	133
789	96	3
790	96	0
791	94	0
792	101	3
793	0	141
794	2	115
795	75	5
796	0	121
797	3	116
798	1	138
799	97	0
800	88	1
801	7	120
802	1	132
803	89	0
804	1	125
805	96	1
806	0	129
807	103	1
808	69	4
809	5	119
810	107	0
811	109	3
812	3	140
813	87	0
814	118	1
815	97	2
816	2	119
817	101	2
818	102	2
819	95	0
820	0	126
821	92	0
822	99	0
823	91	3
824	92	0
825	80	11
826	3	128
827	73	0
828	102	1
829	79	13
830	107	2
831	0	130
832	1	142
833	102	3
834	97	0
835	74	0
836	1	133
837	104	0
838	83	0
839	88	7
840	0	113
841	73	0
842	3	137
843	1	132
844	102	8
845	104	2
846	98	0
847	3	122
848	3	133
849	9	139
850	112	1
851	0	111
852	2	129
853	106	0
854	2	120
855	1	158
856	106	1
857	0	149
858	88	6
859	99	3
860	89	4
861	96	3
862	95	6
863	0	122
864	0	146
865	2	115
866	69	0
867	4	119
868	4	138
869	107	2
870	90	5
871	80	1
872	16	107
873	0	116
874	81	0
875	0	124
876	84	0
877	101	0
878	84	3
879	102	0
880	104	3
881	2	129
882	104	3
883	87	2
884	94	5
885	97	21
886	2	103
887	96	10
888	0	119
889	6	141
890	9	126
891	0	131
892	80	0
893	82	0
894	5	133
895	112	0
896	101	2
897	11	122
898	4	100
899	0	126
900	0	146
901	0	133
902	92	5
903	87	1
904	2	118
905	88	7
906	0	118
907	70	46
908	81	6
909	0	132
910	0	121
911	79	0
912	86	1
913	95	4
914	3	108
915	1	133
916	88	0
917	4	132
918	3	115
919	2	125
920	4	114
921	1	122
922	78	1
923	0	114
924	108	7
925	87	1
926	88	1
927	2	121
928	99	1
929	103	1
930	6	126
931	0	126
932	56	64
933	94	0
934	110	5
935	101	1
936	83	10
937	117	2
938	3	117
939	104	1
940	98	0
941	0	149
942	3	123
943	64	49
944	109	0
945	102	0
946	0	134
947	86	13
948	0	132
949	2	140
950	94	0
951	0	123
952	3	118
953	100	0
954	0	136
955	97	0
956	0	147
957	91	4
958	1	114
959	2	126
960	108	0
961	73	1
962	0	127
963	94	3
964	113	2
965	56	69
966	94	0
967	20	124
968	3	115
969	0	126
970	0	110
971	0	138
972	6	118
973	95	3
974	108	4
975	0	130
976	1	134
977	0	141
978	112	5
979	1	93
980	1	124
981	0	134
982	0	137
983	1	114
984	91	2
985	98	0
986	86	2
987	92	4
988	1	129
989	1	106
990	107	2
991	4	110
992	99	0
993	97	3
994	83	7
995	1	113
996	2	126
997	100	0
998	73	35
999	0	132
1000	3	130
1001	0	127
1002	84	13
1003	87	2
1004	87	0
1005	92	4
1006	1	118
1007	4	132
1008	87	0
1009	87	4
1010	97	5
1011	0	127
1012	0	141
1013	3	127
1014	1	141
1015	103	3
1016	20	113
1017	106	2
1018	105	1
1019	93	0
1020	86	2
1021	118	1
1022	89	0
1023	92	1
1024	109	7
1025	101	1
1026	0	120
1027	101	0
1028	1	118
1029	101	1
1030	0	115
1031	88	1
1032	92	0
1033	0	123
1034	2	124
1035	96	0
1036	98	0
1037	0	123
1038	3	116
1039	0	114
1040	109	2
1041	24	98
1042	90	2
1043	78	1
1044	88	6
1045	106	0
1046	109	0
1047	5	126
1048	108	1
1049	101	9
1050	79	0
1051	72	2
1052	1	127
1053	0	136
1054	95	2
1055	95	4
1056	4	123
1057	95	3
1058	3	133
1059	1	144
1060	0	134
1061	91	6
1062	87	2
1063	0	123
1064	112	5
1065	86	5
1066	6	105
1067	104	1
1068	1	93
1069	87	8
1070	95	5
1071	0	123
1072	2	132
1073	29	90
1074	89	2
1075	2	138
1076	0	145
1077	97	3
1078	87	0
1079	94	3
1080	114	6
1081	1	123
1082	109	7
1083	87	0
1084	0	129
1085	95	1
1086	91	4
1087	97	0
1088	10	117
1089	98	0
1090	95	4
1091	91	4
1092	90	0
1093	1	119
1094	1	139
1095	86	0
1096	2	108
1097	107	0
1098	0	117
1099	5	116
1100	100	1
1101	97	0
1102	100	0
1103	4	106
1104	94	0
1105	0	123
1106	2	120
1107	0	121
1108	1	114
1109	9	164
1110	81	6
1111	16	103
1112	93	9
1113	1	124
1114	79	0
1115	4	127
1116	84	9
1117	99	1
1118	4	115
1119	84	1
1120	1	123
1121	94	2
1122	112	0
1123	0	123
1124	94	3
1125	1	138
1126	101	1
1127	0	123
1128	89	0
1129	3	113
1130	90	9
1131	4	139
1132	65	56
1133	5	126
1134	1	114
1135	0	130
1136	3	111
1137	85	0
1138	103	4
1139	102	0
1140	107	0
1141	104	0
1142	99	6
1143	19	118
1144	109	2
1145	0	126
1146	90	0
1147	73	0
1148	100	0
1149	91	3
1150	87	0
1151	98	4
1152	4	155
1153	2	122
1154	101	8
1155	85	5
1156	8	126
1157	104	2
1158	0	111
1159	93	2
1160	2	134
1161	83	2
1162	97	0
1163	3	118
1164	0	123
1165	85	2
1166	52	63
1167	0	118
1168	81	0
1169	0	112
1170	67	23
1171	0	122
1172	1	109
1173	0	147
1174	0	129
1175	111	2
1176	91	0
1177	2	139
1178	97	0
1179	94	0
1180	1	123
1181	2	128
1182	6	149
1183	5	128
1184	0	113
1185	92	0
1186	100	7
1187	100	4
1188	2	138
1189	3	123
1190	0	131
1191	90	0
1192	2	108
1193	88	2
1194	99	2
1195	88	3
1196	85	5
1197	3	127
1198	0	137
1199	105	0
1200	0	116
1201	12	120
1202	100	0
1203	86	14
1204	78	0
1205	1	125
1206	101	2
1207	106	3
1208	92	2
1209	93	0
1210	92	1
1211	93	0
1212	0	126
1213	3	134
1214	85	2
1215	100	1
1216	62	46
1217	116	0
1218	98	3
1219	112	5
1220	95	0
1221	83	0
1222	97	0
1223	3	118
1224	93	17
1225	98	5
1226	94	1
1227	0	146
1228	108	6
1229	85	0
1230	0	126
1231	2	109
1232	10	129
1233	109	0
1234	106	1
1235	98	8
1236	1	121
1237	0	116
1238	98	6
1239	8	129
1240	84	0
1241	0	138
1242	104	2
1243	98	2
1244	89	2
1245	0	106
1246	92	4
1247	91	0
1248	99	0
1249	107	0
1250	84	9
1251	86	0
1252	35	88
1253	74	3
1254	92	0
1255	87	0
1256	5	129
1257	103	0
1258	2	154
1259	102	1
1260	87	3
1261	96	2
1262	75	45
1263	0	144
1264	90	0
1265	122	5
1266	77	2
1267	76	0
1268	2	131
1269	91	1
1270	0	114
1271	50	77
1272	90	0
1273	85	0
1274	0	131
1275	75	0
1276	2	120
1277	1	136
1278	1	123
1279	104	0
1280	101	7
1281	0	102
1282	95	0
1283	101	0
1284	107	1
1285	2	126
1286	0	107
1287	102	1
1288	0	117
1289	95	26
1290	96	0
1291	112	1
1292	90	1
1293	89	6
1294	5	130
1295	0	114
1296	0	135
1297	90	3
1298	104	1
1299	103	2
1300	97	3
1301	1	134
1302	104	6
1303	108	4
1304	105	0
1305	3	120
1306	90	2
1307	66	37
1308	1	117
1309	1	134
1310	5	126
1311	101	0
1312	103	8
1313	7	113
1314	80	18
1315	0	127
1316	87	0
1317	112	0
1318	2	126
1319	1	132
1320	7	137
1321	85	5
1322	103	0
1323	96	0
1324	72	43
1325	100	6
1326	97	1
1327	91	6
1328	1	105
1329	93	3
1330	3	131
1331	2	145
1332	0	104
1333	0	117
1334	1	135
1335	3	123
1336	0	127
1337	116	0
1338	0	123
1339	3	138
1340	0	140
1341	1	110
1342	80	2
1343	98	1
1344	51	64
1345	0	137
1346	0	137
1347	101	0
1348	92	0
1349	80	29
1350	0	118
1351	5	154
1352	85	0
1353	2	132
1354	0	127
1355	87	0
1356	106	0
1357	99	0
1358	1	126
1359	74	24
1360	110	1
1361	2	136
1362	98	3
1363	1	135
1364	88	0
1365	0	125
1366	96	1
1367	93	8
1368	0	136
1369	3	147
1370	16	105
1371	6	132
1372	0	120
1373	79	1
1374	112	0
1375	2	143
1376	0	127
1377	1	131
1378	102	3
1379	109	1
1380	0	134
1381	75	35
1382	0	138
1383	2	130
1384	3	115
1385	0	116
1386	0	142
1387	0	141
1388	81	2
1389	88	5
1390	0	152
1391	96	3
1392	87	0
1393	91	5
1394	96	1
1395	2	120
1396	0	136
1397	3	105
1398	101	5
1399	38	76
1400	99	6
1401	0	114
1402	99	0
1403	100	3
1404	1	133
1405	2	143
1406	95	0
1407	1	136
1408	97	2
1409	0	114
1410	1	126
1411	96	0
1412	97	0
1413	94	9
1414	110	1
1415	98	0
1416	0	123
1417	90	2
1418	0	146
1419	0	106
1420	16	114
1421	4	120
1422	87	1
1423	81	0
1424	42	68
1425	103	0
1426	0	123
1427	77	5
1428	3	131
1429	1	146
1430	92	0
1431	1	112
1432	97	1
1433	101	2
1434	0	112
1435	106	1
1436	1	151
1437	84	1
1438	92	2
1439	73	19
1440	91	2
1441	0	127
1442	97	1
1443	0	115
1444	101	3
1445	86	2
1446	59	47
1447	0	116
1448	1	118
1449	0	134
1450	105	1
1451	82	3
1452	81	0
1453	90	0
1454	93	2
1455	95	0
1456	2	147
1457	114	3
1458	18	99
1459	91	1
1460	104	0
1461	100	2
1462	74	32
1463	3	135
1464	1	137
1465	106	8
1466	7	130
1467	96	1
1468	97	1
1469	90	0
1470	89	1
1471	94	2
1472	0	103
1473	1	126
1474	105	2
1475	98	0
1476	0	116
1477	2	132
1478	83	0
1479	0	105
1480	92	0
1481	1	129
1482	106	3
1483	86	5
1484	112	1
1485	1	132
1486	0	113
1487	0	141
1488	106	2
1489	0	118
1490	4	108
1491	55	28
1492	101	0
1493	93	2
1494	1	119
1495	84	0
1496	101	0
1497	101	8
1498	6	121
1499	101	0
1500	0	123
1501	106	1
1502	0	130
1503	4	130
1504	6	117
1505	40	66
1506	88	5
1507	1	118
1508	0	137
1509	2	116
1510	0	119
1511	85	4
1512	0	129
1513	92	2
1514	0	155
1515	94	3
1516	76	0
1517	16	97
1518	102	3
1519	1	138
1520	2	118
1521	108	5
1522	59	50
1523	106	1
1524	1	136
1525	4	137
1526	107	0
1527	0	141
1528	93	1
1529	94	0
1530	106	2
1531	6	149
1532	105	0
1533	0	124
1534	0	101
1535	1	133
1536	0	122
1537	18	99
1538	0	149
1539	108	1
1540	0	135
1541	92	2
1542	112	0
1543	3	129
1544	0	128
1545	115	2
1546	1	141
1547	0	136
1548	4	119
1549	1	110
1550	98	5
1551	0	135
1552	0	107
1553	3	146
1554	1	133
1555	57	60
1556	2	115
1557	72	2
1558	107	5
1559	2	122
1560	3	117
1561	106	4
1562	1	125
1563	97	3
1564	0	113
1565	103	2
1566	98	5
1567	0	134
1568	4	125
1569	80	3
1570	90	1
1571	97	7
1572	2	106
1573	93	0
1574	14	116
1575	95	0
1576	5	108
1577	3	152
1578	0	129
1579	99	0
1580	94	12
1581	0	118
1582	0	135
1583	97	2
1584	91	0
1585	0	113
1586	8	133
1587	2	135
1588	0	130
1589	90	1
1590	0	140
1591	0	126
1592	1	120
1593	3	125
1594	105	2
1595	0	129
1596	1	131
1597	12	123
1598	96	1
1599	95	0
1600	90	1
1601	43	71
1602	94	0
1603	91	1
1604	3	130
1605	0	120
1606	0	118
1607	1	123
1608	8	129
1609	2	124
1610	98	0
1611	5	116
1612	0	142
1613	105	0
1614	0	102
1615	93	3
1616	69	0
1617	77	0
1618	99	0
1619	99	1
1620	9	132
1621	85	3
1622	78	11
1623	5	123
1624	104	1
1625	0	132
1626	84	0
1627	72	24
1628	0	129
1629	1	108
1630	96	0
1631	1	127
1632	1	132
1633	3	110
1634	0	118
1635	104	4
1636	4	131
1637	83	8
1638	3	140
1639	87	5
1640	83	1
1641	102	0
1642	1	130
1643	102	0
1644	101	1
1645	0	128
1646	112	5
1647	100	0
1648	69	43
1649	81	4
1650	107	3
1651	2	123
1652	78	0
1653	92	2
1654	90	6
1655	0	118
1656	0	130
1657	105	3
1658	80	2
1659	1	118
1660	0	123
1661	99	0
1662	93	3
1663	85	5
1664	107	0
1665	1	139
1666	93	1
1667	94	0
1668	2	135
1669	110	1
1670	0	118
1671	102	5
1672	84	0
1673	5	142
1674	0	124
1675	103	1
1676	114	4
1677	96	0
1678	91	0
1679	82	0
1680	74	52
1681	88	0
1682	1	121
1683	92	2
1684	86	0
1685	0	123
1686	83	0
1687	1	130
1688	7	137
1689	87	6
1690	1	117
1691	99	1
1692	91	3
1693	2	124
1694	0	115
1695	0	119
1696	3	132
1697	1	116
1698	92	2
1699	90	10
1700	2	115
1701	86	5
1702	95	2
1703	101	0
1704	83	2
1705	4	135
1706	107	5
1707	82	0
1708	0	139
1709	2	141
1710	92	1
1711	3	110
1712	1	146
1713	91	3
1714	91	15
1715	98	2
1716	48	69
1717	5	136
1718	92	0
1719	74	2
1720	8	118
1721	2	109
1722	1	120
1723	1	139
1724	2	142
1725	2	140
1726	87	7
1727	88	2
1728	1	121
1729	0	130
1730	82	4
1731	95	1
1732	112	4
1733	104	1
1734	102	3
1735	0	130
1736	96	3
1737	123	0
1738	78	1
1739	102	11
1740	0	129
1741	92	6
1742	0	135
1743	65	37
1744	103	0
1745	78	5
1746	0	135
1747	103	0
1748	0	119
1749	6	102
1750	4	123
1751	18	125
1752	1	139
1753	93	4
1754	89	0
1755	103	1
1756	100	3
1757	78	14
1758	105	0
1759	88	3
1760	109	3
1761	82	0
1762	103	1
1763	30	104
1764	1	127
1765	87	0
1766	4	117
1767	106	0
1768	0	130
1769	3	127
1770	5	132
1771	91	1
1772	94	1
1773	6	120
1774	0	123
1775	5	137
1776	3	143
1777	87	4
1778	1	126
1779	99	0
1780	3	136
1781	93	0
1782	82	0
1783	0	140
1784	91	0
1785	104	4
1786	97	2
1787	88	5
1788	1	122
1789	113	2
1790	88	1
1791	0	153
1792	81	6
1793	100	3
1794	97	0
1795	80	6
1796	1	127
1797	0	123
1798	0	105
1799	107	1
1800	101	0
1801	105	6
1802	88	0
1803	3	131
1804	2	123
1805	99	1
1806	0	119
1807	1	123
1808	2	128
1809	96	0
1810	99	0
1811	2	141
1812	2	121
1813	56	58
1814	95	0
1815	0	135
1816	13	114
1817	92	2
1818	5	103
1819	0	144
1820	3	147
1821	94	0
1822	2	134
1823	1	132
1824	81	2
1825	1	113
1826	48	83
1827	92	2
1828	118	0
1829	3	125
1830	92	1
1831	79	6
1832	2	134
1833	1	122
1834	0	138
1835	85	2
1836	1	133
1837	1	112
1838	3	132
1839	3	117
1840	0	122
1841	86	1
1842	106	7
1843	0	116
1844	93	4
1845	84	0
1846	5	114
1847	4	109
1848	86	8
1849	6	133
1850	0	139
1851	96	8
1852	0	123
1853	95	5
1854	0	116
1855	0	128
1856	0	157
1857	102	2
1858	1	123
1859	88	1
1860	82	3
1861	2	136
1862	1	119
1863	95	0
1864	93	1
1865	0	145
1866	105	1
1867	109	2
1868	104	8
1869	112	0
1870	101	0
1871	0	108
1872	105	0
1873	108	1
1874	93	0
1875	2	116
1876	96	3
1877	100	2
1878	90	1
1879	71	5
1880	0	143
1881	81	0
1882	100	1
1883	0	129
1884	44	67
1885	2	130
1886	105	2
1887	90	3
1888	100	3
1889	112	1
1890	97	1
1891	98	4
1892	105	5
1893	94	1
1894	81	1
1895	2	125
1896	1	136
1897	2	140
1898	4	127
1899	76	5
1900	89	1
1901	106	2
1902	75	2
1903	101	1
1904	92	1
1905	94	0
1906	0	103
1907	0	140
1908	78	0
1909	92	0
1910	88	0
1911	0	121
1912	118	1
1913	85	2
1914	0	139
1915	0	148
1916	82	1
1917	0	118
1918	83	8
1919	119	4
1920	101	1
1921	89	0
1922	80	10
1923	2	126
1924	51	60
1925	94	0
1926	104	2
1927	87	0
1928	0	133
1929	2	113
1930	91	2
1931	95	1
1932	84	23
1933	96	0
1934	56	22
1935	88	6
1936	2	123
1937	0	131
1938	105	0
1939	83	0
1940	3	120
1941	3	114
1942	0	129
1943	0	126
1944	98	3
1945	0	130
1946	86	1
1947	0	123
1948	102	3
1949	93	1
1950	0	132
1951	2	118
1952	86	6
1953	0	120
1954	101	2
1955	5	150
1956	87	0
1957	93	0
1958	0	131
1959	101	0
1960	106	0
1961	3	138
1962	95	2
1963	59	42
1964	100	2
1965	96	1
1966	4	119
1967	82	8
1968	91	0
1969	92	0
1970	109	0
1971	0	114
1972	89	2
1973	86	0
1974	0	112
1975	0	133
1976	109	0
1977	89	0
1978	4	104
1979	38	50
1980	0	119
1981	106	3
1982	3	120
1983	84	1
1984	1	111
1985	2	108
1986	7	123
1987	85	0
1988	77	23
1989	95	7
1990	89	1
1991	6	106
1992	0	106
1993	41	85
1994	0	137
1995	99	0
1996	91	0
1997	0	140
1998	0	123
1999	0	127
[truncated: 8,001 more rows]
