# Supplementary material for: Generalized method of moments for estimating parameters of stochastic reaction networks
Source: BMC Syst Biol. 2016 Oct 21;10:98. doi: 10.1186/s12918-016-0342-8 (PMC5073941; doi:10.1186/s12918-016-0342-8)
Supplement: Additional file 2 — Matlab code and data. This file contains the Matlab codes and samples which were used to produce the results. (GZ 9349 kb) [file 12918_2016_342_MOESM2_ESM.gz › Data/Exclusive Switch/samples/33/t004.csv]

trajectory	P1	P2
1	114	0
2	0	141
3	84	37
4	94	0
5	2	146
6	76	0
7	0	140
8	4	147
9	0	106
10	94	4
11	108	6
12	0	119
13	2	113
14	82	0
15	0	139
16	91	0
17	102	0
18	0	95
19	86	0
20	87	0
21	70	27
22	1	138
23	99	1
24	89	18
25	102	3
26	2	138
27	31	89
28	94	0
29	98	1
30	86	2
31	88	1
32	1	127
33	86	0
34	117	0
35	77	7
36	2	116
37	2	129
38	77	1
39	119	0
40	3	137
41	91	7
42	88	2
43	1	140
44	2	129
45	62	64
46	1	129
47	113	2
48	96	1
49	104	2
50	105	3
51	0	120
52	2	143
53	96	0
54	93	0
55	4	127
56	1	132
57	98	4
58	1	137
59	92	1
60	72	0
61	77	1
62	91	25
63	1	110
64	87	4
65	90	0
66	2	112
67	93	0
68	4	122
69	91	0
70	105	0
71	84	2
72	86	17
73	2	126
74	110	3
75	92	1
76	98	0
77	104	2
78	112	1
79	101	0
80	99	4
81	1	118
82	71	44
83	95	4
84	86	17
85	91	1
86	1	119
87	97	1
88	93	0
89	84	0
90	107	3
91	101	5
92	97	1
93	91	0
94	0	116
95	0	147
96	116	0
97	4	122
98	1	135
99	106	9
100	92	0
101	100	6
102	87	0
103	104	5
104	69	31
105	85	1
106	90	1
107	0	128
108	0	112
109	111	0
110	86	2
111	20	108
112	109	0
113	8	117
114	92	0
115	109	0
116	0	117
117	101	7
118	0	126
119	96	4
120	0	135
121	81	1
122	105	2
123	0	145
124	4	124
125	96	0
126	0	163
127	3	115
128	1	135
129	3	105
130	3	124
131	93	0
132	91	4
133	100	2
134	0	134
135	79	0
136	101	0
137	87	16
138	0	104
139	78	0
140	94	1
141	0	123
142	0	122
143	0	139
144	93	2
145	94	1
146	1	120
147	88	7
148	80	0
149	88	0
150	0	118
151	1	92
152	0	123
153	0	112
154	93	0
155	3	107
156	84	7
157	0	128
158	96	3
159	96	11
160	2	128
161	82	1
162	89	2
163	107	7
164	89	3
165	2	130
166	94	2
167	1	128
168	77	1
169	1	116
170	101	6
171	0	121
172	107	0
173	0	132
174	113	0
175	0	120
176	1	132
177	2	115
178	0	129
179	2	122
180	98	4
181	89	0
182	109	0
183	97	0
184	2	107
185	10	116
186	17	116
187	1	126
188	99	1
189	3	109
190	93	0
191	2	112
192	4	126
193	101	0
194	0	110
195	102	0
196	5	126
197	2	126
198	3	139
199	0	116
200	93	0
201	92	2
202	0	115
203	114	1
204	91	2
205	3	129
206	0	116
207	96	1
208	18	101
209	0	130
210	89	3
211	1	132
212	79	1
213	0	121
214	0	126
215	84	4
216	92	0
217	0	131
218	0	140
219	100	2
220	1	122
221	4	116
222	0	133
223	0	125
224	93	0
225	4	123
226	114	2
227	2	142
228	88	8
229	97	0
230	94	0
231	101	1
232	0	103
233	82	2
234	3	134
235	107	0
236	92	3
237	77	0
238	0	118
239	0	143
240	0	129
241	87	1
242	92	4
243	0	135
244	0	123
245	1	127
246	0	151
247	1	105
248	83	6
249	94	14
250	0	137
251	0	125
252	91	1
253	85	4
254	0	132
255	0	132
256	0	137
257	87	0
258	0	128
259	100	0
260	2	137
261	111	0
262	3	127
263	96	0
264	101	0
265	2	122
266	113	1
267	124	0
268	2	128
269	0	126
270	100	3
271	0	116
272	91	0
273	0	131
274	93	2
275	88	0
276	2	123
277	89	3
278	83	1
279	82	0
280	80	1
281	101	5
282	2	131
283	97	0
284	84	2
285	0	110
286	10	99
287	0	127
288	105	10
289	98	0
290	2	113
291	0	123
292	2	144
293	75	0
294	88	1
295	100	0
296	3	129
297	0	126
298	87	29
299	7	125
300	93	0
301	95	1
302	95	5
303	1	137
304	96	11
305	5	132
306	94	4
307	5	144
308	85	0
309	1	135
310	95	0
311	90	2
312	0	121
313	92	0
314	105	2
315	4	114
316	90	0
317	89	2
318	2	126
319	0	117
320	106	2
321	0	129
322	88	10
323	0	127
324	0	146
325	5	118
326	101	1
327	1	126
328	98	4
329	85	5
330	8	132
331	96	5
332	107	9
333	2	123
334	83	4
335	12	121
336	100	3
337	89	4
338	100	5
339	3	119
340	88	0
341	0	137
342	3	127
343	1	135
344	100	3
345	88	15
346	0	134
347	4	134
348	0	150
349	83	5
350	106	0
351	86	2
352	26	96
353	1	129
354	1	120
355	89	1
356	73	0
357	109	0
358	112	3
359	104	1
360	0	127
361	77	0
362	1	126
363	0	112
364	0	126
365	95	0
366	101	0
367	104	1
368	94	2
369	92	12
370	1	128
371	0	123
372	95	1
373	103	0
374	94	0
375	95	7
376	89	0
377	99	0
378	12	107
379	110	0
380	88	0
381	85	0
382	0	117
383	0	125
384	0	122
385	94	2
386	92	1
387	2	142
388	97	1
389	7	148
390	1	119
391	0	119
392	0	132
393	90	6
394	1	130
395	104	0
396	3	128
397	77	3
398	89	0
399	3	115
400	0	118
401	0	126
402	86	1
403	0	139
404	84	3
405	3	135
406	84	0
407	96	0
408	88	4
409	2	125
410	0	115
411	0	109
412	0	128
413	84	0
414	0	123
415	97	1
416	0	134
417	0	129
418	96	0
419	89	8
420	93	1
421	0	124
422	1	123
423	1	133
424	102	5
425	5	123
426	101	0
427	93	0
428	105	3
429	0	130
430	89	4
431	91	7
432	91	1
433	98	1
434	111	0
435	107	0
436	99	2
437	0	130
438	92	0
439	90	4
440	2	122
441	0	133
442	93	10
443	99	0
444	0	138
445	97	5
446	92	3
447	0	123
448	84	0
449	90	2
450	90	0
451	102	0
452	100	0
453	0	116
454	87	4
455	0	134
456	0	97
457	5	130
458	88	1
459	82	4
460	86	10
461	75	0
462	3	134
463	98	1
464	91	0
465	1	126
466	84	5
467	0	145
468	3	110
469	84	0
470	2	131
471	90	0
472	6	124
473	21	118
474	88	1
475	0	119
476	0	146
477	0	131
478	81	0
479	81	8
480	0	125
481	2	107
482	89	1
483	99	0
484	0	137
485	18	108
486	115	0
487	27	82
488	110	1
489	0	122
490	1	127
491	1	127
492	0	133
493	4	130
494	92	0
495	107	0
496	1	130
497	89	1
498	112	6
499	0	131
500	83	0
501	2	116
502	109	2
503	100	0
504	101	1
505	3	132
506	2	115
507	89	0
508	1	119
509	1	140
510	97	1
511	101	4
512	64	53
513	100	0
514	29	128
515	93	7
516	3	131
517	107	0
518	89	0
519	101	0
520	2	116
521	101	8
522	89	0
523	5	107
524	88	1
525	89	1
526	98	3
527	3	119
528	1	140
529	118	0
530	0	136
531	97	1
532	90	27
533	77	0
534	95	2
535	84	0
536	93	1
537	102	2
538	1	116
539	0	135
540	0	119
541	99	0
542	87	2
543	7	132
544	90	1
545	104	3
546	94	0
547	0	131
548	100	0
549	0	114
550	109	3
551	106	0
552	105	0
553	93	4
554	70	26
555	87	0
556	101	6
557	94	0
558	83	4
559	6	125
560	3	113
561	0	128
562	96	2
563	0	102
564	1	113
565	98	1
566	98	5
567	3	114
568	3	119
569	1	126
570	2	128
571	73	1
572	87	2
573	93	3
574	90	2
575	99	0
576	87	2
577	84	4
578	0	134
579	21	117
580	96	6
581	100	2
582	5	131
583	2	116
584	4	126
585	97	0
586	0	114
587	81	1
588	0	127
589	3	129
590	86	0
591	1	109
592	105	0
593	84	6
594	0	126
595	92	0
596	89	18
597	0	133
598	85	4
599	107	0
600	0	125
601	93	3
602	95	0
603	2	127
604	0	116
605	101	5
606	1	123
607	0	126
608	96	3
609	92	3
610	2	119
611	86	1
612	59	72
613	0	133
614	2	125
615	104	2
616	0	107
617	85	1
618	0	131
619	83	5
620	0	106
621	0	113
622	0	126
623	2	132
624	1	131
625	0	120
626	1	111
627	1	135
628	1	125
629	79	20
630	95	0
631	4	137
632	101	0
633	1	139
634	1	124
635	87	5
636	0	142
637	81	6
638	0	136
639	87	4
640	0	132
641	107	1
642	1	131
643	103	3
644	104	9
645	88	0
646	88	1
647	0	146
648	83	0
649	86	0
650	83	1
651	0	92
652	99	0
653	0	132
654	113	9
655	97	0
656	103	0
657	0	123
658	89	0
659	0	144
660	0	116
661	89	0
662	0	110
663	1	110
664	104	6
665	116	1
666	99	6
667	0	142
668	2	141
669	122	2
670	63	31
671	0	124
672	2	118
673	64	2
674	83	1
675	1	140
676	4	125
677	99	0
678	109	3
679	102	2
680	101	0
681	3	140
682	99	4
683	0	112
684	4	130
685	0	134
686	92	0
687	85	0
688	83	4
689	93	3
690	93	1
691	90	0
692	0	108
693	98	0
694	108	3
695	87	1
696	98	6
697	4	134
698	0	108
699	0	115
700	82	11
701	101	0
702	69	50
703	0	114
704	7	113
705	99	7
706	0	135
707	0	121
708	100	2
709	4	134
710	81	24
711	85	1
712	0	108
713	0	109
714	0	123
715	90	11
716	0	105
717	7	99
718	0	103
719	11	120
720	87	1
721	81	5
722	93	5
723	89	0
724	71	21
725	107	1
726	86	1
727	3	110
728	101	0
729	1	112
730	103	9
731	2	126
732	1	139
733	112	2
734	89	1
735	0	140
736	86	0
737	84	2
738	106	0
739	102	0
740	84	26
741	0	108
742	81	5
743	20	93
744	102	0
745	5	102
746	97	0
747	0	124
748	83	1
749	0	140
750	102	1
751	103	0
752	3	136
753	107	4
754	2	122
755	1	123
756	86	0
757	77	13
758	90	0
759	0	120
760	100	0
761	3	127
762	0	136
763	88	2
764	5	118
765	86	5
766	99	6
767	99	0
768	91	0
769	88	0
770	1	117
771	95	0
772	0	122
773	95	1
774	0	130
775	95	0
776	0	141
777	109	1
778	3	113
779	116	0
780	75	0
781	10	124
782	2	111
783	3	127
784	88	4
785	88	3
786	68	2
787	86	11
788	88	0
789	0	127
790	4	141
791	112	0
792	91	5
793	92	2
794	101	0
795	11	102
796	104	4
797	2	126
798	1	129
799	0	145
800	118	2
801	91	4
802	106	0
803	2	144
804	0	150
805	1	122
806	0	118
807	0	131
808	8	123
809	6	137
810	22	117
811	1	102
812	0	121
813	100	0
814	0	114
815	113	7
816	0	106
817	0	124
818	2	125
819	84	10
820	85	0
821	95	0
822	6	133
823	80	1
824	0	133
825	0	125
826	1	118
827	108	0
828	6	129
829	3	110
830	0	119
831	105	9
832	101	3
833	109	1
834	0	121
835	3	122
836	96	9
837	91	2
838	2	127
839	90	1
840	95	2
841	90	12
842	85	1
843	84	9
844	0	118
845	82	0
846	0	138
847	102	4
848	102	4
849	0	126
850	102	1
851	7	105
852	0	116
853	94	3
854	109	0
855	0	121
856	98	2
857	85	0
858	0	132
859	0	127
860	89	3
861	97	0
862	74	0
863	0	123
864	107	4
865	5	127
866	99	3
867	104	1
868	95	1
869	92	1
870	114	5
871	93	3
872	88	0
873	83	6
874	2	114
875	2	139
876	83	0
877	94	4
878	93	0
879	87	3
880	94	4
881	96	0
882	85	3
883	109	0
884	81	0
885	2	134
886	3	122
887	17	107
888	0	134
889	0	140
890	90	0
891	0	114
892	3	129
893	0	128
894	0	122
895	93	2
896	94	2
897	92	2
898	101	4
899	103	3
900	89	0
901	18	100
902	69	45
903	99	0
904	92	0
905	7	130
906	110	3
907	3	126
908	85	0
909	103	0
910	87	1
911	2	132
912	82	0
913	0	133
914	0	118
915	0	143
916	1	123
917	107	0
918	38	80
919	0	141
920	1	118
921	93	0
922	110	1
923	84	3
924	0	118
925	0	126
926	93	0
927	100	2
928	108	1
929	96	1
930	81	5
931	84	15
932	107	3
933	115	8
934	114	1
935	91	0
936	0	134
937	3	122
938	89	15
939	93	5
940	15	106
941	102	7
942	4	136
943	109	3
944	1	114
945	101	4
946	77	1
947	49	62
948	0	117
949	3	122
950	86	2
951	78	3
952	1	110
953	90	0
954	1	122
955	80	0
956	2	131
957	79	1
958	3	125
959	90	2
960	108	1
961	0	141
962	91	2
963	0	106
964	0	139
965	91	4
966	1	110
967	1	129
968	93	3
969	85	0
970	54	51
971	88	0
972	0	129
973	90	0
974	103	0
975	1	110
976	90	1
977	85	0
978	1	150
979	96	1
980	110	6
981	3	123
982	0	138
983	1	124
984	1	129
985	1	131
986	106	0
987	3	135
988	0	122
989	4	135
990	0	120
991	4	126
992	94	2
993	93	1
994	74	4
995	1	124
996	98	4
997	103	4
998	1	135
999	113	2
1000	112	6
1001	105	0
1002	81	5
1003	0	134
1004	3	123
1005	0	129
1006	30	101
1007	91	3
1008	96	1
1009	64	41
1010	90	3
1011	80	26
1012	92	7
1013	93	5
1014	0	121
1015	4	124
1016	0	119
1017	1	123
1018	90	1
1019	1	113
1020	0	126
1021	1	117
1022	86	0
1023	100	4
1024	0	135
1025	0	131
1026	0	125
1027	10	115
1028	1	139
1029	112	0
1030	0	128
1031	0	122
1032	80	0
1033	1	125
1034	4	115
1035	2	136
1036	87	41
1037	23	95
1038	73	27
1039	89	1
1040	94	2
1041	1	129
1042	91	1
1043	0	135
1044	3	147
1045	2	134
1046	3	114
1047	0	129
1048	102	0
1049	0	133
1050	71	25
1051	0	127
1052	0	101
1053	0	145
1054	0	104
1055	11	125
1056	94	0
1057	105	1
1058	0	124
1059	104	1
1060	96	3
1061	95	0
1062	102	0
1063	2	122
1064	101	4
1065	3	121
1066	98	4
1067	103	15
1068	107	9
1069	0	113
1070	35	94
1071	2	144
1072	1	120
1073	85	28
1074	1	111
1075	6	119
1076	85	3
1077	82	0
1078	97	4
1079	5	144
1080	94	0
1081	93	0
1082	88	2
1083	103	0
1084	90	3
1085	110	1
1086	77	0
1087	1	137
1088	0	130
1089	0	130
1090	0	133
1091	3	148
1092	0	110
1093	0	129
1094	100	1
1095	91	2
1096	89	2
1097	97	4
1098	0	155
1099	88	4
1100	87	0
1101	1	131
1102	59	57
1103	103	2
1104	96	14
1105	4	132
1106	81	5
1107	91	0
1108	1	113
1109	0	142
1110	98	0
1111	90	0
1112	4	121
1113	0	101
1114	94	1
1115	0	142
1116	98	0
1117	84	1
1118	100	0
1119	83	1
1120	98	3
1121	92	0
1122	106	1
1123	72	4
1124	90	2
1125	96	0
1126	5	112
1127	74	7
1128	97	3
1129	4	127
1130	89	0
1131	105	2
1132	84	0
1133	101	3
1134	1	122
1135	95	1
1136	2	154
1137	88	0
1138	107	0
1139	105	2
1140	100	2
1141	94	0
1142	7	126
1143	104	1
1144	5	128
1145	2	111
1146	105	4
1147	0	121
1148	73	0
1149	119	5
1150	89	7
1151	72	0
1152	89	2
1153	102	3
1154	85	2
1155	0	147
1156	1	121
1157	107	1
1158	84	0
1159	94	0
1160	92	1
1161	84	0
1162	3	143
1163	0	127
1164	85	3
1165	98	3
1166	80	0
1167	78	5
1168	98	2
1169	80	25
1170	113	6
1171	0	121
1172	1	130
1173	107	1
1174	0	106
1175	0	122
1176	65	50
1177	97	1
1178	0	137
1179	3	154
1180	94	0
1181	98	1
1182	83	3
1183	5	125
1184	2	121
1185	1	120
1186	105	2
1187	88	2
1188	105	0
1189	89	3
1190	4	112
1191	99	0
1192	86	3
1193	40	76
1194	0	114
1195	110	0
1196	106	2
1197	91	7
1198	7	126
1199	11	134
1200	0	139
1201	93	2
1202	0	145
1203	93	0
1204	1	127
1205	0	115
1206	0	121
1207	89	8
1208	83	6
1209	2	105
1210	0	108
1211	0	121
1212	2	143
1213	96	0
1214	104	0
1215	92	10
1216	0	135
1217	94	4
1218	101	0
1219	96	2
1220	0	123
1221	0	119
1222	2	128
1223	98	1
1224	98	1
1225	86	0
1226	84	3
1227	101	10
1228	94	7
1229	101	1
1230	115	0
1231	101	3
1232	0	118
1233	82	2
1234	3	120
1235	1	113
1236	101	2
1237	48	61
1238	2	122
1239	88	8
1240	2	102
1241	5	116
1242	100	0
1243	3	127
1244	93	4
1245	3	146
1246	100	1
1247	4	114
1248	102	8
1249	107	1
1250	6	112
1251	99	4
1252	89	0
1253	1	116
1254	92	2
1255	104	0
1256	96	0
1257	74	34
1258	89	1
1259	0	119
1260	92	8
1261	2	137
1262	76	8
1263	1	114
1264	88	0
1265	1	110
1266	102	0
1267	1	119
1268	109	0
1269	93	5
1270	0	104
1271	3	141
1272	102	5
1273	85	1
1274	0	121
1275	105	2
1276	76	0
1277	98	9
1278	0	104
1279	99	0
1280	0	137
1281	2	121
1282	104	4
1283	89	0
1284	0	121
1285	3	128
1286	99	2
1287	0	129
1288	3	148
1289	95	0
1290	5	125
1291	45	76
1292	3	115
1293	104	3
1294	106	7
1295	15	109
1296	1	137
1297	79	3
1298	0	141
1299	107	0
1300	0	141
1301	4	117
1302	106	2
1303	86	1
1304	0	114
1305	1	118
1306	107	0
1307	26	101
1308	3	136
1309	89	1
1310	91	0
1311	0	128
1312	72	40
1313	86	2
1314	95	4
1315	90	1
1316	93	6
1317	0	116
1318	90	0
1319	84	0
1320	87	1
1321	104	11
1322	103	1
1323	53	58
1324	91	0
1325	100	2
1326	0	120
1327	95	0
1328	87	1
1329	0	140
1330	104	1
1331	0	129
1332	91	2
1333	3	115
1334	0	113
1335	1	138
1336	86	0
1337	0	122
1338	97	1
1339	112	0
1340	82	1
1341	85	0
1342	98	0
1343	2	102
1344	98	1
1345	48	75
1346	0	128
1347	3	119
1348	0	116
1349	1	137
1350	4	112
1351	2	113
1352	2	153
1353	90	9
1354	95	2
1355	76	0
1356	91	0
1357	94	0
1358	91	0
1359	1	133
1360	2	123
1361	2	131
1362	101	1
1363	0	142
1364	1	116
1365	17	120
1366	82	5
1367	86	3
1368	2	129
1369	1	115
1370	2	132
1371	98	3
1372	97	0
1373	0	139
1374	0	113
1375	125	3
1376	108	3
1377	3	142
1378	0	107
1379	30	72
1380	10	114
1381	1	116
1382	86	3
1383	92	4
1384	0	108
1385	0	123
1386	83	2
1387	94	0
1388	1	127
1389	95	2
1390	85	15
1391	81	2
1392	94	0
1393	93	1
1394	3	127
1395	1	127
1396	1	143
1397	0	116
1398	0	111
1399	1	135
1400	0	101
1401	0	118
1402	3	131
1403	1	115
1404	0	116
1405	0	139
1406	1	133
1407	0	150
1408	103	3
1409	111	4
1410	2	134
1411	54	53
1412	0	130
1413	95	0
1414	2	128
1415	4	118
1416	82	27
1417	87	3
1418	0	126
1419	1	117
1420	113	7
1421	4	119
1422	39	102
1423	0	128
1424	99	2
1425	101	4
1426	102	0
1427	91	0
1428	118	0
1429	0	118
1430	102	4
1431	113	0
1432	45	73
1433	102	1
1434	0	137
1435	94	5
1436	95	0
1437	1	133
1438	3	126
1439	2	135
1440	97	2
1441	72	2
1442	91	4
1443	96	3
1444	91	4
1445	77	0
1446	3	117
1447	94	0
1448	111	2
1449	83	2
1450	0	123
1451	94	0
1452	2	118
1453	96	4
1454	82	1
1455	99	10
1456	82	3
1457	98	3
1458	95	3
1459	90	2
1460	94	0
1461	6	114
1462	87	3
1463	88	3
1464	75	2
1465	1	126
1466	0	119
1467	100	0
1468	93	6
1469	3	103
1470	103	0
1471	91	0
1472	0	134
1473	2	119
1474	83	0
1475	5	111
1476	4	109
1477	95	4
1478	1	122
1479	91	1
1480	4	109
1481	92	8
1482	88	1
1483	0	127
1484	91	0
1485	106	1
1486	93	4
1487	2	121
1488	4	109
1489	113	1
1490	94	2
1491	0	118
1492	100	6
1493	94	0
1494	110	1
1495	94	1
1496	76	2
1497	90	1
1498	101	2
1499	93	0
1500	0	144
1501	2	133
1502	106	10
1503	0	119
1504	88	5
1505	0	121
1506	3	127
1507	100	1
1508	1	120
1509	0	120
1510	4	110
1511	0	129
1512	41	88
1513	2	128
1514	2	127
1515	7	131
1516	0	136
1517	94	1
1518	95	0
1519	100	1
1520	98	5
1521	110	0
1522	0	132
1523	98	0
1524	116	0
1525	83	0
1526	24	77
1527	97	3
1528	3	124
1529	90	2
1530	2	120
1531	4	124
1532	0	114
1533	96	5
1534	120	0
1535	0	127
1536	4	106
1537	0	144
1538	101	5
1539	1	109
1540	6	116
1541	87	0
1542	83	32
1543	88	0
1544	85	0
1545	88	12
1546	98	9
1547	95	0
1548	92	1
1549	92	4
1550	0	132
1551	106	3
1552	0	132
1553	72	0
1554	0	153
1555	4	130
1556	95	2
1557	90	0
1558	91	0
1559	2	133
1560	2	123
1561	109	2
1562	0	113
1563	80	0
1564	104	1
1565	0	136
1566	107	7
1567	0	118
1568	92	0
1569	1	123
1570	74	0
1571	86	2
1572	3	126
1573	0	124
1574	4	136
1575	84	0
1576	4	140
1577	92	2
1578	93	3
1579	71	47
1580	81	0
1581	4	127
1582	0	122
1583	102	4
1584	93	0
1585	84	3
1586	114	2
1587	0	131
1588	98	0
1589	80	0
1590	96	3
1591	2	132
1592	90	15
1593	84	1
1594	83	11
1595	102	1
1596	98	1
1597	2	153
1598	1	134
1599	97	2
1600	96	0
1601	1	141
1602	94	1
1603	89	1
1604	82	3
1605	71	5
1606	1	144
1607	89	3
1608	88	3
1609	93	1
1610	1	132
1611	90	4
1612	2	116
1613	2	146
1614	2	146
1615	3	158
1616	72	0
1617	81	3
1618	4	131
1619	88	0
1620	91	1
1621	35	83
1622	93	1
1623	1	123
1624	0	118
1625	138	0
1626	93	0
1627	0	135
1628	0	122
1629	1	126
1630	94	8
1631	106	5
1632	4	137
1633	3	112
1634	110	0
1635	97	2
1636	89	1
1637	3	132
1638	3	133
1639	98	1
1640	106	0
1641	1	129
1642	1	139
1643	80	1
1644	82	0
1645	109	0
1646	88	8
1647	2	121
1648	7	129
1649	0	125
1650	105	2
1651	106	1
1652	103	7
1653	84	1
1654	88	2
1655	94	0
1656	87	0
1657	1	116
1658	2	128
1659	95	6
1660	88	0
1661	2	122
1662	42	56
1663	112	5
1664	109	3
1665	1	133
1666	91	4
1667	105	2
1668	1	122
1669	90	8
1670	94	1
1671	110	5
1672	1	129
1673	99	0
1674	2	139
1675	97	0
1676	2	118
1677	84	0
1678	105	4
1679	1	114
1680	0	123
1681	91	22
1682	3	119
1683	3	147
1684	2	130
1685	91	1
1686	0	143
1687	2	125
1688	106	0
1689	0	114
1690	85	3
1691	93	7
1692	102	3
1693	1	113
1694	1	134
1695	86	1
1696	1	132
1697	0	129
1698	98	0
1699	97	1
1700	76	2
1701	0	127
1702	97	0
1703	83	0
1704	97	3
1705	50	75
1706	107	6
1707	0	147
1708	97	0
1709	0	136
1710	1	130
1711	3	126
1712	2	124
1713	1	127
1714	87	2
1715	96	2
1716	91	0
1717	90	2
1718	1	128
1719	0	134
1720	91	0
1721	1	119
1722	93	0
1723	1	116
1724	94	0
1725	90	4
1726	86	0
1727	99	1
1728	4	113
1729	1	124
1730	3	123
1731	2	139
1732	64	28
1733	3	112
1734	101	0
1735	1	133
1736	89	0
1737	84	2
1738	93	6
1739	91	1
1740	92	3
1741	5	135
1742	99	1
1743	3	129
1744	1	139
1745	1	124
1746	85	13
1747	93	3
1748	104	5
1749	91	1
1750	106	3
1751	81	0
1752	2	115
1753	86	0
1754	0	121
1755	1	123
1756	0	125
1757	1	122
1758	2	115
1759	4	120
1760	93	0
1761	106	5
1762	2	131
1763	97	0
1764	0	134
1765	79	2
1766	90	1
1767	0	103
1768	2	139
1769	103	0
1770	2	127
1771	6	125
1772	90	1
1773	5	125
1774	97	0
1775	7	132
1776	3	119
1777	88	4
1778	1	125
1779	0	117
1780	90	9
1781	103	0
1782	1	140
1783	88	1
1784	89	1
1785	87	2
1786	6	130
1787	94	3
1788	82	0
1789	0	114
1790	90	0
1791	106	5
1792	83	5
1793	97	0
1794	0	121
1795	89	0
1796	103	1
1797	106	1
1798	2	120
1799	1	135
1800	83	52
1801	108	6
1802	99	0
1803	0	134
1804	0	140
1805	77	3
1806	1	131
1807	2	145
1808	95	0
1809	95	8
1810	0	142
1811	1	128
1812	4	118
1813	1	114
1814	90	0
1815	74	0
1816	89	1
1817	0	123
1818	6	112
1819	94	3
1820	1	115
1821	79	4
1822	94	0
1823	1	120
1824	93	1
1825	1	112
1826	0	130
1827	95	5
1828	0	129
1829	0	126
1830	102	0
1831	2	124
1832	73	42
1833	10	121
1834	0	140
1835	1	118
1836	0	108
1837	2	120
1838	110	0
1839	4	129
1840	92	3
1841	0	134
1842	100	7
1843	2	136
1844	1	117
1845	3	128
1846	90	8
1847	88	0
1848	94	0
1849	1	117
1850	1	134
1851	102	3
1852	0	133
1853	97	2
1854	82	0
1855	85	32
1856	76	0
1857	4	111
1858	108	1
1859	0	118
1860	95	2
1861	84	7
1862	0	127
1863	94	0
1864	1	126
1865	0	122
1866	74	27
1867	1	140
1868	1	115
1869	87	0
1870	92	14
1871	91	2
1872	97	4
1873	1	131
1874	100	0
1875	103	0
1876	1	140
1877	66	17
1878	94	1
1879	2	111
1880	68	39
1881	2	111
1882	0	134
1883	87	0
1884	100	1
1885	105	5
1886	0	120
1887	82	6
1888	0	133
1889	97	3
1890	96	1
1891	90	2
1892	0	125
1893	4	133
1894	85	0
1895	94	2
1896	0	116
1897	0	131
1898	93	4
1899	89	0
1900	1	115
1901	80	5
1902	3	132
1903	11	122
1904	102	0
1905	0	87
1906	95	1
1907	0	129
1908	1	121
1909	3	140
1910	103	3
1911	83	0
1912	0	126
1913	18	103
1914	2	130
1915	0	136
1916	107	7
1917	1	126
1918	86	0
1919	112	0
1920	2	116
1921	0	134
1922	107	3
1923	82	0
1924	0	131
1925	110	0
1926	91	2
1927	0	128
1928	3	139
1929	3	125
1930	2	128
1931	1	116
1932	87	7
1933	0	131
1934	91	5
1935	101	0
1936	1	120
1937	105	5
1938	0	130
1939	88	0
1940	1	135
1941	93	0
1942	88	3
1943	1	139
1944	97	0
1945	0	119
1946	0	128
1947	84	0
1948	3	140
1949	101	2
1950	0	146
1951	4	119
1952	83	7
1953	84	4
1954	0	129
1955	16	102
1956	0	128
1957	3	116
1958	0	125
1959	8	119
1960	96	2
1961	2	124
1962	85	4
1963	101	1
1964	2	122
1965	98	2
1966	1	144
1967	6	117
1968	108	1
1969	97	0
1970	67	39
1971	4	118
1972	94	4
1973	111	0
1974	0	126
1975	99	0
1976	0	129
1977	103	2
1978	88	0
1979	99	2
1980	98	5
1981	94	6
1982	1	143
1983	30	98
1984	0	131
1985	95	1
1986	98	7
1987	1	134
1988	0	145
1989	4	124
1990	7	124
1991	17	123
1992	93	1
1993	99	0
1994	1	131
1995	58	56
1996	0	122
1997	102	5
1998	102	0
1999	5	166
[truncated: 8,001 more rows]
