# Supplementary material for: Generalized method of moments for estimating parameters of stochastic reaction networks
Source: BMC Syst Biol. 2016 Oct 21;10:98. doi: 10.1186/s12918-016-0342-8 (PMC5073941; doi:10.1186/s12918-016-0342-8)
Supplement: Additional file 2 — Matlab code and data. This file contains the Matlab codes and samples which were used to produce the results. (GZ 9349 kb) [file 12918_2016_342_MOESM2_ESM.gz › Data/Gene Expression/samples/t01022.csv]

1	16
2	35
3	11
4	10
5	17
6	12
7	12
8	21
9	12
10	13
11	15
12	21
13	14
14	12
15	12
16	12
17	16
18	16
19	10
20	11
21	26
22	13
23	13
24	16
25	14
26	11
27	20
28	16
29	33
30	18
31	18
32	15
33	12
34	19
35	16
36	16
37	10
38	10
39	21
40	19
41	11
42	18
43	24
44	14
45	11
46	12
47	20
48	10
49	10
50	23
51	10
52	10
53	15
54	20
55	10
56	12
57	13
58	14
59	15
60	22
61	10
62	13
63	12
64	24
65	15
66	20
67	22
68	10
69	11
70	10
71	15
72	14
73	25
74	13
75	14
76	16
77	16
78	19
79	12
80	11
81	13
82	14
83	11
84	10
85	26
86	16
87	18
88	10
89	19
90	12
91	20
92	11
93	13
94	19
95	18
96	13
97	16
98	10
99	11
100	14
101	15
102	11
103	14
104	12
105	10
106	19
107	12
108	21
109	10
110	12
111	19
112	11
113	10
114	23
115	12
116	18
117	17
118	11
119	13
120	19
121	18
122	12
123	14
124	10
125	15
126	15
127	17
128	15
129	10
130	14
131	27
132	31
133	27
134	17
135	10
136	27
137	18
138	10
139	15
140	14
141	16
142	13
143	15
144	10
145	10
146	16
147	20
148	18
149	10
150	21
151	24
152	24
153	11
154	20
155	20
156	21
157	15
158	11
159	14
160	17
161	26
162	12
163	20
164	17
165	19
166	11
167	11
168	16
169	17
170	12
171	18
172	10
173	15
174	13
175	18
176	27
177	11
178	26
179	11
180	11
181	15
182	18
183	12
184	13
185	12
186	15
187	16
188	18
189	22
190	16
191	15
192	11
193	25
194	15
195	17
196	15
197	13
198	10
199	11
200	14
201	10
202	19
203	19
204	16
205	20
206	12
207	12
208	16
209	17
210	10
211	11
212	14
213	18
214	10
215	10
216	11
217	10
218	19
219	12
220	18
221	19
222	10
223	12
224	20
225	12
226	19
227	18
228	19
229	10
230	10
231	24
232	12
233	13
234	11
235	12
236	12
237	11
238	17
239	19
240	12
241	23
242	13
243	12
244	16
245	20
246	11
247	13
248	21
249	11
250	16
251	16
252	12
253	29
254	12
255	17
256	11
257	14
258	11
259	20
260	16
261	19
262	17
263	27
264	24
265	10
266	19
267	18
268	12
269	11
270	23
271	16
272	24
273	10
274	16
275	12
276	10
277	10
278	12
279	11
280	14
281	22
282	26
283	15
284	13
285	10
286	12
287	11
288	10
289	17
290	14
291	14
292	19
293	16
294	19
295	14
296	16
297	18
298	10
299	11
300	18
301	19
302	17
303	13
304	14
305	20
306	12
307	29
308	15
309	15
310	19
311	14
312	16
313	14
314	11
315	14
316	16
317	14
318	21
319	10
320	10
321	16
322	17
323	27
324	11
325	29
326	11
327	13
328	21
329	13
330	15
331	10
332	15
333	12
334	15
335	18
336	18
337	11
338	14
339	16
340	14
341	19
342	12
343	14
344	18
345	11
346	16
347	15
348	19
349	13
350	10
351	12
352	12
353	24
354	13
355	14
356	14
357	14
358	10
359	18
360	12
361	15
362	12
363	10
364	13
365	10
366	14
367	12
368	11
369	13
370	14
371	10
372	25
373	26
374	15
375	13
376	13
377	14
378	14
379	16
380	11
381	13
382	29
383	18
384	13
385	11
386	10
387	22
388	10
389	18
390	20
391	10
392	11
393	15
394	14
395	10
396	17
397	16
398	10
399	16
400	21
401	15
402	31
403	29
404	20
405	20
406	13
407	29
408	14
409	17
410	12
411	12
412	13
413	22
414	17
415	15
416	16
417	19
418	20
419	16
420	25
421	17
422	10
423	13
424	14
425	10
426	16
427	14
428	17
429	14
430	27
431	15
432	21
433	10
434	12
435	12
436	19
437	10
438	17
439	17
440	17
441	22
442	10
443	12
444	13
445	19
446	10
447	13
448	13
449	10
450	18
451	16
452	21
453	10
454	13
455	15
456	12
457	11
458	19
459	10
460	26
461	13
462	17
463	26
464	10
465	10
466	12
467	15
468	16
469	18
470	17
471	25
472	12
473	20
474	13
475	15
476	11
477	17
478	36
479	17
480	29
481	22
482	17
483	15
484	14
485	17
486	17
487	17
488	13
489	14
490	14
491	14
492	10
493	11
494	19
495	10
496	16
497	21
498	17
499	16
500	12
501	10
502	17
503	10
504	18
505	11
506	21
507	20
508	15
509	13
510	12
511	13
512	16
513	15
514	15
515	19
516	16
517	20
518	10
519	13
520	10
521	17
522	14
523	10
524	19
525	15
526	16
527	13
528	19
529	13
530	17
531	22
532	27
533	17
534	11
535	12
536	14
537	11
538	26
539	23
540	16
541	21
542	10
543	20
544	10
545	15
546	17
547	28
548	17
549	15
550	11
551	13
552	25
553	11
554	21
555	11
556	18
557	19
558	14
559	30
560	18
561	12
562	18
563	20
564	14
565	14
566	15
567	17
568	12
569	10
570	10
571	13
572	16
573	11
574	19
575	20
576	19
577	14
578	16
579	15
580	24
581	11
582	20
583	23
584	11
585	11
586	11
587	10
588	11
589	12
590	10
591	12
592	19
593	10
594	20
595	14
596	12
597	10
598	12
599	10
600	13
601	13
602	17
603	16
604	22
605	18
606	14
607	21
608	15
609	12
610	26
611	11
612	13
613	14
614	14
615	20
616	13
617	18
618	19
619	17
620	10
621	18
622	10
623	22
624	12
625	26
626	10
627	19
628	21
629	20
630	15
631	12
632	16
633	11
634	13
635	17
636	21
637	17
638	13
639	13
640	14
641	14
642	13
643	12
644	10
645	15
646	12
647	15
648	17
649	17
650	16
651	14
652	10
653	13
654	18
655	15
656	17
657	10
658	18
659	13
660	19
661	23
662	14
663	15
664	18
665	25
666	13
667	11
668	18
669	13
670	11
671	11
672	13
673	10
674	10
675	16
676	10
677	15
678	15
679	14
680	14
681	12
682	13
683	30
684	14
685	26
686	19
687	27
688	20
689	15
690	18
691	14
692	16
693	16
694	17
695	15
696	17
697	11
698	19
699	11
700	16
701	16
702	15
703	14
704	12
705	22
706	11
707	14
708	16
709	14
710	12
711	12
712	14
713	15
714	10
715	10
716	14
717	17
718	12
719	10
720	11
721	18
722	18
723	12
724	10
725	13
726	13
727	13
728	11
729	11
730	14
731	10
732	16
733	14
734	19
735	11
736	13
737	11
738	12
739	28
740	14
741	17
742	10
743	10
744	11
745	20
746	22
747	15
748	15
749	10
750	17
751	18
752	10
753	16
754	13
755	21
756	20
757	13
758	24
759	11
760	12
761	10
762	18
763	16
764	17
765	14
766	17
767	10
768	22
769	26
770	14
771	15
772	10
773	14
774	15
775	15
776	28
777	26
778	12
779	13
780	10
781	14
782	22
783	19
784	13
785	12
786	12
787	10
788	12
789	16
790	14
791	16
792	11
793	19
794	17
795	17
796	12
797	14
798	11
799	15
800	10
801	11
802	14
803	12
804	10
805	13
806	16
807	10
808	27
809	12
810	12
811	10
812	16
813	15
814	14
815	14
816	15
817	10
818	10
819	15
820	15
821	17
822	18
823	10
824	10
825	17
826	11
827	17
828	10
829	23
830	10
831	14
832	13
833	19
834	30
835	11
836	21
837	13
838	12
839	16
840	15
841	13
842	21
843	27
844	17
845	15
846	10
847	11
848	15
849	10
850	12
851	11
852	10
853	13
854	10
855	15
856	19
857	16
858	13
859	22
860	12
861	12
862	25
863	12
864	14
865	14
866	14
867	31
868	10
869	13
870	18
871	13
872	28
873	13
874	14
875	11
876	10
877	27
878	12
879	12
880	34
881	10
882	15
883	20
884	28
885	18
886	10
887	24
888	12
889	11
890	14
891	28
892	21
893	12
894	13
895	22
896	14
897	26
898	11
899	21
900	10
901	27
902	10
903	24
904	18
905	18
906	13
907	14
908	16
909	10
910	16
911	17
912	14
913	15
914	10
915	20
916	13
917	19
918	19
919	22
920	11
921	12
922	10
923	20
924	11
925	17
926	13
927	13
928	12
929	15
930	14
931	11
932	10
933	17
934	14
935	14
936	18
937	11
938	12
939	12
940	13
941	16
942	10
943	11
944	13
945	13
946	12
947	16
948	11
949	12
950	10
951	12
952	10
953	12
954	11
955	10
956	28
957	11
958	12
959	17
960	19
961	16
962	13
963	13
964	10
965	12
966	17
967	14
968	10
969	19
970	16
971	18
972	11
973	15
974	25
975	18
976	14
977	17
978	10
979	25
980	16
981	19
982	20
983	13
984	13
985	11
986	10
987	14
988	15
989	17
990	11
991	24
992	11
993	10
994	37
995	12
996	17
997	17
998	11
999	11
1000	21
1001	15
1002	16
1003	13
1004	24
1005	11
1006	24
1007	17
1008	18
1009	16
1010	14
1011	22
1012	20
1013	12
1014	15
1015	11
1016	15
1017	19
1018	16
1019	11
1020	10
1021	19
1022	10
1023	15
1024	12
1025	19
1026	13
1027	15
1028	15
1029	10
1030	11
1031	13
1032	10
1033	12
1034	23
1035	13
1036	19
1037	15
1038	11
1039	10
1040	13
1041	14
1042	15
1043	15
1044	18
1045	22
1046	25
1047	19
1048	11
1049	15
1050	15
1051	12
1052	14
1053	17
1054	18
1055	13
1056	16
1057	14
1058	12
1059	18
1060	14
1061	12
1062	15
1063	16
1064	23
1065	19
1066	14
1067	12
1068	20
1069	10
1070	16
1071	12
1072	24
1073	16
1074	10
1075	13
1076	15
1077	10
1078	12
1079	11
1080	15
1081	11
1082	14
1083	11
1084	17
1085	20
1086	10
1087	17
1088	14
1089	15
1090	16
1091	28
1092	13
1093	19
1094	16
1095	14
1096	12
1097	14
1098	16
1099	21
1100	15
1101	10
1102	17
1103	11
1104	10
1105	15
1106	14
1107	11
1108	11
1109	17
1110	10
1111	10
1112	13
1113	10
1114	24
1115	19
1116	23
1117	11
1118	19
1119	10
1120	17
1121	18
1122	26
1123	10
1124	16
1125	13
1126	19
1127	24
1128	10
1129	13
1130	27
1131	10
1132	26
1133	10
1134	10
1135	26
1136	12
1137	15
1138	10
1139	10
1140	14
1141	12
1142	10
1143	12
1144	12
1145	12
1146	20
1147	11
1148	17
1149	15
1150	14
1151	14
1152	14
1153	12
1154	12
1155	10
1156	10
1157	17
1158	17
1159	25
1160	13
1161	19
1162	13
1163	11
1164	10
1165	11
1166	15
1167	10
1168	12
1169	18
1170	28
1171	10
1172	10
1173	10
1174	18
1175	30
1176	15
1177	12
1178	22
1179	11
1180	10
1181	10
1182	19
1183	11
1184	11
1185	19
1186	10
1187	15
1188	10
1189	15
1190	12
1191	11
1192	24
1193	18
1194	20
1195	15
1196	10
1197	15
1198	16
1199	16
1200	15
1201	11
1202	24
1203	17
1204	10
1205	21
1206	19
1207	26
1208	21
1209	10
1210	16
1211	17
1212	12
1213	21
1214	11
1215	11
1216	23
1217	37
1218	10
1219	14
1220	13
1221	12
1222	13
1223	13
1224	32
1225	11
1226	16
1227	16
1228	13
1229	14
1230	18
1231	16
1232	23
1233	12
1234	25
1235	10
1236	15
1237	19
1238	17
1239	10
1240	15
1241	12
1242	21
1243	13
1244	12
1245	13
1246	12
1247	15
1248	10
1249	11
1250	11
1251	12
1252	18
1253	15
1254	24
1255	34
1256	15
1257	17
1258	25
1259	11
1260	22
1261	17
1262	18
1263	15
1264	11
1265	11
1266	19
1267	10
1268	24
1269	15
1270	15
1271	15
1272	13
1273	16
1274	13
1275	14
1276	19
1277	12
1278	13
1279	10
1280	14
1281	10
1282	10
1283	11
1284	12
1285	13
1286	22
1287	15
1288	12
1289	14
1290	20
1291	10
1292	15
1293	12
1294	19
1295	16
1296	16
1297	14
1298	11
1299	10
1300	17
1301	17
1302	10
1303	12
1304	16
1305	12
1306	21
1307	16
1308	15
1309	10
1310	17
1311	10
1312	14
1313	12
1314	16
1315	14
1316	17
1317	13
1318	15
1319	20
1320	14
1321	16
1322	10
1323	11
1324	12
1325	13
1326	28
1327	31
1328	16
1329	10
1330	14
1331	11
1332	10
1333	21
1334	18
1335	17
1336	18
1337	10
1338	11
1339	10
1340	11
1341	18
1342	16
1343	11
1344	14
1345	25
1346	20
1347	21
1348	14
1349	10
1350	19
1351	15
1352	16
1353	17
1354	21
1355	12
1356	12
1357	13
1358	14
1359	14
1360	21
1361	26
1362	14
1363	11
1364	14
1365	19
1366	11
1367	21
1368	15
1369	15
1370	12
1371	23
1372	11
1373	14
1374	20
1375	10
1376	14
1377	12
1378	16
1379	15
1380	24
1381	15
1382	10
1383	18
1384	25
1385	10
1386	11
1387	15
1388	10
1389	17
1390	15
1391	21
1392	14
1393	20
1394	26
1395	16
1396	16
1397	23
1398	14
1399	12
1400	18
1401	16
1402	10
1403	10
1404	10
1405	10
1406	25
1407	10
1408	26
1409	12
1410	22
1411	10
1412	13
1413	15
1414	19
1415	16
1416	17
1417	11
1418	14
1419	20
1420	11
1421	16
1422	14
1423	16
1424	10
1425	16
1426	10
1427	11
1428	23
1429	11
1430	11
1431	26
1432	24
1433	17
1434	21
1435	10
1436	12
1437	23
1438	11
1439	17
1440	10
1441	14
1442	10
1443	20
1444	11
1445	17
1446	12
1447	10
1448	18
1449	16
1450	19
1451	17
1452	17
1453	16
1454	12
1455	12
1456	18
1457	12
1458	10
1459	20
1460	10
1461	21
1462	16
1463	11
1464	11
1465	13
1466	12
1467	10
1468	10
1469	33
1470	11
1471	22
1472	13
1473	11
1474	13
1475	17
1476	10
1477	16
1478	14
1479	10
1480	10
1481	10
1482	16
1483	16
1484	10
1485	11
1486	14
1487	25
1488	26
1489	13
1490	12
1491	16
1492	17
1493	13
1494	15
1495	10
1496	20
1497	11
1498	12
1499	10
1500	18
1501	12
1502	11
1503	11
1504	17
1505	15
1506	10
1507	19
1508	15
1509	11
1510	16
1511	15
1512	13
1513	41
1514	11
1515	11
1516	11
1517	14
1518	13
1519	18
1520	15
1521	17
1522	12
1523	12
1524	17
1525	16
1526	23
1527	21
1528	11
1529	15
1530	10
1531	10
1532	21
1533	10
1534	14
1535	13
1536	13
1537	32
1538	21
1539	14
1540	15
1541	15
1542	15
1543	10
1544	11
1545	10
1546	17
1547	18
1548	19
1549	13
1550	26
1551	17
1552	19
1553	12
1554	10
1555	13
1556	22
1557	12
1558	10
1559	13
1560	22
1561	12
1562	14
1563	17
1564	11
1565	13
1566	14
1567	12
1568	12
1569	10
1570	12
1571	18
1572	15
1573	10
1574	15
1575	10
1576	12
1577	14
1578	17
1579	15
1580	12
1581	11
1582	29
1583	20
1584	12
1585	25
1586	12
1587	14
1588	13
1589	21
1590	11
1591	10
1592	13
1593	10
1594	10
1595	13
1596	23
1597	15
1598	32
1599	17
1600	11
1601	12
1602	24
1603	17
1604	16
1605	10
1606	11
1607	19
1608	19
1609	18
1610	21
1611	10
1612	17
1613	22
1614	22
1615	16
1616	23
1617	11
1618	15
1619	16
1620	15
1621	11
1622	21
1623	13
1624	17
1625	15
1626	22
1627	14
1628	11
1629	11
1630	12
1631	15
1632	11
1633	18
1634	11
1635	11
1636	11
1637	26
1638	13
1639	13
1640	11
1641	10
1642	14
1643	17
1644	14
1645	13
1646	12
1647	15
1648	13
1649	11
1650	21
1651	12
1652	12
1653	12
1654	12
1655	14
1656	12
1657	10
1658	16
1659	17
1660	21
1661	11
1662	19
1663	12
1664	19
1665	10
1666	13
1667	26
1668	11
1669	17
1670	12
1671	12
1672	11
1673	11
1674	10
1675	13
1676	13
1677	17
1678	11
1679	18
1680	13
1681	10
1682	25
1683	16
1684	19
1685	15
1686	11
1687	14
1688	18
1689	24
1690	10
1691	19
1692	17
1693	15
1694	13
1695	11
1696	14
1697	15
1698	10
1699	22
1700	15
1701	13
1702	23
1703	12
1704	12
1705	11
1706	20
1707	12
1708	19
1709	20
1710	11
1711	10
1712	18
1713	20
1714	15
1715	13
1716	15
1717	18
1718	14
1719	11
1720	26
1721	11
1722	13
1723	13
1724	15
1725	10
1726	25
1727	15
1728	12
1729	15
1730	17
1731	15
1732	17
1733	21
1734	14
1735	26
1736	12
1737	13
1738	13
1739	10
1740	28
1741	20
1742	16
1743	19
1744	10
1745	13
1746	10
1747	14
1748	10
1749	15
1750	14
1751	16
1752	13
1753	10
1754	10
1755	17
1756	20
1757	12
1758	15
1759	13
1760	11
1761	21
1762	10
1763	11
1764	14
1765	10
1766	20
1767	17
1768	11
1769	13
1770	10
1771	10
1772	10
1773	10
1774	15
1775	21
1776	20
1777	12
1778	13
1779	22
1780	14
1781	17
1782	17
1783	12
1784	11
1785	19
1786	13
1787	15
1788	25
1789	12
1790	25
1791	24
1792	10
1793	14
1794	22
1795	10
1796	13
1797	12
1798	23
1799	11
1800	13
1801	14
1802	10
1803	11
1804	14
1805	12
1806	21
1807	22
1808	18
1809	16
1810	13
1811	19
1812	10
1813	10
1814	18
1815	10
1816	19
1817	10
1818	17
1819	10
1820	11
1821	17
1822	22
1823	13
1824	11
1825	10
1826	11
1827	15
1828	10
1829	12
1830	16
1831	17
1832	29
1833	16
1834	12
1835	13
1836	21
1837	18
1838	12
1839	21
1840	10
1841	12
1842	12
1843	10
1844	20
1845	13
1846	10
1847	17
1848	16
1849	11
1850	11
1851	15
1852	15
1853	12
1854	22
1855	15
1856	18
1857	13
1858	14
1859	14
1860	13
1861	13
1862	20
1863	10
1864	16
1865	11
1866	16
1867	12
1868	12
1869	12
1870	11
1871	14
1872	15
1873	10
1874	24
1875	18
1876	15
1877	29
1878	17
1879	18
1880	19
1881	20
1882	19
1883	20
1884	11
1885	21
1886	15
1887	14
1888	20
1889	18
1890	12
1891	17
1892	15
1893	19
1894	13
1895	14
1896	19
1897	10
1898	11
1899	16
1900	17
1901	10
1902	25
1903	12
1904	10
1905	10
1906	18
1907	16
1908	13
1909	14
1910	20
1911	12
1912	15
1913	15
1914	10
1915	10
1916	20
1917	10
1918	12
1919	17
1920	12
1921	15
1922	11
1923	10
1924	22
1925	10
1926	15
1927	23
1928	15
1929	11
1930	15
1931	21
1932	10
1933	20
1934	12
1935	14
1936	10
1937	14
1938	11
1939	10
1940	12
1941	14
1942	16
1943	28
1944	12
1945	18
1946	14
1947	11
1948	19
1949	11
1950	21
1951	11
1952	23
1953	14
1954	10
1955	13
1956	10
1957	11
1958	19
1959	11
1960	11
1961	12
1962	11
1963	12
1964	19
1965	13
1966	15
1967	14
1968	16
1969	11
1970	14
1971	14
1972	11
1973	18
1974	15
1975	11
1976	13
1977	12
1978	11
1979	13
1980	23
1981	18
1982	26
1983	14
1984	23
1985	10
1986	19
1987	21
1988	15
1989	11
1990	14
1991	11
1992	13
1993	14
1994	14
1995	14
1996	13
1997	13
1998	11
1999	23
2000	11
[truncated: 8,000 more rows]
