# Supplementary material for: Generalized method of moments for estimating parameters of stochastic reaction networks
Source: BMC Syst Biol. 2016 Oct 21;10:98. doi: 10.1186/s12918-016-0342-8 (PMC5073941; doi:10.1186/s12918-016-0342-8)
Supplement: Additional file 2 — Matlab code and data. This file contains the Matlab codes and samples which were used to produce the results. (GZ 9349 kb) [file 12918_2016_342_MOESM2_ESM.gz › Data/Exclusive Switch/samples/17/t002.csv]

trajectory	P1	P2
1	6	69
2	0	66
3	64	0
4	59	1
5	6	67
6	1	78
7	55	2
8	59	7
9	53	0
10	70	2
11	54	10
12	70	1
13	9	71
14	61	2
15	0	89
16	32	49
17	0	85
18	6	78
19	0	82
20	61	0
21	62	0
22	59	3
23	63	0
24	2	96
25	4	88
26	52	1
27	0	89
28	53	0
29	0	88
30	9	75
31	72	0
32	58	0
33	68	1
34	58	0
35	46	0
36	6	72
37	56	0
38	63	7
39	57	0
40	9	84
41	52	15
42	60	6
43	50	0
44	62	6
45	58	0
46	66	4
47	2	70
48	0	71
49	57	0
50	1	87
51	66	2
52	0	88
53	0	88
54	61	4
55	63	0
56	54	0
57	0	81
58	0	99
59	59	0
60	0	72
61	0	90
62	4	84
63	66	0
64	5	91
65	0	73
66	0	75
67	50	1
68	0	73
69	0	63
70	3	84
71	47	1
72	61	0
73	6	79
74	58	7
75	0	69
76	18	61
77	2	84
78	65	0
79	76	5
80	65	0
81	8	71
82	67	0
83	49	0
84	56	5
85	0	81
86	0	65
87	0	87
88	1	77
89	2	64
90	59	0
91	51	26
92	65	9
93	5	63
94	67	1
95	6	58
96	2	68
97	19	65
98	0	78
99	7	75
100	46	31
101	42	1
102	6	86
103	67	4
104	7	80
105	63	0
106	6	78
107	2	88
108	51	1
109	3	64
110	62	3
111	0	69
112	0	79
113	0	71
114	60	0
115	61	2
116	31	37
117	0	78
118	59	0
119	20	47
120	47	5
121	0	83
122	62	5
123	53	10
124	50	0
125	3	87
126	0	77
127	0	92
128	57	2
129	3	83
130	55	9
131	59	6
132	60	3
133	2	77
134	0	91
135	6	97
136	51	0
137	45	2
138	0	72
139	61	8
140	2	91
141	62	14
142	34	38
143	15	55
144	1	81
145	44	5
146	1	81
147	1	73
148	0	72
149	51	0
150	0	73
151	4	62
152	46	36
153	73	0
154	53	0
155	55	7
156	64	2
157	63	1
158	0	72
159	0	67
160	0	70
161	53	4
162	0	83
163	52	6
164	75	1
165	3	70
166	54	5
167	3	79
168	70	0
169	69	3
170	55	2
171	34	53
172	74	0
173	0	80
174	2	80
175	7	88
176	53	0
177	67	2
178	0	89
179	4	82
180	55	0
181	46	4
182	61	4
183	51	2
184	2	81
185	1	66
186	0	79
187	4	82
188	2	93
189	56	0
190	58	3
191	62	6
192	58	0
193	56	5
194	0	79
195	5	75
196	47	3
197	53	6
198	55	4
199	44	7
200	64	0
201	56	5
202	51	8
203	63	3
204	5	77
205	0	79
206	47	5
207	0	76
208	0	86
209	1	92
210	7	62
211	66	1
212	0	68
213	61	0
214	42	0
215	9	73
216	48	1
217	5	74
218	62	2
219	43	1
220	1	98
221	0	69
222	2	73
223	2	81
224	57	0
225	4	75
226	3	97
227	0	75
228	72	6
229	62	2
230	60	0
231	0	71
232	58	0
233	50	10
234	46	10
235	0	77
236	0	82
237	5	90
238	0	66
239	0	66
240	61	0
241	55	8
242	0	70
243	66	2
244	0	80
245	65	3
246	63	4
247	0	105
248	58	0
249	63	0
250	57	4
251	7	76
252	64	6
253	53	0
254	1	79
255	57	4
256	53	0
257	63	10
258	61	2
259	61	6
260	20	60
261	0	83
262	59	31
263	54	6
264	0	69
265	3	71
266	60	2
267	68	5
268	60	3
269	50	1
270	64	5
271	63	0
272	65	0
273	1	76
274	67	2
275	14	65
276	44	11
277	57	1
278	56	1
279	61	0
280	1	81
281	0	83
282	0	86
283	50	2
284	0	74
285	0	88
286	60	1
287	0	77
288	14	61
289	7	77
290	7	67
291	61	4
292	57	0
293	7	65
294	51	6
295	51	0
296	0	100
297	57	2
298	47	26
299	0	84
300	64	10
301	64	0
302	1	82
303	2	74
304	1	86
305	59	3
306	4	72
307	0	78
308	61	0
309	3	67
310	55	0
311	10	80
312	0	89
313	0	73
314	0	76
315	62	2
316	66	4
317	0	83
318	0	83
319	51	0
320	9	62
321	62	9
322	54	0
323	57	14
324	0	79
325	59	19
326	67	0
327	62	1
328	0	61
329	5	83
330	64	0
331	3	73
332	65	0
333	55	10
334	68	0
335	53	2
336	50	0
337	2	89
338	63	11
339	60	4
340	4	76
341	16	55
342	0	70
343	0	81
344	48	19
345	0	70
346	65	0
347	60	4
348	72	0
349	52	10
350	64	2
351	58	9
352	0	67
353	5	76
354	67	0
355	49	3
356	54	1
357	0	75
358	0	72
359	0	73
360	0	72
361	1	75
362	46	6
363	2	74
364	57	1
365	60	5
366	60	0
367	1	81
368	7	80
369	71	0
370	64	0
371	4	78
372	59	7
373	62	0
374	59	4
375	1	92
376	62	0
377	49	12
378	46	27
379	3	71
380	70	11
381	50	2
382	65	1
383	62	0
384	45	0
385	56	12
386	3	85
387	61	0
388	6	90
389	57	0
390	2	75
391	59	0
392	7	87
393	0	81
394	60	3
395	55	9
396	0	64
397	0	72
398	0	85
399	9	81
400	4	68
401	42	3
402	75	6
403	0	67
404	50	5
405	56	0
406	1	74
407	0	74
408	1	68
409	55	3
410	2	67
411	64	1
412	3	83
413	58	13
414	1	73
415	74	7
416	0	73
417	1	73
418	60	4
419	55	0
420	60	3
421	0	84
422	55	2
423	61	5
424	1	79
425	50	11
426	7	68
427	61	7
428	51	4
429	66	4
430	52	4
431	70	0
432	1	90
433	0	84
434	67	0
435	0	59
436	50	2
437	2	93
438	61	8
439	3	93
440	71	10
441	1	74
442	1	73
443	6	73
444	2	87
445	61	0
446	65	0
447	61	10
448	4	88
449	24	61
450	0	77
451	9	69
452	51	9
453	0	87
454	68	11
455	49	3
456	3	72
457	58	0
458	2	68
459	49	0
460	66	2
461	0	96
462	58	0
463	66	3
464	65	0
465	56	0
466	63	0
467	0	69
468	68	3
469	67	6
470	3	77
471	1	69
472	1	64
473	63	0
474	57	2
475	60	0
476	0	69
477	1	71
478	74	0
479	60	3
480	63	0
481	62	8
482	71	3
483	70	16
484	59	1
485	0	87
486	0	77
487	1	57
488	0	88
489	59	5
490	1	87
491	0	74
492	0	76
493	0	81
494	68	0
495	62	2
496	61	1
497	58	0
498	4	80
499	0	80
500	64	0
501	20	54
502	0	72
503	63	2
504	47	17
505	62	5
506	0	87
507	2	81
508	0	82
509	65	0
510	58	1
511	0	74
512	0	79
513	3	76
514	3	90
515	1	92
516	0	73
517	50	1
518	67	3
519	47	22
520	1	77
521	61	0
522	72	3
523	0	76
524	63	1
525	62	0
526	55	0
527	64	0
528	64	0
529	45	1
530	54	12
531	58	10
532	54	6
533	55	20
534	5	70
535	53	0
536	2	72
537	0	87
538	64	0
539	54	0
540	53	4
541	49	0
542	4	80
543	1	84
544	55	5
545	1	80
546	2	97
547	2	69
548	1	84
549	56	7
550	64	0
551	61	0
552	1	77
553	4	59
554	6	88
555	51	0
556	59	7
557	0	97
558	56	0
559	5	69
560	0	86
561	63	5
562	52	7
563	53	1
564	0	94
565	7	76
566	0	75
567	0	98
568	61	0
569	3	90
570	0	77
571	0	82
572	3	75
573	0	67
574	62	0
575	46	0
576	46	0
577	51	0
578	67	2
579	0	81
580	60	2
581	50	3
582	0	74
583	57	3
584	2	86
585	0	91
586	2	83
587	65	2
588	0	78
589	59	0
590	56	0
591	5	79
592	63	5
593	73	0
594	70	2
595	50	0
596	50	1
597	0	72
598	61	0
599	63	0
600	5	68
601	63	0
602	6	63
603	0	82
604	67	0
605	0	76
606	66	2
607	45	0
608	58	0
609	71	2
610	66	1
611	0	89
612	8	92
613	2	71
614	9	74
615	0	88
616	0	85
617	56	9
618	0	69
619	50	0
620	0	87
621	0	87
622	59	9
623	47	2
624	0	69
625	43	25
626	62	1
627	56	0
628	64	2
629	69	0
630	65	0
631	0	74
632	3	78
633	63	0
634	57	0
635	57	11
636	4	79
637	4	80
638	10	59
639	50	13
640	6	83
641	2	80
642	0	67
643	63	0
644	49	0
645	2	72
646	2	84
647	2	96
648	73	7
649	42	4
650	0	81
651	2	78
652	49	9
653	3	86
654	47	13
655	0	79
656	62	0
657	5	85
658	0	76
659	53	1
660	0	76
661	52	0
662	69	0
663	54	3
664	55	4
665	0	82
666	0	69
667	56	4
668	48	7
669	52	6
670	2	85
671	1	91
672	64	0
673	53	7
674	52	0
675	0	90
676	62	0
677	4	79
678	30	52
679	77	7
680	45	11
681	0	69
682	59	0
683	59	0
684	64	0
685	57	0
686	57	0
687	0	70
688	4	76
689	59	4
690	38	39
691	47	12
692	1	88
693	0	76
694	0	90
695	0	83
696	0	72
697	0	87
698	71	0
699	0	74
700	55	1
701	0	78
702	49	16
703	55	13
704	3	64
705	5	66
706	49	17
707	57	1
708	61	8
709	66	0
710	0	69
711	44	7
712	7	71
713	57	6
714	8	68
715	5	78
716	76	2
717	21	41
718	68	5
719	74	1
720	57	3
721	0	77
722	3	82
723	58	3
724	61	1
725	60	3
726	0	93
727	0	77
728	53	5
729	64	0
730	42	5
731	10	66
732	52	5
733	4	74
734	0	79
735	1	87
736	5	78
737	9	80
738	67	0
739	0	86
740	57	2
741	40	23
742	68	2
743	45	2
744	49	13
745	54	1
746	0	76
747	2	78
748	0	81
749	46	0
750	60	0
751	0	82
752	63	5
753	3	81
754	8	72
755	0	83
756	2	73
757	49	0
758	0	92
759	59	0
760	49	0
761	4	76
762	55	0
763	6	84
764	51	6
765	52	0
766	69	10
767	5	70
768	10	71
769	59	2
770	6	81
771	67	0
772	5	70
773	0	84
774	43	0
775	52	0
776	56	3
777	75	4
778	62	6
779	61	3
780	70	0
781	59	1
782	5	69
783	40	0
784	1	79
785	57	4
786	63	0
787	44	34
788	0	77
789	1	85
790	60	4
791	63	2
792	3	89
793	47	4
794	22	54
795	51	7
796	60	0
797	55	3
798	56	0
799	65	0
800	55	0
801	46	6
802	0	78
803	1	89
804	66	1
805	53	5
806	3	62
807	5	78
808	47	3
809	0	80
810	48	4
811	0	83
812	3	75
813	0	72
814	63	3
815	70	25
816	4	89
817	59	0
818	1	81
819	0	83
820	48	0
821	24	45
822	56	7
823	63	6
824	3	97
825	0	80
826	62	4
827	72	7
828	10	82
829	82	0
830	49	1
831	0	78
832	53	7
833	55	14
834	59	0
835	3	74
836	4	88
837	58	0
838	6	90
839	0	91
840	22	42
841	55	7
842	48	5
843	48	0
844	0	71
845	57	4
846	67	3
847	62	1
848	58	0
849	57	0
850	0	96
851	26	47
852	51	0
853	56	11
854	0	90
855	0	87
856	5	78
857	57	2
858	35	29
859	56	0
860	0	86
861	13	76
862	25	61
863	55	0
864	61	1
865	0	75
866	0	82
867	53	0
868	63	0
869	59	4
870	0	79
871	56	0
872	49	0
873	52	1
874	47	1
875	57	0
876	73	0
877	0	84
878	57	0
879	1	73
880	46	7
881	55	13
882	0	81
883	4	68
884	68	2
885	52	1
886	0	76
887	6	77
888	41	44
889	4	90
890	50	2
891	0	73
892	3	88
893	0	57
894	1	86
895	8	60
896	71	2
897	48	2
898	62	0
899	39	26
900	60	0
901	5	77
902	66	0
903	0	58
904	70	8
905	36	19
906	58	2
907	64	5
908	56	2
909	0	78
910	72	0
911	42	26
912	50	0
913	66	3
914	49	0
915	52	0
916	61	4
917	48	0
918	57	0
919	44	0
920	5	72
921	49	0
922	60	0
923	0	91
924	61	9
925	68	0
926	61	15
927	1	88
928	60	0
929	1	81
930	0	80
931	1	66
932	72	1
933	71	0
934	48	9
935	57	6
936	53	2
937	49	5
938	0	85
939	60	9
940	47	1
941	64	0
942	71	0
943	59	0
944	62	6
945	39	16
946	0	96
947	71	6
948	2	64
949	55	6
950	0	77
951	3	70
952	59	0
953	62	0
954	6	61
955	65	0
956	59	2
957	0	69
958	64	9
959	0	73
960	15	75
961	76	2
962	0	73
963	65	0
964	6	76
965	63	0
966	58	9
967	61	0
968	0	84
969	58	0
970	1	63
971	4	76
972	14	72
973	62	0
974	54	17
975	0	77
976	0	71
977	55	5
978	0	74
979	0	85
980	2	69
981	63	9
982	61	0
983	61	0
984	0	84
985	58	1
986	13	61
987	60	9
988	67	0
989	0	90
990	0	83
991	0	79
992	48	9
993	52	0
994	0	75
995	57	2
996	55	3
997	1	73
998	55	3
999	57	0
1000	61	5
1001	4	83
1002	54	2
1003	54	0
1004	64	4
1005	70	0
1006	0	80
1007	76	2
1008	58	1
1009	63	5
1010	55	5
1011	47	20
1012	1	71
1013	58	0
1014	0	78
1015	40	0
1016	64	0
1017	7	78
1018	0	77
1019	63	1
1020	2	59
1021	0	81
1022	1	69
1023	43	30
1024	0	77
1025	6	76
1026	53	1
1027	4	75
1028	3	75
1029	64	2
1030	1	64
1031	66	6
1032	0	80
1033	54	7
1034	58	5
1035	50	1
1036	0	73
1037	63	0
1038	4	78
1039	61	12
1040	63	1
1041	5	90
1042	53	6
1043	0	79
1044	58	11
1045	0	76
1046	50	0
1047	59	11
1048	56	3
1049	76	2
1050	1	78
1051	0	70
1052	4	73
1053	52	0
1054	0	82
1055	53	2
1056	0	84
1057	59	2
1058	2	73
1059	47	0
1060	0	76
1061	53	15
1062	64	0
1063	60	1
1064	4	64
1065	62	0
1066	58	8
1067	46	0
1068	55	3
1069	53	1
1070	79	1
1071	0	90
1072	52	12
1073	45	0
1074	50	0
1075	0	80
1076	50	10
1077	58	7
1078	0	66
1079	52	0
1080	0	80
1081	3	80
1082	2	81
1083	0	64
1084	62	0
1085	29	48
1086	3	74
1087	0	80
1088	55	0
1089	1	81
1090	0	92
1091	67	7
1092	54	11
1093	37	56
1094	57	0
1095	0	88
1096	0	82
1097	1	73
1098	53	4
1099	5	77
1100	59	0
1101	1	74
1102	9	85
1103	68	2
1104	49	2
1105	0	79
1106	47	9
1107	1	81
1108	57	0
1109	47	0
1110	4	71
1111	67	0
1112	0	70
1113	69	0
1114	52	0
1115	53	12
1116	0	88
1117	0	77
1118	9	65
1119	6	79
1120	62	0
1121	43	9
1122	60	6
1123	71	3
1124	65	3
1125	3	87
1126	4	84
1127	57	6
1128	0	81
1129	3	70
1130	54	0
1131	3	82
1132	66	2
1133	4	86
1134	7	87
1135	0	71
1136	61	0
1137	51	7
1138	11	69
1139	0	65
1140	50	0
1141	5	80
1142	61	2
1143	46	0
1144	64	2
1145	57	0
1146	4	83
1147	6	85
1148	49	8
1149	72	10
1150	62	3
1151	0	86
1152	0	97
1153	51	4
1154	0	82
1155	55	0
1156	4	69
1157	0	100
1158	23	60
1159	2	78
1160	66	1
1161	0	79
1162	54	7
1163	51	0
1164	52	4
1165	0	67
1166	56	0
1167	61	7
1168	8	67
1169	63	0
1170	61	3
1171	12	89
1172	10	76
1173	54	0
1174	2	76
1175	3	80
1176	0	93
1177	65	3
1178	0	57
1179	0	82
1180	54	9
1181	5	79
1182	2	79
1183	7	84
1184	68	1
1185	0	94
1186	48	0
1187	59	0
1188	60	0
1189	65	3
1190	50	5
1191	0	82
1192	11	78
1193	0	89
1194	56	0
1195	52	0
1196	42	12
1197	0	86
1198	56	0
1199	3	78
1200	26	63
1201	62	1
1202	60	5
1203	61	0
1204	64	2
1205	52	2
1206	76	2
1207	5	80
1208	51	19
1209	50	2
1210	45	7
1211	31	54
1212	65	0
1213	0	66
1214	60	0
1215	57	0
1216	64	2
1217	0	78
1218	0	96
1219	3	85
1220	0	74
1221	59	2
1222	32	43
1223	4	92
1224	59	5
1225	0	79
1226	67	0
1227	3	78
1228	65	0
1229	2	68
1230	4	80
1231	0	76
1232	56	6
1233	0	81
1234	49	0
1235	59	6
1236	0	67
1237	57	10
1238	0	100
1239	65	3
1240	5	76
1241	74	4
1242	5	75
1243	53	0
1244	57	0
1245	0	98
1246	51	0
1247	1	78
1248	56	5
1249	45	0
1250	0	84
1251	1	76
1252	0	71
1253	60	1
1254	54	6
1255	71	6
1256	61	0
1257	64	0
1258	0	82
1259	69	0
1260	56	0
1261	3	89
1262	58	0
1263	0	70
1264	67	3
1265	2	76
1266	60	6
1267	62	6
1268	64	7
1269	1	81
1270	0	92
1271	33	8
1272	4	74
1273	2	77
1274	62	3
1275	55	0
1276	59	2
1277	1	77
1278	52	0
1279	45	2
1280	67	0
1281	0	83
1282	0	83
1283	0	74
1284	50	0
1285	61	1
1286	57	7
1287	79	1
1288	70	0
1289	0	86
1290	3	70
1291	50	2
1292	0	89
1293	8	83
1294	4	71
1295	8	79
1296	65	8
1297	0	77
1298	49	11
1299	0	79
1300	60	0
1301	3	87
1302	56	9
1303	0	80
1304	64	0
1305	57	11
1306	53	7
1307	0	82
1308	61	0
1309	70	1
1310	2	85
1311	51	0
1312	0	69
1313	0	69
1314	30	43
1315	63	0
1316	0	89
1317	0	71
1318	0	93
1319	0	64
1320	56	0
1321	55	0
1322	1	88
1323	53	2
1324	50	0
1325	63	2
1326	74	2
1327	3	72
1328	56	9
1329	59	0
1330	0	77
1331	5	64
1332	53	3
1333	5	69
1334	55	1
1335	63	0
1336	2	72
1337	1	88
1338	6	67
1339	55	7
1340	0	89
1341	8	83
1342	59	4
1343	2	75
1344	7	76
1345	0	78
1346	60	0
1347	40	0
1348	60	0
1349	51	0
1350	51	0
1351	1	67
1352	62	8
1353	56	1
1354	39	5
1355	48	10
1356	50	0
1357	56	4
1358	68	3
1359	70	0
1360	0	80
1361	0	86
1362	46	0
1363	0	82
1364	47	2
1365	1	96
1366	62	1
1367	4	72
1368	0	80
1369	79	3
1370	0	90
1371	69	3
1372	0	90
1373	0	75
1374	0	67
1375	53	3
1376	54	0
1377	56	2
1378	2	81
1379	52	0
1380	65	1
1381	51	0
1382	52	5
1383	71	9
1384	70	7
1385	2	77
1386	49	4
1387	0	82
1388	3	68
1389	67	2
1390	3	78
1391	59	0
1392	46	19
1393	3	76
1394	52	8
1395	0	98
1396	69	0
1397	0	83
1398	65	0
1399	0	61
1400	7	78
1401	0	75
1402	62	9
1403	66	7
1404	1	78
1405	56	5
1406	58	3
1407	0	98
1408	2	71
1409	64	2
1410	63	0
1411	0	59
1412	62	4
1413	71	0
1414	57	4
1415	2	70
1416	0	71
1417	0	76
1418	60	0
1419	63	4
1420	3	77
1421	4	66
1422	52	0
1423	0	78
1424	2	85
1425	59	3
1426	4	76
1427	9	60
1428	53	8
1429	62	6
1430	65	2
1431	60	0
1432	41	1
1433	6	75
1434	58	4
1435	56	0
1436	1	93
1437	64	0
1438	2	68
1439	2	98
1440	13	56
1441	0	93
1442	0	89
1443	78	2
1444	3	77
1445	0	77
1446	7	71
1447	0	86
1448	0	74
1449	56	0
1450	6	82
1451	0	71
1452	53	7
1453	0	78
1454	46	12
1455	69	3
1456	2	64
1457	0	85
1458	59	0
1459	0	77
1460	68	6
1461	3	80
1462	62	0
1463	0	83
1464	0	67
1465	62	0
1466	4	77
1467	5	94
1468	60	6
1469	56	0
1470	73	0
1471	51	2
1472	9	72
1473	0	80
1474	0	84
1475	13	63
1476	59	0
1477	60	0
1478	60	0
1479	53	0
1480	2	76
1481	2	70
1482	78	0
1483	61	8
1484	56	0
1485	8	78
1486	56	7
1487	2	74
1488	54	0
1489	7	78
1490	77	0
1491	0	82
1492	7	72
1493	49	0
1494	0	71
1495	0	74
1496	0	70
1497	63	3
1498	0	65
1499	49	10
1500	21	52
1501	52	5
1502	2	79
1503	1	80
1504	62	14
1505	50	4
1506	7	89
1507	0	67
1508	44	0
1509	80	6
1510	45	1
1511	42	1
1512	4	88
1513	0	81
1514	0	84
1515	67	2
1516	0	84
1517	60	0
1518	0	66
1519	53	0
1520	7	87
1521	0	93
1522	0	83
1523	0	77
1524	7	70
1525	71	1
1526	54	5
1527	0	84
1528	49	0
1529	59	0
1530	2	76
1531	57	4
1532	52	2
1533	0	93
1534	63	1
1535	53	0
1536	2	77
1537	53	5
1538	56	0
1539	57	1
1540	54	0
1541	4	80
1542	0	81
1543	53	0
1544	50	2
1545	0	89
1546	58	1
1547	59	11
1548	5	68
1549	65	4
1550	0	81
1551	49	7
1552	54	0
1553	49	9
1554	2	76
1555	0	78
1556	2	68
1557	25	60
1558	1	86
1559	70	0
1560	60	4
1561	50	2
1562	59	3
1563	60	0
1564	58	0
1565	73	1
1566	4	66
1567	0	79
1568	76	7
1569	46	2
1570	63	3
1571	0	68
1572	58	1
1573	59	0
1574	58	0
1575	0	80
1576	55	7
1577	47	1
1578	7	83
1579	4	70
1580	0	79
1581	7	84
1582	0	82
1583	0	72
1584	0	59
1585	0	84
1586	66	2
1587	54	0
1588	4	89
1589	0	90
1590	50	2
1591	48	31
1592	6	82
1593	64	2
1594	67	5
1595	64	4
1596	61	0
1597	61	0
1598	61	0
1599	56	12
1600	54	4
1601	1	73
1602	6	85
1603	53	0
1604	76	1
1605	4	82
1606	0	69
1607	46	0
1608	59	3
1609	2	64
1610	26	54
1611	46	8
1612	0	76
1613	62	3
1614	65	2
1615	1	73
1616	0	82
1617	68	0
1618	64	0
1619	66	0
1620	1	78
1621	4	74
1622	51	0
1623	0	79
1624	1	79
1625	9	83
1626	71	10
1627	0	81
1628	67	5
1629	3	69
1630	1	82
1631	12	70
1632	63	0
1633	59	5
1634	4	77
1635	56	3
1636	8	68
1637	48	0
1638	55	3
1639	7	68
1640	51	5
1641	10	89
1642	4	67
1643	80	0
1644	51	0
1645	4	69
1646	69	0
1647	0	82
1648	57	0
1649	55	0
1650	55	11
1651	55	0
1652	50	18
1653	52	8
1654	69	0
1655	2	72
1656	70	0
1657	62	6
1658	0	62
1659	1	81
1660	56	5
1661	0	74
1662	58	0
1663	48	1
1664	63	3
1665	0	94
1666	56	3
1667	15	64
1668	63	3
1669	0	95
1670	53	0
1671	60	5
1672	0	78
1673	57	12
1674	2	70
1675	1	82
1676	64	0
1677	77	0
1678	57	6
1679	0	81
1680	7	76
1681	0	86
1682	61	14
1683	65	2
1684	56	0
1685	61	0
1686	2	67
1687	13	81
1688	60	14
1689	54	1
1690	48	35
1691	0	59
1692	0	80
1693	2	87
1694	62	7
1695	62	0
1696	63	0
1697	0	75
1698	8	70
1699	0	97
1700	47	2
1701	54	6
1702	0	86
1703	0	77
1704	50	0
1705	57	11
1706	0	83
1707	69	7
1708	67	0
1709	64	3
1710	1	81
1711	0	67
1712	1	89
1713	39	0
1714	44	0
1715	0	83
1716	3	79
1717	67	0
1718	5	78
1719	62	2
1720	56	0
1721	60	0
1722	0	90
1723	0	93
1724	0	72
1725	69	5
1726	0	79
1727	5	70
1728	55	6
1729	4	75
1730	58	0
1731	53	4
1732	40	40
1733	62	4
1734	59	0
1735	75	5
1736	48	1
1737	0	84
1738	63	0
1739	61	3
1740	59	7
1741	50	0
1742	49	4
1743	43	0
1744	48	0
1745	60	0
1746	0	86
1747	56	8
1748	61	0
1749	60	5
1750	51	0
1751	7	84
1752	44	0
1753	34	20
1754	55	1
1755	49	10
1756	50	6
1757	52	4
1758	4	91
1759	58	4
1760	7	67
1761	5	65
1762	56	0
1763	65	2
1764	56	12
1765	48	0
1766	55	10
1767	52	8
1768	0	85
1769	1	78
1770	2	73
1771	20	48
1772	49	0
1773	64	0
1774	0	86
1775	4	76
1776	68	3
1777	50	10
1778	56	12
1779	58	4
1780	3	76
1781	1	95
1782	53	12
1783	1	86
1784	51	27
1785	68	6
1786	63	0
1787	4	62
1788	56	3
1789	0	83
1790	59	10
1791	8	76
1792	73	0
1793	57	0
1794	0	83
1795	5	84
1796	7	74
1797	3	87
1798	0	91
1799	63	0
1800	73	0
1801	65	4
1802	74	3
1803	54	0
1804	57	8
1805	66	1
1806	3	69
1807	57	5
1808	8	72
1809	0	82
1810	57	0
1811	4	88
1812	56	2
1813	9	80
1814	61	0
1815	66	4
1816	0	74
1817	17	54
1818	76	12
1819	56	2
1820	54	0
1821	2	81
1822	0	65
1823	50	5
1824	0	72
1825	0	92
1826	58	0
1827	2	78
1828	0	72
1829	0	81
1830	64	0
1831	58	5
1832	5	72
1833	63	0
1834	53	0
1835	7	81
1836	61	1
1837	56	0
1838	0	81
1839	61	6
1840	52	6
1841	3	78
1842	1	76
1843	74	2
1844	56	5
1845	60	0
1846	63	7
1847	56	0
1848	2	76
1849	75	0
1850	0	80
1851	0	74
1852	0	85
1853	3	87
1854	1	83
1855	60	2
1856	60	1
1857	63	0
1858	0	89
1859	53	14
1860	55	15
1861	59	0
1862	0	83
1863	47	0
1864	8	75
1865	0	78
1866	2	73
1867	56	1
1868	1	75
1869	0	80
1870	64	0
1871	0	71
1872	64	2
1873	57	0
1874	1	83
1875	55	11
1876	59	9
1877	3	88
1878	55	1
1879	0	74
1880	67	0
1881	1	82
1882	19	40
1883	2	58
1884	30	41
1885	62	0
1886	65	1
1887	10	93
1888	3	64
1889	63	0
1890	0	70
1891	2	67
1892	5	77
1893	58	1
1894	6	69
1895	60	0
1896	5	91
1897	0	64
1898	0	95
1899	2	97
1900	1	96
1901	58	24
1902	61	2
1903	7	81
1904	55	7
1905	2	76
1906	0	64
1907	57	12
1908	4	72
1909	52	1
1910	7	85
1911	64	8
1912	2	85
1913	54	12
1914	54	0
1915	29	34
1916	55	7
1917	61	7
1918	1	82
1919	40	0
1920	56	5
1921	55	0
1922	50	0
1923	3	81
1924	66	0
1925	8	82
1926	56	7
1927	1	77
1928	55	6
1929	62	0
1930	1	76
1931	3	88
1932	0	86
1933	63	13
1934	57	0
1935	1	94
1936	65	0
1937	51	1
1938	2	92
1939	57	10
1940	49	18
1941	68	0
1942	59	0
1943	0	79
1944	48	21
1945	50	9
1946	49	0
1947	2	75
1948	0	88
1949	3	97
1950	49	25
1951	63	2
1952	71	2
1953	64	0
1954	72	12
1955	64	2
1956	0	77
1957	0	80
1958	61	0
1959	56	10
1960	0	77
1961	0	63
1962	0	89
1963	54	5
1964	63	10
1965	53	0
1966	59	0
1967	76	2
1968	47	2
1969	73	0
1970	6	87
1971	0	76
1972	64	0
1973	6	76
1974	0	69
1975	0	72
1976	63	0
1977	3	69
1978	0	83
1979	55	5
1980	0	76
1981	61	0
1982	59	1
1983	62	0
1984	5	79
1985	3	81
1986	65	4
1987	59	4
1988	59	0
1989	63	6
1990	72	0
1991	0	83
1992	5	75
1993	53	2
1994	1	74
1995	56	0
1996	24	41
1997	65	1
1998	59	2
1999	0	75
[truncated: 8,001 more rows]
