# Supplementary material for: Generalized method of moments for estimating parameters of stochastic reaction networks
Source: BMC Syst Biol. 2016 Oct 21;10:98. doi: 10.1186/s12918-016-0342-8 (PMC5073941; doi:10.1186/s12918-016-0342-8)
Supplement: Additional file 2 — Matlab code and data. This file contains the Matlab codes and samples which were used to produce the results. (GZ 9349 kb) [file 12918_2016_342_MOESM2_ESM.gz › Data/Exclusive Switch/samples/3/t003.csv]

trajectory	P1	P2
1	89	4
2	79	0
3	77	0
4	77	0
5	80	0
6	2	119
7	0	119
8	67	8
9	0	118
10	69	13
11	0	97
12	0	99
13	0	98
14	2	120
15	84	8
16	0	98
17	0	115
18	0	122
19	85	0
20	75	1
21	1	116
22	1	103
23	1	108
24	98	0
25	79	7
26	74	0
27	1	113
28	79	0
29	69	4
30	78	7
31	84	1
32	3	105
33	74	0
34	81	0
35	76	0
36	0	103
37	73	3
38	66	0
39	80	3
40	78	2
41	98	0
42	1	111
43	0	110
44	79	3
45	0	116
46	2	105
47	0	112
48	19	113
49	74	8
50	5	123
51	1	123
52	81	1
53	0	96
54	7	110
55	87	0
56	3	110
57	2	99
58	73	11
59	0	85
60	3	105
61	2	103
62	78	4
63	91	0
64	78	7
65	76	0
66	79	0
67	70	2
68	0	98
69	90	3
70	5	110
71	79	0
72	0	96
73	92	3
74	3	101
75	85	0
76	66	0
77	78	0
78	67	3
79	29	67
80	0	104
81	70	3
82	0	108
83	5	103
84	4	114
85	55	0
86	77	7
87	60	1
88	2	103
89	65	0
90	89	2
91	73	16
92	55	40
93	3	91
94	86	9
95	0	113
96	0	103
97	61	0
98	5	112
99	5	108
100	73	0
101	88	6
102	82	3
103	2	92
104	0	94
105	89	1
106	79	4
107	90	1
108	0	104
109	87	0
110	78	1
111	89	0
112	45	67
113	86	7
114	89	2
115	0	99
116	83	0
117	0	105
118	76	5
119	79	3
120	25	87
121	88	3
122	66	2
123	59	36
124	74	0
125	3	125
126	92	0
127	83	1
128	0	101
129	0	92
130	0	99
131	73	4
132	65	38
133	71	3
134	84	4
135	83	0
136	0	125
137	4	94
138	86	0
139	82	9
140	63	4
141	0	109
142	6	105
143	1	113
144	1	74
145	1	106
146	0	111
147	5	104
148	62	5
149	0	117
150	0	112
151	1	93
152	88	2
153	2	114
154	24	61
155	53	25
156	98	4
157	85	0
158	82	21
159	74	7
160	0	96
161	79	1
162	10	95
163	21	57
164	68	11
165	90	0
166	67	0
167	4	96
168	1	97
169	77	4
170	4	105
171	2	123
172	0	108
173	5	117
174	88	7
175	81	1
176	91	1
177	59	23
178	0	96
179	1	113
180	82	1
181	89	5
182	3	94
183	0	92
184	2	107
185	2	129
186	7	87
187	4	123
188	65	0
189	82	3
190	75	0
191	78	0
192	53	49
193	3	101
194	110	2
195	72	0
196	63	3
197	87	0
198	75	1
199	81	2
200	87	0
201	0	128
202	96	0
203	81	2
204	1	123
205	74	2
206	0	125
207	65	3
208	3	112
209	95	4
210	0	114
211	96	0
212	0	112
213	71	2
214	3	84
215	0	105
216	2	97
217	80	1
218	74	0
219	0	88
220	84	0
221	79	7
222	66	2
223	0	98
224	93	3
225	1	132
226	85	7
227	28	69
228	75	3
229	91	4
230	1	105
231	61	3
232	1	97
233	81	8
234	74	0
235	5	115
236	89	2
237	1	99
238	0	94
239	0	114
240	1	109
241	3	100
242	0	115
243	12	91
244	2	98
245	79	1
246	86	1
247	82	17
248	84	1
249	70	0
250	2	127
251	75	2
252	1	107
253	1	106
254	0	92
255	1	111
256	70	7
257	3	97
258	0	107
259	21	89
260	73	4
261	80	0
262	61	12
263	88	5
264	79	0
265	70	9
266	19	87
267	0	102
268	91	0
269	3	107
270	50	26
271	57	19
272	95	1
273	0	98
274	89	1
275	70	1
276	0	104
277	1	109
278	60	0
279	99	0
280	0	99
281	0	112
282	4	117
283	4	108
284	102	2
285	74	2
286	85	3
287	0	111
288	83	2
289	79	0
290	2	96
291	70	1
292	0	118
293	0	116
294	78	0
295	0	94
296	63	0
297	5	109
298	76	4
299	66	1
300	4	116
301	78	2
302	83	0
303	85	4
304	1	126
305	0	111
306	0	121
307	86	10
308	9	111
309	13	92
310	94	3
311	95	0
312	0	100
313	0	108
314	0	88
315	85	3
316	76	1
317	83	1
318	14	84
319	70	0
320	0	109
321	0	110
322	71	2
323	1	106
324	9	91
325	7	103
326	73	5
327	0	96
328	81	0
329	2	90
330	83	0
331	0	91
332	0	104
333	75	0
334	82	9
335	80	3
336	6	104
337	0	97
338	78	0
339	62	6
340	88	8
341	76	6
342	74	6
343	72	0
344	5	108
345	71	2
346	101	2
347	90	0
348	65	1
349	2	101
350	1	105
351	3	89
352	83	0
353	83	3
354	0	99
355	80	0
356	81	1
357	2	109
358	37	64
359	2	89
360	0	123
361	72	11
362	75	0
363	0	101
364	83	0
365	4	104
366	92	4
367	89	1
368	75	5
369	70	7
370	1	100
371	71	2
372	82	3
373	92	0
374	4	95
375	1	105
376	72	0
377	1	80
378	74	0
379	3	115
380	75	16
381	29	88
382	3	95
383	96	4
384	77	7
385	4	87
386	82	1
387	109	0
388	97	0
389	13	80
390	79	3
391	1	106
392	79	0
393	63	1
394	1	120
395	0	101
396	4	111
397	2	97
398	69	1
399	71	12
400	69	4
401	0	114
402	80	1
403	3	105
404	77	0
405	94	2
406	5	104
407	78	7
408	80	0
409	70	0
410	64	7
411	80	0
412	83	2
413	67	1
414	81	3
415	74	4
416	79	1
417	56	2
418	86	0
419	72	2
420	2	107
421	81	6
422	74	1
423	2	91
424	0	111
425	86	0
426	1	117
427	0	104
428	85	1
429	0	96
430	0	132
431	80	0
432	0	101
433	69	1
434	80	11
435	0	137
436	80	2
437	67	0
438	72	2
439	66	0
440	2	93
441	68	0
442	89	7
443	70	7
444	85	0
445	77	0
446	80	0
447	74	8
448	87	1
449	69	2
450	84	1
451	4	111
452	85	11
453	0	126
454	0	105
455	1	112
456	97	1
457	1	126
458	0	112
459	0	115
460	0	91
461	42	54
462	0	97
463	0	116
464	1	128
465	5	107
466	84	5
467	81	3
468	7	88
469	0	100
470	47	36
471	72	3
472	0	104
473	83	1
474	0	101
475	89	3
476	69	8
477	7	90
478	40	41
479	7	87
480	89	8
481	4	112
482	1	104
483	60	43
484	60	17
485	79	2
486	0	97
487	91	2
488	77	6
489	81	3
490	0	89
491	1	110
492	0	110
493	82	3
494	2	109
495	1	103
496	3	100
497	0	92
498	0	102
499	0	97
500	0	103
501	86	0
502	83	1
503	0	105
504	1	93
505	0	105
506	85	0
507	78	0
508	89	4
509	85	0
510	0	96
511	4	129
512	0	90
513	0	95
514	1	122
515	0	87
516	96	2
517	6	108
518	84	0
519	10	109
520	0	113
521	1	120
522	76	0
523	98	2
524	83	6
525	81	0
526	68	1
527	82	0
528	72	5
529	81	1
530	8	75
531	83	3
532	0	112
533	81	0
534	0	100
535	76	2
536	72	9
537	4	112
538	78	6
539	2	100
540	0	133
541	0	112
542	89	0
543	71	0
544	0	100
545	70	2
546	0	114
547	82	0
548	72	0
549	0	106
550	0	109
551	68	0
552	94	4
553	8	111
554	84	9
555	0	103
556	75	1
557	0	97
558	9	101
559	0	112
560	81	0
561	78	11
562	74	2
563	79	3
564	87	4
565	87	2
566	94	2
567	0	99
568	79	3
569	2	115
570	1	109
571	0	101
572	89	0
573	1	87
574	71	0
575	84	4
576	0	111
577	81	2
578	0	105
579	0	101
580	0	107
581	77	3
582	88	1
583	0	104
584	81	0
585	0	98
586	1	118
587	69	6
588	0	104
589	92	1
590	75	0
591	74	4
592	72	9
593	4	102
594	77	3
595	67	0
596	74	2
597	66	11
598	81	0
599	89	0
600	72	0
601	0	99
602	0	112
603	17	89
604	71	1
605	2	82
606	71	2
607	4	104
608	3	106
609	78	0
610	70	10
611	0	88
612	42	51
613	95	6
614	5	90
615	49	57
616	0	110
617	0	99
618	70	0
619	78	0
620	0	104
621	91	0
622	0	126
623	2	104
624	87	0
625	78	2
626	1	106
627	0	102
628	5	111
629	67	0
630	36	83
631	0	115
632	61	0
633	2	109
634	72	6
635	81	0
636	1	119
637	76	0
638	71	0
639	2	110
640	90	0
641	8	101
642	7	115
643	85	0
644	2	101
645	0	104
646	78	6
647	0	96
648	73	4
649	83	1
650	87	0
651	75	1
652	8	85
653	4	112
654	0	116
655	65	6
656	70	1
657	76	1
658	70	10
659	88	7
660	0	102
661	0	88
662	87	3
663	74	3
664	5	109
665	0	111
666	6	99
667	1	100
668	85	0
669	76	8
670	91	4
671	96	3
672	87	0
673	72	18
674	0	104
675	4	117
676	68	2
677	73	0
678	76	8
679	77	5
680	4	90
681	2	110
682	83	5
683	0	138
684	81	5
685	80	2
686	66	11
687	10	101
688	16	96
689	0	103
690	89	4
691	0	90
692	2	107
693	6	101
694	75	4
695	0	103
696	1	91
697	83	4
698	99	0
699	4	113
700	0	111
701	70	0
702	61	2
703	60	1
704	85	3
705	40	64
706	2	119
707	2	101
708	23	84
709	80	7
710	61	0
711	16	85
712	66	1
713	64	0
714	1	95
715	0	97
716	2	101
717	89	0
718	77	0
719	88	0
720	45	60
721	70	8
722	0	113
723	1	91
724	40	71
725	0	104
726	2	120
727	86	10
728	0	96
729	0	98
730	0	88
731	68	1
732	68	16
733	3	124
734	0	94
735	73	13
736	0	117
737	83	1
738	90	0
739	0	99
740	25	95
741	90	0
742	90	0
743	52	34
744	93	0
745	5	98
746	90	1
747	0	90
748	0	106
749	59	2
750	4	122
751	77	2
752	85	6
753	76	1
754	1	106
755	5	107
756	0	107
757	0	104
758	70	10
759	97	6
760	75	2
761	1	104
762	3	109
763	90	0
764	2	108
765	74	0
766	90	7
767	78	9
768	69	13
769	65	7
770	0	106
771	1	108
772	4	121
773	0	91
774	67	4
775	63	6
776	87	0
777	89	1
778	86	2
779	1	110
780	71	8
781	6	111
782	2	104
783	86	5
784	90	0
785	0	111
786	44	31
787	4	100
788	2	111
789	74	1
790	4	93
791	63	0
792	2	100
793	2	103
794	82	1
795	25	71
796	90	3
797	81	3
798	63	0
799	2	113
800	85	5
801	91	0
802	5	104
803	1	104
804	111	3
805	1	112
806	78	5
807	6	126
808	7	111
809	66	0
810	83	4
811	64	5
812	0	106
813	85	0
814	11	102
815	99	2
816	0	100
817	65	7
818	73	4
819	68	0
820	80	0
821	4	99
822	69	0
823	2	82
824	1	115
825	67	7
826	74	8
827	73	6
828	1	133
829	76	8
830	0	134
831	0	116
832	88	4
833	0	115
834	88	3
835	76	3
836	26	81
837	72	0
838	72	0
839	96	0
840	84	0
841	1	98
842	77	0
843	80	3
844	74	2
845	76	2
846	75	5
847	0	99
848	75	2
849	0	110
850	90	4
851	73	0
852	89	1
853	5	118
854	68	1
855	81	1
856	84	4
857	7	116
858	0	111
859	3	111
860	0	95
861	77	1
862	72	1
863	0	105
864	78	1
865	93	0
866	0	92
867	0	94
868	75	2
869	85	6
870	91	5
871	80	1
872	0	106
873	71	0
874	91	1
875	67	1
876	95	2
877	2	99
878	84	0
879	71	0
880	86	0
881	78	5
882	72	3
883	81	2
884	6	83
885	67	9
886	75	1
887	79	2
888	85	6
889	76	0
890	3	113
891	3	101
892	100	0
893	85	0
894	83	0
895	2	111
896	1	99
897	79	4
898	4	102
899	0	111
900	83	0
901	4	91
902	11	84
903	1	107
904	74	2
905	0	102
906	5	88
907	1	105
908	64	0
909	69	2
910	0	95
911	69	1
912	69	5
913	81	4
914	1	98
915	86	0
916	0	122
917	3	104
918	2	99
919	73	6
920	69	1
921	2	103
922	0	102
923	0	109
924	65	2
925	82	0
926	81	0
927	3	112
928	0	108
929	64	25
930	0	111
931	1	108
932	59	35
933	0	112
934	93	0
935	71	22
936	4	101
937	0	103
938	6	110
939	5	104
940	73	1
941	51	63
942	1	106
943	88	6
944	68	2
945	85	2
946	0	114
947	0	99
948	94	0
949	76	3
950	82	2
951	92	0
952	71	0
953	3	98
954	62	0
955	80	9
956	56	34
957	2	104
958	0	104
959	0	104
960	5	95
961	92	0
962	1	105
963	71	5
964	1	109
965	82	9
966	86	7
967	74	0
968	74	3
969	0	96
970	87	12
971	60	18
972	101	1
973	61	6
974	89	3
975	56	23
976	87	1
977	0	100
978	4	114
979	82	3
980	0	111
981	78	0
982	91	0
983	69	2
984	2	100
985	71	5
986	89	1
987	0	127
988	0	100
989	2	108
990	0	110
991	2	97
992	0	120
993	75	0
994	81	0
995	93	0
996	6	98
997	5	112
998	0	108
999	75	0
1000	79	5
1001	38	59
1002	75	0
1003	87	5
1004	0	98
1005	85	0
1006	88	0
1007	71	0
1008	13	92
1009	0	109
1010	0	114
1011	88	1
1012	4	114
1013	84	4
1014	5	111
1015	3	109
1016	1	112
1017	77	0
1018	74	1
1019	82	0
1020	0	124
1021	88	5
1022	92	5
1023	2	119
1024	81	6
1025	1	109
1026	79	2
1027	63	8
1028	80	15
1029	0	85
1030	84	0
1031	1	102
1032	67	0
1033	72	2
1034	81	0
1035	0	108
1036	80	0
1037	64	4
1038	78	10
1039	72	0
1040	73	4
1041	70	0
1042	51	33
1043	77	2
1044	77	12
1045	90	4
1046	5	112
1047	88	4
1048	92	0
1049	0	103
1050	0	113
1051	41	76
1052	4	100
1053	0	103
1054	0	105
1055	80	0
1056	0	105
1057	85	2
1058	0	113
1059	86	3
1060	89	0
1061	55	2
1062	88	9
1063	73	0
1064	2	112
1065	11	112
1066	0	106
1067	79	6
1068	3	108
1069	2	122
1070	81	0
1071	78	11
1072	78	4
1073	84	4
1074	2	111
1075	0	102
1076	72	0
1077	2	94
1078	0	117
1079	67	6
1080	1	94
1081	75	5
1082	75	0
1083	73	5
1084	2	118
1085	95	0
1086	63	0
1087	83	1
1088	7	92
1089	94	1
1090	1	110
1091	0	99
1092	34	72
1093	58	7
1094	0	133
1095	2	131
1096	77	2
1097	6	87
1098	3	107
1099	75	2
1100	0	107
1101	78	0
1102	1	94
1103	0	102
1104	1	99
1105	73	2
1106	74	31
1107	80	3
1108	1	136
1109	2	109
1110	83	0
1111	90	0
1112	0	112
1113	80	0
1114	2	98
1115	78	6
1116	87	0
1117	81	2
1118	1	96
1119	4	109
1120	84	1
1121	82	0
1122	68	0
1123	78	6
1124	7	100
1125	78	6
1126	0	109
1127	72	6
1128	4	116
1129	73	3
1130	4	98
1131	89	2
1132	70	0
1133	44	58
1134	71	0
1135	2	97
1136	89	0
1137	99	0
1138	0	96
1139	83	2
1140	74	1
1141	0	102
1142	88	0
1143	77	0
1144	0	138
1145	1	116
1146	82	3
1147	98	5
1148	83	15
1149	80	6
1150	67	4
1151	67	8
1152	0	87
1153	3	96
1154	1	115
1155	97	0
1156	3	101
1157	74	0
1158	2	121
1159	4	116
1160	89	2
1161	83	0
1162	72	0
1163	83	0
1164	0	124
1165	93	0
1166	76	0
1167	66	2
1168	0	93
1169	81	1
1170	87	1
1171	0	118
1172	0	103
1173	0	107
1174	77	1
1175	75	4
1176	78	13
1177	82	2
1178	0	116
1179	76	8
1180	35	48
1181	0	99
1182	74	0
1183	73	3
1184	0	103
1185	73	3
1186	0	92
1187	77	0
1188	3	112
1189	2	101
1190	78	0
1191	79	23
1192	2	122
1193	0	102
1194	0	114
1195	89	2
1196	36	47
1197	66	0
1198	2	125
1199	7	95
1200	67	0
1201	3	117
1202	107	7
1203	69	0
1204	5	104
1205	84	0
1206	78	3
1207	0	111
1208	76	1
1209	85	0
1210	85	3
1211	82	0
1212	90	1
1213	2	98
1214	0	122
1215	11	99
1216	84	0
1217	0	106
1218	73	7
1219	21	84
1220	83	7
1221	79	11
1222	77	0
1223	71	2
1224	89	0
1225	71	0
1226	96	3
1227	0	107
1228	76	1
1229	0	99
1230	86	2
1231	5	120
1232	0	98
1233	0	102
1234	85	12
1235	82	3
1236	6	118
1237	76	0
1238	65	11
1239	0	110
1240	0	126
1241	8	113
1242	1	95
1243	2	118
1244	77	1
1245	75	6
1246	2	106
1247	1	124
1248	2	107
1249	75	9
1250	74	7
1251	14	95
1252	0	126
1253	7	104
1254	83	7
1255	90	5
1256	93	7
1257	71	0
1258	0	131
1259	83	0
1260	94	1
1261	82	0
1262	2	109
1263	0	111
1264	4	123
1265	1	91
1266	72	0
1267	3	116
1268	31	64
1269	88	3
1270	0	111
1271	69	0
1272	69	0
1273	1	102
1274	0	107
1275	0	103
1276	1	120
1277	4	92
1278	66	1
1279	0	93
1280	77	2
1281	68	0
1282	1	101
1283	3	114
1284	76	5
1285	88	0
1286	66	28
1287	83	0
1288	81	5
1289	0	99
1290	100	0
1291	1	101
1292	74	2
1293	0	96
1294	2	122
1295	91	2
1296	80	7
1297	0	100
1298	1	106
1299	71	1
1300	2	112
1301	71	1
1302	67	4
1303	93	0
1304	94	0
1305	79	0
1306	86	0
1307	1	106
1308	0	110
1309	89	0
1310	63	6
1311	4	113
1312	74	0
1313	4	110
1314	0	107
1315	1	107
1316	79	3
1317	84	0
1318	3	118
1319	1	110
1320	1	112
1321	75	0
1322	0	100
1323	1	104
1324	60	6
1325	1	110
1326	0	96
1327	79	2
1328	0	108
1329	78	3
1330	0	120
1331	74	2
1332	80	3
1333	84	4
1334	7	98
1335	0	97
1336	0	98
1337	73	1
1338	77	0
1339	79	0
1340	86	3
1341	93	0
1342	85	0
1343	4	119
1344	1	101
1345	73	1
1346	0	121
1347	0	116
1348	0	105
1349	74	0
1350	74	1
1351	74	0
1352	0	100
1353	0	112
1354	0	105
1355	9	112
1356	83	0
1357	1	116
1358	0	99
1359	88	0
1360	71	10
1361	0	100
1362	0	110
1363	82	1
1364	10	103
1365	64	0
1366	52	38
1367	49	35
1368	35	61
1369	75	1
1370	25	68
1371	48	63
1372	0	86
1373	96	5
1374	89	1
1375	63	12
1376	79	1
1377	0	103
1378	43	37
1379	75	11
1380	0	96
1381	76	5
1382	27	79
1383	10	102
1384	4	124
1385	75	2
1386	2	112
1387	75	2
1388	70	0
1389	90	3
1390	74	0
1391	0	112
1392	78	5
1393	53	46
1394	3	109
1395	6	106
1396	84	0
1397	77	2
1398	85	3
1399	0	103
1400	86	0
1401	66	3
1402	72	2
1403	2	104
1404	70	0
1405	3	102
1406	73	0
1407	74	5
1408	2	102
1409	69	0
1410	76	4
1411	0	110
1412	73	0
1413	0	102
1414	78	2
1415	1	116
1416	87	0
1417	4	109
1418	71	7
1419	1	100
1420	10	117
1421	0	88
1422	1	100
1423	81	0
1424	91	0
1425	71	0
1426	0	111
1427	79	3
1428	0	113
1429	0	100
1430	0	99
1431	6	106
1432	78	0
1433	90	3
1434	81	6
1435	69	0
1436	0	96
1437	90	5
1438	0	89
1439	87	0
1440	4	107
1441	75	0
1442	49	45
1443	69	2
1444	13	108
1445	71	5
1446	58	1
1447	4	107
1448	74	0
1449	0	123
1450	89	0
1451	71	29
1452	5	106
1453	87	1
1454	74	9
1455	76	1
1456	1	85
1457	86	1
1458	79	3
1459	81	0
1460	0	100
1461	84	3
1462	77	0
1463	1	101
1464	2	94
1465	1	117
1466	2	98
1467	4	106
1468	82	0
1469	64	2
1470	72	0
1471	73	1
1472	83	1
1473	95	1
1474	75	4
1475	72	5
1476	0	96
1477	37	53
1478	78	1
1479	93	0
1480	2	95
1481	86	0
1482	0	93
1483	0	86
1484	36	58
1485	67	1
1486	77	4
1487	1	103
1488	3	102
1489	0	93
1490	78	1
1491	77	3
1492	3	114
1493	65	3
1494	0	109
1495	0	98
1496	3	102
1497	79	0
1498	67	9
1499	75	3
1500	0	108
1501	3	106
1502	73	0
1503	61	0
1504	0	114
1505	0	120
1506	0	93
1507	0	103
1508	3	93
1509	1	105
1510	75	0
1511	67	8
1512	77	0
1513	84	5
1514	67	8
1515	4	126
1516	65	6
1517	80	8
1518	82	0
1519	74	0
1520	74	2
1521	78	1
1522	0	113
1523	79	0
1524	1	115
1525	0	116
1526	4	108
1527	59	0
1528	0	104
1529	85	0
1530	71	1
1531	3	101
1532	4	97
1533	79	0
1534	83	11
1535	0	114
1536	89	4
1537	80	0
1538	0	101
1539	0	115
1540	70	18
1541	67	1
1542	0	100
1543	0	118
1544	83	1
1545	0	103
1546	80	0
1547	86	0
1548	4	92
1549	1	106
1550	85	0
1551	78	6
1552	89	4
1553	82	3
1554	76	0
1555	1	102
1556	0	105
1557	68	0
1558	6	82
1559	2	99
1560	77	0
1561	0	102
1562	80	4
1563	54	30
1564	1	117
1565	78	0
1566	59	2
1567	81	3
1568	86	2
1569	95	0
1570	73	2
1571	79	0
1572	0	93
1573	65	0
1574	72	1
1575	0	116
1576	66	17
1577	0	97
1578	0	122
1579	4	103
1580	1	103
1581	104	0
1582	86	2
1583	86	3
1584	86	0
1585	0	133
1586	4	119
1587	7	111
1588	89	10
1589	71	0
1590	15	80
1591	79	0
1592	74	1
1593	7	100
1594	83	0
1595	82	3
1596	0	98
1597	0	112
1598	0	110
1599	77	4
1600	0	80
1601	96	1
1602	2	96
1603	0	127
1604	80	1
1605	1	112
1606	1	111
1607	80	12
1608	74	0
1609	9	97
1610	2	111
1611	76	1
1612	77	4
1613	19	75
1614	92	0
1615	3	110
1616	0	96
1617	0	105
1618	71	0
1619	0	106
1620	1	108
1621	92	0
1622	0	104
1623	83	4
1624	5	110
1625	77	6
1626	69	3
1627	80	0
1628	82	1
1629	71	4
1630	85	0
1631	35	47
1632	62	11
1633	14	99
1634	95	0
1635	80	6
1636	3	81
1637	8	96
1638	102	0
1639	5	95
1640	70	0
1641	0	130
1642	74	0
1643	82	0
1644	5	104
1645	74	0
1646	21	94
1647	79	2
1648	71	5
1649	70	0
1650	75	0
1651	1	105
1652	4	115
1653	78	0
1654	80	2
1655	73	5
1656	73	2
1657	76	1
1658	8	91
1659	0	101
1660	1	107
1661	0	112
1662	72	0
1663	83	0
1664	1	99
1665	82	2
1666	79	0
1667	5	120
1668	86	0
1669	69	0
1670	90	3
1671	2	103
1672	82	0
1673	7	107
1674	2	116
1675	87	0
1676	1	120
1677	82	2
1678	0	110
1679	45	45
1680	74	2
1681	85	17
1682	68	7
1683	59	13
1684	41	54
1685	73	0
1686	56	36
1687	2	123
1688	0	83
1689	5	98
1690	6	110
1691	75	1
1692	75	19
1693	0	97
1694	75	0
1695	80	0
1696	0	114
1697	94	3
1698	82	0
1699	73	0
1700	0	117
1701	80	8
1702	93	3
1703	0	100
1704	0	102
1705	0	87
1706	3	116
1707	87	0
1708	2	101
1709	5	99
1710	0	116
1711	80	8
1712	3	103
1713	5	102
1714	98	0
1715	75	0
1716	3	103
1717	77	4
1718	84	0
1719	0	100
1720	79	0
1721	0	112
1722	88	1
1723	0	109
1724	6	110
1725	89	0
1726	2	95
1727	75	13
1728	78	2
1729	72	4
1730	83	5
1731	81	1
1732	0	99
1733	81	0
1734	0	104
1735	0	101
1736	2	107
1737	12	85
1738	1	107
1739	0	96
1740	82	1
1741	87	3
1742	92	1
1743	83	4
1744	4	95
1745	63	0
1746	4	106
1747	1	98
1748	70	5
1749	82	13
1750	88	1
1751	74	3
1752	1	95
1753	75	2
1754	82	0
1755	2	113
1756	3	111
1757	52	26
1758	77	5
1759	80	3
1760	75	1
1761	70	5
1762	0	107
1763	82	0
1764	84	0
1765	71	0
1766	85	3
1767	87	2
1768	4	88
1769	73	0
1770	6	100
1771	0	100
1772	71	5
1773	67	0
1774	83	2
1775	0	117
1776	7	101
1777	6	112
1778	0	95
1779	74	1
1780	77	10
1781	94	2
1782	10	104
1783	83	0
1784	90	3
1785	36	62
1786	24	70
1787	0	98
1788	2	112
1789	1	98
1790	1	96
1791	74	16
1792	0	115
1793	63	0
1794	81	0
1795	1	104
1796	71	0
1797	84	1
1798	1	116
1799	0	130
1800	1	127
1801	65	5
1802	6	107
1803	97	2
1804	68	7
1805	88	1
1806	79	0
1807	79	3
1808	0	116
1809	84	1
1810	5	102
1811	0	112
1812	88	0
1813	0	107
1814	79	7
1815	0	119
1816	69	4
1817	95	0
1818	83	3
1819	3	113
1820	3	104
1821	80	2
1822	0	104
1823	0	117
1824	82	0
1825	83	0
1826	72	1
1827	69	0
1828	1	112
1829	80	7
1830	0	91
1831	70	16
1832	0	91
1833	0	100
1834	64	0
1835	68	10
1836	91	0
1837	63	0
1838	92	0
1839	78	2
1840	69	1
1841	88	4
1842	90	1
1843	85	0
1844	90	12
1845	0	94
1846	69	0
1847	2	113
1848	88	7
1849	83	0
1850	0	115
1851	0	111
1852	0	116
1853	57	19
1854	75	0
1855	79	2
1856	93	2
1857	69	1
1858	76	1
1859	0	101
1860	2	99
1861	0	102
1862	49	20
1863	0	105
1864	1	109
1865	71	0
1866	3	105
1867	85	1
1868	88	0
1869	65	0
1870	2	93
1871	71	4
1872	79	1
1873	8	121
1874	1	132
1875	86	0
1876	34	56
1877	0	120
1878	69	4
1879	64	2
1880	1	104
1881	66	4
1882	90	0
1883	80	0
1884	36	65
1885	87	2
1886	67	9
1887	79	0
1888	0	117
1889	71	0
1890	2	101
1891	82	12
1892	63	2
1893	2	96
1894	83	11
1895	1	120
1896	84	7
1897	81	8
1898	4	103
1899	88	1
1900	0	105
1901	0	118
1902	1	113
1903	76	0
1904	98	3
1905	0	118
1906	90	1
1907	5	110
1908	0	144
1909	74	3
1910	3	120
1911	101	2
1912	0	106
1913	72	15
1914	0	108
1915	91	3
1916	0	114
1917	51	50
1918	0	90
1919	0	121
1920	0	93
1921	68	5
1922	56	38
1923	0	113
1924	95	12
1925	38	68
1926	66	0
1927	0	117
1928	0	107
1929	81	3
1930	2	117
1931	4	105
1932	2	89
1933	1	103
1934	9	94
1935	0	111
1936	0	92
1937	0	98
1938	81	6
1939	68	2
1940	65	3
1941	73	2
1942	78	4
1943	0	113
1944	86	0
1945	4	85
1946	1	92
1947	72	2
1948	3	104
1949	71	1
1950	41	60
1951	69	6
1952	68	5
1953	1	102
1954	4	95
1955	0	114
1956	0	126
1957	54	3
1958	73	4
1959	28	68
1960	0	114
1961	73	0
1962	84	0
1963	1	108
1964	1	110
1965	60	26
1966	3	105
1967	4	134
1968	77	3
1969	0	95
1970	0	121
1971	0	114
1972	82	1
1973	74	0
1974	56	38
1975	79	0
1976	2	110
1977	0	96
1978	1	113
1979	82	0
1980	5	108
1981	6	95
1982	85	0
1983	60	1
1984	0	118
1985	3	98
1986	7	102
1987	0	90
1988	2	110
1989	80	0
1990	82	7
1991	72	0
1992	93	0
1993	1	113
1994	71	5
1995	0	114
1996	1	102
1997	2	98
1998	1	101
1999	3	124
[truncated: 8,001 more rows]
