# Supplementary material for: Generalized method of moments for estimating parameters of stochastic reaction networks
Source: BMC Syst Biol. 2016 Oct 21;10:98. doi: 10.1186/s12918-016-0342-8 (PMC5073941; doi:10.1186/s12918-016-0342-8)
Supplement: Additional file 2 — Matlab code and data. This file contains the Matlab codes and samples which were used to produce the results. (GZ 9349 kb) [file 12918_2016_342_MOESM2_ESM.gz › Data/Gene Expression/samples/t0109.csv]

1	24
2	15
3	11
4	10
5	19
6	12
7	12
8	14
9	17
10	12
11	14
12	15
13	18
14	16
15	10
16	21
17	22
18	17
19	18
20	12
21	10
22	14
23	18
24	14
25	22
26	17
27	10
28	10
29	20
30	17
31	17
32	10
33	31
34	10
35	12
36	15
37	15
38	10
39	18
40	11
41	20
42	11
43	12
44	18
45	10
46	15
47	11
48	12
49	12
50	26
51	10
52	14
53	17
54	14
55	20
56	11
57	10
58	11
59	30
60	30
61	13
62	12
63	24
64	19
65	11
66	11
67	29
68	11
69	22
70	12
71	15
72	15
73	19
74	13
75	14
76	18
77	15
78	13
79	11
80	23
81	10
82	21
83	10
84	10
85	19
86	11
87	14
88	11
89	25
90	23
91	15
92	11
93	13
94	11
95	12
96	10
97	13
98	16
99	23
100	27
101	13
102	11
103	26
104	13
105	14
106	10
107	12
108	25
109	19
110	18
111	17
112	18
113	15
114	16
115	19
116	12
117	10
118	10
119	11
120	11
121	13
122	10
123	13
124	10
125	10
126	25
127	16
128	19
129	12
130	19
131	13
132	18
133	12
134	17
135	11
136	15
137	23
138	10
139	10
140	10
141	12
142	16
143	18
144	23
145	11
146	16
147	29
148	17
149	16
150	14
151	17
152	15
153	14
154	15
155	21
156	19
157	10
158	16
159	17
160	16
161	21
162	14
163	21
164	10
165	19
166	26
167	32
168	10
169	15
170	16
171	12
172	19
173	11
174	12
175	24
176	15
177	24
178	22
179	12
180	22
181	19
182	12
183	19
184	18
185	19
186	10
187	10
188	17
189	13
190	13
191	17
192	10
193	14
194	29
195	18
196	24
197	15
198	21
199	10
200	15
201	10
202	10
203	18
204	12
205	14
206	17
207	14
208	25
209	10
210	10
211	18
212	16
213	19
214	20
215	21
216	20
217	24
218	13
219	11
220	12
221	11
222	20
223	12
224	14
225	13
226	12
227	15
228	29
229	15
230	14
231	18
232	18
233	12
234	23
235	15
236	10
237	17
238	14
239	13
240	10
241	13
242	10
243	13
244	28
245	14
246	19
247	25
248	13
249	25
250	15
251	15
252	10
253	11
254	14
255	15
256	11
257	24
258	13
259	15
260	13
261	14
262	11
263	15
264	11
265	21
266	12
267	24
268	16
269	14
270	13
271	14
272	14
273	28
274	17
275	15
276	14
277	31
278	10
279	30
280	12
281	15
282	15
283	13
284	35
285	15
286	13
287	15
288	11
289	16
290	13
291	20
292	11
293	11
294	12
295	12
296	10
297	17
298	11
299	12
300	16
301	17
302	10
303	10
304	13
305	15
306	13
307	18
308	10
309	25
310	14
311	12
312	16
313	13
314	14
315	13
316	19
317	16
318	11
319	13
320	10
321	21
322	11
323	11
324	12
325	32
326	19
327	11
328	11
329	15
330	13
331	11
332	14
333	20
334	11
335	18
336	10
337	10
338	24
339	17
340	15
341	20
342	20
343	15
344	11
345	10
346	13
347	10
348	16
349	13
350	10
351	15
352	14
353	14
354	19
355	16
356	22
357	11
358	11
359	35
360	10
361	10
362	18
363	16
364	10
365	12
366	10
367	18
368	18
369	12
370	10
371	14
372	18
373	22
374	23
375	10
376	10
377	15
378	12
379	14
380	18
381	15
382	14
383	20
384	21
385	12
386	10
387	14
388	17
389	10
390	11
391	12
392	10
393	14
394	11
395	24
396	12
397	12
398	16
399	18
400	14
401	12
402	14
403	13
404	12
405	12
406	14
407	18
408	16
409	10
410	10
411	21
412	18
413	23
414	10
415	15
416	24
417	24
418	10
419	15
420	10
421	12
422	13
423	20
424	17
425	30
426	14
427	13
428	18
429	17
430	20
431	17
432	16
433	18
434	14
435	13
436	18
437	10
438	20
439	11
440	20
441	16
442	15
443	13
444	12
445	10
446	15
447	10
448	15
449	20
450	18
451	17
452	13
453	10
454	10
455	15
456	21
457	14
458	25
459	16
460	21
461	12
462	16
463	16
464	16
465	12
466	11
467	11
468	19
469	13
470	15
471	11
472	11
473	17
474	18
475	11
476	13
477	13
478	16
479	15
480	17
481	10
482	15
483	21
484	15
485	18
486	10
487	19
488	15
489	20
490	10
491	31
492	16
493	18
494	17
495	12
496	12
497	14
498	16
499	12
500	15
501	16
502	10
503	19
504	11
505	28
506	22
507	15
508	14
509	18
510	11
511	13
512	28
513	17
514	16
515	10
516	11
517	10
518	12
519	14
520	12
521	12
522	12
523	12
524	10
525	13
526	13
527	19
528	23
529	24
530	10
531	17
532	25
533	23
534	11
535	12
536	19
537	25
538	20
539	22
540	10
541	21
542	13
543	19
544	14
545	17
546	19
547	12
548	16
549	24
550	25
551	10
552	11
553	17
554	16
555	11
556	12
557	11
558	10
559	16
560	10
561	12
562	14
563	14
564	13
565	18
566	14
567	14
568	27
569	15
570	17
571	17
572	15
573	13
574	15
575	15
576	20
577	15
578	15
579	17
580	13
581	10
582	15
583	14
584	10
585	25
586	19
587	15
588	10
589	15
590	10
591	22
592	11
593	17
594	10
595	16
596	16
597	10
598	13
599	17
600	15
601	21
602	10
603	27
604	14
605	11
606	20
607	19
608	11
609	15
610	16
611	13
612	14
613	19
614	12
615	14
616	19
617	10
618	14
619	13
620	10
621	15
622	13
623	15
624	13
625	19
626	15
627	15
628	10
629	22
630	18
631	15
632	14
633	13
634	10
635	13
636	15
637	18
638	14
639	12
640	16
641	14
642	10
643	16
644	19
645	10
646	18
647	16
648	13
649	16
650	29
651	19
652	21
653	21
654	20
655	27
656	18
657	10
658	11
659	14
660	11
661	14
662	15
663	15
664	10
665	12
666	12
667	16
668	13
669	20
670	18
671	13
672	12
673	14
674	14
675	12
676	20
677	17
678	11
679	20
680	14
681	11
682	13
683	13
684	20
685	10
686	20
687	12
688	15
689	23
690	12
691	12
692	21
693	18
694	10
695	16
696	15
697	19
698	10
699	27
700	17
701	15
702	13
703	11
704	10
705	11
706	12
707	15
708	10
709	15
710	21
711	12
712	10
713	16
714	16
715	14
716	14
717	10
718	17
719	15
720	10
721	20
722	11
723	10
724	16
725	15
726	18
727	12
728	18
729	16
730	10
731	13
732	12
733	18
734	17
735	11
736	28
737	14
738	21
739	13
740	10
741	14
742	17
743	13
744	11
745	16
746	22
747	12
748	12
749	10
750	11
751	20
752	18
753	21
754	15
755	15
756	16
757	10
758	20
759	26
760	15
761	23
762	21
763	10
764	11
765	13
766	13
767	16
768	18
769	12
770	13
771	11
772	12
773	10
774	16
775	14
776	29
777	15
778	10
779	14
780	10
781	20
782	17
783	14
784	22
785	14
786	16
787	13
788	14
789	20
790	12
791	13
792	10
793	11
794	15
795	14
796	18
797	10
798	14
799	21
800	14
801	12
802	15
803	12
804	21
805	10
806	10
807	11
808	10
809	20
810	16
811	13
812	14
813	17
814	16
815	26
816	10
817	11
818	14
819	11
820	24
821	14
822	16
823	14
824	12
825	19
826	12
827	15
828	10
829	12
830	13
831	28
832	15
833	10
834	23
835	15
836	14
837	17
838	13
839	21
840	17
841	16
842	14
843	14
844	17
845	13
846	12
847	10
848	10
849	14
850	29
851	16
852	16
853	11
854	20
855	12
856	24
857	16
858	16
859	10
860	12
861	13
862	25
863	13
864	15
865	14
866	13
867	11
868	17
869	13
870	10
871	11
872	18
873	18
874	11
875	18
876	10
877	15
878	15
879	14
880	17
881	23
882	12
883	15
884	15
885	10
886	17
887	12
888	12
889	19
890	14
891	10
892	14
893	10
894	11
895	15
896	13
897	18
898	18
899	10
900	11
901	15
902	24
903	11
904	21
905	19
906	14
907	13
908	15
909	10
910	16
911	10
912	15
913	18
914	17
915	15
916	16
917	11
918	16
919	16
920	13
921	23
922	12
923	12
924	15
925	20
926	13
927	15
928	10
929	13
930	18
931	10
932	15
933	10
934	17
935	12
936	10
937	18
938	17
939	10
940	17
941	14
942	10
943	31
944	19
945	12
946	11
947	11
948	17
949	18
950	16
951	21
952	11
953	10
954	32
955	20
956	12
957	19
958	20
959	15
960	21
961	24
962	11
963	19
964	10
965	24
966	10
967	11
968	19
969	15
970	19
971	17
972	16
973	14
974	14
975	16
976	18
977	13
978	16
979	12
980	11
981	10
982	18
983	13
984	12
985	20
986	18
987	23
988	12
989	18
990	16
991	17
992	12
993	14
994	10
995	17
996	17
997	14
998	20
999	11
1000	23
1001	11
1002	15
1003	13
1004	20
1005	12
1006	15
1007	10
1008	19
1009	15
1010	19
1011	17
1012	11
1013	19
1014	15
1015	27
1016	15
1017	13
1018	16
1019	18
1020	14
1021	20
1022	13
1023	16
1024	13
1025	12
1026	15
1027	10
1028	22
1029	20
1030	10
1031	22
1032	11
1033	14
1034	10
1035	26
1036	17
1037	16
1038	11
1039	15
1040	11
1041	10
1042	20
1043	34
1044	11
1045	15
1046	10
1047	17
1048	20
1049	10
1050	20
1051	29
1052	14
1053	16
1054	17
1055	18
1056	13
1057	10
1058	13
1059	10
1060	13
1061	10
1062	12
1063	14
1064	19
1065	16
1066	16
1067	25
1068	14
1069	13
1070	10
1071	19
1072	17
1073	14
1074	16
1075	14
1076	17
1077	13
1078	13
1079	10
1080	11
1081	13
1082	16
1083	14
1084	10
1085	15
1086	11
1087	10
1088	10
1089	10
1090	16
1091	18
1092	10
1093	18
1094	10
1095	11
1096	11
1097	17
1098	13
1099	12
1100	26
1101	19
1102	16
1103	22
1104	10
1105	14
1106	23
1107	12
1108	16
1109	13
1110	18
1111	11
1112	13
1113	10
1114	14
1115	10
1116	23
1117	15
1118	24
1119	12
1120	10
1121	17
1122	16
1123	10
1124	23
1125	17
1126	12
1127	14
1128	13
1129	17
1130	10
1131	10
1132	13
1133	20
1134	24
1135	22
1136	23
1137	10
1138	19
1139	12
1140	27
1141	15
1142	28
1143	27
1144	15
1145	28
1146	14
1147	13
1148	15
1149	16
1150	18
1151	14
1152	15
1153	17
1154	10
1155	10
1156	20
1157	21
1158	10
1159	14
1160	16
1161	11
1162	16
1163	15
1164	15
1165	17
1166	13
1167	14
1168	16
1169	12
1170	16
1171	39
1172	11
1173	22
1174	18
1175	12
1176	21
1177	16
1178	36
1179	14
1180	13
1181	20
1182	13
1183	18
1184	16
1185	24
1186	14
1187	12
1188	10
1189	15
1190	14
1191	13
1192	21
1193	16
1194	24
1195	10
1196	11
1197	12
1198	14
1199	16
1200	11
1201	14
1202	14
1203	13
1204	15
1205	21
1206	12
1207	25
1208	12
1209	13
1210	23
1211	19
1212	19
1213	12
1214	19
1215	13
1216	11
1217	11
1218	10
1219	10
1220	33
1221	13
1222	11
1223	21
1224	20
1225	16
1226	29
1227	16
1228	12
1229	26
1230	16
1231	13
1232	23
1233	14
1234	19
1235	11
1236	15
1237	14
1238	22
1239	11
1240	13
1241	14
1242	18
1243	13
1244	12
1245	13
1246	10
1247	31
1248	11
1249	10
1250	18
1251	21
1252	13
1253	18
1254	10
1255	17
1256	12
1257	26
1258	12
1259	14
1260	14
1261	18
1262	10
1263	12
1264	15
1265	28
1266	13
1267	14
1268	10
1269	12
1270	17
1271	14
1272	11
1273	11
1274	12
1275	10
1276	17
1277	12
1278	15
1279	13
1280	10
1281	10
1282	13
1283	15
1284	16
1285	14
1286	38
1287	14
1288	16
1289	10
1290	15
1291	11
1292	14
1293	13
1294	16
1295	11
1296	16
1297	13
1298	14
1299	24
1300	11
1301	11
1302	14
1303	11
1304	14
1305	18
1306	12
1307	13
1308	13
1309	30
1310	11
1311	10
1312	12
1313	24
1314	18
1315	22
1316	25
1317	10
1318	15
1319	25
1320	29
1321	18
1322	24
1323	10
1324	20
1325	11
1326	10
1327	23
1328	14
1329	14
1330	16
1331	10
1332	11
1333	10
1334	19
1335	10
1336	15
1337	14
1338	22
1339	10
1340	17
1341	17
1342	17
1343	16
1344	10
1345	17
1346	10
1347	11
1348	11
1349	17
1350	19
1351	11
1352	10
1353	10
1354	22
1355	19
1356	12
1357	21
1358	19
1359	12
1360	10
1361	26
1362	30
1363	10
1364	13
1365	13
1366	12
1367	20
1368	11
1369	14
1370	19
1371	14
1372	17
1373	13
1374	12
1375	22
1376	14
1377	10
1378	15
1379	14
1380	13
1381	19
1382	24
1383	14
1384	16
1385	16
1386	19
1387	13
1388	11
1389	31
1390	11
1391	10
1392	13
1393	10
1394	14
1395	19
1396	12
1397	16
1398	23
1399	20
1400	14
1401	17
1402	11
1403	26
1404	10
1405	11
1406	11
1407	14
1408	11
1409	12
1410	16
1411	10
1412	13
1413	22
1414	20
1415	18
1416	15
1417	24
1418	22
1419	11
1420	11
1421	14
1422	12
1423	19
1424	21
1425	10
1426	22
1427	20
1428	17
1429	17
1430	18
1431	12
1432	15
1433	15
1434	18
1435	13
1436	13
1437	16
1438	18
1439	23
1440	12
1441	26
1442	29
1443	18
1444	26
1445	22
1446	25
1447	11
1448	10
1449	13
1450	24
1451	16
1452	10
1453	17
1454	13
1455	24
1456	10
1457	15
1458	11
1459	12
1460	10
1461	15
1462	12
1463	14
1464	21
1465	18
1466	10
1467	12
1468	12
1469	16
1470	10
1471	10
1472	24
1473	18
1474	16
1475	18
1476	16
1477	14
1478	11
1479	14
1480	14
1481	29
1482	19
1483	11
1484	24
1485	10
1486	14
1487	12
1488	10
1489	11
1490	12
1491	15
1492	29
1493	17
1494	11
1495	20
1496	20
1497	13
1498	11
1499	10
1500	23
1501	22
1502	17
1503	10
1504	12
1505	13
1506	13
1507	11
1508	10
1509	10
1510	24
1511	10
1512	22
1513	23
1514	10
1515	11
1516	17
1517	12
1518	11
1519	15
1520	10
1521	11
1522	15
1523	15
1524	13
1525	12
1526	22
1527	12
1528	12
1529	15
1530	15
1531	12
1532	10
1533	22
1534	12
1535	11
1536	10
1537	19
1538	20
1539	15
1540	21
1541	13
1542	14
1543	10
1544	11
1545	15
1546	13
1547	10
1548	14
1549	18
1550	22
1551	38
1552	10
1553	22
1554	10
1555	10
1556	10
1557	21
1558	17
1559	21
1560	11
1561	18
1562	16
1563	10
1564	17
1565	11
1566	13
1567	20
1568	12
1569	16
1570	16
1571	24
1572	10
1573	21
1574	27
1575	10
1576	10
1577	15
1578	19
1579	13
1580	15
1581	19
1582	15
1583	13
1584	10
1585	14
1586	10
1587	17
1588	22
1589	11
1590	15
1591	31
1592	12
1593	11
1594	10
1595	11
1596	17
1597	13
1598	10
1599	12
1600	10
1601	10
1602	11
1603	12
1604	23
1605	21
1606	10
1607	19
1608	15
1609	10
1610	17
1611	10
1612	23
1613	13
1614	21
1615	15
1616	10
1617	14
1618	18
1619	13
1620	19
1621	10
1622	12
1623	15
1624	12
1625	15
1626	18
1627	12
1628	13
1629	19
1630	15
1631	13
1632	10
1633	19
1634	12
1635	26
1636	14
1637	12
1638	18
1639	12
1640	21
1641	19
1642	11
1643	19
1644	15
1645	11
1646	11
1647	22
1648	14
1649	22
1650	22
1651	10
1652	17
1653	16
1654	15
1655	15
1656	12
1657	25
1658	17
1659	17
1660	22
1661	22
1662	13
1663	14
1664	21
1665	11
1666	10
1667	12
1668	14
1669	19
1670	15
1671	24
1672	13
1673	19
1674	10
1675	14
1676	20
1677	10
1678	12
1679	16
1680	14
1681	16
1682	18
1683	20
1684	10
1685	14
1686	18
1687	18
1688	27
1689	23
1690	34
1691	20
1692	19
1693	18
1694	11
1695	10
1696	13
1697	28
1698	13
1699	18
1700	23
1701	17
1702	10
1703	10
1704	16
1705	12
1706	13
1707	20
1708	11
1709	22
1710	15
1711	13
1712	23
1713	23
1714	12
1715	19
1716	14
1717	21
1718	15
1719	18
1720	13
1721	10
1722	15
1723	14
1724	17
1725	13
1726	14
1727	22
1728	15
1729	13
1730	11
1731	17
1732	23
1733	10
1734	25
1735	10
1736	11
1737	10
1738	16
1739	10
1740	16
1741	19
1742	18
1743	21
1744	21
1745	15
1746	18
1747	11
1748	16
1749	10
1750	16
1751	17
1752	14
1753	10
1754	21
1755	12
1756	10
1757	16
1758	10
1759	25
1760	17
1761	19
1762	10
1763	22
1764	22
1765	32
1766	18
1767	16
1768	10
1769	12
1770	24
1771	13
1772	24
1773	23
1774	16
1775	18
1776	10
1777	19
1778	24
1779	12
1780	24
1781	11
1782	20
1783	11
1784	10
1785	19
1786	12
1787	21
1788	16
1789	25
1790	13
1791	24
1792	11
1793	17
1794	17
1795	12
1796	20
1797	13
1798	20
1799	10
1800	10
1801	16
1802	13
1803	20
1804	10
1805	16
1806	12
1807	13
1808	10
1809	19
1810	11
1811	13
1812	17
1813	14
1814	12
1815	23
1816	16
1817	12
1818	34
1819	22
1820	12
1821	13
1822	11
1823	33
1824	19
1825	26
1826	12
1827	10
1828	10
1829	19
1830	10
1831	12
1832	10
1833	12
1834	22
1835	10
1836	15
1837	19
1838	25
1839	13
1840	21
1841	22
1842	10
1843	12
1844	12
1845	16
1846	10
1847	15
1848	19
1849	14
1850	11
1851	15
1852	18
1853	12
1854	19
1855	17
1856	10
1857	19
1858	11
1859	11
1860	11
1861	27
1862	27
1863	13
1864	11
1865	10
1866	15
1867	12
1868	12
1869	14
1870	10
1871	16
1872	12
1873	17
1874	22
1875	12
1876	10
1877	13
1878	14
1879	10
1880	10
1881	13
1882	16
1883	14
1884	12
1885	17
1886	12
1887	11
1888	11
1889	10
1890	22
1891	12
1892	21
1893	14
1894	13
1895	17
1896	20
1897	12
1898	14
1899	22
1900	17
1901	12
1902	18
1903	19
1904	10
1905	15
1906	10
1907	15
1908	10
1909	13
1910	12
1911	10
1912	37
1913	13
1914	27
1915	11
1916	15
1917	26
1918	12
1919	18
1920	13
1921	10
1922	15
1923	23
1924	14
1925	24
1926	12
1927	14
1928	14
1929	17
1930	12
1931	11
1932	25
1933	13
1934	18
1935	16
1936	10
1937	12
1938	14
1939	10
1940	19
1941	10
1942	23
1943	11
1944	13
1945	19
1946	23
1947	10
1948	21
1949	24
1950	24
1951	13
1952	18
1953	11
1954	20
1955	12
1956	11
1957	11
1958	19
1959	17
1960	16
1961	24
1962	29
1963	31
1964	10
1965	13
1966	10
1967	23
1968	12
1969	18
1970	10
1971	10
1972	19
1973	14
1974	10
1975	14
1976	19
1977	17
1978	10
1979	23
1980	25
1981	31
1982	11
1983	18
1984	12
1985	14
1986	20
1987	24
1988	10
1989	13
1990	15
1991	21
1992	15
1993	10
1994	16
1995	10
1996	17
1997	12
1998	11
1999	14
2000	14
[truncated: 8,000 more rows]
