# Supplementary material for: Generalized method of moments for estimating parameters of stochastic reaction networks
Source: BMC Syst Biol. 2016 Oct 21;10:98. doi: 10.1186/s12918-016-0342-8 (PMC5073941; doi:10.1186/s12918-016-0342-8)
Supplement: Additional file 2 — Matlab code and data. This file contains the Matlab codes and samples which were used to produce the results. (GZ 9349 kb) [file 12918_2016_342_MOESM2_ESM.gz › Data/Gene Expression/samples/t01014.csv]

1	10
2	14
3	18
4	16
5	13
6	10
7	20
8	16
9	19
10	24
11	10
12	10
13	11
14	19
15	13
16	17
17	10
18	12
19	12
20	15
21	11
22	12
23	12
24	21
25	10
26	10
27	19
28	11
29	25
30	14
31	11
32	23
33	24
34	19
35	33
36	21
37	17
38	19
39	10
40	22
41	17
42	23
43	10
44	11
45	12
46	12
47	15
48	12
49	13
50	12
51	11
52	10
53	10
54	11
55	13
56	22
57	10
58	11
59	15
60	18
61	10
62	13
63	19
64	15
65	14
66	22
67	17
68	31
69	17
70	18
71	14
72	10
73	11
74	14
75	16
76	20
77	14
78	17
79	22
80	10
81	12
82	27
83	24
84	13
85	16
86	16
87	16
88	11
89	15
90	11
91	11
92	17
93	12
94	13
95	10
96	12
97	13
98	12
99	13
100	12
101	15
102	14
103	10
104	10
105	14
106	22
107	17
108	10
109	12
110	10
111	22
112	14
113	21
114	10
115	21
116	13
117	10
118	10
119	11
120	19
121	15
122	10
123	19
124	12
125	27
126	14
127	14
128	22
129	11
130	19
131	11
132	14
133	15
134	23
135	14
136	22
137	22
138	10
139	14
140	15
141	21
142	14
143	15
144	23
145	11
146	14
147	28
148	13
149	15
150	37
151	27
152	10
153	22
154	12
155	11
156	10
157	10
158	14
159	16
160	11
161	14
162	12
163	14
164	12
165	14
166	10
167	12
168	10
169	15
170	33
171	20
172	13
173	10
174	15
175	19
176	10
177	11
178	15
179	13
180	15
181	12
182	17
183	20
184	15
185	23
186	11
187	29
188	11
189	20
190	20
191	11
192	11
193	24
194	13
195	19
196	21
197	14
198	17
199	10
200	12
201	10
202	16
203	10
204	20
205	10
206	14
207	10
208	24
209	20
210	10
211	16
212	19
213	10
214	18
215	13
216	14
217	11
218	14
219	13
220	10
221	13
222	24
223	16
224	11
225	16
226	24
227	12
228	21
229	13
230	11
231	14
232	17
233	18
234	12
235	17
236	13
237	19
238	10
239	12
240	10
241	16
242	24
243	18
244	20
245	20
246	16
247	10
248	24
249	12
250	11
251	11
252	11
253	16
254	23
255	10
256	12
257	12
258	15
259	17
260	23
261	11
262	32
263	15
264	20
265	15
266	15
267	15
268	13
269	10
270	13
271	22
272	26
273	24
274	21
275	12
276	13
277	18
278	12
279	12
280	14
281	13
282	17
283	12
284	17
285	11
286	23
287	10
288	24
289	10
290	10
291	13
292	19
293	14
294	29
295	15
296	14
297	13
298	13
299	10
300	21
301	13
302	13
303	15
304	12
305	10
306	17
307	14
308	10
309	26
310	13
311	18
312	20
313	10
314	17
315	26
316	27
317	12
318	10
319	15
320	13
321	14
322	16
323	19
324	18
325	14
326	21
327	17
328	23
329	11
330	10
331	28
332	20
333	22
334	11
335	27
336	12
337	11
338	19
339	17
340	11
341	19
342	15
343	11
344	11
345	12
346	22
347	15
348	10
349	36
350	25
351	10
352	21
353	18
354	11
355	12
356	17
357	36
358	16
359	18
360	16
361	11
362	19
363	12
364	16
365	10
366	10
367	12
368	16
369	13
370	16
371	14
372	25
373	10
374	17
375	37
376	14
377	15
378	14
379	13
380	10
381	19
382	10
383	16
384	25
385	12
386	10
387	15
388	15
389	25
390	18
391	13
392	12
393	10
394	21
395	14
396	25
397	18
398	13
399	10
400	15
401	15
402	11
403	20
404	12
405	17
406	14
407	18
408	14
409	10
410	14
411	19
412	10
413	12
414	24
415	12
416	27
417	13
418	17
419	15
420	16
421	19
422	13
423	24
424	11
425	31
426	13
427	14
428	11
429	23
430	13
431	13
432	19
433	21
434	11
435	10
436	12
437	15
438	11
439	12
440	16
441	12
442	12
443	21
444	10
445	17
446	19
447	19
448	15
449	21
450	11
451	16
452	10
453	10
454	28
455	19
456	11
457	21
458	11
459	18
460	30
461	11
462	27
463	10
464	31
465	19
466	14
467	31
468	11
469	13
470	10
471	10
472	12
473	15
474	23
475	16
476	15
477	13
478	15
479	10
480	17
481	15
482	15
483	10
484	21
485	12
486	17
487	10
488	23
489	10
490	25
491	15
492	21
493	10
494	20
495	14
496	11
497	17
498	12
499	19
500	12
501	15
502	10
503	26
504	18
505	15
506	10
507	14
508	10
509	19
510	18
511	17
512	12
513	12
514	14
515	23
516	13
517	10
518	17
519	10
520	16
521	10
522	12
523	10
524	26
525	14
526	11
527	17
528	10
529	14
530	16
531	12
532	11
533	10
534	12
535	10
536	12
537	11
538	17
539	12
540	13
541	20
542	16
543	17
544	16
545	23
546	12
547	10
548	10
549	20
550	19
551	11
552	20
553	17
554	12
555	29
556	10
557	10
558	15
559	17
560	15
561	14
562	16
563	31
564	15
565	21
566	11
567	10
568	22
569	16
570	11
571	17
572	11
573	13
574	14
575	14
576	13
577	12
578	10
579	12
580	10
581	18
582	17
583	14
584	11
585	12
586	10
587	11
588	10
589	12
590	20
591	15
592	21
593	10
594	17
595	17
596	13
597	18
598	10
599	19
600	18
601	10
602	16
603	18
604	16
605	13
606	12
607	10
608	12
609	10
610	13
611	10
612	18
613	18
614	25
615	18
616	10
617	11
618	10
619	12
620	10
621	11
622	12
623	25
624	15
625	13
626	32
627	11
628	12
629	29
630	12
631	21
632	15
633	12
634	20
635	13
636	22
637	14
638	13
639	15
640	11
641	10
642	15
643	18
644	10
645	13
646	14
647	39
648	10
649	12
650	18
651	11
652	30
653	15
654	17
655	13
656	13
657	10
658	12
659	10
660	14
661	19
662	15
663	18
664	15
665	17
666	10
667	11
668	10
669	10
670	10
671	11
672	12
673	14
674	15
675	14
676	13
677	19
678	14
679	14
680	15
681	22
682	10
683	19
684	22
685	21
686	10
687	14
688	13
689	11
690	11
691	10
692	14
693	12
694	20
695	20
696	10
697	11
698	18
699	10
700	14
701	13
702	17
703	14
704	14
705	18
706	12
707	23
708	15
709	27
710	10
711	21
712	13
713	24
714	11
715	13
716	12
717	21
718	10
719	14
720	11
721	12
722	14
723	26
724	20
725	14
726	29
727	26
728	12
729	17
730	11
731	14
732	10
733	18
734	18
735	21
736	19
737	12
738	13
739	22
740	12
741	22
742	16
743	11
744	17
745	10
746	14
747	23
748	10
749	19
750	13
751	19
752	10
753	10
754	13
755	23
756	15
757	21
758	17
759	20
760	14
761	14
762	17
763	13
764	12
765	16
766	10
767	17
768	17
769	10
770	18
771	11
772	14
773	11
774	13
775	10
776	11
777	15
778	13
779	11
780	10
781	13
782	18
783	11
784	13
785	14
786	13
787	18
788	15
789	17
790	13
791	11
792	21
793	18
794	12
795	22
796	11
797	15
798	10
799	13
800	10
801	13
802	17
803	15
804	16
805	16
806	13
807	12
808	10
809	17
810	18
811	11
812	15
813	14
814	12
815	10
816	22
817	19
818	10
819	22
820	18
821	22
822	16
823	11
824	20
825	10
826	23
827	11
828	14
829	11
830	12
831	11
832	23
833	18
834	25
835	10
836	12
837	23
838	11
839	11
840	10
841	10
842	21
843	11
844	20
845	15
846	15
847	23
848	17
849	13
850	10
851	14
852	22
853	10
854	20
855	11
856	11
857	12
858	22
859	10
860	12
861	21
862	17
863	18
864	18
865	15
866	19
867	11
868	14
869	20
870	10
871	20
872	16
873	15
874	13
875	23
876	15
877	12
878	13
879	16
880	10
881	18
882	14
883	17
884	10
885	17
886	20
887	20
888	13
889	14
890	10
891	14
892	10
893	10
894	14
895	10
896	20
897	17
898	10
899	16
900	21
901	10
902	13
903	13
904	10
905	17
906	15
907	18
908	23
909	29
910	13
911	22
912	13
913	14
914	14
915	20
916	13
917	14
918	10
919	19
920	15
921	11
922	18
923	18
924	28
925	17
926	12
927	19
928	11
929	19
930	17
931	17
932	14
933	11
934	10
935	10
936	14
937	16
938	17
939	15
940	14
941	14
942	19
943	17
944	10
945	11
946	24
947	20
948	43
949	11
950	12
951	11
952	12
953	14
954	11
955	10
956	12
957	11
958	10
959	19
960	23
961	10
962	11
963	14
964	13
965	12
966	10
967	22
968	22
969	25
970	14
971	11
972	17
973	11
974	20
975	12
976	10
977	27
978	12
979	13
980	15
981	22
982	11
983	15
984	18
985	11
986	12
987	19
988	10
989	23
990	16
991	14
992	13
993	27
994	18
995	13
996	11
997	10
998	11
999	13
1000	14
1001	16
1002	17
1003	10
1004	12
1005	16
1006	10
1007	12
1008	23
1009	12
1010	24
1011	16
1012	19
1013	14
1014	15
1015	23
1016	16
1017	16
1018	14
1019	16
1020	24
1021	22
1022	12
1023	14
1024	10
1025	10
1026	28
1027	10
1028	17
1029	28
1030	24
1031	16
1032	17
1033	18
1034	10
1035	10
1036	13
1037	10
1038	22
1039	20
1040	23
1041	13
1042	11
1043	16
1044	10
1045	22
1046	29
1047	10
1048	16
1049	12
1050	14
1051	18
1052	15
1053	10
1054	10
1055	18
1056	16
1057	16
1058	13
1059	16
1060	11
1061	21
1062	13
1063	10
1064	11
1065	10
1066	19
1067	11
1068	16
1069	11
1070	11
1071	17
1072	10
1073	15
1074	18
1075	21
1076	12
1077	14
1078	12
1079	17
1080	15
1081	12
1082	10
1083	16
1084	21
1085	11
1086	16
1087	13
1088	14
1089	12
1090	12
1091	11
1092	12
1093	20
1094	13
1095	17
1096	11
1097	10
1098	15
1099	15
1100	10
1101	13
1102	14
1103	19
1104	14
1105	10
1106	10
1107	10
1108	13
1109	12
1110	13
1111	22
1112	10
1113	28
1114	20
1115	17
1116	10
1117	20
1118	11
1119	14
1120	21
1121	15
1122	11
1123	13
1124	11
1125	10
1126	15
1127	22
1128	24
1129	16
1130	21
1131	24
1132	21
1133	24
1134	10
1135	14
1136	18
1137	14
1138	11
1139	18
1140	22
1141	12
1142	26
1143	11
1144	17
1145	19
1146	11
1147	16
1148	14
1149	13
1150	10
1151	10
1152	22
1153	10
1154	16
1155	16
1156	23
1157	19
1158	10
1159	17
1160	12
1161	12
1162	15
1163	14
1164	18
1165	21
1166	13
1167	14
1168	10
1169	15
1170	10
1171	18
1172	32
1173	16
1174	17
1175	14
1176	12
1177	15
1178	12
1179	10
1180	11
1181	13
1182	14
1183	14
1184	16
1185	23
1186	12
1187	15
1188	16
1189	24
1190	13
1191	25
1192	13
1193	13
1194	21
1195	11
1196	25
1197	21
1198	11
1199	22
1200	16
1201	12
1202	14
1203	17
1204	15
1205	22
1206	17
1207	12
1208	15
1209	11
1210	13
1211	21
1212	13
1213	11
1214	10
1215	14
1216	16
1217	22
1218	23
1219	10
1220	15
1221	13
1222	20
1223	14
1224	12
1225	13
1226	11
1227	13
1228	19
1229	10
1230	17
1231	10
1232	10
1233	20
1234	18
1235	16
1236	17
1237	13
1238	17
1239	17
1240	12
1241	15
1242	11
1243	12
1244	12
1245	18
1246	13
1247	15
1248	11
1249	13
1250	13
1251	27
1252	11
1253	30
1254	14
1255	18
1256	15
1257	25
1258	18
1259	12
1260	14
1261	12
1262	13
1263	22
1264	19
1265	24
1266	11
1267	11
1268	20
1269	16
1270	10
1271	14
1272	11
1273	12
1274	27
1275	24
1276	13
1277	16
1278	14
1279	20
1280	21
1281	17
1282	16
1283	15
1284	16
1285	14
1286	21
1287	12
1288	10
1289	19
1290	12
1291	14
1292	18
1293	10
1294	19
1295	15
1296	14
1297	18
1298	10
1299	12
1300	10
1301	13
1302	16
1303	10
1304	10
1305	19
1306	11
1307	13
1308	14
1309	17
1310	26
1311	10
1312	25
1313	22
1314	12
1315	23
1316	12
1317	13
1318	13
1319	22
1320	16
1321	21
1322	10
1323	12
1324	22
1325	10
1326	20
1327	11
1328	12
1329	10
1330	12
1331	10
1332	12
1333	11
1334	17
1335	14
1336	11
1337	13
1338	13
1339	25
1340	11
1341	18
1342	18
1343	19
1344	13
1345	14
1346	18
1347	12
1348	15
1349	22
1350	16
1351	16
1352	24
1353	18
1354	10
1355	24
1356	12
1357	10
1358	12
1359	14
1360	17
1361	13
1362	13
1363	18
1364	10
1365	21
1366	10
1367	15
1368	21
1369	14
1370	14
1371	19
1372	13
1373	11
1374	10
1375	16
1376	14
1377	13
1378	13
1379	21
1380	10
1381	24
1382	16
1383	15
1384	14
1385	11
1386	21
1387	10
1388	15
1389	20
1390	17
1391	11
1392	23
1393	10
1394	11
1395	13
1396	11
1397	17
1398	10
1399	11
1400	14
1401	22
1402	16
1403	17
1404	12
1405	17
1406	20
1407	10
1408	25
1409	17
1410	16
1411	15
1412	20
1413	16
1414	15
1415	14
1416	10
1417	10
1418	21
1419	13
1420	21
1421	15
1422	15
1423	10
1424	13
1425	11
1426	12
1427	10
1428	13
1429	15
1430	17
1431	11
1432	13
1433	14
1434	20
1435	11
1436	10
1437	13
1438	13
1439	10
1440	10
1441	10
1442	11
1443	12
1444	20
1445	16
1446	21
1447	26
1448	12
1449	10
1450	19
1451	13
1452	10
1453	18
1454	20
1455	17
1456	15
1457	10
1458	16
1459	13
1460	15
1461	27
1462	12
1463	14
1464	19
1465	13
1466	11
1467	15
1468	19
1469	20
1470	10
1471	26
1472	10
1473	10
1474	12
1475	13
1476	18
1477	12
1478	14
1479	14
1480	15
1481	26
1482	20
1483	10
1484	11
1485	14
1486	29
1487	10
1488	13
1489	14
1490	21
1491	14
1492	14
1493	19
1494	18
1495	10
1496	10
1497	14
1498	12
1499	29
1500	18
1501	14
1502	10
1503	16
1504	15
1505	11
1506	19
1507	17
1508	16
1509	15
1510	26
1511	15
1512	13
1513	10
1514	15
1515	13
1516	12
1517	18
1518	12
1519	14
1520	11
1521	10
1522	12
1523	10
1524	18
1525	16
1526	14
1527	10
1528	14
1529	18
1530	10
1531	18
1532	21
1533	18
1534	11
1535	27
1536	20
1537	17
1538	15
1539	11
1540	12
1541	15
1542	26
1543	17
1544	10
1545	17
1546	26
1547	18
1548	12
1549	11
1550	26
1551	11
1552	22
1553	20
1554	17
1555	11
1556	10
1557	21
1558	11
1559	14
1560	13
1561	17
1562	13
1563	18
1564	17
1565	14
1566	12
1567	15
1568	12
1569	27
1570	13
1571	10
1572	18
1573	12
1574	15
1575	22
1576	10
1577	13
1578	11
1579	34
1580	10
1581	13
1582	25
1583	10
1584	22
1585	11
1586	12
1587	14
1588	10
1589	22
1590	16
1591	20
1592	16
1593	11
1594	28
1595	18
1596	12
1597	14
1598	16
1599	11
1600	20
1601	11
1602	10
1603	15
1604	15
1605	10
1606	16
1607	18
1608	17
1609	13
1610	10
1611	22
1612	13
1613	13
1614	10
1615	16
1616	15
1617	18
1618	10
1619	10
1620	13
1621	10
1622	10
1623	23
1624	17
1625	15
1626	15
1627	12
1628	16
1629	12
1630	14
1631	10
1632	11
1633	20
1634	30
1635	22
1636	20
1637	21
1638	18
1639	13
1640	23
1641	10
1642	13
1643	10
1644	10
1645	17
1646	26
1647	10
1648	22
1649	10
1650	17
1651	16
1652	23
1653	20
1654	16
1655	10
1656	10
1657	19
1658	20
1659	13
1660	15
1661	13
1662	14
1663	12
1664	11
1665	14
1666	14
1667	16
1668	12
1669	29
1670	14
1671	18
1672	15
1673	14
1674	13
1675	16
1676	24
1677	10
1678	20
1679	10
1680	12
1681	13
1682	14
1683	11
1684	21
1685	14
1686	12
1687	18
1688	15
1689	18
1690	10
1691	15
1692	13
1693	16
1694	16
1695	21
1696	12
1697	11
1698	17
1699	14
1700	17
1701	14
1702	19
1703	10
1704	16
1705	13
1706	22
1707	11
1708	13
1709	18
1710	10
1711	19
1712	14
1713	11
1714	13
1715	10
1716	11
1717	18
1718	12
1719	19
1720	19
1721	15
1722	34
1723	21
1724	11
1725	16
1726	11
1727	13
1728	11
1729	11
1730	10
1731	12
1732	14
1733	20
1734	20
1735	14
1736	20
1737	12
1738	16
1739	20
1740	14
1741	28
1742	13
1743	10
1744	10
1745	10
1746	14
1747	14
1748	16
1749	12
1750	26
1751	14
1752	46
1753	11
1754	25
1755	13
1756	20
1757	10
1758	22
1759	12
1760	11
1761	13
1762	20
1763	20
1764	12
1765	10
1766	22
1767	18
1768	11
1769	11
1770	13
1771	30
1772	10
1773	18
1774	20
1775	10
1776	21
1777	15
1778	18
1779	18
1780	14
1781	18
1782	15
1783	15
1784	12
1785	21
1786	10
1787	10
1788	28
1789	10
1790	17
1791	11
1792	23
1793	15
1794	20
1795	11
1796	10
1797	20
1798	12
1799	20
1800	10
1801	10
1802	16
1803	11
1804	14
1805	10
1806	16
1807	10
1808	24
1809	16
1810	19
1811	12
1812	17
1813	18
1814	18
1815	22
1816	10
1817	21
1818	17
1819	13
1820	16
1821	10
1822	13
1823	13
1824	20
1825	17
1826	16
1827	13
1828	14
1829	11
1830	14
1831	14
1832	10
1833	18
1834	12
1835	10
1836	23
1837	21
1838	19
1839	18
1840	12
1841	13
1842	10
1843	20
1844	13
1845	15
1846	26
1847	13
1848	10
1849	15
1850	12
1851	10
1852	12
1853	12
1854	14
1855	17
1856	13
1857	10
1858	18
1859	15
1860	10
1861	20
1862	16
1863	10
1864	17
1865	15
1866	11
1867	15
1868	19
1869	25
1870	10
1871	12
1872	10
1873	10
1874	16
1875	10
1876	28
1877	13
1878	16
1879	14
1880	18
1881	15
1882	19
1883	12
1884	21
1885	17
1886	21
1887	12
1888	10
1889	12
1890	12
1891	12
1892	11
1893	17
1894	15
1895	21
1896	15
1897	19
1898	15
1899	18
1900	10
1901	15
1902	17
1903	29
1904	18
1905	17
1906	15
1907	19
1908	14
1909	10
1910	14
1911	20
1912	10
1913	17
1914	10
1915	19
1916	10
1917	13
1918	20
1919	20
1920	11
1921	23
1922	12
1923	19
1924	15
1925	18
1926	10
1927	18
1928	15
1929	20
1930	13
1931	16
1932	10
1933	11
1934	24
1935	24
1936	28
1937	10
1938	11
1939	13
1940	16
1941	13
1942	15
1943	12
1944	10
1945	26
1946	19
1947	12
1948	12
1949	15
1950	17
1951	13
1952	13
1953	12
1954	18
1955	16
1956	12
1957	16
1958	14
1959	16
1960	17
1961	11
1962	13
1963	11
1964	20
1965	15
1966	12
1967	12
1968	24
1969	19
1970	10
1971	14
1972	21
1973	16
1974	16
1975	12
1976	22
1977	17
1978	20
1979	11
1980	10
1981	18
1982	12
1983	21
1984	10
1985	13
1986	15
1987	17
1988	12
1989	12
1990	11
1991	23
1992	15
1993	19
1994	21
1995	25
1996	12
1997	16
1998	24
1999	11
2000	15
[truncated: 8,000 more rows]
