# Supplementary material for: Generalized method of moments for estimating parameters of stochastic reaction networks
Source: BMC Syst Biol. 2016 Oct 21;10:98. doi: 10.1186/s12918-016-0342-8 (PMC5073941; doi:10.1186/s12918-016-0342-8)
Supplement: Additional file 2 — Matlab code and data. This file contains the Matlab codes and samples which were used to produce the results. (GZ 9349 kb) [file 12918_2016_342_MOESM2_ESM.gz › Data/Exclusive Switch/samples/40/t003.csv]

trajectory	P1	P2
1	0	105
2	0	89
3	88	4
4	89	1
5	12	100
6	82	1
7	0	95
8	1	128
9	82	12
10	91	6
11	71	1
12	5	117
13	88	0
14	3	111
15	0	114
16	2	103
17	1	107
18	68	1
19	81	0
20	10	102
21	74	3
22	82	0
23	72	2
24	75	0
25	69	12
26	91	3
27	79	1
28	92	4
29	83	3
30	82	0
31	82	4
32	0	92
33	78	0
34	51	22
35	1	115
36	1	101
37	79	3
38	0	116
39	70	7
40	0	101
41	83	2
42	40	63
43	71	2
44	1	93
45	3	108
46	49	39
47	78	3
48	78	0
49	78	0
50	75	1
51	77	4
52	77	5
53	92	3
54	3	96
55	87	5
56	9	94
57	1	105
58	0	114
59	0	114
60	44	40
61	78	0
62	2	109
63	103	1
64	6	89
65	76	2
66	4	93
67	76	3
68	77	10
69	100	0
70	1	101
71	1	101
72	74	8
73	0	120
74	3	122
75	0	107
76	22	75
77	4	118
78	0	115
79	56	36
80	0	109
81	83	1
82	0	100
83	59	3
84	81	0
85	0	109
86	61	1
87	83	3
88	69	19
89	81	0
90	71	14
91	2	97
92	1	126
93	77	5
94	73	1
95	71	3
96	93	0
97	73	0
98	74	1
99	1	105
100	0	81
101	87	0
102	2	95
103	75	0
104	6	95
105	0	106
106	64	0
107	9	104
108	0	90
109	60	1
110	3	117
111	0	105
112	18	83
113	82	3
114	6	116
115	75	7
116	0	94
117	90	0
118	87	0
119	1	115
120	67	19
121	0	130
122	78	1
123	80	1
124	57	41
125	88	0
126	82	0
127	0	119
128	2	109
129	64	0
130	2	121
131	72	2
132	83	7
133	36	68
134	73	4
135	0	119
136	89	1
137	1	94
138	4	123
139	0	108
140	71	0
141	69	6
142	4	81
143	66	9
144	2	109
145	70	12
146	81	1
147	4	122
148	78	27
149	1	106
150	82	0
151	46	41
152	87	0
153	76	2
154	0	102
155	91	13
156	2	92
157	77	3
158	81	4
159	0	105
160	70	0
161	84	1
162	0	99
163	0	78
164	95	0
165	2	88
166	87	0
167	7	102
168	1	120
169	71	2
170	0	102
171	0	118
172	3	102
173	74	0
174	83	0
175	4	105
176	5	84
177	0	115
178	0	90
179	10	92
180	0	86
181	84	3
182	88	0
183	6	99
184	3	115
185	3	108
186	82	0
187	79	0
188	9	89
189	5	98
190	0	106
191	1	102
192	75	0
193	0	106
194	3	85
195	79	0
196	81	7
197	80	1
198	0	96
199	0	105
200	53	34
201	1	91
202	87	0
203	90	3
204	75	0
205	73	1
206	0	108
207	68	1
208	85	0
209	1	102
210	0	106
211	3	111
212	77	2
213	0	113
214	80	7
215	89	4
216	3	110
217	87	0
218	77	1
219	0	109
220	94	0
221	5	98
222	87	8
223	2	103
224	4	99
225	0	109
226	67	15
227	0	127
228	77	2
229	66	1
230	82	0
231	73	14
232	67	2
233	0	113
234	79	2
235	0	109
236	7	97
237	0	127
238	80	15
239	0	110
240	21	80
241	83	0
242	2	102
243	68	0
244	0	102
245	2	114
246	91	0
247	78	5
248	91	0
249	72	3
250	1	108
251	87	5
252	4	119
253	82	0
254	76	5
255	64	4
256	82	2
257	0	114
258	2	113
259	3	99
260	71	0
261	75	0
262	84	0
263	0	93
264	0	112
265	4	111
266	80	1
267	78	0
268	64	0
269	75	1
270	75	5
271	0	105
272	3	114
273	3	105
274	13	71
275	81	0
276	0	117
277	6	102
278	58	2
279	1	112
280	1	93
281	0	96
282	4	111
283	73	3
284	0	114
285	7	105
286	0	114
287	1	97
288	0	121
289	5	107
290	85	9
291	0	98
292	1	112
293	5	129
294	76	4
295	89	0
296	3	109
297	69	5
298	0	113
299	0	112
300	22	76
301	1	99
302	78	8
303	79	0
304	97	6
305	64	17
306	70	4
307	73	4
308	2	120
309	70	5
310	89	1
311	8	99
312	2	100
313	84	1
314	82	0
315	68	0
316	0	98
317	0	95
318	79	5
319	89	0
320	0	104
321	3	114
322	81	0
323	89	8
324	67	10
325	4	100
326	0	114
327	84	0
328	74	0
329	6	103
330	3	105
331	4	110
332	72	2
333	75	1
334	3	117
335	41	39
336	86	5
337	0	116
338	89	0
339	77	4
340	68	0
341	0	111
342	81	2
343	0	132
344	72	0
345	3	104
346	2	111
347	75	0
348	82	2
349	0	107
350	0	108
351	88	7
352	4	114
353	0	93
354	68	2
355	59	39
356	73	1
357	2	99
358	91	0
359	2	105
360	77	1
361	0	104
362	0	108
363	0	114
364	68	2
365	66	14
366	86	1
367	0	113
368	93	0
369	68	1
370	93	1
371	4	116
372	0	106
373	1	121
374	80	7
375	1	119
376	36	83
377	87	0
378	5	116
379	0	93
380	101	3
381	73	1
382	4	88
383	96	0
384	71	6
385	0	107
386	84	0
387	0	106
388	81	0
389	0	107
390	0	103
391	71	15
392	62	28
393	80	1
394	4	96
395	76	0
396	0	93
397	81	0
398	83	0
399	20	92
400	0	106
401	0	124
402	69	1
403	2	84
404	71	4
405	80	8
406	71	3
407	1	105
408	49	29
409	1	104
410	3	95
411	0	85
412	86	0
413	0	113
414	63	10
415	0	108
416	71	2
417	72	2
418	77	0
419	67	3
420	90	0
421	75	1
422	8	104
423	84	0
424	94	1
425	82	1
426	95	0
427	85	4
428	2	108
429	76	0
430	28	94
431	0	120
432	0	90
433	6	119
434	0	109
435	0	123
436	85	1
437	84	3
438	69	0
439	0	103
440	0	108
441	81	8
442	83	0
443	8	103
444	81	2
445	86	3
446	80	0
447	61	3
448	71	5
449	59	0
450	82	0
451	76	0
452	0	104
453	75	4
454	3	92
455	1	101
456	51	36
457	0	108
458	0	96
459	72	0
460	3	120
461	64	11
462	0	98
463	58	37
464	77	8
465	77	8
466	71	2
467	77	0
468	4	111
469	79	8
470	81	3
471	4	115
472	53	42
473	0	101
474	27	75
475	2	113
476	85	0
477	0	121
478	82	1
479	78	3
480	74	1
481	3	112
482	75	4
483	76	1
484	0	98
485	85	0
486	78	3
487	4	109
488	89	0
489	73	4
490	77	1
491	1	103
492	1	90
493	0	106
494	80	0
495	0	119
496	0	106
497	83	0
498	70	0
499	72	0
500	82	0
501	4	108
502	83	1
503	0	101
504	85	0
505	5	98
506	80	0
507	0	114
508	0	102
509	0	98
510	3	107
511	1	110
512	82	0
513	0	106
514	7	104
515	35	71
516	75	0
517	81	1
518	3	94
519	0	100
520	4	95
521	70	2
522	82	3
523	3	100
524	81	0
525	62	12
526	74	0
527	3	126
528	2	116
529	102	6
530	0	106
531	3	96
532	22	64
533	3	103
534	72	0
535	92	0
536	69	1
537	0	128
538	75	5
539	71	2
540	0	110
541	74	0
542	4	78
543	90	1
544	2	108
545	88	1
546	1	95
547	2	108
548	6	102
549	96	0
550	0	109
551	86	2
552	82	4
553	10	103
554	12	112
555	91	3
556	89	3
557	1	113
558	77	0
559	70	0
560	91	0
561	76	3
562	83	0
563	96	0
564	84	0
565	83	4
566	66	0
567	82	0
568	74	4
569	84	0
570	79	3
571	85	0
572	77	0
573	82	2
574	0	106
575	2	107
576	0	107
577	81	1
578	92	1
579	78	4
580	73	0
581	67	4
582	80	0
583	77	0
584	68	6
585	1	90
586	87	1
587	72	3
588	88	0
589	0	121
590	75	0
591	4	99
592	72	3
593	23	71
594	77	3
595	71	1
596	68	2
597	72	6
598	1	98
599	81	0
600	1	127
601	5	107
602	4	122
603	61	0
604	66	0
605	4	95
606	0	106
607	81	5
608	0	116
609	3	104
610	0	104
611	86	0
612	1	97
613	0	110
614	5	103
615	1	98
616	6	104
617	88	2
618	24	92
619	86	0
620	4	97
621	0	134
622	80	0
623	88	7
624	3	114
625	72	2
626	84	0
627	68	0
628	2	108
629	0	94
630	79	4
631	0	105
632	69	0
633	81	9
634	58	2
635	80	1
636	70	0
637	92	0
638	1	114
639	1	117
640	0	90
641	3	109
642	0	114
643	90	0
644	0	108
645	62	18
646	87	1
647	53	48
648	3	98
649	2	111
650	0	87
651	91	0
652	75	0
653	0	94
654	83	4
655	15	118
656	3	114
657	5	100
658	92	4
659	84	6
660	66	4
661	62	6
662	0	123
663	0	90
664	99	2
665	85	3
666	85	0
667	0	103
668	78	1
669	0	108
670	0	121
671	79	0
672	81	2
673	1	113
674	83	0
675	86	5
676	86	2
677	69	8
678	0	104
679	70	0
680	81	7
681	0	105
682	11	97
683	68	1
684	3	109
685	0	108
686	104	0
687	0	101
688	65	0
689	100	4
690	79	1
691	60	21
692	83	1
693	6	132
694	0	118
695	1	113
696	1	109
697	1	116
698	0	104
699	87	0
700	0	102
701	0	115
702	2	106
703	5	92
704	79	1
705	54	21
706	3	109
707	0	91
708	88	4
709	1	92
710	7	106
711	79	0
712	74	0
713	75	5
714	0	104
715	87	1
716	17	105
717	89	8
718	70	0
719	7	106
720	0	103
721	73	0
722	81	1
723	64	1
724	3	99
725	1	96
726	91	2
727	11	99
728	2	124
729	0	105
730	76	3
731	50	38
732	82	0
733	0	129
734	79	0
735	7	102
736	0	88
737	75	0
738	71	0
739	79	4
740	72	0
741	7	73
742	83	3
743	75	0
744	76	1
745	0	89
746	89	0
747	82	0
748	79	6
749	76	2
750	101	2
751	3	116
752	80	0
753	75	0
754	29	66
755	74	0
756	3	99
757	41	61
758	77	5
759	2	111
760	0	105
761	5	101
762	61	0
763	0	119
764	85	9
765	91	3
766	78	0
767	0	115
768	75	0
769	1	119
770	1	110
771	91	0
772	0	87
773	3	111
774	88	7
775	0	111
776	2	118
777	73	0
778	90	2
779	0	104
780	0	82
781	0	90
782	0	104
783	0	101
784	2	114
785	3	114
786	88	6
787	88	0
788	79	1
789	52	37
790	80	3
791	71	0
792	3	99
793	7	115
794	48	44
795	59	1
796	6	112
797	4	100
798	82	0
799	3	98
800	87	12
801	98	0
802	8	102
803	80	0
804	83	3
805	86	0
806	1	125
807	58	0
808	0	100
809	0	86
810	0	106
811	2	92
812	72	0
813	8	108
814	78	8
815	100	7
816	1	95
817	72	0
818	0	98
819	5	111
820	14	92
821	1	104
822	74	0
823	73	3
824	0	99
825	82	2
826	73	4
827	86	5
828	11	101
829	56	1
830	82	0
831	0	102
832	64	5
833	78	2
834	62	6
835	84	0
836	62	2
837	0	102
838	71	0
839	80	4
840	0	109
841	0	101
842	89	5
843	76	4
844	0	102
845	86	0
846	0	96
847	77	0
848	82	4
849	0	98
850	77	6
851	68	5
852	65	2
853	81	4
854	79	5
855	1	104
856	90	1
857	77	3
858	77	7
859	3	123
860	82	0
861	71	1
862	74	0
863	1	103
864	1	102
865	66	3
866	1	122
867	12	94
868	4	114
869	59	1
870	78	7
871	25	79
872	0	115
873	81	0
874	86	6
875	1	97
876	78	8
877	88	1
878	0	115
879	1	118
880	78	1
881	79	10
882	73	5
883	0	115
884	5	117
885	97	5
886	2	128
887	72	1
888	1	101
889	2	98
890	0	93
891	78	2
892	0	93
893	85	9
894	99	2
895	0	109
896	0	95
897	70	2
898	3	102
899	2	121
900	91	0
901	86	3
902	92	2
903	0	104
904	1	112
905	77	2
906	0	110
907	76	1
908	79	1
909	0	124
910	73	0
911	85	2
912	3	94
913	0	108
914	1	113
915	78	0
916	3	105
917	0	114
918	84	1
919	1	114
920	0	97
921	73	5
922	0	127
923	0	114
924	81	0
925	6	129
926	0	106
927	0	102
928	89	1
929	44	49
930	2	87
931	83	7
932	0	124
933	2	103
934	84	3
935	0	92
936	86	0
937	70	1
938	0	111
939	74	2
940	42	47
941	81	0
942	87	0
943	90	8
944	0	86
945	62	1
946	0	100
947	73	0
948	77	1
949	5	105
950	73	0
951	65	0
952	2	89
953	101	0
954	80	5
955	97	10
956	81	2
957	73	5
958	67	8
959	61	0
960	90	0
961	0	97
962	70	0
963	14	88
964	72	2
965	81	0
966	82	1
967	83	7
968	0	100
969	13	99
970	73	1
971	86	0
972	58	8
973	76	0
974	85	0
975	64	4
976	73	1
977	69	1
978	0	112
979	91	4
980	2	97
981	94	0
982	83	0
983	2	85
984	12	97
985	6	102
986	87	0
987	6	101
988	0	98
989	67	0
990	42	59
991	68	3
992	83	4
993	82	2
994	47	54
995	71	0
996	84	1
997	0	119
998	2	102
999	70	3
1000	66	3
1001	78	3
1002	1	101
1003	96	3
1004	77	2
1005	1	92
1006	83	0
1007	75	0
1008	0	98
1009	101	2
1010	92	0
1011	72	0
1012	71	1
1013	8	110
1014	2	103
1015	81	0
1016	57	6
1017	0	85
1018	68	1
1019	0	91
1020	76	0
1021	88	0
1022	1	94
1023	74	1
1024	0	100
1025	81	2
1026	1	117
1027	0	95
1028	97	0
1029	82	2
1030	0	94
1031	101	2
1032	0	102
1033	66	1
1034	6	105
1035	79	0
1036	3	114
1037	75	0
1038	74	4
1039	82	0
1040	67	4
1041	1	96
1042	67	11
1043	0	100
1044	91	0
1045	2	114
1046	93	9
1047	2	103
1048	0	107
1049	78	3
1050	2	98
1051	74	0
1052	51	3
1053	13	105
1054	0	115
1055	80	0
1056	3	109
1057	83	0
1058	89	3
1059	0	98
1060	1	119
1061	73	12
1062	0	109
1063	64	17
1064	74	4
1065	87	0
1066	75	0
1067	83	0
1068	76	0
1069	0	91
1070	0	106
1071	0	101
1072	2	115
1073	2	112
1074	83	0
1075	73	7
1076	0	108
1077	86	0
1078	0	106
1079	54	23
1080	3	98
1081	0	102
1082	0	114
1083	8	103
1084	111	2
1085	0	108
1086	0	119
1087	89	0
1088	0	117
1089	66	8
1090	77	2
1091	0	108
1092	76	0
1093	1	93
1094	95	1
1095	0	107
1096	88	0
1097	91	1
1098	1	82
1099	97	7
1100	0	127
1101	70	0
1102	0	114
1103	83	0
1104	4	119
1105	88	5
1106	0	97
1107	0	96
1108	0	116
1109	69	0
1110	75	1
1111	84	0
1112	35	65
1113	0	99
1114	1	125
1115	81	2
1116	78	0
1117	18	73
1118	0	118
1119	76	7
1120	85	2
1121	2	89
1122	0	111
1123	95	1
1124	75	6
1125	74	0
1126	101	0
1127	62	30
1128	1	118
1129	66	0
1130	83	3
1131	4	108
1132	55	33
1133	80	4
1134	1	113
1135	2	107
1136	78	0
1137	75	6
1138	64	1
1139	77	28
1140	88	8
1141	84	4
1142	67	0
1143	0	81
1144	89	3
1145	0	105
1146	2	92
1147	73	0
1148	77	0
1149	63	5
1150	94	0
1151	0	98
1152	87	3
1153	16	77
1154	1	105
1155	84	0
1156	1	92
1157	71	0
1158	0	100
1159	2	88
1160	20	88
1161	70	2
1162	83	3
1163	75	0
1164	75	8
1165	93	0
1166	84	6
1167	85	8
1168	0	109
1169	2	116
1170	80	1
1171	76	0
1172	6	122
1173	0	118
1174	73	5
1175	90	0
1176	84	3
1177	0	105
1178	78	1
1179	80	0
1180	76	0
1181	32	61
1182	0	78
1183	2	126
1184	0	87
1185	20	72
1186	76	0
1187	74	4
1188	1	108
1189	79	0
1190	3	111
1191	1	110
1192	2	88
1193	0	119
1194	0	105
1195	91	0
1196	4	110
1197	3	97
1198	3	137
1199	90	8
1200	75	6
1201	70	0
1202	1	124
1203	80	0
1204	73	0
1205	68	0
1206	0	98
1207	1	99
1208	2	96
1209	0	115
1210	0	101
1211	0	106
1212	0	113
1213	77	4
1214	76	0
1215	4	107
1216	88	0
1217	84	0
1218	78	0
1219	81	0
1220	0	114
1221	6	109
1222	65	0
1223	91	1
1224	62	6
1225	69	6
1226	82	4
1227	0	95
1228	77	0
1229	61	31
1230	1	107
1231	0	102
1232	0	94
1233	0	111
1234	83	6
1235	0	100
1236	76	4
1237	3	92
1238	71	3
1239	79	0
1240	82	2
1241	93	2
1242	0	88
1243	93	0
1244	75	0
1245	81	1
1246	0	99
1247	94	0
1248	67	4
1249	85	7
1250	7	103
1251	3	132
1252	79	2
1253	66	0
1254	11	78
1255	1	103
1256	83	5
1257	71	0
1258	86	3
1259	82	0
1260	0	125
1261	63	0
1262	80	2
1263	77	2
1264	65	0
1265	0	100
1266	4	101
1267	2	105
1268	2	115
1269	76	0
1270	80	0
1271	91	7
1272	86	1
1273	0	111
1274	82	0
1275	65	6
1276	3	98
1277	0	102
1278	2	96
1279	57	0
1280	0	101
1281	77	0
1282	0	85
1283	13	84
1284	3	91
1285	67	18
1286	96	0
1287	1	118
1288	64	2
1289	1	85
1290	0	112
1291	87	0
1292	88	0
1293	89	0
1294	79	1
1295	0	109
1296	0	107
1297	73	0
1298	0	89
1299	89	0
1300	66	3
1301	54	53
1302	76	2
1303	77	7
1304	3	102
1305	89	7
1306	0	105
1307	65	0
1308	5	111
1309	2	112
1310	86	0
1311	96	0
1312	75	12
1313	3	94
1314	83	0
1315	5	100
1316	4	116
1317	81	3
1318	3	105
1319	72	0
1320	1	98
1321	88	7
1322	0	93
1323	81	1
1324	80	0
1325	0	105
1326	0	101
1327	2	112
1328	1	105
1329	1	97
1330	87	6
1331	0	107
1332	0	101
1333	76	1
1334	68	3
1335	0	105
1336	0	106
1337	83	0
1338	78	0
1339	18	68
1340	77	1
1341	68	2
1342	84	1
1343	2	86
1344	1	103
1345	0	97
1346	76	5
1347	94	0
1348	88	1
1349	72	4
1350	0	102
1351	2	102
1352	77	5
1353	81	3
1354	75	0
1355	2	103
1356	3	91
1357	2	120
1358	75	17
1359	76	4
1360	87	2
1361	1	109
1362	0	110
1363	0	97
1364	1	89
1365	80	3
1366	72	0
1367	10	105
1368	67	5
1369	4	86
1370	1	105
1371	89	0
1372	80	5
1373	1	122
1374	63	2
1375	4	114
1376	70	3
1377	2	82
1378	1	92
1379	97	0
1380	76	6
1381	6	101
1382	82	1
1383	65	6
1384	89	7
1385	0	108
1386	0	103
1387	3	96
1388	1	106
1389	8	105
1390	2	124
1391	96	1
1392	0	117
1393	83	4
1394	73	4
1395	82	0
1396	18	108
1397	89	4
1398	1	111
1399	1	105
1400	0	124
1401	6	117
1402	82	6
1403	86	1
1404	0	93
1405	0	112
1406	0	114
1407	12	81
1408	1	120
1409	64	6
1410	91	4
1411	64	40
1412	81	1
1413	0	106
1414	0	109
1415	84	24
1416	68	11
1417	51	35
1418	5	101
1419	75	1
1420	81	3
1421	80	2
1422	86	3
1423	0	96
1424	74	4
1425	78	1
1426	86	3
1427	98	1
1428	86	0
1429	88	0
1430	74	14
1431	1	107
1432	0	106
1433	10	88
1434	5	114
1435	1	85
1436	67	2
1437	2	105
1438	84	4
1439	72	0
1440	67	1
1441	71	0
1442	76	2
1443	6	108
1444	11	100
1445	71	0
1446	65	4
1447	1	99
1448	72	2
1449	69	1
1450	1	91
1451	1	107
1452	81	6
1453	81	2
1454	76	0
1455	1	110
1456	0	91
1457	1	122
1458	0	101
1459	5	92
1460	82	0
1461	70	11
1462	65	0
1463	78	8
1464	60	3
1465	86	1
1466	74	6
1467	73	5
1468	62	26
1469	0	109
1470	63	1
1471	26	75
1472	6	81
1473	0	117
1474	78	14
1475	90	11
1476	94	3
1477	67	2
1478	68	13
1479	79	0
1480	85	7
1481	89	7
1482	79	15
1483	0	109
1484	0	125
1485	79	1
1486	88	1
1487	0	122
1488	69	0
1489	82	4
1490	77	10
1491	82	0
1492	0	94
1493	2	113
1494	64	0
1495	66	3
1496	87	6
1497	3	107
1498	83	1
1499	73	0
1500	93	2
1501	37	51
1502	0	122
1503	95	6
1504	0	102
1505	92	6
1506	75	1
1507	1	107
1508	77	0
1509	0	109
1510	77	1
1511	0	111
1512	88	0
1513	82	2
1514	2	100
1515	65	5
1516	3	102
1517	68	0
1518	86	0
1519	85	0
1520	1	101
1521	73	1
1522	91	1
1523	0	101
1524	7	95
1525	7	82
1526	87	7
1527	5	96
1528	75	0
1529	97	2
1530	1	99
1531	80	9
1532	83	0
1533	76	1
1534	91	3
1535	88	2
1536	0	111
1537	64	12
1538	1	122
1539	0	133
1540	6	111
1541	74	0
1542	59	20
1543	1	114
1544	69	0
1545	0	109
1546	0	116
1547	3	111
1548	70	7
1549	72	7
1550	92	1
1551	91	0
1552	84	3
1553	76	0
1554	89	2
1555	73	3
1556	0	83
1557	75	4
1558	70	3
1559	87	0
1560	0	101
1561	7	75
1562	4	112
1563	48	47
1564	94	5
1565	77	4
1566	2	90
1567	3	93
1568	50	5
1569	0	133
1570	2	104
1571	76	0
1572	2	105
1573	1	107
1574	81	3
1575	78	0
1576	0	98
1577	0	90
1578	77	2
1579	5	94
1580	0	100
1581	83	0
1582	4	107
1583	80	0
1584	37	49
1585	74	33
1586	88	2
1587	67	3
1588	72	9
1589	76	6
1590	74	3
1591	82	4
1592	82	2
1593	75	5
1594	3	86
1595	77	0
1596	85	0
1597	41	57
1598	69	6
1599	66	16
1600	0	110
1601	78	0
1602	4	106
1603	70	0
1604	55	46
1605	97	2
1606	77	0
1607	3	116
1608	95	0
1609	70	49
1610	0	103
1611	3	103
1612	4	102
1613	89	2
1614	87	1
1615	71	0
1616	23	60
1617	83	0
1618	72	19
1619	99	0
1620	4	107
1621	77	0
1622	68	0
1623	0	84
1624	79	10
1625	2	103
1626	65	2
1627	81	2
1628	78	0
1629	92	2
1630	84	0
1631	63	2
1632	83	2
1633	1	89
1634	1	105
1635	79	1
1636	0	115
1637	1	94
1638	2	98
1639	75	7
1640	79	0
1641	1	107
1642	6	98
1643	83	0
1644	38	64
1645	0	114
1646	6	108
1647	69	0
1648	2	88
1649	90	2
1650	87	4
1651	80	0
1652	1	79
1653	67	2
1654	87	9
1655	0	93
1656	27	68
1657	81	8
1658	52	13
1659	4	113
1660	0	99
1661	9	97
1662	3	118
1663	89	0
1664	0	98
1665	74	9
1666	76	3
1667	0	93
1668	69	4
1669	85	0
1670	67	1
1671	0	92
1672	3	113
1673	77	12
1674	1	98
1675	1	107
1676	5	89
1677	83	0
1678	87	7
1679	0	112
1680	0	91
1681	0	109
1682	0	110
1683	0	99
1684	76	1
1685	3	97
1686	10	86
1687	12	102
1688	86	9
1689	5	113
1690	90	0
1691	0	105
1692	1	114
1693	85	0
1694	0	120
1695	89	0
1696	2	110
1697	87	3
1698	89	4
1699	0	122
1700	76	4
1701	74	0
1702	81	7
1703	77	0
1704	83	2
1705	72	2
1706	1	103
1707	10	96
1708	0	114
1709	69	0
1710	79	2
1711	0	93
1712	67	2
1713	5	116
1714	5	115
1715	80	0
1716	0	94
1717	71	4
1718	87	0
1719	0	107
1720	74	5
1721	87	3
1722	79	2
1723	3	94
1724	2	107
1725	2	111
1726	0	101
1727	81	4
1728	3	112
1729	84	1
1730	71	0
1731	79	2
1732	3	106
1733	93	0
1734	86	0
1735	0	86
1736	1	101
1737	2	88
1738	79	3
1739	4	122
1740	80	1
1741	79	4
1742	78	1
1743	0	95
1744	90	0
1745	92	1
1746	1	110
1747	82	2
1748	62	0
1749	3	87
1750	81	0
1751	70	4
1752	0	87
1753	79	1
1754	0	98
1755	79	0
1756	99	0
1757	72	7
1758	6	113
1759	0	123
1760	3	103
1761	4	104
1762	76	4
1763	0	100
1764	0	100
1765	80	0
1766	66	17
1767	0	104
1768	80	2
1769	75	0
1770	0	117
1771	91	2
1772	84	0
1773	79	2
1774	8	93
1775	83	0
1776	0	126
1777	60	4
1778	92	1
1779	88	3
1780	74	1
1781	75	1
1782	93	0
1783	3	106
1784	80	0
1785	3	104
1786	70	1
1787	0	115
1788	75	2
1789	85	1
1790	97	0
1791	1	104
1792	5	122
1793	78	0
1794	78	1
1795	0	89
1796	0	102
1797	88	0
1798	1	98
1799	0	90
1800	0	99
1801	3	104
1802	85	5
1803	0	100
1804	0	119
1805	81	0
1806	70	8
1807	84	4
1808	81	1
1809	86	0
1810	13	87
1811	97	8
1812	1	125
1813	0	116
1814	3	115
1815	76	7
1816	4	106
1817	76	2
1818	79	1
1819	0	105
1820	99	0
1821	2	107
1822	63	13
1823	2	105
1824	68	0
1825	77	0
1826	0	96
1827	0	98
1828	84	7
1829	0	120
1830	92	3
1831	3	81
1832	108	0
1833	7	105
1834	86	0
1835	0	100
1836	2	118
1837	0	117
1838	0	111
1839	1	108
1840	87	3
1841	0	108
1842	99	3
1843	81	10
1844	74	2
1845	0	120
1846	0	101
1847	70	0
1848	58	4
1849	0	90
1850	78	0
1851	3	114
1852	0	100
1853	86	3
1854	78	0
1855	4	84
1856	76	3
1857	0	98
1858	1	110
1859	89	1
1860	100	0
1861	83	3
1862	7	108
1863	12	95
1864	91	0
1865	1	107
1866	7	99
1867	1	111
1868	0	115
1869	0	110
1870	78	6
1871	74	0
1872	2	101
1873	19	82
1874	0	97
1875	77	3
1876	1	87
1877	0	95
1878	87	0
1879	64	0
1880	0	105
1881	0	110
1882	0	111
1883	85	8
1884	66	2
1885	4	99
1886	76	0
1887	83	0
1888	0	105
1889	3	105
1890	0	102
1891	3	109
1892	0	107
1893	77	5
1894	59	16
1895	71	3
1896	0	121
1897	63	29
1898	1	90
1899	0	116
1900	86	3
1901	0	109
1902	4	104
1903	11	81
1904	78	1
1905	1	104
1906	3	99
1907	84	0
1908	69	0
1909	72	1
1910	2	104
1911	0	107
1912	102	1
1913	1	94
1914	80	5
1915	68	0
1916	3	110
1917	97	3
1918	0	116
1919	0	103
1920	0	111
1921	0	112
1922	0	81
1923	0	90
1924	0	116
1925	1	115
1926	0	117
1927	1	113
1928	2	100
1929	0	120
1930	3	90
1931	85	12
1932	93	3
1933	78	5
1934	68	5
1935	92	0
1936	0	104
1937	81	3
1938	61	5
1939	1	99
1940	39	46
1941	81	0
1942	89	0
1943	2	98
1944	2	105
1945	2	90
1946	0	105
1947	78	17
1948	1	112
1949	0	93
1950	96	5
1951	74	2
1952	90	1
1953	76	15
1954	91	0
1955	0	111
1956	81	3
1957	0	98
1958	70	0
1959	5	113
1960	68	0
1961	0	116
1962	4	92
1963	1	92
1964	63	0
1965	0	105
1966	58	7
1967	82	14
1968	85	5
1969	2	117
1970	93	4
1971	58	0
1972	75	0
1973	1	100
1974	73	0
1975	91	0
1976	90	2
1977	79	2
1978	85	0
1979	87	5
1980	66	6
1981	0	100
1982	0	120
1983	87	0
1984	0	109
1985	1	110
1986	25	56
1987	4	91
1988	70	0
1989	97	0
1990	78	0
1991	3	105
1992	75	0
1993	1	109
1994	7	86
1995	2	92
1996	70	1
1997	7	106
1998	77	0
1999	81	0
[truncated: 8,001 more rows]
