# Supplementary material for: Generalized method of moments for estimating parameters of stochastic reaction networks
Source: BMC Syst Biol. 2016 Oct 21;10:98. doi: 10.1186/s12918-016-0342-8 (PMC5073941; doi:10.1186/s12918-016-0342-8)
Supplement: Additional file 2 — Matlab code and data. This file contains the Matlab codes and samples which were used to produce the results. (GZ 9349 kb) [file 12918_2016_342_MOESM2_ESM.gz › Data/Exclusive Switch/samples/31/t003.csv]

trajectory	P1	P2
1	4	111
2	71	8
3	1	90
4	83	5
5	7	100
6	75	2
7	3	101
8	0	110
9	0	106
10	91	7
11	0	101
12	0	108
13	0	105
14	92	5
15	96	2
16	4	112
17	67	0
18	0	120
19	0	103
20	76	0
21	2	102
22	79	0
23	0	113
24	2	121
25	1	102
26	66	5
27	4	106
28	96	0
29	58	0
30	1	104
31	50	27
32	0	107
33	83	0
34	76	6
35	2	101
36	74	0
37	79	1
38	83	2
39	82	0
40	83	2
41	79	2
42	1	139
43	8	81
44	73	3
45	76	0
46	85	1
47	79	2
48	7	115
49	73	0
50	1	106
51	79	5
52	21	71
53	73	0
54	6	118
55	3	111
56	2	105
57	3	117
58	11	106
59	0	106
60	76	7
61	0	104
62	0	103
63	80	3
64	79	1
65	68	3
66	84	0
67	80	5
68	70	2
69	80	4
70	83	0
71	0	133
72	0	100
73	73	1
74	3	92
75	4	98
76	80	0
77	84	6
78	15	99
79	3	103
80	0	99
81	73	0
82	0	117
83	6	97
84	3	98
85	78	1
86	62	12
87	74	26
88	68	0
89	86	0
90	0	99
91	92	2
92	82	5
93	80	3
94	79	3
95	79	8
96	90	0
97	57	21
98	69	4
99	4	111
100	83	0
101	0	130
102	84	0
103	76	1
104	4	97
105	1	103
106	0	87
107	0	111
108	77	2
109	0	102
110	81	2
111	0	110
112	86	1
113	80	1
114	2	110
115	82	5
116	75	2
117	4	99
118	0	83
119	77	1
120	88	0
121	88	2
122	62	0
123	60	8
124	0	110
125	83	4
126	71	5
127	1	101
128	1	65
129	70	7
130	77	1
131	94	0
132	1	99
133	70	0
134	68	0
135	73	1
136	93	0
137	68	4
138	1	72
139	66	2
140	81	6
141	2	105
142	1	89
143	74	0
144	78	4
145	73	0
146	64	1
147	0	102
148	0	97
149	34	75
150	7	128
151	2	101
152	5	105
153	0	109
154	90	0
155	66	1
156	71	1
157	1	101
158	0	105
159	83	2
160	0	111
161	1	115
162	0	78
163	0	104
164	2	92
165	87	8
166	1	99
167	69	0
168	64	3
169	2	91
170	80	1
171	0	116
172	1	97
173	2	90
174	91	6
175	73	2
176	4	117
177	84	3
178	0	117
179	0	98
180	3	117
181	65	2
182	84	1
183	98	2
184	7	112
185	0	116
186	0	123
187	0	94
188	2	107
189	76	1
190	83	5
191	90	2
192	0	108
193	73	3
194	4	112
195	55	47
196	1	126
197	70	2
198	93	0
199	3	89
200	0	100
201	75	0
202	72	0
203	78	5
204	0	100
205	78	2
206	81	2
207	2	129
208	2	93
209	0	99
210	74	2
211	87	7
212	83	0
213	80	0
214	67	7
215	0	106
216	75	2
217	1	106
218	87	0
219	1	117
220	82	9
221	72	3
222	72	0
223	0	93
224	1	108
225	76	17
226	87	1
227	5	103
228	73	0
229	78	0
230	10	94
231	6	92
232	4	106
233	2	103
234	85	1
235	1	108
236	79	0
237	0	86
238	81	5
239	70	7
240	8	92
241	69	1
242	67	0
243	80	1
244	75	0
245	87	0
246	0	116
247	0	111
248	0	79
249	2	86
250	12	75
251	10	123
252	3	105
253	3	96
254	5	91
255	1	97
256	74	0
257	86	6
258	72	1
259	75	1
260	94	6
261	1	107
262	81	2
263	81	3
264	0	105
265	0	115
266	2	119
267	87	0
268	0	111
269	3	103
270	22	82
271	0	94
272	83	15
273	83	0
274	1	100
275	74	3
276	0	100
277	0	122
278	79	1
279	0	136
280	0	98
281	76	5
282	2	95
283	76	0
284	72	1
285	104	0
286	0	107
287	0	103
288	2	92
289	8	104
290	3	97
291	77	1
292	72	8
293	3	100
294	2	114
295	82	0
296	64	2
297	3	99
298	5	102
299	0	89
300	4	106
301	77	0
302	82	0
303	2	110
304	70	3
305	84	5
306	81	0
307	64	2
308	95	1
309	77	2
310	1	85
311	80	9
312	87	8
313	91	0
314	74	1
315	5	93
316	4	100
317	0	97
318	8	117
319	75	8
320	0	114
321	4	109
322	79	0
323	74	0
324	72	2
325	7	104
326	84	1
327	80	1
328	84	0
329	84	0
330	1	128
331	85	0
332	102	0
333	0	94
334	87	1
335	0	119
336	95	1
337	81	0
338	99	2
339	1	110
340	75	1
341	5	119
342	4	88
343	0	99
344	68	0
345	84	5
346	0	109
347	69	4
348	2	120
349	0	113
350	72	0
351	0	98
352	0	96
353	79	2
354	2	98
355	69	1
356	75	0
357	3	110
358	0	98
359	71	1
360	78	15
361	5	102
362	86	0
363	1	110
364	3	104
365	0	105
366	73	0
367	80	3
368	85	0
369	57	5
370	74	0
371	81	2
372	3	101
373	94	0
374	0	99
375	0	110
376	94	0
377	2	108
378	77	1
379	5	104
380	68	20
381	93	0
382	82	2
383	0	84
384	69	10
385	1	120
386	71	0
387	69	3
388	76	2
389	73	7
390	1	109
391	78	10
392	0	117
393	70	23
394	55	5
395	1	129
396	0	98
397	92	0
398	72	1
399	71	1
400	81	3
401	1	96
402	90	1
403	82	1
404	56	24
405	1	117
406	70	0
407	0	107
408	2	105
409	1	103
410	0	99
411	0	116
412	2	106
413	0	114
414	76	0
415	88	0
416	4	106
417	4	110
418	77	6
419	79	0
420	4	114
421	2	98
422	72	9
423	4	92
424	92	1
425	0	104
426	78	0
427	95	1
428	0	96
429	0	105
430	96	5
431	80	5
432	74	0
433	4	115
434	9	90
435	80	2
436	0	116
437	6	74
438	100	1
439	82	1
440	0	110
441	2	117
442	1	109
443	0	117
444	69	5
445	71	1
446	0	105
447	72	7
448	0	112
449	79	0
450	75	0
451	86	2
452	79	0
453	0	106
454	73	0
455	0	98
456	84	0
457	67	0
458	7	120
459	95	1
460	4	94
461	1	121
462	3	108
463	84	3
464	76	1
465	69	4
466	0	114
467	60	22
468	85	9
469	83	0
470	72	1
471	93	1
472	91	1
473	0	108
474	68	0
475	78	1
476	67	3
477	77	4
478	1	103
479	96	1
480	69	22
481	83	0
482	64	3
483	5	101
484	5	92
485	79	4
486	78	9
487	2	106
488	5	96
489	1	105
490	8	102
491	0	111
492	0	95
493	0	100
494	0	108
495	77	0
496	77	3
497	68	3
498	80	5
499	69	9
500	81	1
501	73	5
502	71	0
503	77	8
504	73	0
505	82	7
506	3	98
507	3	101
508	15	85
509	1	73
510	72	12
511	76	5
512	71	1
513	0	103
514	85	4
515	65	4
516	1	110
517	0	91
518	62	3
519	3	112
520	1	109
521	1	97
522	78	1
523	1	104
524	70	1
525	66	9
526	2	105
527	97	0
528	61	0
529	3	115
530	84	1
531	58	6
532	28	47
533	80	0
534	24	77
535	0	106
536	49	50
537	73	3
538	1	87
539	0	103
540	81	0
541	64	16
542	77	2
543	2	100
544	55	46
545	73	3
546	96	0
547	69	0
548	0	101
549	0	100
550	36	78
551	85	4
552	85	7
553	1	92
554	74	9
555	5	130
556	2	99
557	78	10
558	0	100
559	0	116
560	65	5
561	93	6
562	0	125
563	59	38
564	0	100
565	76	1
566	77	0
567	0	113
568	25	65
569	65	4
570	94	0
571	4	89
572	71	6
573	79	12
574	3	112
575	5	116
576	0	111
577	0	114
578	75	6
579	70	8
580	0	85
581	82	12
582	0	114
583	3	102
584	1	115
585	5	103
586	0	105
587	2	107
588	0	96
589	5	91
590	85	0
591	61	1
592	0	103
593	0	109
594	0	99
595	3	112
596	85	3
597	85	5
598	65	13
599	1	107
600	40	50
601	85	0
602	4	105
603	89	2
604	73	25
605	80	0
606	83	0
607	81	1
608	72	0
609	86	0
610	0	118
611	5	99
612	3	114
613	5	104
614	94	0
615	77	1
616	79	7
617	91	0
618	2	104
619	78	0
620	0	122
621	6	106
622	90	6
623	3	97
624	90	6
625	86	3
626	78	4
627	80	4
628	5	118
629	94	0
630	97	0
631	0	113
632	72	9
633	0	89
634	88	0
635	81	2
636	3	124
637	77	1
638	77	5
639	73	0
640	3	117
641	1	117
642	73	1
643	0	122
644	71	14
645	86	2
646	26	62
647	57	2
648	2	114
649	75	0
650	78	2
651	70	0
652	0	88
653	75	2
654	105	1
655	79	14
656	7	136
657	1	107
658	68	0
659	2	89
660	77	6
661	81	5
662	86	0
663	82	0
664	72	0
665	0	107
666	78	2
667	1	109
668	3	104
669	3	96
670	2	114
671	85	0
672	3	93
673	84	0
674	84	0
675	0	96
676	76	1
677	4	93
678	0	107
679	70	2
680	76	0
681	63	0
682	8	100
683	0	125
684	94	10
685	79	2
686	86	0
687	0	93
688	72	7
689	8	106
690	0	97
691	84	0
692	81	4
693	79	2
694	0	109
695	83	2
696	7	84
697	76	4
698	70	0
699	79	2
700	1	108
701	79	0
702	82	0
703	86	2
704	0	102
705	5	126
706	0	120
707	68	6
708	4	120
709	90	0
710	3	116
711	71	0
712	0	113
713	4	86
714	77	0
715	0	119
716	2	97
717	64	1
718	1	123
719	6	102
720	87	9
721	99	2
722	88	0
723	83	2
724	1	87
725	77	8
726	2	92
727	1	109
728	72	1
729	85	6
730	0	94
731	5	94
732	83	1
733	2	97
734	87	1
735	0	104
736	72	0
737	92	1
738	82	0
739	72	0
740	85	0
741	84	1
742	90	1
743	3	90
744	73	1
745	1	111
746	2	100
747	0	124
748	0	118
749	81	2
750	78	1
751	83	7
752	0	85
753	12	76
754	7	112
755	2	98
756	83	2
757	77	0
758	74	2
759	0	104
760	80	0
761	79	6
762	0	106
763	93	2
764	75	0
765	0	128
766	88	1
767	0	98
768	0	107
769	0	115
770	0	119
771	65	0
772	0	110
773	3	90
774	0	99
775	2	108
776	103	2
777	68	3
778	3	99
779	0	126
780	78	0
781	0	97
782	3	89
783	0	85
784	1	119
785	0	98
786	80	1
787	89	0
788	0	110
789	4	107
790	4	107
791	80	4
792	79	8
793	0	97
794	9	102
795	79	0
796	70	1
797	78	1
798	70	1
799	2	117
800	1	114
801	71	0
802	2	108
803	36	50
804	98	4
805	81	4
806	0	96
807	92	0
808	1	97
809	75	2
810	80	0
811	2	105
812	60	2
813	87	0
814	0	110
815	85	1
816	75	5
817	2	118
818	80	2
819	23	84
820	0	104
821	86	1
822	65	12
823	0	107
824	82	2
825	0	111
826	86	0
827	7	97
828	84	0
829	66	0
830	73	0
831	1	115
832	1	121
833	0	112
834	83	0
835	63	0
836	84	0
837	87	1
838	1	108
839	82	1
840	72	0
841	68	0
842	4	112
843	2	108
844	78	6
845	76	4
846	0	114
847	8	103
848	0	103
849	79	0
850	0	114
851	69	1
852	68	1
853	0	87
854	76	6
855	82	0
856	4	106
857	0	119
858	84	1
859	74	0
860	78	0
861	3	97
862	74	6
863	70	0
864	3	116
865	3	99
866	0	113
867	1	102
868	76	5
869	96	0
870	63	18
871	0	92
872	88	2
873	6	76
874	75	9
875	80	6
876	0	122
877	1	106
878	2	117
879	2	97
880	93	2
881	14	93
882	67	9
883	80	0
884	2	95
885	70	2
886	0	116
887	78	1
888	2	118
889	2	101
890	6	102
891	82	0
892	94	0
893	4	97
894	2	118
895	74	4
896	2	98
897	83	0
898	75	9
899	1	99
900	2	104
901	1	105
902	79	0
903	72	0
904	2	116
905	80	5
906	2	114
907	91	0
908	0	107
909	76	1
910	0	122
911	1	97
912	76	4
913	2	106
914	0	126
915	2	119
916	81	4
917	82	1
918	8	104
919	6	119
920	72	7
921	18	95
922	84	0
923	87	3
924	68	36
925	82	3
926	79	0
927	85	11
928	1	115
929	0	105
930	0	123
931	77	0
932	81	0
933	94	2
934	62	4
935	5	113
936	85	1
937	3	98
938	0	96
939	8	89
940	94	3
941	0	111
942	75	4
943	71	0
944	75	2
945	3	103
946	82	0
947	91	2
948	76	0
949	3	110
950	80	6
951	0	103
952	6	95
953	70	8
954	1	104
955	87	5
956	1	103
957	68	0
958	75	0
959	4	103
960	1	97
961	4	104
962	78	0
963	3	115
964	85	1
965	9	125
966	68	1
967	74	0
968	2	103
969	3	109
970	80	0
971	41	58
972	73	0
973	85	2
974	93	0
975	86	0
976	85	0
977	86	5
978	83	0
979	69	7
980	51	4
981	73	1
982	3	91
983	81	3
984	0	116
985	72	2
986	1	98
987	72	4
988	4	120
989	65	6
990	75	1
991	60	10
992	0	104
993	80	5
994	0	109
995	87	0
996	2	106
997	92	0
998	79	10
999	83	2
1000	79	3
1001	80	1
1002	69	0
1003	0	89
1004	66	0
1005	1	106
1006	0	78
1007	42	39
1008	7	102
1009	5	135
1010	8	101
1011	69	0
1012	1	109
1013	79	1
1014	4	103
1015	80	2
1016	89	6
1017	67	0
1018	0	102
1019	4	94
1020	80	2
1021	87	4
1022	2	117
1023	0	104
1024	0	105
1025	80	0
1026	2	94
1027	72	9
1028	89	3
1029	78	1
1030	81	7
1031	70	1
1032	72	1
1033	68	0
1034	0	105
1035	87	0
1036	95	0
1037	96	5
1038	0	99
1039	88	0
1040	80	0
1041	3	96
1042	3	89
1043	2	111
1044	1	111
1045	76	0
1046	4	104
1047	48	51
1048	78	5
1049	79	7
1050	86	1
1051	61	0
1052	73	0
1053	0	93
1054	83	1
1055	4	103
1056	80	0
1057	67	11
1058	0	97
1059	77	5
1060	4	93
1061	83	6
1062	58	0
1063	1	98
1064	5	93
1065	69	0
1066	79	1
1067	58	8
1068	36	58
1069	73	0
1070	84	0
1071	6	88
1072	75	2
1073	1	105
1074	62	1
1075	0	102
1076	81	0
1077	0	102
1078	82	7
1079	87	8
1080	75	1
1081	83	4
1082	2	82
1083	75	11
1084	0	120
1085	9	97
1086	98	2
1087	97	8
1088	60	0
1089	93	8
1090	79	5
1091	76	2
1092	1	107
1093	81	2
1094	77	8
1095	76	0
1096	3	107
1097	90	0
1098	7	95
1099	1	102
1100	71	4
1101	3	105
1102	0	120
1103	2	105
1104	0	109
1105	3	119
1106	18	84
1107	0	106
1108	0	109
1109	86	3
1110	64	0
1111	0	121
1112	0	98
1113	87	4
1114	0	111
1115	89	3
1116	0	101
1117	0	105
1118	73	0
1119	91	0
1120	1	110
1121	4	113
1122	0	92
1123	83	5
1124	2	98
1125	76	0
1126	71	6
1127	0	92
1128	75	0
1129	76	9
1130	73	0
1131	61	0
1132	2	131
1133	0	99
1134	92	0
1135	4	96
1136	90	0
1137	28	84
1138	0	102
1139	47	61
1140	49	53
1141	69	9
1142	83	0
1143	110	4
1144	4	91
1145	6	105
1146	83	2
1147	69	2
1148	1	100
1149	1	108
1150	70	0
1151	73	2
1152	89	1
1153	86	5
1154	77	1
1155	0	108
1156	3	92
1157	0	107
1158	75	7
1159	64	7
1160	6	106
1161	86	3
1162	71	8
1163	73	2
1164	0	98
1165	73	4
1166	0	106
1167	85	1
1168	68	21
1169	73	6
1170	79	0
1171	1	108
1172	34	55
1173	0	88
1174	70	0
1175	1	102
1176	1	113
1177	3	102
1178	0	112
1179	73	0
1180	67	0
1181	85	2
1182	92	0
1183	87	7
1184	3	111
1185	81	6
1186	3	100
1187	85	7
1188	54	22
1189	83	2
1190	0	101
1191	4	110
1192	0	114
1193	69	4
1194	0	94
1195	87	3
1196	2	94
1197	68	1
1198	0	102
1199	3	106
1200	45	32
1201	74	2
1202	94	0
1203	5	105
1204	67	0
1205	76	1
1206	85	3
1207	11	114
1208	92	6
1209	70	1
1210	0	92
1211	75	1
1212	78	0
1213	79	6
1214	91	0
1215	79	3
1216	0	95
1217	77	0
1218	77	1
1219	87	5
1220	79	4
1221	88	0
1222	0	105
1223	0	96
1224	4	106
1225	0	113
1226	69	4
1227	67	21
1228	1	101
1229	74	2
1230	73	1
1231	67	0
1232	84	0
1233	72	5
1234	74	0
1235	0	99
1236	85	5
1237	1	93
1238	2	95
1239	0	97
1240	33	73
1241	2	105
1242	69	0
1243	71	1
1244	82	5
1245	0	101
1246	105	6
1247	0	118
1248	2	112
1249	5	127
1250	0	115
1251	85	0
1252	79	3
1253	80	2
1254	0	103
1255	5	95
1256	89	2
1257	69	6
1258	85	0
1259	71	11
1260	29	82
1261	74	0
1262	92	0
1263	88	0
1264	69	1
1265	3	104
1266	71	7
1267	74	2
1268	90	0
1269	2	91
1270	86	1
1271	70	0
1272	89	6
1273	100	0
1274	0	108
1275	73	1
1276	0	105
1277	91	5
1278	88	0
1279	91	0
1280	82	0
1281	0	97
1282	86	6
1283	76	0
1284	1	97
1285	73	19
1286	1	124
1287	1	116
1288	81	0
1289	0	106
1290	83	5
1291	78	0
1292	78	3
1293	1	108
1294	91	1
1295	79	1
1296	2	100
1297	4	122
1298	80	4
1299	85	4
1300	74	0
1301	62	47
1302	5	100
1303	89	7
1304	0	100
1305	101	1
1306	6	96
1307	1	107
1308	0	106
1309	74	0
1310	0	113
1311	1	91
1312	10	96
1313	95	0
1314	73	1
1315	4	88
1316	0	117
1317	90	4
1318	4	103
1319	0	107
1320	0	90
1321	65	7
1322	82	0
1323	68	2
1324	0	96
1325	3	116
1326	67	29
1327	60	0
1328	2	121
1329	0	93
1330	1	109
1331	81	2
1332	85	0
1333	67	0
1334	1	130
1335	0	97
1336	82	3
1337	1	93
1338	77	0
1339	4	98
1340	70	7
1341	72	13
1342	1	117
1343	87	4
1344	91	5
1345	3	111
1346	8	79
1347	0	113
1348	84	1
1349	5	98
1350	80	0
1351	83	0
1352	2	113
1353	76	0
1354	85	0
1355	81	1
1356	11	113
1357	5	117
1358	1	104
1359	85	4
1360	17	96
1361	59	0
1362	77	0
1363	83	3
1364	0	86
1365	0	130
1366	82	0
1367	2	107
1368	4	85
1369	16	108
1370	1	126
1371	0	103
1372	7	104
1373	82	2
1374	62	1
1375	0	100
1376	76	0
1377	2	119
1378	2	98
1379	9	118
1380	0	103
1381	98	2
1382	70	0
1383	2	112
1384	96	2
1385	80	1
1386	71	18
1387	80	1
1388	0	100
1389	10	114
1390	0	110
1391	0	113
1392	63	0
1393	82	0
1394	81	4
1395	5	115
1396	70	0
1397	1	107
1398	87	0
1399	4	109
1400	86	0
1401	69	0
1402	2	110
1403	0	104
1404	81	1
1405	76	1
1406	2	90
1407	102	0
1408	72	5
1409	85	5
1410	1	97
1411	0	111
1412	99	0
1413	71	3
1414	0	114
1415	88	7
1416	78	5
1417	5	106
1418	75	0
1419	91	0
1420	2	95
1421	71	10
1422	74	3
1423	0	85
1424	76	4
1425	76	3
1426	0	119
1427	0	127
1428	79	0
1429	84	0
1430	92	4
1431	4	112
1432	75	0
1433	1	133
1434	0	113
1435	93	4
1436	77	0
1437	69	0
1438	89	1
1439	0	108
1440	72	9
1441	77	8
1442	97	8
1443	0	100
1444	25	70
1445	82	2
1446	81	1
1447	75	4
1448	0	127
1449	73	0
1450	80	0
1451	83	3
1452	72	5
1453	83	0
1454	1	85
1455	3	100
1456	82	0
1457	2	87
1458	0	120
1459	2	116
1460	0	103
1461	1	112
1462	85	0
1463	0	115
1464	73	0
1465	52	35
1466	62	1
1467	1	115
1468	85	0
1469	84	0
1470	9	110
1471	74	0
1472	84	0
1473	0	102
1474	72	2
1475	76	0
1476	1	111
1477	72	1
1478	2	110
1479	46	48
1480	2	121
1481	0	108
1482	0	84
1483	77	3
1484	75	0
1485	70	5
1486	0	97
1487	3	90
1488	86	3
1489	75	0
1490	85	0
1491	73	5
1492	42	38
1493	1	105
1494	46	42
1495	0	112
1496	0	104
1497	75	2
1498	62	8
1499	104	0
1500	0	112
1501	85	0
1502	1	85
1503	74	1
1504	87	2
1505	85	1
1506	85	3
1507	63	8
1508	75	0
1509	33	75
1510	7	87
1511	0	89
1512	2	94
1513	2	119
1514	1	102
1515	71	5
1516	85	2
1517	77	2
1518	64	0
1519	90	6
1520	73	2
1521	0	86
1522	81	0
1523	2	114
1524	0	75
1525	0	98
1526	87	1
1527	0	109
1528	76	6
1529	82	3
1530	0	106
1531	0	109
1532	75	3
1533	0	100
1534	66	4
1535	2	95
1536	9	113
1537	2	106
1538	96	1
1539	70	0
1540	5	113
1541	75	1
1542	100	0
1543	2	103
1544	0	89
1545	2	125
1546	2	113
1547	0	111
1548	83	9
1549	69	0
1550	0	86
1551	0	112
1552	71	3
1553	67	7
1554	82	0
1555	0	101
1556	6	115
1557	1	115
1558	1	118
1559	79	10
1560	76	0
1561	2	106
1562	91	0
1563	73	2
1564	1	105
1565	0	107
1566	65	0
1567	82	0
1568	68	2
1569	75	2
1570	2	99
1571	77	0
1572	0	106
1573	94	0
1574	76	1
1575	28	83
1576	87	4
1577	83	1
1578	0	107
1579	75	5
1580	3	113
1581	5	106
1582	3	88
1583	0	121
1584	75	3
1585	8	99
1586	0	118
1587	82	0
1588	74	2
1589	72	5
1590	65	2
1591	90	0
1592	88	0
1593	3	92
1594	8	109
1595	3	100
1596	1	103
1597	93	0
1598	68	2
1599	5	119
1600	1	110
1601	76	3
1602	73	2
1603	3	107
1604	83	16
1605	2	98
1606	53	37
1607	2	104
1608	2	125
1609	0	106
1610	5	107
1611	82	2
1612	84	0
1613	0	104
1614	87	0
1615	82	3
1616	3	95
1617	56	5
1618	4	106
1619	75	0
1620	83	4
1621	87	1
1622	61	21
1623	83	3
1624	3	113
1625	9	82
1626	80	4
1627	77	6
1628	0	96
1629	0	116
1630	81	2
1631	87	0
1632	87	0
1633	1	116
1634	70	7
1635	88	9
1636	2	107
1637	73	0
1638	0	89
1639	0	94
1640	3	101
1641	1	95
1642	22	92
1643	83	7
1644	89	1
1645	1	101
1646	0	121
1647	81	0
1648	7	103
1649	3	117
1650	0	101
1651	71	0
1652	0	123
1653	83	4
1654	86	12
1655	54	46
1656	78	1
1657	0	123
1658	0	117
1659	86	2
1660	85	0
1661	70	1
1662	1	104
1663	0	99
1664	99	0
1665	78	0
1666	3	117
1667	74	7
1668	81	0
1669	87	0
1670	81	8
1671	3	121
1672	28	54
1673	0	99
1674	0	112
1675	3	136
1676	68	6
1677	61	0
1678	79	6
1679	0	109
1680	104	1
1681	23	84
1682	2	126
1683	77	3
1684	76	6
1685	83	0
1686	1	97
1687	89	0
1688	62	16
1689	2	103
1690	1	99
1691	0	106
1692	100	2
1693	90	1
1694	76	4
1695	74	1
1696	66	0
1697	0	108
1698	86	0
1699	0	104
1700	80	0
1701	0	108
1702	3	99
1703	0	95
1704	83	0
1705	74	3
1706	86	0
1707	81	2
1708	94	0
1709	73	1
1710	0	113
1711	0	102
1712	1	97
1713	8	119
1714	90	1
1715	71	0
1716	88	0
1717	1	114
1718	83	12
1719	75	6
1720	89	6
1721	74	3
1722	77	0
1723	1	112
1724	81	1
1725	89	0
1726	2	95
1727	73	0
1728	2	114
1729	75	2
1730	76	0
1731	1	118
1732	0	104
1733	74	0
1734	83	2
1735	99	6
1736	78	7
1737	6	117
1738	0	109
1739	94	0
1740	72	13
1741	0	116
1742	70	0
1743	3	81
1744	73	2
1745	76	0
1746	84	0
1747	57	0
1748	84	0
1749	79	4
1750	0	107
1751	7	86
1752	4	107
1753	70	0
1754	74	0
1755	4	103
1756	2	108
1757	2	114
1758	67	8
1759	0	113
1760	85	0
1761	69	0
1762	0	110
1763	81	10
1764	70	6
1765	80	1
1766	2	113
1767	79	0
1768	91	0
1769	82	0
1770	90	0
1771	0	98
1772	64	4
1773	0	107
1774	62	3
1775	79	3
1776	75	1
1777	80	21
1778	70	6
1779	0	81
1780	78	1
1781	5	102
1782	0	90
1783	85	5
1784	76	2
1785	6	103
1786	96	7
1787	73	0
1788	1	87
1789	3	95
1790	96	7
1791	1	109
1792	0	105
1793	0	132
1794	87	8
1795	79	1
1796	85	2
1797	87	0
1798	73	0
1799	79	0
1800	0	110
1801	66	23
1802	83	9
1803	1	97
1804	4	85
1805	68	5
1806	83	8
1807	77	4
1808	0	100
1809	69	8
1810	76	0
1811	71	0
1812	99	2
1813	0	111
1814	90	1
1815	87	4
1816	78	6
1817	78	0
1818	5	82
1819	3	91
1820	1	115
1821	0	97
1822	49	22
1823	86	0
1824	1	116
1825	0	111
1826	1	109
1827	0	100
1828	1	101
1829	88	0
1830	78	5
1831	1	111
1832	9	105
1833	69	4
1834	72	2
1835	0	120
1836	73	2
1837	69	41
1838	70	0
1839	1	126
1840	19	75
1841	0	108
1842	73	2
1843	0	102
1844	3	112
1845	3	118
1846	0	115
1847	0	119
1848	95	0
1849	71	0
1850	74	3
1851	22	73
1852	1	114
1853	85	3
1854	3	107
1855	84	5
1856	74	0
1857	0	96
1858	80	0
1859	4	103
1860	1	97
1861	0	97
1862	4	97
1863	73	0
1864	87	3
1865	66	8
1866	93	2
1867	0	105
1868	7	108
1869	83	1
1870	3	90
1871	90	5
1872	6	111
1873	3	117
1874	4	99
1875	76	1
1876	83	1
1877	80	0
1878	78	1
1879	79	3
1880	0	108
1881	66	0
1882	8	111
1883	97	3
1884	0	123
1885	0	107
1886	72	2
1887	67	3
1888	0	112
1889	2	102
1890	72	2
1891	0	116
1892	89	0
1893	78	3
1894	0	99
1895	0	100
1896	3	118
1897	89	0
1898	76	9
1899	80	0
1900	77	0
1901	2	99
1902	2	105
1903	4	104
1904	3	95
1905	64	6
1906	94	4
1907	84	0
1908	74	0
1909	89	0
1910	0	117
1911	76	6
1912	86	0
1913	0	86
1914	52	23
1915	81	0
1916	0	118
1917	6	109
1918	0	100
1919	2	109
1920	72	5
1921	71	0
1922	67	0
1923	63	0
1924	1	92
1925	5	110
1926	6	114
1927	84	2
1928	0	108
1929	7	92
1930	0	98
1931	3	103
1932	3	116
1933	80	29
1934	79	10
1935	89	1
1936	1	102
1937	0	109
1938	1	107
1939	0	113
1940	70	1
1941	0	99
1942	0	109
1943	0	109
1944	71	0
1945	85	1
1946	84	0
1947	92	0
1948	77	4
1949	61	30
1950	90	0
1951	77	2
1952	0	104
1953	3	105
1954	29	79
1955	0	112
1956	75	17
1957	75	0
1958	68	3
1959	2	125
1960	84	0
1961	0	90
1962	105	0
1963	77	0
1964	84	7
1965	6	92
1966	74	3
1967	0	96
1968	81	0
1969	6	100
1970	96	0
1971	76	1
1972	66	0
1973	81	9
1974	77	1
1975	74	0
1976	1	113
1977	87	11
1978	1	109
1979	78	5
1980	84	0
1981	95	0
1982	78	4
1983	72	0
1984	0	107
1985	0	99
1986	90	2
1987	1	101
1988	0	107
1989	72	0
1990	75	0
1991	0	88
1992	85	1
1993	80	3
1994	58	0
1995	0	118
1996	0	117
1997	1	82
1998	62	0
1999	89	0
[truncated: 8,001 more rows]
