# Supplementary material for: Generalized method of moments for estimating parameters of stochastic reaction networks
Source: BMC Syst Biol. 2016 Oct 21;10:98. doi: 10.1186/s12918-016-0342-8 (PMC5073941; doi:10.1186/s12918-016-0342-8)
Supplement: Additional file 2 — Matlab code and data. This file contains the Matlab codes and samples which were used to produce the results. (GZ 9349 kb) [file 12918_2016_342_MOESM2_ESM.gz › Data/Exclusive Switch/samples/24/t001.csv]

trajectory	P1	P2
1	0	41
2	0	44
3	4	51
4	39	5
5	29	0
6	41	0
7	36	0
8	35	5
9	35	1
10	37	0
11	4	46
12	0	40
13	33	9
14	0	36
15	0	35
16	0	47
17	0	51
18	26	5
19	0	34
20	39	3
21	0	49
22	0	43
23	37	0
24	5	38
25	0	52
26	0	43
27	34	0
28	6	52
29	21	18
30	28	10
31	29	0
32	38	5
33	38	0
34	3	41
35	0	46
36	35	13
37	37	0
38	0	48
39	41	2
40	36	13
41	19	21
42	0	47
43	32	7
44	0	50
45	26	1
46	33	0
47	27	0
48	2	50
49	31	6
50	41	13
51	0	41
52	6	54
53	27	4
54	0	52
55	27	8
56	2	41
57	5	53
58	29	5
59	23	10
60	31	12
61	0	28
62	6	42
63	4	39
64	41	3
65	0	38
66	37	2
67	29	0
68	39	5
69	43	0
70	0	36
71	36	7
72	0	35
73	8	47
74	4	45
75	0	46
76	5	53
77	38	5
78	35	1
79	2	53
80	34	0
81	39	5
82	2	51
83	35	10
84	2	52
85	31	1
86	27	5
87	33	11
88	17	47
89	38	4
90	24	3
91	0	45
92	29	6
93	5	45
94	35	8
95	31	3
96	5	47
97	30	5
98	0	46
99	29	2
100	43	9
101	34	0
102	30	0
103	0	49
104	24	0
105	37	0
106	28	0
107	4	43
108	39	1
109	17	4
110	5	41
111	0	47
112	28	0
113	0	48
114	4	29
115	39	1
116	38	0
117	32	0
118	37	6
119	33	0
120	3	44
121	5	38
122	25	0
123	24	3
124	4	42
125	0	48
126	33	14
127	38	0
128	0	41
129	28	0
130	29	0
131	38	0
132	0	54
133	29	3
134	0	38
135	0	43
136	0	41
137	0	43
138	0	44
139	32	6
140	15	42
141	37	0
142	0	41
143	0	48
144	0	31
145	0	42
146	43	0
147	23	9
148	0	45
149	5	43
150	35	4
151	35	0
152	6	56
153	31	1
154	0	35
155	35	0
156	27	3
157	0	44
158	39	0
159	29	0
160	0	36
161	39	2
162	41	0
163	21	9
164	7	47
165	27	0
166	0	38
167	38	8
168	0	43
169	38	1
170	5	42
171	33	8
172	20	32
173	36	0
174	6	36
175	23	0
176	1	54
177	0	34
178	24	4
179	4	49
180	0	48
181	31	3
182	6	42
183	43	3
184	0	42
185	32	0
186	4	49
187	2	48
188	34	8
189	27	0
190	39	0
191	35	0
192	0	54
193	31	0
194	5	47
195	32	6
196	0	34
197	5	37
198	24	0
199	29	4
200	0	44
201	0	35
202	2	39
203	31	0
204	1	50
205	30	1
206	34	16
207	35	2
208	30	0
209	31	0
210	4	48
211	25	23
212	51	0
213	4	55
214	25	12
215	3	47
216	0	42
217	1	43
218	36	1
219	0	43
220	24	13
221	33	3
222	0	36
223	35	0
224	33	5
225	8	56
226	32	3
227	0	49
228	43	0
229	39	0
230	35	4
231	29	23
232	41	3
233	41	0
234	29	0
235	27	0
236	46	0
237	0	48
238	24	0
239	26	0
240	0	46
241	0	51
242	0	43
243	37	5
244	24	3
245	0	50
246	34	0
247	0	51
248	0	53
249	3	40
250	0	46
251	28	0
252	0	41
253	37	0
254	44	4
255	36	0
256	1	43
257	6	38
258	34	0
259	1	53
260	0	40
261	36	0
262	8	41
263	0	43
264	0	44
265	3	46
266	0	31
267	1	38
268	38	0
269	40	0
270	36	19
271	27	1
272	0	45
273	30	4
274	0	41
275	0	34
276	33	5
277	34	0
278	4	48
279	40	13
280	25	4
281	0	59
282	0	43
283	0	46
284	0	42
285	0	33
286	0	48
287	29	0
288	26	6
289	6	31
290	0	45
291	1	52
292	0	43
293	48	0
294	35	4
295	36	0
296	6	39
297	0	57
298	27	14
299	41	0
300	0	51
301	30	21
302	32	5
303	39	0
304	25	0
305	0	43
306	33	0
307	32	5
308	35	0
309	4	36
310	31	0
311	39	0
312	22	4
313	40	0
314	33	6
315	21	0
316	40	0
317	34	6
318	33	0
319	0	55
320	17	0
321	0	48
322	25	8
323	31	0
324	38	0
325	0	46
326	0	42
327	0	50
328	19	17
329	6	44
330	7	44
331	0	42
332	29	1
333	5	45
334	1	38
335	39	0
336	44	0
337	35	0
338	45	0
339	26	0
340	36	2
341	0	47
342	40	12
343	30	3
344	34	0
345	7	36
346	0	44
347	23	0
348	0	45
349	3	48
350	9	36
351	37	3
352	33	0
353	0	42
354	32	6
355	0	43
356	34	0
357	0	45
358	37	0
359	4	37
360	25	7
361	30	0
362	0	34
363	29	0
364	0	51
365	4	45
366	44	0
367	31	0
368	35	0
369	33	3
370	35	1
371	0	44
372	0	52
373	35	10
374	0	45
375	32	2
376	0	32
377	36	11
378	33	8
379	34	0
380	44	0
381	0	44
382	0	43
383	23	0
384	30	0
385	0	45
386	1	29
387	25	0
388	3	47
389	37	0
390	0	58
391	34	17
392	1	50
393	0	52
394	37	2
395	28	13
396	1	43
397	41	5
398	0	43
399	20	0
400	2	49
401	0	56
402	45	3
403	29	0
404	31	0
405	33	0
406	32	2
407	9	36
408	0	46
409	2	33
410	5	51
411	7	46
412	3	47
413	20	0
414	45	5
415	0	44
416	32	8
417	0	44
418	0	43
419	0	40
420	36	10
421	37	0
422	37	5
423	31	4
424	28	0
425	5	29
426	0	50
427	25	34
428	1	54
429	29	11
430	25	4
431	37	0
432	0	41
433	0	54
434	30	5
435	37	0
436	0	42
437	38	12
438	42	6
439	22	7
440	26	15
441	48	0
442	0	41
443	26	0
444	0	49
445	34	0
446	0	34
447	31	0
448	24	16
449	25	1
450	3	48
451	31	0
452	0	42
453	0	43
454	0	38
455	32	2
456	31	0
457	32	4
458	36	10
459	13	27
460	44	3
461	5	54
462	31	0
463	31	3
464	0	40
465	27	40
466	28	0
467	0	40
468	36	0
469	0	46
470	31	0
471	11	38
472	27	7
473	2	46
474	37	2
475	34	13
476	31	0
477	35	1
478	1	46
479	0	32
480	1	57
481	0	48
482	0	48
483	0	44
484	0	42
485	36	0
486	37	2
487	50	0
488	25	3
489	43	0
490	36	2
491	0	63
492	20	10
493	0	51
494	0	38
495	27	0
496	17	26
497	26	2
498	32	2
499	39	0
500	0	35
501	32	4
502	0	41
503	47	0
504	0	37
505	29	23
506	31	0
507	49	0
508	29	0
509	31	0
510	29	0
511	33	0
512	3	41
513	3	48
514	36	0
515	0	49
516	2	43
517	0	44
518	0	41
519	27	14
520	27	22
521	31	18
522	0	54
523	38	2
524	35	0
525	23	0
526	32	0
527	36	9
528	0	45
529	28	17
530	40	0
531	29	8
532	28	5
533	6	43
534	23	0
535	24	0
536	36	0
537	9	38
538	27	14
539	0	42
540	38	3
541	3	50
542	39	0
543	0	44
544	32	11
545	36	1
546	24	28
547	32	0
548	38	5
549	31	0
550	30	8
551	0	47
552	30	0
553	39	10
554	24	4
555	0	40
556	30	1
557	3	50
558	33	0
559	32	0
560	7	39
561	28	11
562	23	0
563	0	49
564	7	43
565	0	63
566	31	3
567	42	0
568	37	2
569	0	40
570	0	46
571	28	0
572	31	13
573	0	54
574	3	62
575	34	10
576	35	8
577	0	36
578	28	0
579	34	10
580	32	0
581	38	7
582	45	0
583	36	8
584	9	49
585	0	36
586	0	38
587	35	0
588	0	56
589	33	5
590	36	0
591	28	11
592	1	63
593	35	1
594	47	9
595	0	48
596	39	9
597	27	3
598	29	5
599	4	47
600	29	0
601	36	3
602	23	10
603	0	48
604	35	2
605	40	5
606	31	5
607	41	16
608	0	39
609	27	4
610	8	41
611	33	0
612	31	4
613	5	54
614	5	42
615	0	51
616	27	10
617	0	54
618	27	6
619	30	9
620	37	15
621	30	3
622	7	43
623	9	34
624	2	38
625	0	53
626	33	0
627	34	6
628	34	5
629	32	9
630	0	46
631	4	48
632	43	0
633	4	50
634	2	37
635	31	0
636	29	14
637	30	2
638	34	0
639	33	3
640	35	4
641	25	3
642	43	5
643	8	40
644	0	41
645	0	45
646	0	47
647	41	4
648	32	0
649	9	44
650	38	7
651	0	51
652	10	41
653	0	44
654	35	5
655	1	39
656	34	0
657	22	0
658	0	50
659	36	8
660	33	5
661	0	38
662	8	34
663	0	47
664	36	4
665	5	47
666	34	0
667	51	0
668	25	0
669	30	0
670	20	28
671	4	49
672	21	15
673	0	48
674	4	50
675	12	48
676	2	34
677	0	45
678	21	23
679	36	0
680	2	37
681	24	2
682	10	37
683	4	43
684	44	0
685	7	38
686	0	43
687	33	0
688	41	0
689	32	0
690	24	20
691	30	0
692	0	54
693	3	53
694	30	0
695	5	40
696	0	34
697	0	52
698	37	8
699	33	0
700	41	0
701	0	45
702	42	0
703	29	17
704	31	4
705	2	47
706	30	0
707	0	61
708	0	42
709	22	0
710	3	42
711	35	0
712	1	37
713	9	45
714	0	47
715	18	19
716	0	36
717	42	4
718	3	43
719	0	43
720	29	9
721	31	0
722	47	4
723	30	0
724	4	45
725	29	11
726	20	31
727	31	8
728	32	0
729	0	42
730	28	0
731	17	5
732	24	24
733	38	0
734	33	11
735	0	51
736	29	0
737	30	7
738	0	50
739	0	42
740	35	0
741	29	0
742	29	13
743	0	32
744	1	42
745	26	4
746	5	38
747	22	5
748	0	50
749	5	35
750	6	46
751	40	4
752	37	0
753	29	7
754	0	48
755	38	0
756	40	2
757	0	36
758	1	39
759	0	33
760	3	40
761	32	9
762	22	0
763	0	45
764	23	4
765	1	41
766	34	0
767	0	47
768	35	0
769	32	0
770	46	0
771	6	41
772	31	23
773	34	0
774	24	8
775	5	48
776	0	47
777	30	8
778	2	53
779	32	1
780	32	4
781	45	0
782	29	1
783	38	19
784	31	0
785	39	0
786	38	1
787	0	56
788	11	31
789	31	0
790	10	50
791	10	43
792	0	34
793	6	53
794	0	40
795	37	3
796	26	0
797	41	1
798	6	36
799	28	1
800	34	0
801	4	44
802	4	41
803	46	7
804	33	0
805	12	41
806	36	1
807	0	45
808	4	43
809	0	53
810	37	0
811	34	0
812	7	36
813	26	0
814	36	0
815	34	0
816	24	12
817	1	35
818	0	41
819	5	52
820	0	43
821	33	1
822	38	0
823	29	0
824	0	50
825	30	0
826	7	44
827	30	10
828	34	2
829	0	55
830	23	12
831	0	50
832	0	48
833	33	8
834	43	0
835	28	0
836	41	0
837	10	37
838	33	6
839	40	0
840	31	0
841	5	51
842	3	38
843	22	0
844	39	0
845	37	2
846	31	0
847	25	11
848	0	45
849	7	43
850	39	0
851	41	4
852	23	5
853	36	0
854	28	0
855	0	36
856	0	39
857	0	37
858	0	40
859	37	1
860	2	39
861	25	14
862	26	4
863	0	40
864	22	0
865	36	1
866	29	0
867	0	44
868	3	48
869	2	42
870	1	36
871	0	44
872	27	0
873	28	0
874	24	0
875	31	0
876	6	38
877	4	47
878	31	1
879	9	43
880	30	0
881	27	11
882	0	56
883	36	0
884	31	8
885	0	56
886	0	52
887	30	1
888	32	0
889	2	51
890	0	39
891	0	46
892	28	6
893	0	39
894	31	0
895	0	52
896	35	24
897	0	49
898	35	8
899	25	1
900	39	0
901	4	50
902	39	4
903	24	14
904	10	30
905	20	15
906	25	0
907	7	54
908	21	0
909	34	0
910	29	0
911	23	9
912	0	41
913	26	3
914	4	40
915	36	0
916	38	2
917	33	0
918	30	0
919	34	0
920	38	6
921	0	43
922	1	39
923	33	0
924	21	10
925	0	41
926	34	7
927	39	0
928	0	53
929	37	1
930	38	6
931	44	0
932	0	26
933	27	0
934	32	0
935	0	38
936	28	0
937	32	0
938	33	11
939	36	0
940	1	38
941	33	0
942	0	48
943	41	10
944	6	52
945	0	52
946	45	0
947	38	2
948	0	28
949	7	44
950	5	50
951	0	53
952	31	4
953	31	8
954	0	52
955	31	7
956	32	0
957	0	38
958	12	37
959	1	49
960	33	0
961	2	41
962	0	39
963	34	0
964	24	0
965	0	47
966	29	0
967	42	0
968	3	40
969	31	6
970	31	7
971	9	49
972	2	43
973	0	36
974	44	4
975	29	0
976	42	8
977	44	2
978	1	45
979	14	24
980	18	16
981	44	5
982	31	0
983	6	36
984	34	0
985	6	47
986	10	42
987	35	5
988	5	53
989	0	51
990	38	10
991	32	10
992	0	41
993	32	2
994	15	36
995	0	56
996	16	33
997	2	38
998	29	1
999	21	4
1000	2	47
1001	34	0
1002	23	2
1003	28	0
1004	7	38
1005	37	0
1006	36	0
1007	0	35
1008	0	55
1009	32	4
1010	0	47
1011	20	1
1012	32	0
1013	30	6
1014	37	0
1015	36	0
1016	2	42
1017	4	38
1018	38	6
1019	25	1
1020	39	0
1021	35	0
1022	1	43
1023	37	0
1024	0	42
1025	33	0
1026	0	51
1027	0	34
1028	1	32
1029	29	0
1030	19	25
1031	27	0
1032	34	0
1033	37	7
1034	5	66
1035	35	10
1036	0	27
1037	30	1
1038	34	0
1039	0	48
1040	26	10
1041	0	42
1042	37	0
1043	7	35
1044	29	13
1045	37	24
1046	41	0
1047	0	43
1048	34	0
1049	45	3
1050	30	3
1051	38	0
1052	42	18
1053	34	0
1054	39	3
1055	41	11
1056	0	48
1057	40	0
1058	5	40
1059	30	4
1060	3	44
1061	3	50
1062	41	0
1063	4	53
1064	29	6
1065	39	0
1066	31	0
1067	2	33
1068	30	0
1069	35	5
1070	26	2
1071	38	0
1072	10	47
1073	23	0
1074	0	36
1075	25	11
1076	39	9
1077	0	39
1078	34	0
1079	28	10
1080	4	38
1081	34	0
1082	12	55
1083	0	48
1084	0	57
1085	39	2
1086	5	48
1087	0	40
1088	32	0
1089	0	45
1090	43	4
1091	37	0
1092	0	36
1093	0	40
1094	0	42
1095	0	42
1096	4	37
1097	1	51
1098	23	0
1099	12	43
1100	2	50
1101	0	47
1102	7	30
1103	42	2
1104	6	49
1105	31	2
1106	26	7
1107	26	27
1108	0	47
1109	27	0
1110	0	45
1111	27	9
1112	39	0
1113	8	45
1114	39	0
1115	21	30
1116	0	41
1117	0	36
1118	22	23
1119	0	39
1120	34	0
1121	8	38
1122	38	7
1123	36	1
1124	40	0
1125	47	0
1126	29	0
1127	44	1
1128	28	3
1129	28	0
1130	4	32
1131	1	58
1132	39	0
1133	0	38
1134	33	0
1135	0	42
1136	5	50
1137	28	13
1138	25	0
1139	30	0
1140	0	43
1141	37	0
1142	15	19
1143	40	8
1144	5	50
1145	36	1
1146	0	42
1147	40	3
1148	35	0
1149	35	12
1150	27	16
1151	28	0
1152	4	45
1153	0	53
1154	0	39
1155	36	0
1156	23	0
1157	46	3
1158	35	13
1159	40	3
1160	0	49
1161	9	47
1162	0	47
1163	4	47
1164	32	0
1165	0	50
1166	11	42
1167	7	40
1168	29	13
1169	4	37
1170	0	36
1171	40	5
1172	32	0
1173	12	40
1174	1	43
1175	30	0
1176	30	0
1177	26	12
1178	30	5
1179	0	38
1180	5	43
1181	0	49
1182	31	0
1183	0	40
1184	0	37
1185	37	3
1186	0	47
1187	27	7
1188	32	0
1189	30	0
1190	4	39
1191	6	36
1192	22	21
1193	0	37
1194	42	0
1195	38	12
1196	41	0
1197	0	54
1198	18	8
1199	0	39
1200	42	3
1201	6	41
1202	9	36
1203	0	49
1204	0	38
1205	0	49
1206	1	39
1207	33	6
1208	36	2
1209	0	42
1210	10	36
1211	23	6
1212	32	0
1213	35	0
1214	0	48
1215	40	0
1216	28	12
1217	29	0
1218	27	7
1219	3	39
1220	0	44
1221	27	12
1222	33	4
1223	26	0
1224	1	49
1225	26	0
1226	31	0
1227	35	6
1228	30	20
1229	29	4
1230	0	43
1231	31	0
1232	0	49
1233	26	0
1234	33	14
1235	0	44
1236	35	0
1237	0	43
1238	1	59
1239	27	0
1240	0	46
1241	3	46
1242	0	51
1243	36	0
1244	41	0
1245	0	34
1246	38	3
1247	24	0
1248	0	44
1249	32	0
1250	0	42
1251	33	0
1252	26	2
1253	0	45
1254	37	0
1255	0	56
1256	0	45
1257	45	0
1258	0	48
1259	0	30
1260	33	0
1261	31	5
1262	5	43
1263	25	13
1264	7	27
1265	24	0
1266	24	0
1267	11	46
1268	30	0
1269	6	43
1270	30	2
1271	6	35
1272	46	2
1273	1	49
1274	4	41
1275	0	45
1276	0	46
1277	30	0
1278	32	7
1279	35	5
1280	41	0
1281	0	52
1282	33	5
1283	37	0
1284	32	18
1285	30	10
1286	5	42
1287	28	4
1288	0	37
1289	32	16
1290	6	46
1291	0	51
1292	35	11
1293	32	4
1294	41	7
1295	1	44
1296	10	45
1297	26	8
1298	0	45
1299	23	8
1300	0	50
1301	4	54
1302	23	3
1303	7	37
1304	33	2
1305	29	0
1306	0	45
1307	0	55
1308	2	53
1309	0	47
1310	20	0
1311	36	11
1312	34	1
1313	8	49
1314	46	0
1315	37	7
1316	31	2
1317	28	0
1318	28	23
1319	29	0
1320	29	0
1321	25	12
1322	4	38
1323	0	49
1324	12	46
1325	42	8
1326	0	53
1327	34	0
1328	0	43
1329	32	1
1330	0	43
1331	24	3
1332	28	0
1333	37	0
1334	10	40
1335	28	6
1336	6	47
1337	0	41
1338	28	14
1339	0	41
1340	40	0
1341	33	4
1342	32	10
1343	30	2
1344	38	3
1345	30	1
1346	42	2
1347	28	0
1348	7	44
1349	25	5
1350	36	0
1351	7	44
1352	30	7
1353	0	44
1354	43	0
1355	26	0
1356	43	6
1357	5	54
1358	29	0
1359	3	47
1360	30	0
1361	26	0
1362	0	33
1363	37	5
1364	3	39
1365	30	11
1366	22	0
1367	29	2
1368	30	9
1369	37	0
1370	28	0
1371	7	42
1372	0	55
1373	39	1
1374	1	46
1375	0	47
1376	0	59
1377	26	12
1378	31	5
1379	35	0
1380	36	2
1381	0	55
1382	26	0
1383	0	37
1384	0	39
1385	43	6
1386	0	42
1387	0	40
1388	6	52
1389	33	3
1390	33	0
1391	3	40
1392	4	48
1393	0	41
1394	0	52
1395	1	38
1396	0	37
1397	30	0
1398	8	36
1399	33	22
1400	13	35
1401	0	40
1402	39	1
1403	38	0
1404	0	42
1405	0	53
1406	21	16
1407	34	0
1408	10	35
1409	24	8
1410	40	8
1411	0	47
1412	0	42
1413	29	6
1414	41	2
1415	40	8
1416	40	2
1417	10	50
1418	0	49
1419	19	6
1420	33	11
1421	0	53
1422	27	0
1423	2	40
1424	0	44
1425	33	0
1426	0	41
1427	2	43
1428	39	16
1429	0	54
1430	0	50
1431	2	39
1432	4	42
1433	5	45
1434	34	4
1435	33	0
1436	26	0
1437	33	0
1438	3	36
1439	10	42
1440	39	5
1441	10	38
1442	5	40
1443	25	0
1444	13	34
1445	45	3
1446	42	0
1447	40	0
1448	37	3
1449	36	0
1450	0	45
1451	32	0
1452	0	41
1453	35	7
1454	2	43
1455	0	48
1456	30	0
1457	0	41
1458	48	0
1459	46	0
1460	38	6
1461	16	38
1462	34	3
1463	25	1
1464	9	29
1465	0	51
1466	35	0
1467	42	0
1468	0	30
1469	0	38
1470	24	6
1471	43	0
1472	0	44
1473	27	8
1474	29	0
1475	37	11
1476	0	44
1477	39	3
1478	32	4
1479	31	1
1480	32	7
1481	39	0
1482	0	38
1483	40	0
1484	0	50
1485	22	6
1486	0	37
1487	28	1
1488	35	8
1489	29	0
1490	36	0
1491	0	43
1492	32	3
1493	30	5
1494	6	43
1495	0	41
1496	25	0
1497	2	49
1498	34	0
1499	0	38
1500	44	0
1501	26	7
1502	6	40
1503	29	4
1504	32	0
1505	41	0
1506	29	0
1507	0	53
1508	41	0
1509	1	57
1510	28	0
1511	36	7
1512	0	46
1513	29	0
1514	5	39
1515	34	0
1516	0	39
1517	32	6
1518	37	12
1519	31	0
1520	36	15
1521	37	0
1522	26	4
1523	5	61
1524	45	1
1525	36	6
1526	38	0
1527	0	52
1528	32	8
1529	31	4
1530	20	0
1531	31	0
1532	1	50
1533	36	6
1534	0	48
1535	1	56
1536	0	44
1537	43	0
1538	43	0
1539	2	38
1540	21	16
1541	33	2
1542	33	0
1543	24	1
1544	2	44
1545	8	33
1546	14	24
1547	35	10
1548	32	0
1549	4	45
1550	28	5
1551	46	1
1552	24	7
1553	0	35
1554	36	15
1555	32	0
1556	32	0
1557	32	0
1558	28	0
1559	34	0
1560	37	5
1561	28	6
1562	12	46
1563	0	44
1564	0	40
1565	0	47
1566	28	6
1567	0	53
1568	34	7
1569	6	35
1570	0	50
1571	39	0
1572	20	0
1573	0	33
1574	0	55
1575	41	5
1576	0	55
1577	2	32
1578	41	10
1579	41	0
1580	33	2
1581	40	0
1582	4	47
1583	0	42
1584	28	12
1585	39	3
1586	0	49
1587	21	4
1588	3	44
1589	37	0
1590	37	4
1591	2	45
1592	36	4
1593	0	53
1594	32	8
1595	0	53
1596	31	4
1597	49	0
1598	36	3
1599	37	0
1600	37	0
1601	1	49
1602	34	0
1603	31	15
1604	33	0
1605	4	43
1606	9	36
1607	36	0
1608	4	37
1609	31	4
1610	41	0
1611	0	40
1612	33	10
1613	3	34
1614	26	5
1615	0	46
1616	0	34
1617	28	3
1618	30	4
1619	0	38
1620	0	38
1621	40	6
1622	33	5
1623	35	2
1624	6	46
1625	6	56
1626	36	6
1627	21	7
1628	0	42
1629	0	38
1630	1	40
1631	2	39
1632	30	35
1633	33	0
1634	38	0
1635	35	1
1636	0	42
1637	35	0
1638	34	16
1639	3	30
1640	35	0
1641	38	0
1642	26	24
1643	21	26
1644	41	14
1645	1	44
1646	0	46
1647	29	0
1648	0	39
1649	39	9
1650	0	37
1651	42	0
1652	37	3
1653	1	42
1654	7	37
1655	0	46
1656	5	58
1657	23	8
1658	0	44
1659	34	4
1660	40	3
1661	0	46
1662	5	51
1663	0	46
1664	28	7
1665	0	49
1666	29	0
1667	0	45
1668	30	14
1669	37	4
1670	0	39
1671	42	0
1672	0	48
1673	1	55
1674	34	7
1675	9	45
1676	2	49
1677	40	0
1678	7	30
1679	0	39
1680	0	50
1681	45	0
1682	37	10
1683	3	49
1684	34	0
1685	34	0
1686	29	4
1687	3	37
1688	29	3
1689	27	6
1690	16	14
1691	35	10
1692	0	42
1693	0	41
1694	0	53
1695	0	43
1696	0	51
1697	28	0
1698	0	34
1699	25	0
1700	0	49
1701	37	6
1702	29	4
1703	0	50
1704	41	3
1705	4	32
1706	32	7
1707	2	50
1708	0	42
1709	0	52
1710	0	37
1711	27	5
1712	32	11
1713	6	49
1714	0	51
1715	35	0
1716	0	52
1717	4	31
1718	0	38
1719	0	48
1720	5	42
1721	34	0
1722	0	43
1723	35	9
1724	0	43
1725	31	0
1726	41	0
1727	0	54
1728	35	5
1729	25	13
1730	33	0
1731	0	45
1732	39	4
1733	0	38
1734	8	41
1735	31	8
1736	24	0
1737	37	0
1738	0	58
1739	0	42
1740	5	58
1741	33	0
1742	18	28
1743	32	0
1744	24	11
1745	0	40
1746	0	46
1747	30	0
1748	0	57
1749	0	44
1750	0	41
1751	27	0
1752	32	0
1753	5	41
1754	5	47
1755	38	0
1756	36	0
1757	1	53
1758	31	0
1759	29	0
1760	28	0
1761	40	0
1762	34	5
1763	0	40
1764	39	5
1765	0	49
1766	0	51
1767	0	44
1768	0	39
1769	42	11
1770	37	0
1771	0	48
1772	23	5
1773	7	43
1774	0	50
1775	35	1
1776	32	6
1777	31	0
1778	33	0
1779	2	52
1780	23	0
1781	0	51
1782	2	40
1783	0	50
1784	32	2
1785	0	35
1786	20	27
1787	5	49
1788	0	47
1789	1	39
1790	31	4
1791	0	53
1792	39	7
1793	3	49
1794	0	42
1795	40	0
1796	2	45
1797	39	0
1798	39	3
1799	5	46
1800	32	1
1801	32	21
1802	32	5
1803	3	45
1804	11	21
1805	29	0
1806	23	25
1807	36	0
1808	36	0
1809	38	0
1810	30	0
1811	31	0
1812	2	46
1813	27	4
1814	0	50
1815	16	10
1816	26	1
1817	0	52
1818	5	40
1819	32	4
1820	32	11
1821	27	4
1822	35	4
1823	38	11
1824	5	42
1825	40	0
1826	31	9
1827	42	0
1828	28	0
1829	4	60
1830	24	0
1831	2	48
1832	0	42
1833	35	0
1834	0	33
1835	25	0
1836	37	2
1837	12	49
1838	1	46
1839	4	30
1840	40	0
1841	40	0
1842	6	42
1843	31	0
1844	39	9
1845	44	1
1846	35	3
1847	40	0
1848	9	39
1849	29	0
1850	0	47
1851	39	0
1852	37	0
1853	9	42
1854	0	46
1855	0	46
1856	0	57
1857	28	10
1858	37	0
1859	27	6
1860	11	49
1861	0	42
1862	0	48
1863	30	1
1864	47	0
1865	0	49
1866	3	34
1867	0	39
1868	0	60
1869	0	37
1870	0	40
1871	33	4
1872	0	42
1873	30	4
1874	22	7
1875	44	2
1876	0	39
1877	46	0
1878	0	50
1879	36	13
1880	0	56
1881	41	0
1882	0	39
1883	3	38
1884	32	0
1885	30	2
1886	0	44
1887	35	3
1888	42	0
1889	0	41
1890	0	51
1891	2	41
1892	0	54
1893	0	42
1894	41	0
1895	0	45
1896	29	12
1897	39	2
1898	26	32
1899	2	53
1900	25	4
1901	34	1
1902	0	32
1903	6	44
1904	32	0
1905	28	0
1906	0	55
1907	30	0
1908	0	35
1909	6	42
1910	40	0
1911	2	41
1912	36	0
1913	0	51
1914	0	33
1915	43	0
1916	0	43
1917	0	49
1918	26	0
1919	42	2
1920	38	8
1921	2	37
1922	40	11
1923	10	49
1924	31	3
1925	29	1
1926	0	43
1927	0	36
1928	27	6
1929	29	0
1930	38	0
1931	0	40
1932	30	0
1933	35	0
1934	33	3
1935	30	0
1936	40	1
1937	0	37
1938	0	52
1939	0	39
1940	0	51
1941	29	4
1942	27	1
1943	25	12
1944	12	40
1945	2	36
1946	0	41
1947	14	29
1948	29	0
1949	0	45
1950	0	44
1951	13	34
1952	41	3
1953	22	31
1954	37	0
1955	29	2
1956	28	3
1957	29	0
1958	24	3
1959	0	58
1960	10	36
1961	24	2
1962	0	32
1963	25	6
1964	34	0
1965	7	41
1966	42	0
1967	1	45
1968	0	48
1969	0	38
1970	0	41
1971	15	21
1972	29	8
1973	0	34
1974	0	29
1975	35	0
1976	24	17
1977	29	2
1978	27	0
1979	31	8
1980	29	8
1981	30	1
1982	25	2
1983	2	41
1984	34	0
1985	0	39
1986	0	41
1987	0	45
1988	23	0
1989	31	11
1990	42	4
1991	35	4
1992	27	17
1993	38	8
1994	34	0
1995	4	49
1996	31	11
1997	42	0
1998	1	56
1999	2	40
[truncated: 8,001 more rows]
