# Supplementary material for: Generalized method of moments for estimating parameters of stochastic reaction networks
Source: BMC Syst Biol. 2016 Oct 21;10:98. doi: 10.1186/s12918-016-0342-8 (PMC5073941; doi:10.1186/s12918-016-0342-8)
Supplement: Additional file 2 — Matlab code and data. This file contains the Matlab codes and samples which were used to produce the results. (GZ 9349 kb) [file 12918_2016_342_MOESM2_ESM.gz › Data/Gene Expression/samples/t01049.csv]

1	12
2	19
3	10
4	10
5	10
6	12
7	19
8	19
9	10
10	10
11	17
12	10
13	25
14	29
15	25
16	18
17	10
18	29
19	15
20	10
21	12
22	20
23	11
24	18
25	12
26	18
27	18
28	16
29	20
30	12
31	19
32	13
33	31
34	16
35	12
36	15
37	10
38	11
39	16
40	25
41	10
42	15
43	15
44	14
45	17
46	19
47	11
48	14
49	15
50	16
51	12
52	10
53	16
54	21
55	32
56	10
57	16
58	15
59	12
60	16
61	10
62	16
63	11
64	21
65	11
66	14
67	11
68	16
69	12
70	18
71	13
72	18
73	18
74	17
75	15
76	13
77	24
78	10
79	20
80	16
81	20
82	16
83	21
84	10
85	17
86	17
87	22
88	13
89	11
90	10
91	22
92	13
93	18
94	24
95	20
96	19
97	18
98	18
99	16
100	21
101	16
102	15
103	10
104	12
105	13
106	11
107	15
108	12
109	23
110	10
111	16
112	25
113	13
114	19
115	10
116	21
117	15
118	13
119	11
120	11
121	12
122	25
123	12
124	15
125	11
126	12
127	13
128	10
129	14
130	26
131	21
132	20
133	12
134	16
135	13
136	12
137	19
138	12
139	15
140	13
141	15
142	13
143	20
144	17
145	18
146	20
147	11
148	12
149	10
150	21
151	10
152	16
153	23
154	17
155	15
156	12
157	14
158	17
159	14
160	12
161	18
162	14
163	12
164	19
165	13
166	27
167	16
168	22
169	10
170	10
171	32
172	11
173	10
174	10
175	12
176	11
177	17
178	12
179	10
180	12
181	14
182	18
183	22
184	10
185	15
186	19
187	30
188	11
189	16
190	17
191	13
192	10
193	11
194	10
195	16
196	18
197	10
198	14
199	13
200	13
201	16
202	19
203	11
204	11
205	10
206	17
207	28
208	15
209	24
210	10
211	15
212	12
213	14
214	14
215	13
216	14
217	11
218	14
219	12
220	14
221	13
222	12
223	10
224	13
225	10
226	10
227	13
228	19
229	20
230	10
231	24
232	18
233	23
234	20
235	11
236	11
237	13
238	10
239	20
240	13
241	16
242	15
243	12
244	12
245	24
246	12
247	10
248	13
249	10
250	23
251	14
252	16
253	16
254	21
255	12
256	21
257	13
258	14
259	12
260	13
261	14
262	13
263	10
264	31
265	17
266	11
267	18
268	17
269	20
270	16
271	10
272	18
273	11
274	25
275	13
276	14
277	17
278	15
279	23
280	18
281	23
282	24
283	18
284	12
285	15
286	14
287	18
288	13
289	10
290	12
291	16
292	17
293	13
294	10
295	28
296	19
297	15
298	11
299	10
300	17
301	14
302	11
303	13
304	19
305	20
306	10
307	21
308	18
309	11
310	10
311	16
312	12
313	21
314	22
315	21
316	11
317	12
318	12
319	21
320	37
321	12
322	18
323	10
324	20
325	12
326	13
327	23
328	15
329	11
330	11
331	11
332	22
333	11
334	16
335	12
336	15
337	16
338	24
339	18
340	13
341	10
342	14
343	16
344	10
345	19
346	15
347	19
348	10
349	15
350	12
351	10
352	15
353	10
354	12
355	21
356	18
357	26
358	14
359	12
360	10
361	10
362	17
363	14
364	15
365	13
366	10
367	14
368	15
369	20
370	10
371	20
372	12
373	23
374	14
375	10
376	13
377	10
378	12
379	13
380	24
381	16
382	26
383	17
384	18
385	17
386	13
387	25
388	10
389	11
390	26
391	13
392	10
393	10
394	20
395	13
396	30
397	13
398	13
399	13
400	16
401	12
402	17
403	13
404	21
405	18
406	12
407	17
408	13
409	20
410	20
411	19
412	16
413	20
414	13
415	16
416	18
417	14
418	16
419	15
420	12
421	24
422	17
423	14
424	19
425	16
426	11
427	14
428	13
429	11
430	10
431	11
432	10
433	10
434	18
435	13
436	19
437	16
438	14
439	25
440	15
441	14
442	17
443	12
444	13
445	17
446	14
447	12
448	19
449	19
450	10
451	16
452	10
453	10
454	17
455	10
456	13
457	10
458	25
459	17
460	11
461	19
462	25
463	16
464	12
465	12
466	18
467	21
468	10
469	19
470	11
471	16
472	19
473	16
474	12
475	16
476	14
477	15
478	10
479	11
480	16
481	10
482	13
483	16
484	11
485	13
486	21
487	10
488	10
489	17
490	13
491	10
492	14
493	19
494	16
495	13
496	21
497	21
498	14
499	22
500	18
501	19
502	23
503	16
504	10
505	16
506	10
507	10
508	19
509	13
510	10
511	23
512	16
513	22
514	18
515	19
516	22
517	13
518	11
519	10
520	12
521	13
522	10
523	16
524	19
525	18
526	19
527	10
528	12
529	22
530	15
531	19
532	21
533	25
534	12
535	11
536	17
537	15
538	10
539	10
540	14
541	15
542	25
543	23
544	16
545	11
546	14
547	14
548	13
549	11
550	12
551	22
552	10
553	10
554	19
555	14
556	20
557	10
558	14
559	22
560	13
561	10
562	22
563	20
564	16
565	15
566	12
567	18
568	13
569	25
570	12
571	20
572	18
573	17
574	12
575	11
576	19
577	11
578	16
579	20
580	11
581	10
582	11
583	16
584	11
585	13
586	12
587	11
588	15
589	13
590	15
591	11
592	10
593	18
594	11
595	18
596	19
597	10
598	17
599	18
600	10
601	16
602	14
603	15
604	16
605	24
606	11
607	18
608	10
609	14
610	10
611	11
612	23
613	15
614	10
615	10
616	12
617	15
618	15
619	10
620	18
621	15
622	12
623	19
624	12
625	12
626	20
627	21
628	16
629	21
630	11
631	16
632	10
633	12
634	10
635	21
636	13
637	24
638	10
639	12
640	14
641	11
642	10
643	15
644	17
645	14
646	15
647	10
648	11
649	11
650	19
651	11
652	12
653	12
654	18
655	18
656	12
657	23
658	21
659	10
660	10
661	10
662	16
663	10
664	14
665	15
666	10
667	10
668	28
669	15
670	26
671	14
672	17
673	12
674	18
675	11
676	17
677	14
678	16
679	17
680	10
681	12
682	28
683	10
684	21
685	13
686	13
687	18
688	23
689	18
690	22
691	10
692	11
693	13
694	12
695	21
696	10
697	17
698	14
699	22
700	10
701	18
702	15
703	10
704	17
705	17
706	10
707	10
708	20
709	20
710	23
711	23
712	12
713	13
714	22
715	14
716	22
717	17
718	15
719	10
720	15
721	11
722	13
723	16
724	12
725	16
726	24
727	21
728	21
729	17
730	26
731	19
732	15
733	20
734	16
735	18
736	10
737	17
738	20
739	20
740	10
741	10
742	23
743	16
744	10
745	16
746	13
747	15
748	11
749	10
750	19
751	21
752	12
753	12
754	11
755	11
756	19
757	10
758	11
759	10
760	21
761	10
762	20
763	10
764	33
765	15
766	11
767	14
768	17
769	10
770	12
771	22
772	12
773	22
774	16
775	32
776	18
777	11
778	10
779	12
780	10
781	13
782	10
783	17
784	15
785	14
786	19
787	22
788	15
789	17
790	10
791	19
792	14
793	28
794	13
795	18
796	15
797	13
798	12
799	18
800	19
801	15
802	10
803	14
804	15
805	10
806	18
807	10
808	10
809	17
810	11
811	10
812	10
813	16
814	11
815	10
816	10
817	13
818	17
819	11
820	17
821	12
822	14
823	11
824	12
825	24
826	17
827	10
828	12
829	12
830	13
831	10
832	22
833	12
834	11
835	14
836	15
837	25
838	10
839	16
840	23
841	13
842	10
843	10
844	24
845	13
846	11
847	10
848	10
849	16
850	11
851	13
852	14
853	13
854	12
855	10
856	10
857	12
858	12
859	20
860	24
861	14
862	16
863	21
864	13
865	13
866	10
867	22
868	13
869	14
870	10
871	25
872	11
873	17
874	18
875	20
876	23
877	14
878	20
879	21
880	16
881	12
882	15
883	10
884	16
885	15
886	14
887	10
888	17
889	10
890	18
891	17
892	14
893	14
894	13
895	12
896	18
897	10
898	11
899	12
900	15
901	12
902	17
903	15
904	10
905	16
906	17
907	10
908	10
909	14
910	15
911	13
912	26
913	10
914	19
915	22
916	20
917	15
918	26
919	17
920	11
921	13
922	10
923	11
924	15
925	14
926	20
927	11
928	12
929	13
930	15
931	24
932	29
933	10
934	20
935	26
936	19
937	11
938	19
939	13
940	15
941	16
942	16
943	17
944	13
945	12
946	10
947	12
948	12
949	10
950	17
951	20
952	18
953	13
954	16
955	22
956	11
957	10
958	20
959	10
960	20
961	30
962	14
963	25
964	14
965	16
966	19
967	12
968	14
969	18
970	14
971	10
972	16
973	30
974	10
975	10
976	11
977	10
978	14
979	20
980	23
981	13
982	13
983	10
984	13
985	16
986	16
987	12
988	15
989	14
990	10
991	21
992	11
993	12
994	22
995	11
996	16
997	16
998	12
999	19
1000	14
1001	15
1002	14
1003	25
1004	19
1005	16
1006	13
1007	19
1008	10
1009	19
1010	11
1011	22
1012	11
1013	13
1014	13
1015	15
1016	13
1017	11
1018	15
1019	11
1020	12
1021	15
1022	12
1023	15
1024	12
1025	20
1026	12
1027	20
1028	16
1029	22
1030	13
1031	18
1032	20
1033	12
1034	13
1035	16
1036	13
1037	10
1038	13
1039	17
1040	10
1041	10
1042	20
1043	10
1044	20
1045	20
1046	17
1047	23
1048	15
1049	20
1050	19
1051	20
1052	16
1053	13
1054	22
1055	10
1056	22
1057	12
1058	18
1059	19
1060	20
1061	18
1062	10
1063	12
1064	22
1065	10
1066	17
1067	19
1068	10
1069	10
1070	14
1071	10
1072	10
1073	12
1074	22
1075	17
1076	22
1077	14
1078	12
1079	17
1080	12
1081	16
1082	12
1083	11
1084	13
1085	12
1086	14
1087	17
1088	11
1089	21
1090	19
1091	12
1092	12
1093	20
1094	13
1095	26
1096	25
1097	12
1098	13
1099	11
1100	14
1101	13
1102	13
1103	11
1104	15
1105	12
1106	10
1107	16
1108	18
1109	24
1110	29
1111	10
1112	18
1113	10
1114	16
1115	10
1116	11
1117	18
1118	12
1119	11
1120	27
1121	10
1122	10
1123	23
1124	13
1125	17
1126	10
1127	12
1128	18
1129	13
1130	13
1131	21
1132	14
1133	20
1134	10
1135	10
1136	22
1137	17
1138	20
1139	15
1140	10
1141	18
1142	17
1143	19
1144	14
1145	17
1146	33
1147	12
1148	16
1149	12
1150	24
1151	14
1152	18
1153	10
1154	20
1155	23
1156	22
1157	15
1158	15
1159	17
1160	13
1161	10
1162	10
1163	14
1164	23
1165	19
1166	16
1167	16
1168	34
1169	18
1170	13
1171	19
1172	21
1173	18
1174	10
1175	10
1176	26
1177	10
1178	10
1179	10
1180	12
1181	13
1182	15
1183	13
1184	25
1185	13
1186	17
1187	13
1188	17
1189	11
1190	23
1191	10
1192	17
1193	12
1194	10
1195	11
1196	16
1197	12
1198	12
1199	12
1200	10
1201	26
1202	15
1203	18
1204	15
1205	11
1206	23
1207	14
1208	18
1209	19
1210	10
1211	14
1212	18
1213	10
1214	10
1215	14
1216	16
1217	10
1218	20
1219	23
1220	24
1221	13
1222	13
1223	14
1224	20
1225	12
1226	20
1227	19
1228	20
1229	18
1230	14
1231	21
1232	14
1233	10
1234	13
1235	12
1236	10
1237	22
1238	21
1239	19
1240	10
1241	11
1242	15
1243	12
1244	13
1245	13
1246	10
1247	16
1248	12
1249	11
1250	18
1251	12
1252	15
1253	10
1254	10
1255	13
1256	14
1257	13
1258	20
1259	10
1260	21
1261	10
1262	32
1263	16
1264	12
1265	11
1266	23
1267	16
1268	32
1269	18
1270	14
1271	23
1272	12
1273	15
1274	11
1275	10
1276	10
1277	18
1278	11
1279	14
1280	10
1281	10
1282	10
1283	10
1284	18
1285	10
1286	13
1287	16
1288	19
1289	10
1290	11
1291	11
1292	11
1293	17
1294	14
1295	23
1296	10
1297	15
1298	10
1299	17
1300	12
1301	10
1302	17
1303	16
1304	18
1305	17
1306	11
1307	15
1308	10
1309	26
1310	14
1311	14
1312	10
1313	13
1314	27
1315	12
1316	19
1317	10
1318	17
1319	10
1320	17
1321	10
1322	16
1323	22
1324	10
1325	11
1326	10
1327	22
1328	14
1329	11
1330	10
1331	21
1332	14
1333	11
1334	25
1335	12
1336	21
1337	21
1338	12
1339	20
1340	16
1341	16
1342	16
1343	16
1344	14
1345	13
1346	10
1347	25
1348	11
1349	10
1350	13
1351	13
1352	20
1353	10
1354	16
1355	10
1356	10
1357	14
1358	15
1359	20
1360	20
1361	22
1362	14
1363	17
1364	10
1365	20
1366	17
1367	14
1368	26
1369	20
1370	20
1371	16
1372	19
1373	14
1374	16
1375	21
1376	10
1377	12
1378	11
1379	16
1380	10
1381	13
1382	12
1383	15
1384	13
1385	11
1386	13
1387	16
1388	13
1389	13
1390	24
1391	14
1392	13
1393	16
1394	16
1395	11
1396	11
1397	16
1398	17
1399	30
1400	14
1401	14
1402	15
1403	13
1404	19
1405	11
1406	14
1407	20
1408	25
1409	19
1410	17
1411	13
1412	14
1413	18
1414	18
1415	13
1416	22
1417	10
1418	12
1419	15
1420	13
1421	14
1422	13
1423	14
1424	16
1425	12
1426	10
1427	10
1428	22
1429	14
1430	10
1431	12
1432	10
1433	13
1434	19
1435	14
1436	10
1437	14
1438	17
1439	22
1440	31
1441	15
1442	10
1443	16
1444	13
1445	12
1446	15
1447	10
1448	11
1449	21
1450	14
1451	29
1452	14
1453	14
1454	11
1455	11
1456	16
1457	25
1458	14
1459	27
1460	20
1461	14
1462	15
1463	15
1464	14
1465	14
1466	25
1467	24
1468	24
1469	31
1470	10
1471	13
1472	20
1473	23
1474	10
1475	10
1476	13
1477	12
1478	14
1479	10
1480	15
1481	11
1482	17
1483	12
1484	24
1485	26
1486	20
1487	13
1488	10
1489	16
1490	11
1491	15
1492	16
1493	33
1494	16
1495	16
1496	15
1497	10
1498	22
1499	11
1500	12
1501	15
1502	14
1503	15
1504	12
1505	14
1506	22
1507	11
1508	16
1509	15
1510	27
1511	40
1512	25
1513	10
1514	10
1515	12
1516	19
1517	21
1518	10
1519	11
1520	12
1521	26
1522	20
1523	17
1524	19
1525	17
1526	17
1527	11
1528	22
1529	11
1530	17
1531	18
1532	12
1533	19
1534	13
1535	11
1536	16
1537	13
1538	10
1539	19
1540	11
1541	12
1542	13
1543	16
1544	11
1545	12
1546	12
1547	19
1548	13
1549	14
1550	14
1551	18
1552	13
1553	10
1554	15
1555	13
1556	19
1557	22
1558	14
1559	20
1560	12
1561	11
1562	11
1563	20
1564	10
1565	10
1566	10
1567	13
1568	12
1569	12
1570	12
1571	13
1572	10
1573	12
1574	15
1575	21
1576	13
1577	11
1578	23
1579	14
1580	24
1581	13
1582	13
1583	27
1584	24
1585	18
1586	10
1587	10
1588	13
1589	15
1590	16
1591	18
1592	10
1593	15
1594	22
1595	23
1596	14
1597	10
1598	11
1599	27
1600	16
1601	13
1602	19
1603	18
1604	10
1605	13
1606	22
1607	13
1608	10
1609	11
1610	10
1611	16
1612	17
1613	13
1614	12
1615	18
1616	25
1617	12
1618	13
1619	10
1620	14
1621	19
1622	13
1623	11
1624	19
1625	10
1626	21
1627	23
1628	15
1629	15
1630	21
1631	14
1632	10
1633	12
1634	15
1635	15
1636	10
1637	14
1638	10
1639	14
1640	12
1641	24
1642	10
1643	12
1644	10
1645	12
1646	12
1647	13
1648	15
1649	16
1650	13
1651	14
1652	12
1653	12
1654	13
1655	18
1656	11
1657	17
1658	22
1659	21
1660	13
1661	17
1662	17
1663	26
1664	23
1665	13
1666	14
1667	13
1668	13
1669	17
1670	16
1671	15
1672	20
1673	15
1674	14
1675	29
1676	10
1677	28
1678	16
1679	26
1680	16
1681	10
1682	15
1683	21
1684	10
1685	18
1686	13
1687	10
1688	10
1689	10
1690	23
1691	11
1692	13
1693	11
1694	10
1695	10
1696	16
1697	28
1698	23
1699	18
1700	11
1701	10
1702	13
1703	11
1704	15
1705	17
1706	27
1707	32
1708	13
1709	20
1710	10
1711	15
1712	14
1713	14
1714	16
1715	16
1716	11
1717	13
1718	10
1719	13
1720	23
1721	19
1722	12
1723	16
1724	18
1725	18
1726	21
1727	22
1728	10
1729	12
1730	10
1731	18
1732	12
1733	23
1734	13
1735	14
1736	10
1737	13
1738	21
1739	18
1740	13
1741	14
1742	25
1743	16
1744	12
1745	16
1746	19
1747	16
1748	17
1749	10
1750	14
1751	15
1752	14
1753	10
1754	17
1755	23
1756	22
1757	20
1758	10
1759	19
1760	13
1761	20
1762	10
1763	10
1764	12
1765	11
1766	12
1767	10
1768	14
1769	18
1770	10
1771	12
1772	23
1773	12
1774	10
1775	20
1776	15
1777	15
1778	15
1779	16
1780	24
1781	12
1782	12
1783	11
1784	12
1785	13
1786	17
1787	19
1788	13
1789	28
1790	20
1791	10
1792	16
1793	18
1794	26
1795	11
1796	16
1797	21
1798	12
1799	10
1800	20
1801	20
1802	17
1803	10
1804	10
1805	10
1806	17
1807	13
1808	11
1809	10
1810	25
1811	14
1812	19
1813	19
1814	22
1815	17
1816	17
1817	22
1818	15
1819	16
1820	14
1821	17
1822	21
1823	11
1824	13
1825	20
1826	17
1827	19
1828	22
1829	10
1830	15
1831	15
1832	16
1833	35
1834	11
1835	13
1836	18
1837	10
1838	15
1839	19
1840	18
1841	21
1842	20
1843	12
1844	12
1845	11
1846	14
1847	15
1848	18
1849	10
1850	22
1851	18
1852	19
1853	10
1854	25
1855	19
1856	18
1857	23
1858	21
1859	10
1860	10
1861	10
1862	13
1863	13
1864	15
1865	12
1866	13
1867	16
1868	18
1869	11
1870	14
1871	16
1872	15
1873	15
1874	13
1875	16
1876	22
1877	20
1878	13
1879	22
1880	25
1881	10
1882	10
1883	18
1884	15
1885	18
1886	13
1887	13
1888	11
1889	11
1890	14
1891	31
1892	15
1893	12
1894	10
1895	10
1896	12
1897	15
1898	10
1899	17
1900	14
1901	15
1902	11
1903	11
1904	11
1905	17
1906	22
1907	10
1908	19
1909	16
1910	11
1911	12
1912	15
1913	21
1914	14
1915	10
1916	17
1917	13
1918	13
1919	29
1920	24
1921	12
1922	19
1923	19
1924	10
1925	23
1926	15
1927	25
1928	10
1929	11
1930	15
1931	21
1932	19
1933	10
1934	14
1935	18
1936	17
1937	19
1938	20
1939	14
1940	15
1941	18
1942	10
1943	11
1944	13
1945	11
1946	23
1947	19
1948	22
1949	18
1950	10
1951	20
1952	10
1953	11
1954	16
1955	22
1956	17
1957	17
1958	15
1959	12
1960	13
1961	18
1962	17
1963	12
1964	13
1965	10
1966	13
1967	13
1968	14
1969	15
1970	11
1971	17
1972	12
1973	23
1974	16
1975	10
1976	12
1977	13
1978	12
1979	14
1980	12
1981	14
1982	10
1983	13
1984	13
1985	20
1986	14
1987	21
1988	14
1989	12
1990	21
1991	17
1992	16
1993	11
1994	20
1995	17
1996	29
1997	21
1998	16
1999	16
2000	16
[truncated: 8,000 more rows]
