# Supplementary material for: Generalized method of moments for estimating parameters of stochastic reaction networks
Source: BMC Syst Biol. 2016 Oct 21;10:98. doi: 10.1186/s12918-016-0342-8 (PMC5073941; doi:10.1186/s12918-016-0342-8)
Supplement: Additional file 2 — Matlab code and data. This file contains the Matlab codes and samples which were used to produce the results. (GZ 9349 kb) [file 12918_2016_342_MOESM2_ESM.gz › Data/Exclusive Switch/samples/27/t003.csv]

trajectory	P1	P2
1	16	100
2	74	2
3	88	8
4	0	102
5	68	0
6	76	3
7	71	3
8	67	13
9	67	16
10	4	99
11	30	79
12	1	116
13	5	111
14	80	8
15	84	1
16	87	3
17	69	4
18	3	111
19	1	109
20	76	0
21	70	28
22	85	0
23	68	6
24	1	111
25	3	124
26	3	106
27	0	111
28	0	113
29	2	108
30	71	7
31	83	4
32	97	2
33	71	10
34	76	0
35	84	0
36	4	87
37	74	8
38	0	97
39	79	0
40	88	0
41	81	0
42	87	3
43	3	97
44	68	12
45	0	108
46	32	78
47	0	112
48	1	127
49	78	3
50	0	116
51	3	108
52	75	2
53	4	107
54	69	4
55	79	6
56	0	124
57	2	110
58	77	1
59	10	101
60	69	2
61	0	108
62	4	97
63	0	122
64	9	108
65	2	112
66	0	102
67	1	91
68	3	94
69	4	110
70	2	101
71	1	104
72	92	1
73	91	0
74	11	93
75	1	126
76	6	119
77	1	124
78	85	3
79	67	0
80	1	103
81	2	90
82	62	15
83	0	95
84	0	101
85	87	3
86	80	0
87	89	2
88	73	0
89	2	96
90	72	2
91	69	12
92	5	103
93	6	113
94	4	118
95	0	115
96	3	113
97	2	97
98	0	97
99	78	14
100	78	4
101	3	108
102	1	102
103	0	100
104	1	111
105	2	104
106	5	101
107	0	92
108	86	0
109	86	0
110	0	105
111	67	0
112	53	23
113	4	100
114	1	109
115	78	1
116	1	103
117	0	98
118	85	8
119	81	2
120	81	0
121	6	117
122	96	0
123	73	2
124	12	96
125	3	129
126	78	6
127	96	0
128	80	5
129	0	98
130	73	8
131	4	88
132	4	107
133	0	112
134	78	0
135	0	98
136	0	91
137	0	101
138	81	7
139	61	34
140	0	92
141	79	0
142	101	0
143	65	0
144	71	16
145	23	94
146	73	2
147	0	105
148	0	106
149	44	48
150	60	14
151	0	88
152	3	111
153	83	0
154	80	8
155	0	120
156	80	5
157	4	107
158	80	0
159	71	2
160	1	103
161	79	0
162	73	2
163	0	119
164	2	92
165	3	93
166	34	74
167	0	122
168	0	105
169	0	96
170	0	90
171	1	113
172	81	1
173	0	117
174	4	116
175	1	112
176	1	117
177	94	0
178	4	111
179	82	2
180	97	8
181	87	9
182	0	90
183	0	112
184	1	94
185	73	5
186	71	1
187	84	2
188	83	2
189	77	6
190	84	0
191	0	84
192	10	96
193	88	0
194	85	0
195	59	5
196	86	4
197	84	0
198	0	93
199	1	108
200	0	102
201	81	0
202	69	0
203	85	3
204	65	23
205	2	100
206	5	106
207	7	93
208	0	126
209	74	6
210	79	5
211	86	7
212	83	0
213	69	5
214	1	101
215	0	127
216	84	3
217	1	105
218	90	1
219	0	95
220	1	92
221	93	0
222	4	109
223	0	101
224	26	66
225	0	107
226	77	0
227	85	0
228	0	107
229	95	3
230	0	89
231	60	23
232	86	0
233	76	5
234	5	108
235	85	0
236	0	91
237	82	0
238	73	0
239	75	2
240	82	2
241	3	98
242	71	3
243	83	1
244	67	0
245	0	102
246	71	3
247	73	0
248	79	1
249	1	107
250	2	117
251	1	111
252	3	108
253	5	96
254	76	0
255	65	3
256	0	85
257	66	9
258	1	111
259	74	0
260	83	0
261	86	0
262	2	112
263	0	94
264	0	113
265	4	116
266	6	107
267	0	101
268	79	0
269	11	123
270	1	99
271	61	0
272	6	114
273	1	108
274	70	2
275	2	103
276	84	9
277	0	100
278	8	114
279	81	4
280	63	15
281	80	0
282	3	104
283	1	115
284	0	116
285	82	0
286	6	99
287	0	104
288	0	105
289	2	86
290	1	105
291	1	103
292	75	0
293	84	1
294	77	0
295	0	115
296	69	3
297	91	0
298	76	2
299	3	96
300	74	0
301	4	109
302	93	0
303	80	0
304	71	4
305	2	116
306	1	115
307	0	106
308	83	10
309	5	120
310	86	0
311	0	92
312	80	0
313	0	106
314	0	111
315	66	1
316	83	0
317	0	114
318	72	1
319	2	95
320	0	98
321	0	112
322	84	0
323	4	96
324	77	4
325	85	0
326	3	111
327	0	107
328	62	2
329	0	96
330	70	2
331	78	0
332	7	108
333	77	0
334	81	0
335	71	0
336	7	86
337	2	118
338	93	0
339	3	81
340	78	3
341	4	96
342	76	3
343	3	88
344	0	98
345	1	114
346	0	89
347	89	0
348	1	109
349	5	117
350	0	118
351	71	0
352	1	110
353	63	4
354	70	10
355	3	94
356	78	1
357	55	36
358	0	116
359	1	95
360	67	0
361	89	4
362	2	91
363	91	4
364	69	1
365	80	0
366	0	92
367	1	96
368	6	120
369	96	4
370	0	98
371	72	8
372	0	115
373	73	6
374	5	113
375	92	2
376	92	0
377	73	6
378	68	7
379	2	100
380	0	104
381	87	0
382	1	107
383	1	95
384	0	116
385	80	0
386	81	2
387	86	0
388	88	1
389	1	94
390	78	1
391	81	6
392	3	113
393	89	0
394	89	8
395	77	5
396	0	105
397	1	90
398	0	119
399	0	106
400	11	106
401	80	6
402	84	0
403	33	82
404	89	0
405	0	115
406	69	10
407	2	109
408	92	1
409	72	0
410	59	0
411	55	54
412	2	96
413	89	7
414	87	5
415	82	3
416	79	3
417	3	98
418	4	106
419	62	28
420	80	2
421	0	116
422	0	102
423	0	128
424	82	8
425	44	62
426	75	0
427	7	95
428	4	118
429	91	5
430	0	97
431	4	91
432	82	9
433	81	0
434	3	110
435	7	104
436	70	0
437	67	0
438	0	115
439	85	0
440	96	0
441	81	0
442	86	6
443	0	107
444	3	103
445	6	90
446	1	103
447	0	79
448	2	106
449	0	120
450	2	116
451	3	108
452	4	110
453	0	108
454	8	100
455	95	0
456	0	123
457	0	109
458	85	0
459	83	1
460	0	103
461	6	86
462	1	108
463	70	0
464	23	57
465	1	119
466	2	103
467	0	86
468	76	12
469	78	0
470	66	28
471	0	103
472	87	2
473	5	91
474	81	5
475	68	2
476	83	0
477	79	3
478	79	5
479	3	109
480	87	7
481	74	0
482	67	0
483	0	118
484	77	3
485	1	95
486	9	93
487	74	6
488	92	1
489	0	115
490	86	8
491	76	6
492	86	0
493	65	9
494	66	0
495	8	101
496	72	10
497	1	114
498	0	96
499	87	3
500	70	0
501	61	0
502	5	107
503	66	4
504	0	109
505	71	0
506	3	130
507	0	108
508	59	7
509	98	0
510	0	108
511	76	8
512	0	113
513	0	109
514	73	10
515	87	1
516	70	12
517	67	0
518	77	1
519	0	111
520	75	6
521	2	109
522	79	5
523	4	119
524	80	2
525	1	124
526	47	36
527	82	2
528	5	107
529	62	25
530	0	104
531	1	97
532	75	1
533	95	0
534	89	0
535	82	2
536	88	0
537	0	115
538	1	102
539	78	2
540	72	0
541	74	3
542	75	1
543	1	97
544	0	92
545	83	0
546	83	3
547	83	5
548	66	8
549	5	90
550	1	105
551	0	113
552	93	7
553	5	95
554	2	107
555	81	5
556	86	1
557	74	0
558	3	101
559	87	0
560	97	0
561	2	120
562	1	99
563	0	125
564	2	106
565	85	0
566	0	100
567	74	5
568	0	101
569	69	21
570	0	93
571	2	111
572	3	100
573	68	1
574	93	2
575	78	0
576	68	34
577	73	0
578	81	1
579	20	95
580	72	14
581	7	90
582	85	2
583	6	106
584	65	0
585	2	97
586	4	92
587	82	0
588	0	103
589	85	0
590	0	98
591	3	102
592	4	134
593	0	101
594	77	2
595	0	113
596	3	102
597	91	3
598	81	1
599	78	2
600	1	104
601	78	5
602	12	93
603	78	0
604	1	98
605	80	0
606	74	0
607	0	101
608	86	5
609	0	101
610	73	0
611	82	1
612	3	99
613	90	0
614	71	13
615	81	0
616	76	3
617	71	0
618	0	120
619	2	112
620	12	77
621	81	4
622	94	6
623	79	0
624	87	5
625	4	103
626	0	95
627	72	6
628	0	125
629	69	2
630	2	115
631	0	105
632	65	12
633	4	97
634	2	112
635	0	82
636	71	0
637	57	6
638	59	15
639	0	91
640	0	86
641	0	102
642	0	90
643	101	3
644	1	117
645	1	114
646	66	0
647	77	3
648	1	110
649	81	9
650	0	122
651	0	112
652	76	0
653	84	0
654	0	91
655	70	1
656	0	93
657	4	109
658	86	0
659	4	90
660	81	2
661	4	100
662	67	19
663	0	118
664	91	1
665	82	1
666	0	91
667	1	117
668	10	116
669	78	2
670	3	118
671	81	0
672	79	0
673	4	96
674	6	91
675	81	5
676	79	5
677	3	112
678	4	98
679	2	97
680	83	2
681	73	4
682	2	101
683	64	6
684	0	111
685	60	7
686	74	0
687	1	93
688	3	109
689	85	0
690	68	8
691	3	107
692	0	98
693	0	113
694	0	115
695	29	70
696	85	2
697	2	117
698	72	9
699	0	107
700	0	107
701	79	0
702	0	102
703	60	10
704	76	4
705	0	111
706	0	113
707	76	8
708	77	7
709	62	22
710	102	12
711	5	96
712	67	7
713	90	0
714	3	86
715	72	0
716	0	86
717	83	5
718	69	18
719	88	2
720	67	0
721	92	0
722	83	8
723	82	3
724	77	2
725	0	116
726	4	113
727	93	7
728	0	91
729	1	97
730	6	104
731	82	2
732	4	106
733	0	98
734	0	105
735	0	102
736	79	0
737	65	0
738	0	96
739	0	100
740	83	7
741	74	8
742	65	24
743	3	109
744	70	2
745	0	112
746	0	101
747	95	1
748	65	7
749	0	102
750	91	0
751	2	104
752	74	5
753	80	6
754	48	42
755	2	100
756	0	92
757	4	102
758	1	103
759	3	118
760	0	76
761	62	0
762	4	96
763	82	0
764	85	0
765	79	2
766	3	105
767	0	117
768	3	107
769	78	1
770	2	105
771	2	98
772	1	81
773	85	3
774	66	0
775	68	3
776	7	85
777	80	1
778	0	113
779	100	3
780	1	110
781	4	96
782	1	112
783	0	90
784	69	18
785	22	74
786	42	60
787	0	113
788	0	105
789	56	0
790	3	102
791	62	27
792	80	0
793	3	91
794	0	127
795	68	5
796	0	98
797	73	8
798	60	1
799	3	108
800	85	1
801	66	4
802	0	121
803	92	1
804	4	115
805	5	98
806	80	0
807	93	2
808	1	107
809	0	100
810	77	1
811	6	104
812	5	105
813	68	7
814	73	16
815	77	0
816	79	4
817	90	1
818	23	76
819	78	14
820	0	101
821	70	0
822	79	4
823	78	2
824	4	99
825	74	12
826	0	110
827	90	1
828	0	100
829	76	33
830	1	103
831	91	0
832	64	0
833	85	1
834	5	95
835	76	3
836	72	0
837	75	3
838	83	3
839	6	104
840	69	0
841	62	0
842	2	120
843	92	5
844	94	2
845	74	0
846	90	0
847	0	96
848	62	0
849	3	90
850	70	36
851	24	61
852	3	114
853	1	124
854	69	4
855	0	110
856	0	96
857	81	4
858	3	107
859	2	92
860	84	3
861	85	0
862	0	117
863	82	8
864	1	89
865	72	0
866	95	4
867	0	107
868	63	7
869	0	93
870	88	0
871	4	100
872	82	2
873	3	115
874	6	99
875	70	2
876	78	0
877	82	0
878	88	9
879	10	103
880	90	0
881	94	0
882	0	104
883	0	106
884	69	0
885	73	9
886	1	97
887	66	2
888	0	117
889	0	118
890	63	0
891	86	1
892	63	5
893	0	102
894	52	1
895	83	0
896	64	0
897	3	105
898	3	94
899	87	5
900	78	0
901	0	91
902	9	83
903	2	96
904	5	104
905	0	105
906	75	0
907	0	111
908	95	0
909	1	105
910	1	95
911	1	97
912	85	6
913	92	8
914	49	46
915	1	102
916	3	99
917	3	105
918	4	113
919	81	0
920	85	2
921	0	106
922	74	5
923	84	3
924	79	0
925	81	4
926	8	105
927	71	1
928	67	7
929	91	11
930	1	105
931	0	111
932	0	106
933	54	39
934	54	29
935	22	84
936	2	126
937	1	113
938	0	93
939	2	99
940	85	2
941	85	2
942	67	0
943	0	112
944	71	0
945	12	90
946	79	1
947	97	6
948	27	63
949	3	98
950	73	8
951	6	106
952	4	83
953	88	0
954	85	0
955	3	106
956	16	99
957	65	8
958	55	32
959	74	1
960	83	2
961	8	87
962	77	0
963	1	101
964	0	117
965	0	107
966	83	1
967	67	2
968	75	0
969	44	42
970	80	0
971	4	103
972	82	0
973	1	100
974	76	35
975	75	0
976	63	3
977	49	38
978	85	3
979	76	1
980	85	4
981	66	3
982	68	0
983	76	6
984	78	0
985	0	100
986	77	0
987	89	0
988	85	1
989	75	0
990	90	0
991	84	0
992	0	109
993	86	0
994	2	84
995	80	1
996	74	3
997	68	1
998	64	1
999	3	116
1000	0	110
1001	99	4
1002	77	3
1003	62	0
1004	0	108
1005	71	0
1006	3	105
1007	85	3
1008	71	1
1009	4	100
1010	69	3
1011	0	108
1012	97	0
1013	96	4
1014	76	4
1015	75	0
1016	0	108
1017	73	0
1018	87	2
1019	75	0
1020	81	0
1021	0	91
1022	61	1
1023	1	106
1024	81	0
1025	0	114
1026	76	5
1027	0	102
1028	61	1
1029	47	66
1030	82	12
1031	78	0
1032	0	109
1033	5	96
1034	61	37
1035	0	111
1036	9	117
1037	78	1
1038	4	94
1039	72	0
1040	0	102
1041	85	4
1042	86	0
1043	82	2
1044	1	104
1045	88	0
1046	87	8
1047	87	0
1048	3	129
1049	6	103
1050	0	99
1051	2	102
1052	1	106
1053	75	8
1054	2	126
1055	84	9
1056	0	98
1057	67	5
1058	78	0
1059	0	108
1060	0	108
1061	71	4
1062	57	0
1063	79	3
1064	77	0
1065	0	99
1066	76	0
1067	8	107
1068	82	0
1069	74	0
1070	77	0
1071	91	3
1072	65	0
1073	1	88
1074	2	106
1075	78	2
1076	75	0
1077	79	0
1078	2	97
1079	0	102
1080	87	0
1081	83	4
1082	78	0
1083	84	0
1084	94	0
1085	4	102
1086	0	105
1087	81	10
1088	3	123
1089	1	103
1090	87	1
1091	0	94
1092	0	111
1093	1	106
1094	65	0
1095	5	113
1096	3	103
1097	74	5
1098	80	1
1099	0	111
1100	1	117
1101	76	3
1102	1	117
1103	1	106
1104	55	0
1105	72	3
1106	75	2
1107	81	0
1108	68	4
1109	51	47
1110	0	98
1111	1	90
1112	0	108
1113	2	89
1114	80	0
1115	44	42
1116	62	1
1117	70	0
1118	1	113
1119	0	97
1120	81	1
1121	99	0
1122	54	19
1123	2	97
1124	88	6
1125	8	98
1126	84	0
1127	7	91
1128	1	108
1129	8	100
1130	69	7
1131	77	0
1132	16	95
1133	0	111
1134	3	113
1135	80	0
1136	57	0
1137	2	120
1138	65	1
1139	22	77
1140	78	0
1141	2	94
1142	85	3
1143	2	102
1144	1	113
1145	1	132
1146	80	0
1147	5	112
1148	102	3
1149	2	110
1150	80	0
1151	90	0
1152	5	113
1153	77	0
1154	0	83
1155	87	7
1156	101	5
1157	35	47
1158	67	3
1159	2	111
1160	76	13
1161	5	100
1162	0	110
1163	1	97
1164	11	108
1165	71	0
1166	66	0
1167	0	112
1168	1	106
1169	3	95
1170	3	111
1171	71	0
1172	83	4
1173	81	1
1174	1	103
1175	80	8
1176	0	93
1177	0	101
1178	17	76
1179	80	1
1180	0	126
1181	1	101
1182	7	114
1183	71	0
1184	0	116
1185	0	100
1186	78	5
1187	2	99
1188	87	1
1189	72	5
1190	0	112
1191	0	82
1192	0	94
1193	79	2
1194	79	2
1195	75	5
1196	68	5
1197	0	105
1198	74	8
1199	92	0
1200	93	0
1201	84	2
1202	91	1
1203	73	6
1204	78	7
1205	66	4
1206	0	108
1207	1	104
1208	84	6
1209	1	94
1210	0	100
1211	81	0
1212	2	103
1213	59	21
1214	77	0
1215	70	5
1216	85	4
1217	79	4
1218	74	3
1219	0	95
1220	29	58
1221	77	0
1222	3	128
1223	77	3
1224	67	2
1225	80	0
1226	67	7
1227	81	1
1228	0	92
1229	69	5
1230	0	114
1231	86	0
1232	72	2
1233	75	8
1234	4	94
1235	1	105
1236	5	106
1237	69	2
1238	75	5
1239	1	125
1240	77	4
1241	0	113
1242	79	2
1243	2	117
1244	0	108
1245	95	1
1246	58	16
1247	64	23
1248	59	26
1249	69	0
1250	0	129
1251	0	103
1252	8	90
1253	8	112
1254	2	112
1255	77	9
1256	87	0
1257	0	89
1258	56	27
1259	71	1
1260	6	94
1261	86	5
1262	11	104
1263	0	99
1264	5	93
1265	73	0
1266	73	0
1267	59	27
1268	82	0
1269	2	107
1270	0	93
1271	2	103
1272	1	104
1273	0	106
1274	2	90
1275	76	5
1276	0	97
1277	69	0
1278	64	0
1279	84	0
1280	77	0
1281	0	111
1282	74	3
1283	0	110
1284	0	118
1285	2	103
1286	57	8
1287	57	38
1288	85	0
1289	77	0
1290	97	0
1291	88	1
1292	82	0
1293	76	0
1294	2	96
1295	0	90
1296	3	106
1297	92	2
1298	87	1
1299	79	1
1300	3	120
1301	96	0
1302	90	11
1303	1	110
1304	86	0
1305	1	110
1306	83	7
1307	3	101
1308	90	4
1309	75	11
1310	81	8
1311	93	1
1312	63	3
1313	77	5
1314	0	102
1315	82	5
1316	0	107
1317	0	99
1318	88	0
1319	78	3
1320	79	10
1321	0	104
1322	2	112
1323	7	106
1324	85	5
1325	65	10
1326	0	107
1327	3	123
1328	73	5
1329	2	115
1330	24	85
1331	97	2
1332	0	102
1333	80	4
1334	1	92
1335	1	118
1336	3	113
1337	89	6
1338	45	69
1339	74	2
1340	81	0
1341	0	98
1342	0	92
1343	14	106
1344	2	113
1345	1	111
1346	8	94
1347	61	13
1348	85	1
1349	77	2
1350	80	0
1351	80	0
1352	82	5
1353	83	0
1354	0	115
1355	0	100
1356	81	1
1357	87	0
1358	1	108
1359	0	124
1360	88	2
1361	73	0
1362	82	2
1363	90	0
1364	93	0
1365	1	125
1366	60	30
1367	85	0
1368	0	95
1369	1	101
1370	70	0
1371	72	5
1372	68	0
1373	0	107
1374	84	1
1375	75	0
1376	77	2
1377	85	0
1378	93	9
1379	75	9
1380	0	102
1381	67	0
1382	0	101
1383	1	112
1384	83	0
1385	78	0
1386	0	130
1387	94	7
1388	56	0
1389	84	2
1390	0	94
1391	83	14
1392	71	1
1393	86	0
1394	91	0
1395	51	49
1396	68	12
1397	0	123
1398	4	104
1399	85	0
1400	1	102
1401	90	4
1402	62	0
1403	74	0
1404	84	8
1405	0	116
1406	2	99
1407	0	111
1408	2	109
1409	2	107
1410	73	0
1411	0	97
1412	87	6
1413	102	1
1414	0	112
1415	95	1
1416	1	100
1417	3	114
1418	86	0
1419	8	109
1420	84	1
1421	0	121
1422	66	4
1423	90	0
1424	4	112
1425	93	1
1426	105	0
1427	8	99
1428	72	1
1429	68	4
1430	0	109
1431	2	108
1432	3	94
1433	0	114
1434	80	6
1435	82	0
1436	3	107
1437	70	7
1438	76	3
1439	70	0
1440	0	125
1441	1	125
1442	0	114
1443	3	93
1444	85	5
1445	80	0
1446	75	10
1447	0	108
1448	87	4
1449	3	110
1450	81	0
1451	73	2
1452	0	98
1453	91	4
1454	2	93
1455	3	119
1456	0	91
1457	0	106
1458	0	107
1459	71	0
1460	0	90
1461	7	107
1462	3	99
1463	88	0
1464	2	96
1465	67	3
1466	0	102
1467	83	2
1468	70	0
1469	0	120
1470	0	103
1471	82	5
1472	80	0
1473	3	98
1474	0	103
1475	80	0
1476	76	0
1477	0	107
1478	76	1
1479	68	0
1480	82	7
1481	80	6
1482	81	0
1483	0	101
1484	0	125
1485	71	5
1486	3	104
1487	0	90
1488	2	111
1489	76	0
1490	74	3
1491	89	4
1492	9	95
1493	40	58
1494	0	97
1495	67	8
1496	1	94
1497	75	0
1498	0	105
1499	69	0
1500	3	101
1501	3	95
1502	77	1
1503	89	0
1504	1	94
1505	78	1
1506	20	76
1507	51	45
1508	79	0
1509	92	4
1510	3	97
1511	73	4
1512	73	2
1513	0	98
1514	53	0
1515	73	1
1516	0	109
1517	81	0
1518	4	95
1519	0	104
1520	84	1
1521	79	0
1522	79	7
1523	98	2
1524	94	0
1525	51	42
1526	0	108
1527	9	105
1528	0	114
1529	75	1
1530	88	4
1531	68	5
1532	71	0
1533	0	96
1534	2	106
1535	95	2
1536	89	3
1537	84	8
1538	74	8
1539	0	108
1540	89	6
1541	86	4
1542	0	92
1543	80	0
1544	91	8
1545	78	1
1546	80	0
1547	16	84
1548	3	99
1549	64	4
1550	77	0
1551	87	3
1552	72	1
1553	83	7
1554	24	82
1555	77	11
1556	66	0
1557	7	109
1558	81	3
1559	0	95
1560	8	94
1561	0	95
1562	82	4
1563	78	2
1564	81	2
1565	95	0
1566	89	6
1567	70	6
1568	84	3
1569	79	0
1570	76	9
1571	68	3
1572	84	0
1573	67	0
1574	69	1
1575	76	1
1576	82	1
1577	59	30
1578	77	5
1579	85	0
1580	2	103
1581	68	2
1582	7	95
1583	70	2
1584	81	9
1585	1	97
1586	0	114
1587	0	121
1588	1	120
1589	38	60
1590	105	4
1591	3	115
1592	74	4
1593	73	5
1594	31	58
1595	1	111
1596	86	5
1597	3	94
1598	0	101
1599	0	93
1600	84	6
1601	23	78
1602	2	111
1603	82	0
1604	0	101
1605	73	0
1606	83	0
1607	1	106
1608	84	6
1609	76	1
1610	0	124
1611	82	0
1612	5	88
1613	83	10
1614	85	0
1615	0	104
1616	1	116
1617	85	4
1618	71	9
1619	0	104
1620	87	8
1621	75	3
1622	85	3
1623	2	91
1624	0	107
1625	87	1
1626	8	109
1627	75	0
1628	0	105
1629	4	107
1630	3	99
1631	85	2
1632	88	0
1633	61	34
1634	4	108
1635	73	0
1636	74	0
1637	77	3
1638	4	125
1639	0	104
1640	81	0
1641	79	4
1642	5	100
1643	83	2
1644	75	2
1645	96	1
1646	4	108
1647	75	0
1648	10	115
1649	78	1
1650	78	0
1651	73	12
1652	2	109
1653	85	1
1654	0	104
1655	83	4
1656	0	101
1657	2	97
1658	87	3
1659	0	79
1660	2	90
1661	0	115
1662	4	115
1663	82	3
1664	8	106
1665	0	112
1666	0	92
1667	1	104
1668	1	105
1669	0	91
1670	79	4
1671	74	10
1672	0	113
1673	79	0
1674	0	86
1675	7	114
1676	71	24
1677	11	95
1678	68	5
1679	96	0
1680	0	102
1681	63	9
1682	6	89
1683	0	115
1684	49	41
1685	0	106
1686	85	0
1687	2	107
1688	2	107
1689	80	5
1690	76	5
1691	0	98
1692	0	92
1693	4	108
1694	72	1
1695	0	113
1696	87	0
1697	3	106
1698	0	103
1699	73	0
1700	80	1
1701	86	2
1702	2	94
1703	77	2
1704	87	0
1705	71	7
1706	1	128
1707	83	1
1708	83	0
1709	1	101
1710	88	0
1711	84	7
1712	0	111
1713	82	0
1714	64	1
1715	0	107
1716	79	2
1717	0	101
1718	74	5
1719	84	1
1720	68	24
1721	2	106
1722	71	4
1723	0	112
1724	0	108
1725	0	120
1726	78	3
1727	0	102
1728	0	104
1729	1	105
1730	0	103
1731	1	104
1732	0	112
1733	71	5
1734	1	124
1735	0	97
1736	1	112
1737	1	85
1738	0	109
1739	74	0
1740	2	108
1741	82	3
1742	35	55
1743	4	121
1744	85	1
1745	0	95
1746	78	3
1747	0	110
1748	1	97
1749	80	0
1750	74	7
1751	0	105
1752	89	1
1753	0	113
1754	83	4
1755	74	6
1756	75	15
1757	75	6
1758	90	8
1759	91	0
1760	82	0
1761	65	0
1762	2	104
1763	0	99
1764	3	109
1765	0	111
1766	49	38
1767	0	121
1768	0	91
1769	13	84
1770	101	2
1771	43	77
1772	79	2
1773	75	1
1774	0	114
1775	94	0
1776	76	6
1777	3	92
1778	67	0
1779	82	5
1780	1	99
1781	81	3
1782	71	0
1783	2	107
1784	0	108
1785	2	112
1786	79	2
1787	1	104
1788	78	1
1789	4	87
1790	82	3
1791	76	14
1792	40	65
1793	81	3
1794	3	98
1795	92	0
1796	0	114
1797	0	91
1798	2	109
1799	1	129
1800	0	86
1801	84	3
1802	2	107
1803	83	0
1804	79	0
1805	83	2
1806	3	111
1807	73	2
1808	2	94
1809	81	18
1810	77	2
1811	8	100
1812	79	0
1813	91	0
1814	92	7
1815	74	0
1816	0	107
1817	1	108
1818	71	5
1819	0	97
1820	3	113
1821	71	19
1822	2	101
1823	5	108
1824	77	9
1825	76	0
1826	5	94
1827	75	1
1828	60	32
1829	85	0
1830	0	108
1831	72	2
1832	95	5
1833	73	1
1834	79	0
1835	62	9
1836	72	2
1837	53	38
1838	0	128
1839	1	114
1840	80	0
1841	79	2
1842	0	95
1843	8	105
1844	0	93
1845	82	3
1846	1	99
1847	63	19
1848	3	93
1849	0	103
1850	0	105
1851	0	111
1852	79	0
1853	77	5
1854	2	108
1855	64	0
1856	79	7
1857	2	96
1858	75	0
1859	4	116
1860	7	107
1861	2	123
1862	58	0
1863	88	0
1864	79	7
1865	68	6
1866	85	0
1867	0	109
1868	1	103
1869	82	6
1870	83	0
1871	0	92
1872	1	103
1873	92	0
1874	0	95
1875	70	6
1876	0	102
1877	2	97
1878	70	3
1879	79	11
1880	76	2
1881	81	0
1882	81	0
1883	100	2
1884	100	0
1885	48	18
1886	87	0
1887	85	7
1888	98	3
1889	76	0
1890	79	5
1891	77	2
1892	0	107
1893	92	0
1894	0	94
1895	3	135
1896	76	0
1897	4	81
1898	0	106
1899	76	0
1900	0	114
1901	0	112
1902	85	1
1903	73	12
1904	67	0
1905	87	9
1906	5	93
1907	78	4
1908	83	9
1909	60	47
1910	76	1
1911	1	107
1912	70	0
1913	6	103
1914	4	120
1915	83	0
1916	0	105
1917	60	1
1918	1	100
1919	66	4
1920	42	51
1921	1	102
1922	79	3
1923	74	0
1924	81	1
1925	71	11
1926	85	0
1927	1	94
1928	40	53
1929	4	105
1930	0	109
1931	69	6
1932	82	0
1933	70	2
1934	60	0
1935	77	7
1936	88	1
1937	0	121
1938	3	99
1939	92	1
1940	74	5
1941	74	5
1942	93	0
1943	1	97
1944	70	22
1945	93	0
1946	73	9
1947	3	110
1948	6	131
1949	89	2
1950	24	79
1951	4	96
1952	81	5
1953	73	1
1954	0	96
1955	73	8
1956	72	1
1957	77	4
1958	1	95
1959	79	4
1960	91	0
1961	1	114
1962	31	91
1963	69	1
1964	3	93
1965	72	1
1966	78	0
1967	88	0
1968	6	99
1969	6	107
1970	6	116
1971	88	3
1972	86	0
1973	1	121
1974	90	0
1975	78	0
1976	0	103
1977	85	0
1978	61	0
1979	73	3
1980	81	0
1981	77	4
1982	0	116
1983	83	0
1984	0	117
1985	78	0
1986	3	114
1987	84	5
1988	81	2
1989	86	4
1990	1	119
1991	0	107
1992	64	0
1993	4	116
1994	78	0
1995	2	111
1996	0	107
1997	76	5
1998	74	2
1999	102	0
[truncated: 8,001 more rows]
