# Supplementary material for: Generalized method of moments for estimating parameters of stochastic reaction networks
Source: BMC Syst Biol. 2016 Oct 21;10:98. doi: 10.1186/s12918-016-0342-8 (PMC5073941; doi:10.1186/s12918-016-0342-8)
Supplement: Additional file 2 — Matlab code and data. This file contains the Matlab codes and samples which were used to produce the results. (GZ 9349 kb) [file 12918_2016_342_MOESM2_ESM.gz › Data/Exclusive Switch/samples/15/t001.csv]

trajectory	P1	P2
1	33	4
2	27	0
3	0	37
4	34	0
5	37	0
6	0	49
7	30	4
8	37	4
9	33	0
10	2	50
11	31	7
12	34	0
13	30	0
14	0	43
15	22	4
16	0	42
17	39	0
18	6	41
19	0	42
20	0	48
21	0	42
22	30	0
23	3	48
24	5	59
25	0	44
26	0	49
27	36	0
28	1	61
29	26	3
30	37	11
31	2	36
32	29	3
33	27	0
34	6	35
35	0	36
36	3	37
37	5	44
38	0	47
39	37	0
40	36	7
41	0	38
42	0	43
43	10	39
44	30	11
45	27	0
46	0	37
47	7	35
48	0	43
49	0	39
50	34	1
51	0	37
52	34	0
53	35	5
54	23	13
55	0	48
56	33	8
57	2	32
58	34	0
59	8	46
60	30	7
61	1	50
62	7	45
63	34	1
64	25	0
65	0	40
66	26	0
67	31	3
68	53	5
69	28	14
70	0	46
71	22	9
72	0	37
73	36	0
74	36	10
75	34	0
76	39	0
77	0	41
78	0	41
79	38	10
80	3	41
81	34	1
82	40	4
83	22	7
84	34	0
85	37	8
86	26	22
87	28	7
88	29	0
89	48	11
90	5	41
91	34	6
92	15	35
93	37	0
94	33	7
95	0	45
96	37	0
97	0	44
98	4	45
99	38	4
100	0	41
101	45	11
102	29	0
103	2	53
104	40	5
105	38	0
106	25	0
107	37	0
108	0	45
109	0	45
110	0	53
111	28	0
112	5	44
113	47	4
114	0	37
115	32	8
116	0	45
117	29	2
118	0	52
119	30	13
120	35	1
121	1	44
122	37	0
123	35	17
124	25	16
125	0	31
126	36	9
127	25	0
128	3	52
129	27	0
130	0	49
131	40	0
132	26	9
133	0	42
134	36	1
135	0	46
136	32	0
137	47	4
138	37	0
139	32	0
140	36	3
141	0	48
142	2	39
143	28	8
144	0	34
145	0	48
146	0	42
147	2	47
148	7	34
149	31	5
150	32	8
151	0	68
152	2	33
153	0	38
154	0	42
155	32	0
156	0	55
157	1	41
158	46	0
159	0	51
160	1	42
161	1	59
162	31	0
163	36	13
164	6	34
165	11	45
166	0	51
167	0	40
168	0	41
169	33	6
170	19	14
171	0	37
172	29	0
173	0	48
174	30	4
175	25	0
176	0	45
177	0	41
178	0	26
179	26	0
180	34	5
181	35	5
182	0	42
183	0	40
184	0	49
185	43	0
186	34	2
187	3	42
188	0	64
189	31	1
190	35	0
191	11	49
192	33	0
193	37	3
194	35	5
195	28	0
196	2	53
197	34	6
198	39	8
199	0	34
200	21	0
201	36	0
202	0	57
203	32	2
204	26	0
205	0	43
206	34	0
207	22	6
208	0	32
209	2	51
210	35	0
211	0	47
212	21	12
213	32	0
214	2	56
215	5	42
216	0	47
217	0	43
218	31	8
219	36	0
220	29	0
221	0	50
222	30	6
223	30	15
224	32	1
225	32	0
226	38	0
227	8	33
228	36	18
229	35	0
230	0	44
231	0	33
232	4	39
233	4	45
234	30	2
235	18	0
236	34	2
237	0	46
238	42	3
239	36	0
240	32	0
241	32	0
242	0	39
243	35	7
244	39	0
245	23	0
246	37	8
247	36	0
248	0	43
249	26	0
250	29	9
251	2	33
252	35	11
253	37	0
254	47	0
255	33	5
256	25	8
257	0	41
258	7	56
259	31	14
260	30	2
261	35	0
262	34	0
263	6	47
264	30	6
265	0	48
266	5	41
267	0	53
268	34	1
269	43	4
270	22	0
271	28	14
272	21	24
273	3	42
274	34	0
275	31	0
276	11	41
277	39	8
278	0	45
279	0	40
280	32	3
281	33	4
282	34	8
283	0	53
284	0	52
285	0	44
286	29	1
287	37	0
288	29	12
289	34	4
290	20	19
291	49	4
292	16	14
293	0	36
294	0	49
295	39	0
296	0	21
297	1	40
298	0	33
299	32	0
300	0	46
301	0	47
302	35	11
303	28	7
304	9	40
305	39	10
306	19	26
307	33	14
308	35	0
309	0	42
310	34	4
311	31	4
312	30	0
313	0	35
314	30	0
315	33	7
316	36	4
317	23	5
318	0	31
319	5	46
320	33	0
321	28	5
322	23	0
323	32	1
324	39	0
325	0	47
326	27	0
327	38	0
328	0	52
329	36	7
330	35	0
331	6	54
332	0	48
333	2	41
334	31	0
335	30	1
336	4	47
337	1	45
338	41	6
339	34	4
340	35	0
341	4	62
342	0	44
343	0	27
344	7	45
345	33	5
346	23	0
347	29	11
348	35	0
349	34	0
350	6	38
351	4	47
352	0	55
353	40	0
354	42	0
355	25	2
356	0	49
357	1	26
358	1	47
359	0	46
360	28	7
361	24	10
362	13	44
363	3	47
364	0	42
365	33	6
366	0	50
367	0	47
368	2	53
369	34	0
370	0	37
371	38	0
372	3	44
373	0	44
374	24	7
375	32	0
376	0	38
377	0	54
378	2	41
379	24	15
380	30	0
381	0	44
382	29	5
383	0	49
384	29	3
385	5	46
386	0	45
387	6	46
388	0	46
389	0	45
390	30	0
391	25	13
392	42	0
393	40	7
394	7	43
395	27	0
396	33	9
397	17	28
398	0	43
399	29	2
400	20	21
401	38	6
402	10	40
403	0	46
404	0	46
405	15	16
406	5	38
407	1	48
408	26	1
409	0	42
410	32	3
411	5	37
412	1	39
413	32	3
414	3	45
415	37	6
416	0	45
417	30	0
418	44	4
419	26	0
420	23	0
421	25	0
422	43	4
423	0	43
424	7	44
425	14	40
426	0	29
427	36	0
428	0	47
429	21	2
430	0	51
431	5	44
432	31	0
433	8	33
434	0	47
435	41	5
436	0	48
437	0	41
438	34	4
439	3	38
440	29	0
441	38	0
442	0	41
443	35	0
444	29	2
445	0	40
446	34	0
447	36	0
448	31	10
449	0	49
450	25	3
451	4	45
452	0	37
453	28	0
454	28	14
455	32	0
456	33	0
457	32	0
458	39	9
459	0	48
460	24	0
461	0	50
462	28	0
463	1	45
464	0	39
465	30	6
466	0	36
467	0	57
468	26	0
469	0	46
470	36	17
471	0	41
472	36	7
473	38	11
474	33	0
475	5	40
476	32	0
477	0	36
478	0	30
479	1	52
480	36	2
481	3	49
482	19	23
483	33	0
484	34	0
485	38	6
486	1	39
487	29	9
488	0	30
489	38	0
490	28	0
491	0	49
492	35	6
493	1	51
494	0	49
495	42	0
496	0	55
497	7	53
498	0	47
499	4	45
500	0	44
501	46	0
502	0	48
503	0	37
504	0	56
505	11	54
506	2	37
507	44	0
508	35	4
509	0	47
510	29	1
511	0	39
512	36	0
513	19	0
514	23	0
515	19	5
516	25	1
517	35	0
518	38	0
519	29	3
520	1	43
521	40	0
522	0	36
523	0	41
524	0	42
525	0	44
526	1	39
527	31	0
528	28	4
529	3	47
530	30	3
531	3	38
532	0	47
533	0	47
534	0	53
535	1	51
536	31	0
537	38	0
538	28	3
539	33	0
540	0	46
541	41	0
542	0	54
543	5	40
544	7	41
545	25	1
546	36	0
547	0	52
548	25	0
549	6	37
550	5	53
551	0	47
552	31	0
553	3	56
554	2	44
555	17	25
556	30	0
557	0	43
558	36	0
559	0	57
560	0	54
561	0	34
562	28	17
563	3	50
564	6	39
565	37	9
566	3	49
567	3	46
568	31	0
569	36	0
570	40	0
571	23	1
572	36	0
573	25	0
574	28	0
575	39	5
576	3	39
577	37	3
578	30	0
579	31	0
580	42	3
581	45	0
582	5	43
583	24	5
584	30	0
585	6	44
586	31	0
587	17	23
588	0	47
589	0	48
590	6	45
591	1	41
592	38	0
593	31	5
594	35	0
595	5	51
596	0	51
597	0	38
598	3	48
599	38	3
600	30	0
601	0	49
602	26	7
603	33	0
604	2	44
605	6	33
606	0	45
607	6	53
608	0	47
609	0	49
610	6	48
611	31	13
612	0	39
613	38	7
614	33	0
615	0	54
616	3	49
617	34	6
618	33	3
619	31	21
620	0	44
621	25	24
622	32	0
623	0	49
624	42	6
625	3	34
626	6	45
627	0	45
628	38	0
629	0	45
630	0	36
631	35	0
632	0	49
633	24	0
634	43	0
635	44	2
636	33	0
637	36	0
638	33	0
639	27	23
640	0	48
641	35	0
642	0	49
643	23	7
644	0	45
645	5	40
646	3	46
647	14	45
648	0	33
649	31	9
650	25	0
651	0	52
652	27	6
653	0	37
654	0	37
655	21	13
656	31	0
657	34	19
658	0	35
659	33	0
660	18	30
661	0	35
662	30	4
663	34	0
664	29	0
665	0	40
666	9	34
667	32	0
668	12	42
669	32	0
670	0	37
671	27	11
672	3	40
673	29	4
674	0	50
675	27	0
676	10	47
677	26	0
678	0	36
679	44	16
680	0	50
681	33	2
682	35	0
683	0	46
684	29	11
685	0	42
686	37	5
687	34	0
688	36	5
689	31	8
690	19	5
691	0	55
692	2	43
693	2	40
694	36	0
695	0	36
696	0	45
697	38	0
698	6	38
699	2	37
700	34	0
701	23	6
702	0	41
703	9	39
704	34	3
705	0	42
706	0	51
707	38	9
708	0	32
709	0	39
710	37	8
711	46	0
712	40	0
713	35	0
714	33	20
715	0	41
716	0	45
717	0	48
718	10	46
719	0	53
720	23	6
721	36	11
722	1	48
723	24	1
724	0	53
725	35	12
726	23	6
727	29	0
728	36	0
729	35	7
730	0	45
731	1	60
732	38	2
733	2	41
734	31	0
735	0	42
736	0	46
737	0	41
738	0	48
739	37	2
740	0	34
741	9	42
742	38	5
743	39	5
744	7	72
745	7	42
746	35	0
747	6	45
748	8	37
749	0	52
750	0	37
751	33	6
752	35	10
753	31	0
754	0	43
755	34	2
756	33	0
757	35	2
758	6	46
759	6	41
760	23	0
761	0	53
762	8	28
763	1	44
764	36	0
765	24	1
766	0	52
767	0	51
768	24	10
769	6	43
770	24	0
771	15	39
772	2	43
773	4	54
774	24	7
775	0	41
776	35	12
777	10	52
778	8	48
779	30	11
780	35	0
781	32	1
782	1	44
783	28	0
784	41	0
785	28	3
786	0	48
787	0	42
788	0	31
789	0	43
790	35	3
791	34	0
792	39	10
793	0	47
794	3	44
795	8	30
796	12	40
797	47	2
798	0	35
799	0	49
800	42	0
801	0	47
802	27	0
803	33	8
804	40	2
805	32	10
806	35	5
807	3	41
808	46	0
809	0	43
810	28	0
811	34	0
812	40	0
813	34	0
814	0	54
815	35	0
816	0	51
817	26	6
818	28	2
819	6	52
820	8	33
821	0	31
822	0	43
823	0	45
824	27	0
825	0	45
826	0	42
827	24	0
828	0	53
829	42	1
830	1	53
831	34	0
832	40	0
833	39	5
834	27	0
835	31	0
836	39	0
837	2	47
838	0	54
839	33	4
840	36	2
841	41	0
842	5	31
843	31	8
844	31	5
845	42	0
846	35	0
847	31	9
848	3	53
849	29	0
850	16	15
851	35	0
852	9	33
853	0	43
854	32	0
855	36	5
856	0	35
857	32	25
858	4	44
859	0	39
860	37	0
861	26	0
862	32	0
863	6	48
864	29	6
865	0	34
866	24	0
867	0	49
868	1	39
869	39	2
870	34	6
871	0	36
872	0	36
873	34	0
874	26	9
875	34	0
876	31	5
877	5	36
878	36	0
879	39	0
880	0	48
881	30	4
882	36	0
883	35	2
884	30	11
885	28	12
886	0	33
887	32	12
888	3	44
889	21	9
890	8	47
891	27	11
892	27	8
893	39	5
894	6	45
895	36	0
896	32	8
897	0	42
898	32	1
899	11	34
900	0	47
901	41	0
902	1	43
903	0	44
904	28	0
905	36	2
906	0	47
907	0	47
908	2	46
909	46	1
910	40	0
911	0	47
912	26	19
913	3	50
914	25	0
915	31	0
916	0	47
917	0	40
918	41	0
919	24	0
920	9	42
921	27	0
922	0	50
923	36	6
924	0	42
925	1	39
926	0	32
927	3	37
928	35	0
929	0	52
930	34	0
931	25	9
932	3	48
933	35	14
934	0	35
935	38	0
936	35	0
937	0	48
938	12	40
939	32	6
940	43	0
941	0	41
942	43	0
943	0	40
944	32	0
945	0	55
946	25	2
947	30	1
948	2	38
949	27	4
950	38	0
951	2	49
952	0	41
953	0	49
954	33	25
955	29	9
956	0	37
957	24	9
958	1	44
959	6	57
960	0	49
961	34	7
962	36	0
963	38	0
964	0	48
965	24	9
966	30	3
967	0	48
968	25	0
969	31	0
970	33	4
971	0	42
972	20	32
973	3	49
974	5	50
975	0	47
976	29	0
977	31	0
978	1	40
979	5	53
980	35	0
981	21	28
982	33	6
983	28	4
984	36	0
985	0	41
986	42	6
987	4	44
988	0	42
989	0	42
990	34	0
991	36	3
992	33	8
993	29	0
994	43	5
995	8	47
996	45	0
997	39	0
998	19	22
999	32	6
1000	30	0
1001	0	44
1002	0	52
1003	9	37
1004	1	45
1005	26	9
1006	26	0
1007	37	4
1008	27	2
1009	29	0
1010	7	43
1011	27	0
1012	25	8
1013	22	0
1014	29	0
1015	38	7
1016	0	52
1017	32	2
1018	32	5
1019	0	38
1020	1	58
1021	42	16
1022	4	46
1023	13	52
1024	38	7
1025	2	33
1026	0	29
1027	46	14
1028	7	45
1029	34	0
1030	43	1
1031	0	38
1032	5	42
1033	27	0
1034	0	35
1035	0	41
1036	33	1
1037	35	0
1038	42	8
1039	6	47
1040	42	0
1041	0	43
1042	0	43
1043	0	45
1044	17	21
1045	3	41
1046	22	4
1047	0	41
1048	29	5
1049	0	29
1050	7	35
1051	34	3
1052	0	40
1053	0	40
1054	22	12
1055	4	42
1056	33	0
1057	6	45
1058	35	13
1059	9	42
1060	36	3
1061	31	3
1062	10	34
1063	0	41
1064	28	0
1065	0	52
1066	0	46
1067	2	41
1068	39	0
1069	0	50
1070	40	0
1071	7	44
1072	45	0
1073	0	45
1074	0	37
1075	34	0
1076	0	46
1077	39	6
1078	0	42
1079	36	0
1080	35	0
1081	0	39
1082	0	59
1083	35	0
1084	35	8
1085	0	56
1086	26	1
1087	41	0
1088	4	38
1089	14	28
1090	33	0
1091	0	47
1092	0	30
1093	0	55
1094	29	0
1095	27	0
1096	23	7
1097	33	0
1098	0	40
1099	40	4
1100	32	0
1101	29	5
1102	37	0
1103	29	0
1104	2	55
1105	28	13
1106	33	2
1107	33	5
1108	4	49
1109	31	7
1110	2	42
1111	6	33
1112	36	0
1113	38	5
1114	2	49
1115	37	5
1116	28	18
1117	0	44
1118	0	46
1119	0	31
1120	0	44
1121	29	0
1122	40	0
1123	29	0
1124	0	49
1125	6	43
1126	0	50
1127	0	44
1128	4	39
1129	2	43
1130	33	0
1131	35	0
1132	3	47
1133	1	35
1134	34	0
1135	0	51
1136	17	28
1137	0	50
1138	28	0
1139	4	45
1140	0	42
1141	7	41
1142	0	45
1143	31	5
1144	32	19
1145	40	6
1146	38	0
1147	31	3
1148	33	0
1149	34	2
1150	29	0
1151	32	0
1152	22	0
1153	9	33
1154	29	0
1155	0	32
1156	38	1
1157	25	0
1158	4	51
1159	37	3
1160	28	18
1161	22	0
1162	0	43
1163	0	40
1164	0	38
1165	33	13
1166	0	52
1167	0	41
1168	40	0
1169	36	0
1170	31	0
1171	22	12
1172	37	0
1173	24	0
1174	41	16
1175	3	45
1176	36	15
1177	5	50
1178	0	32
1179	25	0
1180	27	8
1181	41	0
1182	0	42
1183	30	3
1184	0	51
1185	38	8
1186	9	57
1187	0	44
1188	1	46
1189	3	48
1190	26	0
1191	18	10
1192	0	50
1193	0	46
1194	35	9
1195	0	35
1196	0	50
1197	0	42
1198	6	50
1199	43	0
1200	31	0
1201	0	44
1202	0	39
1203	0	50
1204	26	1
1205	33	23
1206	32	9
1207	1	39
1208	27	0
1209	30	0
1210	5	43
1211	0	37
1212	41	8
1213	0	46
1214	0	33
1215	34	2
1216	39	1
1217	0	44
1218	26	11
1219	5	32
1220	37	0
1221	38	0
1222	0	45
1223	24	0
1224	34	0
1225	29	0
1226	27	2
1227	0	54
1228	14	31
1229	0	41
1230	39	0
1231	0	46
1232	1	45
1233	24	4
1234	40	0
1235	30	0
1236	3	55
1237	33	0
1238	0	39
1239	34	2
1240	38	3
1241	26	2
1242	44	1
1243	33	0
1244	1	45
1245	4	47
1246	34	0
1247	35	9
1248	0	38
1249	0	45
1250	0	32
1251	37	4
1252	37	3
1253	0	40
1254	39	0
1255	0	40
1256	2	47
1257	30	0
1258	31	3
1259	0	56
1260	41	0
1261	31	5
1262	27	0
1263	0	53
1264	0	49
1265	2	43
1266	32	1
1267	33	2
1268	0	42
1269	0	41
1270	35	7
1271	6	54
1272	0	42
1273	10	50
1274	29	0
1275	0	45
1276	4	51
1277	29	0
1278	45	0
1279	29	0
1280	37	0
1281	1	38
1282	33	0
1283	31	11
1284	6	51
1285	30	5
1286	0	48
1287	0	56
1288	37	4
1289	0	49
1290	0	40
1291	34	5
1292	0	66
1293	37	0
1294	2	47
1295	0	37
1296	0	49
1297	6	56
1298	3	59
1299	33	0
1300	0	42
1301	39	5
1302	31	9
1303	44	0
1304	26	1
1305	47	0
1306	3	50
1307	29	1
1308	26	0
1309	33	5
1310	32	0
1311	33	0
1312	34	0
1313	0	41
1314	38	4
1315	29	0
1316	20	26
1317	0	44
1318	22	0
1319	37	0
1320	35	10
1321	4	54
1322	2	46
1323	29	12
1324	17	26
1325	34	3
1326	32	0
1327	0	49
1328	29	0
1329	6	44
1330	0	41
1331	0	50
1332	32	4
1333	28	8
1334	37	11
1335	40	10
1336	22	0
1337	38	1
1338	32	0
1339	0	40
1340	26	8
1341	36	0
1342	0	36
1343	34	18
1344	40	2
1345	43	0
1346	45	15
1347	39	0
1348	24	10
1349	0	41
1350	1	38
1351	27	0
1352	35	0
1353	28	13
1354	31	9
1355	0	43
1356	9	35
1357	1	38
1358	42	7
1359	30	0
1360	34	0
1361	0	47
1362	0	40
1363	0	55
1364	33	3
1365	28	15
1366	37	4
1367	33	7
1368	0	46
1369	10	46
1370	37	0
1371	28	0
1372	22	0
1373	4	51
1374	30	4
1375	46	2
1376	0	42
1377	28	1
1378	34	4
1379	35	6
1380	11	40
1381	26	0
1382	6	43
1383	3	49
1384	29	2
1385	33	8
1386	0	46
1387	0	43
1388	35	18
1389	35	7
1390	39	8
1391	35	6
1392	37	0
1393	32	0
1394	32	0
1395	35	10
1396	0	33
1397	38	2
1398	0	36
1399	33	15
1400	34	0
1401	5	55
1402	31	0
1403	0	42
1404	33	7
1405	24	0
1406	26	4
1407	39	5
1408	0	56
1409	0	50
1410	2	46
1411	3	55
1412	10	49
1413	8	44
1414	0	40
1415	30	16
1416	41	11
1417	28	0
1418	39	0
1419	22	20
1420	2	46
1421	39	0
1422	34	0
1423	37	7
1424	0	33
1425	31	5
1426	30	0
1427	1	38
1428	1	34
1429	0	50
1430	0	42
1431	37	0
1432	31	0
1433	35	2
1434	33	0
1435	0	48
1436	2	46
1437	0	53
1438	27	0
1439	41	12
1440	0	51
1441	37	0
1442	27	4
1443	25	3
1444	0	47
1445	7	45
1446	0	46
1447	23	0
1448	36	5
1449	39	0
1450	27	14
1451	39	25
1452	30	8
1453	0	33
1454	36	13
1455	0	41
1456	0	49
1457	0	41
1458	0	45
1459	20	11
1460	32	2
1461	38	0
1462	26	7
1463	1	50
1464	26	17
1465	2	38
1466	2	50
1467	37	3
1468	33	3
1469	30	2
1470	0	35
1471	34	8
1472	36	1
1473	3	42
1474	42	0
1475	0	41
1476	0	48
1477	39	8
1478	22	15
1479	1	50
1480	30	0
1481	37	11
1482	0	42
1483	30	0
1484	41	3
1485	0	46
1486	0	49
1487	47	0
1488	36	0
1489	0	45
1490	33	4
1491	22	28
1492	25	0
1493	0	47
1494	31	0
1495	43	3
1496	2	52
1497	0	46
1498	35	0
1499	0	42
1500	31	0
1501	34	5
1502	0	47
1503	0	39
1504	39	14
1505	0	43
1506	41	7
1507	3	44
1508	42	4
1509	0	35
1510	0	45
1511	34	0
1512	14	41
1513	2	46
1514	2	32
1515	40	0
1516	0	38
1517	22	5
1518	5	46
1519	0	42
1520	0	49
1521	15	0
1522	0	50
1523	0	47
1524	33	0
1525	1	42
1526	0	40
1527	0	46
1528	0	52
1529	40	0
1530	0	46
1531	0	56
1532	0	52
1533	0	48
1534	43	0
1535	0	38
1536	35	0
1537	35	0
1538	0	46
1539	31	2
1540	0	46
1541	35	0
1542	1	43
1543	44	0
1544	0	51
1545	25	0
1546	30	0
1547	0	35
1548	4	40
1549	39	0
1550	0	64
1551	0	37
1552	0	49
1553	40	0
1554	46	0
1555	1	37
1556	41	16
1557	4	48
1558	38	11
1559	48	2
1560	0	36
1561	30	6
1562	5	38
1563	30	0
1564	26	4
1565	35	0
1566	46	0
1567	40	0
1568	0	46
1569	39	1
1570	38	0
1571	17	23
1572	31	0
1573	35	0
1574	3	51
1575	25	0
1576	0	35
1577	1	51
1578	39	0
1579	5	44
1580	18	19
1581	0	51
1582	10	41
1583	0	45
1584	29	0
1585	29	1
1586	0	41
1587	9	42
1588	36	0
1589	32	0
1590	28	8
1591	37	5
1592	33	0
1593	0	46
1594	38	0
1595	28	0
1596	5	38
1597	31	0
1598	36	2
1599	7	34
1600	35	12
1601	3	34
1602	22	32
1603	0	51
1604	5	52
1605	37	0
1606	1	47
1607	28	1
1608	40	10
1609	0	51
1610	0	45
1611	41	8
1612	0	49
1613	33	0
1614	28	0
1615	38	0
1616	45	0
1617	0	51
1618	1	54
1619	0	40
1620	46	2
1621	44	0
1622	37	0
1623	35	0
1624	0	57
1625	31	0
1626	26	0
1627	14	18
1628	0	48
1629	0	49
1630	30	0
1631	0	46
1632	35	5
1633	31	6
1634	14	40
1635	32	0
1636	28	17
1637	37	0
1638	46	0
1639	31	1
1640	37	0
1641	0	51
1642	25	4
1643	29	8
1644	0	43
1645	24	15
1646	0	30
1647	0	50
1648	0	50
1649	0	56
1650	33	7
1651	2	45
1652	31	12
1653	27	0
1654	29	2
1655	31	0
1656	26	1
1657	0	41
1658	28	0
1659	0	59
1660	31	2
1661	0	37
1662	0	39
1663	27	9
1664	0	39
1665	0	33
1666	0	46
1667	5	53
1668	3	38
1669	0	48
1670	0	43
1671	33	18
1672	8	48
1673	0	40
1674	44	7
1675	9	53
1676	25	17
1677	26	6
1678	39	2
1679	7	64
1680	4	44
1681	0	48
1682	37	0
1683	28	0
1684	30	13
1685	28	0
1686	0	39
1687	1	31
1688	28	0
1689	0	49
1690	38	1
1691	35	6
1692	29	0
1693	0	52
1694	0	47
1695	41	0
1696	0	42
1697	38	0
1698	34	0
1699	0	57
1700	34	5
1701	0	56
1702	0	43
1703	32	0
1704	0	55
1705	33	5
1706	34	0
1707	31	0
1708	30	9
1709	34	0
1710	2	40
1711	0	41
1712	48	3
1713	33	11
1714	0	44
1715	49	0
1716	3	48
1717	0	44
1718	5	42
1719	32	0
1720	28	1
1721	3	47
1722	0	34
1723	2	49
1724	1	41
1725	29	17
1726	0	46
1727	2	45
1728	40	21
1729	3	51
1730	0	43
1731	24	0
1732	0	50
1733	32	7
1734	33	0
1735	0	46
1736	8	28
1737	10	45
1738	0	57
1739	32	0
1740	9	43
1741	0	54
1742	0	46
1743	0	53
1744	4	38
1745	29	2
1746	35	0
1747	27	0
1748	9	52
1749	26	3
1750	41	0
1751	36	0
1752	30	0
1753	36	4
1754	35	0
1755	43	9
1756	36	0
1757	33	0
1758	31	1
1759	0	36
1760	32	0
1761	0	43
1762	42	15
1763	38	0
1764	46	0
1765	3	45
1766	0	33
1767	1	50
1768	38	4
1769	30	0
1770	0	37
1771	0	46
1772	32	0
1773	25	12
1774	43	1
1775	36	4
1776	38	3
1777	33	18
1778	28	19
1779	6	38
1780	0	38
1781	0	43
1782	6	39
1783	0	38
1784	3	54
1785	29	0
1786	26	20
1787	0	46
1788	0	47
1789	38	0
1790	35	7
1791	24	0
1792	41	17
1793	34	6
1794	35	11
1795	0	45
1796	34	0
1797	0	37
1798	34	0
1799	29	2
1800	26	0
1801	34	0
1802	42	0
1803	25	15
1804	0	44
1805	1	49
1806	4	42
1807	33	5
1808	25	13
1809	2	47
1810	38	0
1811	24	0
1812	0	48
1813	27	9
1814	1	40
1815	6	33
1816	0	38
1817	9	35
1818	36	10
1819	16	37
1820	29	2
1821	3	49
1822	0	36
1823	30	5
1824	0	43
1825	47	0
1826	0	31
1827	6	35
1828	34	3
1829	31	0
1830	27	7
1831	9	58
1832	33	0
1833	28	33
1834	33	0
1835	6	47
1836	12	43
1837	34	0
1838	11	42
1839	0	48
1840	0	59
1841	43	0
1842	25	7
1843	0	44
1844	43	0
1845	36	4
1846	8	44
1847	4	58
1848	0	42
1849	33	1
1850	11	49
1851	0	42
1852	12	45
1853	34	0
1854	35	6
1855	37	13
1856	26	5
1857	36	0
1858	36	18
1859	4	51
1860	0	37
1861	4	43
1862	0	38
1863	4	53
1864	26	0
1865	29	6
1866	0	41
1867	8	42
1868	35	5
1869	0	47
1870	24	17
1871	29	5
1872	27	0
1873	29	0
1874	24	14
1875	5	41
1876	4	45
1877	26	9
1878	0	46
1879	2	41
1880	35	4
1881	47	0
1882	0	52
1883	0	51
1884	32	5
1885	2	44
1886	40	0
1887	41	0
1888	47	0
1889	38	9
1890	32	0
1891	0	50
1892	0	51
1893	29	2
1894	42	14
1895	32	5
1896	1	43
1897	32	1
1898	0	50
1899	0	31
1900	29	9
1901	41	0
1902	3	36
1903	1	37
1904	2	49
1905	1	55
1906	32	4
1907	0	53
1908	1	46
1909	1	65
1910	41	0
1911	1	43
1912	32	6
1913	28	0
1914	33	3
1915	0	44
1916	0	45
1917	29	1
1918	32	0
1919	24	0
1920	33	1
1921	0	45
1922	30	0
1923	40	0
1924	34	2
1925	3	42
1926	4	40
1927	4	34
1928	30	3
1929	0	49
1930	11	32
1931	38	0
1932	0	42
1933	37	4
1934	35	0
1935	0	45
1936	32	0
1937	1	49
1938	5	52
1939	37	0
1940	1	38
1941	29	0
1942	23	5
1943	0	57
1944	30	4
1945	0	47
1946	2	43
1947	0	35
1948	30	0
1949	7	51
1950	29	0
1951	46	0
1952	2	50
1953	36	0
1954	39	0
1955	0	44
1956	34	9
1957	34	5
1958	37	6
1959	0	29
1960	45	0
1961	34	6
1962	0	50
1963	0	42
1964	0	46
1965	1	55
1966	36	0
1967	31	0
1968	36	4
1969	0	54
1970	46	8
1971	33	0
1972	0	40
1973	0	40
1974	0	33
1975	30	1
1976	30	0
1977	36	0
1978	37	5
1979	35	0
1980	0	44
1981	8	40
1982	33	0
1983	38	5
1984	8	41
1985	26	0
1986	0	43
1987	0	41
1988	0	47
1989	2	44
1990	25	0
1991	3	45
1992	35	13
1993	0	40
1994	11	38
1995	31	10
1996	5	34
1997	25	0
1998	34	4
1999	5	42
[truncated: 8,001 more rows]
