# Supplementary material for: Generalized method of moments for estimating parameters of stochastic reaction networks
Source: BMC Syst Biol. 2016 Oct 21;10:98. doi: 10.1186/s12918-016-0342-8 (PMC5073941; doi:10.1186/s12918-016-0342-8)
Supplement: Additional file 2 — Matlab code and data. This file contains the Matlab codes and samples which were used to produce the results. (GZ 9349 kb) [file 12918_2016_342_MOESM2_ESM.gz › Data/Exclusive Switch/samples/1/t002.csv]

trajectory	P1	P2
1	48	0
2	48	4
3	3	91
4	0	73
5	0	73
6	3	66
7	0	78
8	0	70
9	6	82
10	0	76
11	3	83
12	51	3
13	2	93
14	0	60
15	0	76
16	47	11
17	4	80
18	2	86
19	64	2
20	5	78
21	66	2
22	62	7
23	0	89
24	18	57
25	55	11
26	61	0
27	2	79
28	0	66
29	1	83
30	2	89
31	0	91
32	1	70
33	0	60
34	37	30
35	6	98
36	52	30
37	46	4
38	58	4
39	62	0
40	2	75
41	0	80
42	71	0
43	58	0
44	2	88
45	47	19
46	2	83
47	0	97
48	60	0
49	67	0
50	54	2
51	39	23
52	0	71
53	52	1
54	0	76
55	0	87
56	2	68
57	66	1
58	54	3
59	52	0
60	55	0
61	0	93
62	54	0
63	60	4
64	53	0
65	51	0
66	1	94
67	0	76
68	60	0
69	38	31
70	64	0
71	66	2
72	0	79
73	0	88
74	58	10
75	0	86
76	26	31
77	66	5
78	5	85
79	50	0
80	39	22
81	48	0
82	57	0
83	0	76
84	14	59
85	4	74
86	0	81
87	54	1
88	66	4
89	70	0
90	0	79
91	59	1
92	51	2
93	57	5
94	0	81
95	0	75
96	56	0
97	1	73
98	60	0
99	4	72
100	0	95
101	72	0
102	0	77
103	56	0
104	9	82
105	5	86
106	61	2
107	0	81
108	5	83
109	70	0
110	61	8
111	69	5
112	4	72
113	5	82
114	0	70
115	7	65
116	52	0
117	1	104
118	3	65
119	57	11
120	51	0
121	6	85
122	0	77
123	0	89
124	52	4
125	59	0
126	10	70
127	59	0
128	57	3
129	44	0
130	63	0
131	2	74
132	50	1
133	43	0
134	53	0
135	66	0
136	58	0
137	2	84
138	8	70
139	0	71
140	55	0
141	52	9
142	1	79
143	0	89
144	49	6
145	44	9
146	0	79
147	0	74
148	55	0
149	55	0
150	4	79
151	0	70
152	47	8
153	1	86
154	0	84
155	0	76
156	7	80
157	1	76
158	53	10
159	0	93
160	1	92
161	2	70
162	65	4
163	51	9
164	61	0
165	69	4
166	64	5
167	53	0
168	0	89
169	3	77
170	2	71
171	0	93
172	0	87
173	64	2
174	76	4
175	57	0
176	47	0
177	11	70
178	57	7
179	3	88
180	2	82
181	54	1
182	0	75
183	57	1
184	53	0
185	3	73
186	2	76
187	44	22
188	53	0
189	60	12
190	64	1
191	49	21
192	64	1
193	47	29
194	0	80
195	2	86
196	8	91
197	1	79
198	51	5
199	6	80
200	25	50
201	60	4
202	0	88
203	50	0
204	53	0
205	49	2
206	0	70
207	67	0
208	56	2
209	66	5
210	0	61
211	60	0
212	0	71
213	66	0
214	0	90
215	1	66
216	0	75
217	0	83
218	6	75
219	68	3
220	63	1
221	51	14
222	0	67
223	62	0
224	0	74
225	49	3
226	54	1
227	50	5
228	60	2
229	59	2
230	47	0
231	0	72
232	56	0
233	56	0
234	52	36
235	68	0
236	53	11
237	58	2
238	0	75
239	56	4
240	55	1
241	0	67
242	54	6
243	36	57
244	59	0
245	2	80
246	0	66
247	60	0
248	52	0
249	0	84
250	0	76
251	45	1
252	1	88
253	48	1
254	75	6
255	53	6
256	0	89
257	5	73
258	48	5
259	7	70
260	51	3
261	0	72
262	1	81
263	73	3
264	54	1
265	0	78
266	62	0
267	2	78
268	30	37
269	53	6
270	58	0
271	58	6
272	1	83
273	0	69
274	62	2
275	60	0
276	0	76
277	42	0
278	0	82
279	5	67
280	69	1
281	62	0
282	59	0
283	0	71
284	57	3
285	56	0
286	1	84
287	25	40
288	0	87
289	4	77
290	2	75
291	53	0
292	0	81
293	2	77
294	54	7
295	58	2
296	57	8
297	0	62
298	63	0
299	67	5
300	0	91
301	60	0
302	50	0
303	58	0
304	64	1
305	0	81
306	51	3
307	0	77
308	4	89
309	2	73
310	63	1
311	0	95
312	57	0
313	67	0
314	0	72
315	65	4
316	2	84
317	62	7
318	68	0
319	0	68
320	0	81
321	0	70
322	0	79
323	1	95
324	24	39
325	8	71
326	7	84
327	52	0
328	57	5
329	0	76
330	59	3
331	61	0
332	60	1
333	63	10
334	57	0
335	0	75
336	0	89
337	61	2
338	2	88
339	0	77
340	60	1
341	54	4
342	3	80
343	0	68
344	77	0
345	67	0
346	58	3
347	1	77
348	0	77
349	62	0
350	49	5
351	4	82
352	1	78
353	59	0
354	58	8
355	57	5
356	57	0
357	4	79
358	58	0
359	55	6
360	7	81
361	19	52
362	0	66
363	3	83
364	49	0
365	59	6
366	0	76
367	60	0
368	1	91
369	0	74
370	1	85
371	57	0
372	0	89
373	79	2
374	4	89
375	57	10
376	8	89
377	59	0
378	64	0
379	0	78
380	3	59
381	64	0
382	0	80
383	2	76
384	0	79
385	2	68
386	55	3
387	4	82
388	0	86
389	0	75
390	62	1
391	0	85
392	4	83
393	2	79
394	2	73
395	60	0
396	51	4
397	1	76
398	59	2
399	6	90
400	32	52
401	1	79
402	28	46
403	43	4
404	2	92
405	60	2
406	2	80
407	21	49
408	0	86
409	3	77
410	59	3
411	0	74
412	4	86
413	57	0
414	2	86
415	67	0
416	60	0
417	50	2
418	1	85
419	57	7
420	8	68
421	50	1
422	45	10
423	0	89
424	2	79
425	0	60
426	54	0
427	51	20
428	58	17
429	7	86
430	57	0
431	69	5
432	67	14
433	4	97
434	50	9
435	57	4
436	56	4
437	54	4
438	5	87
439	55	0
440	0	82
441	3	95
442	53	0
443	4	74
444	1	74
445	4	84
446	76	0
447	69	4
448	4	82
449	68	7
450	0	73
451	0	82
452	54	3
453	55	0
454	51	11
455	0	74
456	60	0
457	68	0
458	56	0
459	64	0
460	5	89
461	50	3
462	61	0
463	2	79
464	4	75
465	60	6
466	71	5
467	2	62
468	59	0
469	42	22
470	0	74
471	58	3
472	46	2
473	1	67
474	35	32
475	71	0
476	58	0
477	57	2
478	0	67
479	1	68
480	1	71
481	62	4
482	59	6
483	0	87
484	0	87
485	68	7
486	71	7
487	68	8
488	12	90
489	50	6
490	0	78
491	62	2
492	53	0
493	0	74
494	57	0
495	63	0
496	17	52
497	71	2
498	65	9
499	7	68
500	0	101
501	66	3
502	61	3
503	2	87
504	1	69
505	0	88
506	53	0
507	68	6
508	58	1
509	62	0
510	54	0
511	56	3
512	2	78
513	57	0
514	48	7
515	10	80
516	0	76
517	6	83
518	2	70
519	58	0
520	53	0
521	2	73
522	74	3
523	54	2
524	3	89
525	0	82
526	0	54
527	67	0
528	62	0
529	4	83
530	55	10
531	59	0
532	65	1
533	6	70
534	59	0
535	60	5
536	42	9
537	66	1
538	1	92
539	0	72
540	0	82
541	74	0
542	0	89
543	0	75
544	54	0
545	2	80
546	61	0
547	74	0
548	8	86
549	0	84
550	62	0
551	10	80
552	64	0
553	0	89
554	70	0
555	0	86
556	53	4
557	0	84
558	51	0
559	0	72
560	49	14
561	55	7
562	0	77
563	36	43
564	0	73
565	0	80
566	0	92
567	1	87
568	28	41
569	4	79
570	50	1
571	61	0
572	3	88
573	5	95
574	60	0
575	68	7
576	54	0
577	4	73
578	46	1
579	6	77
580	0	85
581	2	72
582	2	83
583	68	2
584	65	2
585	0	94
586	0	80
587	0	89
588	11	74
589	51	1
590	54	6
591	0	60
592	65	0
593	0	84
594	62	0
595	4	84
596	4	75
597	1	72
598	5	82
599	0	73
600	67	0
601	0	79
602	61	10
603	53	0
604	10	63
605	0	80
606	3	70
607	54	3
608	0	84
609	0	77
610	0	68
611	67	0
612	5	77
613	51	3
614	54	10
615	73	2
616	15	41
617	4	81
618	2	76
619	64	0
620	4	83
621	0	84
622	50	12
623	54	8
624	62	0
625	6	84
626	4	80
627	60	0
628	57	0
629	61	0
630	1	85
631	0	83
632	64	11
633	0	84
634	57	4
635	51	0
636	62	2
637	0	69
638	2	81
639	57	0
640	50	0
641	5	59
642	6	71
643	55	7
644	52	0
645	64	3
646	0	72
647	56	11
648	68	0
649	57	0
650	0	74
651	9	73
652	3	82
653	60	6
654	0	78
655	53	3
656	48	0
657	64	0
658	73	9
659	57	1
660	66	0
661	56	7
662	60	0
663	59	9
664	66	4
665	63	0
666	16	79
667	2	68
668	59	2
669	0	80
670	70	1
671	3	74
672	60	0
673	54	0
674	52	0
675	58	0
676	63	5
677	64	0
678	69	3
679	5	66
680	1	78
681	0	64
682	59	0
683	16	60
684	6	75
685	37	35
686	57	0
687	1	81
688	0	82
689	0	93
690	0	78
691	47	13
692	66	0
693	50	0
694	58	1
695	49	13
696	57	7
697	0	75
698	1	72
699	0	81
700	62	19
701	1	82
702	3	86
703	69	7
704	0	83
705	60	4
706	60	0
707	65	0
708	18	47
709	0	73
710	0	87
711	4	84
712	0	74
713	54	6
714	54	1
715	63	2
716	52	6
717	0	74
718	64	6
719	52	1
720	54	9
721	0	68
722	52	0
723	0	68
724	0	97
725	0	85
726	0	91
727	1	65
728	5	80
729	65	0
730	46	0
731	60	0
732	0	86
733	68	5
734	57	3
735	0	74
736	0	75
737	62	6
738	1	73
739	55	20
740	55	2
741	61	0
742	52	0
743	0	75
744	2	75
745	0	83
746	45	20
747	69	0
748	56	0
749	1	102
750	53	9
751	0	76
752	0	77
753	8	78
754	68	5
755	60	0
756	5	79
757	66	2
758	50	1
759	0	82
760	54	3
761	0	85
762	0	74
763	0	81
764	3	71
765	51	4
766	1	71
767	61	6
768	42	30
769	65	2
770	2	63
771	61	1
772	56	9
773	0	81
774	26	66
775	51	0
776	58	0
777	0	87
778	49	0
779	5	95
780	41	0
781	7	81
782	1	75
783	62	0
784	54	0
785	52	1
786	4	77
787	0	75
788	59	0
789	5	75
790	63	0
791	16	61
792	64	0
793	3	73
794	0	83
795	72	2
796	58	0
797	53	3
798	49	3
799	37	13
800	58	5
801	50	0
802	4	65
803	63	5
804	0	75
805	0	70
806	29	44
807	76	0
808	56	5
809	1	67
810	7	64
811	5	64
812	0	69
813	54	1
814	65	2
815	59	4
816	5	87
817	66	2
818	5	78
819	60	3
820	66	0
821	0	66
822	3	86
823	0	81
824	19	57
825	3	74
826	52	3
827	50	0
828	74	1
829	36	34
830	2	92
831	63	0
832	0	77
833	60	0
834	2	81
835	51	0
836	1	86
837	58	13
838	56	0
839	69	2
840	41	28
841	50	0
842	0	89
843	66	0
844	0	80
845	55	0
846	64	4
847	58	4
848	65	0
849	66	0
850	8	78
851	55	0
852	63	8
853	60	4
854	66	0
855	5	93
856	50	0
857	59	2
858	64	5
859	55	0
860	58	1
861	35	6
862	0	88
863	3	79
864	48	0
865	5	70
866	0	77
867	1	103
868	66	0
869	60	3
870	0	79
871	0	81
872	57	4
873	63	0
874	59	3
875	0	84
876	1	67
877	66	0
878	4	68
879	63	3
880	1	74
881	61	2
882	57	1
883	0	64
884	53	3
885	64	0
886	61	4
887	0	77
888	68	0
889	50	2
890	0	70
891	65	6
892	7	73
893	54	5
894	57	4
895	64	4
896	48	0
897	54	0
898	1	89
899	56	6
900	56	6
901	0	80
902	65	3
903	4	79
904	4	77
905	0	76
906	2	87
907	51	3
908	24	50
909	75	0
910	2	83
911	75	2
912	0	79
913	4	79
914	61	0
915	41	27
916	0	98
917	59	0
918	1	83
919	72	0
920	0	87
921	0	85
922	0	85
923	65	7
924	60	0
925	6	69
926	67	1
927	3	78
928	0	64
929	67	0
930	1	82
931	74	5
932	60	7
933	0	73
934	57	9
935	0	82
936	0	85
937	63	6
938	0	87
939	0	85
940	53	3
941	56	0
942	52	0
943	55	0
944	48	6
945	0	77
946	0	79
947	15	52
948	58	0
949	3	75
950	2	92
951	62	0
952	4	66
953	63	7
954	70	0
955	59	7
956	68	3
957	61	3
958	65	7
959	1	69
960	65	6
961	55	1
962	10	80
963	3	83
964	59	3
965	65	0
966	54	0
967	53	2
968	1	86
969	57	3
970	61	10
971	71	1
972	4	72
973	52	0
974	71	4
975	53	3
976	0	79
977	50	0
978	0	82
979	3	76
980	13	76
981	57	0
982	62	0
983	12	90
984	14	63
985	5	62
986	0	79
987	70	2
988	62	1
989	0	88
990	75	2
991	45	0
992	0	72
993	3	66
994	0	69
995	64	1
996	49	0
997	4	83
998	60	1
999	55	0
1000	2	83
1001	1	75
1002	0	77
1003	0	68
1004	56	1
1005	0	79
1006	52	4
1007	54	0
1008	49	0
1009	0	81
1010	43	0
1011	1	69
1012	60	0
1013	57	0
1014	72	0
1015	74	0
1016	66	0
1017	57	2
1018	66	2
1019	0	81
1020	58	1
1021	4	73
1022	56	5
1023	0	90
1024	71	6
1025	55	3
1026	7	78
1027	0	83
1028	58	0
1029	0	76
1030	59	2
1031	47	2
1032	49	4
1033	55	6
1034	0	86
1035	1	66
1036	53	0
1037	4	89
1038	48	9
1039	1	77
1040	55	4
1041	70	0
1042	4	66
1043	11	68
1044	69	0
1045	48	3
1046	54	0
1047	43	0
1048	58	4
1049	72	3
1050	4	86
1051	51	0
1052	0	76
1053	0	89
1054	0	81
1055	1	73
1056	10	75
1057	65	5
1058	63	0
1059	76	2
1060	63	0
1061	67	2
1062	0	75
1063	27	42
1064	0	66
1065	53	5
1066	0	97
1067	62	1
1068	66	1
1069	58	2
1070	0	75
1071	48	0
1072	57	22
1073	0	75
1074	9	57
1075	3	67
1076	65	9
1077	2	81
1078	49	0
1079	55	0
1080	64	0
1081	43	2
1082	30	25
1083	0	88
1084	43	11
1085	0	76
1086	0	75
1087	59	5
1088	52	4
1089	69	0
1090	0	76
1091	53	2
1092	5	72
1093	5	80
1094	4	72
1095	71	2
1096	0	82
1097	63	5
1098	71	0
1099	74	0
1100	57	0
1101	0	76
1102	0	77
1103	2	74
1104	50	0
1105	54	3
1106	53	0
1107	0	73
1108	68	1
1109	5	74
1110	56	4
1111	63	2
1112	52	0
1113	7	77
1114	0	74
1115	0	85
1116	1	86
1117	59	10
1118	0	77
1119	62	0
1120	0	72
1121	65	0
1122	43	1
1123	66	2
1124	54	0
1125	5	84
1126	51	1
1127	70	0
1128	0	75
1129	62	5
1130	55	0
1131	50	7
1132	81	0
1133	6	65
1134	52	0
1135	41	0
1136	50	2
1137	47	3
1138	1	79
1139	65	0
1140	71	2
1141	52	1
1142	62	4
1143	51	31
1144	62	2
1145	76	1
1146	75	6
1147	52	2
1148	0	69
1149	59	3
1150	1	72
1151	70	4
1152	65	0
1153	5	70
1154	7	76
1155	1	81
1156	48	0
1157	3	81
1158	64	0
1159	43	0
1160	53	4
1161	51	2
1162	0	75
1163	52	4
1164	51	17
1165	1	79
1166	71	0
1167	1	79
1168	0	85
1169	5	78
1170	62	0
1171	66	5
1172	5	59
1173	0	82
1174	2	70
1175	0	81
1176	0	83
1177	63	1
1178	65	0
1179	62	0
1180	1	78
1181	55	4
1182	47	4
1183	58	0
1184	59	1
1185	0	85
1186	61	0
1187	0	82
1188	62	0
1189	0	78
1190	71	0
1191	2	84
1192	2	68
1193	0	79
1194	0	81
1195	59	6
1196	55	0
1197	60	4
1198	57	5
1199	48	0
1200	67	0
1201	66	0
1202	2	80
1203	64	0
1204	55	4
1205	61	0
1206	1	82
1207	1	75
1208	0	76
1209	62	0
1210	0	90
1211	0	76
1212	57	2
1213	0	86
1214	58	13
1215	60	0
1216	0	82
1217	64	0
1218	62	5
1219	52	0
1220	0	66
1221	0	86
1222	62	18
1223	0	78
1224	50	0
1225	0	87
1226	62	6
1227	49	4
1228	0	78
1229	52	0
1230	51	1
1231	0	78
1232	12	76
1233	1	79
1234	0	74
1235	58	0
1236	60	5
1237	49	0
1238	3	85
1239	11	75
1240	2	65
1241	53	0
1242	1	85
1243	59	0
1244	55	0
1245	62	0
1246	3	76
1247	53	6
1248	0	65
1249	0	83
1250	33	55
1251	62	3
1252	0	77
1253	0	78
1254	66	9
1255	58	17
1256	0	72
1257	0	82
1258	66	0
1259	41	48
1260	66	3
1261	62	2
1262	7	87
1263	13	54
1264	0	78
1265	63	0
1266	0	90
1267	0	77
1268	0	79
1269	0	82
1270	2	79
1271	0	77
1272	0	94
1273	59	0
1274	0	92
1275	7	80
1276	3	83
1277	27	61
1278	15	82
1279	0	74
1280	8	78
1281	4	83
1282	21	35
1283	0	69
1284	55	3
1285	57	0
1286	67	4
1287	67	2
1288	39	32
1289	0	68
1290	48	3
1291	66	5
1292	2	91
1293	47	0
1294	51	0
1295	67	0
1296	0	85
1297	52	5
1298	53	0
1299	6	67
1300	0	83
1301	59	0
1302	60	0
1303	70	0
1304	58	0
1305	62	7
1306	0	76
1307	59	11
1308	8	81
1309	59	1
1310	52	7
1311	0	69
1312	2	81
1313	57	0
1314	9	75
1315	1	71
1316	5	73
1317	28	56
1318	52	0
1319	0	82
1320	1	80
1321	58	0
1322	75	1
1323	1	73
1324	62	7
1325	8	96
1326	0	84
1327	6	75
1328	4	65
1329	51	8
1330	59	0
1331	41	28
1332	71	3
1333	0	69
1334	6	71
1335	53	0
1336	54	5
1337	0	84
1338	52	13
1339	3	90
1340	0	74
1341	52	17
1342	55	0
1343	58	0
1344	66	1
1345	49	0
1346	0	85
1347	0	78
1348	69	0
1349	61	0
1350	55	11
1351	52	0
1352	0	91
1353	72	5
1354	43	4
1355	18	58
1356	0	75
1357	2	92
1358	54	20
1359	0	79
1360	51	3
1361	58	5
1362	2	88
1363	34	38
1364	63	11
1365	28	42
1366	57	0
1367	46	1
1368	1	77
1369	2	66
1370	59	2
1371	0	67
1372	3	83
1373	2	87
1374	55	12
1375	66	0
1376	57	0
1377	53	3
1378	67	3
1379	0	82
1380	0	72
1381	2	67
1382	0	71
1383	63	4
1384	53	0
1385	66	0
1386	63	3
1387	50	12
1388	4	87
1389	64	0
1390	0	84
1391	65	4
1392	0	74
1393	58	1
1394	61	3
1395	54	2
1396	1	94
1397	64	1
1398	56	0
1399	41	0
1400	61	8
1401	51	2
1402	0	80
1403	63	7
1404	59	0
1405	36	40
1406	0	82
1407	77	6
1408	61	0
1409	65	2
1410	68	0
1411	64	0
1412	53	13
1413	53	0
1414	9	62
1415	0	78
1416	40	0
1417	0	78
1418	66	0
1419	60	0
1420	75	0
1421	0	95
1422	45	21
1423	1	68
1424	1	72
1425	59	0
1426	62	0
1427	1	75
1428	1	79
1429	43	22
1430	56	0
1431	50	7
1432	61	7
1433	0	70
1434	0	69
1435	45	2
1436	0	80
1437	0	71
1438	0	84
1439	68	4
1440	66	1
1441	2	89
1442	3	66
1443	0	76
1444	73	4
1445	54	2
1446	69	5
1447	0	69
1448	57	3
1449	51	5
1450	0	85
1451	53	0
1452	7	56
1453	48	2
1454	4	73
1455	52	0
1456	1	94
1457	65	7
1458	1	75
1459	10	74
1460	48	2
1461	71	5
1462	57	0
1463	0	88
1464	61	5
1465	3	69
1466	0	72
1467	52	0
1468	62	0
1469	69	2
1470	64	1
1471	69	0
1472	0	91
1473	2	82
1474	63	0
1475	52	10
1476	61	12
1477	3	70
1478	73	0
1479	9	92
1480	4	78
1481	2	76
1482	42	10
1483	58	2
1484	47	11
1485	3	85
1486	6	83
1487	75	0
1488	0	101
1489	54	0
1490	70	0
1491	0	91
1492	50	0
1493	5	72
1494	51	0
1495	0	66
1496	0	70
1497	53	0
1498	8	63
1499	5	85
1500	53	0
1501	0	86
1502	0	87
1503	77	1
1504	67	9
1505	39	49
1506	66	4
1507	11	81
1508	66	3
1509	0	65
1510	57	19
1511	0	88
1512	6	82
1513	11	79
1514	0	92
1515	66	0
1516	43	34
1517	7	68
1518	51	9
1519	64	8
1520	0	84
1521	2	68
1522	57	1
1523	0	89
1524	4	75
1525	1	84
1526	0	82
1527	0	103
1528	0	77
1529	68	4
1530	64	0
1531	5	87
1532	53	5
1533	0	77
1534	60	2
1535	5	80
1536	0	83
1537	57	1
1538	1	71
1539	61	2
1540	1	79
1541	50	0
1542	2	79
1543	58	0
1544	66	0
1545	0	72
1546	3	59
1547	79	1
1548	42	0
1549	83	1
1550	0	78
1551	75	0
1552	65	0
1553	50	10
1554	0	80
1555	54	3
1556	67	12
1557	51	0
1558	6	73
1559	0	86
1560	56	0
1561	64	6
1562	37	23
1563	52	6
1564	2	71
1565	50	7
1566	60	2
1567	46	1
1568	1	77
1569	54	19
1570	61	7
1571	71	3
1572	12	56
1573	7	70
1574	34	26
1575	42	23
1576	71	1
1577	57	8
1578	59	1
1579	74	5
1580	12	61
1581	44	0
1582	61	4
1583	3	72
1584	52	0
1585	54	0
1586	2	77
1587	52	0
1588	70	1
1589	50	0
1590	58	2
1591	0	63
1592	51	9
1593	0	86
1594	57	5
1595	60	2
1596	62	0
1597	50	0
1598	47	0
1599	71	0
1600	65	7
1601	0	71
1602	1	99
1603	58	1
1604	70	2
1605	4	74
1606	3	74
1607	46	2
1608	5	83
1609	56	0
1610	56	0
1611	57	4
1612	52	1
1613	44	33
1614	6	110
1615	0	82
1616	0	73
1617	4	83
1618	52	0
1619	0	84
1620	65	0
1621	0	75
1622	68	2
1623	67	0
1624	1	97
1625	48	2
1626	2	88
1627	50	5
1628	69	5
1629	56	0
1630	1	79
1631	4	74
1632	58	0
1633	45	11
1634	4	77
1635	82	5
1636	55	7
1637	47	2
1638	7	86
1639	0	89
1640	70	0
1641	0	79
1642	47	0
1643	59	7
1644	0	85
1645	20	42
1646	5	76
1647	0	75
1648	59	0
1649	3	84
1650	59	3
1651	50	0
1652	65	5
1653	0	74
1654	0	70
1655	0	68
1656	31	42
1657	73	0
1658	0	70
1659	9	79
1660	64	10
1661	65	1
1662	47	13
1663	0	98
1664	41	10
1665	50	3
1666	40	1
1667	0	77
1668	56	2
1669	55	19
1670	61	3
1671	0	94
1672	6	81
1673	67	0
1674	58	0
1675	55	4
1676	50	2
1677	2	76
1678	53	0
1679	49	0
1680	0	74
1681	58	3
1682	60	4
1683	2	67
1684	66	1
1685	46	0
1686	2	71
1687	0	74
1688	6	74
1689	53	9
1690	0	67
1691	1	91
1692	67	5
1693	0	82
1694	0	83
1695	57	3
1696	0	82
1697	58	0
1698	69	1
1699	53	0
1700	1	81
1701	4	75
1702	0	69
1703	46	5
1704	65	0
1705	2	82
1706	0	69
1707	60	1
1708	3	85
1709	45	45
1710	51	1
1711	0	75
1712	66	0
1713	53	0
1714	2	63
1715	2	88
1716	46	0
1717	74	3
1718	0	76
1719	6	93
1720	0	87
1721	5	85
1722	4	78
1723	55	1
1724	70	3
1725	0	83
1726	58	0
1727	58	0
1728	61	0
1729	52	0
1730	6	83
1731	60	4
1732	0	75
1733	0	67
1734	65	4
1735	0	80
1736	0	81
1737	48	1
1738	0	76
1739	71	0
1740	58	0
1741	43	15
1742	57	0
1743	17	65
1744	50	3
1745	1	98
1746	0	81
1747	56	0
1748	60	3
1749	73	0
1750	0	77
1751	57	7
1752	6	69
1753	25	49
1754	2	76
1755	0	78
1756	67	1
1757	48	0
1758	47	1
1759	62	17
1760	0	84
1761	0	90
1762	3	77
1763	67	9
1764	1	89
1765	3	74
1766	0	87
1767	4	100
1768	63	11
1769	57	26
1770	61	0
1771	0	88
1772	0	78
1773	0	68
1774	4	88
1775	60	1
1776	5	59
1777	0	79
1778	66	1
1779	4	84
1780	65	6
1781	5	87
1782	42	4
1783	48	0
1784	49	1
1785	2	80
1786	64	0
1787	7	72
1788	1	71
1789	62	0
1790	49	3
1791	1	86
1792	72	0
1793	57	7
1794	53	0
1795	0	81
1796	50	4
1797	53	7
1798	7	71
1799	81	12
1800	0	62
1801	71	3
1802	1	88
1803	2	93
1804	41	30
1805	3	74
1806	58	0
1807	67	1
1808	1	74
1809	1	72
1810	1	87
1811	50	0
1812	0	92
1813	51	3
1814	3	71
1815	1	64
1816	64	12
1817	42	0
1818	67	3
1819	52	7
1820	59	1
1821	5	69
1822	69	0
1823	61	0
1824	4	95
1825	49	32
1826	0	73
1827	66	4
1828	0	79
1829	67	1
1830	6	85
1831	4	75
1832	68	1
1833	54	3
1834	52	1
1835	3	73
1836	3	57
1837	56	0
1838	67	1
1839	69	4
1840	61	1
1841	0	68
1842	8	79
1843	1	74
1844	2	96
1845	61	0
1846	0	89
1847	63	1
1848	42	5
1849	51	8
1850	4	68
1851	0	107
1852	38	16
1853	2	81
1854	57	3
1855	8	87
1856	64	1
1857	50	7
1858	47	34
1859	2	93
1860	1	87
1861	0	77
1862	61	0
1863	0	73
1864	6	78
1865	44	6
1866	0	66
1867	41	9
1868	56	1
1869	59	0
1870	0	83
1871	4	68
1872	0	71
1873	65	0
1874	1	83
1875	68	0
1876	4	67
1877	52	9
1878	52	6
1879	3	72
1880	0	71
1881	49	0
1882	0	76
1883	1	88
1884	2	73
1885	0	99
1886	50	0
1887	70	0
1888	53	9
1889	0	66
1890	0	86
1891	3	73
1892	50	0
1893	51	6
1894	71	0
1895	0	77
1896	2	92
1897	67	0
1898	30	41
1899	56	7
1900	55	0
1901	64	0
1902	53	0
1903	55	0
1904	57	2
1905	60	0
1906	57	2
1907	0	70
1908	57	8
1909	0	88
1910	1	84
1911	52	2
1912	62	0
1913	55	11
1914	62	2
1915	5	71
1916	58	3
1917	60	9
1918	61	0
1919	58	0
1920	62	3
1921	0	87
1922	61	9
1923	55	0
1924	59	0
1925	62	3
1926	72	0
1927	0	72
1928	0	77
1929	53	7
1930	1	104
1931	0	92
1932	0	85
1933	49	2
1934	48	10
1935	49	0
1936	0	81
1937	61	0
1938	5	66
1939	47	16
1940	0	90
1941	0	85
1942	0	65
1943	59	6
1944	62	10
1945	0	70
1946	0	70
1947	62	1
1948	0	67
1949	0	79
1950	55	3
1951	55	1
1952	68	1
1953	0	59
1954	0	75
1955	2	71
1956	47	5
1957	72	1
1958	59	9
1959	0	83
1960	67	4
1961	64	0
1962	48	0
1963	4	76
1964	2	74
1965	0	58
1966	0	74
1967	5	70
1968	0	69
1969	5	82
1970	59	3
1971	67	0
1972	0	87
1973	4	67
1974	48	22
1975	57	0
1976	61	3
1977	0	78
1978	0	76
1979	57	0
1980	52	5
1981	0	64
1982	38	30
1983	0	78
1984	0	66
1985	55	9
1986	5	57
1987	48	2
1988	69	0
1989	0	66
1990	5	81
1991	52	0
1992	60	0
1993	0	62
1994	28	38
1995	11	67
1996	78	0
1997	60	0
1998	75	0
1999	3	80
[truncated: 8,001 more rows]
