# Supplementary material for: Generalized method of moments for estimating parameters of stochastic reaction networks
Source: BMC Syst Biol. 2016 Oct 21;10:98. doi: 10.1186/s12918-016-0342-8 (PMC5073941; doi:10.1186/s12918-016-0342-8)
Supplement: Additional file 2 — Matlab code and data. This file contains the Matlab codes and samples which were used to produce the results. (GZ 9349 kb) [file 12918_2016_342_MOESM2_ESM.gz › Data/Exclusive Switch/samples/18/t003.csv]

trajectory	P1	P2
1	91	0
2	0	117
3	62	44
4	81	0
5	1	109
6	59	0
7	0	113
8	2	119
9	0	104
10	77	5
11	85	6
12	0	108
13	2	89
14	70	0
15	0	112
16	86	1
17	79	0
18	0	83
19	80	0
20	71	0
21	58	32
22	0	108
23	85	2
24	64	30
25	80	9
26	2	113
27	7	94
28	84	0
29	89	2
30	64	2
31	79	1
32	0	111
33	71	1
34	103	0
35	77	8
36	2	93
37	2	107
38	72	1
39	103	0
40	3	104
41	65	7
42	84	2
43	1	91
44	2	104
45	77	11
46	0	105
47	82	5
48	85	1
49	95	2
50	93	3
51	0	102
52	2	119
53	71	0
54	87	1
55	6	95
56	1	115
57	86	3
58	2	112
59	77	1
60	80	0
61	69	1
62	74	33
63	1	99
64	81	5
65	79	0
66	2	85
67	79	0
68	1	99
69	75	0
70	91	0
71	66	2
72	69	17
73	2	110
74	84	3
75	87	2
76	90	0
77	75	3
78	86	1
79	76	0
80	83	5
81	2	103
82	64	30
83	79	5
84	67	23
85	80	1
86	1	98
87	95	1
88	71	0
89	82	0
90	88	3
91	89	6
92	84	1
93	72	0
94	0	100
95	0	119
96	100	0
97	4	103
98	1	108
99	84	11
100	84	0
101	85	3
102	82	0
103	72	6
104	43	39
105	75	2
106	72	5
107	0	97
108	0	96
109	84	0
110	64	0
111	25	64
112	88	0
113	8	83
114	86	0
115	90	0
116	0	101
117	71	8
118	0	109
119	72	0
120	0	117
121	73	3
122	92	3
123	1	118
124	4	110
125	74	0
126	0	130
127	3	103
128	0	114
129	0	92
130	5	114
131	74	0
132	84	5
133	82	5
134	0	114
135	69	0
136	82	0
137	60	18
138	0	88
139	69	0
140	71	0
141	0	104
142	0	106
143	0	109
144	77	1
145	82	1
146	1	98
147	78	7
148	71	0
149	71	0
150	0	116
151	1	83
152	0	102
153	2	102
154	70	0
155	3	89
156	79	6
157	0	106
158	67	3
159	84	16
160	0	107
161	79	0
162	72	2
163	83	7
164	69	6
165	2	113
166	69	2
167	1	118
168	71	1
169	2	98
170	78	7
171	0	103
172	74	0
173	0	110
174	88	0
175	0	103
176	2	102
177	2	105
178	0	119
179	4	105
180	90	3
181	79	0
182	87	0
183	82	0
184	2	98
185	15	81
186	18	91
187	1	105
188	94	2
189	2	94
190	78	0
191	2	92
192	4	112
193	86	0
194	0	94
195	89	0
196	6	107
197	2	116
198	3	115
199	0	99
200	75	0
201	72	2
202	0	115
203	101	1
204	76	4
205	5	103
206	0	91
207	84	1
208	23	79
209	0	106
210	75	4
211	0	102
212	69	1
213	0	101
214	1	113
215	73	5
216	80	1
217	0	100
218	0	123
219	77	2
220	2	102
221	4	92
222	0	113
223	0	101
224	80	0
225	5	101
226	86	2
227	2	108
228	78	10
229	85	0
230	78	0
231	92	3
232	0	87
233	67	2
234	3	119
235	97	0
236	84	3
237	69	0
238	1	102
239	0	109
240	0	100
241	80	2
242	73	5
243	0	113
244	0	106
245	1	111
246	0	120
247	2	93
248	59	6
249	72	20
250	0	114
251	0	98
252	72	1
253	80	2
254	0	103
255	0	115
256	0	114
257	68	0
258	0	112
259	81	0
260	3	112
261	96	0
262	2	100
263	82	0
264	77	0
265	2	112
266	94	2
267	99	0
268	1	109
269	0	113
270	77	3
271	0	101
272	85	0
273	0	114
274	83	3
275	86	0
276	2	95
277	68	3
278	82	0
279	79	1
280	68	3
281	88	5
282	2	105
283	83	0
284	65	2
285	0	95
286	12	80
287	0	111
288	84	9
289	78	0
290	3	92
291	0	98
292	1	126
293	71	0
294	78	1
295	83	0
296	5	106
297	0	106
298	83	5
299	4	122
300	72	0
301	82	3
302	83	4
303	0	114
304	73	14
305	5	104
306	78	4
307	5	128
308	67	0
309	1	114
310	63	0
311	80	2
312	0	105
313	74	0
314	92	2
315	4	91
316	64	0
317	78	1
318	1	108
319	0	93
320	88	3
321	0	101
322	81	12
323	0	100
324	0	119
325	5	95
326	96	1
327	1	106
328	77	5
329	61	6
330	9	106
331	78	5
332	84	11
333	2	94
334	67	7
335	14	100
336	76	4
337	86	4
338	81	5
339	6	106
340	69	0
341	0	118
342	3	93
343	1	103
344	78	6
345	65	15
346	0	105
347	6	107
348	0	129
349	78	7
350	84	0
351	77	2
352	25	67
353	2	117
354	1	89
355	76	1
356	72	0
357	96	0
358	83	3
359	97	1
360	0	122
361	67	0
362	2	102
363	0	104
364	0	105
365	84	0
366	87	0
367	82	0
368	83	2
369	66	12
370	0	110
371	0	111
372	67	3
373	79	0
374	87	0
375	77	9
376	70	0
377	83	0
378	14	101
379	78	0
380	71	0
381	71	0
382	1	95
383	0	106
384	0	102
385	78	4
386	87	2
387	2	113
388	95	1
389	11	129
390	1	98
391	0	92
392	0	104
393	78	2
394	1	110
395	82	0
396	1	100
397	71	3
398	67	0
399	4	80
400	0	100
401	0	95
402	72	1
403	0	104
404	71	4
405	3	118
406	68	0
407	79	0
408	82	5
409	5	106
410	0	92
411	0	98
412	0	107
413	76	0
414	0	106
415	70	1
416	0	100
417	0	106
418	82	0
419	85	8
420	72	2
421	0	97
422	1	112
423	0	99
424	65	7
425	12	86
426	81	0
427	77	1
428	69	4
429	0	101
430	81	4
431	69	9
432	82	0
433	87	0
434	84	0
435	94	0
436	80	2
437	1	112
438	78	0
439	75	4
440	4	101
441	1	105
442	69	15
443	75	0
444	0	113
445	82	5
446	75	0
447	0	100
448	70	0
449	72	2
450	77	0
451	73	0
452	76	0
453	0	104
454	77	5
455	0	120
456	0	87
457	2	102
458	77	1
459	64	4
460	68	11
461	59	0
462	3	104
463	77	3
464	79	0
465	1	115
466	64	6
467	0	114
468	5	98
469	76	0
470	0	108
471	68	0
472	6	88
473	25	87
474	72	2
475	0	100
476	0	123
477	0	115
478	73	0
479	59	8
480	0	92
481	1	99
482	74	1
483	89	0
484	0	116
485	0	111
486	89	0
487	42	55
488	98	1
489	0	112
490	1	102
491	1	118
492	0	105
493	5	102
494	69	0
495	92	0
496	1	102
497	81	0
498	88	9
499	0	104
500	74	0
501	1	100
502	85	2
503	71	0
504	88	0
505	4	113
506	2	106
507	86	0
508	2	100
509	3	113
510	70	1
511	86	5
512	42	69
513	85	0
514	32	97
515	69	8
516	2	112
517	84	0
518	72	0
519	88	0
520	0	101
521	80	9
522	73	0
523	6	115
524	76	2
525	76	1
526	79	5
527	0	105
528	1	115
529	93	0
530	0	119
531	88	2
532	69	34
533	81	0
534	78	5
535	62	0
536	73	3
537	75	2
538	0	101
539	0	105
540	0	105
541	81	0
542	73	0
543	11	110
544	73	0
545	88	5
546	74	0
547	0	113
548	85	0
549	0	101
550	85	4
551	87	0
552	87	0
553	78	5
554	59	33
555	77	0
556	88	6
557	85	0
558	70	5
559	7	111
560	3	82
561	0	114
562	75	2
563	0	90
564	2	100
565	81	1
566	83	7
567	3	100
568	3	115
569	0	107
570	2	109
571	71	1
572	73	2
573	84	4
574	69	4
575	81	0
576	74	0
577	64	5
578	0	113
579	3	127
580	83	2
581	85	4
582	5	109
583	3	97
584	4	113
585	81	0
586	0	104
587	67	1
588	0	105
589	2	108
590	85	0
591	1	96
592	95	0
593	77	7
594	0	99
595	74	0
596	82	0
597	0	108
598	74	4
599	77	0
600	0	95
601	83	6
602	84	0
603	2	100
604	0	90
605	83	5
606	0	106
607	0	107
608	68	5
609	65	2
610	2	89
611	73	1
612	36	87
613	0	114
614	4	104
615	89	3
616	0	97
617	77	1
618	0	107
619	66	6
620	0	88
621	1	90
622	0	111
623	2	103
624	0	121
625	0	115
626	0	97
627	1	103
628	1	101
629	56	27
630	77	0
631	6	104
632	82	0
633	4	115
634	1	95
635	67	5
636	0	111
637	62	6
638	0	116
639	68	6
640	0	100
641	94	1
642	1	114
643	94	5
644	83	9
645	75	1
646	76	2
647	0	136
648	82	0
649	67	0
650	64	1
651	0	79
652	84	0
653	0	118
654	78	8
655	83	0
656	88	0
657	0	110
658	72	1
659	0	111
660	0	102
661	83	0
662	0	94
663	1	92
664	89	8
665	90	0
666	68	7
667	0	122
668	2	108
669	104	2
670	40	44
671	0	120
672	3	105
673	57	4
674	71	1
675	1	115
676	4	96
677	92	2
678	101	4
679	87	4
680	73	0
681	3	126
682	80	5
683	0	101
684	5	118
685	0	118
686	86	0
687	82	0
688	57	4
689	70	3
690	78	1
691	79	0
692	0	96
693	86	0
694	85	5
695	84	1
696	75	6
697	5	107
698	0	96
699	0	100
700	67	14
701	75	0
702	43	59
703	0	81
704	2	116
705	69	8
706	0	104
707	0	89
708	93	2
709	2	113
710	55	29
711	68	1
712	0	88
713	2	101
714	0	102
715	80	9
716	0	90
717	2	91
718	0	103
719	10	115
720	68	1
721	68	5
722	76	5
723	69	0
724	72	22
725	85	0
726	75	1
727	6	87
728	87	0
729	1	94
730	87	10
731	2	106
732	1	110
733	84	3
734	74	1
735	2	123
736	73	0
737	71	1
738	90	0
739	77	0
740	84	7
741	0	106
742	59	1
743	25	65
744	84	0
745	6	82
746	90	0
747	0	114
748	71	4
749	0	123
750	81	1
751	98	0
752	4	120
753	86	4
754	2	105
755	3	111
756	80	0
757	75	15
758	87	0
759	0	99
760	88	0
761	3	100
762	0	119
763	75	2
764	5	98
765	66	5
766	74	6
767	80	0
768	83	0
769	74	0
770	0	92
771	81	0
772	0	96
773	81	1
774	0	104
775	80	0
776	0	108
777	75	0
778	3	102
779	99	2
780	70	0
781	12	109
782	2	89
783	4	105
784	73	6
785	76	5
786	53	2
787	71	14
788	76	0
789	0	100
790	5	112
791	87	0
792	69	0
793	73	3
794	92	0
795	17	89
796	94	4
797	2	105
798	3	107
799	0	122
800	113	2
801	70	4
802	97	0
803	0	121
804	0	129
805	0	105
806	0	103
807	0	103
808	10	93
809	5	119
810	25	65
811	1	85
812	0	96
813	81	0
814	0	87
815	99	7
816	0	98
817	0	106
818	2	102
819	56	10
820	73	0
821	66	0
822	7	118
823	68	1
824	0	100
825	0	109
826	2	97
827	89	0
828	3	99
829	3	102
830	0	96
831	93	10
832	87	2
833	104	1
834	0	100
835	4	102
836	83	8
837	79	2
838	3	103
839	77	2
840	79	2
841	76	14
842	79	1
843	68	10
844	0	103
845	80	0
846	0	113
847	88	5
848	80	5
849	0	110
850	77	1
851	11	81
852	2	103
853	82	3
854	87	0
855	0	103
856	82	2
857	62	0
858	0	119
859	0	99
860	77	4
861	77	0
862	71	0
863	0	112
864	90	0
865	1	112
866	93	4
867	81	2
868	69	1
869	81	2
870	90	6
871	73	4
872	79	0
873	64	7
874	2	86
875	2	117
876	58	0
877	89	4
878	77	0
879	72	6
880	82	3
881	78	0
882	75	3
883	77	0
884	58	0
885	2	120
886	4	101
887	3	108
888	1	107
889	0	126
890	73	0
891	0	99
892	2	106
893	0	112
894	0	110
895	82	2
896	77	3
897	79	3
898	66	7
899	87	4
900	84	0
901	24	83
902	41	56
903	91	0
904	71	0
905	9	109
906	91	3
907	5	110
908	73	0
909	79	1
910	67	3
911	1	105
912	72	0
913	0	119
914	0	91
915	0	107
916	1	107
917	93	0
918	41	63
919	0	110
920	1	89
921	75	0
922	92	3
923	82	4
924	0	106
925	0	118
926	84	0
927	77	3
928	88	1
929	77	2
930	73	6
931	59	16
932	85	3
933	89	9
934	92	1
935	77	0
936	0	108
937	4	99
938	68	17
939	73	6
940	17	79
941	77	9
942	6	104
943	89	3
944	1	90
945	93	9
946	59	0
947	67	17
948	0	98
949	0	95
950	77	3
951	77	3
952	1	103
953	70	0
954	1	101
955	68	0
956	2	98
957	65	1
958	3	114
959	75	2
960	94	1
961	0	116
962	85	3
963	0	101
964	0	113
965	68	6
966	2	94
967	4	111
968	70	6
969	74	0
970	33	69
971	79	0
972	0	108
973	70	0
974	79	0
975	0	109
976	78	1
977	72	0
978	1	114
979	85	1
980	92	7
981	3	98
982	0	116
983	2	100
984	2	105
985	1	103
986	84	0
987	3	119
988	0	100
989	5	119
990	0	106
991	4	103
992	76	2
993	78	1
994	56	6
995	2	101
996	78	4
997	81	5
998	1	123
999	90	2
1000	89	6
1001	85	0
1002	67	7
1003	0	105
1004	3	110
1005	0	111
1006	24	82
1007	75	3
1008	74	1
1009	74	19
1010	71	3
1011	69	32
1012	69	7
1013	85	5
1014	0	104
1015	4	110
1016	0	103
1017	1	113
1018	91	1
1019	1	75
1020	0	99
1021	0	102
1022	77	0
1023	82	5
1024	0	113
1025	0	121
1026	0	98
1027	1	113
1028	1	106
1029	93	0
1030	0	110
1031	0	105
1032	70	0
1033	1	113
1034	2	105
1035	2	107
1036	66	31
1037	31	66
1038	57	33
1039	71	1
1040	76	2
1041	1	107
1042	80	1
1043	0	117
1044	0	136
1045	3	117
1046	2	97
1047	0	103
1048	84	0
1049	0	99
1050	48	27
1051	0	90
1052	0	89
1053	0	109
1054	1	95
1055	7	111
1056	89	0
1057	71	3
1058	0	97
1059	92	0
1060	74	3
1061	74	0
1062	69	0
1063	3	100
1064	94	4
1065	5	87
1066	89	3
1067	79	22
1068	79	9
1069	0	98
1070	42	72
1071	1	112
1072	2	100
1073	59	31
1074	1	88
1075	7	89
1076	73	3
1077	69	0
1078	72	6
1079	6	117
1080	75	0
1081	87	0
1082	69	3
1083	82	0
1084	68	1
1085	76	1
1086	70	0
1087	2	113
1088	1	106
1089	0	115
1090	0	104
1091	3	127
1092	0	105
1093	0	103
1094	96	1
1095	74	2
1096	67	2
1097	80	5
1098	0	127
1099	71	7
1100	71	0
1101	1	104
1102	32	69
1103	81	2
1104	74	18
1105	4	105
1106	68	5
1107	68	0
1108	3	93
1109	0	108
1110	85	0
1111	73	0
1112	3	91
1113	0	89
1114	86	1
1115	0	128
1116	91	0
1117	71	1
1118	70	0
1119	74	4
1120	73	4
1121	82	0
1122	86	1
1123	62	2
1124	77	3
1125	81	0
1126	6	95
1127	60	5
1128	83	4
1129	5	105
1130	78	0
1131	88	2
1132	68	0
1133	96	3
1134	1	105
1135	73	0
1136	2	124
1137	81	0
1138	87	0
1139	84	2
1140	100	2
1141	84	0
1142	8	116
1143	80	2
1144	5	101
1145	3	108
1146	82	6
1147	0	93
1148	64	0
1149	103	6
1150	79	8
1151	67	1
1152	78	2
1153	85	2
1154	73	2
1155	0	117
1156	2	102
1157	99	1
1158	76	1
1159	86	0
1160	84	0
1161	65	0
1162	3	123
1163	0	111
1164	56	3
1165	78	3
1166	69	0
1167	68	4
1168	74	2
1169	60	33
1170	93	6
1171	0	105
1172	1	120
1173	80	1
1174	0	97
1175	0	116
1176	38	64
1177	82	2
1178	1	109
1179	3	118
1180	76	0
1181	82	1
1182	72	3
1183	5	111
1184	2	104
1185	1	107
1186	82	2
1187	75	2
1188	83	0
1189	84	3
1190	0	105
1191	76	0
1192	67	2
1193	7	96
1194	0	96
1195	86	0
1196	102	3
1197	80	9
1198	7	102
1199	9	103
1200	0	105
1201	75	0
1202	0	120
1203	63	1
1204	1	101
1205	0	100
1206	0	108
1207	65	8
1208	59	6
1209	2	103
1210	0	86
1211	0	101
1212	1	117
1213	78	0
1214	94	0
1215	78	12
1216	0	106
1217	88	4
1218	97	0
1219	67	2
1220	1	91
1221	0	94
1222	2	101
1223	83	1
1224	86	1
1225	69	0
1226	67	2
1227	78	13
1228	74	10
1229	84	5
1230	85	0
1231	79	4
1232	0	104
1233	69	2
1234	2	101
1235	3	104
1236	78	2
1237	20	82
1238	2	87
1239	84	8
1240	2	79
1241	4	103
1242	88	0
1243	4	119
1244	61	5
1245	4	122
1246	84	1
1247	5	88
1248	88	10
1249	87	1
1250	7	89
1251	78	5
1252	77	0
1253	1	100
1254	82	2
1255	85	0
1256	90	0
1257	42	50
1258	91	1
1259	0	106
1260	76	8
1261	3	111
1262	58	9
1263	1	92
1264	69	0
1265	1	88
1266	86	0
1267	3	97
1268	70	0
1269	65	5
1270	0	98
1271	2	136
1272	93	7
1273	73	2
1274	0	105
1275	92	4
1276	72	0
1277	91	11
1278	0	89
1279	76	0
1280	0	115
1281	2	106
1282	74	6
1283	75	0
1284	0	102
1285	3	106
1286	97	3
1287	0	105
1288	3	126
1289	82	0
1290	7	106
1291	9	100
1292	2	98
1293	85	3
1294	82	7
1295	20	87
1296	1	123
1297	66	4
1298	0	102
1299	87	0
1300	0	117
1301	1	96
1302	91	2
1303	64	2
1304	0	118
1305	3	98
1306	98	0
1307	32	77
1308	3	117
1309	82	1
1310	71	0
1311	0	111
1312	52	46
1313	62	2
1314	80	4
1315	78	1
1316	88	11
1317	0	90
1318	82	0
1319	72	0
1320	78	0
1321	88	13
1322	85	0
1323	71	15
1324	82	0
1325	82	0
1326	0	95
1327	83	1
1328	79	1
1329	0	119
1330	85	1
1331	0	105
1332	75	2
1333	3	114
1334	0	113
1335	1	114
1336	86	0
1337	0	95
1338	79	2
1339	94	0
1340	76	1
1341	82	0
1342	81	0
1343	2	93
1344	87	1
1345	13	96
1346	0	114
1347	3	99
1348	0	97
1349	1	118
1350	5	111
1351	3	95
1352	2	115
1353	72	5
1354	80	2
1355	67	2
1356	65	0
1357	77	1
1358	73	0
1359	1	110
1360	4	105
1361	1	98
1362	75	1
1363	0	118
1364	1	108
1365	18	87
1366	80	8
1367	79	3
1368	2	96
1369	2	102
1370	3	102
1371	75	3
1372	80	0
1373	0	116
1374	0	103
1375	100	6
1376	90	5
1377	3	119
1378	1	97
1379	40	42
1380	16	85
1381	0	97
1382	69	3
1383	69	4
1384	0	90
1385	0	118
1386	71	2
1387	75	0
1388	1	97
1389	74	2
1390	58	20
1391	77	2
1392	83	0
1393	77	1
1394	2	102
1395	1	104
1396	1	111
1397	0	93
1398	0	83
1399	0	111
1400	0	91
1401	0	95
1402	5	105
1403	0	114
1404	0	95
1405	0	125
1406	1	114
1407	0	113
1408	78	5
1409	85	5
1410	2	114
1411	46	47
1412	1	105
1413	82	0
1414	3	106
1415	1	114
1416	55	45
1417	63	5
1418	0	103
1419	1	102
1420	98	9
1421	6	107
1422	6	113
1423	1	100
1424	79	3
1425	92	4
1426	79	0
1427	78	0
1428	96	0
1429	0	97
1430	90	7
1431	93	0
1432	15	84
1433	98	0
1434	0	125
1435	74	5
1436	80	1
1437	1	118
1438	4	99
1439	2	101
1440	84	2
1441	71	3
1442	76	4
1443	75	3
1444	66	4
1445	77	0
1446	5	111
1447	84	0
1448	93	4
1449	71	2
1450	0	107
1451	81	0
1452	2	97
1453	77	5
1454	70	0
1455	78	9
1456	69	3
1457	83	5
1458	71	4
1459	92	2
1460	87	0
1461	6	99
1462	68	0
1463	82	3
1464	62	2
1465	1	99
1466	0	117
1467	88	0
1468	76	8
1469	7	102
1470	85	0
1471	80	2
1472	0	116
1473	0	100
1474	68	0
1475	5	91
1476	5	96
1477	87	8
1478	1	108
1479	73	1
1480	4	102
1481	88	0
1482	86	2
1483	0	103
1484	77	0
1485	84	2
1486	69	4
1487	2	91
1488	6	77
1489	95	1
1490	76	0
1491	0	96
1492	83	7
1493	80	0
1494	88	2
1495	94	1
1496	67	2
1497	78	1
1498	80	3
1499	69	0
1500	0	102
1501	3	109
1502	90	12
1503	0	103
1504	76	8
1505	0	85
1506	6	107
1507	80	1
1508	3	98
1509	0	98
1510	4	90
1511	0	118
1512	53	54
1513	0	107
1514	0	106
1515	9	97
1516	0	98
1517	73	1
1518	80	0
1519	85	1
1520	80	4
1521	92	0
1522	0	122
1523	83	0
1524	105	1
1525	68	0
1526	7	85
1527	94	3
1528	3	99
1529	84	2
1530	3	92
1531	6	112
1532	0	98
1533	76	6
1534	94	0
1535	0	103
1536	5	105
1537	0	99
1538	88	5
1539	1	94
1540	6	108
1541	83	0
1542	58	38
1543	86	0
1544	71	0
1545	67	18
1546	84	10
1547	64	1
1548	84	1
1549	72	4
1550	0	114
1551	81	3
1552	0	106
1553	68	0
1554	0	126
1555	5	109
1556	85	2
1557	79	0
1558	81	0
1559	2	121
1560	2	106
1561	89	6
1562	0	89
1563	76	0
1564	79	1
1565	0	109
1566	81	5
1567	2	92
1568	74	0
1569	0	105
1570	71	0
1571	75	3
1572	0	102
1573	1	106
1574	4	114
1575	75	1
1576	4	112
1577	77	2
1578	82	3
1579	81	4
1580	74	0
1581	4	115
1582	0	104
1583	79	6
1584	87	0
1585	72	4
1586	92	3
1587	0	113
1588	91	0
1589	68	0
1590	69	0
1591	4	107
1592	80	17
1593	75	1
1594	72	18
1595	88	2
1596	76	2
1597	3	117
1598	1	120
1599	82	3
1600	81	1
1601	0	108
1602	80	2
1603	72	0
1604	74	0
1605	60	5
1606	1	134
1607	74	3
1608	86	3
1609	73	1
1610	1	112
1611	81	6
1612	4	101
1613	2	118
1614	2	117
1615	4	128
1616	62	0
1617	78	3
1618	3	106
1619	76	0
1620	69	1
1621	43	64
1622	74	1
1623	0	107
1624	0	99
1625	101	0
1626	73	0
1627	0	107
1628	0	114
1629	0	107
1630	74	10
1631	83	7
1632	4	118
1633	3	94
1634	93	0
1635	72	5
1636	76	2
1637	3	104
1638	9	101
1639	80	2
1640	82	0
1641	2	117
1642	1	124
1643	62	0
1644	74	0
1645	79	0
1646	67	9
1647	2	107
1648	8	111
1649	0	93
1650	96	2
1651	81	0
1652	90	7
1653	78	1
1654	76	3
1655	94	0
1656	66	0
1657	1	94
1658	0	113
1659	76	8
1660	69	0
1661	3	107
1662	20	61
1663	94	6
1664	82	3
1665	1	107
1666	79	4
1667	82	2
1668	0	110
1669	75	9
1670	76	0
1671	94	5
1672	0	93
1673	86	0
1674	5	116
1675	80	0
1676	0	91
1677	73	0
1678	91	5
1679	0	95
1680	0	104
1681	70	30
1682	4	101
1683	3	119
1684	2	107
1685	68	3
1686	0	111
1687	2	105
1688	79	0
1689	0	93
1690	63	3
1691	82	8
1692	84	3
1693	1	95
1694	1	120
1695	81	1
1696	1	110
1697	0	105
1698	78	0
1699	82	1
1700	66	2
1701	0	106
1702	81	0
1703	72	0
1704	88	3
1705	56	52
1706	89	6
1707	0	128
1708	79	0
1709	0	117
1710	1	105
1711	3	99
1712	2	112
1713	0	116
1714	69	0
1715	70	3
1716	75	0
1717	82	2
1718	1	106
1719	0	112
1720	79	0
1721	1	98
1722	69	0
1723	1	101
1724	71	0
1725	77	5
1726	73	0
1727	83	1
1728	7	112
1729	2	110
1730	3	102
1731	2	118
1732	57	5
1733	2	93
1734	84	0
1735	1	101
1736	69	0
1737	74	2
1738	84	6
1739	83	1
1740	76	4
1741	6	109
1742	95	2
1743	2	116
1744	1	115
1745	1	108
1746	71	17
1747	91	4
1748	85	5
1749	82	2
1750	81	1
1751	70	2
1752	5	113
1753	72	0
1754	0	115
1755	1	105
1756	0	87
1757	1	104
1758	3	94
1759	2	99
1760	70	0
1761	86	7
1762	2	101
1763	85	0
1764	0	115
1765	68	3
1766	73	1
1767	0	90
1768	3	113
1769	85	0
1770	3	112
1771	6	94
1772	86	0
1773	5	102
1774	93	0
1775	7	115
1776	2	105
1777	79	5
1778	0	95
1779	0	88
1780	71	11
1781	84	1
1782	1	118
1783	73	3
1784	70	4
1785	77	4
1786	7	100
1787	70	3
1788	79	0
1789	0	106
1790	79	2
1791	93	7
1792	65	6
1793	77	0
1794	0	101
1795	70	0
1796	85	1
1797	85	1
1798	2	99
1799	0	106
1800	49	64
1801	84	6
1802	80	0
1803	0	116
1804	0	104
1805	70	3
1806	1	103
1807	2	113
1808	80	0
1809	79	9
1810	0	103
1811	2	110
1812	5	93
1813	2	101
1814	63	0
1815	67	0
1816	87	1
1817	0	93
1818	1	103
1819	82	3
1820	1	103
1821	68	5
1822	78	0
1823	1	89
1824	77	1
1825	1	93
1826	0	116
1827	72	7
1828	0	105
1829	0	115
1830	84	0
1831	2	103
1832	57	53
1833	14	97
1834	1	126
1835	3	88
1836	0	87
1837	2	107
1838	94	0
1839	3	109
1840	71	4
1841	0	110
1842	82	8
1843	2	95
1844	0	94
1845	0	110
1846	78	11
1847	66	0
1848	75	0
1849	0	96
1850	2	113
1851	78	4
1852	0	104
1853	79	2
1854	70	0
1855	65	39
1856	66	0
1857	6	92
1858	89	1
1859	0	93
1860	72	2
1861	72	7
1862	0	113
1863	73	0
1864	1	107
1865	0	101
1866	65	9
1867	1	110
1868	1	98
1869	65	0
1870	80	16
1871	74	4
1872	81	5
1873	1	122
1874	85	0
1875	85	0
1876	1	121
1877	56	22
1878	85	1
1879	3	86
1880	46	49
1881	2	86
1882	0	105
1883	76	0
1884	83	1
1885	89	5
1886	0	100
1887	68	5
1888	0	111
1889	87	5
1890	62	1
1891	69	3
1892	1	106
1893	4	110
1894	76	0
1895	83	2
1896	0	103
1897	0	101
1898	79	4
1899	82	1
1900	0	95
1901	73	8
1902	0	117
1903	8	109
1904	83	0
1905	0	76
1906	80	0
1907	0	108
1908	1	95
1909	3	125
1910	86	5
1911	68	1
1912	0	113
1913	24	78
1914	2	102
1915	0	113
1916	90	9
1917	2	102
1918	75	0
1919	91	0
1920	3	97
1921	0	109
1922	88	4
1923	66	0
1924	0	119
1925	88	0
1926	72	2
1927	0	99
1928	3	106
1929	3	99
1930	4	101
1931	1	102
1932	72	9
1933	0	105
1934	79	6
1935	82	0
1936	1	103
1937	93	5
1938	0	103
1939	81	0
1940	1	109
1941	87	0
1942	82	3
1943	1	124
1944	65	0
1945	0	100
1946	1	107
1947	62	0
1948	3	117
1949	81	0
1950	1	124
1951	6	100
1952	66	10
1953	77	4
1954	0	99
1955	5	111
1956	0	103
1957	3	113
1958	1	107
1959	6	87
1960	83	3
1961	2	106
1962	72	4
1963	78	0
1964	2	100
1965	72	1
1966	0	121
1967	6	93
1968	89	2
1969	79	1
1970	41	52
1971	7	104
1972	80	5
1973	98	1
1974	0	113
1975	69	0
1976	0	107
1977	98	3
1978	73	0
1979	83	2
1980	82	5
1981	69	6
1982	2	122
1983	22	73
1984	0	103
1985	79	2
1986	74	8
1987	2	105
1988	0	105
1989	4	102
1990	7	101
1991	3	113
1992	83	1
1993	85	0
1994	1	98
1995	26	76
1996	0	98
1997	69	7
1998	84	0
1999	6	131
[truncated: 8,001 more rows]
