# Supplementary material for: Generalized method of moments for estimating parameters of stochastic reaction networks
Source: BMC Syst Biol. 2016 Oct 21;10:98. doi: 10.1186/s12918-016-0342-8 (PMC5073941; doi:10.1186/s12918-016-0342-8)
Supplement: Additional file 2 — Matlab code and data. This file contains the Matlab codes and samples which were used to produce the results. (GZ 9349 kb) [file 12918_2016_342_MOESM2_ESM.gz › Data/Exclusive Switch/samples/4/t004.csv]

trajectory	P1	P2
1	91	0
2	96	1
3	99	0
4	101	2
5	94	0
6	95	1
7	0	107
8	106	3
9	0	141
10	83	0
11	91	1
12	91	2
13	103	3
14	88	4
15	3	145
16	1	112
17	95	5
18	95	7
19	0	145
20	98	0
21	0	136
22	95	3
23	0	134
24	2	146
25	3	115
26	0	132
27	92	5
28	101	0
29	0	126
30	28	87
31	0	138
32	115	7
33	0	115
34	0	139
35	0	127
36	115	3
37	0	117
38	1	146
39	102	3
40	81	4
41	98	4
42	4	118
43	1	143
44	3	132
45	87	0
46	84	8
47	73	3
48	2	118
49	0	117
50	0	112
51	91	0
52	0	119
53	3	139
54	11	136
55	0	129
56	69	56
57	98	1
58	85	2
59	101	0
60	84	1
61	110	1
62	5	136
63	3	114
64	5	130
65	0	115
66	3	113
67	106	0
68	117	0
69	80	19
70	103	3
71	105	5
72	0	123
73	0	129
74	0	151
75	110	0
76	101	1
77	91	4
78	104	8
79	0	132
80	76	2
81	3	116
82	2	143
83	98	0
84	0	150
85	94	2
86	0	134
87	95	0
88	75	10
89	97	8
90	107	0
91	2	138
92	31	84
93	101	3
94	81	11
95	0	109
96	1	118
97	1	105
98	104	7
99	0	140
100	95	0
101	2	122
102	98	2
103	76	0
104	92	0
105	1	122
106	0	107
107	10	124
108	104	2
109	89	3
110	91	5
111	89	0
112	2	136
113	93	9
114	93	0
115	84	1
116	102	0
117	102	2
118	110	0
119	1	125
120	80	6
121	97	6
122	96	1
123	1	122
124	4	108
125	0	129
126	0	119
127	4	133
128	78	9
129	88	9
130	1	115
131	95	0
132	71	44
133	95	1
134	3	117
135	84	0
136	12	104
137	8	117
138	2	122
139	16	115
140	98	4
141	103	0
142	102	1
143	97	1
144	2	126
145	4	132
146	3	116
147	71	9
148	88	1
149	0	106
150	0	119
151	39	92
152	94	11
153	113	4
154	100	0
155	79	4
156	96	2
157	103	2
158	5	121
159	0	147
160	0	154
161	0	138
162	1	121
163	93	0
164	102	3
165	90	1
166	96	5
167	2	124
168	6	151
169	0	134
170	90	2
171	78	0
172	1	125
173	104	5
174	86	3
175	100	3
176	100	0
177	1	122
178	105	7
179	90	1
180	83	1
181	74	2
182	99	0
183	4	123
184	93	5
185	5	119
186	110	0
187	2	116
188	1	132
189	1	122
190	0	115
191	101	0
192	1	120
193	89	0
194	0	152
195	104	0
196	1	146
197	1	132
198	1	127
199	104	0
200	87	8
201	91	1
202	98	5
203	101	7
204	94	5
205	2	145
206	20	105
207	102	1
208	0	103
209	97	1
210	0	117
211	108	0
212	0	119
213	3	144
214	0	115
215	102	5
216	37	68
217	104	3
218	0	143
219	0	127
220	83	0
221	3	117
222	78	13
223	87	0
224	97	7
225	119	0
226	0	132
227	1	121
228	108	2
229	1	142
230	1	132
231	0	133
232	101	6
233	0	129
234	0	102
235	97	0
236	1	144
237	89	0
238	96	5
239	3	133
240	75	19
241	49	53
242	0	140
243	77	1
244	75	1
245	0	136
246	2	133
247	100	3
248	86	0
249	90	0
250	1	118
251	0	107
252	92	0
253	0	123
254	106	4
255	0	123
256	83	0
257	109	0
258	101	0
259	93	2
260	78	3
261	90	5
262	3	143
263	87	10
264	0	111
265	0	118
266	92	3
267	88	3
268	84	0
269	90	1
270	0	130
271	4	108
272	96	5
273	3	112
274	99	0
275	35	81
276	96	0
277	0	147
278	92	3
279	5	128
280	4	140
281	80	4
282	3	134
283	0	142
284	1	133
285	113	2
286	113	2
287	0	115
288	1	118
289	37	42
290	98	2
291	2	110
292	86	1
293	97	0
294	93	0
295	90	0
296	3	140
297	84	0
298	111	0
299	0	130
300	94	2
301	2	127
302	88	2
303	91	0
304	95	3
305	3	117
306	0	106
307	0	120
308	93	3
309	3	118
310	100	3
311	104	1
312	79	1
313	106	4
314	2	144
315	85	1
316	0	137
317	84	3
318	95	3
319	4	155
320	99	3
321	112	0
322	0	149
323	104	0
324	93	0
325	0	125
326	3	117
327	1	115
328	0	146
329	85	23
330	8	119
331	96	2
332	80	1
333	95	0
334	65	3
335	89	6
336	88	5
337	6	105
338	96	0
339	90	5
340	5	135
341	107	1
342	2	129
343	69	44
344	48	73
345	89	6
346	2	137
347	10	127
348	4	141
349	92	1
350	90	4
351	99	1
352	6	113
353	0	129
354	105	0
355	2	132
356	0	109
357	85	5
358	97	1
359	76	2
360	0	133
361	0	138
362	98	17
363	88	3
364	95	2
365	88	5
366	81	0
367	104	0
368	0	127
369	0	128
370	2	132
371	100	9
372	101	0
373	0	125
374	1	117
375	86	0
376	107	3
377	87	2
378	1	129
379	112	3
380	52	60
381	85	1
382	0	125
383	8	105
384	2	118
385	87	2
386	107	3
387	95	1
388	99	0
389	3	123
390	0	126
391	3	133
392	109	4
393	118	4
394	91	12
395	1	111
396	1	124
397	96	0
398	0	112
399	97	2
400	79	20
401	1	135
402	0	134
403	0	120
404	1	140
405	89	0
406	106	5
407	117	1
408	90	12
409	92	0
410	87	0
411	8	112
412	3	128
413	79	3
414	98	2
415	91	1
416	94	0
417	4	127
418	0	136
419	0	137
420	97	2
421	103	5
422	2	115
423	1	141
424	96	0
425	115	1
426	111	7
427	117	1
428	27	93
429	3	148
430	108	1
431	105	1
432	6	116
433	95	2
434	34	72
435	87	0
436	89	13
437	97	4
438	106	3
439	0	117
440	5	139
441	0	140
442	2	111
443	100	6
444	5	151
445	0	116
446	107	4
447	83	0
448	118	0
449	84	0
450	84	3
451	93	3
452	1	121
453	83	0
454	98	6
455	104	1
456	87	0
457	90	2
458	5	122
459	1	113
460	98	0
461	2	144
462	0	132
463	96	1
464	97	4
465	1	129
466	1	124
467	100	2
468	97	1
469	97	2
470	104	2
471	87	1
472	1	145
473	0	116
474	93	0
475	80	2
476	10	120
477	1	144
478	3	126
479	95	2
480	2	127
481	83	3
482	1	110
483	3	103
484	106	0
485	90	4
486	89	0
487	71	18
488	4	146
489	80	9
490	80	7
491	1	132
492	83	1
493	2	125
494	63	44
495	103	3
496	90	0
497	1	127
498	0	124
499	112	0
500	97	1
501	114	0
502	5	119
503	0	126
504	0	132
505	103	6
506	42	90
507	89	0
508	1	118
509	92	4
510	0	129
511	2	121
512	94	4
513	99	4
514	1	145
515	101	0
516	82	1
517	83	4
518	92	5
519	12	109
520	101	8
521	1	124
522	99	1
523	93	0
524	116	3
525	107	1
526	75	52
527	1	120
528	0	117
529	104	0
530	0	120
531	1	118
532	81	3
533	80	0
534	90	0
535	4	135
536	106	2
537	93	0
538	112	1
539	85	3
540	103	0
541	0	124
542	1	145
543	0	131
544	0	127
545	1	132
546	0	126
547	2	134
548	93	4
549	79	4
550	6	126
551	4	117
552	0	132
553	108	2
554	111	1
555	85	0
556	4	137
557	0	147
558	101	4
559	1	112
560	1	123
561	0	129
562	95	6
563	91	4
564	2	135
565	4	115
566	12	102
567	96	2
568	83	4
569	3	158
570	91	4
571	0	133
572	94	12
573	107	0
574	83	5
575	2	115
576	0	114
577	99	3
578	0	113
579	2	115
580	0	144
581	86	7
582	1	122
583	95	1
584	2	108
585	107	0
586	98	7
587	94	4
588	87	1
589	1	127
590	0	119
591	88	0
592	50	60
593	0	144
594	1	118
595	88	6
596	2	135
597	102	0
598	95	2
599	106	0
600	4	130
601	1	127
602	1	121
603	102	0
604	3	126
605	97	1
606	6	129
607	80	0
608	2	128
609	100	2
610	100	1
611	0	129
612	98	2
613	1	122
614	0	127
615	99	1
616	1	110
617	2	136
618	95	2
619	0	123
620	4	123
621	99	0
622	75	29
623	4	138
624	0	132
625	97	0
626	86	3
627	0	132
628	96	0
629	78	3
630	109	6
631	4	125
632	104	5
633	1	145
634	100	1
635	1	120
636	3	122
637	1	131
638	0	119
639	1	126
640	1	115
641	3	134
642	0	139
643	98	6
644	5	131
645	3	124
646	97	4
647	91	5
648	0	111
649	3	132
650	90	6
651	89	0
652	3	146
653	98	1
654	1	118
655	2	126
656	81	0
657	89	4
658	88	0
659	0	113
660	85	0
661	0	116
662	93	4
663	0	156
664	98	0
665	96	0
666	85	6
667	103	0
668	107	3
669	89	0
670	0	126
671	91	1
672	89	3
673	89	1
674	0	115
675	107	6
676	93	2
677	6	119
678	95	0
679	86	0
680	0	132
681	102	0
682	0	123
683	90	1
684	86	1
685	95	2
686	0	121
687	1	108
688	95	0
689	78	51
690	108	0
691	106	7
692	93	9
693	85	6
694	0	122
695	0	134
696	115	2
697	4	106
698	4	118
699	11	119
700	3	128
701	95	0
702	3	146
703	83	0
704	101	5
705	99	4
706	1	136
707	1	128
708	2	122
709	94	3
710	0	131
711	100	0
712	98	3
713	92	5
714	114	1
715	100	0
716	96	2
717	105	0
718	118	4
719	64	57
720	93	3
721	83	0
722	99	4
723	0	125
724	0	118
725	100	4
726	1	128
727	101	13
728	84	2
729	97	3
730	96	0
731	94	0
732	3	128
733	2	141
734	0	117
735	0	117
736	83	0
737	1	130
738	4	158
739	107	0
740	0	124
741	24	114
742	88	2
743	5	134
744	1	127
745	99	3
746	96	3
747	98	1
748	4	127
749	1	142
750	90	1
751	2	122
752	0	124
753	87	0
754	3	110
755	0	120
756	0	127
757	90	0
758	40	78
759	111	4
760	0	133
761	0	131
762	3	137
763	100	1
764	112	2
765	88	2
766	88	0
767	2	140
768	79	14
769	89	1
770	0	131
771	1	136
772	3	120
773	105	4
774	90	3
775	92	2
776	0	128
777	90	0
778	0	141
779	0	131
780	83	1
781	2	139
782	94	0
783	91	0
784	0	136
785	91	0
786	1	127
787	0	126
788	105	0
789	94	0
790	92	0
791	100	0
792	0	127
793	4	138
794	90	0
795	4	122
796	89	3
797	97	5
798	88	4
799	92	0
800	102	0
801	77	0
802	106	2
803	0	107
804	99	0
805	81	4
806	2	131
807	0	119
808	92	13
809	1	139
810	3	137
811	91	5
812	87	1
813	1	118
814	2	138
815	0	125
816	99	1
817	2	107
818	95	0
819	101	2
820	94	3
821	4	128
822	3	117
823	84	0
824	99	0
825	3	110
826	1	107
827	0	137
828	98	2
829	0	127
830	0	134
831	99	3
832	96	0
833	2	135
834	106	0
835	108	0
836	86	23
837	1	121
838	92	1
839	108	0
840	115	1
841	104	4
842	0	111
843	116	0
844	0	135
845	2	115
846	92	1
847	0	141
848	92	6
849	93	0
850	0	141
851	18	109
852	90	0
853	0	135
854	67	5
855	97	1
856	105	0
857	1	118
858	4	115
859	5	137
860	88	0
861	0	114
862	85	3
863	99	1
864	78	0
865	102	2
866	0	136
867	104	1
868	83	2
869	112	8
870	0	130
871	82	27
872	80	2
873	77	4
874	92	2
875	0	117
876	76	1
877	3	118
878	0	123
879	97	0
880	0	136
881	2	122
882	0	109
883	97	5
884	88	1
885	88	4
886	113	6
887	0	137
888	4	90
889	11	126
890	106	6
891	5	113
892	83	1
893	99	2
894	7	120
895	86	3
896	91	2
897	0	119
898	0	139
899	101	4
900	82	2
901	4	135
902	23	92
903	83	1
904	89	1
905	0	112
906	98	0
907	1	119
908	77	5
909	64	25
910	85	1
911	97	1
912	93	0
913	78	0
914	97	2
915	0	126
916	87	2
917	4	148
918	86	1
919	1	124
920	106	4
921	98	1
922	103	1
923	83	0
924	101	0
925	76	0
926	90	3
927	5	138
928	4	125
929	3	108
930	1	128
931	3	144
932	3	120
933	0	135
934	4	104
935	2	126
936	7	135
937	9	94
938	97	1
939	81	0
940	0	131
941	96	0
942	77	34
943	88	0
944	100	4
945	0	124
946	0	127
947	0	135
948	92	6
949	89	3
950	6	119
951	1	137
952	93	1
953	82	3
954	80	0
955	90	1
956	9	114
957	97	2
958	3	116
959	100	7
960	102	1
961	0	143
962	0	125
963	39	79
964	2	117
965	1	137
966	100	0
967	0	129
968	95	3
969	105	0
970	107	0
971	68	35
972	4	109
973	2	121
974	96	0
975	82	27
976	0	140
977	94	0
978	1	141
979	105	1
980	78	1
981	97	5
982	2	112
983	105	8
984	102	0
985	83	2
986	2	140
987	2	108
988	101	2
989	95	0
990	1	116
991	0	123
992	11	123
993	1	139
994	96	1
995	0	115
996	108	0
997	101	0
998	2	118
999	105	3
1000	1	128
1001	0	132
1002	1	132
1003	0	107
1004	93	3
1005	2	133
1006	99	0
1007	90	17
1008	108	0
1009	92	4
1010	3	103
1011	3	126
1012	99	0
1013	2	127
1014	1	116
1015	94	22
1016	73	20
1017	35	90
1018	89	0
1019	87	16
1020	81	1
1021	105	4
1022	66	25
1023	0	116
1024	0	139
1025	7	114
1026	80	1
1027	104	0
1028	6	123
1029	79	23
1030	98	0
1031	95	0
1032	94	1
1033	104	6
1034	114	0
1035	0	126
1036	98	0
1037	2	112
1038	88	28
1039	0	117
1040	92	5
1041	108	2
1042	99	6
1043	2	132
1044	90	2
1045	99	4
1046	8	124
1047	0	125
1048	2	130
1049	5	122
1050	82	6
1051	2	128
1052	97	5
1053	102	0
1054	107	0
1055	2	124
1056	0	129
1057	0	129
1058	0	110
1059	101	3
1060	4	122
1061	103	0
1062	78	0
1063	0	142
1064	82	0
1065	92	0
1066	0	121
1067	110	0
1068	90	0
1069	105	0
1070	0	119
1071	7	130
1072	0	120
1073	3	145
1074	3	130
1075	103	7
1076	0	132
1077	98	5
1078	1	135
1079	78	1
1080	95	1
1081	2	126
1082	0	125
1083	91	3
1084	4	116
1085	4	126
1086	1	124
1087	0	131
1088	3	123
1089	83	7
1090	81	2
1091	3	120
1092	76	3
1093	93	0
1094	96	6
1095	1	145
1096	5	133
1097	0	132
1098	48	60
1099	96	0
1100	90	2
1101	97	1
1102	126	0
1103	3	102
1104	3	140
1105	102	4
1106	22	88
1107	89	0
1108	88	0
1109	1	138
1110	0	126
1111	4	141
1112	86	0
1113	85	3
1114	86	0
1115	1	115
1116	2	124
1117	1	128
1118	99	0
1119	88	0
1120	71	13
1121	0	129
1122	87	6
1123	98	1
1124	106	1
1125	1	111
1126	1	139
1127	3	126
1128	84	7
1129	99	5
1130	0	133
1131	2	123
1132	102	0
1133	107	3
1134	0	125
1135	84	0
1136	94	0
1137	4	120
1138	91	23
1139	1	108
1140	90	7
1141	0	137
1142	102	3
1143	96	1
1144	101	1
1145	109	0
1146	2	146
1147	113	6
1148	3	109
1149	104	1
1150	89	5
1151	1	118
1152	0	139
1153	95	0
1154	116	0
1155	83	1
1156	2	122
1157	0	129
1158	0	126
1159	97	1
1160	0	141
1161	97	2
1162	6	117
1163	83	2
1164	1	153
1165	107	2
1166	95	7
1167	97	4
1168	1	122
1169	4	134
1170	99	5
1171	114	0
1172	91	5
1173	0	134
1174	0	138
1175	109	5
1176	70	0
1177	101	2
1178	83	1
1179	78	4
1180	0	121
1181	102	0
1182	103	0
1183	105	1
1184	92	0
1185	94	2
1186	15	113
1187	100	3
1188	93	1
1189	89	16
1190	32	103
1191	78	12
1192	119	0
1193	94	10
1194	94	3
1195	101	1
1196	94	5
1197	105	2
1198	0	130
1199	83	2
1200	105	0
1201	95	3
1202	91	3
1203	80	5
1204	91	14
1205	1	121
1206	90	5
1207	2	135
1208	1	129
1209	2	98
1210	2	128
1211	95	1
1212	96	0
1213	2	129
1214	115	2
1215	2	132
1216	97	10
1217	100	2
1218	96	0
1219	0	122
1220	0	108
1221	3	138
1222	0	140
1223	0	125
1224	105	0
1225	72	19
1226	0	151
1227	95	0
1228	95	0
1229	0	118
1230	1	111
1231	2	132
1232	69	51
1233	0	127
1234	89	0
1235	93	1
1236	81	2
1237	0	125
1238	84	4
1239	88	0
1240	5	136
1241	100	6
1242	106	3
1243	109	0
1244	75	0
1245	86	0
1246	6	143
1247	6	132
1248	0	137
1249	4	124
1250	98	1
1251	93	6
1252	2	129
1253	64	30
1254	1	128
1255	96	2
1256	1	129
1257	88	6
1258	1	134
1259	87	8
1260	87	0
1261	90	1
1262	4	120
1263	0	130
1264	93	0
1265	2	141
1266	91	15
1267	2	101
1268	93	0
1269	77	0
1270	0	120
1271	98	0
1272	97	7
1273	0	100
1274	5	123
1275	2	132
1276	3	131
1277	46	56
1278	1	106
1279	102	1
1280	108	0
1281	90	13
1282	89	2
1283	96	6
1284	0	124
1285	80	0
1286	0	119
1287	96	0
1288	19	95
1289	6	105
1290	5	147
1291	57	43
1292	78	7
1293	116	1
1294	0	132
1295	0	123
1296	92	4
1297	98	0
1298	71	21
1299	93	4
1300	89	6
1301	99	0
1302	12	93
1303	85	4
1304	96	0
1305	0	124
1306	8	130
1307	0	138
1308	51	68
1309	85	13
1310	74	4
1311	2	122
1312	0	133
1313	0	149
1314	85	6
1315	0	141
1316	96	0
1317	101	1
1318	87	0
1319	88	17
1320	0	138
1321	39	87
1322	97	0
1323	4	127
1324	100	4
1325	89	6
1326	116	3
1327	95	2
1328	0	127
1329	2	128
1330	80	4
1331	0	116
1332	0	103
1333	113	0
1334	0	129
1335	65	45
1336	1	118
1337	4	132
1338	94	1
1339	80	3
1340	105	0
1341	117	0
1342	25	123
1343	93	0
1344	110	0
1345	107	0
1346	90	0
1347	99	4
1348	1	124
1349	0	121
1350	93	0
1351	2	131
1352	87	0
1353	2	129
1354	61	33
1355	89	1
1356	95	0
1357	0	128
1358	106	0
1359	109	0
1360	4	133
1361	105	0
1362	2	132
1363	0	124
1364	1	138
1365	0	130
1366	80	0
1367	0	131
1368	97	2
1369	106	0
1370	101	1
1371	99	0
1372	102	4
1373	94	0
1374	96	2
1375	105	2
1376	110	4
1377	2	119
1378	94	5
1379	8	127
1380	105	1
1381	88	2
1382	1	140
1383	93	1
1384	99	3
1385	97	1
1386	54	58
1387	85	0
1388	105	0
1389	97	2
1390	23	110
1391	79	3
1392	1	121
1393	91	0
1394	86	7
1395	3	137
1396	83	20
1397	0	151
1398	92	14
1399	74	0
1400	0	116
1401	4	116
1402	0	125
1403	4	115
1404	0	122
1405	91	0
1406	88	5
1407	77	2
1408	3	130
1409	41	66
1410	2	129
1411	103	1
1412	90	0
1413	1	131
1414	0	142
1415	97	1
1416	97	0
1417	0	146
1418	0	118
1419	100	11
1420	12	128
1421	89	3
1422	92	0
1423	96	3
1424	2	127
1425	2	130
1426	2	134
1427	88	2
1428	106	2
1429	1	126
1430	81	3
1431	104	5
1432	30	116
1433	4	141
1434	4	138
1435	102	3
1436	0	142
1437	99	7
1438	0	133
1439	0	123
1440	0	106
1441	0	118
1442	2	129
1443	7	115
1444	2	112
1445	106	0
1446	0	115
1447	0	125
1448	0	102
1449	0	137
1450	0	141
1451	98	6
1452	1	123
1453	1	123
1454	66	43
1455	33	72
1456	85	0
1457	115	0
1458	95	0
1459	98	2
1460	1	127
1461	0	125
1462	97	1
1463	95	2
1464	103	4
1465	0	140
1466	0	126
1467	5	119
1468	86	4
1469	86	1
1470	93	2
1471	70	7
1472	92	5
1473	2	90
1474	102	1
1475	4	123
1476	0	131
1477	86	4
1478	2	133
1479	104	1
1480	0	124
1481	75	0
1482	0	135
1483	0	114
1484	1	118
1485	0	107
1486	1	140
1487	0	99
1488	104	2
1489	84	0
1490	0	111
1491	1	127
1492	73	6
1493	99	0
1494	86	5
1495	89	3
1496	0	141
1497	1	117
1498	0	135
1499	0	134
1500	97	2
1501	47	72
1502	2	108
1503	1	154
1504	97	0
1505	89	3
1506	100	5
1507	90	3
1508	85	7
1509	100	4
1510	116	0
1511	83	14
1512	96	8
1513	98	0
1514	0	123
1515	0	121
1516	104	1
1517	1	111
1518	88	13
1519	96	0
1520	0	133
1521	3	133
1522	81	1
1523	112	0
1524	110	0
1525	3	126
1526	95	2
1527	2	124
1528	0	117
1529	2	148
1530	95	2
1531	92	0
1532	1	125
1533	82	4
1534	82	0
1535	82	8
1536	98	0
1537	98	1
1538	95	1
1539	12	104
1540	98	0
1541	71	25
1542	0	119
1543	0	105
1544	81	8
1545	100	0
1546	3	125
1547	0	130
1548	94	0
1549	41	66
1550	77	1
1551	12	134
1552	0	128
1553	4	119
1554	105	0
1555	91	3
1556	90	0
1557	95	1
1558	34	92
1559	108	5
1560	92	0
1561	0	118
1562	0	149
1563	86	2
1564	94	8
1565	111	0
1566	97	11
1567	108	0
1568	95	0
1569	1	125
1570	116	0
1571	119	4
1572	97	0
1573	103	2
1574	78	5
1575	0	111
1576	2	123
1577	2	140
1578	0	122
1579	93	0
1580	2	123
1581	87	0
1582	0	115
1583	82	3
1584	0	114
1585	92	6
1586	1	128
1587	96	0
1588	4	123
1589	0	131
1590	0	131
1591	5	153
1592	1	116
1593	3	130
1594	2	127
1595	2	131
1596	102	0
1597	103	8
1598	87	3
1599	0	130
1600	0	139
1601	96	3
1602	86	4
1603	60	36
1604	0	123
1605	94	2
1606	0	146
1607	89	0
1608	77	2
1609	84	1
1610	3	152
1611	100	4
1612	3	115
1613	67	6
1614	83	7
1615	109	2
1616	0	116
1617	0	112
1618	90	0
1619	0	151
1620	73	2
1621	93	4
1622	103	2
1623	1	136
1624	102	2
1625	0	125
1626	92	0
1627	100	1
1628	0	120
1629	0	145
1630	1	133
1631	0	136
1632	89	2
1633	98	5
1634	90	0
1635	106	0
1636	92	0
1637	0	139
1638	2	130
1639	0	110
1640	95	0
1641	100	1
1642	93	0
1643	6	143
1644	15	113
1645	2	136
1646	2	124
1647	104	4
1648	1	140
1649	81	4
1650	2	127
1651	94	4
1652	102	7
1653	3	129
1654	97	0
1655	103	0
1656	89	4
1657	82	0
1658	0	122
1659	97	4
1660	91	4
1661	103	0
1662	0	113
1663	78	1
1664	94	2
1665	96	6
1666	101	18
1667	97	0
1668	89	3
1669	0	154
1670	103	0
1671	1	115
1672	105	0
1673	1	108
1674	0	110
1675	4	130
1676	95	0
1677	7	130
1678	82	5
1679	0	116
1680	98	0
1681	104	2
1682	0	110
1683	1	144
1684	4	116
1685	0	137
1686	94	0
1687	0	128
1688	1	138
1689	106	0
1690	101	1
1691	90	0
1692	91	1
1693	1	135
1694	2	129
1695	0	140
1696	1	128
1697	1	125
1698	94	5
1699	0	121
1700	0	134
1701	94	3
1702	94	2
1703	106	0
1704	64	0
1705	101	0
1706	0	131
1707	1	131
1708	93	5
1709	88	9
1710	85	0
1711	87	2
1712	2	133
1713	108	3
1714	10	102
1715	0	124
1716	2	128
1717	94	0
1718	113	0
1719	5	139
1720	0	128
1721	99	1
1722	110	3
1723	6	137
1724	99	6
1725	75	5
1726	3	143
1727	0	121
1728	0	140
1729	45	52
1730	94	8
1731	93	0
1732	125	5
1733	125	3
1734	0	119
1735	93	5
1736	105	4
1737	3	120
1738	96	5
1739	94	6
1740	88	2
1741	100	5
1742	96	5
1743	15	98
1744	71	49
1745	77	15
1746	104	1
1747	103	0
1748	1	127
1749	0	105
1750	92	7
1751	96	2
1752	3	153
1753	101	1
1754	0	119
1755	0	119
1756	109	0
1757	98	3
1758	0	114
1759	6	125
1760	1	133
1761	92	0
1762	0	124
1763	65	19
1764	85	1
1765	110	2
1766	2	130
1767	0	139
1768	0	115
1769	94	0
1770	95	0
1771	97	5
1772	4	134
1773	2	136
1774	88	5
1775	93	2
1776	0	118
1777	0	133
1778	1	126
1779	0	124
1780	34	55
1781	105	0
1782	83	0
1783	100	3
1784	2	114
1785	93	3
1786	0	147
1787	11	105
1788	88	23
1789	3	118
1790	1	110
1791	86	5
1792	112	6
1793	91	2
1794	78	0
1795	0	112
1796	16	104
1797	7	118
1798	12	115
1799	90	0
1800	1	130
1801	101	0
1802	30	107
1803	92	0
1804	85	0
1805	2	126
1806	100	7
1807	0	138
1808	94	1
1809	103	0
1810	86	0
1811	0	114
1812	79	3
1813	4	138
1814	0	123
1815	3	121
1816	78	0
1817	111	3
1818	2	97
1819	4	136
1820	0	136
1821	0	143
1822	3	113
1823	1	137
1824	102	3
1825	80	0
1826	5	118
1827	88	0
1828	39	84
1829	78	2
1830	100	3
1831	0	149
1832	3	134
1833	98	0
1834	105	1
1835	79	0
1836	11	103
1837	4	127
1838	82	35
1839	100	0
1840	0	124
1841	76	30
1842	0	119
1843	79	9
1844	1	116
1845	3	118
1846	85	13
1847	101	2
1848	4	153
1849	93	0
1850	116	2
1851	3	115
1852	0	152
1853	94	0
1854	87	0
1855	78	1
1856	5	106
1857	100	0
1858	82	0
1859	3	121
1860	1	136
1861	86	4
1862	1	131
1863	96	0
1864	91	1
1865	42	67
1866	4	111
1867	91	5
1868	1	151
1869	112	1
1870	102	1
1871	98	3
1872	86	0
1873	0	127
1874	1	140
1875	105	0
1876	4	104
1877	5	111
1878	0	136
1879	0	128
1880	2	138
1881	81	24
1882	95	0
1883	91	7
1884	0	128
1885	81	5
1886	104	1
1887	1	122
1888	0	135
1889	90	0
1890	94	3
1891	3	125
1892	85	1
1893	0	140
1894	100	1
1895	1	124
1896	85	0
1897	0	140
1898	0	115
1899	92	5
1900	95	0
1901	92	2
1902	0	114
1903	99	4
1904	95	0
1905	1	127
1906	1	132
1907	1	104
1908	100	0
1909	1	119
1910	88	0
1911	73	1
1912	92	0
1913	0	107
1914	95	4
1915	1	111
1916	73	0
1917	96	5
1918	107	0
1919	88	0
1920	107	3
1921	91	1
1922	96	0
1923	0	136
1924	108	4
1925	104	1
1926	96	4
1927	86	2
1928	3	116
1929	0	121
1930	0	129
1931	72	3
1932	78	1
1933	100	0
1934	86	0
1935	112	14
1936	108	0
1937	95	4
1938	86	7
1939	40	61
1940	2	140
1941	71	5
1942	97	1
1943	4	122
1944	79	0
1945	93	6
1946	108	0
1947	4	126
1948	105	10
1949	0	114
1950	89	2
1951	99	0
1952	0	107
1953	83	2
1954	91	1
1955	105	0
1956	96	2
1957	4	113
1958	90	8
1959	0	136
1960	3	108
1961	94	19
1962	91	0
1963	78	1
1964	0	134
1965	92	15
1966	20	102
1967	2	113
1968	0	131
1969	0	120
1970	0	125
1971	80	2
1972	2	123
1973	92	3
1974	66	37
1975	0	135
1976	1	128
1977	108	6
1978	95	0
1979	4	126
1980	83	0
1981	81	0
1982	87	2
1983	93	0
1984	82	0
1985	109	2
1986	95	1
1987	94	2
1988	4	128
1989	73	3
1990	0	116
1991	107	1
1992	2	122
1993	16	105
1994	99	7
1995	86	2
1996	2	106
1997	0	108
1998	85	0
1999	0	124
[truncated: 8,001 more rows]
