# Supplementary material for: Generalized method of moments for estimating parameters of stochastic reaction networks
Source: BMC Syst Biol. 2016 Oct 21;10:98. doi: 10.1186/s12918-016-0342-8 (PMC5073941; doi:10.1186/s12918-016-0342-8)
Supplement: Additional file 2 — Matlab code and data. This file contains the Matlab codes and samples which were used to produce the results. (GZ 9349 kb) [file 12918_2016_342_MOESM2_ESM.gz › Data/Exclusive Switch/samples/41/t004.csv]

trajectory	P1	P2
1	108	5
2	108	0
3	5	122
4	85	3
5	113	2
6	1	110
7	0	110
8	39	64
9	0	132
10	102	0
11	101	0
12	94	3
13	111	0
14	96	3
15	1	113
16	90	0
17	1	131
18	94	1
19	83	9
20	0	135
21	35	89
22	83	3
23	116	0
24	98	4
25	0	123
26	104	5
27	4	145
28	0	151
29	100	0
30	100	4
31	97	1
32	1	134
33	5	132
34	0	131
35	96	0
36	106	1
37	2	133
38	99	1
39	83	2
40	101	0
41	92	3
42	91	0
43	0	146
44	100	1
45	94	2
46	67	64
47	91	8
48	95	0
49	0	122
50	103	0
51	70	2
52	0	130
53	0	139
54	99	0
55	98	8
56	1	133
57	86	6
58	1	149
59	85	1
60	99	11
61	96	2
62	76	0
63	89	24
64	1	132
65	0	117
66	4	111
67	0	126
68	101	0
69	0	118
70	0	138
71	111	0
72	98	1
73	4	130
74	2	148
75	83	5
76	1	113
77	0	137
78	97	3
79	2	113
80	115	8
81	102	6
82	1	114
83	2	134
84	87	3
85	2	108
86	96	5
87	0	135
88	101	6
89	0	132
90	1	118
91	100	0
92	91	0
93	93	0
94	12	116
95	1	147
96	87	0
97	9	122
98	0	134
99	92	2
100	101	8
101	108	0
102	96	2
103	8	123
104	108	1
105	105	0
106	86	0
107	104	1
108	99	3
109	94	0
110	98	1
111	0	108
112	1	136
113	0	117
114	8	121
115	95	4
116	108	4
117	1	135
118	3	98
119	113	4
120	101	0
121	100	0
122	96	0
123	93	10
124	99	0
125	1	128
126	96	1
127	82	1
128	1	113
129	1	118
130	9	123
131	82	7
132	88	1
133	1	116
134	92	0
135	109	1
136	106	11
137	80	10
138	104	3
139	96	0
140	100	2
141	111	0
142	4	129
143	93	0
144	93	0
145	1	136
146	3	124
147	0	114
148	0	126
149	93	7
150	0	123
151	92	2
152	100	0
153	85	0
154	8	99
155	85	0
156	102	2
157	93	3
158	106	0
159	0	123
160	92	0
161	92	3
162	3	104
163	0	130
164	103	0
165	103	0
166	97	2
167	5	122
168	97	2
169	89	9
170	1	123
171	98	0
172	84	2
173	11	99
174	116	1
175	87	3
176	0	115
177	71	33
178	90	0
179	0	124
180	95	0
181	84	0
182	1	133
183	0	138
184	0	145
185	109	0
186	0	132
187	74	36
188	94	2
189	90	2
190	94	8
191	82	0
192	96	7
193	1	146
194	35	89
195	96	1
196	84	0
197	0	138
198	0	121
199	100	2
200	6	123
201	2	137
202	83	0
203	0	112
204	0	115
205	93	9
206	105	0
207	1	106
208	88	0
209	3	119
210	4	130
211	3	138
212	104	4
213	103	0
214	76	1
215	92	0
216	1	144
217	0	134
218	86	5
219	88	0
220	3	109
221	0	120
222	88	8
223	52	54
224	88	2
225	0	140
226	70	0
227	0	110
228	106	4
229	1	123
230	3	138
231	5	105
232	89	2
233	1	132
234	95	6
235	71	4
236	71	23
237	0	124
238	108	2
239	98	13
240	93	0
241	0	137
242	0	124
243	0	121
244	100	1
245	1	131
246	0	130
247	0	111
248	0	128
249	101	3
250	0	125
251	97	0
252	100	0
253	100	0
254	68	49
255	102	0
256	3	120
257	92	0
258	0	118
259	2	159
260	80	31
261	102	0
262	90	2
263	91	0
264	0	132
265	81	0
266	93	1
267	1	126
268	101	1
269	9	129
270	0	127
271	111	1
272	1	123
273	92	5
274	92	0
275	93	1
276	65	33
277	106	0
278	0	141
279	86	0
280	0	116
281	5	131
282	0	128
283	0	128
284	79	4
285	97	0
286	0	134
287	88	9
288	2	130
289	100	0
290	23	113
291	6	152
292	102	5
293	87	5
294	83	0
295	0	121
296	1	144
297	4	136
298	92	0
299	86	5
300	2	127
301	86	0
302	102	1
303	111	0
304	0	135
305	85	4
306	6	141
307	1	115
308	84	0
309	0	121
310	90	4
311	94	2
312	4	136
313	2	131
314	92	1
315	2	111
316	1	121
317	5	145
318	0	121
319	104	5
320	0	115
321	2	132
322	85	1
323	2	132
324	0	115
325	102	0
326	2	147
327	108	7
328	39	73
329	132	0
330	2	125
331	76	6
332	0	148
333	0	126
334	81	8
335	82	2
336	89	1
337	97	1
338	81	7
339	104	5
340	0	131
341	96	0
342	0	134
343	1	114
344	107	2
345	0	110
346	87	8
347	92	10
348	7	125
349	5	122
350	82	6
351	0	118
352	101	1
353	93	5
354	3	112
355	5	119
356	2	128
357	1	144
358	0	141
359	2	119
360	123	0
361	2	125
362	1	117
363	0	117
364	106	0
365	99	0
366	95	2
367	100	1
368	100	10
369	94	0
370	93	6
371	120	11
372	79	0
373	88	1
374	3	120
375	3	143
376	72	44
377	101	0
378	0	122
379	2	127
380	108	2
381	0	152
382	79	0
383	84	5
384	3	147
385	104	2
386	0	117
387	1	121
388	106	0
389	2	115
390	81	3
391	9	112
392	3	137
393	100	1
394	10	100
395	99	14
396	77	0
397	106	0
398	97	0
399	5	153
400	94	0
401	8	130
402	0	147
403	3	126
404	2	121
405	83	0
406	84	18
407	91	0
408	93	0
409	2	120
410	93	0
411	3	129
412	2	113
413	6	139
414	97	1
415	95	0
416	102	0
417	0	127
418	3	125
419	1	133
420	103	1
421	2	134
422	94	2
423	90	1
424	3	141
425	3	125
426	93	0
427	117	10
428	4	128
429	4	137
430	96	23
431	4	123
432	110	0
433	3	149
434	84	2
435	82	1
436	0	133
437	116	4
438	91	2
439	0	123
440	95	4
441	0	134
442	90	1
443	87	2
444	110	1
445	4	124
446	1	128
447	87	3
448	96	2
449	101	11
450	93	2
451	91	0
452	101	1
453	91	4
454	1	123
455	0	117
456	100	1
457	0	137
458	1	136
459	88	1
460	3	132
461	0	112
462	69	22
463	89	0
464	100	0
465	103	12
466	106	4
467	97	2
468	0	113
469	89	0
470	105	4
471	1	127
472	0	116
473	88	3
474	2	142
475	99	1
476	0	128
477	86	0
478	98	3
479	90	3
480	72	40
481	83	0
482	3	140
483	3	118
484	6	136
485	19	122
486	92	11
487	96	20
488	0	116
489	102	0
490	0	155
491	103	0
492	89	0
493	88	0
494	0	138
495	93	0
496	8	103
497	109	6
498	0	128
499	83	0
500	3	123
501	98	0
502	0	127
503	106	6
504	17	93
505	45	91
506	74	0
507	102	1
508	2	135
509	97	0
510	92	6
511	47	38
512	90	4
513	1	139
514	1	128
515	3	120
516	1	135
517	72	42
518	32	83
519	0	117
520	104	3
521	1	128
522	0	122
523	48	49
524	94	0
525	2	126
526	2	141
527	1	109
528	4	123
529	87	5
530	84	25
531	0	144
532	93	10
533	105	1
534	1	127
535	88	1
536	101	1
537	0	128
538	0	104
539	1	114
540	18	98
541	107	1
542	1	133
543	98	0
544	7	122
545	3	115
546	83	4
547	0	133
548	105	0
549	84	1
550	93	1
551	3	126
552	95	0
553	45	69
554	102	0
555	43	67
556	100	2
557	1	124
558	101	0
559	6	134
560	2	122
561	47	85
562	2	122
563	100	0
564	85	1
565	105	8
566	93	0
567	75	2
568	0	123
569	2	107
570	95	5
571	1	119
572	109	2
573	0	130
574	97	0
575	2	144
576	108	4
577	91	2
578	4	130
579	0	147
580	5	124
581	0	141
582	35	74
583	7	123
584	1	119
585	6	117
586	64	42
587	104	2
588	0	120
589	75	7
590	0	113
591	121	3
592	0	126
593	90	0
594	1	135
595	0	126
596	0	120
597	95	0
598	99	0
599	91	2
600	0	115
601	1	124
602	0	134
603	93	0
604	113	1
605	1	123
606	83	0
607	95	1
608	92	4
609	92	0
610	13	113
611	0	131
612	1	153
613	117	2
614	97	3
615	2	113
616	56	46
617	76	3
618	89	1
619	2	121
620	0	141
621	104	3
622	109	0
623	91	4
624	104	0
625	0	102
626	94	1
627	0	113
628	0	121
629	86	2
630	4	133
631	0	123
632	3	120
633	98	0
634	95	1
635	99	3
636	4	136
637	68	5
638	95	5
639	94	3
640	1	129
641	76	1
642	90	2
643	5	133
644	1	116
645	99	1
646	90	2
647	103	0
648	89	2
649	14	91
650	106	3
651	72	40
652	97	3
653	84	7
654	78	2
655	97	5
656	107	1
657	92	1
658	100	5
659	0	140
660	5	134
661	3	138
662	0	120
663	6	141
664	6	129
665	94	4
666	90	6
667	3	121
668	0	131
669	119	0
670	93	4
671	0	122
672	111	2
673	9	131
674	8	119
675	1	123
676	1	112
677	0	119
678	78	1
679	98	0
680	0	128
681	100	4
682	95	1
683	1	120
684	0	131
685	82	1
686	106	5
687	0	125
688	80	2
689	95	3
690	5	142
691	0	124
692	109	2
693	95	0
694	98	7
695	104	1
696	87	1
697	86	13
698	0	122
699	1	122
700	90	2
701	0	134
702	0	129
703	83	3
704	91	4
705	93	7
706	1	123
707	82	0
708	90	0
709	35	86
710	0	131
711	1	113
712	92	11
713	0	117
714	108	0
715	0	148
716	104	4
717	0	133
718	99	0
719	98	1
720	104	0
721	97	0
722	0	126
723	0	116
724	107	0
725	91	2
726	1	138
727	0	123
728	2	133
729	82	6
730	74	1
731	100	2
732	1	110
733	3	138
734	2	135
735	100	3
736	4	133
737	3	133
738	90	0
739	91	0
740	71	32
741	88	2
742	85	3
743	4	114
744	36	75
745	109	11
746	39	76
747	0	123
748	111	0
749	90	8
750	91	0
751	0	147
752	3	123
753	93	0
754	0	116
755	83	5
756	4	128
757	99	1
758	86	12
759	0	139
760	1	106
761	2	132
762	104	0
763	100	0
764	98	3
765	2	142
766	1	137
767	106	1
768	99	1
769	0	131
770	87	4
771	2	127
772	3	115
773	98	0
774	85	1
775	78	2
776	99	1
777	102	0
778	20	124
779	0	109
780	0	124
781	86	4
782	2	121
783	3	107
784	99	0
785	57	53
786	87	0
787	1	139
788	0	130
789	82	1
790	82	17
791	0	133
792	72	21
793	3	113
794	20	100
795	109	4
796	101	2
797	96	1
798	2	125
799	81	28
800	0	144
801	100	0
802	87	0
803	0	136
804	96	0
805	96	14
806	5	122
807	2	124
808	97	2
809	0	137
810	101	1
811	104	1
812	0	114
813	95	10
814	100	3
815	109	0
816	87	5
817	8	122
818	100	5
819	95	3
820	0	122
821	3	128
822	11	123
823	100	1
824	100	4
825	84	6
826	88	0
827	35	78
828	88	1
829	0	122
830	1	120
831	90	2
832	5	130
833	1	113
834	97	0
835	98	3
836	99	0
837	88	0
838	99	1
839	87	0
840	3	120
841	103	2
842	0	130
843	100	4
844	96	1
845	0	134
846	0	126
847	95	1
848	88	6
849	88	0
850	6	122
851	3	134
852	0	120
853	2	127
854	108	3
855	102	1
856	108	3
857	0	98
858	82	0
859	104	0
860	0	122
861	0	121
862	0	128
863	95	5
864	2	137
865	93	2
866	87	5
867	0	140
868	95	17
869	0	130
870	0	138
871	93	7
872	92	1
873	9	141
874	1	112
875	0	135
876	110	2
877	83	11
878	96	1
879	105	2
880	50	63
881	0	116
882	89	7
883	91	4
884	0	107
885	5	121
886	84	1
887	2	144
888	81	0
889	86	0
890	0	113
891	1	114
892	87	3
893	117	1
894	80	24
895	2	126
896	116	7
897	0	118
898	105	2
899	1	110
900	0	135
901	105	1
902	104	2
903	84	0
904	94	0
905	1	121
906	4	122
907	95	3
908	68	26
909	100	2
910	94	0
911	3	134
912	8	118
913	5	131
914	89	4
915	80	0
916	0	127
917	2	117
918	110	1
919	101	5
920	1	135
921	6	149
922	47	77
923	0	141
924	91	0
925	108	6
926	1	128
927	99	0
928	100	0
929	3	128
930	1	131
931	2	144
932	90	0
933	86	35
934	46	69
935	97	0
936	84	0
937	3	117
938	91	0
939	0	129
940	49	61
941	89	2
942	107	0
943	7	136
944	101	4
945	1	122
946	104	1
947	1	127
948	1	116
949	5	145
950	1	147
951	79	3
952	45	63
953	85	0
954	111	4
955	76	42
956	82	5
957	74	4
958	82	0
959	0	114
960	96	1
961	103	4
962	97	0
963	0	127
964	104	5
965	101	5
966	101	5
967	0	115
968	66	40
969	0	117
970	97	1
971	1	122
972	92	3
973	88	1
974	109	0
975	81	1
976	109	3
977	0	120
978	94	7
979	0	133
980	99	0
981	102	6
982	95	2
983	105	1
984	0	117
985	6	127
986	1	115
987	6	112
988	9	111
989	98	6
990	0	127
991	0	119
992	0	143
993	97	1
994	86	0
995	99	1
996	9	117
997	84	9
998	1	109
999	114	1
1000	0	135
1001	89	0
1002	1	125
1003	3	141
1004	105	1
1005	97	0
1006	1	113
1007	26	116
1008	4	136
1009	0	127
1010	0	115
1011	1	118
1012	96	0
1013	95	7
1014	14	112
1015	99	4
1016	101	3
1017	1	129
1018	1	123
1019	1	144
1020	107	0
1021	95	0
1022	0	129
1023	1	116
1024	0	141
1025	48	64
1026	89	0
1027	84	1
1028	91	0
1029	83	2
1030	0	138
1031	0	124
1032	78	0
1033	3	135
1034	93	0
1035	99	3
1036	0	134
1037	89	2
1038	96	2
1039	6	119
1040	3	119
1041	2	113
1042	111	3
1043	95	2
1044	95	1
1045	0	129
1046	88	4
1047	94	1
1048	101	2
1049	98	0
1050	87	1
1051	99	0
1052	17	100
1053	6	96
1054	3	126
1055	0	133
1056	1	120
1057	2	129
1058	90	19
1059	0	148
1060	1	115
1061	96	0
1062	5	120
1063	2	134
1064	81	3
1065	0	125
1066	98	1
1067	103	4
1068	103	0
1069	2	112
1070	73	0
1071	81	0
1072	3	119
1073	0	124
1074	0	132
1075	0	121
1076	0	128
1077	0	116
1078	1	142
1079	98	0
1080	0	116
1081	82	5
1082	103	2
1083	81	0
1084	103	0
1085	2	117
1086	99	6
1087	96	7
1088	0	132
1089	91	3
1090	5	135
1091	0	120
1092	81	0
1093	88	0
1094	88	3
1095	94	13
1096	106	0
1097	0	113
1098	84	6
1099	91	2
1100	75	0
1101	98	0
1102	0	141
1103	111	2
1104	88	0
1105	101	1
1106	8	128
1107	91	3
1108	75	6
1109	106	4
1110	0	129
1111	81	0
1112	103	3
1113	85	0
1114	87	4
1115	3	137
1116	0	137
1117	97	14
1118	94	2
1119	1	153
1120	0	112
1121	99	1
1122	82	4
1123	104	4
1124	4	107
1125	98	0
1126	95	0
1127	1	129
1128	80	1
1129	102	0
1130	0	128
1131	100	2
1132	74	2
1133	49	85
1134	3	123
1135	93	0
1136	3	128
1137	108	0
1138	100	0
1139	0	102
1140	88	1
1141	91	3
1142	91	3
1143	94	0
1144	2	135
1145	91	0
1146	4	120
1147	66	59
1148	97	3
1149	97	0
1150	101	2
1151	82	24
1152	103	0
1153	88	1
1154	111	6
1155	98	0
1156	78	23
1157	97	2
1158	4	133
1159	80	6
1160	105	1
1161	105	0
1162	102	3
1163	0	127
1164	97	0
1165	5	134
1166	0	124
1167	76	1
1168	1	142
1169	78	2
1170	0	142
1171	100	0
1172	75	29
1173	77	41
1174	0	125
1175	0	112
1176	109	3
1177	0	119
1178	73	33
1179	85	7
1180	6	137
1181	7	128
1182	106	2
1183	96	0
1184	91	1
1185	76	3
1186	112	5
1187	0	134
1188	99	0
1189	3	137
1190	0	126
1191	81	0
1192	90	0
1193	93	0
1194	0	123
1195	68	25
1196	88	6
1197	90	0
1198	92	0
1199	0	140
1200	85	0
1201	0	135
1202	102	1
1203	1	123
1204	0	134
1205	0	121
1206	0	127
1207	106	2
1208	78	2
1209	1	126
1210	1	105
1211	2	137
1212	0	130
1213	122	1
1214	105	5
1215	45	54
1216	90	4
1217	110	0
1218	86	3
1219	75	0
1220	0	122
1221	1	119
1222	92	1
1223	3	121
1224	111	1
1225	57	59
1226	90	0
1227	4	107
1228	97	1
1229	0	140
1230	5	126
1231	2	121
1232	1	146
1233	108	4
1234	91	1
1235	8	130
1236	91	0
1237	0	126
1238	0	138
1239	93	0
1240	89	1
1241	6	126
1242	99	3
1243	56	60
1244	1	142
1245	3	121
1246	39	75
1247	87	4
1248	84	10
1249	3	142
1250	100	4
1251	12	124
1252	93	1
1253	6	118
1254	0	125
1255	99	2
1256	83	3
1257	91	23
1258	124	0
1259	97	11
1260	83	22
1261	95	0
1262	107	1
1263	99	3
1264	96	2
1265	104	1
1266	85	2
1267	87	0
1268	4	116
1269	92	0
1270	97	11
1271	89	7
1272	90	1
1273	1	115
1274	76	0
1275	2	118
1276	0	132
1277	86	0
1278	2	128
1279	4	123
1280	3	152
1281	80	0
1282	5	125
1283	0	123
1284	92	0
1285	97	0
1286	75	33
1287	87	50
1288	82	3
1289	5	122
1290	37	75
1291	3	121
1292	77	23
1293	1	111
1294	0	133
1295	56	41
1296	100	1
1297	0	119
1298	2	124
1299	111	0
1300	84	4
1301	0	121
1302	81	2
1303	101	3
1304	109	3
1305	0	140
1306	1	102
1307	93	4
1308	1	130
1309	4	120
1310	1	126
1311	91	10
1312	90	0
1313	113	0
1314	1	113
1315	25	94
1316	2	117
1317	6	118
1318	0	138
1319	95	4
1320	1	131
1321	78	33
1322	101	0
1323	91	0
1324	100	4
1325	106	1
1326	86	4
1327	3	114
1328	0	136
1329	109	0
1330	102	0
1331	108	6
1332	102	0
1333	72	12
1334	89	0
1335	100	0
1336	0	127
1337	89	1
1338	104	4
1339	94	1
1340	101	0
1341	44	62
1342	81	19
1343	2	120
1344	77	0
1345	12	115
1346	90	3
1347	2	143
1348	78	0
1349	2	130
1350	1	113
1351	82	4
1352	93	2
1353	97	0
1354	0	102
1355	1	135
1356	1	131
1357	3	126
1358	109	0
1359	98	8
1360	0	123
1361	105	6
1362	2	129
1363	24	97
1364	88	5
1365	112	1
1366	0	118
1367	104	6
1368	76	17
1369	99	0
1370	77	0
1371	100	0
1372	101	0
1373	2	134
1374	91	1
1375	89	3
1376	98	1
1377	5	126
1378	15	105
1379	3	128
1380	81	40
1381	81	1
1382	85	4
1383	0	133
1384	2	115
1385	95	1
1386	105	1
1387	2	114
1388	98	2
1389	87	0
1390	104	1
1391	73	21
1392	92	0
1393	0	114
1394	80	4
1395	109	0
1396	1	119
1397	0	121
1398	2	133
1399	3	121
1400	114	5
1401	2	104
1402	2	129
1403	104	12
1404	112	7
1405	3	109
1406	99	0
1407	85	3
1408	0	117
1409	0	98
1410	1	117
1411	4	114
1412	2	137
1413	93	13
1414	84	1
1415	0	132
1416	66	46
1417	85	2
1418	92	2
1419	0	104
1420	1	127
1421	2	125
1422	98	5
1423	103	1
1424	110	0
1425	81	5
1426	91	1
1427	97	0
1428	98	0
1429	2	118
1430	80	2
1431	5	123
1432	95	0
1433	85	3
1434	0	125
1435	0	134
1436	89	0
1437	97	2
1438	70	17
1439	0	132
1440	102	0
1441	1	130
1442	85	0
1443	97	2
1444	95	0
1445	61	33
1446	24	90
1447	1	138
1448	96	3
1449	88	7
1450	109	0
1451	107	0
1452	106	1
1453	91	0
1454	107	0
1455	5	110
1456	76	5
1457	99	4
1458	0	124
1459	76	22
1460	119	0
1461	104	0
1462	0	110
1463	101	1
1464	89	3
1465	1	124
1466	0	106
1467	76	2
1468	108	6
1469	103	6
1470	105	0
1471	2	117
1472	109	0
1473	99	6
1474	110	0
1475	104	1
1476	0	108
1477	64	55
1478	3	125
1479	91	3
1480	90	2
1481	98	0
1482	0	144
1483	2	125
1484	93	2
1485	105	1
1486	96	0
1487	0	144
1488	19	109
1489	0	135
1490	0	133
1491	87	0
1492	102	2
1493	92	6
1494	89	2
1495	79	4
1496	113	1
1497	0	132
1498	0	157
1499	7	121
1500	1	117
1501	97	5
1502	57	49
1503	7	126
1504	1	106
1505	88	1
1506	1	121
1507	84	0
1508	84	7
1509	0	134
1510	3	121
1511	99	8
1512	102	1
1513	1	116
1514	1	119
1515	95	1
1516	4	118
1517	94	5
1518	0	133
1519	86	0
1520	0	135
1521	110	6
1522	0	130
1523	109	1
1524	78	22
1525	0	128
1526	76	26
1527	102	8
1528	94	8
1529	103	0
1530	88	1
1531	106	2
1532	0	109
1533	110	7
1534	0	121
1535	0	129
1536	1	103
1537	93	1
1538	0	134
1539	0	133
1540	4	124
1541	6	120
1542	100	1
1543	99	0
1544	98	2
1545	0	127
1546	89	0
1547	86	0
1548	2	126
1549	99	0
1550	99	0
1551	94	4
1552	114	1
1553	3	131
1554	1	123
1555	0	115
1556	0	136
1557	88	0
1558	89	7
1559	94	2
1560	0	118
1561	97	1
1562	113	3
1563	1	125
1564	91	1
1565	4	119
1566	84	0
1567	81	0
1568	4	141
1569	3	125
1570	2	135
1571	97	3
1572	94	1
1573	4	109
1574	102	2
1575	82	0
1576	0	151
1577	78	0
1578	2	114
1579	1	113
1580	2	121
1581	2	129
1582	0	141
1583	0	114
1584	93	0
1585	0	123
1586	105	2
1587	6	117
1588	0	143
1589	90	0
1590	0	124
1591	61	45
1592	97	0
1593	97	3
1594	91	5
1595	5	149
1596	1	121
1597	84	0
1598	0	145
1599	0	116
1600	97	2
1601	90	4
1602	0	130
1603	103	7
1604	91	0
1605	0	134
1606	74	0
1607	2	140
1608	0	143
1609	4	121
1610	96	0
1611	95	1
1612	77	6
1613	78	2
1614	108	0
1615	4	142
1616	0	124
1617	89	1
1618	0	119
1619	91	0
1620	0	128
1621	91	0
1622	1	125
1623	7	98
1624	3	126
1625	99	0
1626	5	109
1627	89	4
1628	92	1
1629	63	58
1630	3	130
1631	5	115
1632	89	1
1633	3	121
1634	92	3
1635	83	0
1636	0	118
1637	84	1
1638	83	5
1639	78	0
1640	0	129
1641	73	14
1642	2	127
1643	90	0
1644	0	152
1645	0	132
1646	102	0
1647	92	3
1648	0	118
1649	2	140
1650	1	118
1651	107	5
1652	102	8
1653	118	1
1654	89	1
1655	93	6
1656	3	144
1657	89	1
1658	93	4
1659	86	2
1660	3	101
1661	2	123
1662	2	141
1663	4	133
1664	1	134
1665	0	140
1666	78	30
1667	1	121
1668	1	118
1669	0	118
1670	2	137
1671	111	2
1672	2	128
1673	87	3
1674	103	0
1675	1	125
1676	88	1
1677	1	137
1678	6	137
1679	96	2
1680	3	114
1681	128	0
1682	2	134
1683	5	127
1684	2	140
1685	93	2
1686	92	1
1687	96	2
1688	5	113
1689	92	7
1690	100	9
1691	92	3
1692	83	1
1693	94	3
1694	0	127
1695	99	2
1696	15	114
1697	1	147
1698	1	161
1699	80	5
1700	3	139
1701	101	2
1702	1	114
1703	0	131
1704	0	122
1705	4	126
1706	0	127
1707	6	95
1708	85	1
1709	91	2
1710	3	137
1711	105	1
1712	101	2
1713	0	106
1714	83	26
1715	106	6
1716	0	124
1717	3	134
1718	0	129
1719	15	97
1720	102	7
1721	3	131
1722	83	0
1723	70	8
1724	1	122
1725	0	123
1726	98	0
1727	90	0
1728	101	0
1729	0	104
1730	109	3
1731	3	128
1732	83	5
1733	95	0
1734	0	138
1735	0	129
1736	90	0
1737	77	4
1738	7	119
1739	88	2
1740	65	57
1741	0	122
1742	6	120
1743	0	114
1744	91	0
1745	92	1
1746	112	7
1747	1	114
1748	54	49
1749	1	134
1750	88	0
1751	114	0
1752	105	0
1753	106	3
1754	5	127
1755	90	1
1756	90	1
1757	1	109
1758	117	5
1759	1	118
1760	97	0
1761	0	114
1762	93	2
1763	93	1
1764	90	0
1765	84	6
1766	0	141
1767	103	1
1768	79	5
1769	35	72
1770	75	0
1771	0	125
1772	92	0
1773	98	1
1774	95	3
1775	81	2
1776	117	2
1777	1	128
1778	99	1
1779	113	0
1780	86	8
1781	0	141
1782	107	1
1783	0	134
1784	37	65
1785	0	133
1786	2	141
1787	93	1
1788	0	109
1789	5	137
1790	109	3
1791	0	135
1792	0	128
1793	102	3
1794	98	1
1795	3	107
1796	101	0
1797	0	126
1798	96	0
1799	4	132
1800	79	4
1801	86	1
1802	93	4
1803	2	124
1804	1	137
1805	2	133
1806	103	1
1807	2	123
1808	33	68
1809	93	3
1810	110	6
1811	4	118
1812	1	123
1813	89	0
1814	93	1
1815	88	2
1816	87	0
1817	0	142
1818	0	119
1819	88	2
1820	94	1
1821	92	5
1822	94	2
1823	2	143
1824	109	0
1825	1	141
1826	15	116
1827	0	110
1828	89	3
1829	2	152
1830	68	36
1831	0	128
1832	0	126
1833	3	120
1834	11	105
1835	1	142
1836	90	1
1837	0	99
1838	0	139
1839	0	146
1840	1	131
1841	4	135
1842	0	135
1843	2	141
1844	99	0
1845	3	120
1846	0	98
1847	0	125
1848	88	1
1849	4	121
1850	2	136
1851	0	119
1852	3	125
1853	90	0
1854	0	131
1855	66	41
1856	1	147
1857	89	1
1858	0	110
1859	4	114
1860	8	125
1861	107	8
1862	0	126
1863	58	62
1864	91	0
1865	5	123
1866	104	0
1867	89	0
1868	0	139
1869	105	1
1870	2	119
1871	78	21
1872	85	0
1873	82	2
1874	113	0
1875	0	118
1876	98	3
1877	4	122
1878	92	0
1879	93	2
1880	0	132
1881	91	0
1882	92	19
1883	2	119
1884	95	0
1885	0	118
1886	73	0
1887	0	138
1888	97	0
1889	82	1
1890	6	133
1891	93	0
1892	93	3
1893	12	124
1894	2	126
1895	0	114
1896	93	1
1897	103	1
1898	103	1
1899	84	10
1900	100	0
1901	0	127
1902	2	159
1903	5	123
1904	0	141
1905	0	120
1906	80	3
1907	88	0
1908	91	0
1909	0	132
1910	0	158
1911	1	130
1912	106	7
1913	81	1
1914	102	2
1915	0	124
1916	0	120
1917	0	142
1918	2	118
1919	91	1
1920	95	6
1921	93	1
1922	0	122
1923	79	2
1924	84	7
1925	99	7
1926	1	120
1927	1	135
1928	88	0
1929	5	136
1930	32	94
1931	96	2
1932	83	19
1933	94	8
1934	1	120
1935	90	0
1936	0	109
1937	6	113
1938	77	0
1939	99	4
1940	0	124
1941	94	1
1942	1	130
1943	91	9
1944	73	44
1945	1	141
1946	87	7
1947	1	115
1948	95	4
1949	1	105
1950	86	0
1951	0	128
1952	86	0
1953	66	36
1954	3	114
1955	0	141
1956	2	122
1957	0	139
1958	111	1
1959	82	1
1960	2	112
1961	0	120
1962	83	4
1963	94	2
1964	91	7
1965	54	52
1966	123	0
1967	0	138
1968	93	0
1969	103	4
1970	2	135
1971	105	2
1972	90	4
1973	0	121
1974	113	0
1975	0	129
1976	92	1
1977	77	36
1978	5	100
1979	83	0
1980	85	35
1981	1	105
1982	0	134
1983	92	4
1984	1	135
1985	4	118
1986	2	128
1987	3	118
1988	0	129
1989	92	2
1990	89	10
1991	90	4
1992	1	115
1993	85	10
1994	88	0
1995	95	1
1996	3	127
1997	2	132
1998	11	116
1999	85	8
[truncated: 8,001 more rows]
