# Supplementary material for: Generalized method of moments for estimating parameters of stochastic reaction networks
Source: BMC Syst Biol. 2016 Oct 21;10:98. doi: 10.1186/s12918-016-0342-8 (PMC5073941; doi:10.1186/s12918-016-0342-8)
Supplement: Additional file 2 — Matlab code and data. This file contains the Matlab codes and samples which were used to produce the results. (GZ 9349 kb) [file 12918_2016_342_MOESM2_ESM.gz › Data/Exclusive Switch/samples/25/t002.csv]

trajectory	P1	P2
1	0	76
2	0	79
3	4	97
4	55	20
5	59	0
6	56	1
7	54	0
8	65	4
9	63	4
10	65	0
11	3	83
12	1	80
13	63	7
14	3	78
15	0	73
16	0	79
17	0	103
18	56	3
19	1	66
20	60	2
21	0	73
22	0	70
23	59	0
24	5	78
25	0	103
26	2	81
27	61	1
28	5	92
29	47	17
30	57	10
31	62	0
32	76	3
33	61	0
34	2	71
35	0	81
36	64	8
37	54	0
38	0	88
39	63	2
40	64	9
41	63	15
42	0	69
43	48	7
44	0	75
45	43	1
46	58	0
47	55	2
48	1	74
49	54	5
50	66	10
51	0	64
52	5	78
53	59	3
54	0	85
55	51	7
56	1	68
57	4	102
58	65	6
59	50	8
60	57	10
61	0	57
62	9	80
63	5	65
64	64	1
65	0	63
66	79	3
67	50	0
68	60	4
69	62	0
70	0	68
71	57	6
72	0	77
73	5	94
74	3	82
75	0	87
76	4	101
77	59	3
78	67	1
79	1	87
80	54	1
81	71	4
82	1	99
83	56	9
84	2	82
85	51	1
86	59	3
87	51	10
88	15	68
89	61	3
90	58	3
91	0	76
92	68	4
93	18	63
94	59	6
95	56	3
96	2	76
97	59	5
98	0	75
99	52	4
100	61	7
101	61	0
102	51	0
103	0	86
104	53	0
105	68	0
106	60	0
107	3	79
108	64	0
109	46	4
110	4	82
111	0	98
112	47	0
113	0	77
114	4	70
115	60	1
116	61	0
117	53	0
118	65	5
119	57	0
120	2	72
121	3	70
122	62	0
123	52	4
124	11	48
125	0	89
126	56	11
127	71	0
128	0	88
129	58	1
130	52	0
131	62	1
132	0	91
133	54	3
134	0	81
135	0	79
136	0	81
137	0	70
138	2	83
139	56	5
140	56	29
141	55	0
142	0	77
143	0	74
144	0	73
145	0	81
146	74	1
147	41	9
148	0	98
149	4	83
150	65	3
151	58	0
152	5	89
153	19	41
154	0	63
155	63	0
156	46	3
157	0	78
158	67	0
159	53	0
160	0	66
161	62	2
162	65	0
163	51	8
164	8	77
165	54	5
166	0	74
167	75	14
168	0	79
169	64	1
170	16	77
171	65	5
172	18	59
173	60	0
174	5	63
175	45	0
176	1	86
177	0	77
178	51	5
179	4	73
180	0	70
181	58	3
182	5	84
183	63	5
184	15	67
185	64	0
186	2	98
187	2	91
188	54	8
189	65	0
190	63	0
191	58	0
192	1	76
193	65	0
194	3	85
195	62	6
196	0	68
197	5	70
198	54	0
199	59	4
200	0	69
201	0	71
202	2	80
203	49	0
204	0	76
205	62	1
206	54	9
207	54	1
208	60	0
209	55	0
210	4	73
211	46	21
212	61	0
213	4	82
214	52	10
215	1	75
216	0	80
217	1	87
218	52	1
219	1	83
220	61	11
221	51	3
222	0	71
223	67	0
224	61	4
225	8	72
226	63	2
227	0	85
228	70	0
229	64	1
230	71	2
231	48	27
232	63	3
233	66	0
234	54	0
235	58	0
236	64	0
237	0	81
238	58	0
239	55	0
240	0	98
241	0	83
242	0	74
243	55	3
244	50	3
245	0	86
246	54	0
247	0	84
248	3	98
249	5	73
250	6	71
251	56	2
252	1	68
253	75	0
254	64	4
255	67	2
256	0	74
257	4	74
258	63	0
259	1	84
260	0	58
261	56	1
262	6	67
263	1	79
264	1	66
265	3	85
266	3	58
267	1	62
268	75	0
269	63	1
270	30	66
271	56	1
272	8	83
273	61	3
274	0	94
275	0	56
276	58	5
277	66	5
278	3	78
279	66	9
280	50	3
281	0	87
282	0	73
283	0	76
284	0	75
285	0	77
286	0	86
287	52	0
288	52	6
289	5	59
290	0	76
291	1	97
292	0	74
293	64	0
294	65	6
295	52	0
296	5	64
297	0	92
298	53	10
299	62	0
300	0	86
301	55	16
302	56	4
303	60	0
304	72	0
305	0	79
306	57	1
307	55	4
308	57	0
309	9	78
310	48	0
311	58	0
312	53	3
313	61	0
314	57	4
315	57	0
316	59	1
317	57	9
318	57	0
319	0	87
320	48	0
321	0	85
322	49	7
323	62	0
324	59	0
325	0	78
326	0	72
327	0	68
328	52	23
329	6	71
330	7	95
331	0	83
332	58	0
333	5	87
334	0	84
335	66	2
336	79	0
337	70	0
338	72	0
339	50	0
340	67	1
341	0	77
342	56	14
343	53	3
344	61	0
345	11	84
346	0	90
347	49	0
348	0	80
349	2	87
350	9	66
351	57	6
352	68	0
353	0	83
354	46	4
355	0	79
356	56	0
357	0	73
358	60	0
359	1	68
360	51	8
361	60	4
362	0	78
363	46	0
364	0	86
365	4	74
366	64	0
367	54	0
368	61	3
369	63	4
370	54	2
371	0	84
372	0	75
373	69	8
374	1	71
375	54	2
376	0	68
377	63	7
378	63	11
379	58	0
380	75	0
381	0	69
382	0	84
383	49	3
384	55	5
385	0	80
386	1	59
387	53	0
388	3	82
389	70	0
390	0	92
391	58	13
392	0	87
393	0	85
394	78	1
395	49	11
396	3	77
397	61	4
398	0	88
399	55	0
400	3	91
401	0	85
402	76	2
403	58	0
404	55	0
405	62	0
406	57	2
407	9	74
408	1	86
409	2	75
410	4	88
411	6	73
412	1	69
413	49	0
414	70	4
415	0	74
416	60	6
417	0	79
418	0	77
419	0	76
420	66	11
421	60	4
422	69	4
423	65	4
424	64	1
425	3	72
426	0	98
427	58	28
428	1	95
429	60	10
430	57	4
431	58	0
432	0	73
433	0	81
434	73	3
435	54	0
436	0	82
437	69	8
438	64	4
439	48	5
440	56	10
441	74	0
442	1	65
443	49	1
444	0	93
445	59	0
446	0	70
447	58	2
448	63	13
449	55	2
450	2	84
451	63	0
452	1	71
453	0	70
454	2	81
455	64	2
456	48	0
457	65	3
458	63	7
459	50	22
460	59	4
461	5	82
462	54	0
463	59	2
464	0	77
465	39	43
466	53	0
467	1	82
468	54	0
469	0	86
470	58	2
471	9	50
472	59	7
473	1	80
474	54	3
475	63	11
476	70	0
477	72	2
478	1	76
479	0	65
480	2	99
481	0	84
482	2	87
483	0	94
484	0	72
485	66	0
486	48	2
487	80	0
488	53	2
489	65	0
490	69	2
491	0	102
492	48	4
493	2	77
494	0	74
495	56	0
496	47	18
497	51	2
498	64	1
499	67	0
500	0	75
501	54	4
502	4	80
503	69	0
504	2	82
505	57	14
506	64	0
507	87	0
508	58	0
509	58	0
510	51	0
511	60	0
512	2	72
513	5	76
514	64	0
515	4	70
516	1	74
517	0	81
518	0	73
519	60	11
520	22	54
521	64	13
522	0	79
523	84	2
524	64	0
525	49	0
526	63	0
527	82	5
528	3	93
529	48	13
530	71	0
531	56	8
532	40	18
533	5	78
534	52	0
535	47	0
536	63	0
537	8	82
538	47	10
539	0	82
540	60	4
541	3	89
542	61	0
543	0	68
544	46	38
545	53	5
546	45	24
547	45	0
548	70	3
549	49	0
550	29	30
551	0	89
552	56	0
553	68	10
554	55	6
555	4	86
556	62	1
557	3	75
558	70	3
559	65	0
560	3	85
561	55	9
562	54	0
563	2	86
564	7	66
565	0	101
566	56	3
567	66	0
568	75	2
569	0	76
570	0	85
571	52	0
572	52	9
573	0	91
574	1	94
575	62	7
576	52	7
577	0	72
578	56	0
579	52	7
580	53	0
581	60	6
582	57	27
583	74	7
584	9	91
585	4	69
586	0	74
587	60	0
588	0	99
589	60	4
590	48	0
591	62	7
592	0	102
593	73	1
594	67	5
595	0	78
596	70	7
597	48	3
598	64	5
599	4	95
600	58	1
601	67	2
602	57	11
603	0	69
604	66	1
605	54	4
606	63	4
607	74	11
608	0	85
609	55	3
610	3	73
611	59	1
612	53	2
613	4	81
614	4	89
615	0	87
616	53	9
617	0	86
618	50	6
619	48	8
620	57	11
621	57	3
622	5	78
623	9	76
624	4	74
625	0	87
626	56	0
627	60	4
628	56	2
629	53	14
630	4	74
631	3	79
632	62	0
633	1	86
634	4	62
635	51	0
636	51	11
637	56	2
638	50	0
639	54	2
640	55	5
641	42	12
642	66	6
643	7	84
644	0	85
645	0	83
646	0	88
647	58	2
648	69	0
649	8	84
650	53	3
651	0	93
652	9	73
653	0	74
654	65	4
655	1	81
656	70	0
657	47	0
658	0	74
659	65	10
660	67	5
661	0	68
662	7	69
663	0	71
664	63	4
665	5	77
666	56	0
667	87	3
668	46	0
669	43	0
670	45	24
671	5	86
672	49	13
673	0	70
674	2	84
675	8	78
676	3	67
677	0	73
678	44	35
679	59	1
680	2	64
681	53	2
682	7	77
683	4	67
684	73	0
685	7	76
686	0	70
687	65	0
688	74	2
689	58	0
690	40	13
691	47	0
692	0	84
693	3	82
694	72	1
695	3	61
696	2	72
697	0	104
698	62	11
699	66	1
700	61	0
701	0	82
702	63	1
703	37	31
704	68	1
705	2	91
706	50	0
707	0	94
708	4	59
709	48	0
710	2	72
711	69	0
712	2	74
713	9	81
714	0	76
715	54	16
716	0	72
717	65	4
718	3	77
719	1	85
720	50	6
721	60	0
722	73	3
723	74	0
724	3	86
725	27	44
726	15	65
727	50	5
728	57	0
729	0	72
730	54	0
731	44	5
732	20	71
733	60	0
734	54	18
735	0	82
736	60	0
737	51	6
738	0	84
739	0	74
740	66	0
741	61	0
742	49	14
743	0	64
744	1	79
745	52	3
746	7	75
747	49	4
748	0	83
749	4	76
750	6	94
751	60	4
752	68	4
753	48	5
754	0	86
755	62	0
756	58	2
757	0	66
758	1	71
759	0	76
760	3	80
761	36	57
762	53	0
763	0	90
764	39	3
765	1	76
766	59	0
767	0	81
768	52	0
769	59	0
770	65	0
771	4	88
772	56	14
773	51	0
774	61	8
775	5	83
776	0	93
777	61	6
778	2	88
779	51	0
780	73	2
781	77	0
782	49	1
783	70	16
784	48	0
785	62	0
786	59	1
787	0	95
788	7	76
789	48	0
790	8	84
791	8	80
792	0	84
793	5	77
794	2	72
795	58	4
796	50	0
797	63	1
798	5	69
799	55	1
800	57	2
801	3	67
802	3	76
803	71	6
804	63	2
805	9	70
806	54	1
807	0	85
808	4	82
809	0	102
810	60	0
811	51	0
812	3	66
813	50	0
814	58	0
815	57	4
816	58	10
817	2	62
818	0	80
819	3	92
820	0	73
821	56	4
822	58	0
823	64	0
824	0	93
825	55	1
826	7	73
827	56	9
828	65	1
829	1	99
830	58	10
831	6	92
832	0	97
833	61	7
834	68	0
835	52	0
836	59	0
837	37	30
838	47	6
839	63	5
840	53	0
841	5	86
842	5	71
843	64	0
844	65	0
845	55	0
846	60	0
847	59	6
848	0	84
849	9	74
850	63	0
851	68	7
852	40	3
853	51	0
854	50	0
855	0	73
856	0	77
857	0	79
858	1	68
859	59	1
860	9	65
861	49	10
862	56	4
863	2	82
864	60	0
865	52	0
866	68	0
867	0	77
868	2	87
869	1	73
870	1	77
871	3	78
872	49	0
873	49	0
874	46	0
875	59	2
876	3	84
877	2	77
878	53	2
879	5	67
880	60	0
881	60	10
882	0	87
883	55	0
884	70	6
885	0	98
886	1	80
887	60	2
888	61	1
889	2	83
890	0	84
891	0	81
892	56	5
893	0	83
894	67	0
895	0	96
896	67	17
897	0	93
898	59	6
899	47	1
900	62	0
901	3	78
902	67	7
903	61	9
904	37	24
905	23	47
906	50	0
907	8	78
908	49	0
909	67	0
910	61	0
911	50	8
912	0	71
913	54	2
914	3	74
915	64	0
916	59	3
917	59	0
918	55	0
919	72	3
920	63	5
921	0	68
922	3	80
923	60	3
924	50	10
925	0	80
926	56	7
927	63	0
928	0	87
929	67	1
930	51	40
931	65	0
932	4	58
933	51	0
934	45	0
935	0	76
936	57	0
937	45	0
938	67	9
939	65	0
940	0	78
941	67	0
942	2	88
943	71	9
944	39	49
945	0	85
946	59	0
947	57	1
948	0	64
949	4	74
950	3	84
951	0	111
952	65	4
953	48	6
954	0	72
955	49	7
956	59	0
957	0	80
958	11	79
959	1	80
960	65	0
961	3	75
962	0	71
963	61	2
964	44	0
965	0	75
966	67	1
967	76	0
968	3	77
969	57	6
970	53	7
971	9	87
972	2	76
973	6	70
974	74	3
975	46	0
976	34	34
977	62	1
978	1	88
979	44	19
980	12	50
981	77	3
982	56	0
983	4	75
984	58	0
985	5	84
986	8	86
987	54	3
988	3	81
989	0	85
990	54	7
991	61	8
992	0	83
993	52	1
994	41	29
995	0	93
996	13	73
997	2	82
998	57	0
999	55	4
1000	3	85
1001	71	0
1002	50	2
1003	56	0
1004	6	55
1005	64	0
1006	62	0
1007	0	70
1008	0	83
1009	55	3
1010	0	75
1011	54	1
1012	64	0
1013	52	3
1014	61	0
1015	53	0
1016	2	87
1017	2	77
1018	58	5
1019	21	45
1020	78	0
1021	61	0
1022	1	87
1023	63	0
1024	0	66
1025	52	0
1026	0	94
1027	1	71
1028	1	70
1029	65	0
1030	18	60
1031	58	0
1032	61	0
1033	64	6
1034	3	112
1035	61	10
1036	0	58
1037	61	1
1038	57	0
1039	1	89
1040	54	6
1041	0	67
1042	64	0
1043	18	50
1044	61	11
1045	29	64
1046	63	1
1047	0	84
1048	53	0
1049	75	3
1050	52	3
1051	59	3
1052	60	15
1053	52	0
1054	57	3
1055	75	10
1056	0	79
1057	57	0
1058	4	78
1059	59	3
1060	3	82
1061	5	97
1062	61	0
1063	3	77
1064	66	4
1065	48	21
1066	53	0
1067	2	79
1068	58	0
1069	76	4
1070	67	1
1071	58	0
1072	8	74
1073	58	0
1074	6	67
1075	47	9
1076	57	8
1077	0	72
1078	53	2
1079	64	8
1080	3	73
1081	58	1
1082	28	57
1083	0	74
1084	0	85
1085	69	1
1086	6	87
1087	0	80
1088	49	0
1089	0	90
1090	71	3
1091	72	2
1092	0	83
1093	0	81
1094	0	84
1095	0	63
1096	4	58
1097	3	82
1098	55	0
1099	10	79
1100	2	78
1101	0	80
1102	5	52
1103	66	0
1104	5	77
1105	56	1
1106	56	7
1107	59	22
1108	0	73
1109	50	2
1110	0	67
1111	65	8
1112	69	0
1113	3	90
1114	72	0
1115	54	25
1116	0	97
1117	0	78
1118	14	47
1119	6	79
1120	68	0
1121	5	59
1122	57	6
1123	62	1
1124	60	0
1125	77	1
1126	54	4
1127	80	1
1128	45	1
1129	56	0
1130	4	65
1131	30	59
1132	57	0
1133	0	65
1134	64	0
1135	0	87
1136	5	96
1137	50	12
1138	64	0
1139	50	0
1140	1	86
1141	56	0
1142	11	49
1143	62	7
1144	3	85
1145	50	1
1146	0	71
1147	62	3
1148	66	0
1149	59	9
1150	59	14
1151	57	0
1152	4	74
1153	0	83
1154	0	79
1155	56	0
1156	49	0
1157	69	2
1158	62	13
1159	74	2
1160	0	78
1161	8	89
1162	0	86
1163	5	91
1164	57	0
1165	4	80
1166	8	76
1167	5	73
1168	68	11
1169	2	83
1170	1	68
1171	59	4
1172	50	0
1173	9	65
1174	1	97
1175	53	0
1176	63	0
1177	53	7
1178	59	2
1179	0	68
1180	3	78
1181	0	70
1182	58	0
1183	0	77
1184	0	64
1185	65	3
1186	0	88
1187	56	7
1188	50	0
1189	63	0
1190	3	85
1191	9	79
1192	18	67
1193	0	69
1194	58	0
1195	65	11
1196	67	0
1197	3	95
1198	47	7
1199	2	66
1200	65	2
1201	6	75
1202	21	62
1203	1	83
1204	0	71
1205	4	73
1206	1	76
1207	46	4
1208	67	1
1209	1	77
1210	6	69
1211	58	5
1212	62	0
1213	62	0
1214	0	70
1215	62	0
1216	58	6
1217	70	0
1218	62	3
1219	12	67
1220	0	76
1221	47	11
1222	56	3
1223	50	0
1224	1	85
1225	42	0
1226	56	0
1227	50	5
1228	60	13
1229	58	4
1230	1	81
1231	53	0
1232	0	89
1233	54	0
1234	57	12
1235	0	76
1236	53	0
1237	0	76
1238	1	99
1239	51	0
1240	0	71
1241	3	76
1242	0	84
1243	56	3
1244	64	0
1245	0	88
1246	58	1
1247	47	0
1248	0	74
1249	50	2
1250	1	77
1251	70	0
1252	57	2
1253	0	86
1254	53	0
1255	2	87
1256	0	72
1257	69	0
1258	0	83
1259	0	76
1260	57	0
1261	65	5
1262	3	73
1263	62	9
1264	6	67
1265	56	1
1266	64	0
1267	9	84
1268	57	0
1269	5	79
1270	60	2
1271	36	30
1272	67	2
1273	0	80
1274	4	82
1275	0	78
1276	0	89
1277	62	0
1278	57	8
1279	62	4
1280	50	1
1281	0	90
1282	49	3
1283	57	0
1284	70	16
1285	63	7
1286	5	84
1287	68	2
1288	0	79
1289	57	17
1290	5	86
1291	0	86
1292	56	8
1293	58	2
1294	65	9
1295	1	76
1296	7	79
1297	56	5
1298	0	78
1299	50	7
1300	0	91
1301	5	79
1302	53	3
1303	5	73
1304	59	1
1305	49	0
1306	0	81
1307	0	81
1308	1	84
1309	0	67
1310	46	0
1311	63	10
1312	43	7
1313	8	79
1314	56	0
1315	53	8
1316	47	0
1317	46	0
1318	63	17
1319	57	0
1320	52	0
1321	42	12
1322	4	68
1323	0	88
1324	7	85
1325	64	5
1326	2	77
1327	56	0
1328	14	71
1329	60	1
1330	1	80
1331	54	2
1332	28	32
1333	59	0
1334	9	69
1335	68	3
1336	7	85
1337	0	72
1338	57	12
1339	0	77
1340	55	0
1341	66	8
1342	52	7
1343	62	2
1344	51	3
1345	56	0
1346	65	2
1347	62	1
1348	7	82
1349	48	4
1350	70	0
1351	5	75
1352	50	5
1353	0	76
1354	70	0
1355	62	0
1356	70	3
1357	5	75
1358	52	0
1359	2	78
1360	44	0
1361	53	0
1362	0	76
1363	74	2
1364	2	68
1365	50	9
1366	55	0
1367	49	2
1368	56	9
1369	54	0
1370	63	9
1371	37	33
1372	0	82
1373	55	1
1374	1	91
1375	4	79
1376	0	99
1377	62	9
1378	67	5
1379	64	0
1380	52	2
1381	0	81
1382	47	0
1383	0	77
1384	0	67
1385	72	2
1386	0	81
1387	0	77
1388	3	81
1389	55	2
1390	49	0
1391	4	80
1392	32	39
1393	1	83
1394	0	79
1395	3	75
1396	0	91
1397	58	0
1398	7	74
1399	25	57
1400	9	67
1401	0	79
1402	65	1
1403	61	0
1404	4	83
1405	1	82
1406	38	13
1407	56	0
1408	9	65
1409	51	5
1410	75	7
1411	0	78
1412	0	78
1413	55	3
1414	58	2
1415	75	7
1416	65	2
1417	30	56
1418	1	79
1419	55	5
1420	54	8
1421	4	80
1422	46	0
1423	3	77
1424	0	85
1425	67	0
1426	0	71
1427	1	73
1428	58	14
1429	1	80
1430	0	92
1431	4	86
1432	2	87
1433	4	84
1434	57	2
1435	58	0
1436	59	1
1437	55	0
1438	4	76
1439	6	74
1440	64	5
1441	7	76
1442	4	81
1443	48	0
1444	17	56
1445	67	3
1446	61	2
1447	72	5
1448	57	3
1449	61	0
1450	0	83
1451	56	0
1452	0	82
1453	57	7
1454	2	90
1455	0	72
1456	48	0
1457	0	78
1458	73	0
1459	62	0
1460	58	5
1461	16	75
1462	61	6
1463	50	1
1464	8	57
1465	0	93
1466	59	2
1467	56	0
1468	0	82
1469	0	92
1470	64	5
1471	60	0
1472	0	79
1473	45	6
1474	48	0
1475	57	8
1476	0	64
1477	57	0
1478	61	4
1479	56	2
1480	57	4
1481	57	1
1482	3	70
1483	61	3
1484	0	76
1485	36	16
1486	0	67
1487	53	1
1488	67	7
1489	62	0
1490	51	1
1491	0	76
1492	57	3
1493	58	4
1494	6	69
1495	2	77
1496	52	0
1497	4	84
1498	59	0
1499	0	67
1500	68	0
1501	57	4
1502	4	90
1503	49	3
1504	71	2
1505	62	0
1506	49	0
1507	0	90
1508	69	0
1509	4	81
1510	46	0
1511	53	8
1512	0	77
1513	47	0
1514	3	76
1515	68	0
1516	2	76
1517	59	5
1518	68	9
1519	52	2
1520	58	11
1521	74	0
1522	58	2
1523	8	91
1524	55	1
1525	64	5
1526	63	1
1527	2	85
1528	57	3
1529	64	4
1530	40	0
1531	43	0
1532	2	84
1533	65	7
1534	0	65
1535	2	83
1536	0	87
1537	67	0
1538	71	0
1539	4	78
1540	42	9
1541	56	2
1542	60	0
1543	48	1
1544	1	73
1545	6	77
1546	11	53
1547	60	9
1548	65	0
1549	4	76
1550	49	4
1551	73	1
1552	65	8
1553	0	51
1554	49	12
1555	69	0
1556	55	2
1557	45	0
1558	53	7
1559	58	0
1560	67	3
1561	61	6
1562	33	45
1563	2	78
1564	31	35
1565	0	77
1566	60	5
1567	0	94
1568	60	9
1569	4	71
1570	0	86
1571	61	0
1572	47	0
1573	0	61
1574	0	96
1575	70	4
1576	0	80
1577	5	85
1578	58	9
1579	75	0
1580	48	1
1581	65	0
1582	5	86
1583	0	77
1584	63	10
1585	61	2
1586	0	95
1587	49	3
1588	3	91
1589	72	0
1590	62	3
1591	2	74
1592	63	3
1593	1	78
1594	53	7
1595	0	93
1596	70	4
1597	84	0
1598	57	3
1599	62	0
1600	63	0
1601	0	82
1602	61	0
1603	65	14
1604	48	0
1605	3	81
1606	9	79
1607	51	0
1608	2	78
1609	40	4
1610	67	2
1611	0	66
1612	56	6
1613	2	68
1614	37	19
1615	0	94
1616	0	79
1617	52	2
1618	55	3
1619	0	83
1620	0	77
1621	56	4
1622	63	5
1623	57	1
1624	6	85
1625	6	95
1626	40	24
1627	41	4
1628	0	75
1629	1	92
1630	1	71
1631	1	85
1632	47	27
1633	61	2
1634	57	2
1635	64	1
1636	0	82
1637	47	0
1638	64	12
1639	3	75
1640	63	0
1641	68	0
1642	56	21
1643	37	17
1644	73	11
1645	1	81
1646	0	80
1647	60	1
1648	0	79
1649	67	10
1650	0	72
1651	64	1
1652	59	4
1653	0	75
1654	3	74
1655	0	61
1656	6	100
1657	44	11
1658	0	86
1659	61	2
1660	65	2
1661	0	79
1662	6	81
1663	0	88
1664	63	6
1665	0	91
1666	69	0
1667	2	77
1668	52	12
1669	64	3
1670	0	72
1671	59	0
1672	0	81
1673	1	84
1674	60	4
1675	6	74
1676	2	75
1677	65	1
1678	6	68
1679	0	78
1680	0	89
1681	68	0
1682	71	8
1683	2	88
1684	58	1
1685	64	0
1686	66	2
1687	2	76
1688	66	2
1689	64	6
1690	52	12
1691	44	7
1692	0	73
1693	0	68
1694	0	81
1695	0	81
1696	0	88
1697	49	0
1698	0	86
1699	58	1
1700	0	82
1701	70	5
1702	59	4
1703	0	90
1704	69	2
1705	3	70
1706	57	6
1707	2	74
1708	0	83
1709	0	78
1710	0	70
1711	31	39
1712	29	41
1713	3	82
1714	0	79
1715	50	0
1716	0	81
1717	4	63
1718	0	59
1719	0	78
1720	4	83
1721	62	5
1722	0	85
1723	53	7
1724	0	77
1725	48	0
1726	55	3
1727	0	87
1728	57	4
1729	61	11
1730	59	0
1731	0	76
1732	72	3
1733	0	74
1734	7	68
1735	67	7
1736	52	0
1737	58	0
1738	0	97
1739	1	63
1740	4	86
1741	53	2
1742	49	22
1743	62	0
1744	39	6
1745	1	68
1746	2	71
1747	68	0
1748	3	76
1749	0	70
1750	0	68
1751	46	0
1752	58	0
1753	3	66
1754	2	86
1755	63	0
1756	58	0
1757	2	94
1758	62	0
1759	54	0
1760	60	0
1761	67	0
1762	65	6
1763	0	66
1764	59	13
1765	0	102
1766	2	87
1767	0	72
1768	0	84
1769	65	7
1770	74	0
1771	0	86
1772	52	4
1773	5	73
1774	4	76
1775	50	1
1776	51	5
1777	59	8
1778	63	0
1779	2	94
1780	44	0
1781	0	92
1782	2	70
1783	0	87
1784	57	2
1785	2	75
1786	43	23
1787	4	85
1788	0	85
1789	2	75
1790	51	4
1791	0	86
1792	63	6
1793	2	86
1794	0	76
1795	73	0
1796	2	68
1797	58	0
1798	58	1
1799	6	88
1800	53	1
1801	57	19
1802	63	4
1803	3	79
1804	7	57
1805	55	0
1806	50	22
1807	58	0
1808	61	0
1809	68	0
1810	52	0
1811	59	1
1812	1	82
1813	42	19
1814	1	76
1815	46	9
1816	66	0
1817	0	87
1818	3	66
1819	61	2
1820	53	10
1821	50	2
1822	68	1
1823	62	9
1824	4	68
1825	56	3
1826	64	7
1827	60	3
1828	55	0
1829	3	89
1830	57	1
1831	2	77
1832	0	75
1833	46	0
1834	0	71
1835	53	0
1836	53	2
1837	9	80
1838	1	72
1839	6	71
1840	61	0
1841	72	0
1842	4	92
1843	55	2
1844	69	9
1845	69	1
1846	72	2
1847	64	0
1848	9	82
1849	56	0
1850	0	79
1851	58	0
1852	64	0
1853	12	76
1854	1	78
1855	0	94
1856	0	78
1857	55	7
1858	65	3
1859	52	4
1860	7	92
1861	0	59
1862	0	83
1863	54	3
1864	67	0
1865	0	74
1866	2	82
1867	0	76
1868	6	95
1869	0	74
1870	0	68
1871	62	4
1872	0	83
1873	62	2
1874	56	6
1875	56	2
1876	0	73
1877	63	0
1878	2	102
1879	57	10
1880	0	98
1881	66	2
1882	0	64
1883	2	69
1884	51	0
1885	50	2
1886	0	76
1887	69	3
1888	64	0
1889	0	75
1890	0	80
1891	2	73
1892	0	93
1893	0	72
1894	56	0
1895	0	74
1896	60	8
1897	62	1
1898	35	41
1899	2	101
1900	57	3
1901	47	4
1902	0	67
1903	4	83
1904	66	1
1905	60	0
1906	0	87
1907	54	0
1908	0	74
1909	4	79
1910	64	0
1911	0	76
1912	57	0
1913	0	88
1914	0	69
1915	74	0
1916	2	77
1917	0	91
1918	41	0
1919	55	1
1920	76	6
1921	5	66
1922	63	10
1923	6	65
1924	61	3
1925	53	1
1926	0	68
1927	0	67
1928	63	4
1929	56	0
1930	60	0
1931	0	70
1932	65	0
1933	54	0
1934	50	4
1935	63	0
1936	74	0
1937	0	71
1938	0	84
1939	0	88
1940	0	85
1941	59	4
1942	65	1
1943	51	10
1944	9	71
1945	3	58
1946	3	77
1947	11	81
1948	52	1
1949	0	77
1950	0	66
1951	18	57
1952	66	2
1953	51	23
1954	54	0
1955	72	3
1956	59	2
1957	50	0
1958	49	3
1959	0	94
1960	16	50
1961	59	1
1962	3	62
1963	56	6
1964	56	0
1965	6	54
1966	70	4
1967	1	86
1968	0	86
1969	1	63
1970	0	69
1971	43	16
1972	60	5
1973	1	73
1974	0	64
1975	64	0
1976	46	15
1977	55	4
1978	50	0
1979	54	5
1980	61	7
1981	54	1
1982	53	1
1983	5	69
1984	30	42
1985	1	75
1986	0	78
1987	0	86
1988	41	0
1989	54	5
1990	75	3
1991	58	3
1992	51	12
1993	55	7
1994	55	0
1995	3	92
1996	59	7
1997	66	0
1998	1	99
1999	5	78
[truncated: 8,001 more rows]
