# Supplementary material for: Generalized method of moments for estimating parameters of stochastic reaction networks
Source: BMC Syst Biol. 2016 Oct 21;10:98. doi: 10.1186/s12918-016-0342-8 (PMC5073941; doi:10.1186/s12918-016-0342-8)
Supplement: Additional file 2 — Matlab code and data. This file contains the Matlab codes and samples which were used to produce the results. (GZ 9349 kb) [file 12918_2016_342_MOESM2_ESM.gz › Data/Exclusive Switch/samples/28/t004.csv]

trajectory	P1	P2
1	96	1
2	97	5
3	92	4
4	85	4
5	89	9
6	94	0
7	92	0
8	93	1
9	91	0
10	0	131
11	0	123
12	105	5
13	10	126
14	93	0
15	4	135
16	0	117
17	73	2
18	3	118
19	101	0
20	0	120
21	106	2
22	88	0
23	100	0
24	96	0
25	112	0
26	101	0
27	88	0
28	107	6
29	88	0
30	0	132
31	2	131
32	3	127
33	1	120
34	4	129
35	0	127
36	93	2
37	1	116
38	102	6
39	1	141
40	0	129
41	0	115
42	95	1
43	91	2
44	0	139
45	88	1
46	2	134
47	0	105
48	0	141
49	0	119
50	92	1
51	97	2
52	91	7
53	81	0
54	101	5
55	101	0
56	76	5
57	3	133
58	92	1
59	2	149
60	31	87
61	2	136
62	100	3
63	2	126
64	0	122
65	57	58
66	1	122
67	98	8
68	0	124
69	0	121
70	0	122
71	89	8
72	0	117
73	1	141
74	3	122
75	2	98
76	72	1
77	97	0
78	96	0
79	68	2
80	3	120
81	106	2
82	0	111
83	97	1
84	2	127
85	4	130
86	88	0
87	0	120
88	4	137
89	0	118
90	0	98
91	89	0
92	97	2
93	92	7
94	90	7
95	1	126
96	106	1
97	107	5
98	2	126
99	104	0
100	106	0
101	113	1
102	81	14
103	90	3
104	84	5
105	0	140
106	102	4
107	91	2
108	123	2
109	1	138
110	0	122
111	2	98
112	121	0
113	92	0
114	82	2
115	93	4
116	1	117
117	0	130
118	96	6
119	0	131
120	93	8
121	0	116
122	51	50
123	97	0
124	3	124
125	96	7
126	97	0
127	95	0
128	7	122
129	86	4
130	86	0
131	0	128
132	2	120
133	2	114
134	2	125
135	2	134
136	1	114
137	88	8
138	0	137
139	84	0
140	93	1
141	5	94
142	0	119
143	72	34
144	95	0
145	89	1
146	2	124
147	89	1
148	103	3
149	89	1
150	84	5
151	0	120
152	80	0
153	107	0
154	85	3
155	27	98
156	102	1
157	86	0
158	1	143
159	90	0
160	0	127
161	88	0
162	105	3
163	99	3
164	84	0
165	5	130
166	2	143
167	103	6
168	79	1
169	80	4
170	100	2
171	91	3
172	96	8
173	82	34
174	110	2
175	3	122
176	0	128
177	0	130
178	109	0
179	97	6
180	2	115
181	101	1
182	0	114
183	88	4
184	1	138
185	1	130
186	97	3
187	4	133
188	0	119
189	84	1
190	70	2
191	2	117
192	85	9
193	91	6
194	102	3
195	90	1
196	97	4
197	90	9
198	0	113
199	1	133
200	93	1
201	91	1
202	0	134
203	101	0
204	88	0
205	98	6
206	0	141
207	90	0
208	3	129
209	103	0
210	0	121
211	1	130
212	0	141
213	102	2
214	1	126
215	105	3
216	95	2
217	5	138
218	0	111
219	96	12
220	2	146
221	4	127
222	85	4
223	99	0
224	93	0
225	0	147
226	89	5
227	0	135
228	108	8
229	104	2
230	94	3
231	105	0
232	0	135
233	0	115
234	12	114
235	0	117
236	1	127
237	1	126
238	0	124
239	6	149
240	94	3
241	1	140
242	91	7
243	86	0
244	0	120
245	101	1
246	0	142
247	76	0
248	101	0
249	85	4
250	2	123
251	86	0
252	97	2
253	80	4
254	101	7
255	102	6
256	93	1
257	0	130
258	103	0
259	3	122
260	110	0
261	2	118
262	81	1
263	65	67
264	1	118
265	67	5
266	78	0
267	0	130
268	1	127
269	97	0
270	1	142
271	0	114
272	2	123
273	2	120
274	0	117
275	2	143
276	110	0
277	0	123
278	88	4
279	95	0
280	118	3
281	0	110
282	0	141
283	93	2
284	96	0
285	4	130
286	0	126
287	0	149
288	1	125
289	98	3
290	0	116
291	1	113
292	0	126
293	89	0
294	1	111
295	108	1
296	2	133
297	5	125
298	2	144
299	58	29
300	84	2
301	91	3
302	5	130
303	3	138
304	93	3
305	9	112
306	53	50
307	5	124
308	4	125
309	0	135
310	5	123
311	0	111
312	97	4
313	111	0
314	4	130
315	82	0
316	96	3
317	4	114
318	0	114
319	0	122
320	88	0
321	1	122
322	99	1
323	96	0
324	0	127
325	0	136
326	1	142
327	0	114
328	88	5
329	2	116
330	3	124
331	109	0
332	92	1
333	3	132
334	0	142
335	86	1
336	90	2
337	110	0
338	93	1
339	0	129
340	89	3
341	1	145
342	99	0
343	103	4
344	85	4
345	96	1
346	2	127
347	86	10
348	5	105
349	83	0
350	99	7
351	95	0
352	92	5
353	93	4
354	94	0
355	3	133
356	36	77
357	104	2
358	75	4
359	5	140
360	43	62
361	95	0
362	102	0
363	90	3
364	79	1
365	0	113
366	0	142
367	0	115
368	92	0
369	91	3
370	0	139
371	108	0
372	1	111
373	64	50
374	109	3
375	2	121
376	113	3
377	0	135
378	27	110
379	100	1
380	97	4
381	97	4
382	0	131
383	0	114
384	2	113
385	2	136
386	0	120
387	0	131
388	102	13
389	89	7
390	81	6
391	2	120
392	96	0
393	103	0
394	0	131
395	4	117
396	113	5
397	4	109
398	97	1
399	76	0
400	77	0
401	83	0
402	1	150
403	95	0
404	2	126
405	90	0
406	9	105
407	3	124
408	110	1
409	0	139
410	89	0
411	1	124
412	0	122
413	105	27
414	86	1
415	0	150
416	109	0
417	0	108
418	4	151
419	0	141
420	95	1
421	5	133
422	0	127
423	95	2
424	2	142
425	101	0
426	74	1
427	2	107
428	112	1
429	100	4
430	101	1
431	3	138
432	0	110
433	92	2
434	5	128
435	98	1
436	102	1
437	99	5
438	0	118
439	0	115
440	0	117
441	85	1
442	2	119
443	0	135
444	77	1
445	99	2
446	93	13
447	113	2
448	92	2
449	0	126
450	13	106
451	0	122
452	0	131
453	103	0
454	0	116
455	2	138
456	0	129
457	82	2
458	90	11
459	2	113
460	112	0
461	113	0
462	83	0
463	104	2
464	0	123
465	89	7
466	102	0
467	93	11
468	3	134
469	0	135
470	105	7
471	0	108
472	1	124
473	79	3
474	0	133
475	0	116
476	93	2
477	1	135
478	99	4
479	104	0
480	1	134
481	90	2
482	98	1
483	1	146
484	9	135
485	97	0
486	102	0
487	0	127
488	2	120
489	115	0
490	95	8
491	97	0
492	70	0
493	103	0
494	2	121
495	0	116
496	0	156
497	86	0
498	109	0
499	8	128
500	0	146
501	2	112
502	81	2
503	107	0
504	0	109
505	99	0
506	99	0
507	0	123
508	71	2
509	104	0
510	97	0
511	88	5
512	85	2
513	2	143
514	53	46
515	102	3
516	0	124
517	4	137
518	1	120
519	114	1
520	86	30
521	109	0
522	95	0
523	1	131
524	100	1
525	0	135
526	0	130
527	0	131
528	2	96
529	101	0
530	90	1
531	91	0
532	91	22
533	1	132
534	110	0
535	95	1
536	82	0
537	102	4
538	97	0
539	0	122
540	0	134
541	76	18
542	90	0
543	92	0
544	91	0
545	89	0
546	2	136
547	0	161
548	92	3
549	3	125
550	3	116
551	3	121
552	2	122
553	30	85
554	101	0
555	80	0
556	0	133
557	93	0
558	0	118
559	90	0
560	83	0
561	0	117
562	0	117
563	4	127
564	105	0
565	0	134
566	2	93
567	106	10
568	4	137
569	0	116
570	1	126
571	2	126
572	3	112
573	0	145
574	99	0
575	95	1
576	0	121
577	2	129
578	101	2
579	108	3
580	0	97
581	82	2
582	102	2
583	0	128
584	91	10
585	99	0
586	113	0
587	3	130
588	87	3
589	98	0
590	103	6
591	91	4
592	99	2
593	111	6
594	80	0
595	110	3
596	0	119
597	90	6
598	106	2
599	3	137
600	82	23
601	1	121
602	79	25
603	91	5
604	0	145
605	17	101
606	100	1
607	86	2
608	0	111
609	106	2
610	102	0
611	1	139
612	118	0
613	88	0
614	3	118
615	94	3
616	84	0
617	3	128
618	85	3
619	93	3
620	0	123
621	0	137
622	0	145
623	96	0
624	96	1
625	1	143
626	2	120
627	5	125
628	0	122
629	94	0
630	0	132
631	105	4
632	1	159
633	89	0
634	5	134
635	0	126
636	94	0
637	3	133
638	1	151
639	86	2
640	2	125
641	93	3
642	85	3
643	0	150
644	0	128
645	1	132
646	5	110
647	0	131
648	0	119
649	3	131
650	96	0
651	0	115
652	97	0
653	1	133
654	1	126
655	1	130
656	103	3
657	104	0
658	3	132
659	109	0
660	6	116
661	90	2
662	1	123
663	91	10
664	0	124
665	90	4
666	0	137
667	2	130
668	12	106
669	10	115
670	1	114
671	3	129
672	3	141
673	0	125
674	2	116
675	3	121
676	36	83
677	94	2
678	74	6
679	100	6
680	0	146
681	6	130
682	2	122
683	97	2
684	1	112
685	96	1
686	86	6
687	92	0
688	87	3
689	4	124
690	0	129
691	98	11
692	3	126
693	5	120
694	99	0
695	88	2
696	100	1
697	76	0
698	101	5
699	96	1
700	104	0
701	83	8
702	3	123
703	105	0
704	2	121
705	95	1
706	3	127
707	101	1
708	1	119
709	6	126
710	0	140
711	107	4
712	96	0
713	90	5
714	96	0
715	105	1
716	5	122
717	85	4
718	102	0
719	87	0
720	0	141
721	79	2
722	108	1
723	2	128
724	65	55
725	87	3
726	85	0
727	0	123
728	88	5
729	0	141
730	86	0
731	1	141
732	98	1
733	103	2
734	104	0
735	1	114
736	85	6
737	58	58
738	6	114
739	89	3
740	83	1
741	106	0
742	0	117
743	2	128
744	98	4
745	103	1
746	101	6
747	0	113
748	0	123
749	98	4
750	0	116
751	1	129
752	108	0
753	0	111
754	106	5
755	4	137
756	90	1
757	83	5
758	94	0
759	0	126
760	10	140
761	112	0
762	0	129
763	85	2
764	88	2
765	0	125
766	78	21
767	0	133
768	0	143
769	86	23
770	84	0
771	2	106
772	2	135
773	89	1
774	0	131
775	91	5
776	4	112
777	101	1
778	111	0
779	92	3
780	0	120
781	25	108
782	7	122
783	95	0
784	87	3
785	111	0
786	90	5
787	83	2
788	109	2
789	109	2
790	1	120
791	0	157
792	2	114
793	2	147
794	2	168
795	3	120
796	0	127
797	1	134
798	0	130
799	95	0
800	108	0
801	99	2
802	95	0
803	97	2
804	86	10
805	0	116
806	104	2
807	13	102
808	2	115
809	0	126
810	98	3
811	1	115
812	101	3
813	0	148
814	1	146
815	0	118
816	87	4
817	93	0
818	102	3
819	3	115
820	1	130
821	89	0
822	96	2
823	2	122
824	4	116
825	110	7
826	80	0
827	99	0
828	87	0
829	76	0
830	103	0
831	0	118
832	86	1
833	95	6
834	86	4
835	97	0
836	0	116
837	89	2
838	0	135
839	99	0
840	5	114
841	0	128
842	90	0
843	82	2
844	0	120
845	81	0
846	105	3
847	103	1
848	96	3
849	3	143
850	6	136
851	33	86
852	99	1
853	99	4
854	0	118
855	91	0
856	84	0
857	106	5
858	75	0
859	96	0
860	2	127
861	89	0
862	1	130
863	118	0
864	2	114
865	1	119
866	4	116
867	1	116
868	75	9
869	0	125
870	0	113
871	112	0
872	0	123
873	90	0
874	1	133
875	90	0
876	106	1
877	0	136
878	85	1
879	50	57
880	103	0
881	96	0
882	80	30
883	0	132
884	0	104
885	0	132
886	104	2
887	80	0
888	1	137
889	89	5
890	88	0
891	0	120
892	0	123
893	81	0
894	91	10
895	86	2
896	0	101
897	103	11
898	28	91
899	83	1
900	0	134
901	2	115
902	95	0
903	2	139
904	89	0
905	2	120
906	89	0
907	0	132
908	80	0
909	7	121
910	92	7
911	0	151
912	0	154
913	89	0
914	89	1
915	66	41
916	0	114
917	85	0
918	0	114
919	1	132
920	104	2
921	0	116
922	109	0
923	3	118
924	101	2
925	88	14
926	0	131
927	0	151
928	1	115
929	85	1
930	0	120
931	0	124
932	3	139
933	2	130
934	2	101
935	101	13
936	0	130
937	5	132
938	2	125
939	98	4
940	0	140
941	89	10
942	0	112
943	90	0
944	0	144
945	81	9
946	0	122
947	1	137
948	91	0
949	89	16
950	3	131
951	4	111
952	90	2
953	1	122
954	101	12
955	2	128
956	92	5
957	0	118
958	98	1
959	1	131
960	0	138
961	86	1
962	106	5
963	93	0
964	0	113
965	1	128
966	0	116
967	102	2
968	0	119
969	2	151
970	5	126
971	91	0
972	0	117
973	92	1
974	109	0
975	0	130
976	111	5
977	79	1
978	87	4
979	0	107
980	2	133
981	1	131
982	95	2
983	105	2
984	2	124
985	0	127
986	1	113
987	2	117
988	80	0
989	9	129
990	2	117
991	5	110
992	93	14
993	90	2
994	79	4
995	102	1
996	88	2
997	0	114
998	0	117
999	97	0
1000	91	5
1001	66	36
1002	105	2
1003	97	8
1004	1	132
1005	3	129
1006	0	129
1007	0	135
1008	0	120
1009	89	0
1010	0	109
1011	2	132
1012	49	53
1013	81	3
1014	102	4
1015	85	3
1016	90	0
1017	0	126
1018	2	127
1019	2	130
1020	0	127
1021	104	4
1022	1	133
1023	103	0
1024	29	108
1025	2	115
1026	84	5
1027	68	27
1028	91	1
1029	92	2
1030	2	128
1031	103	2
1032	91	4
1033	84	12
1034	49	63
1035	0	124
1036	94	1
1037	0	126
1038	2	140
1039	84	0
1040	3	129
1041	85	0
1042	4	101
1043	0	127
1044	104	0
1045	91	1
1046	97	1
1047	0	142
1048	1	102
1049	1	120
1050	0	121
1051	2	114
1052	0	131
1053	99	0
1054	92	0
1055	5	122
1056	75	13
1057	10	111
1058	105	0
1059	0	115
1060	108	1
1061	86	2
1062	90	1
1063	102	0
1064	5	139
1065	84	2
1066	87	5
1067	102	3
1068	3	115
1069	86	4
1070	103	5
1071	5	109
1072	0	149
1073	0	122
1074	1	119
1075	95	0
1076	1	112
1077	89	32
1078	95	0
1079	110	1
1080	0	112
1081	77	1
1082	89	1
1083	2	135
1084	4	139
1085	100	5
1086	99	1
1087	97	0
1088	0	133
1089	5	128
1090	0	119
1091	84	0
1092	104	1
1093	31	82
1094	101	4
1095	78	35
1096	2	119
1097	89	0
1098	85	7
1099	96	0
1100	99	2
1101	0	124
1102	1	119
1103	5	136
1104	94	2
1105	94	0
1106	1	134
1107	75	0
1108	0	140
1109	100	0
1110	76	25
1111	97	0
1112	90	2
1113	109	3
1114	84	6
1115	47	76
1116	0	118
1117	0	150
1118	88	0
1119	97	0
1120	0	134
1121	7	132
1122	2	135
1123	0	118
1124	0	106
1125	81	2
1126	107	0
1127	0	119
1128	0	140
1129	0	120
1130	116	4
1131	2	117
1132	95	6
1133	2	145
1134	93	0
1135	100	0
1136	83	0
1137	3	111
1138	2	133
1139	2	114
1140	4	123
1141	3	135
1142	0	133
1143	3	144
1144	4	106
1145	95	10
1146	0	128
1147	89	1
1148	0	122
1149	109	1
1150	3	119
1151	0	123
1152	98	1
1153	84	0
1154	114	0
1155	5	121
1156	90	15
1157	1	139
1158	5	120
1159	93	1
1160	97	0
1161	87	1
1162	1	120
1163	87	3
1164	3	129
1165	5	125
1166	0	115
1167	1	136
1168	1	137
1169	0	143
1170	100	1
1171	0	135
1172	92	1
1173	39	78
1174	93	1
1175	97	1
1176	98	0
1177	0	114
1178	1	122
1179	94	9
1180	103	0
1181	1	146
1182	0	133
1183	0	137
1184	2	128
1185	76	17
1186	88	1
1187	105	2
1188	17	104
1189	103	0
1190	5	132
1191	1	109
1192	0	127
1193	98	8
1194	71	32
1195	1	148
1196	94	0
1197	90	9
1198	1	109
1199	0	139
1200	108	1
1201	84	2
1202	92	0
1203	102	2
1204	96	1
1205	0	154
1206	3	119
1207	84	11
1208	1	120
1209	4	145
1210	87	14
1211	3	122
1212	115	0
1213	1	116
1214	2	124
1215	98	0
1216	2	141
1217	1	133
1218	85	5
1219	1	132
1220	86	3
1221	104	0
1222	95	0
1223	98	0
1224	77	4
1225	0	122
1226	5	117
1227	89	3
1228	97	2
1229	92	0
1230	96	0
1231	0	112
1232	0	115
1233	0	102
1234	0	137
1235	88	3
1236	95	15
1237	104	0
1238	0	119
1239	108	2
1240	88	9
1241	82	0
1242	100	0
1243	104	6
1244	91	2
1245	3	111
1246	2	124
1247	2	124
1248	100	3
1249	94	0
1250	3	116
1251	0	116
1252	0	138
1253	92	2
1254	0	122
1255	103	7
1256	0	136
1257	99	6
1258	83	1
1259	93	1
1260	55	21
1261	114	8
1262	105	4
1263	104	6
1264	0	130
1265	0	108
1266	99	1
1267	104	4
1268	0	142
1269	39	76
1270	0	138
1271	1	126
1272	89	0
1273	0	137
1274	71	8
1275	90	7
1276	2	125
1277	82	6
1278	81	0
1279	101	0
1280	96	0
1281	0	112
1282	100	0
1283	9	110
1284	97	0
1285	3	129
1286	107	2
1287	0	144
1288	2	131
1289	1	128
1290	0	138
1291	91	7
1292	118	0
1293	87	1
1294	0	125
1295	97	4
1296	87	1
1297	0	113
1298	1	139
1299	0	119
1300	105	0
1301	89	0
1302	98	0
1303	1	131
1304	2	117
1305	0	141
1306	1	126
1307	78	0
1308	83	3
1309	112	6
1310	92	0
1311	95	3
1312	1	163
1313	91	3
1314	96	0
1315	90	13
1316	2	136
1317	0	157
1318	85	3
1319	99	5
1320	89	1
1321	3	145
1322	97	2
1323	92	3
1324	100	1
1325	0	115
1326	88	2
1327	96	13
1328	0	124
1329	3	129
1330	93	1
1331	89	0
1332	1	145
1333	102	2
1334	112	0
1335	106	1
1336	0	118
1337	0	128
1338	89	0
1339	2	125
1340	2	119
1341	87	0
1342	82	0
1343	0	132
1344	91	3
1345	86	1
1346	3	125
1347	93	3
1348	90	0
1349	102	2
1350	107	0
1351	0	120
1352	105	0
1353	90	3
1354	86	20
1355	94	1
1356	90	0
1357	0	118
1358	82	4
1359	99	4
1360	1	138
1361	82	0
1362	5	113
1363	0	149
1364	0	116
1365	74	20
1366	106	11
1367	0	124
1368	86	2
1369	84	9
1370	96	5
1371	88	1
1372	66	24
1373	3	141
1374	96	11
1375	80	0
1376	0	130
1377	91	0
1378	0	108
1379	91	6
1380	0	124
1381	107	1
1382	1	115
1383	83	17
1384	104	6
1385	2	125
1386	93	1
1387	0	122
1388	10	131
1389	106	11
1390	100	0
1391	82	6
1392	86	0
1393	97	6
1394	91	2
1395	2	141
1396	3	128
1397	3	130
1398	96	0
1399	0	118
1400	89	0
1401	94	1
1402	2	129
1403	1	109
1404	1	108
1405	107	3
1406	85	0
1407	61	40
1408	95	2
1409	3	115
1410	0	148
1411	85	1
1412	0	117
1413	61	56
1414	0	138
1415	102	1
1416	1	136
1417	97	0
1418	0	126
1419	109	0
1420	0	118
1421	1	117
1422	2	131
1423	5	129
1424	88	3
1425	0	124
1426	105	0
1427	93	3
1428	1	126
1429	0	133
1430	4	134
1431	94	1
1432	89	0
1433	1	126
1434	102	0
1435	87	9
1436	101	0
1437	95	6
1438	100	0
1439	106	2
1440	100	0
1441	91	0
1442	90	6
1443	95	0
1444	32	103
1445	12	110
1446	95	0
1447	92	0
1448	1	134
1449	96	1
1450	87	1
1451	85	0
1452	102	3
1453	93	0
1454	8	116
1455	0	129
1456	2	143
1457	83	15
1458	25	106
1459	92	0
1460	2	132
1461	92	0
1462	100	0
1463	86	0
1464	1	113
1465	0	118
1466	86	4
1467	73	32
1468	1	109
1469	2	127
1470	2	141
1471	90	1
1472	2	137
1473	2	130
1474	52	45
1475	109	0
1476	0	136
1477	83	10
1478	97	1
1479	100	7
1480	4	104
1481	3	105
1482	99	2
1483	117	1
1484	0	133
1485	5	149
1486	92	0
1487	3	129
1488	101	0
1489	0	153
1490	0	120
1491	90	8
1492	92	0
1493	90	1
1494	2	114
1495	85	2
1496	93	0
1497	106	2
1498	4	127
1499	3	116
1500	109	3
1501	96	5
1502	1	120
1503	98	2
1504	111	1
1505	2	127
1506	6	125
1507	3	125
1508	0	132
1509	0	134
1510	83	7
1511	95	0
1512	1	119
1513	82	0
1514	88	1
1515	92	0
1516	0	121
1517	93	0
1518	93	0
1519	90	8
1520	0	122
1521	4	132
1522	91	0
1523	81	0
1524	93	0
1525	79	15
1526	73	0
1527	95	0
1528	2	135
1529	5	125
1530	104	3
1531	67	36
1532	93	3
1533	1	125
1534	96	0
1535	107	0
1536	19	89
1537	99	0
1538	1	141
1539	1	115
1540	94	3
1541	0	132
1542	102	1
1543	2	127
1544	52	37
1545	78	1
1546	91	2
1547	94	0
1548	95	6
1549	0	114
1550	88	5
1551	86	0
1552	23	114
1553	3	138
1554	106	0
1555	92	8
1556	1	131
1557	97	2
1558	111	2
1559	0	121
1560	94	1
1561	92	0
1562	0	123
1563	0	118
1564	88	0
1565	2	115
1566	103	0
1567	2	115
1568	73	26
1569	87	1
1570	1	142
1571	0	132
1572	104	4
1573	5	134
1574	0	143
1575	0	129
1576	3	139
1577	0	134
1578	1	118
1579	4	121
1580	1	112
1581	93	3
1582	5	137
1583	1	123
1584	84	3
1585	97	1
1586	101	4
1587	1	132
1588	3	147
1589	91	2
1590	121	1
1591	0	143
1592	74	3
1593	2	150
1594	111	0
1595	31	93
1596	9	133
1597	87	2
1598	81	17
1599	0	143
1600	0	143
1601	100	2
1602	82	3
1603	6	132
1604	94	3
1605	2	122
1606	96	0
1607	2	116
1608	88	3
1609	0	140
1610	0	103
1611	91	0
1612	100	0
1613	0	131
1614	114	0
1615	0	134
1616	88	1
1617	5	132
1618	90	0
1619	88	1
1620	6	90
1621	97	0
1622	100	0
1623	99	1
1624	0	130
1625	3	146
1626	90	10
1627	81	3
1628	96	7
1629	1	125
1630	1	156
1631	98	1
1632	1	126
1633	82	6
1634	3	121
1635	1	106
1636	0	136
1637	50	55
1638	81	4
1639	0	133
1640	101	6
1641	93	0
1642	66	48
1643	2	144
1644	98	0
1645	6	120
1646	1	111
1647	1	146
1648	3	121
1649	86	1
1650	76	0
1651	86	1
1652	2	115
1653	7	111
1654	97	2
1655	3	135
1656	1	120
1657	0	122
1658	89	0
1659	50	67
1660	96	2
1661	0	124
1662	78	1
1663	8	125
1664	99	1
1665	0	145
1666	2	141
1667	0	113
1668	1	129
1669	83	8
1670	3	114
1671	1	116
1672	84	0
1673	98	6
1674	0	134
1675	110	1
1676	6	131
1677	97	0
1678	1	128
1679	0	114
1680	106	1
1681	109	7
1682	103	0
1683	1	126
1684	93	0
1685	94	0
1686	101	2
1687	91	1
1688	125	0
1689	0	126
1690	62	44
1691	0	135
1692	90	4
1693	2	124
1694	0	124
1695	95	2
1696	0	127
1697	4	123
1698	93	0
1699	0	145
1700	92	1
1701	98	0
1702	0	131
1703	116	1
1704	125	5
1705	85	0
1706	4	123
1707	0	115
1708	5	120
1709	94	3
1710	93	0
1711	96	2
1712	95	0
1713	1	114
1714	0	154
1715	103	0
1716	86	6
1717	3	143
1718	0	121
1719	0	136
1720	4	126
1721	90	0
1722	64	40
1723	0	120
1724	2	125
1725	0	136
1726	93	0
1727	109	0
1728	3	134
1729	86	0
1730	18	116
1731	3	115
1732	93	3
1733	86	1
1734	89	2
1735	96	7
1736	88	0
1737	1	111
1738	101	0
1739	0	126
1740	83	4
1741	82	1
1742	76	5
1743	101	1
1744	1	128
1745	2	123
1746	76	6
1747	83	4
1748	1	134
1749	92	0
1750	6	120
1751	0	135
1752	93	11
1753	94	3
1754	100	4
1755	0	138
1756	81	3
1757	68	59
1758	2	126
1759	104	0
1760	82	2
1761	4	134
1762	100	0
1763	1	141
1764	0	136
1765	0	117
1766	4	133
1767	105	1
1768	77	3
1769	0	143
1770	89	6
1771	92	1
1772	90	0
1773	1	114
1774	115	1
1775	97	3
1776	92	1
1777	0	162
1778	2	125
1779	80	1
1780	103	1
1781	110	1
1782	90	9
1783	84	0
1784	2	139
1785	2	110
1786	74	0
1787	96	7
1788	102	3
1789	90	10
1790	114	0
1791	97	6
1792	0	126
1793	87	7
1794	1	123
1795	106	1
1796	0	112
1797	116	3
1798	103	0
1799	3	125
1800	93	1
1801	0	142
1802	39	89
1803	94	0
1804	0	117
1805	71	4
1806	109	0
1807	95	0
1808	0	113
1809	53	75
1810	3	113
1811	3	134
1812	15	89
1813	3	129
1814	91	0
1815	101	3
1816	95	5
1817	0	112
1818	99	0
1819	109	5
1820	85	1
1821	90	6
1822	97	2
1823	83	1
1824	4	126
1825	100	0
1826	111	0
1827	115	0
1828	96	0
1829	97	0
1830	109	26
1831	1	129
1832	2	125
1833	86	5
1834	0	120
1835	0	115
1836	2	133
1837	0	121
1838	105	6
1839	101	3
1840	2	122
1841	106	1
1842	2	117
1843	1	123
1844	44	94
1845	1	120
1846	95	1
1847	88	6
1848	2	131
1849	6	111
1850	94	0
1851	2	136
1852	69	1
1853	95	1
1854	3	129
1855	4	121
1856	76	6
1857	1	115
1858	96	0
1859	108	5
1860	48	74
1861	0	117
1862	94	0
1863	90	1
1864	103	5
1865	84	0
1866	94	5
1867	112	5
1868	87	0
1869	87	2
1870	81	4
1871	105	0
1872	103	7
1873	0	124
1874	0	113
1875	4	126
1876	102	17
1877	106	2
1878	74	6
1879	86	5
1880	3	129
1881	0	126
1882	71	33
1883	94	0
1884	88	0
1885	79	14
1886	95	2
1887	2	110
1888	71	0
1889	102	2
1890	81	3
1891	92	1
1892	0	123
1893	105	1
1894	105	0
1895	95	1
1896	113	1
1897	85	9
1898	83	0
1899	86	2
1900	0	117
1901	0	133
1902	107	0
1903	1	118
1904	115	2
1905	108	4
1906	1	125
1907	0	127
1908	93	3
1909	0	138
1910	3	138
1911	79	2
1912	94	1
1913	93	9
1914	3	128
1915	0	132
1916	1	118
1917	0	129
1918	0	126
1919	92	3
1920	0	111
1921	0	109
1922	82	3
1923	1	135
1924	83	2
1925	101	0
1926	0	120
1927	2	125
1928	101	0
1929	0	124
1930	4	141
1931	96	9
1932	0	122
1933	71	10
1934	2	141
1935	100	1
1936	102	2
1937	97	0
1938	6	136
1939	99	8
1940	86	5
1941	87	19
1942	84	0
1943	0	150
1944	84	4
1945	89	0
1946	99	6
1947	89	0
1948	91	6
1949	93	3
1950	0	134
1951	1	129
1952	90	2
1953	0	137
1954	0	122
1955	0	117
1956	1	142
1957	91	1
1958	96	0
1959	94	0
1960	5	116
1961	0	134
1962	0	113
1963	1	126
1964	0	125
1965	0	123
1966	86	0
1967	0	122
1968	74	2
1969	0	124
1970	103	0
1971	91	0
1972	9	135
1973	0	139
1974	93	0
1975	106	2
1976	77	2
1977	41	86
1978	3	113
1979	0	123
1980	0	129
1981	1	137
1982	102	0
1983	107	0
1984	0	142
1985	0	130
1986	82	3
1987	92	0
1988	1	133
1989	2	126
1990	92	2
1991	89	0
1992	7	130
1993	89	0
1994	95	1
1995	93	0
1996	84	1
1997	104	0
1998	80	1
1999	107	1
[truncated: 8,001 more rows]
