# Supplementary material for: Generalized method of moments for estimating parameters of stochastic reaction networks
Source: BMC Syst Biol. 2016 Oct 21;10:98. doi: 10.1186/s12918-016-0342-8 (PMC5073941; doi:10.1186/s12918-016-0342-8)
Supplement: Additional file 2 — Matlab code and data. This file contains the Matlab codes and samples which were used to produce the results. (GZ 9349 kb) [file 12918_2016_342_MOESM2_ESM.gz › Data/Exclusive Switch/samples/32/t004.csv]

trajectory	P1	P2
1	105	1
2	1	111
3	97	0
4	91	2
5	48	78
6	84	0
7	97	1
8	0	122
9	0	124
10	22	122
11	39	84
12	0	134
13	110	1
14	91	8
15	0	133
16	1	122
17	86	0
18	1	149
19	0	127
20	2	128
21	102	1
22	109	0
23	100	6
24	1	150
25	95	0
26	92	2
27	103	0
28	88	0
29	87	1
30	51	80
31	0	125
32	84	5
33	1	145
34	7	118
35	56	67
36	88	1
37	107	3
38	91	0
39	98	2
40	95	0
41	2	124
42	98	1
43	108	0
44	2	134
45	103	3
46	95	0
47	5	126
48	99	0
49	120	0
50	1	121
51	88	7
52	0	140
53	1	122
54	84	0
55	73	1
56	92	3
57	0	136
58	4	138
59	92	0
60	5	119
61	101	0
62	97	0
63	0	120
64	0	124
65	82	0
66	100	3
67	4	118
68	90	0
69	34	71
70	0	124
71	0	121
72	7	128
73	103	0
74	95	13
75	7	140
76	83	15
77	84	0
78	2	131
79	92	1
80	96	3
81	94	0
82	73	3
83	95	0
84	0	113
85	81	3
86	97	4
87	0	125
88	96	0
89	91	6
90	102	4
91	88	0
92	96	1
93	90	0
94	90	1
95	117	0
96	97	15
97	93	2
98	106	4
99	0	104
100	101	12
101	95	2
102	89	4
103	88	4
104	92	3
105	2	137
106	93	0
107	2	142
108	2	130
109	97	6
110	89	4
111	0	126
112	14	93
113	104	6
114	2	148
115	2	139
116	94	9
117	91	1
118	110	4
119	0	111
120	1	124
121	1	120
122	5	139
123	0	141
124	2	127
125	76	0
126	0	130
127	0	122
128	98	9
129	2	127
130	7	116
131	80	0
132	99	0
133	63	56
134	0	131
135	94	5
136	0	136
137	97	2
138	90	5
139	0	130
140	111	0
141	3	104
142	12	110
143	3	127
144	79	1
145	91	10
146	5	124
147	88	0
148	1	124
149	110	0
150	5	116
151	0	126
152	94	0
153	95	0
154	2	134
155	93	0
156	91	2
157	56	78
158	94	1
159	5	137
160	7	115
161	2	116
162	93	1
163	98	1
164	4	129
165	2	133
166	80	0
167	89	0
168	89	7
169	85	0
170	2	137
171	0	140
172	96	0
173	97	12
174	94	0
175	101	0
176	106	0
177	83	0
178	108	13
179	0	126
180	1	129
181	0	123
182	95	0
183	4	137
184	110	0
185	88	0
186	0	119
187	87	6
188	0	141
189	0	125
190	4	135
191	3	119
192	0	113
193	1	142
194	2	142
195	95	5
196	0	116
197	103	5
198	7	123
199	4	126
200	111	5
201	94	4
202	106	9
203	98	4
204	48	36
205	2	113
206	83	0
207	96	2
208	81	6
209	87	1
210	100	2
211	6	141
212	100	1
213	5	142
214	4	114
215	0	122
216	84	4
217	90	26
218	100	1
219	0	128
220	0	134
221	90	0
222	0	133
223	92	0
224	97	0
225	81	1
226	93	1
227	100	2
228	106	1
229	92	0
230	89	1
231	92	5
232	90	1
233	111	1
234	0	135
235	86	4
236	101	1
237	85	0
238	1	140
239	106	4
240	1	120
241	98	2
242	0	126
243	108	6
244	1	115
245	98	0
246	92	0
247	5	130
248	103	0
249	4	133
250	114	9
251	0	146
252	104	1
253	1	124
254	90	0
255	105	6
256	2	147
257	0	104
258	101	6
259	88	5
260	127	0
261	2	124
262	0	124
263	1	147
264	0	119
265	95	1
266	0	152
267	0	114
268	1	127
269	93	0
270	74	1
271	1	113
272	101	4
273	5	122
274	85	5
275	89	3
276	22	107
277	92	11
278	77	4
279	2	135
280	2	120
281	1	127
282	4	134
283	80	17
284	86	4
285	120	0
286	94	9
287	0	127
288	87	0
289	5	126
290	95	2
291	3	142
292	0	119
293	0	130
294	82	1
295	109	0
296	90	0
297	88	9
298	1	116
299	3	108
300	87	28
301	5	140
302	3	118
303	0	125
304	112	0
305	93	0
306	97	0
307	0	110
308	112	1
309	99	2
310	1	112
311	90	6
312	18	121
313	88	5
314	92	5
315	88	3
316	83	2
317	0	140
318	81	0
319	0	122
320	0	131
321	107	4
322	94	5
323	84	1
324	0	112
325	96	2
326	75	6
327	109	9
328	4	117
329	89	4
330	98	10
331	25	88
332	0	144
333	3	120
334	111	3
335	112	1
336	89	2
337	0	101
338	84	3
339	13	107
340	102	3
341	99	2
342	95	6
343	80	4
344	75	20
345	103	0
346	0	119
347	0	132
348	6	125
349	102	1
350	23	104
351	1	118
352	105	0
353	100	1
354	106	0
355	103	0
356	68	28
357	3	121
358	88	0
359	1	127
360	0	121
361	97	5
362	3	132
363	89	0
364	94	0
365	109	2
366	0	98
367	82	0
368	4	127
369	0	119
370	97	1
371	0	140
372	84	4
373	6	108
374	100	1
375	102	0
376	85	0
377	86	8
378	0	115
379	103	0
380	122	2
381	76	15
382	109	3
383	98	3
384	0	112
385	90	7
386	0	131
387	108	0
388	0	129
389	81	1
390	111	5
391	98	5
392	0	123
393	70	0
394	94	1
395	100	1
396	107	1
397	6	111
398	92	0
399	91	2
400	110	0
401	0	138
402	21	97
403	0	115
404	103	4
405	4	116
406	0	112
407	0	128
408	103	0
409	91	3
410	1	118
411	94	13
412	82	0
413	6	110
414	90	4
415	0	127
416	91	0
417	105	0
418	78	0
419	3	105
420	4	135
421	0	103
422	1	119
423	81	0
424	1	132
425	112	1
426	76	9
427	2	135
428	100	0
429	104	0
430	102	1
431	91	2
432	25	85
433	0	116
434	1	137
435	0	133
436	2	107
437	91	0
438	2	109
439	86	5
440	93	12
441	100	5
442	80	36
443	115	0
444	99	0
445	0	137
446	107	7
447	78	3
448	94	5
449	88	0
450	2	138
451	49	63
452	0	136
453	2	153
454	85	4
455	100	2
456	105	1
457	92	0
458	109	0
459	1	154
460	93	0
461	88	3
462	90	0
463	0	133
464	0	136
465	91	9
466	100	1
467	0	145
468	0	117
469	82	1
470	88	0
471	1	129
472	80	18
473	0	125
474	1	136
475	8	139
476	88	0
477	0	126
478	6	105
479	1	136
480	15	121
481	2	120
482	84	0
483	102	1
484	1	151
485	87	3
486	93	4
487	89	0
488	109	0
489	88	0
490	0	114
491	0	124
492	110	2
493	0	129
494	107	0
495	0	112
496	0	108
497	41	76
498	90	4
499	93	0
500	1	123
501	84	26
502	1	125
503	102	1
504	0	120
505	0	98
506	105	0
507	108	2
508	33	83
509	102	3
510	98	3
511	104	0
512	81	34
513	2	129
514	2	111
515	85	10
516	91	2
517	110	2
518	0	116
519	79	1
520	1	139
521	83	7
522	81	0
523	2	140
524	0	115
525	0	118
526	3	114
527	96	0
528	96	4
529	88	2
530	80	33
531	0	120
532	2	128
533	105	3
534	95	4
535	0	109
536	2	134
537	0	154
538	5	137
539	3	124
540	27	104
541	1	142
542	1	124
543	0	128
544	0	126
545	98	4
546	2	116
547	103	0
548	4	122
549	92	0
550	10	123
551	95	6
552	4	118
553	2	124
554	80	0
555	4	119
556	3	132
557	112	0
558	0	129
559	6	137
560	79	0
561	4	132
562	3	119
563	106	3
564	113	0
565	84	0
566	99	0
567	5	116
568	0	117
569	82	7
570	104	0
571	67	0
572	112	5
573	98	0
574	105	8
575	1	128
576	88	1
577	0	102
578	0	128
579	0	120
580	9	109
581	117	7
582	87	0
583	92	2
584	95	0
585	88	2
586	83	0
587	14	118
588	1	140
589	104	4
590	114	0
591	1	136
592	100	0
593	1	139
594	2	133
595	2	125
596	98	0
597	2	126
598	2	127
599	87	0
600	94	1
601	0	118
602	5	128
603	2	110
604	87	2
605	2	111
606	0	114
607	35	76
608	2	117
609	2	142
610	100	1
611	1	113
612	86	5
613	96	19
614	77	22
615	3	126
616	81	0
617	0	131
618	86	26
619	5	94
620	103	0
621	83	0
622	0	133
623	100	0
624	121	0
625	79	5
626	97	1
627	26	94
628	13	98
629	94	0
630	0	115
631	96	0
632	97	1
633	88	0
634	23	109
635	86	1
636	30	78
637	92	2
638	92	0
639	2	124
640	5	138
641	0	158
642	97	1
643	115	1
644	93	6
645	80	2
646	0	123
647	79	0
648	92	0
649	92	0
650	87	27
651	96	6
652	2	132
653	3	114
654	1	109
655	97	0
656	0	133
657	2	133
658	5	112
659	83	0
660	0	114
661	88	0
662	105	1
663	3	119
664	87	5
665	54	53
666	5	139
667	1	133
668	0	139
669	89	2
670	0	130
671	0	130
672	87	0
673	0	131
674	0	128
675	89	0
676	103	0
677	79	39
678	119	2
679	113	1
680	96	0
681	1	114
682	75	5
683	103	1
684	0	121
685	41	61
686	96	2
687	0	126
688	90	2
689	0	151
690	10	110
691	2	125
692	0	125
693	4	126
694	0	128
695	94	1
696	0	102
697	20	101
698	7	126
699	90	0
700	94	3
701	92	0
702	1	142
703	1	126
704	99	0
705	91	0
706	91	4
707	0	136
708	114	0
709	8	114
710	1	119
711	17	94
712	94	2
713	103	7
714	0	102
715	93	2
716	2	119
717	15	90
718	1	143
719	99	0
720	76	37
721	92	0
722	93	3
723	0	128
724	112	1
725	1	120
726	101	0
727	5	105
728	84	0
729	106	3
730	90	4
731	93	2
732	94	0
733	1	120
734	87	1
735	0	128
736	1	134
737	2	135
738	97	0
739	0	116
740	92	0
741	97	0
742	0	125
743	0	128
744	2	108
745	1	117
746	90	0
747	3	130
748	7	112
749	1	118
750	94	0
751	0	116
752	0	131
753	0	122
754	81	6
755	2	133
756	5	119
757	1	131
758	96	1
759	89	2
760	1	112
761	89	10
762	1	127
763	100	0
764	89	3
765	87	1
766	1	118
767	2	119
768	103	0
769	95	0
770	86	0
771	111	0
772	73	23
773	93	3
774	87	2
775	74	4
776	103	0
777	87	3
778	0	132
779	83	0
780	2	135
781	3	122
782	85	4
783	0	126
784	0	135
785	96	1
786	2	120
787	88	2
788	0	115
789	85	2
790	85	1
791	0	117
792	101	1
793	2	117
794	102	0
795	98	0
796	93	2
797	88	3
798	0	134
799	1	118
800	81	3
801	91	1
802	0	119
803	98	5
804	94	4
805	110	4
806	5	115
807	52	61
808	107	0
809	6	116
810	82	2
811	97	3
812	0	145
813	106	1
814	87	2
815	104	0
816	6	108
817	103	0
818	3	118
819	0	119
820	0	115
821	2	131
822	87	1
823	112	1
824	60	54
825	92	0
826	13	98
827	0	120
828	92	0
829	1	120
830	109	0
831	83	2
832	105	2
833	91	3
834	96	1
835	0	117
836	1	140
837	99	2
838	81	0
839	2	121
840	94	0
841	0	129
842	81	0
843	0	124
844	3	127
845	0	135
846	4	151
847	0	123
848	87	4
849	97	0
850	100	1
851	4	145
852	76	0
853	1	130
854	5	121
855	76	9
856	106	0
857	2	136
858	104	3
859	86	0
860	5	115
861	96	4
862	3	122
863	104	8
864	100	1
865	94	0
866	77	8
867	92	2
868	3	114
869	119	1
870	84	1
871	10	121
872	0	128
873	1	137
874	1	122
875	2	127
876	0	117
877	104	3
878	93	1
879	107	1
880	98	0
881	3	141
882	103	6
883	117	1
884	109	4
885	85	4
886	1	116
887	98	12
888	35	85
889	1	128
890	5	144
891	0	112
892	2	118
893	5	124
894	105	0
895	53	63
896	99	0
897	3	133
898	3	125
899	95	3
900	2	134
901	0	124
902	84	0
903	44	68
904	0	135
905	84	7
906	78	2
907	0	136
908	3	141
909	88	0
910	1	121
911	89	4
912	3	128
913	0	132
914	51	54
915	101	8
916	93	5
917	77	2
918	97	2
919	91	5
920	89	0
921	88	7
922	0	120
923	97	7
924	0	129
925	107	0
926	93	3
927	0	124
928	95	0
929	87	26
930	3	139
931	89	7
932	0	125
933	98	0
934	5	136
935	103	2
936	3	130
937	90	0
938	2	134
939	0	128
940	104	4
941	88	1
942	87	1
943	93	2
944	108	0
945	3	108
946	105	0
947	1	135
948	85	1
949	7	135
950	1	125
951	63	62
952	44	61
953	2	133
954	0	111
955	107	3
956	92	9
957	0	125
958	86	0
959	94	1
960	0	117
961	79	2
962	3	101
963	86	2
964	90	3
965	96	0
966	2	124
967	96	3
968	9	126
969	111	0
970	82	19
971	97	3
972	2	118
973	86	3
974	3	119
975	0	132
976	7	128
977	96	4
978	102	1
979	97	7
980	90	3
981	0	139
982	98	8
983	87	7
984	2	134
985	89	0
986	104	1
987	86	2
988	0	161
989	8	116
990	102	2
991	4	120
992	62	34
993	3	127
994	6	145
995	101	0
996	1	129
997	102	0
998	93	0
999	6	115
1000	0	113
1001	91	5
1002	14	116
1003	94	4
1004	0	130
1005	93	2
1006	67	16
1007	1	113
1008	98	1
1009	84	6
1010	81	2
1011	0	133
1012	4	136
1013	76	8
1014	90	2
1015	0	107
1016	79	1
1017	10	114
1018	0	132
1019	90	0
1020	110	1
1021	107	6
1022	0	121
1023	2	118
1024	5	134
1025	95	0
1026	90	0
1027	94	3
1028	0	130
1029	0	129
1030	2	121
1031	92	3
1032	0	128
1033	75	0
1034	7	125
1035	101	5
1036	83	1
1037	94	0
1038	87	1
1039	96	2
1040	104	5
1041	0	110
1042	91	2
1043	0	141
1044	0	128
1045	5	128
1046	0	153
1047	95	0
1048	80	1
1049	102	0
1050	96	1
1051	0	126
1052	105	0
1053	2	123
1054	3	121
1055	0	136
1056	5	127
1057	121	3
1058	78	3
1059	99	7
1060	28	81
1061	2	115
1062	1	134
1063	1	151
1064	1	131
1065	109	1
1066	89	3
1067	97	0
1068	1	130
1069	1	131
1070	6	113
1071	5	119
1072	0	126
1073	92	0
1074	88	1
1075	5	127
1076	89	1
1077	93	2
1078	80	5
1079	97	3
1080	0	132
1081	3	126
1082	4	116
1083	0	126
1084	0	130
1085	101	0
1086	86	2
1087	99	1
1088	0	120
1089	0	126
1090	4	123
1091	2	139
1092	2	136
1093	83	11
1094	110	1
1095	90	2
1096	104	0
1097	80	0
1098	0	139
1099	91	0
1100	0	139
1101	95	0
1102	94	6
1103	97	5
1104	96	4
1105	2	116
1106	0	128
1107	3	120
1108	0	138
1109	0	103
1110	0	122
1111	2	123
1112	84	0
1113	4	118
1114	73	38
1115	89	1
1116	87	0
1117	0	135
1118	79	4
1119	95	3
1120	87	0
1121	97	0
1122	98	0
1123	105	0
1124	108	3
1125	79	4
1126	1	120
1127	114	0
1128	68	0
1129	3	114
1130	1	126
1131	4	136
1132	2	128
1133	97	3
1134	1	110
1135	101	0
1136	110	2
1137	0	136
1138	1	141
1139	0	117
1140	78	8
1141	20	107
1142	5	134
1143	3	124
1144	124	6
1145	3	137
1146	115	1
1147	0	132
1148	73	3
1149	85	0
1150	104	0
1151	89	7
1152	107	4
1153	6	122
1154	95	1
1155	4	137
1156	97	0
1157	79	4
1158	104	0
1159	93	2
1160	37	99
1161	108	0
1162	110	2
1163	89	12
1164	98	0
1165	94	6
1166	3	116
1167	99	4
1168	0	132
1169	2	121
1170	1	123
1171	2	130
1172	3	143
1173	96	0
1174	89	4
1175	2	132
1176	89	14
1177	106	0
1178	88	1
1179	1	137
1180	74	34
1181	107	4
1182	73	15
1183	93	0
1184	4	158
1185	109	6
1186	84	0
1187	0	133
1188	28	99
1189	0	136
1190	0	145
1191	103	4
1192	1	118
1193	35	93
1194	87	0
1195	48	67
1196	0	121
1197	89	1
1198	3	122
1199	3	112
1200	95	0
1201	92	3
1202	99	0
1203	93	1
1204	6	105
1205	80	9
1206	0	146
1207	93	3
1208	0	128
1209	104	0
1210	1	135
1211	105	0
1212	3	130
1213	89	0
1214	85	0
1215	97	0
1216	94	7
1217	1	121
1218	91	3
1219	76	0
1220	0	122
1221	96	0
1222	103	0
1223	0	128
1224	0	119
1225	94	7
1226	0	134
1227	0	144
1228	0	145
1229	0	128
1230	0	148
1231	2	113
1232	0	129
1233	6	141
1234	89	6
1235	0	128
1236	26	76
1237	4	113
1238	95	0
1239	0	117
1240	100	1
1241	0	122
1242	4	120
1243	8	123
1244	0	135
1245	2	128
1246	102	0
1247	1	153
1248	101	7
1249	0	122
1250	98	0
1251	74	0
1252	85	0
1253	1	115
1254	89	0
1255	85	6
1256	98	0
1257	0	141
1258	0	128
1259	96	0
1260	2	128
1261	99	6
1262	4	131
1263	94	1
1264	6	139
1265	81	0
1266	1	140
1267	0	115
1268	99	3
1269	3	145
1270	0	147
1271	83	3
1272	0	136
1273	80	6
1274	105	0
1275	93	4
1276	116	4
1277	90	5
1278	2	143
1279	0	143
1280	0	132
1281	87	3
1282	3	134
1283	83	2
1284	0	144
1285	0	153
1286	0	123
1287	88	3
1288	3	119
1289	90	4
1290	97	0
1291	6	119
1292	82	0
1293	91	4
1294	68	26
1295	112	1
1296	94	1
1297	4	116
1298	95	1
1299	1	136
1300	2	111
1301	2	119
1302	0	126
1303	87	6
1304	4	121
1305	0	138
1306	94	0
1307	1	141
1308	0	135
1309	106	0
1310	8	114
1311	76	15
1312	88	6
1313	1	114
1314	102	6
1315	115	0
1316	3	111
1317	3	103
1318	0	112
1319	100	0
1320	101	0
1321	10	117
1322	94	1
1323	0	126
1324	1	130
1325	0	141
1326	0	140
1327	2	134
1328	0	134
1329	5	116
1330	88	0
1331	0	120
1332	2	152
1333	96	0
1334	0	149
1335	3	157
1336	2	148
1337	83	2
1338	2	120
1339	101	3
1340	2	116
1341	109	0
1342	1	130
1343	0	114
1344	94	4
1345	93	4
1346	89	0
1347	50	53
1348	1	116
1349	1	139
1350	97	3
1351	73	37
1352	94	3
1353	117	1
1354	108	0
1355	0	141
1356	89	0
1357	101	0
1358	107	0
1359	0	116
1360	6	126
1361	5	120
1362	0	115
1363	106	0
1364	109	1
1365	97	1
1366	93	2
1367	35	83
1368	91	0
1369	1	119
1370	87	1
1371	7	129
1372	95	3
1373	92	1
1374	0	152
1375	4	140
1376	2	138
1377	94	0
1378	93	7
1379	0	125
1380	94	2
1381	3	106
1382	9	128
1383	2	119
1384	0	136
1385	1	121
1386	0	116
1387	67	31
1388	88	1
1389	62	46
1390	1	134
1391	98	2
1392	4	130
1393	71	3
1394	0	140
1395	1	124
1396	1	156
1397	84	0
1398	114	0
1399	102	0
1400	93	1
1401	89	31
1402	0	126
1403	91	0
1404	102	0
1405	0	127
1406	1	131
1407	34	91
1408	99	0
1409	97	4
1410	0	137
1411	8	115
1412	79	1
1413	100	2
1414	85	5
1415	92	2
1416	0	116
1417	95	4
1418	0	136
1419	50	53
1420	2	118
1421	97	0
1422	111	2
1423	37	69
1424	90	1
1425	0	135
1426	4	124
1427	89	3
1428	91	12
1429	102	4
1430	92	0
1431	88	7
1432	97	4
1433	99	1
1434	2	135
1435	0	123
1436	96	0
1437	1	130
1438	98	2
1439	0	135
1440	117	7
1441	2	133
1442	96	3
1443	1	129
1444	1	130
1445	2	120
1446	92	0
1447	2	124
1448	98	0
1449	80	0
1450	104	0
1451	99	3
1452	6	131
1453	106	1
1454	114	0
1455	0	110
1456	97	0
1457	0	134
1458	93	1
1459	1	128
1460	86	5
1461	111	15
1462	4	141
1463	85	4
1464	2	133
1465	80	4
1466	81	1
1467	0	116
1468	92	1
1469	1	119
1470	10	118
1471	1	139
1472	0	101
1473	2	113
1474	10	108
1475	89	0
1476	20	101
1477	110	5
1478	1	124
1479	91	4
1480	84	0
1481	106	2
1482	90	3
1483	84	2
1484	2	130
1485	94	5
1486	90	0
1487	96	0
1488	13	133
1489	86	5
1490	98	0
1491	89	0
1492	97	9
1493	85	6
1494	96	0
1495	76	0
1496	76	7
1497	1	135
1498	80	1
1499	2	123
1500	97	4
1501	0	129
1502	94	0
1503	0	134
1504	1	130
1505	0	114
1506	1	128
1507	89	3
1508	104	0
1509	0	112
1510	0	115
1511	85	2
1512	101	0
1513	91	0
1514	0	159
1515	3	148
1516	107	2
1517	32	81
1518	0	110
1519	67	26
1520	99	2
1521	0	134
1522	94	4
1523	2	110
1524	97	0
1525	3	127
1526	0	105
1527	85	2
1528	0	136
1529	93	6
1530	0	133
1531	91	23
1532	1	133
1533	92	8
1534	77	2
1535	1	116
1536	84	0
1537	12	105
1538	94	0
1539	0	107
1540	89	4
1541	95	4
1542	79	28
1543	109	1
1544	90	1
1545	90	4
1546	0	124
1547	0	148
1548	91	3
1549	100	15
1550	1	124
1551	82	2
1552	82	16
1553	87	2
1554	81	0
1555	4	141
1556	0	129
1557	98	0
1558	78	33
1559	102	3
1560	18	107
1561	0	115
1562	83	1
1563	1	138
1564	1	140
1565	3	140
1566	0	119
1567	109	6
1568	72	0
1569	2	123
1570	0	129
1571	94	0
1572	91	1
1573	81	2
1574	95	0
1575	90	4
1576	95	2
1577	110	0
1578	86	5
1579	80	1
1580	0	133
1581	85	3
1582	2	112
1583	82	0
1584	90	2
1585	86	3
1586	5	131
1587	56	65
1588	0	123
1589	88	0
1590	78	8
1591	1	123
1592	1	112
1593	0	125
1594	0	136
1595	92	2
1596	39	76
1597	1	111
1598	95	8
1599	1	112
1600	82	5
1601	1	122
1602	98	1
1603	96	14
1604	99	0
1605	0	115
1606	41	85
1607	0	124
1608	0	122
1609	100	0
1610	2	115
1611	82	0
1612	94	0
1613	62	26
1614	0	121
1615	5	128
1616	98	4
1617	3	120
1618	106	3
1619	83	0
1620	101	2
1621	108	6
1622	0	118
1623	1	124
1624	95	4
1625	88	1
1626	102	2
1627	103	0
1628	0	137
1629	0	132
1630	40	55
1631	1	122
1632	1	109
1633	2	123
1634	93	0
1635	82	35
1636	0	125
1637	0	115
1638	101	4
1639	0	129
1640	1	131
1641	1	123
1642	13	143
1643	96	0
1644	3	109
1645	0	109
1646	93	1
1647	88	0
1648	0	137
1649	85	0
1650	1	127
1651	2	105
1652	3	135
1653	1	134
1654	92	0
1655	84	0
1656	2	114
1657	92	1
1658	93	0
1659	87	2
1660	92	4
1661	98	4
1662	0	119
1663	2	123
1664	89	0
1665	99	1
1666	110	1
1667	87	2
1668	0	131
1669	1	132
1670	4	129
1671	0	124
1672	6	132
1673	0	115
1674	0	122
1675	64	50
1676	118	1
1677	84	3
1678	115	0
1679	92	2
1680	101	4
1681	0	140
1682	3	129
1683	123	2
1684	0	122
1685	0	126
1686	1	101
1687	94	0
1688	98	8
1689	89	1
1690	107	0
1691	1	137
1692	97	2
1693	17	109
1694	3	106
1695	73	2
1696	0	144
1697	81	18
1698	70	30
1699	108	1
1700	94	1
1701	2	110
1702	88	0
1703	8	125
1704	103	1
1705	0	123
1706	2	130
1707	73	1
1708	82	1
1709	1	140
1710	0	137
1711	109	8
1712	84	0
1713	98	4
1714	89	6
1715	2	129
1716	94	0
1717	0	125
1718	116	6
1719	0	125
1720	79	0
1721	5	112
1722	0	105
1723	85	0
1724	92	0
1725	104	5
1726	0	129
1727	82	11
1728	107	0
1729	1	138
1730	98	1
1731	5	132
1732	9	130
1733	92	5
1734	99	0
1735	82	1
1736	85	1
1737	74	1
1738	84	0
1739	95	2
1740	7	111
1741	0	118
1742	1	135
1743	96	0
1744	4	110
1745	0	132
1746	0	125
1747	82	7
1748	92	0
1749	83	17
1750	96	5
1751	100	0
1752	92	2
1753	62	36
1754	5	120
1755	78	0
1756	92	9
1757	104	9
1758	0	135
1759	2	121
1760	1	127
1761	3	133
1762	0	113
1763	85	18
1764	88	2
1765	6	121
1766	89	0
1767	88	4
1768	5	126
1769	0	123
1770	0	126
1771	81	3
1772	103	4
1773	3	132
1774	3	110
1775	78	0
1776	1	137
1777	0	125
1778	99	0
1779	2	110
1780	55	71
1781	82	0
1782	94	7
1783	5	132
1784	88	1
1785	97	0
1786	110	1
1787	1	121
1788	0	135
1789	2	132
1790	81	0
1791	0	114
1792	1	144
1793	109	0
1794	84	1
1795	96	0
1796	109	0
1797	20	106
1798	88	3
1799	91	3
1800	97	0
1801	79	2
1802	82	1
1803	89	0
1804	84	0
1805	87	19
1806	84	0
1807	85	1
1808	0	123
1809	79	2
1810	112	5
1811	21	92
1812	2	134
1813	2	136
1814	98	8
1815	1	126
1816	104	1
1817	106	2
1818	3	126
1819	90	7
1820	0	103
1821	95	5
1822	0	110
1823	2	111
1824	97	7
1825	47	63
1826	0	122
1827	83	0
1828	0	117
1829	100	0
1830	4	133
1831	92	1
1832	2	139
1833	0	138
1834	87	4
1835	6	121
1836	110	1
1837	0	139
1838	94	1
1839	0	136
1840	7	124
1841	98	7
1842	6	115
1843	92	2
1844	6	104
1845	66	36
1846	89	0
1847	7	138
1848	1	128
1849	4	105
1850	2	126
1851	0	111
1852	0	138
1853	50	67
1854	101	0
1855	0	134
1856	98	0
1857	1	117
1858	0	121
1859	2	127
1860	90	2
1861	90	0
1862	88	5
1863	79	0
1864	81	2
1865	0	106
1866	95	10
1867	83	1
1868	0	124
1869	89	0
1870	86	11
1871	0	139
1872	105	3
1873	93	0
1874	4	136
1875	14	90
1876	74	0
1877	3	127
1878	95	2
1879	81	1
1880	0	117
1881	92	6
1882	58	53
1883	5	127
1884	101	7
1885	88	1
1886	85	4
1887	1	128
1888	1	114
1889	1	123
1890	0	116
1891	87	2
1892	95	0
1893	62	50
1894	97	6
1895	94	10
1896	95	2
1897	99	4
1898	102	6
1899	2	126
1900	101	0
1901	101	0
1902	2	112
1903	1	143
1904	1	106
1905	8	146
1906	0	140
1907	103	0
1908	3	152
1909	93	1
1910	0	137
1911	0	119
1912	1	129
1913	92	0
1914	44	69
1915	0	114
1916	88	2
1917	2	126
1918	102	6
1919	0	129
1920	109	9
1921	85	0
1922	5	139
1923	90	4
1924	91	3
1925	83	1
1926	106	1
1927	85	0
1928	1	140
1929	0	118
1930	0	126
1931	3	83
1932	101	0
1933	109	5
1934	82	0
1935	109	0
1936	92	2
1937	8	125
1938	114	0
1939	0	120
1940	0	118
1941	4	134
1942	103	0
1943	1	128
1944	0	146
1945	0	136
1946	73	28
1947	2	134
1948	84	2
1949	0	123
1950	5	130
1951	0	115
1952	91	0
1953	107	3
1954	106	3
1955	2	135
1956	93	1
1957	92	0
1958	86	1
1959	84	2
1960	96	3
1961	105	0
1962	89	1
1963	79	2
1964	0	113
1965	96	0
1966	94	1
1967	0	122
1968	93	0
1969	80	45
1970	0	136
1971	80	3
1972	88	5
1973	79	1
1974	85	2
1975	1	136
1976	94	0
1977	4	140
1978	1	118
1979	2	122
1980	93	0
1981	0	126
1982	99	0
1983	3	120
1984	72	0
1985	52	55
1986	3	117
1987	89	2
1988	0	127
1989	0	147
1990	111	0
1991	83	6
1992	98	1
1993	1	117
1994	0	120
1995	0	140
1996	81	1
1997	1	129
1998	105	5
1999	0	121
[truncated: 8,001 more rows]
