# Supplementary material for: Generalized method of moments for estimating parameters of stochastic reaction networks
Source: BMC Syst Biol. 2016 Oct 21;10:98. doi: 10.1186/s12918-016-0342-8 (PMC5073941; doi:10.1186/s12918-016-0342-8)
Supplement: Additional file 2 — Matlab code and data. This file contains the Matlab codes and samples which were used to produce the results. (GZ 9349 kb) [file 12918_2016_342_MOESM2_ESM.gz › Data/Exclusive Switch/samples/16/t002.csv]

trajectory	P1	P2
1	51	3
2	48	0
3	1	63
4	72	0
5	65	0
6	0	83
7	65	4
8	52	3
9	66	0
10	1	85
11	55	7
12	69	3
13	54	0
14	0	76
15	50	3
16	0	83
17	67	0
18	9	63
19	32	38
20	0	79
21	0	74
22	58	0
23	3	76
24	5	92
25	0	86
26	0	85
27	62	1
28	4	92
29	54	3
30	31	51
31	1	80
32	55	2
33	54	0
34	26	50
35	0	69
36	5	77
37	5	83
38	0	75
39	59	2
40	39	32
41	0	87
42	0	76
43	25	40
44	55	9
45	57	0
46	0	77
47	6	81
48	0	82
49	0	74
50	60	1
51	0	71
52	59	0
53	63	5
54	25	46
55	0	71
56	68	5
57	1	50
58	42	0
59	7	78
60	52	8
61	1	79
62	6	89
63	65	1
64	54	0
65	0	80
66	65	0
67	45	3
68	83	3
69	57	11
70	0	85
71	52	7
72	4	74
73	76	1
74	50	8
75	61	0
76	67	1
77	0	78
78	0	81
79	58	8
80	3	77
81	62	1
82	52	4
83	43	5
84	51	0
85	61	9
86	51	18
87	58	4
88	65	0
89	47	47
90	3	75
91	60	7
92	14	83
93	59	0
94	56	6
95	0	77
96	61	0
97	0	84
98	3	72
99	77	4
100	0	72
101	70	11
102	45	0
103	1	80
104	64	4
105	62	0
106	57	0
107	60	0
108	0	75
109	0	84
110	0	100
111	59	4
112	5	78
113	82	2
114	1	63
115	55	6
116	1	84
117	53	2
118	0	83
119	66	9
120	60	1
121	1	81
122	72	0
123	66	14
124	57	11
125	0	75
126	54	7
127	52	0
128	2	84
129	54	5
130	0	73
131	64	0
132	19	50
133	0	82
134	57	1
135	1	81
136	50	0
137	80	1
138	60	0
139	57	0
140	50	4
141	1	77
142	5	62
143	50	9
144	0	77
145	0	82
146	0	80
147	5	90
148	5	75
149	57	5
150	53	5
151	0	85
152	1	84
153	0	62
154	1	71
155	73	0
156	0	75
157	1	66
158	69	0
159	0	87
160	0	61
161	0	83
162	56	3
163	62	12
164	3	85
165	10	81
166	1	87
167	0	66
168	10	62
169	61	7
170	43	12
171	1	60
172	52	0
173	1	70
174	54	2
175	54	0
176	0	99
177	0	79
178	0	65
179	51	0
180	69	4
181	62	11
182	0	82
183	0	76
184	0	84
185	60	0
186	50	2
187	3	72
188	2	89
189	66	1
190	54	0
191	6	79
192	50	0
193	68	3
194	57	6
195	56	0
196	1	82
197	50	6
198	70	8
199	0	63
200	45	0
201	66	0
202	0	87
203	52	2
204	51	0
205	1	80
206	66	0
207	53	3
208	0	78
209	2	90
210	62	0
211	0	90
212	39	9
213	53	0
214	2	98
215	4	79
216	0	83
217	0	75
218	58	8
219	62	0
220	55	0
221	3	88
222	50	11
223	61	9
224	63	1
225	60	0
226	66	0
227	8	67
228	67	14
229	52	0
230	0	81
231	0	57
232	3	78
233	4	81
234	60	2
235	42	0
236	63	2
237	0	74
238	69	0
239	51	0
240	56	0
241	59	0
242	0	71
243	55	6
244	74	0
245	64	0
246	66	6
247	65	0
248	0	75
249	54	1
250	23	40
251	3	81
252	49	8
253	65	1
254	71	0
255	47	3
256	62	7
257	0	69
258	7	85
259	53	11
260	65	2
261	62	1
262	57	0
263	6	76
264	54	6
265	0	79
266	4	87
267	0	72
268	39	32
269	59	2
270	53	1
271	53	9
272	18	55
273	3	79
274	57	0
275	53	0
276	7	83
277	58	5
278	0	81
279	0	79
280	54	3
281	69	2
282	49	4
283	0	88
284	0	93
285	0	73
286	65	1
287	58	0
288	53	10
289	53	4
290	21	58
291	61	1
292	54	11
293	0	80
294	0	78
295	67	0
296	2	61
297	2	72
298	0	65
299	64	1
300	2	83
301	0	85
302	62	8
303	43	6
304	42	30
305	68	7
306	14	60
307	60	10
308	67	0
309	0	76
310	61	4
311	52	4
312	53	0
313	5	79
314	58	0
315	60	5
316	61	4
317	50	3
318	0	65
319	4	84
320	55	0
321	46	3
322	46	0
323	65	1
324	70	0
325	1	85
326	63	0
327	60	0
328	0	91
329	64	3
330	68	0
331	5	72
332	0	84
333	4	63
334	64	1
335	49	1
336	3	78
337	3	75
338	66	4
339	63	3
340	63	0
341	3	92
342	0	73
343	0	59
344	6	79
345	57	5
346	62	0
347	56	9
348	55	0
349	54	0
350	5	83
351	2	95
352	1	91
353	71	5
354	67	4
355	53	2
356	0	93
357	1	64
358	1	89
359	2	79
360	55	6
361	19	60
362	8	76
363	2	76
364	0	81
365	65	7
366	1	79
367	1	86
368	2	88
369	55	0
370	0	71
371	55	0
372	3	79
373	0	75
374	53	7
375	50	3
376	2	83
377	0	75
378	2	76
379	57	13
380	68	2
381	0	68
382	48	2
383	0	72
384	55	3
385	4	78
386	0	75
387	5	75
388	0	88
389	0	84
390	56	0
391	49	10
392	70	0
393	78	6
394	6	73
395	64	0
396	50	8
397	15	66
398	0	82
399	53	2
400	45	14
401	62	4
402	8	72
403	0	85
404	0	78
405	54	15
406	2	65
407	3	93
408	49	1
409	0	79
410	59	2
411	3	72
412	1	82
413	45	3
414	46	38
415	68	6
416	0	87
417	47	0
418	61	3
419	48	0
420	50	0
421	49	0
422	60	3
423	0	87
424	6	94
425	20	74
426	0	62
427	61	0
428	1	93
429	45	1
430	0	78
431	4	76
432	61	0
433	7	76
434	0	74
435	61	12
436	0	77
437	0	67
438	56	4
439	4	71
440	64	0
441	60	9
442	0	77
443	54	0
444	50	2
445	0	84
446	52	0
447	57	0
448	56	7
449	1	92
450	55	2
451	4	80
452	0	65
453	50	0
454	53	8
455	55	1
456	47	0
457	62	0
458	59	11
459	0	73
460	54	0
461	0	95
462	53	0
463	1	83
464	1	64
465	54	4
466	0	56
467	0	79
468	48	1
469	0	85
470	61	12
471	2	69
472	56	3
473	62	9
474	52	0
475	4	53
476	69	0
477	0	68
478	0	69
479	4	79
480	56	2
481	3	85
482	13	63
483	52	0
484	55	0
485	65	8
486	1	82
487	53	7
488	0	65
489	63	0
490	56	0
491	4	85
492	75	4
493	1	92
494	0	84
495	67	0
496	0	86
497	6	103
498	4	80
499	4	94
500	0	78
501	68	0
502	0	84
503	0	71
504	0	91
505	9	82
506	1	74
507	58	0
508	59	5
509	0	82
510	61	1
511	0	62
512	52	0
513	40	0
514	41	0
515	38	3
516	51	1
517	59	0
518	57	0
519	66	2
520	1	65
521	88	0
522	1	75
523	0	86
524	0	74
525	0	85
526	1	80
527	71	0
528	58	2
529	3	79
530	39	3
531	1	68
532	0	79
533	0	80
534	0	89
535	1	85
536	55	0
537	62	0
538	56	2
539	60	4
540	0	77
541	67	0
542	0	93
543	5	63
544	4	81
545	52	1
546	61	0
547	0	70
548	49	0
549	5	77
550	3	79
551	0	82
552	55	0
553	2	96
554	2	77
555	51	18
556	57	0
557	1	78
558	55	0
559	0	82
560	1	86
561	0	64
562	45	13
563	6	79
564	5	64
565	69	7
566	2	87
567	2	88
568	62	0
569	62	0
570	68	0
571	35	1
572	62	0
573	50	0
574	57	0
575	57	5
576	2	76
577	56	3
578	71	0
579	65	0
580	67	2
581	55	0
582	4	92
583	48	5
584	53	0
585	5	88
586	55	0
587	26	60
588	0	79
589	0	91
590	5	85
591	1	72
592	61	0
593	65	4
594	56	0
595	3	64
596	0	62
597	0	83
598	2	75
599	68	2
600	56	0
601	0	80
602	53	6
603	54	2
604	2	75
605	6	81
606	0	80
607	6	85
608	0	83
609	0	83
610	7	85
611	58	10
612	0	69
613	62	8
614	58	0
615	0	92
616	3	87
617	59	5
618	68	4
619	56	21
620	0	82
621	49	19
622	57	0
623	0	87
624	57	5
625	1	67
626	4	86
627	0	75
628	75	0
629	1	80
630	0	72
631	68	0
632	0	77
633	58	0
634	68	0
635	53	0
636	57	0
637	66	1
638	56	0
639	58	19
640	0	80
641	54	0
642	0	88
643	48	7
644	0	80
645	4	76
646	7	72
647	11	84
648	0	70
649	52	7
650	50	3
651	0	96
652	59	6
653	30	53
654	3	74
655	57	8
656	61	0
657	55	19
658	0	69
659	62	0
660	16	60
661	0	71
662	56	3
663	63	0
664	65	0
665	2	75
666	8	77
667	54	0
668	11	75
669	54	0
670	0	78
671	46	8
672	18	41
673	54	3
674	1	73
675	44	3
676	29	50
677	51	0
678	0	80
679	69	12
680	0	89
681	54	2
682	54	0
683	0	73
684	64	9
685	0	91
686	45	4
687	56	0
688	64	5
689	55	6
690	46	3
691	0	77
692	2	74
693	2	60
694	80	0
695	28	46
696	0	72
697	58	0
698	5	69
699	2	79
700	66	0
701	44	6
702	0	94
703	9	76
704	64	2
705	0	77
706	0	75
707	67	8
708	5	71
709	1	80
710	57	11
711	63	0
712	76	0
713	65	0
714	53	13
715	0	75
716	0	97
717	0	78
718	6	72
719	0	85
720	51	6
721	68	7
722	1	88
723	57	1
724	1	71
725	65	9
726	50	5
727	57	0
728	64	1
729	66	6
730	0	72
731	0	88
732	64	1
733	1	78
734	54	0
735	0	69
736	0	78
737	0	76
738	0	75
739	56	2
740	0	70
741	7	74
742	59	4
743	49	2
744	4	90
745	6	79
746	68	0
747	5	81
748	5	85
749	1	72
750	0	67
751	54	8
752	60	9
753	57	0
754	8	71
755	78	2
756	65	0
757	68	1
758	4	84
759	12	73
760	55	0
761	0	81
762	5	64
763	1	89
764	61	0
765	49	1
766	0	88
767	0	78
768	52	10
769	4	60
770	60	0
771	13	79
772	1	71
773	3	86
774	55	5
775	0	76
776	65	6
777	7	74
778	7	86
779	58	10
780	65	0
781	62	2
782	1	81
783	55	0
784	58	0
785	60	2
786	1	76
787	0	69
788	0	77
789	2	72
790	71	3
791	58	0
792	65	7
793	0	80
794	2	80
795	4	61
796	11	88
797	67	2
798	0	70
799	0	82
800	63	0
801	0	84
802	47	0
803	53	7
804	66	2
805	57	9
806	59	3
807	2	77
808	71	1
809	0	72
810	49	2
811	67	0
812	71	0
813	61	0
814	0	76
815	51	0
816	0	79
817	60	4
818	49	2
819	2	82
820	6	70
821	0	64
822	0	72
823	0	80
824	55	0
825	0	74
826	0	74
827	49	0
828	4	82
829	64	1
830	1	88
831	62	0
832	71	0
833	57	3
834	53	0
835	66	0
836	58	0
837	1	81
838	0	82
839	50	3
840	58	2
841	60	1
842	5	71
843	58	6
844	62	4
845	66	0
846	68	0
847	72	13
848	2	89
849	57	0
850	49	10
851	66	0
852	9	70
853	1	93
854	52	1
855	61	5
856	0	74
857	59	21
858	3	81
859	0	70
860	61	0
861	57	0
862	56	0
863	6	93
864	60	3
865	0	72
866	49	0
867	0	94
868	4	76
869	63	1
870	65	7
871	1	72
872	0	72
873	55	0
874	44	7
875	68	1
876	65	3
877	5	77
878	65	0
879	73	0
880	0	92
881	48	1
882	77	0
883	63	2
884	54	8
885	63	9
886	0	75
887	48	9
888	3	74
889	48	10
890	11	78
891	50	12
892	22	53
893	61	3
894	6	67
895	61	1
896	61	8
897	1	73
898	48	1
899	6	68
900	1	82
901	62	0
902	1	86
903	0	79
904	57	0
905	57	1
906	0	82
907	0	74
908	1	76
909	69	1
910	64	0
911	2	74
912	20	58
913	1	71
914	46	0
915	60	0
916	3	86
917	0	82
918	63	0
919	45	0
920	8	77
921	47	0
922	0	99
923	57	6
924	0	81
925	1	65
926	0	64
927	3	73
928	62	0
929	0	79
930	52	0
931	51	4
932	3	83
933	60	11
934	0	73
935	73	0
936	62	0
937	0	89
938	11	66
939	48	4
940	73	0
941	0	78
942	65	0
943	0	71
944	66	0
945	0	82
946	47	2
947	57	0
948	3	69
949	44	3
950	69	0
951	4	78
952	0	70
953	1	77
954	48	32
955	59	8
956	31	43
957	50	7
958	3	71
959	4	86
960	0	90
961	62	5
962	64	0
963	62	0
964	0	89
965	55	5
966	47	4
967	2	72
968	48	0
969	48	0
970	52	3
971	0	87
972	15	65
973	2	84
974	4	87
975	0	80
976	48	0
977	68	0
978	1	87
979	4	73
980	60	0
981	17	70
982	69	6
983	60	3
984	71	0
985	0	76
986	64	6
987	1	92
988	0	77
989	0	83
990	57	0
991	66	3
992	57	6
993	56	0
994	62	5
995	6	71
996	65	0
997	63	0
998	15	53
999	63	5
1000	52	0
1001	0	74
1002	0	74
1003	8	73
1004	1	89
1005	52	7
1006	55	0
1007	71	3
1008	61	2
1009	59	0
1010	5	83
1011	58	0
1012	50	7
1013	55	0
1014	59	0
1015	67	6
1016	0	87
1017	66	3
1018	48	7
1019	0	81
1020	1	77
1021	32	69
1022	3	76
1023	12	84
1024	54	5
1025	30	32
1026	0	81
1027	70	11
1028	4	83
1029	58	0
1030	62	1
1031	0	79
1032	5	73
1033	58	0
1034	1	70
1035	0	87
1036	58	1
1037	52	0
1038	64	8
1039	6	65
1040	84	1
1041	0	76
1042	0	89
1043	0	87
1044	16	76
1045	2	84
1046	53	3
1047	2	75
1048	55	5
1049	0	62
1050	5	72
1051	64	3
1052	0	67
1053	0	80
1054	50	11
1055	3	82
1056	58	0
1057	3	77
1058	54	8
1059	7	53
1060	64	3
1061	55	3
1062	7	74
1063	0	69
1064	75	3
1065	2	76
1066	0	75
1067	1	90
1068	63	0
1069	0	84
1070	62	0
1071	5	79
1072	71	2
1073	3	83
1074	0	83
1075	58	0
1076	0	84
1077	73	3
1078	0	78
1079	56	2
1080	58	0
1081	9	61
1082	0	82
1083	75	0
1084	55	8
1085	0	83
1086	54	0
1087	64	0
1088	2	64
1089	42	26
1090	51	0
1091	0	84
1092	0	64
1093	0	100
1094	63	0
1095	54	1
1096	50	6
1097	59	0
1098	0	68
1099	57	4
1100	65	0
1101	55	3
1102	59	0
1103	56	0
1104	3	80
1105	60	10
1106	61	2
1107	70	3
1108	5	70
1109	50	4
1110	0	69
1111	31	31
1112	59	3
1113	62	3
1114	2	84
1115	53	4
1116	43	12
1117	0	83
1118	0	73
1119	0	67
1120	0	85
1121	45	0
1122	64	0
1123	59	0
1124	5	83
1125	21	59
1126	0	80
1127	0	91
1128	4	77
1129	2	90
1130	66	0
1131	63	1
1132	2	81
1133	2	67
1134	66	0
1135	0	82
1136	16	65
1137	0	81
1138	66	0
1139	2	60
1140	0	97
1141	7	83
1142	0	85
1143	59	4
1144	54	16
1145	60	6
1146	62	2
1147	54	3
1148	60	0
1149	69	1
1150	48	0
1151	56	2
1152	49	0
1153	8	72
1154	56	6
1155	0	65
1156	61	0
1157	54	0
1158	4	82
1159	57	2
1160	22	52
1161	42	0
1162	4	77
1163	0	71
1164	2	69
1165	57	10
1166	0	72
1167	0	64
1168	70	0
1169	67	1
1170	48	1
1171	16	60
1172	66	0
1173	55	0
1174	67	14
1175	2	96
1176	60	10
1177	5	94
1178	0	66
1179	54	4
1180	55	6
1181	61	0
1182	0	73
1183	48	4
1184	1	84
1185	63	5
1186	9	79
1187	0	68
1188	1	81
1189	3	85
1190	58	0
1191	13	56
1192	0	89
1193	0	91
1194	63	6
1195	0	68
1196	0	78
1197	0	70
1198	5	93
1199	56	0
1200	64	0
1201	0	76
1202	0	57
1203	0	92
1204	44	1
1205	27	52
1206	53	8
1207	1	71
1208	60	4
1209	42	4
1210	4	79
1211	0	71
1212	55	8
1213	0	66
1214	0	55
1215	54	2
1216	53	1
1217	0	94
1218	56	11
1219	5	83
1220	60	0
1221	74	1
1222	0	73
1223	57	0
1224	54	0
1225	56	2
1226	61	2
1227	0	87
1228	44	25
1229	0	78
1230	68	0
1231	0	79
1232	1	84
1233	51	8
1234	72	0
1235	55	0
1236	3	89
1237	48	0
1238	0	91
1239	56	2
1240	69	3
1241	58	2
1242	72	1
1243	56	0
1244	2	79
1245	3	85
1246	51	0
1247	38	50
1248	0	83
1249	4	79
1250	0	68
1251	54	3
1252	75	3
1253	1	71
1254	71	0
1255	0	69
1256	0	88
1257	53	0
1258	55	4
1259	0	78
1260	72	0
1261	46	6
1262	55	0
1263	0	82
1264	0	84
1265	31	31
1266	42	0
1267	57	1
1268	0	79
1269	2	75
1270	59	9
1271	5	84
1272	0	76
1273	5	87
1274	56	3
1275	0	80
1276	3	85
1277	63	1
1278	60	0
1279	56	1
1280	54	0
1281	1	75
1282	55	0
1283	49	24
1284	5	83
1285	64	6
1286	0	83
1287	0	79
1288	56	4
1289	32	40
1290	0	68
1291	55	6
1292	0	85
1293	63	0
1294	1	81
1295	0	74
1296	0	86
1297	6	82
1298	3	90
1299	54	0
1300	0	75
1301	69	4
1302	53	6
1303	68	0
1304	49	1
1305	77	0
1306	2	76
1307	52	0
1308	52	0
1309	60	4
1310	45	18
1311	69	0
1312	59	0
1313	0	84
1314	63	3
1315	59	1
1316	41	20
1317	2	75
1318	52	0
1319	62	0
1320	65	8
1321	2	89
1322	3	74
1323	58	9
1324	44	20
1325	71	3
1326	61	0
1327	0	92
1328	60	0
1329	3	92
1330	0	89
1331	0	89
1332	45	3
1333	68	8
1334	63	5
1335	70	8
1336	38	0
1337	70	1
1338	57	0
1339	2	77
1340	55	5
1341	65	0
1342	0	81
1343	56	10
1344	60	2
1345	56	1
1346	71	12
1347	60	0
1348	16	61
1349	0	66
1350	1	88
1351	51	0
1352	58	0
1353	64	13
1354	49	6
1355	0	74
1356	5	66
1357	1	70
1358	56	7
1359	52	0
1360	63	0
1361	1	75
1362	0	73
1363	2	80
1364	51	1
1365	46	15
1366	58	8
1367	64	6
1368	0	82
1369	10	72
1370	66	0
1371	70	0
1372	50	0
1373	4	78
1374	71	5
1375	59	2
1376	3	60
1377	51	1
1378	75	4
1379	65	6
1380	8	83
1381	57	3
1382	5	74
1383	2	86
1384	54	2
1385	60	7
1386	0	73
1387	0	72
1388	63	12
1389	53	7
1390	71	5
1391	64	3
1392	72	1
1393	58	0
1394	55	0
1395	68	9
1396	0	79
1397	58	2
1398	0	74
1399	63	12
1400	58	1
1401	5	84
1402	57	0
1403	1	63
1404	67	5
1405	59	0
1406	55	2
1407	53	4
1408	1	76
1409	0	76
1410	2	81
1411	6	84
1412	9	83
1413	5	86
1414	1	83
1415	57	8
1416	71	7
1417	69	0
1418	56	0
1419	33	48
1420	1	67
1421	69	0
1422	54	1
1423	64	5
1424	0	62
1425	58	5
1426	61	0
1427	1	74
1428	1	64
1429	1	82
1430	0	68
1431	60	0
1432	60	1
1433	65	2
1434	57	0
1435	0	77
1436	2	88
1437	0	87
1438	56	0
1439	69	9
1440	0	91
1441	59	0
1442	60	3
1443	56	1
1444	0	77
1445	6	71
1446	0	80
1447	40	0
1448	60	5
1449	55	0
1450	62	14
1451	74	22
1452	55	8
1453	0	71
1454	67	12
1455	0	80
1456	1	79
1457	0	71
1458	0	90
1459	52	9
1460	72	2
1461	70	0
1462	46	6
1463	1	89
1464	45	11
1465	1	80
1466	2	74
1467	56	2
1468	51	2
1469	62	2
1470	0	80
1471	55	7
1472	62	1
1473	33	49
1474	54	0
1475	0	80
1476	0	78
1477	64	6
1478	43	11
1479	2	74
1480	61	0
1481	65	9
1482	0	85
1483	43	0
1484	75	1
1485	0	82
1486	0	79
1487	73	0
1488	59	1
1489	0	85
1490	59	4
1491	15	55
1492	45	0
1493	1	83
1494	51	0
1495	68	3
1496	1	84
1497	0	76
1498	48	0
1499	0	82
1500	52	1
1501	52	4
1502	0	69
1503	0	83
1504	62	11
1505	0	81
1506	56	5
1507	2	91
1508	56	2
1509	2	73
1510	0	73
1511	61	0
1512	13	87
1513	2	93
1514	2	63
1515	69	0
1516	0	72
1517	48	3
1518	5	76
1519	0	63
1520	1	76
1521	57	0
1522	0	92
1523	0	81
1524	60	0
1525	0	75
1526	1	68
1527	5	73
1528	0	83
1529	58	0
1530	0	87
1531	0	73
1532	0	92
1533	0	66
1534	61	4
1535	0	81
1536	59	0
1537	54	5
1538	2	78
1539	60	3
1540	0	74
1541	69	0
1542	1	83
1543	73	0
1544	0	96
1545	49	0
1546	51	0
1547	3	73
1548	2	84
1549	62	0
1550	0	88
1551	0	76
1552	1	79
1553	70	0
1554	61	0
1555	1	73
1556	57	14
1557	5	79
1558	69	11
1559	69	2
1560	0	66
1561	54	5
1562	4	73
1563	60	4
1564	52	4
1565	58	0
1566	63	0
1567	68	0
1568	0	84
1569	60	1
1570	59	0
1571	50	21
1572	54	0
1573	65	1
1574	3	82
1575	46	2
1576	2	68
1577	4	91
1578	54	0
1579	5	76
1580	20	56
1581	0	78
1582	6	72
1583	5	87
1584	57	0
1585	46	11
1586	0	76
1587	12	74
1588	66	1
1589	54	0
1590	60	7
1591	29	42
1592	52	2
1593	3	81
1594	76	0
1595	45	0
1596	4	77
1597	53	0
1598	50	3
1599	6	70
1600	62	7
1601	1	68
1602	53	21
1603	0	76
1604	5	81
1605	69	1
1606	1	92
1607	62	1
1608	55	8
1609	0	81
1610	0	72
1611	67	5
1612	3	88
1613	45	0
1614	48	0
1615	71	0
1616	68	0
1617	0	80
1618	1	86
1619	1	81
1620	71	1
1621	69	0
1622	57	0
1623	66	0
1624	0	73
1625	62	0
1626	55	0
1627	38	18
1628	0	89
1629	36	49
1630	52	0
1631	0	78
1632	59	5
1633	57	6
1634	28	53
1635	61	4
1636	45	15
1637	49	0
1638	69	0
1639	63	0
1640	52	0
1641	2	96
1642	58	4
1643	55	7
1644	2	79
1645	49	14
1646	1	71
1647	0	71
1648	0	86
1649	0	88
1650	46	4
1651	2	83
1652	65	10
1653	46	2
1654	54	4
1655	58	0
1656	50	1
1657	0	75
1658	53	0
1659	1	87
1660	57	2
1661	0	76
1662	0	86
1663	61	11
1664	0	67
1665	0	65
1666	0	74
1667	3	73
1668	3	82
1669	0	76
1670	0	74
1671	26	51
1672	6	76
1673	0	80
1674	64	5
1675	8	91
1676	67	16
1677	62	3
1678	62	2
1679	5	100
1680	4	92
1681	0	87
1682	61	6
1683	63	0
1684	25	65
1685	66	0
1686	2	83
1687	1	60
1688	47	0
1689	2	71
1690	55	1
1691	66	5
1692	61	0
1693	0	85
1694	0	87
1695	57	0
1696	0	72
1697	72	0
1698	52	0
1699	0	76
1700	58	2
1701	0	96
1702	1	86
1703	55	0
1704	0	79
1705	65	5
1706	60	0
1707	60	0
1708	48	7
1709	67	0
1710	2	84
1711	0	77
1712	69	5
1713	25	44
1714	0	80
1715	65	1
1716	4	73
1717	0	74
1718	4	80
1719	68	0
1720	48	1
1721	3	86
1722	0	69
1723	2	80
1724	1	62
1725	63	16
1726	3	76
1727	2	88
1728	69	18
1729	2	93
1730	0	78
1731	44	0
1732	0	90
1733	62	5
1734	47	0
1735	0	69
1736	7	64
1737	9	86
1738	0	102
1739	77	0
1740	7	83
1741	0	94
1742	0	84
1743	2	86
1744	3	69
1745	68	1
1746	54	0
1747	54	0
1748	8	85
1749	53	3
1750	60	0
1751	63	1
1752	53	0
1753	63	4
1754	63	0
1755	73	7
1756	63	0
1757	60	0
1758	62	0
1759	0	74
1760	71	0
1761	0	68
1762	72	9
1763	60	0
1764	69	0
1765	2	80
1766	0	63
1767	1	84
1768	48	3
1769	75	0
1770	0	79
1771	0	84
1772	56	0
1773	45	7
1774	60	1
1775	65	2
1776	55	2
1777	50	13
1778	57	14
1779	5	73
1780	28	42
1781	0	63
1782	6	69
1783	4	72
1784	3	75
1785	51	2
1786	57	15
1787	0	72
1788	0	76
1789	66	1
1790	63	7
1791	60	1
1792	70	15
1793	60	4
1794	67	10
1795	4	82
1796	62	0
1797	0	64
1798	57	0
1799	58	3
1800	51	0
1801	59	12
1802	71	0
1803	55	10
1804	0	71
1805	1	75
1806	7	75
1807	66	4
1808	51	11
1809	0	82
1810	61	2
1811	57	0
1812	0	82
1813	46	8
1814	1	77
1815	5	61
1816	0	76
1817	50	26
1818	56	9
1819	36	41
1820	54	3
1821	2	87
1822	0	61
1823	66	3
1824	22	45
1825	70	0
1826	0	76
1827	6	72
1828	59	2
1829	61	0
1830	43	5
1831	6	81
1832	59	0
1833	17	62
1834	60	0
1835	4	74
1836	8	84
1837	55	0
1838	10	80
1839	0	77
1840	0	96
1841	53	0
1842	54	5
1843	1	80
1844	65	0
1845	75	5
1846	7	69
1847	28	48
1848	0	72
1849	55	1
1850	11	90
1851	0	81
1852	9	95
1853	48	0
1854	55	4
1855	64	9
1856	52	4
1857	52	0
1858	63	13
1859	3	81
1860	0	68
1861	3	65
1862	0	78
1863	2	93
1864	53	0
1865	59	6
1866	0	74
1867	6	69
1868	59	4
1869	0	83
1870	57	12
1871	61	5
1872	59	0
1873	71	0
1874	52	10
1875	3	71
1876	27	50
1877	44	6
1878	0	81
1879	0	77
1880	67	3
1881	72	0
1882	2	84
1883	0	102
1884	67	4
1885	2	93
1886	62	0
1887	61	1
1888	68	0
1889	65	5
1890	52	3
1891	0	78
1892	0	87
1893	51	1
1894	69	11
1895	63	3
1896	1	85
1897	65	2
1898	0	93
1899	1	70
1900	53	7
1901	69	0
1902	7	78
1903	0	81
1904	4	76
1905	0	97
1906	64	4
1907	0	96
1908	31	41
1909	1	109
1910	60	0
1911	1	70
1912	58	5
1913	52	0
1914	63	10
1915	0	81
1916	0	84
1917	50	1
1918	59	2
1919	48	0
1920	58	1
1921	0	85
1922	63	0
1923	65	0
1924	49	2
1925	1	90
1926	4	67
1927	2	79
1928	55	3
1929	0	85
1930	8	66
1931	58	0
1932	0	77
1933	60	3
1934	57	0
1935	0	76
1936	59	0
1937	0	80
1938	5	87
1939	69	0
1940	1	81
1941	55	0
1942	53	7
1943	0	85
1944	64	4
1945	3	85
1946	1	67
1947	0	79
1948	52	0
1949	4	68
1950	55	2
1951	76	1
1952	0	88
1953	55	0
1954	71	0
1955	0	73
1956	54	8
1957	66	5
1958	63	4
1959	0	62
1960	65	0
1961	49	4
1962	0	80
1963	0	88
1964	0	80
1965	1	86
1966	66	0
1967	67	0
1968	60	3
1969	0	98
1970	71	7
1971	50	0
1972	0	78
1973	0	82
1974	0	75
1975	64	1
1976	67	0
1977	64	0
1978	70	3
1979	58	4
1980	0	75
1981	36	31
1982	53	0
1983	71	3
1984	6	78
1985	59	0
1986	0	80
1987	0	72
1988	0	69
1989	2	76
1990	43	0
1991	3	81
1992	53	10
1993	1	72
1994	10	73
1995	50	10
1996	4	62
1997	48	0
1998	68	5
1999	3	65
[truncated: 8,001 more rows]
