# Supplementary material for: Generalized method of moments for estimating parameters of stochastic reaction networks
Source: BMC Syst Biol. 2016 Oct 21;10:98. doi: 10.1186/s12918-016-0342-8 (PMC5073941; doi:10.1186/s12918-016-0342-8)
Supplement: Additional file 2 — Matlab code and data. This file contains the Matlab codes and samples which were used to produce the results. (GZ 9349 kb) [file 12918_2016_342_MOESM2_ESM.gz › Data/Exclusive Switch/samples/2/t003.csv]

trajectory	P1	P2
1	60	21
2	4	119
3	0	117
4	67	11
5	3	88
6	80	1
7	4	111
8	0	110
9	84	11
10	80	1
11	82	0
12	3	111
13	88	0
14	0	103
15	75	5
16	96	6
17	0	107
18	61	0
19	0	105
20	79	5
21	1	102
22	73	6
23	0	91
24	3	101
25	2	110
26	91	5
27	82	1
28	66	0
29	62	8
30	73	0
31	82	2
32	89	1
33	65	3
34	65	4
35	75	1
36	87	0
37	69	1
38	77	0
39	68	26
40	83	0
41	80	1
42	0	104
43	96	0
44	95	0
45	1	125
46	0	120
47	1	111
48	1	116
49	85	5
50	71	0
51	78	3
52	73	3
53	68	2
54	5	116
55	56	1
56	86	3
57	88	0
58	82	1
59	7	99
60	0	103
61	85	1
62	89	0
63	6	115
64	0	108
65	1	94
66	4	106
67	66	0
68	104	5
69	79	6
70	2	105
71	0	116
72	8	105
73	91	0
74	71	0
75	0	121
76	0	105
77	80	0
78	83	3
79	95	0
80	0	118
81	0	121
82	90	10
83	79	9
84	2	113
85	83	0
86	74	8
87	1	99
88	17	85
89	0	93
90	1	95
91	69	0
92	90	0
93	70	0
94	0	108
95	10	98
96	70	0
97	81	9
98	63	5
99	2	103
100	90	4
101	1	103
102	88	0
103	12	87
104	4	121
105	2	124
106	2	106
107	0	129
108	0	114
109	83	3
110	101	2
111	4	98
112	59	0
113	0	118
114	67	3
115	66	19
116	71	1
117	81	0
118	3	121
119	0	107
120	15	85
121	1	110
122	7	103
123	83	0
124	72	6
125	2	94
126	3	107
127	3	83
128	2	134
129	81	0
130	39	67
131	5	96
132	71	15
133	0	101
134	1	101
135	94	6
136	93	2
137	2	121
138	56	47
139	74	0
140	0	106
141	81	0
142	0	96
143	76	0
144	70	0
145	83	9
146	1	100
147	76	0
148	87	0
149	0	104
150	75	0
151	1	83
152	80	0
153	15	102
154	69	0
155	74	1
156	93	0
157	79	0
158	81	0
159	93	0
160	8	118
161	77	2
162	6	102
163	1	115
164	70	1
165	2	107
166	26	92
167	44	58
168	66	9
169	77	5
170	0	112
171	84	1
172	0	114
173	68	7
174	79	0
175	81	4
176	77	4
177	0	120
178	76	1
179	0	102
180	69	12
181	8	111
182	54	59
183	85	0
184	80	6
185	74	6
186	0	119
187	0	104
188	89	12
189	72	0
190	63	14
191	2	111
192	78	4
193	0	115
194	1	89
195	100	1
196	70	3
197	0	118
198	35	56
199	73	3
200	87	5
201	78	1
202	65	0
203	90	2
204	86	2
205	74	5
206	3	124
207	28	72
208	79	3
209	91	5
210	2	110
211	3	95
212	1	115
213	88	0
214	68	18
215	2	118
216	1	94
217	81	0
218	77	8
219	16	75
220	67	1
221	4	106
222	74	4
223	2	116
224	89	0
225	2	114
226	1	120
227	87	1
228	89	0
229	5	106
230	59	0
231	83	0
232	0	90
233	85	1
234	0	117
235	84	0
236	70	6
237	0	96
238	0	114
239	6	104
240	71	3
241	6	109
242	80	1
243	78	0
244	0	110
245	4	66
246	61	0
247	82	0
248	0	97
249	0	94
250	77	28
251	0	97
252	96	0
253	0	97
254	86	4
255	67	0
256	5	115
257	2	96
258	77	1
259	95	5
260	1	110
261	76	7
262	72	9
263	43	49
264	0	91
265	2	100
266	92	2
267	0	113
268	85	9
269	81	3
270	0	93
271	55	62
272	71	20
273	96	5
274	80	4
275	1	101
276	73	1
277	5	105
278	1	127
279	83	25
280	62	0
281	21	68
282	79	0
283	54	4
284	86	4
285	22	72
286	80	4
287	92	0
288	71	2
289	89	4
290	0	90
291	4	108
292	0	106
293	77	0
294	2	104
295	83	0
296	70	1
297	74	6
298	62	0
299	62	0
300	0	107
301	86	0
302	98	0
303	3	109
304	67	4
305	3	112
306	0	98
307	4	116
308	0	95
309	90	0
310	74	3
311	75	2
312	0	125
313	77	0
314	4	101
315	87	4
316	0	104
317	0	111
318	1	97
319	0	103
320	78	0
321	81	0
322	73	0
323	8	91
324	5	110
325	4	100
326	1	98
327	2	99
328	76	0
329	74	0
330	4	98
331	84	0
332	79	0
333	85	9
334	3	117
335	74	6
336	4	104
337	0	116
338	5	113
339	0	123
340	82	0
341	64	4
342	0	116
343	0	96
344	78	0
345	0	103
346	4	102
347	66	23
348	3	92
349	81	5
350	0	97
351	4	101
352	72	3
353	74	0
354	2	97
355	86	0
356	7	93
357	4	95
358	80	3
359	1	93
360	4	100
361	79	0
362	88	3
363	0	110
364	0	101
365	86	0
366	82	0
367	0	99
368	6	100
369	81	1
370	0	117
371	65	3
372	32	79
373	2	102
374	2	102
375	79	6
376	85	0
377	81	0
378	74	0
379	69	2
380	9	104
381	95	1
382	65	5
383	4	97
384	5	107
385	72	6
386	10	108
387	77	0
388	0	90
389	2	106
390	85	0
391	0	121
392	78	1
393	80	2
394	69	15
395	95	4
396	93	2
397	0	105
398	0	97
399	96	0
400	84	1
401	73	11
402	87	1
403	95	0
404	30	63
405	26	55
406	81	1
407	0	110
408	94	0
409	2	108
410	81	0
411	77	0
412	89	3
413	8	96
414	2	125
415	71	3
416	70	0
417	66	0
418	85	0
419	58	5
420	0	108
421	53	0
422	78	0
423	6	114
424	77	0
425	85	3
426	0	110
427	75	4
428	92	8
429	3	96
430	2	104
431	75	0
432	69	7
433	0	107
434	18	88
435	83	4
436	62	5
437	0	125
438	3	117
439	0	115
440	58	0
441	87	0
442	89	0
443	84	6
444	84	0
445	0	116
446	66	0
447	79	0
448	0	99
449	0	103
450	1	113
451	1	118
452	0	100
453	3	88
454	62	0
455	91	0
456	71	4
457	1	99
458	76	7
459	91	0
460	0	83
461	77	5
462	6	89
463	0	102
464	69	2
465	75	4
466	81	0
467	1	98
468	82	3
469	65	14
470	73	9
471	82	5
472	3	102
473	78	0
474	78	5
475	1	106
476	1	111
477	3	107
478	36	84
479	2	108
480	88	0
481	80	2
482	3	112
483	63	0
484	73	0
485	52	48
486	78	0
487	89	6
488	83	0
489	0	109
490	2	113
491	78	0
492	1	103
493	66	6
494	76	0
495	89	0
496	0	114
497	1	88
498	0	88
499	69	0
500	5	96
501	0	118
502	8	122
503	0	112
504	8	100
505	76	0
506	0	85
507	1	97
508	2	117
509	1	94
510	96	8
511	68	22
512	88	1
513	0	115
514	85	6
515	72	0
516	6	96
517	70	0
518	90	11
519	0	108
520	82	1
521	0	106
522	80	6
523	9	100
524	53	36
525	1	103
526	92	13
527	0	91
528	6	100
529	0	112
530	69	3
531	82	3
532	64	9
533	73	6
534	9	113
535	1	115
536	2	103
537	88	3
538	0	86
539	84	0
540	0	98
541	91	2
542	0	114
543	2	93
544	2	102
545	85	1
546	1	89
547	76	6
548	70	3
549	91	0
550	71	0
551	0	94
552	72	8
553	72	1
554	2	94
555	31	69
556	2	91
557	82	0
558	91	2
559	77	0
560	86	4
561	79	0
562	0	111
563	76	3
564	70	1
565	0	93
566	2	97
567	1	112
568	3	107
569	0	87
570	75	5
571	73	0
572	5	106
573	0	106
574	84	5
575	0	105
576	88	0
577	0	109
578	85	0
579	0	106
580	73	4
581	70	2
582	0	100
583	77	0
584	0	108
585	85	3
586	2	104
587	71	2
588	62	0
589	1	96
590	0	118
591	0	127
592	0	106
593	73	0
594	73	8
595	2	90
596	0	126
597	0	121
598	80	2
599	75	0
600	0	117
601	0	122
602	3	115
603	0	89
604	88	1
605	91	0
606	71	4
607	72	5
608	0	103
609	4	111
610	74	2
611	40	59
612	1	107
613	71	5
614	0	107
615	97	5
616	3	111
617	78	1
618	1	112
619	1	101
620	74	1
621	83	3
622	89	0
623	89	2
624	1	98
625	0	90
626	87	0
627	85	0
628	75	1
629	7	103
630	75	8
631	71	4
632	0	101
633	80	0
634	84	2
635	2	108
636	89	0
637	86	0
638	2	93
639	65	11
640	1	102
641	81	0
642	2	119
643	78	2
644	84	3
645	74	0
646	72	3
647	72	2
648	78	0
649	82	0
650	1	98
651	59	0
652	91	7
653	0	102
654	75	1
655	83	0
656	12	94
657	19	90
658	91	15
659	97	1
660	2	78
661	0	105
662	103	2
663	0	112
664	87	7
665	89	0
666	80	0
667	8	110
668	6	105
669	83	0
670	69	0
671	4	92
672	1	109
673	67	4
674	0	91
675	92	6
676	70	2
677	0	107
678	1	124
679	61	57
680	2	118
681	89	12
682	1	101
683	89	0
684	0	108
685	77	0
686	72	10
687	86	0
688	0	96
689	3	90
690	4	114
691	0	112
692	75	1
693	10	98
694	91	1
695	0	104
696	2	84
697	89	10
698	9	98
699	75	2
700	92	5
701	0	86
702	3	97
703	0	121
704	0	118
705	80	0
706	0	99
707	92	3
708	72	2
709	0	132
710	84	1
711	80	11
712	72	3
713	1	94
714	1	116
715	70	6
716	59	0
717	0	113
718	66	0
719	70	0
720	0	121
721	87	0
722	70	6
723	2	119
724	0	95
725	0	126
726	6	106
727	86	9
728	78	9
729	10	95
730	84	3
731	0	116
732	0	109
733	81	0
734	82	5
735	71	0
736	3	104
737	3	102
738	68	17
739	85	0
740	1	119
741	80	7
742	0	90
743	1	117
744	0	106
745	0	103
746	88	0
747	67	1
748	0	114
749	0	87
750	91	1
751	5	110
752	99	0
753	90	6
754	1	114
755	3	99
756	68	0
757	83	6
758	93	1
759	73	15
760	7	91
761	0	92
762	67	8
763	1	100
764	89	0
765	76	1
766	0	85
767	64	0
768	71	0
769	6	117
770	73	0
771	0	111
772	82	6
773	0	122
774	77	2
775	84	0
776	81	15
777	75	1
778	0	122
779	110	9
780	1	105
781	75	4
782	89	5
783	71	0
784	0	111
785	59	0
786	2	90
787	77	0
788	0	102
789	75	3
790	0	100
791	90	6
792	75	11
793	2	101
794	66	2
795	5	100
796	66	4
797	82	0
798	11	97
799	82	8
800	92	1
801	73	2
802	3	117
803	72	4
804	80	6
805	92	4
806	69	0
807	2	104
808	79	1
809	62	41
810	5	94
811	1	117
812	85	6
813	3	100
814	88	0
815	2	100
816	3	102
817	0	109
818	0	128
819	2	122
820	87	3
821	1	101
822	69	10
823	0	135
824	85	1
825	24	93
826	0	117
827	79	4
828	79	3
829	0	93
830	82	0
831	84	0
832	5	106
833	2	81
834	0	101
835	7	105
836	68	1
837	0	96
838	2	93
839	68	3
840	90	0
841	75	2
842	7	107
843	2	87
844	3	96
845	72	22
846	80	8
847	86	0
848	93	10
849	74	1
850	0	113
851	94	1
852	77	6
853	75	0
854	68	0
855	76	0
856	78	1
857	1	107
858	88	3
859	92	1
860	76	4
861	0	106
862	2	87
863	0	102
864	75	2
865	88	0
866	80	6
867	70	10
868	1	123
869	91	3
870	96	6
871	4	121
872	75	1
873	4	114
874	81	0
875	88	3
876	89	0
877	89	1
878	84	0
879	5	102
880	77	17
881	81	5
882	79	0
883	0	101
884	89	10
885	81	0
886	0	107
887	71	4
888	81	0
889	76	2
890	80	7
891	70	0
892	79	17
893	31	85
894	0	111
895	2	107
896	72	31
897	2	133
898	17	82
899	4	98
900	0	106
901	82	13
902	85	1
903	0	97
904	1	108
905	86	1
906	2	110
907	35	64
908	78	4
909	74	0
910	0	110
911	74	0
912	0	106
913	0	106
914	68	0
915	64	0
916	1	100
917	0	88
918	0	107
919	88	0
920	2	113
921	75	9
922	1	108
923	77	4
924	92	0
925	33	48
926	44	58
927	0	93
928	0	113
929	2	98
930	77	2
931	5	103
932	4	110
933	0	114
934	83	0
935	0	104
936	93	1
937	81	2
938	3	93
939	6	89
940	6	118
941	3	97
942	43	35
943	0	109
944	1	114
945	84	0
946	1	106
947	90	0
948	85	0
949	1	115
950	2	133
951	0	120
952	1	102
953	5	105
954	76	6
955	81	0
956	99	2
957	70	0
958	87	0
959	2	109
960	70	0
961	84	3
962	82	0
963	2	89
964	71	8
965	91	4
966	1	97
967	1	99
968	1	112
969	0	103
970	3	87
971	78	9
972	68	4
973	88	8
974	0	128
975	15	76
976	89	11
977	3	107
978	87	4
979	93	1
980	0	107
981	0	120
982	5	107
983	13	96
984	0	99
985	2	99
986	1	124
987	2	116
988	83	6
989	92	7
990	8	100
991	94	3
992	86	0
993	1	96
994	10	82
995	0	122
996	1	111
997	13	105
998	77	11
999	84	1
1000	78	7
1001	1	119
1002	89	2
1003	1	113
1004	0	115
1005	92	3
1006	4	97
1007	2	85
1008	0	118
1009	64	4
1010	77	2
1011	78	0
1012	98	0
1013	3	129
1014	91	0
1015	52	14
1016	63	4
1017	0	88
1018	73	1
1019	69	4
1020	5	116
1021	1	123
1022	0	104
1023	1	107
1024	0	106
1025	0	110
1026	2	115
1027	0	97
1028	54	37
1029	80	0
1030	68	5
1031	82	0
1032	79	0
1033	73	5
1034	82	13
1035	4	113
1036	74	0
1037	84	0
1038	79	6
1039	99	13
1040	81	3
1041	0	125
1042	90	0
1043	1	97
1044	0	111
1045	0	122
1046	56	28
1047	1	127
1048	0	108
1049	97	0
1050	0	112
1051	79	1
1052	79	6
1053	81	0
1054	5	98
1055	82	1
1056	3	107
1057	49	42
1058	85	2
1059	48	83
1060	76	0
1061	66	0
1062	0	100
1063	81	2
1064	77	1
1065	71	0
1066	1	99
1067	1	109
1068	0	100
1069	94	0
1070	0	118
1071	91	7
1072	75	0
1073	84	12
1074	0	92
1075	0	103
1076	92	0
1077	87	8
1078	4	92
1079	4	108
1080	77	1
1081	0	105
1082	0	114
1083	60	1
1084	5	119
1085	79	0
1086	2	103
1087	95	1
1088	3	115
1089	10	94
1090	72	1
1091	67	0
1092	46	52
1093	5	118
1094	87	3
1095	4	97
1096	0	106
1097	101	0
1098	87	0
1099	94	0
1100	0	81
1101	2	105
1102	1	100
1103	3	103
1104	65	2
1105	74	0
1106	1	102
1107	98	5
1108	72	4
1109	6	101
1110	3	81
1111	6	107
1112	81	3
1113	75	12
1114	72	2
1115	57	0
1116	4	114
1117	9	98
1118	0	94
1119	6	95
1120	0	94
1121	0	100
1122	72	0
1123	38	52
1124	77	2
1125	72	3
1126	1	115
1127	4	100
1128	0	117
1129	91	4
1130	88	3
1131	69	0
1132	55	3
1133	89	0
1134	78	0
1135	70	1
1136	0	101
1137	65	0
1138	1	108
1139	10	114
1140	0	105
1141	82	4
1142	1	105
1143	0	105
1144	83	0
1145	27	72
1146	89	1
1147	75	5
1148	87	0
1149	75	4
1150	66	9
1151	83	3
1152	90	5
1153	0	121
1154	87	12
1155	77	1
1156	95	0
1157	71	0
1158	2	110
1159	80	3
1160	71	27
1161	1	105
1162	73	9
1163	0	120
1164	84	0
1165	72	0
1166	1	115
1167	62	0
1168	1	102
1169	85	0
1170	1	91
1171	52	55
1172	0	115
1173	70	31
1174	79	5
1175	2	123
1176	90	6
1177	1	108
1178	0	106
1179	76	3
1180	0	120
1181	91	0
1182	85	8
1183	95	2
1184	86	5
1185	0	112
1186	5	110
1187	0	96
1188	67	0
1189	82	2
1190	89	0
1191	1	120
1192	94	3
1193	56	3
1194	81	8
1195	3	123
1196	0	103
1197	65	1
1198	0	101
1199	0	105
1200	53	0
1201	82	0
1202	79	7
1203	1	109
1204	1	99
1205	0	124
1206	0	101
1207	64	5
1208	3	119
1209	2	101
1210	0	104
1211	81	0
1212	0	85
1213	1	107
1214	76	4
1215	74	1
1216	79	0
1217	2	79
1218	64	0
1219	68	1
1220	74	3
1221	73	4
1222	0	110
1223	1	92
1224	2	114
1225	2	107
1226	88	0
1227	85	3
1228	0	89
1229	0	90
1230	85	0
1231	82	0
1232	67	7
1233	92	0
1234	0	92
1235	84	6
1236	84	2
1237	68	0
1238	90	1
1239	74	0
1240	0	90
1241	1	101
1242	76	1
1243	82	3
1244	89	0
1245	5	108
1246	90	0
1247	0	98
1248	70	1
1249	83	6
1250	85	1
1251	0	97
1252	0	102
1253	6	100
1254	91	5
1255	0	105
1256	3	115
1257	72	4
1258	0	109
1259	64	15
1260	12	94
1261	64	0
1262	83	8
1263	93	2
1264	0	120
1265	75	1
1266	74	2
1267	77	7
1268	62	14
1269	75	0
1270	0	107
1271	2	94
1272	84	0
1273	74	4
1274	73	12
1275	8	101
1276	64	0
1277	2	108
1278	86	2
1279	1	91
1280	74	4
1281	68	3
1282	68	0
1283	65	16
1284	75	14
1285	8	84
1286	0	89
1287	93	0
1288	0	113
1289	47	58
1290	22	75
1291	74	0
1292	0	91
1293	1	100
1294	1	72
1295	0	89
1296	74	0
1297	0	105
1298	3	89
1299	5	117
1300	95	0
1301	0	111
1302	0	92
1303	74	0
1304	89	0
1305	10	96
1306	81	2
1307	0	98
1308	0	105
1309	85	0
1310	5	99
1311	84	2
1312	6	111
1313	56	5
1314	0	101
1315	81	7
1316	4	121
1317	68	17
1318	86	0
1319	87	7
1320	83	0
1321	67	5
1322	3	98
1323	0	106
1324	66	1
1325	93	1
1326	5	83
1327	0	122
1328	74	2
1329	68	0
1330	69	1
1331	85	2
1332	0	105
1333	2	111
1334	83	3
1335	72	2
1336	84	0
1337	1	95
1338	66	3
1339	90	1
1340	68	1
1341	24	81
1342	76	0
1343	65	0
1344	0	108
1345	74	1
1346	4	112
1347	76	0
1348	79	5
1349	101	1
1350	79	1
1351	84	0
1352	78	0
1353	68	0
1354	66	0
1355	76	11
1356	4	98
1357	63	35
1358	75	4
1359	71	0
1360	0	113
1361	80	0
1362	82	2
1363	77	1
1364	0	101
1365	4	101
1366	0	99
1367	4	93
1368	0	100
1369	78	3
1370	0	105
1371	86	5
1372	83	8
1373	89	0
1374	80	0
1375	68	2
1376	93	1
1377	0	106
1378	0	102
1379	87	0
1380	2	107
1381	70	0
1382	0	132
1383	0	99
1384	70	0
1385	73	0
1386	56	12
1387	2	106
1388	0	111
1389	89	5
1390	0	128
1391	6	105
1392	3	92
1393	80	2
1394	3	89
1395	66	31
1396	2	116
1397	68	10
1398	0	114
1399	84	0
1400	0	109
1401	83	0
1402	8	101
1403	81	0
1404	0	101
1405	86	2
1406	0	110
1407	92	0
1408	85	0
1409	0	102
1410	41	52
1411	80	0
1412	97	2
1413	77	3
1414	74	0
1415	81	0
1416	87	7
1417	73	0
1418	2	91
1419	2	117
1420	2	126
1421	2	92
1422	0	90
1423	58	11
1424	90	0
1425	0	112
1426	2	95
1427	5	98
1428	86	6
1429	62	1
1430	0	113
1431	81	0
1432	4	110
1433	82	3
1434	83	0
1435	87	0
1436	73	0
1437	0	118
1438	0	102
1439	74	0
1440	95	6
1441	71	2
1442	64	6
1443	73	0
1444	51	13
1445	101	0
1446	77	0
1447	0	113
1448	75	0
1449	73	1
1450	1	115
1451	3	103
1452	3	94
1453	75	4
1454	1	107
1455	72	14
1456	66	0
1457	0	115
1458	89	0
1459	0	109
1460	0	112
1461	1	102
1462	89	1
1463	73	0
1464	77	11
1465	1	104
1466	0	80
1467	70	3
1468	85	0
1469	80	5
1470	76	2
1471	85	0
1472	79	4
1473	0	129
1474	85	1
1475	75	1
1476	84	5
1477	73	1
1478	60	1
1479	0	98
1480	92	8
1481	15	98
1482	6	84
1483	60	0
1484	81	10
1485	79	2
1486	86	2
1487	70	34
1488	0	88
1489	85	0
1490	74	3
1491	76	6
1492	80	3
1493	68	35
1494	2	83
1495	0	93
1496	70	6
1497	0	118
1498	85	1
1499	76	2
1500	2	90
1501	7	108
1502	2	99
1503	64	27
1504	90	2
1505	4	112
1506	0	100
1507	90	0
1508	4	89
1509	83	0
1510	0	115
1511	80	2
1512	93	0
1513	0	107
1514	11	100
1515	5	103
1516	25	81
1517	90	5
1518	73	1
1519	0	89
1520	4	96
1521	94	0
1522	82	2
1523	1	121
1524	3	101
1525	79	0
1526	3	83
1527	67	4
1528	92	0
1529	3	98
1530	61	4
1531	3	110
1532	2	99
1533	1	91
1534	1	83
1535	69	0
1536	0	101
1537	0	121
1538	88	0
1539	75	0
1540	87	2
1541	4	118
1542	73	0
1543	62	2
1544	78	7
1545	0	121
1546	87	8
1547	2	95
1548	35	49
1549	1	124
1550	1	104
1551	0	113
1552	85	1
1553	78	2
1554	65	2
1555	0	103
1556	6	124
1557	1	110
1558	73	2
1559	1	110
1560	91	0
1561	89	0
1562	1	110
1563	67	0
1564	75	9
1565	3	100
1566	0	105
1567	0	96
1568	79	7
1569	5	103
1570	84	0
1571	70	6
1572	87	2
1573	88	2
1574	77	0
1575	0	117
1576	72	0
1577	77	1
1578	1	110
1579	4	116
1580	73	4
1581	6	104
1582	79	0
1583	83	5
1584	79	3
1585	74	0
1586	0	97
1587	90	5
1588	0	105
1589	0	103
1590	84	8
1591	1	113
1592	8	77
1593	67	0
1594	74	0
1595	0	109
1596	0	96
1597	63	18
1598	57	23
1599	71	4
1600	84	0
1601	36	62
1602	64	0
1603	80	3
1604	0	101
1605	79	16
1606	70	2
1607	81	0
1608	74	0
1609	78	3
1610	0	114
1611	91	7
1612	0	98
1613	67	7
1614	97	2
1615	9	105
1616	69	24
1617	84	0
1618	1	101
1619	89	4
1620	85	0
1621	76	5
1622	0	102
1623	1	100
1624	0	122
1625	78	3
1626	61	8
1627	93	0
1628	64	0
1629	0	101
1630	0	110
1631	73	5
1632	87	3
1633	84	0
1634	0	96
1635	69	2
1636	3	121
1637	4	94
1638	87	0
1639	85	0
1640	74	6
1641	23	42
1642	85	2
1643	101	5
1644	84	7
1645	82	3
1646	64	2
1647	0	83
1648	1	102
1649	0	113
1650	1	125
1651	3	119
1652	81	0
1653	73	0
1654	59	37
1655	6	105
1656	88	4
1657	74	3
1658	63	10
1659	0	103
1660	2	120
1661	0	108
1662	2	110
1663	3	106
1664	0	104
1665	79	0
1666	88	3
1667	33	64
1668	77	0
1669	0	94
1670	77	0
1671	74	12
1672	83	4
1673	72	2
1674	93	3
1675	1	98
1676	0	109
1677	0	111
1678	0	122
1679	84	0
1680	76	2
1681	1	108
1682	0	91
1683	5	97
1684	16	79
1685	1	106
1686	89	2
1687	74	0
1688	68	2
1689	0	111
1690	1	104
1691	0	94
1692	80	2
1693	76	3
1694	0	109
1695	0	110
1696	64	6
1697	86	0
1698	75	4
1699	4	99
1700	105	0
1701	79	0
1702	7	79
1703	0	107
1704	0	104
1705	3	117
1706	63	0
1707	8	112
1708	1	91
1709	83	1
1710	26	65
1711	0	106
1712	79	0
1713	73	0
1714	71	0
1715	84	7
1716	0	118
1717	84	1
1718	98	5
1719	85	1
1720	42	73
1721	2	100
1722	82	2
1723	2	110
1724	0	110
1725	67	4
1726	0	116
1727	14	83
1728	0	94
1729	87	9
1730	3	118
1731	5	96
1732	74	0
1733	7	105
1734	0	112
1735	89	1
1736	57	40
1737	1	94
1738	71	13
1739	5	117
1740	72	0
1741	87	2
1742	0	112
1743	79	1
1744	3	94
1745	76	0
1746	2	97
1747	72	2
1748	22	81
1749	3	128
1750	0	113
1751	89	0
1752	1	111
1753	17	94
1754	68	2
1755	6	96
1756	0	109
1757	80	0
1758	71	0
1759	0	101
1760	0	112
1761	68	0
1762	1	98
1763	1	107
1764	57	13
1765	69	0
1766	1	104
1767	2	99
1768	85	0
1769	86	7
1770	0	117
1771	65	28
1772	0	108
1773	96	1
1774	1	92
1775	83	3
1776	67	0
1777	76	2
1778	0	99
1779	0	115
1780	48	66
1781	76	3
1782	4	129
1783	81	0
1784	74	10
1785	17	86
1786	2	102
1787	1	124
1788	74	24
1789	0	100
1790	95	1
1791	0	119
1792	9	101
1793	65	24
1794	72	31
1795	84	5
1796	73	2
1797	4	98
1798	1	108
1799	0	103
1800	5	106
1801	5	99
1802	0	99
1803	0	100
1804	5	112
1805	79	3
1806	61	0
1807	5	96
1808	1	97
1809	68	6
1810	91	0
1811	9	109
1812	1	93
1813	0	105
1814	75	0
1815	0	122
1816	0	108
1817	1	110
1818	2	108
1819	0	96
1820	5	108
1821	2	92
1822	78	1
1823	2	103
1824	69	27
1825	1	103
1826	80	1
1827	0	88
1828	76	1
1829	77	1
1830	5	111
1831	78	2
1832	5	122
1833	4	106
1834	91	1
1835	0	126
1836	2	109
1837	89	0
1838	4	93
1839	87	5
1840	92	7
1841	81	0
1842	2	95
1843	53	16
1844	74	1
1845	0	113
1846	5	107
1847	1	94
1848	0	110
1849	4	130
1850	0	103
1851	4	101
1852	66	11
1853	0	95
1854	72	0
1855	73	6
1856	75	4
1857	9	92
1858	0	112
1859	3	115
1860	67	2
1861	80	0
1862	87	2
1863	95	1
1864	6	103
1865	84	0
1866	82	0
1867	80	0
1868	41	30
1869	78	4
1870	82	0
1871	4	101
1872	87	4
1873	86	0
1874	100	17
1875	58	29
1876	2	104
1877	73	0
1878	2	143
1879	0	116
1880	81	0
1881	6	101
1882	63	3
1883	82	5
1884	78	8
1885	0	106
1886	51	22
1887	7	100
1888	5	99
1889	75	2
1890	0	111
1891	3	103
1892	82	10
1893	91	5
1894	0	91
1895	78	2
1896	3	110
1897	79	2
1898	95	0
1899	82	0
1900	0	114
1901	70	0
1902	68	11
1903	1	111
1904	75	0
1905	0	101
1906	3	100
1907	1	102
1908	59	0
1909	80	0
1910	89	3
1911	68	0
1912	80	5
1913	68	4
1914	81	0
1915	66	0
1916	67	0
1917	2	106
1918	9	112
1919	64	0
1920	66	0
1921	81	0
1922	1	109
1923	73	0
1924	84	3
1925	73	3
1926	88	0
1927	0	111
1928	27	65
1929	1	88
1930	91	6
1931	68	0
1932	85	6
1933	87	3
1934	0	106
1935	79	3
1936	75	2
1937	76	7
1938	4	106
1939	0	104
1940	80	0
1941	76	3
1942	89	4
1943	66	0
1944	75	2
1945	0	113
1946	72	4
1947	78	0
1948	0	114
1949	80	0
1950	0	107
1951	71	0
1952	75	9
1953	66	2
1954	3	113
1955	1	102
1956	1	113
1957	3	109
1958	87	5
1959	80	6
1960	68	3
1961	1	113
1962	0	112
1963	73	8
1964	73	0
1965	58	7
1966	4	95
1967	71	2
1968	92	0
1969	72	0
1970	81	0
1971	81	3
1972	70	1
1973	69	0
1974	71	1
1975	0	95
1976	0	102
1977	71	0
1978	36	64
1979	1	109
1980	0	103
1981	0	124
1982	73	1
1983	85	2
1984	95	1
1985	86	4
1986	77	10
1987	0	113
1988	1	103
1989	75	5
1990	0	108
1991	9	107
1992	0	119
1993	0	126
1994	0	95
1995	94	2
1996	32	84
1997	70	0
1998	0	117
1999	79	0
[truncated: 8,001 more rows]
