# Supplementary material for: Generalized method of moments for estimating parameters of stochastic reaction networks
Source: BMC Syst Biol. 2016 Oct 21;10:98. doi: 10.1186/s12918-016-0342-8 (PMC5073941; doi:10.1186/s12918-016-0342-8)
Supplement: Additional file 2 — Matlab code and data. This file contains the Matlab codes and samples which were used to produce the results. (GZ 9349 kb) [file 12918_2016_342_MOESM2_ESM.gz › Data/Exclusive Switch/samples/19/t004.csv]

trajectory	P1	P2
1	117	4
2	3	123
3	1	127
4	7	139
5	86	2
6	0	135
7	5	129
8	86	0
9	1	114
10	0	132
11	99	0
12	92	6
13	1	126
14	99	0
15	85	2
16	2	129
17	66	0
18	96	3
19	108	1
20	91	14
21	0	131
22	74	20
23	4	119
24	88	0
25	6	134
26	34	99
27	0	120
28	93	3
29	111	0
30	94	0
31	3	128
32	1	104
33	95	1
34	0	129
35	105	0
36	99	0
37	26	88
38	81	8
39	93	2
40	90	0
41	1	137
42	84	3
43	86	0
44	106	1
45	3	127
46	70	22
47	0	129
48	4	130
49	1	122
50	89	8
51	3	115
52	0	123
53	75	0
54	91	7
55	1	117
56	0	141
57	99	6
58	102	0
59	87	3
60	0	120
61	89	2
62	0	127
63	0	139
64	99	0
65	83	0
66	114	1
67	2	124
68	2	129
69	1	122
70	94	1
71	0	111
72	2	136
73	1	120
74	0	141
75	77	2
76	2	116
77	90	0
78	2	104
79	28	80
80	5	127
81	1	120
82	84	0
83	97	2
84	2	139
85	55	72
86	84	5
87	2	137
88	0	128
89	93	1
90	115	2
91	91	4
92	6	132
93	83	0
94	1	114
95	0	142
96	0	126
97	1	117
98	103	1
99	1	118
100	0	121
101	84	0
102	103	3
103	110	5
104	97	0
105	70	38
106	0	127
107	104	1
108	2	132
109	98	0
110	82	0
111	84	1
112	0	123
113	119	2
114	89	0
115	8	135
116	103	0
117	75	0
118	90	0
119	85	2
120	0	127
121	103	3
122	88	6
123	0	131
124	98	3
125	85	0
126	85	1
127	93	0
128	96	0
129	78	0
130	0	137
131	2	131
132	3	128
133	98	1
134	0	146
135	87	2
136	78	5
137	0	151
138	5	131
139	0	131
140	0	120
141	1	110
142	80	0
143	87	1
144	100	2
145	0	127
146	1	132
147	71	1
148	82	1
149	3	120
150	101	1
151	1	131
152	91	11
153	3	130
154	0	117
155	1	130
156	1	126
157	4	129
158	91	0
159	0	130
160	1	147
161	2	137
162	87	1
163	0	124
164	104	6
165	26	84
166	1	111
167	96	0
168	110	2
169	0	122
170	29	81
171	7	123
172	5	123
173	99	0
174	87	6
175	93	5
176	95	0
177	102	3
178	88	3
179	0	140
180	3	145
181	0	112
182	99	0
183	94	3
184	115	1
185	92	1
186	6	152
187	1	121
188	0	114
189	2	127
190	1	138
191	1	129
192	0	127
193	2	116
194	90	0
195	0	106
196	0	124
197	82	0
198	1	123
199	1	148
200	93	0
201	113	2
202	95	1
203	86	2
204	106	2
205	0	111
206	96	1
207	106	3
208	3	109
209	85	2
210	0	139
211	83	14
212	2	131
213	104	0
214	0	132
215	1	120
216	0	125
217	90	0
218	12	107
219	2	125
220	84	2
221	102	1
222	101	5
223	80	4
224	4	130
225	102	10
226	81	3
227	106	0
228	0	121
229	95	3
230	1	148
231	0	124
232	20	111
233	1	126
234	7	117
235	0	132
236	109	0
237	0	138
238	99	4
239	96	3
240	103	1
241	4	116
242	2	110
243	83	8
244	4	131
245	22	119
246	99	0
247	1	116
248	4	132
249	3	143
250	5	135
251	100	3
252	104	6
253	100	0
254	1	104
255	12	124
256	5	152
257	82	10
258	94	4
259	108	6
260	95	6
261	4	126
262	2	134
263	87	0
264	0	121
265	99	4
266	97	3
267	85	3
268	109	0
269	92	3
270	4	120
271	0	142
272	0	145
273	98	2
274	94	14
275	91	5
276	1	109
277	75	0
278	0	121
279	88	1
280	63	26
281	4	128
282	0	143
283	0	122
284	2	109
285	83	3
286	100	2
287	96	0
288	119	4
289	8	146
290	12	129
291	0	133
292	83	2
293	1	106
294	86	0
295	23	106
296	88	7
297	0	120
298	87	17
299	0	131
300	98	2
301	100	1
302	90	0
303	103	0
304	81	0
305	6	131
306	90	3
307	12	114
308	0	129
309	98	2
310	1	129
311	103	6
312	0	119
313	85	0
314	1	152
315	106	1
316	0	104
317	105	0
318	84	0
319	84	2
320	6	124
321	0	117
322	84	5
323	96	2
324	80	0
325	2	125
326	3	130
327	3	99
328	1	135
329	1	139
330	107	0
331	94	3
332	28	88
333	0	126
334	111	0
335	0	136
336	84	17
337	0	141
338	0	132
339	0	134
340	2	118
341	0	143
342	0	112
343	106	3
344	96	3
345	83	1
346	1	130
347	2	124
348	101	0
349	97	1
350	103	7
351	0	143
352	0	138
353	88	17
354	1	112
355	0	125
356	92	5
357	0	131
358	89	1
359	5	122
360	99	0
361	99	0
362	102	2
363	91	3
364	3	140
365	1	134
366	92	0
367	87	1
368	27	96
369	1	118
370	89	2
371	5	121
372	99	1
373	100	3
374	0	127
375	89	5
376	90	3
377	115	0
378	88	11
379	96	2
380	16	105
381	0	122
382	81	0
383	109	4
384	1	128
385	91	1
386	0	115
387	85	4
388	79	0
389	98	2
390	89	12
391	109	0
392	3	136
393	98	0
394	0	113
395	98	3
396	2	124
397	0	128
398	0	137
399	101	7
400	6	105
401	0	116
402	88	0
403	90	0
404	105	2
405	0	134
406	2	106
407	93	1
408	97	3
409	0	118
410	1	132
411	90	3
412	95	1
413	1	133
414	95	0
415	0	107
416	82	0
417	107	1
418	97	4
419	85	0
420	99	3
421	91	1
422	0	139
423	1	136
424	101	1
425	89	1
426	102	7
427	101	0
428	100	0
429	98	7
430	0	135
431	109	4
432	24	83
433	27	84
434	25	107
435	9	107
436	91	0
437	96	0
438	108	2
439	83	3
440	94	0
441	62	38
442	100	5
443	103	0
444	91	0
445	87	0
446	3	117
447	108	1
448	86	0
449	2	139
450	1	126
451	71	5
452	97	2
453	4	111
454	0	126
455	0	129
456	94	5
457	1	120
458	98	2
459	85	3
460	100	0
461	98	2
462	96	6
463	103	2
464	0	121
465	86	1
466	0	92
467	113	0
468	90	4
469	105	3
470	0	135
471	101	2
472	85	1
473	100	4
474	73	18
475	6	121
476	89	1
477	93	0
478	87	2
479	1	125
480	100	0
481	95	0
482	2	127
483	97	1
484	4	112
485	99	2
486	101	6
487	0	127
488	111	5
489	96	4
490	91	0
491	83	0
492	103	4
493	86	0
494	0	122
495	1	109
496	99	10
497	93	1
498	89	2
499	104	0
500	1	96
501	84	6
502	70	35
503	0	146
504	101	0
505	1	124
506	3	130
507	0	140
508	2	120
509	0	124
510	101	3
511	0	136
512	108	3
513	0	118
514	1	114
515	2	118
516	0	126
517	0	116
518	80	8
519	104	3
520	81	3
521	0	139
522	6	137
523	90	1
524	0	113
525	82	5
526	3	138
527	84	1
528	96	1
529	2	131
530	0	126
531	0	129
532	1	114
533	86	0
534	13	128
535	3	137
536	36	72
537	0	117
538	2	129
539	86	13
540	94	1
541	103	5
542	92	0
543	102	0
544	93	2
545	0	121
546	9	137
547	102	0
548	94	0
549	105	2
550	16	104
551	89	1
552	3	127
553	0	118
554	2	124
555	1	124
556	6	137
557	0	123
558	90	5
559	88	0
560	89	0
561	103	0
562	2	133
563	108	0
564	88	2
565	49	62
566	93	1
567	0	122
568	89	3
569	82	0
570	100	2
571	1	118
572	2	128
573	1	117
574	87	2
575	88	0
576	0	129
577	0	128
578	89	3
579	100	3
580	93	0
581	105	0
582	0	131
583	85	0
584	94	0
585	83	1
586	89	0
587	86	2
588	0	145
589	79	1
590	88	1
591	0	133
592	92	2
593	2	141
594	91	3
595	89	2
596	0	119
597	83	0
598	85	0
599	84	7
600	1	147
601	83	10
602	0	126
603	7	156
604	3	141
605	93	0
606	98	2
607	1	137
608	89	1
609	97	9
610	70	7
611	89	3
612	1	126
613	105	0
614	96	0
615	107	0
616	108	1
617	1	113
618	97	2
619	1	125
620	85	1
621	4	132
622	0	137
623	1	118
624	110	1
625	86	0
626	103	9
627	96	2
628	85	2
629	0	142
630	1	135
631	0	114
632	0	135
633	43	77
634	4	109
635	0	120
636	86	4
637	92	0
638	1	126
639	93	3
640	75	0
641	93	0
642	2	123
643	0	131
644	0	137
645	1	133
646	84	18
647	84	5
648	2	133
649	5	130
650	3	139
651	91	3
652	89	0
653	19	90
654	4	102
655	5	130
656	0	98
657	0	118
658	0	138
659	97	1
660	99	4
661	0	152
662	104	1
663	0	122
664	2	117
665	0	141
666	94	0
667	111	0
668	10	105
669	8	110
670	82	0
671	59	52
672	104	0
673	0	142
674	3	134
675	7	114
676	91	0
677	107	3
678	94	14
679	88	4
680	86	0
681	0	154
682	111	3
683	1	139
684	2	120
685	0	126
686	0	112
687	0	130
688	96	2
689	1	114
690	97	2
691	0	129
692	12	123
693	103	6
694	0	136
695	0	109
696	2	118
697	89	0
698	84	0
699	103	5
700	81	0
701	93	2
702	4	124
703	115	5
704	0	152
705	88	2
706	1	133
707	3	131
708	0	141
709	4	127
710	99	11
711	0	134
712	81	3
713	80	2
714	1	117
715	2	117
716	0	120
717	4	158
718	90	0
719	100	3
720	103	6
721	102	0
722	89	0
723	3	132
724	3	120
725	2	149
726	101	5
727	67	1
728	89	1
729	105	0
730	0	118
731	81	1
732	90	0
733	97	3
734	99	3
735	0	125
736	102	0
737	0	106
738	1	118
739	0	131
740	1	114
741	106	1
742	0	133
743	100	5
744	106	2
745	98	0
746	103	2
747	85	6
748	0	119
749	88	0
750	101	6
751	95	0
752	0	140
753	86	4
754	3	127
755	85	2
756	0	120
757	1	131
758	101	3
759	108	1
760	0	131
761	68	0
762	0	121
763	0	131
764	1	114
765	93	0
766	0	127
767	0	113
768	0	126
769	1	131
770	3	118
771	107	1
772	3	115
773	1	131
774	93	3
775	97	0
776	97	0
777	0	126
778	112	3
779	99	9
780	89	0
781	0	121
782	86	4
783	90	2
784	98	3
785	1	136
786	108	3
787	1	120
788	0	116
789	90	0
790	99	1
791	2	123
792	88	5
793	86	1
794	88	2
795	0	121
796	2	139
797	2	125
798	102	6
799	102	0
800	1	139
801	92	0
802	3	127
803	0	129
804	0	141
805	2	122
806	0	122
807	1	132
808	21	131
809	1	108
810	83	21
811	97	1
812	0	127
813	0	123
814	79	13
815	104	0
816	1	140
817	89	0
818	1	129
819	0	120
820	7	104
821	98	0
822	91	3
823	86	14
824	105	2
825	3	117
826	93	3
827	1	135
828	98	0
829	2	113
830	105	2
831	78	2
832	21	103
833	96	2
834	0	125
835	92	3
836	78	0
837	0	124
838	89	0
839	0	128
840	0	119
841	3	129
842	0	126
843	93	1
844	14	116
845	90	2
846	4	131
847	98	0
848	95	2
849	0	144
850	1	142
851	2	117
852	88	0
853	1	106
854	95	3
855	83	2
856	88	2
857	88	0
858	1	142
859	3	131
860	0	132
861	8	131
862	93	0
863	97	3
864	76	0
865	4	130
866	0	127
867	0	129
868	0	125
869	96	16
870	0	143
871	22	92
872	1	123
873	1	113
874	7	120
875	1	141
876	1	137
877	0	132
878	5	123
879	103	3
880	0	133
881	96	3
882	4	129
883	100	1
884	106	2
885	85	1
886	4	109
887	4	121
888	2	132
889	0	136
890	0	118
891	91	6
892	1	135
893	1	138
894	3	122
895	103	6
896	12	130
897	0	123
898	0	120
899	90	5
900	0	116
901	101	0
902	4	132
903	82	3
904	96	0
905	3	142
906	90	0
907	1	126
908	1	124
909	48	64
910	5	126
911	2	127
912	97	0
913	1	124
914	1	113
915	87	12
916	98	0
917	105	0
918	95	5
919	3	131
920	95	2
921	89	0
922	0	150
923	104	0
924	89	7
925	0	125
926	79	0
927	95	0
928	0	120
929	1	110
930	104	3
931	4	138
932	4	106
933	1	121
934	95	0
935	0	109
936	0	118
937	0	132
938	0	123
939	1	141
940	1	120
941	99	0
942	0	137
943	100	0
944	39	66
945	0	116
946	92	0
947	0	145
948	84	0
949	0	136
950	0	133
951	88	0
952	99	0
953	91	6
954	90	0
955	100	1
956	1	144
957	56	44
958	123	0
959	0	138
960	1	120
961	0	113
962	15	104
963	0	127
964	90	0
965	93	6
966	1	131
967	3	141
968	106	0
969	98	7
970	0	138
971	1	124
972	87	6
973	101	0
974	78	0
975	99	2
976	98	1
977	2	121
978	88	2
979	114	0
980	0	132
981	94	10
982	104	4
983	2	137
984	102	1
985	107	1
986	98	1
987	0	150
988	88	5
989	95	1
990	0	125
991	104	4
992	25	108
993	105	5
994	97	0
995	0	134
996	1	120
997	1	129
998	99	2
999	1	137
1000	1	145
1001	77	0
1002	95	1
1003	80	1
1004	83	7
1005	72	19
1006	0	134
1007	2	126
1008	0	121
1009	73	0
1010	96	1
1011	3	118
1012	3	115
1013	96	5
1014	111	0
1015	97	0
1016	0	131
1017	117	5
1018	91	0
1019	21	96
1020	105	1
1021	95	1
1022	95	1
1023	101	0
1024	2	110
1025	93	6
1026	101	2
1027	0	136
1028	2	124
1029	3	118
1030	95	1
1031	0	144
1032	80	0
1033	110	5
1034	0	107
1035	105	3
1036	100	4
1037	0	115
1038	85	3
1039	8	137
1040	1	131
1041	3	119
1042	85	2
1043	88	0
1044	90	0
1045	90	0
1046	96	0
1047	1	119
1048	94	2
1049	95	1
1050	83	0
1051	103	0
1052	94	0
1053	8	125
1054	74	0
1055	1	140
1056	0	132
1057	58	44
1058	95	0
1059	95	15
1060	2	129
1061	93	1
1062	0	120
1063	0	138
1064	37	81
1065	110	5
1066	1	129
1067	0	116
1068	4	96
1069	83	14
1070	86	11
1071	1	160
1072	0	143
1073	0	140
1074	99	0
1075	97	12
1076	80	13
1077	107	5
1078	2	131
1079	86	0
1080	86	0
1081	77	33
1082	91	0
1083	3	127
1084	0	146
1085	3	124
1086	92	3
1087	90	0
1088	76	10
1089	117	0
1090	106	1
1091	93	6
1092	78	11
1093	86	2
1094	0	107
1095	87	2
1096	103	4
1097	5	115
1098	81	0
1099	97	0
1100	2	121
1101	89	6
1102	0	136
1103	7	140
1104	90	0
1105	94	1
1106	87	2
1107	108	1
1108	88	9
1109	87	2
1110	1	119
1111	0	157
1112	96	0
1113	96	5
1114	114	7
1115	4	133
1116	93	2
1117	0	111
1118	3	126
1119	107	1
1120	82	1
1121	86	9
1122	0	114
1123	106	0
1124	89	4
1125	100	0
1126	1	128
1127	85	0
1128	0	129
1129	4	91
1130	95	9
1131	109	8
1132	1	149
1133	99	3
1134	1	152
1135	3	145
1136	5	110
1137	97	0
1138	54	46
1139	0	144
1140	87	5
1141	0	104
1142	102	7
1143	1	129
1144	1	131
1145	94	3
1146	1	149
1147	81	5
1148	2	115
1149	92	9
1150	90	1
1151	98	1
1152	1	133
1153	0	135
1154	0	137
1155	103	5
1156	93	2
1157	0	128
1158	97	0
1159	97	3
1160	0	136
1161	81	4
1162	86	1
1163	3	123
1164	88	3
1165	1	127
1166	2	117
1167	13	106
1168	2	103
1169	97	1
1170	4	124
1171	92	0
1172	71	0
1173	90	1
1174	101	2
1175	0	111
1176	102	3
1177	0	119
1178	3	124
1179	3	137
1180	94	7
1181	84	1
1182	93	0
1183	71	1
1184	2	113
1185	84	0
1186	102	2
1187	102	2
1188	0	131
1189	91	1
1190	0	114
1191	99	0
1192	86	2
1193	4	116
1194	1	108
1195	2	135
1196	101	2
1197	33	100
1198	106	0
1199	91	0
1200	0	120
1201	2	126
1202	105	0
1203	82	0
1204	1	112
1205	25	88
1206	2	116
1207	111	0
1208	1	130
1209	4	121
1210	99	1
1211	73	0
1212	0	131
1213	90	0
1214	108	3
1215	0	111
1216	3	119
1217	97	0
1218	3	120
1219	111	9
1220	90	2
1221	98	0
1222	96	1
1223	108	3
1224	89	7
1225	94	8
1226	82	0
1227	79	4
1228	4	139
1229	0	133
1230	89	0
1231	109	4
1232	0	114
1233	102	1
1234	3	131
1235	103	1
1236	2	140
1237	89	0
1238	15	106
1239	108	2
1240	117	0
1241	4	145
1242	87	0
1243	100	3
1244	108	5
1245	93	4
1246	0	124
1247	115	11
1248	0	126
1249	102	0
1250	92	7
1251	106	4
1252	5	130
1253	87	5
1254	0	122
1255	0	108
1256	83	4
1257	0	126
1258	117	5
1259	123	0
1260	94	6
1261	0	137
1262	1	112
1263	0	131
1264	0	125
1265	0	131
1266	81	4
1267	95	0
1268	103	1
1269	4	128
1270	101	0
1271	120	3
1272	81	1
1273	40	87
1274	110	0
1275	2	123
1276	101	9
1277	85	6
1278	0	126
1279	1	117
1280	6	128
1281	1	135
1282	0	147
1283	95	0
1284	1	112
1285	0	135
1286	5	140
1287	3	106
1288	106	5
1289	0	115
1290	121	5
1291	99	0
1292	0	133
1293	3	133
1294	45	70
1295	103	0
1296	6	109
1297	1	116
1298	91	3
1299	77	0
1300	3	106
1301	1	133
1302	1	133
1303	2	106
1304	16	97
1305	3	125
1306	1	157
1307	89	0
1308	80	6
1309	1	137
1310	69	3
1311	93	0
1312	92	4
1313	92	2
1314	0	117
1315	92	6
1316	112	3
1317	94	1
1318	1	142
1319	81	0
1320	2	102
1321	0	134
1322	0	122
1323	8	121
1324	0	136
1325	0	128
1326	0	114
1327	0	156
1328	0	128
1329	4	129
1330	2	129
1331	91	7
1332	100	2
1333	95	0
1334	0	126
1335	106	0
1336	93	1
1337	92	3
1338	97	5
1339	90	4
1340	90	0
1341	0	156
1342	0	120
1343	81	4
1344	104	6
1345	80	3
1346	1	117
1347	107	2
1348	101	5
1349	95	0
1350	77	36
1351	35	94
1352	75	0
1353	92	7
1354	101	0
1355	0	135
1356	90	7
1357	0	126
1358	2	125
1359	2	131
1360	91	0
1361	1	112
1362	90	1
1363	87	0
1364	87	1
1365	91	0
1366	90	0
1367	2	123
1368	0	126
1369	3	133
1370	87	0
1371	101	0
1372	93	0
1373	101	1
1374	89	3
1375	100	3
1376	108	0
1377	105	4
1378	2	136
1379	92	2
1380	91	0
1381	95	0
1382	2	130
1383	0	123
1384	84	0
1385	91	0
1386	90	0
1387	93	1
1388	3	154
1389	91	0
1390	1	118
1391	85	0
1392	0	115
1393	124	3
1394	0	138
1395	97	0
1396	100	2
1397	0	104
1398	2	124
1399	0	140
1400	0	130
1401	114	0
1402	89	0
1403	1	120
1404	110	0
1405	92	0
1406	48	58
1407	1	133
1408	103	2
1409	0	131
1410	0	117
1411	91	2
1412	1	124
1413	0	131
1414	1	110
1415	0	133
1416	0	135
1417	2	116
1418	98	3
1419	1	112
1420	93	0
1421	64	48
1422	2	122
1423	0	129
1424	86	3
1425	0	120
1426	104	2
1427	79	2
1428	113	0
1429	108	4
1430	4	127
1431	0	122
1432	95	9
1433	106	0
1434	68	2
1435	0	110
1436	93	0
1437	100	4
1438	0	131
1439	97	7
1440	2	126
1441	90	0
1442	5	127
1443	103	0
1444	81	4
1445	3	126
1446	88	0
1447	103	3
1448	92	2
1449	101	0
1450	92	2
1451	79	5
1452	1	120
1453	95	0
1454	93	0
1455	118	2
1456	49	74
1457	0	102
1458	86	0
1459	83	0
1460	88	0
1461	9	145
1462	0	138
1463	9	133
1464	102	4
1465	3	106
1466	0	114
1467	6	108
1468	1	142
1469	0	130
1470	95	0
1471	96	2
1472	0	131
1473	101	2
1474	74	27
1475	95	0
1476	105	7
1477	0	118
1478	0	125
1479	87	7
1480	82	3
1481	55	32
1482	95	1
1483	4	126
1484	2	131
1485	78	8
1486	0	143
1487	77	11
1488	91	0
1489	96	0
1490	3	106
1491	1	136
1492	0	122
1493	10	127
1494	2	122
1495	98	0
1496	0	134
1497	97	4
1498	78	1
1499	107	0
1500	107	0
1501	107	0
1502	0	134
1503	0	138
1504	85	2
1505	1	122
1506	0	124
1507	89	5
1508	92	0
1509	0	126
1510	99	0
1511	3	127
1512	78	4
1513	98	8
1514	1	126
1515	1	128
1516	97	3
1517	88	3
1518	81	4
1519	100	0
1520	92	0
1521	105	5
1522	2	125
1523	1	130
1524	0	134
1525	101	0
1526	0	126
1527	1	138
1528	3	123
1529	92	19
1530	88	0
1531	115	2
1532	2	118
1533	3	122
1534	1	137
1535	97	0
1536	6	132
1537	76	15
1538	1	127
1539	98	3
1540	5	107
1541	0	132
1542	0	119
1543	77	4
1544	2	105
1545	96	0
1546	89	6
1547	108	5
1548	101	5
1549	99	0
1550	3	121
1551	85	0
1552	0	111
1553	109	1
1554	98	0
1555	112	5
1556	10	109
1557	0	137
1558	92	4
1559	6	107
1560	89	0
1561	96	0
1562	0	118
1563	94	0
1564	93	1
1565	4	119
1566	0	120
1567	87	2
1568	0	112
1569	62	52
1570	101	0
1571	85	0
1572	93	6
1573	93	2
1574	121	0
1575	88	1
1576	0	135
1577	2	126
1578	7	132
1579	89	6
1580	0	117
1581	99	23
1582	87	0
1583	103	0
1584	94	1
1585	1	115
1586	116	4
1587	97	0
1588	5	112
1589	1	137
1590	98	0
1591	0	134
1592	94	3
1593	73	5
1594	85	0
1595	85	2
1596	4	111
1597	2	115
1598	99	0
1599	72	38
1600	0	132
1601	83	8
1602	0	133
1603	97	0
1604	98	2
1605	90	0
1606	104	3
1607	0	123
1608	2	106
1609	100	0
1610	10	128
1611	99	6
1612	1	114
1613	89	2
1614	93	1
1615	98	4
1616	3	126
1617	80	4
1618	86	5
1619	0	134
1620	38	74
1621	0	131
1622	0	104
1623	82	0
1624	95	1
1625	112	0
1626	99	10
1627	2	118
1628	98	6
1629	4	122
1630	1	98
1631	2	142
1632	87	1
1633	84	0
1634	97	0
1635	108	0
1636	98	1
1637	110	0
1638	91	4
1639	109	0
1640	3	131
1641	5	124
1642	1	120
1643	5	133
1644	108	4
1645	4	132
1646	95	8
1647	82	0
1648	95	10
1649	6	114
1650	84	23
1651	26	107
1652	85	0
1653	96	1
1654	0	127
1655	107	1
1656	3	117
1657	87	3
1658	94	0
1659	0	114
1660	15	114
1661	94	5
1662	85	8
1663	109	0
1664	5	129
1665	0	129
1666	12	129
1667	1	132
1668	94	3
1669	94	0
1670	106	0
1671	87	0
1672	105	4
1673	2	115
1674	100	0
1675	85	1
1676	1	115
1677	73	0
1678	118	1
1679	0	127
1680	98	4
1681	97	2
1682	98	0
1683	3	130
1684	90	5
1685	3	125
1686	1	114
1687	101	2
1688	80	15
1689	0	120
1690	1	141
1691	0	143
1692	111	2
1693	0	117
1694	104	5
1695	0	135
1696	92	0
1697	82	0
1698	96	2
1699	0	116
1700	100	0
1701	0	139
1702	101	2
1703	101	0
1704	86	4
1705	3	116
1706	99	0
1707	81	0
1708	0	145
1709	0	140
1710	91	3
1711	19	122
1712	74	17
1713	88	1
1714	1	138
1715	1	126
1716	4	119
1717	96	0
1718	89	0
1719	2	115
1720	105	0
1721	78	5
1722	93	1
1723	7	109
1724	92	3
1725	3	143
1726	126	0
1727	87	4
1728	1	135
1729	110	0
1730	94	0
1731	0	123
1732	0	132
1733	99	0
1734	102	0
1735	61	42
1736	100	0
1737	88	15
1738	87	6
1739	2	140
1740	93	0
1741	4	136
1742	83	0
1743	5	120
1744	95	1
1745	2	124
1746	101	2
1747	2	117
1748	0	126
1749	3	133
1750	0	140
1751	41	84
1752	0	143
1753	2	116
1754	2	134
1755	2	107
1756	85	0
1757	95	3
1758	1	133
1759	0	124
1760	0	133
1761	88	3
1762	94	6
1763	72	21
1764	2	112
1765	77	13
1766	0	137
1767	90	2
1768	0	114
1769	4	122
1770	89	3
1771	103	2
1772	36	87
1773	104	1
1774	85	0
1775	7	143
1776	1	122
1777	100	0
1778	116	2
1779	102	3
1780	0	139
1781	81	0
1782	100	0
1783	96	0
1784	0	139
1785	2	123
1786	4	114
1787	1	129
1788	0	117
1789	0	133
1790	3	141
1791	2	124
1792	90	8
1793	80	13
1794	100	0
1795	0	138
1796	99	0
1797	5	117
1798	0	115
1799	0	131
1800	0	110
1801	1	134
1802	96	2
1803	86	0
1804	85	0
1805	97	1
1806	91	0
1807	99	2
1808	114	0
1809	2	134
1810	90	6
1811	74	2
1812	103	0
1813	0	110
1814	68	49
1815	0	135
1816	89	0
1817	92	21
1818	98	0
1819	94	0
1820	1	130
1821	0	106
1822	69	19
1823	93	7
1824	82	0
1825	60	48
1826	0	112
1827	106	0
1828	0	123
1829	1	125
1830	0	118
1831	93	0
1832	94	2
1833	78	10
1834	88	0
1835	0	122
1836	52	56
1837	3	130
1838	98	2
1839	34	103
1840	95	4
1841	2	112
1842	95	1
1843	0	131
1844	108	1
1845	2	139
1846	2	118
1847	78	2
1848	57	34
1849	0	133
1850	76	34
1851	107	1
1852	88	0
1853	78	0
1854	0	125
1855	96	0
1856	93	0
1857	103	4
1858	86	2
1859	109	1
1860	88	0
1861	1	118
1862	7	123
1863	86	3
1864	83	0
1865	0	113
1866	0	134
1867	1	131
1868	97	5
1869	99	1
1870	4	94
1871	107	0
1872	93	0
1873	2	133
1874	80	2
1875	0	129
1876	77	5
1877	87	6
1878	6	108
1879	94	7
1880	100	0
1881	95	2
1882	84	9
1883	102	0
1884	2	140
1885	2	121
1886	88	2
1887	1	135
1888	0	124
1889	97	0
1890	9	100
1891	98	0
1892	94	1
1893	8	118
1894	92	8
1895	114	2
1896	106	4
1897	98	0
1898	81	0
1899	100	3
1900	88	0
1901	109	0
1902	0	125
1903	103	1
1904	1	133
1905	1	118
1906	1	136
1907	83	0
1908	112	0
1909	99	0
1910	111	9
1911	78	37
1912	108	0
1913	4	135
1914	90	2
1915	0	138
1916	90	0
1917	4	121
1918	77	0
1919	107	0
1920	65	34
1921	77	4
1922	96	0
1923	99	5
1924	0	143
1925	72	0
1926	92	9
1927	101	0
1928	86	2
1929	0	123
1930	2	103
1931	82	15
1932	0	126
1933	60	61
1934	101	2
1935	82	8
1936	2	111
1937	2	124
1938	91	1
1939	96	0
1940	92	8
1941	0	106
1942	4	125
1943	75	33
1944	2	142
1945	5	115
1946	1	127
1947	101	7
1948	0	105
1949	0	118
1950	4	117
1951	1	127
1952	91	7
1953	91	0
1954	40	80
1955	100	5
1956	98	0
1957	5	143
1958	0	128
1959	73	2
1960	97	0
1961	92	0
1962	1	123
1963	3	118
1964	91	0
1965	84	3
1966	85	0
1967	99	0
1968	101	1
1969	105	5
1970	2	140
1971	1	139
1972	0	141
1973	80	0
1974	0	113
1975	0	119
1976	79	1
1977	79	2
1978	9	117
1979	104	4
1980	91	0
1981	96	2
1982	0	124
1983	105	0
1984	115	3
1985	85	7
1986	3	123
1987	102	0
1988	1	128
1989	82	2
1990	1	108
1991	0	130
1992	106	1
1993	98	6
1994	0	122
1995	104	7
1996	82	7
1997	3	133
1998	0	129
1999	0	117
[truncated: 8,001 more rows]
