# Supplementary material for: Generalized method of moments for estimating parameters of stochastic reaction networks
Source: BMC Syst Biol. 2016 Oct 21;10:98. doi: 10.1186/s12918-016-0342-8 (PMC5073941; doi:10.1186/s12918-016-0342-8)
Supplement: Additional file 2 — Matlab code and data. This file contains the Matlab codes and samples which were used to produce the results. (GZ 9349 kb) [file 12918_2016_342_MOESM2_ESM.gz › Data/Gene Expression/samples/t01031.csv]

1	11
2	30
3	24
4	18
5	14
6	14
7	11
8	10
9	12
10	25
11	13
12	19
13	22
14	13
15	17
16	26
17	31
18	14
19	12
20	12
21	22
22	13
23	11
24	19
25	10
26	18
27	11
28	25
29	14
30	14
31	17
32	30
33	26
34	16
35	22
36	16
37	10
38	17
39	10
40	10
41	12
42	13
43	15
44	13
45	22
46	10
47	10
48	12
49	11
50	14
51	16
52	16
53	23
54	11
55	16
56	15
57	10
58	17
59	18
60	10
61	12
62	17
63	11
64	11
65	14
66	10
67	10
68	10
69	23
70	14
71	12
72	23
73	10
74	13
75	12
76	14
77	10
78	10
79	12
80	14
81	18
82	29
83	20
84	14
85	16
86	15
87	14
88	11
89	16
90	17
91	15
92	15
93	14
94	10
95	17
96	17
97	12
98	11
99	29
100	16
101	14
102	12
103	10
104	12
105	17
106	14
107	23
108	11
109	13
110	11
111	22
112	13
113	22
114	16
115	10
116	19
117	10
118	11
119	17
120	20
121	10
122	21
123	12
124	14
125	10
126	33
127	15
128	20
129	18
130	10
131	10
132	31
133	12
134	12
135	12
136	14
137	16
138	13
139	12
140	22
141	10
142	13
143	11
144	14
145	10
146	20
147	11
148	20
149	14
150	25
151	13
152	13
153	12
154	23
155	11
156	18
157	13
158	13
159	14
160	22
161	10
162	17
163	16
164	19
165	17
166	18
167	16
168	14
169	16
170	22
171	13
172	11
173	11
174	14
175	15
176	12
177	25
178	16
179	11
180	21
181	12
182	13
183	11
184	12
185	10
186	13
187	16
188	20
189	14
190	18
191	10
192	19
193	13
194	14
195	11
196	24
197	16
198	10
199	17
200	10
201	19
202	22
203	14
204	15
205	23
206	17
207	15
208	10
209	11
210	18
211	12
212	20
213	12
214	14
215	21
216	18
217	14
218	11
219	15
220	15
221	20
222	12
223	28
224	18
225	12
226	10
227	10
228	15
229	19
230	18
231	11
232	13
233	15
234	13
235	15
236	17
237	10
238	14
239	17
240	10
241	15
242	18
243	12
244	21
245	19
246	23
247	19
248	20
249	17
250	12
251	11
252	16
253	14
254	12
255	23
256	13
257	14
258	10
259	10
260	16
261	18
262	17
263	18
264	30
265	30
266	10
267	14
268	10
269	19
270	16
271	17
272	15
273	14
274	15
275	11
276	15
277	10
278	12
279	15
280	23
281	27
282	11
283	19
284	10
285	14
286	11
287	23
288	20
289	19
290	10
291	10
292	10
293	22
294	18
295	19
296	16
297	21
298	10
299	10
300	10
301	10
302	23
303	13
304	13
305	13
306	22
307	15
308	17
309	16
310	15
311	20
312	18
313	13
314	11
315	18
316	10
317	16
318	16
319	17
320	22
321	11
322	13
323	22
324	20
325	19
326	15
327	19
328	20
329	12
330	21
331	17
332	12
333	15
334	13
335	10
336	12
337	16
338	13
339	15
340	14
341	27
342	17
343	16
344	15
345	16
346	10
347	10
348	24
349	10
350	15
351	10
352	23
353	25
354	10
355	11
356	18
357	17
358	19
359	11
360	10
361	13
362	11
363	16
364	18
365	10
366	18
367	13
368	11
369	29
370	11
371	13
372	13
373	24
374	12
375	10
376	15
377	10
378	14
379	11
380	15
381	22
382	17
383	13
384	19
385	17
386	14
387	10
388	15
389	27
390	12
391	10
392	12
393	31
394	10
395	10
396	23
397	20
398	16
399	13
400	10
401	20
402	10
403	13
404	11
405	22
406	14
407	18
408	28
409	15
410	19
411	10
412	17
413	17
414	23
415	24
416	14
417	21
418	15
419	10
420	18
421	11
422	12
423	12
424	18
425	13
426	11
427	10
428	10
429	22
430	16
431	17
432	14
433	17
434	15
435	20
436	16
437	20
438	10
439	15
440	13
441	12
442	18
443	10
444	18
445	18
446	17
447	17
448	18
449	15
450	17
451	17
452	12
453	10
454	15
455	12
456	16
457	12
458	21
459	12
460	13
461	16
462	11
463	16
464	24
465	17
466	16
467	26
468	10
469	16
470	15
471	18
472	27
473	19
474	18
475	20
476	21
477	12
478	13
479	12
480	12
481	12
482	20
483	12
484	14
485	14
486	17
487	16
488	13
489	12
490	17
491	18
492	20
493	10
494	10
495	16
496	11
497	19
498	19
499	16
500	15
501	11
502	12
503	13
504	19
505	19
506	21
507	13
508	12
509	15
510	14
511	14
512	11
513	16
514	12
515	19
516	10
517	25
518	15
519	36
520	18
521	10
522	15
523	16
524	10
525	13
526	14
527	11
528	16
529	11
530	10
531	12
532	14
533	16
534	15
535	14
536	23
537	11
538	13
539	13
540	11
541	14
542	12
543	19
544	17
545	10
546	12
547	17
548	15
549	11
550	12
551	10
552	24
553	10
554	20
555	12
556	10
557	17
558	13
559	17
560	16
561	31
562	10
563	23
564	18
565	20
566	14
567	13
568	10
569	11
570	18
571	10
572	12
573	10
574	14
575	12
576	11
577	13
578	20
579	11
580	21
581	11
582	23
583	12
584	13
585	25
586	19
587	11
588	22
589	12
590	10
591	13
592	10
593	21
594	17
595	12
596	10
597	19
598	12
599	19
600	26
601	13
602	13
603	14
604	13
605	22
606	22
607	11
608	16
609	16
610	22
611	11
612	15
613	15
614	23
615	10
616	15
617	20
618	10
619	16
620	12
621	19
622	13
623	22
624	16
625	24
626	16
627	15
628	17
629	16
630	13
631	10
632	21
633	15
634	10
635	10
636	12
637	20
638	12
639	14
640	13
641	10
642	10
643	12
644	10
645	17
646	31
647	10
648	17
649	10
650	25
651	21
652	13
653	26
654	17
655	25
656	24
657	10
658	11
659	15
660	25
661	14
662	14
663	16
664	11
665	15
666	18
667	13
668	14
669	12
670	13
671	32
672	23
673	17
674	15
675	12
676	11
677	27
678	14
679	15
680	14
681	25
682	15
683	14
684	16
685	10
686	11
687	10
688	24
689	13
690	16
691	15
692	12
693	25
694	12
695	18
696	18
697	18
698	11
699	11
700	11
701	16
702	16
703	15
704	14
705	11
706	13
707	18
708	14
709	13
710	13
711	13
712	17
713	10
714	19
715	14
716	22
717	18
718	36
719	20
720	15
721	13
722	23
723	11
724	15
725	10
726	18
727	14
728	23
729	10
730	23
731	13
732	10
733	11
734	10
735	14
736	13
737	14
738	11
739	11
740	11
741	16
742	16
743	13
744	13
745	18
746	17
747	10
748	11
749	10
750	13
751	22
752	13
753	17
754	13
755	10
756	14
757	19
758	22
759	24
760	10
761	23
762	11
763	13
764	14
765	27
766	13
767	11
768	17
769	11
770	11
771	12
772	10
773	13
774	24
775	12
776	20
777	28
778	14
779	11
780	13
781	15
782	17
783	24
784	22
785	17
786	22
787	22
788	36
789	11
790	17
791	15
792	12
793	21
794	12
795	14
796	10
797	10
798	22
799	17
800	26
801	14
802	18
803	24
804	21
805	11
806	11
807	14
808	11
809	19
810	23
811	10
812	21
813	14
814	16
815	11
816	15
817	17
818	12
819	18
820	14
821	15
822	10
823	12
824	14
825	30
826	18
827	14
828	14
829	16
830	10
831	10
832	21
833	14
834	17
835	11
836	10
837	15
838	13
839	10
840	12
841	10
842	10
843	10
844	15
845	14
846	10
847	15
848	14
849	13
850	16
851	10
852	11
853	10
854	12
855	17
856	21
857	26
858	29
859	21
860	25
861	18
862	25
863	10
864	10
865	10
866	19
867	21
868	16
869	24
870	10
871	11
872	11
873	17
874	10
875	14
876	11
877	14
878	19
879	15
880	10
881	16
882	21
883	18
884	16
885	10
886	12
887	13
888	10
889	17
890	13
891	14
892	13
893	20
894	21
895	15
896	13
897	14
898	12
899	15
900	23
901	11
902	13
903	10
904	13
905	10
906	10
907	10
908	14
909	11
910	13
911	10
912	10
913	10
914	16
915	17
916	13
917	21
918	21
919	20
920	18
921	14
922	22
923	15
924	30
925	20
926	14
927	13
928	19
929	12
930	12
931	12
932	10
933	14
934	14
935	19
936	10
937	13
938	28
939	19
940	16
941	21
942	12
943	13
944	21
945	11
946	17
947	17
948	10
949	12
950	12
951	15
952	20
953	20
954	36
955	24
956	16
957	10
958	16
959	18
960	20
961	21
962	11
963	14
964	14
965	16
966	10
967	11
968	11
969	21
970	10
971	11
972	16
973	14
974	25
975	18
976	12
977	13
978	11
979	31
980	11
981	25
982	23
983	25
984	14
985	20
986	13
987	19
988	23
989	11
990	11
991	21
992	19
993	17
994	16
995	12
996	10
997	11
998	10
999	17
1000	18
1001	10
1002	11
1003	13
1004	11
1005	10
1006	14
1007	14
1008	12
1009	24
1010	13
1011	10
1012	10
1013	21
1014	10
1015	18
1016	13
1017	17
1018	15
1019	13
1020	18
1021	11
1022	21
1023	13
1024	15
1025	13
1026	16
1027	18
1028	12
1029	16
1030	10
1031	15
1032	13
1033	15
1034	10
1035	24
1036	11
1037	19
1038	14
1039	13
1040	14
1041	12
1042	12
1043	22
1044	13
1045	12
1046	15
1047	10
1048	13
1049	27
1050	11
1051	14
1052	13
1053	17
1054	14
1055	11
1056	21
1057	14
1058	11
1059	13
1060	18
1061	10
1062	13
1063	35
1064	10
1065	19
1066	23
1067	12
1068	11
1069	20
1070	10
1071	13
1072	14
1073	22
1074	18
1075	23
1076	10
1077	10
1078	10
1079	10
1080	16
1081	15
1082	18
1083	14
1084	13
1085	15
1086	14
1087	17
1088	27
1089	15
1090	23
1091	18
1092	19
1093	15
1094	15
1095	17
1096	14
1097	14
1098	13
1099	12
1100	10
1101	10
1102	23
1103	13
1104	25
1105	14
1106	11
1107	14
1108	11
1109	25
1110	13
1111	16
1112	11
1113	10
1114	10
1115	10
1116	13
1117	24
1118	10
1119	12
1120	18
1121	10
1122	16
1123	25
1124	19
1125	18
1126	12
1127	24
1128	13
1129	15
1130	11
1131	11
1132	13
1133	12
1134	21
1135	21
1136	13
1137	15
1138	29
1139	15
1140	13
1141	23
1142	19
1143	16
1144	20
1145	25
1146	17
1147	12
1148	20
1149	10
1150	10
1151	18
1152	18
1153	20
1154	14
1155	13
1156	10
1157	17
1158	25
1159	23
1160	14
1161	14
1162	11
1163	24
1164	17
1165	16
1166	13
1167	26
1168	19
1169	11
1170	12
1171	25
1172	14
1173	15
1174	12
1175	15
1176	12
1177	19
1178	11
1179	13
1180	33
1181	13
1182	10
1183	17
1184	13
1185	18
1186	14
1187	10
1188	10
1189	21
1190	15
1191	11
1192	13
1193	11
1194	11
1195	17
1196	14
1197	12
1198	15
1199	18
1200	23
1201	12
1202	14
1203	19
1204	16
1205	14
1206	10
1207	14
1208	11
1209	11
1210	15
1211	16
1212	10
1213	19
1214	16
1215	15
1216	16
1217	11
1218	16
1219	10
1220	10
1221	10
1222	10
1223	10
1224	12
1225	15
1226	16
1227	23
1228	14
1229	17
1230	12
1231	23
1232	10
1233	30
1234	18
1235	23
1236	18
1237	21
1238	20
1239	25
1240	25
1241	13
1242	19
1243	10
1244	12
1245	16
1246	17
1247	10
1248	14
1249	20
1250	13
1251	23
1252	15
1253	10
1254	17
1255	18
1256	12
1257	10
1258	20
1259	16
1260	16
1261	10
1262	15
1263	23
1264	18
1265	19
1266	16
1267	20
1268	20
1269	16
1270	12
1271	21
1272	10
1273	16
1274	19
1275	11
1276	13
1277	15
1278	14
1279	13
1280	11
1281	10
1282	36
1283	35
1284	10
1285	10
1286	20
1287	16
1288	19
1289	15
1290	10
1291	20
1292	16
1293	13
1294	13
1295	19
1296	10
1297	15
1298	15
1299	17
1300	10
1301	12
1302	16
1303	10
1304	17
1305	10
1306	10
1307	21
1308	15
1309	11
1310	10
1311	20
1312	15
1313	19
1314	10
1315	14
1316	20
1317	21
1318	20
1319	14
1320	23
1321	15
1322	20
1323	10
1324	11
1325	11
1326	16
1327	11
1328	16
1329	18
1330	18
1331	15
1332	16
1333	14
1334	21
1335	16
1336	24
1337	13
1338	11
1339	19
1340	11
1341	20
1342	13
1343	12
1344	10
1345	10
1346	14
1347	21
1348	22
1349	10
1350	17
1351	10
1352	25
1353	11
1354	12
1355	10
1356	15
1357	20
1358	15
1359	21
1360	28
1361	13
1362	10
1363	11
1364	16
1365	16
1366	15
1367	10
1368	12
1369	10
1370	11
1371	18
1372	10
1373	18
1374	15
1375	10
1376	22
1377	24
1378	29
1379	16
1380	10
1381	21
1382	12
1383	13
1384	16
1385	18
1386	13
1387	11
1388	19
1389	19
1390	10
1391	11
1392	32
1393	30
1394	20
1395	11
1396	10
1397	21
1398	16
1399	14
1400	16
1401	10
1402	14
1403	14
1404	19
1405	12
1406	10
1407	16
1408	14
1409	16
1410	10
1411	23
1412	16
1413	18
1414	10
1415	12
1416	16
1417	17
1418	24
1419	16
1420	12
1421	18
1422	15
1423	15
1424	12
1425	17
1426	13
1427	10
1428	14
1429	22
1430	16
1431	10
1432	14
1433	10
1434	11
1435	17
1436	23
1437	12
1438	13
1439	17
1440	19
1441	15
1442	18
1443	17
1444	21
1445	11
1446	14
1447	11
1448	10
1449	12
1450	18
1451	13
1452	10
1453	17
1454	14
1455	21
1456	10
1457	17
1458	10
1459	15
1460	10
1461	18
1462	21
1463	10
1464	16
1465	10
1466	10
1467	23
1468	10
1469	10
1470	12
1471	17
1472	16
1473	15
1474	14
1475	15
1476	16
1477	18
1478	10
1479	16
1480	16
1481	29
1482	10
1483	13
1484	15
1485	10
1486	13
1487	23
1488	19
1489	12
1490	14
1491	23
1492	10
1493	14
1494	14
1495	10
1496	16
1497	14
1498	13
1499	23
1500	10
1501	11
1502	16
1503	14
1504	12
1505	10
1506	16
1507	12
1508	11
1509	16
1510	12
1511	19
1512	20
1513	13
1514	12
1515	20
1516	10
1517	21
1518	10
1519	10
1520	10
1521	19
1522	16
1523	12
1524	14
1525	12
1526	14
1527	16
1528	15
1529	13
1530	21
1531	13
1532	12
1533	19
1534	18
1535	10
1536	10
1537	15
1538	27
1539	15
1540	10
1541	20
1542	14
1543	21
1544	10
1545	15
1546	17
1547	10
1548	17
1549	10
1550	10
1551	15
1552	10
1553	13
1554	19
1555	18
1556	20
1557	13
1558	17
1559	15
1560	16
1561	28
1562	30
1563	16
1564	18
1565	12
1566	16
1567	17
1568	12
1569	14
1570	16
1571	10
1572	14
1573	12
1574	21
1575	10
1576	14
1577	24
1578	17
1579	12
1580	10
1581	19
1582	13
1583	14
1584	10
1585	11
1586	12
1587	19
1588	12
1589	12
1590	20
1591	15
1592	16
1593	13
1594	11
1595	13
1596	16
1597	18
1598	12
1599	10
1600	12
1601	10
1602	18
1603	19
1604	21
1605	10
1606	11
1607	18
1608	18
1609	13
1610	12
1611	10
1612	19
1613	23
1614	15
1615	28
1616	14
1617	18
1618	28
1619	11
1620	22
1621	11
1622	12
1623	13
1624	18
1625	15
1626	13
1627	12
1628	10
1629	11
1630	19
1631	16
1632	25
1633	15
1634	24
1635	19
1636	11
1637	16
1638	19
1639	13
1640	10
1641	14
1642	17
1643	10
1644	12
1645	13
1646	18
1647	15
1648	15
1649	18
1650	13
1651	11
1652	24
1653	11
1654	17
1655	22
1656	17
1657	15
1658	14
1659	13
1660	18
1661	15
1662	15
1663	11
1664	14
1665	25
1666	12
1667	10
1668	17
1669	18
1670	16
1671	17
1672	17
1673	10
1674	10
1675	10
1676	10
1677	19
1678	11
1679	10
1680	28
1681	11
1682	16
1683	22
1684	11
1685	10
1686	10
1687	11
1688	15
1689	14
1690	14
1691	11
1692	14
1693	10
1694	27
1695	17
1696	14
1697	12
1698	12
1699	13
1700	15
1701	22
1702	12
1703	15
1704	11
1705	12
1706	25
1707	10
1708	18
1709	17
1710	26
1711	16
1712	20
1713	10
1714	10
1715	10
1716	10
1717	10
1718	11
1719	21
1720	17
1721	13
1722	16
1723	12
1724	13
1725	30
1726	13
1727	10
1728	15
1729	16
1730	15
1731	17
1732	10
1733	13
1734	23
1735	12
1736	16
1737	21
1738	17
1739	27
1740	12
1741	12
1742	10
1743	11
1744	11
1745	31
1746	14
1747	12
1748	13
1749	29
1750	24
1751	10
1752	13
1753	15
1754	21
1755	10
1756	15
1757	25
1758	17
1759	13
1760	12
1761	12
1762	13
1763	10
1764	27
1765	16
1766	14
1767	16
1768	11
1769	17
1770	13
1771	11
1772	15
1773	16
1774	13
1775	22
1776	12
1777	10
1778	13
1779	15
1780	26
1781	10
1782	14
1783	20
1784	19
1785	14
1786	12
1787	14
1788	13
1789	22
1790	17
1791	12
1792	27
1793	10
1794	14
1795	12
1796	12
1797	10
1798	16
1799	13
1800	15
1801	23
1802	10
1803	19
1804	22
1805	18
1806	23
1807	16
1808	13
1809	16
1810	25
1811	10
1812	15
1813	10
1814	15
1815	15
1816	13
1817	13
1818	14
1819	15
1820	22
1821	18
1822	10
1823	13
1824	15
1825	12
1826	10
1827	15
1828	22
1829	10
1830	11
1831	11
1832	10
1833	14
1834	17
1835	17
1836	10
1837	16
1838	11
1839	17
1840	12
1841	10
1842	19
1843	23
1844	10
1845	20
1846	11
1847	18
1848	15
1849	12
1850	10
1851	10
1852	22
1853	13
1854	13
1855	23
1856	18
1857	17
1858	10
1859	20
1860	10
1861	19
1862	19
1863	18
1864	17
1865	10
1866	13
1867	21
1868	21
1869	24
1870	24
1871	30
1872	11
1873	10
1874	11
1875	14
1876	12
1877	16
1878	22
1879	10
1880	10
1881	14
1882	18
1883	24
1884	11
1885	11
1886	15
1887	11
1888	18
1889	13
1890	10
1891	14
1892	18
1893	20
1894	14
1895	13
1896	27
1897	18
1898	11
1899	17
1900	15
1901	12
1902	13
1903	23
1904	19
1905	19
1906	21
1907	30
1908	10
1909	15
1910	11
1911	10
1912	12
1913	13
1914	12
1915	15
1916	14
1917	21
1918	12
1919	19
1920	15
1921	23
1922	28
1923	16
1924	16
1925	21
1926	22
1927	13
1928	10
1929	12
1930	23
1931	10
1932	18
1933	16
1934	17
1935	11
1936	11
1937	14
1938	15
1939	10
1940	13
1941	11
1942	16
1943	14
1944	15
1945	13
1946	10
1947	22
1948	14
1949	15
1950	10
1951	20
1952	13
1953	12
1954	10
1955	12
1956	10
1957	15
1958	10
1959	11
1960	18
1961	19
1962	12
1963	10
1964	19
1965	10
1966	16
1967	10
1968	21
1969	10
1970	13
1971	11
1972	14
1973	10
1974	11
1975	19
1976	10
1977	15
1978	18
1979	18
1980	22
1981	13
1982	31
1983	20
1984	17
1985	17
1986	24
1987	19
1988	15
1989	10
1990	18
1991	12
1992	11
1993	10
1994	11
1995	18
1996	19
1997	20
1998	14
1999	20
2000	17
[truncated: 8,000 more rows]
