# Supplementary material for: Generalized method of moments for estimating parameters of stochastic reaction networks
Source: BMC Syst Biol. 2016 Oct 21;10:98. doi: 10.1186/s12918-016-0342-8 (PMC5073941; doi:10.1186/s12918-016-0342-8)
Supplement: Additional file 2 — Matlab code and data. This file contains the Matlab codes and samples which were used to produce the results. (GZ 9349 kb) [file 12918_2016_342_MOESM2_ESM.gz › Data/Exclusive Switch/samples/23/t001.csv]

trajectory	P1	P2
1	32	0
2	35	10
3	0	38
4	0	38
5	4	39
6	0	47
7	0	45
8	1	41
9	0	47
10	0	39
11	34	2
12	35	0
13	24	5
14	33	0
15	0	53
16	33	5
17	34	7
18	11	35
19	32	0
20	31	12
21	17	49
22	0	54
23	0	44
24	8	41
25	40	0
26	24	0
27	0	54
28	3	37
29	0	49
30	0	37
31	0	38
32	4	31
33	31	0
34	26	0
35	0	55
36	36	0
37	40	5
38	31	7
39	35	1
40	28	4
41	8	35
42	6	42
43	3	35
44	6	45
45	26	1
46	0	47
47	0	42
48	29	0
49	23	3
50	9	39
51	3	52
52	0	52
53	0	48
54	0	48
55	21	24
56	38	0
57	1	46
58	40	6
59	2	42
60	0	40
61	41	4
62	28	2
63	31	2
64	33	2
65	30	0
66	3	38
67	0	52
68	0	42
69	33	0
70	0	58
71	27	0
72	41	0
73	34	2
74	0	41
75	29	5
76	30	9
77	40	0
78	33	0
79	0	52
80	0	35
81	5	43
82	26	10
83	23	0
84	0	39
85	0	58
86	30	5
87	5	37
88	34	0
89	0	44
90	24	0
91	2	52
92	35	0
93	35	0
94	24	0
95	0	48
96	3	44
97	32	5
98	28	0
99	8	36
100	26	0
101	31	6
102	32	0
103	2	45
104	0	45
105	0	63
106	3	50
107	32	2
108	0	51
109	6	42
110	31	4
111	38	7
112	29	0
113	9	42
114	0	40
115	0	50
116	30	0
117	0	47
118	4	37
119	38	0
120	28	6
121	21	1
122	0	59
123	1	56
124	32	0
125	32	0
126	5	45
127	20	0
128	0	47
129	36	6
130	0	38
131	1	50
132	38	7
133	0	52
134	0	42
135	34	8
136	0	38
137	39	0
138	21	0
139	29	0
140	2	41
141	0	45
142	41	3
143	0	38
144	23	0
145	0	36
146	27	0
147	37	0
148	0	39
149	27	4
150	0	48
151	36	2
152	0	40
153	22	0
154	30	9
155	0	46
156	31	4
157	25	20
158	30	2
159	32	0
160	0	38
161	0	50
162	3	37
163	0	41
164	29	3
165	0	42
166	34	0
167	43	0
168	0	41
169	2	46
170	0	50
171	54	8
172	35	8
173	29	14
174	50	5
175	38	3
176	0	34
177	0	51
178	0	36
179	0	44
180	0	56
181	36	0
182	33	0
183	15	11
184	41	0
185	0	45
186	0	45
187	13	35
188	7	46
189	0	40
190	29	0
191	4	45
192	36	17
193	26	0
194	33	0
195	0	40
196	0	52
197	7	34
198	40	7
199	3	46
200	3	41
201	40	0
202	38	0
203	0	41
204	8	33
205	4	36
206	38	0
207	29	12
208	0	45
209	31	0
210	32	0
211	32	0
212	31	9
213	19	18
214	39	4
215	35	2
216	36	0
217	26	18
218	38	7
219	24	8
220	34	3
221	1	41
222	27	0
223	40	0
224	3	44
225	3	42
226	1	56
227	0	39
228	39	0
229	8	46
230	0	46
231	0	44
232	16	28
233	35	0
234	0	59
235	35	10
236	34	9
237	33	8
238	2	40
239	35	0
240	0	40
241	26	7
242	0	50
243	23	0
244	36	0
245	0	38
246	27	0
247	34	0
248	0	55
249	0	41
250	39	0
251	1	37
252	23	13
253	25	5
254	0	39
255	0	64
256	0	46
257	7	39
258	28	17
259	0	37
260	4	51
261	27	3
262	6	42
263	30	7
264	0	41
265	26	10
266	33	8
267	32	0
268	0	41
269	0	43
270	27	6
271	27	7
272	0	45
273	24	0
274	1	42
275	36	0
276	6	41
277	1	52
278	26	12
279	26	16
280	4	42
281	0	46
282	4	48
283	34	4
284	0	43
285	0	45
286	41	1
287	33	3
288	3	54
289	0	42
290	3	47
291	30	0
292	5	36
293	1	51
294	2	43
295	29	0
296	0	40
297	43	12
298	4	44
299	0	47
300	38	0
301	28	19
302	25	1
303	29	30
304	0	47
305	6	52
306	0	44
307	9	38
308	33	0
309	6	47
310	30	3
311	9	35
312	0	43
313	31	0
314	17	0
315	34	2
316	39	0
317	36	0
318	33	2
319	33	8
320	35	6
321	0	54
322	0	47
323	0	49
324	38	0
325	35	0
326	29	4
327	25	0
328	2	62
329	24	3
330	34	1
331	18	29
332	35	0
333	0	42
334	0	49
335	23	0
336	29	1
337	26	0
338	1	34
339	0	40
340	32	2
341	7	50
342	31	0
343	1	48
344	40	0
345	0	47
346	30	0
347	30	5
348	0	41
349	5	47
350	43	7
351	25	0
352	0	38
353	0	57
354	1	47
355	0	42
356	3	42
357	30	7
358	23	9
359	2	43
360	44	0
361	30	0
362	28	5
363	33	3
364	22	2
365	31	3
366	27	14
367	0	41
368	33	3
369	33	0
370	6	39
371	0	41
372	0	36
373	17	18
374	42	2
375	0	46
376	9	39
377	6	46
378	0	60
379	32	0
380	31	0
381	37	11
382	0	44
383	32	7
384	31	2
385	33	0
386	31	3
387	7	50
388	34	0
389	1	42
390	5	48
391	0	37
392	0	52
393	34	13
394	0	48
395	28	4
396	0	48
397	36	11
398	25	0
399	7	51
400	36	1
401	37	0
402	31	0
403	33	3
404	32	8
405	0	45
406	0	41
407	0	38
408	29	3
409	43	2
410	0	51
411	0	46
412	33	7
413	0	62
414	10	55
415	26	0
416	0	46
417	29	0
418	36	1
419	0	47
420	34	0
421	38	0
422	27	0
423	6	43
424	28	2
425	6	30
426	41	15
427	0	52
428	34	5
429	42	14
430	0	37
431	21	21
432	36	0
433	3	53
434	0	44
435	0	33
436	15	26
437	0	48
438	36	9
439	31	7
440	0	43
441	29	20
442	8	44
443	32	1
444	0	35
445	37	0
446	31	0
447	32	10
448	27	0
449	43	5
450	6	35
451	37	11
452	30	0
453	40	0
454	0	56
455	39	1
456	0	50
457	0	44
458	23	8
459	34	0
460	46	3
461	32	0
462	44	0
463	28	0
464	38	0
465	20	17
466	10	31
467	0	46
468	0	54
469	35	1
470	1	44
471	35	0
472	40	0
473	31	9
474	37	0
475	0	42
476	0	40
477	2	55
478	1	47
479	0	46
480	22	0
481	6	47
482	36	0
483	33	2
484	0	37
485	0	44
486	35	4
487	31	1
488	0	59
489	34	0
490	36	0
491	33	9
492	22	19
493	1	48
494	27	0
495	2	39
496	34	0
497	40	0
498	4	46
499	32	0
500	9	40
501	8	42
502	35	0
503	33	0
504	30	0
505	0	40
506	25	0
507	0	45
508	0	46
509	13	34
510	20	35
511	0	46
512	0	35
513	41	8
514	0	42
515	0	48
516	3	48
517	0	48
518	0	47
519	6	46
520	37	14
521	0	53
522	34	7
523	38	2
524	5	57
525	32	0
526	48	3
527	41	2
528	10	43
529	5	36
530	0	37
531	29	0
532	29	2
533	35	0
534	35	2
535	30	7
536	8	35
537	4	41
538	35	7
539	26	0
540	2	39
541	35	1
542	2	46
543	40	12
544	36	8
545	21	9
546	30	2
547	26	0
548	38	1
549	0	50
550	33	15
551	35	6
552	0	31
553	31	0
554	40	0
555	32	10
556	32	5
557	41	0
558	27	5
559	30	0
560	30	21
561	0	37
562	36	3
563	0	43
564	39	0
565	2	37
566	33	12
567	23	44
568	1	43
569	43	0
570	33	0
571	25	0
572	0	41
573	17	48
574	0	46
575	27	0
576	38	0
577	36	0
578	28	16
579	6	58
580	15	28
581	22	19
582	29	11
583	2	50
584	2	43
585	0	41
586	0	45
587	37	0
588	24	13
589	30	0
590	5	36
591	37	1
592	0	43
593	4	43
594	30	0
595	0	53
596	29	0
597	0	38
598	39	6
599	31	0
600	33	0
601	0	36
602	6	40
603	3	48
604	40	10
605	29	4
606	3	41
607	43	5
608	33	0
609	44	9
610	0	45
611	2	42
612	37	1
613	33	0
614	11	26
615	0	49
616	34	5
617	30	0
618	0	45
619	3	44
620	34	11
621	38	2
622	0	43
623	0	41
624	26	0
625	0	62
626	27	8
627	0	39
628	29	16
629	27	7
630	29	14
631	0	40
632	35	0
633	0	43
634	29	0
635	39	0
636	37	0
637	34	0
638	0	51
639	0	50
640	1	49
641	34	0
642	3	39
643	30	0
644	0	43
645	4	32
646	1	46
647	38	12
648	6	43
649	39	0
650	1	44
651	5	36
652	0	39
653	35	0
654	0	45
655	47	0
656	0	50
657	42	3
658	0	40
659	40	0
660	35	0
661	6	47
662	29	0
663	29	5
664	35	0
665	0	33
666	0	38
667	10	31
668	37	0
669	0	43
670	38	0
671	24	0
672	0	46
673	39	7
674	29	21
675	0	46
676	2	48
677	28	0
678	0	37
679	25	8
680	0	43
681	29	11
682	42	11
683	30	0
684	40	0
685	0	48
686	0	52
687	42	0
688	15	31
689	46	0
690	32	5
691	32	7
692	0	48
693	0	44
694	27	0
695	29	0
696	29	0
697	38	0
698	5	48
699	41	0
700	26	0
701	0	29
702	29	0
703	29	2
704	0	46
705	0	44
706	0	47
707	19	19
708	3	39
709	0	44
710	0	42
711	0	39
712	0	35
713	33	0
714	21	14
715	22	0
716	0	45
717	37	15
718	0	41
719	0	52
720	30	3
721	0	45
722	37	1
723	6	39
724	5	41
725	33	7
726	25	2
727	35	0
728	7	33
729	0	46
730	2	45
731	0	44
732	5	43
733	14	37
734	28	0
735	37	1
736	2	46
737	35	0
738	0	48
739	37	18
740	3	44
741	4	27
742	23	0
743	35	0
744	39	0
745	3	54
746	31	2
747	3	36
748	0	38
749	5	36
750	38	5
751	35	10
752	0	46
753	28	9
754	39	0
755	0	47
756	0	42
757	0	46
758	0	47
759	42	13
760	32	0
761	35	8
762	3	51
763	27	0
764	27	3
765	45	2
766	25	0
767	35	0
768	0	37
769	2	39
770	29	0
771	37	4
772	34	0
773	29	0
774	31	6
775	28	3
776	28	0
777	33	7
778	22	0
779	45	0
780	41	2
781	35	10
782	36	13
783	9	31
784	33	3
785	42	0
786	25	4
787	29	0
788	5	53
789	28	2
790	0	31
791	0	44
792	2	45
793	0	43
794	32	1
795	2	50
796	42	0
797	27	15
798	8	52
799	0	47
800	39	0
801	7	41
802	0	47
803	1	34
804	28	12
805	32	0
806	36	15
807	6	41
808	33	2
809	25	20
810	0	46
811	6	52
812	4	49
813	0	56
814	31	0
815	28	0
816	0	54
817	0	45
818	4	35
819	37	2
820	4	51
821	0	30
822	0	41
823	26	0
824	39	0
825	4	48
826	1	55
827	3	44
828	29	11
829	0	34
830	36	0
831	28	0
832	3	49
833	26	7
834	2	41
835	5	42
836	38	0
837	3	41
838	5	45
839	1	41
840	5	62
841	34	7
842	8	30
843	41	0
844	18	33
845	0	53
846	6	36
847	18	19
848	3	24
849	31	0
850	27	0
851	35	0
852	29	3
853	28	0
854	19	22
855	4	48
856	0	37
857	34	0
858	0	41
859	33	6
860	43	0
861	0	50
862	25	1
863	24	0
864	21	25
865	0	40
866	1	38
867	32	0
868	5	44
869	0	50
870	0	47
871	3	35
872	0	55
873	42	1
874	29	0
875	37	0
876	35	0
877	0	45
878	0	42
879	0	56
880	25	0
881	1	43
882	29	0
883	0	49
884	3	40
885	43	0
886	32	4
887	29	15
888	29	3
889	4	45
890	26	0
891	31	0
892	3	56
893	0	40
894	11	35
895	0	42
896	27	11
897	32	0
898	9	57
899	0	49
900	32	4
901	27	12
902	29	0
903	22	4
904	28	7
905	36	4
906	10	37
907	0	43
908	2	36
909	4	47
910	35	7
911	30	0
912	30	15
913	30	0
914	34	0
915	31	0
916	6	65
917	3	27
918	0	60
919	40	0
920	0	37
921	36	0
922	26	24
923	28	0
924	0	59
925	0	47
926	40	0
927	29	0
928	28	0
929	27	10
930	34	0
931	0	37
932	38	10
933	0	49
934	0	46
935	24	29
936	29	0
937	25	5
938	5	46
939	33	0
940	4	41
941	26	5
942	37	7
943	35	4
944	33	6
945	0	42
946	28	8
947	31	11
948	3	42
949	21	0
950	7	41
951	6	44
952	1	50
953	42	0
954	0	37
955	29	0
956	0	41
957	1	49
958	0	41
959	31	20
960	24	0
961	0	40
962	31	2
963	27	1
964	0	33
965	34	0
966	1	59
967	36	6
968	38	10
969	0	43
970	3	45
971	30	0
972	2	44
973	0	51
974	0	50
975	33	0
976	0	29
977	0	40
978	0	32
979	0	53
980	1	35
981	40	0
982	1	46
983	38	4
984	0	35
985	30	8
986	35	1
987	33	0
988	0	45
989	30	1
990	1	30
991	36	5
992	0	36
993	32	0
994	35	6
995	25	0
996	30	0
997	38	0
998	0	51
999	35	2
1000	32	1
1001	1	51
1002	44	0
1003	35	0
1004	3	50
1005	1	44
1006	30	0
1007	35	2
1008	0	32
1009	30	0
1010	6	45
1011	28	3
1012	27	0
1013	25	0
1014	31	15
1015	0	49
1016	37	0
1017	37	9
1018	26	5
1019	3	54
1020	7	38
1021	29	10
1022	6	36
1023	43	15
1024	37	5
1025	0	52
1026	29	0
1027	2	43
1028	25	6
1029	0	46
1030	30	5
1031	5	35
1032	19	25
1033	26	1
1034	33	6
1035	0	48
1036	3	49
1037	0	44
1038	34	0
1039	35	0
1040	33	17
1041	15	31
1042	29	11
1043	32	1
1044	0	37
1045	33	9
1046	0	47
1047	0	42
1048	28	0
1049	0	42
1050	0	52
1051	35	9
1052	25	9
1053	0	46
1054	0	37
1055	35	7
1056	3	46
1057	26	7
1058	8	44
1059	0	43
1060	13	45
1061	4	43
1062	28	8
1063	34	0
1064	28	5
1065	26	0
1066	0	49
1067	0	45
1068	39	0
1069	33	5
1070	46	5
1071	22	0
1072	0	36
1073	30	15
1074	30	0
1075	4	52
1076	0	34
1077	0	46
1078	0	42
1079	0	35
1080	33	0
1081	0	50
1082	24	4
1083	36	0
1084	0	38
1085	5	45
1086	0	47
1087	35	5
1088	42	11
1089	31	1
1090	6	39
1091	0	41
1092	3	44
1093	7	32
1094	0	43
1095	34	5
1096	5	39
1097	28	5
1098	0	45
1099	36	0
1100	21	0
1101	0	49
1102	0	52
1103	34	0
1104	0	40
1105	33	0
1106	3	33
1107	27	0
1108	30	4
1109	45	0
1110	35	0
1111	10	31
1112	10	33
1113	32	4
1114	0	68
1115	2	43
1116	25	0
1117	0	52
1118	0	40
1119	8	43
1120	35	3
1121	0	48
1122	31	0
1123	0	42
1124	34	3
1125	33	0
1126	4	36
1127	46	0
1128	26	11
1129	0	55
1130	23	14
1131	36	10
1132	45	3
1133	26	0
1134	33	7
1135	0	31
1136	32	0
1137	31	13
1138	29	0
1139	1	35
1140	42	0
1141	33	0
1142	37	0
1143	33	3
1144	31	0
1145	31	11
1146	7	43
1147	3	49
1148	33	6
1149	30	0
1150	27	0
1151	28	0
1152	25	0
1153	6	42
1154	2	45
1155	6	43
1156	33	4
1157	32	7
1158	0	43
1159	21	9
1160	3	46
1161	33	3
1162	1	39
1163	0	47
1164	0	37
1165	5	41
1166	0	40
1167	41	0
1168	0	51
1169	6	36
1170	0	51
1171	32	1
1172	32	0
1173	13	49
1174	0	50
1175	51	0
1176	36	0
1177	39	0
1178	7	34
1179	4	43
1180	0	47
1181	0	42
1182	31	0
1183	34	0
1184	18	0
1185	0	46
1186	20	26
1187	0	37
1188	0	38
1189	30	6
1190	29	4
1191	1	35
1192	30	0
1193	4	44
1194	0	41
1195	42	0
1196	29	0
1197	30	2
1198	0	45
1199	30	6
1200	0	41
1201	40	1
1202	34	13
1203	37	0
1204	0	47
1205	41	9
1206	30	18
1207	35	0
1208	3	49
1209	17	28
1210	28	1
1211	29	4
1212	0	42
1213	0	50
1214	0	48
1215	27	0
1216	34	6
1217	4	49
1218	0	30
1219	22	7
1220	35	0
1221	8	49
1222	0	40
1223	22	8
1224	0	33
1225	34	5
1226	0	30
1227	42	2
1228	29	0
1229	38	3
1230	32	12
1231	26	0
1232	0	63
1233	23	9
1234	30	0
1235	31	0
1236	38	0
1237	42	1
1238	0	44
1239	9	44
1240	0	41
1241	0	40
1242	41	0
1243	31	0
1244	37	13
1245	42	4
1246	32	6
1247	44	11
1248	37	8
1249	2	44
1250	34	2
1251	30	2
1252	2	43
1253	0	49
1254	34	11
1255	0	35
1256	36	4
1257	0	56
1258	0	37
1259	25	0
1260	32	0
1261	0	37
1262	38	0
1263	0	53
1264	3	45
1265	31	0
1266	31	10
1267	35	0
1268	33	0
1269	8	45
1270	0	43
1271	28	3
1272	29	0
1273	36	14
1274	2	53
1275	0	44
1276	26	0
1277	34	7
1278	0	50
1279	25	0
1280	0	37
1281	36	16
1282	0	55
1283	12	37
1284	4	52
1285	5	39
1286	33	4
1287	3	48
1288	36	4
1289	0	32
1290	0	53
1291	35	0
1292	28	0
1293	18	6
1294	5	45
1295	3	44
1296	9	43
1297	8	52
1298	0	36
1299	0	35
1300	33	0
1301	35	0
1302	33	0
1303	28	1
1304	0	39
1305	1	41
1306	0	41
1307	33	8
1308	28	0
1309	35	10
1310	29	1
1311	24	3
1312	8	53
1313	2	50
1314	0	34
1315	31	0
1316	0	49
1317	31	8
1318	29	0
1319	5	52
1320	31	5
1321	34	4
1322	32	2
1323	0	63
1324	33	0
1325	32	0
1326	0	41
1327	2	31
1328	0	37
1329	0	47
1330	3	35
1331	34	0
1332	6	40
1333	31	5
1334	0	46
1335	29	0
1336	3	40
1337	4	47
1338	33	6
1339	40	0
1340	3	47
1341	0	44
1342	0	49
1343	44	0
1344	0	50
1345	0	49
1346	1	44
1347	34	0
1348	4	50
1349	33	0
1350	5	48
1351	24	0
1352	0	40
1353	33	8
1354	14	52
1355	21	32
1356	2	60
1357	0	43
1358	9	50
1359	33	0
1360	40	0
1361	34	0
1362	38	7
1363	0	50
1364	0	42
1365	5	45
1366	38	10
1367	42	12
1368	29	0
1369	24	26
1370	0	37
1371	2	37
1372	0	33
1373	0	39
1374	2	56
1375	39	4
1376	42	1
1377	32	0
1378	0	46
1379	32	7
1380	39	0
1381	3	48
1382	38	0
1383	33	0
1384	31	7
1385	40	0
1386	15	22
1387	32	0
1388	0	54
1389	33	7
1390	0	48
1391	0	45
1392	0	41
1393	25	4
1394	3	39
1395	38	0
1396	0	41
1397	0	44
1398	27	18
1399	11	41
1400	0	40
1401	2	49
1402	34	0
1403	1	40
1404	0	38
1405	32	0
1406	31	1
1407	3	29
1408	25	0
1409	0	41
1410	31	10
1411	8	44
1412	33	0
1413	0	41
1414	32	0
1415	0	48
1416	8	33
1417	7	42
1418	1	45
1419	7	52
1420	1	47
1421	43	0
1422	38	3
1423	28	0
1424	38	0
1425	4	56
1426	33	0
1427	28	2
1428	6	49
1429	26	15
1430	31	0
1431	5	40
1432	0	46
1433	32	5
1434	6	48
1435	0	48
1436	0	47
1437	25	5
1438	44	0
1439	27	0
1440	0	56
1441	0	44
1442	28	0
1443	32	0
1444	18	0
1445	42	5
1446	23	18
1447	7	43
1448	32	0
1449	0	53
1450	3	40
1451	32	0
1452	4	52
1453	26	18
1454	0	50
1455	8	37
1456	22	0
1457	5	48
1458	22	2
1459	36	0
1460	28	6
1461	7	44
1462	0	38
1463	36	3
1464	1	48
1465	30	0
1466	32	0
1467	0	45
1468	0	50
1469	36	0
1470	0	43
1471	0	37
1472	0	47
1473	5	42
1474	1	40
1475	50	10
1476	39	0
1477	3	44
1478	22	26
1479	35	0
1480	5	51
1481	29	0
1482	0	54
1483	27	0
1484	35	4
1485	32	10
1486	31	0
1487	43	5
1488	35	5
1489	1	43
1490	1	44
1491	29	11
1492	31	1
1493	2	42
1494	33	11
1495	29	0
1496	0	54
1497	42	6
1498	34	18
1499	5	40
1500	25	0
1501	32	0
1502	0	33
1503	31	0
1504	6	44
1505	0	46
1506	0	43
1507	33	6
1508	40	7
1509	8	43
1510	38	6
1511	0	48
1512	41	0
1513	0	51
1514	0	46
1515	30	0
1516	0	50
1517	27	12
1518	10	33
1519	1	36
1520	4	37
1521	33	0
1522	1	39
1523	34	2
1524	32	3
1525	32	1
1526	39	3
1527	5	43
1528	8	43
1529	0	43
1530	29	0
1531	30	5
1532	0	39
1533	35	0
1534	27	2
1535	33	7
1536	38	0
1537	0	41
1538	24	5
1539	29	0
1540	29	10
1541	1	62
1542	3	47
1543	28	0
1544	1	38
1545	0	42
1546	50	1
1547	31	5
1548	9	42
1549	5	42
1550	7	34
1551	0	35
1552	32	0
1553	40	0
1554	33	15
1555	42	0
1556	11	31
1557	31	0
1558	30	2
1559	36	0
1560	19	0
1561	0	38
1562	0	54
1563	0	50
1564	35	17
1565	0	53
1566	34	10
1567	0	46
1568	0	36
1569	0	47
1570	0	47
1571	33	5
1572	0	53
1573	0	49
1574	6	39
1575	5	38
1576	0	49
1577	35	0
1578	44	0
1579	30	0
1580	2	39
1581	36	0
1582	0	47
1583	7	47
1584	31	0
1585	5	46
1586	32	0
1587	5	41
1588	0	46
1589	0	44
1590	19	3
1591	3	33
1592	42	3
1593	0	30
1594	1	49
1595	40	13
1596	31	1
1597	25	24
1598	0	48
1599	0	49
1600	0	42
1601	0	45
1602	2	35
1603	33	0
1604	7	43
1605	38	0
1606	3	43
1607	1	54
1608	1	41
1609	41	0
1610	15	1
1611	3	44
1612	0	47
1613	35	0
1614	40	11
1615	35	3
1616	25	6
1617	36	0
1618	38	1
1619	38	0
1620	40	2
1621	29	19
1622	31	2
1623	30	0
1624	41	0
1625	31	0
1626	32	0
1627	37	0
1628	0	56
1629	9	36
1630	3	55
1631	0	40
1632	15	46
1633	26	5
1634	37	8
1635	32	2
1636	9	39
1637	0	45
1638	34	3
1639	1	39
1640	12	46
1641	37	0
1642	0	46
1643	0	42
1644	31	0
1645	34	0
1646	0	44
1647	36	0
1648	34	0
1649	33	12
1650	0	43
1651	32	0
1652	12	47
1653	26	3
1654	0	39
1655	10	48
1656	37	0
1657	28	0
1658	11	39
1659	3	39
1660	0	47
1661	26	3
1662	29	0
1663	41	0
1664	0	52
1665	36	3
1666	37	0
1667	27	10
1668	34	7
1669	37	0
1670	1	48
1671	5	41
1672	36	0
1673	38	1
1674	40	11
1675	25	0
1676	0	49
1677	0	46
1678	38	0
1679	36	11
1680	0	48
1681	0	52
1682	35	0
1683	1	45
1684	0	47
1685	33	1
1686	0	45
1687	36	0
1688	35	0
1689	39	0
1690	0	43
1691	42	0
1692	36	12
1693	1	44
1694	29	2
1695	31	6
1696	30	8
1697	31	9
1698	30	2
1699	3	51
1700	23	26
1701	31	0
1702	0	42
1703	0	53
1704	32	0
1705	14	35
1706	52	0
1707	4	46
1708	35	0
1709	34	0
1710	29	7
1711	0	47
1712	1	41
1713	0	56
1714	0	39
1715	30	5
1716	22	13
1717	35	1
1718	10	41
1719	22	0
1720	5	39
1721	35	12
1722	0	46
1723	34	0
1724	37	0
1725	0	48
1726	0	54
1727	0	40
1728	0	47
1729	35	13
1730	0	38
1731	33	2
1732	27	0
1733	30	13
1734	0	44
1735	0	51
1736	10	31
1737	7	38
1738	3	50
1739	25	0
1740	0	52
1741	0	44
1742	34	1
1743	35	0
1744	0	35
1745	9	46
1746	7	53
1747	0	35
1748	0	53
1749	17	39
1750	25	0
1751	0	42
1752	0	34
1753	36	5
1754	0	62
1755	30	0
1756	1	35
1757	31	0
1758	0	45
1759	30	3
1760	1	42
1761	37	0
1762	30	15
1763	22	7
1764	0	44
1765	32	4
1766	0	52
1767	40	3
1768	0	43
1769	11	42
1770	49	0
1771	30	0
1772	43	7
1773	1	46
1774	22	8
1775	13	50
1776	30	6
1777	8	40
1778	35	0
1779	30	6
1780	30	3
1781	2	48
1782	36	0
1783	32	15
1784	27	2
1785	0	50
1786	28	0
1787	34	5
1788	28	1
1789	0	34
1790	0	52
1791	31	0
1792	0	54
1793	0	36
1794	24	9
1795	26	5
1796	32	0
1797	1	44
1798	8	47
1799	0	45
1800	5	41
1801	40	5
1802	35	3
1803	0	34
1804	9	48
1805	0	54
1806	0	56
1807	37	0
1808	0	53
1809	36	0
1810	34	0
1811	2	41
1812	0	47
1813	34	0
1814	33	3
1815	0	52
1816	0	43
1817	40	5
1818	0	41
1819	38	1
1820	25	0
1821	39	0
1822	40	2
1823	30	11
1824	6	42
1825	29	1
1826	35	4
1827	22	6
1828	0	42
1829	0	36
1830	33	8
1831	0	45
1832	0	42
1833	25	8
1834	30	0
1835	41	11
1836	0	38
1837	25	0
1838	8	46
1839	0	36
1840	0	42
1841	33	8
1842	10	57
1843	35	0
1844	43	11
1845	33	8
1846	0	39
1847	8	41
1848	29	0
1849	35	0
1850	1	48
1851	35	7
1852	35	0
1853	0	39
1854	3	42
1855	31	6
1856	34	0
1857	5	36
1858	10	42
1859	25	0
1860	46	0
1861	36	0
1862	37	0
1863	43	0
1864	34	0
1865	23	14
1866	0	43
1867	0	48
1868	4	37
1869	0	43
1870	38	0
1871	31	0
1872	29	0
1873	3	40
1874	29	4
1875	32	0
1876	0	55
1877	0	43
1878	9	40
1879	35	4
1880	0	44
1881	30	0
1882	0	39
1883	32	2
1884	30	7
1885	37	0
1886	0	53
1887	0	37
1888	0	46
1889	0	40
1890	2	38
1891	0	41
1892	43	1
1893	29	13
1894	30	11
1895	38	5
1896	43	0
1897	1	37
1898	22	1
1899	0	45
1900	2	38
1901	32	0
1902	26	13
1903	0	43
1904	30	0
1905	7	58
1906	42	1
1907	36	0
1908	0	42
1909	37	12
1910	0	50
1911	31	7
1912	33	0
1913	0	46
1914	25	0
1915	23	21
1916	32	6
1917	30	1
1918	3	46
1919	25	4
1920	0	37
1921	28	1
1922	26	7
1923	0	40
1924	31	3
1925	0	44
1926	0	50
1927	29	1
1928	43	0
1929	1	43
1930	25	7
1931	0	47
1932	37	3
1933	30	1
1934	2	46
1935	35	6
1936	37	15
1937	1	42
1938	0	46
1939	5	42
1940	31	8
1941	3	45
1942	2	45
1943	0	42
1944	28	8
1945	53	5
1946	0	50
1947	0	47
1948	37	2
1949	46	2
1950	40	10
1951	0	55
1952	35	0
1953	3	32
1954	46	0
1955	35	1
1956	1	47
1957	0	38
1958	14	39
1959	29	0
1960	1	45
1961	36	1
1962	42	7
1963	25	0
1964	17	29
1965	37	8
1966	0	51
1967	0	58
1968	0	49
1969	38	1
1970	31	1
1971	34	10
1972	27	7
1973	3	36
1974	0	51
1975	36	0
1976	5	47
1977	1	45
1978	44	0
1979	3	47
1980	0	36
1981	0	40
1982	27	26
1983	2	38
1984	2	41
1985	0	45
1986	10	53
1987	33	8
1988	24	20
1989	0	53
1990	33	6
1991	34	0
1992	28	11
1993	0	42
1994	32	0
1995	0	40
1996	25	0
1997	25	0
1998	33	2
1999	24	14
[truncated: 8,001 more rows]
