# Supplementary material for: Generalized method of moments for estimating parameters of stochastic reaction networks
Source: BMC Syst Biol. 2016 Oct 21;10:98. doi: 10.1186/s12918-016-0342-8 (PMC5073941; doi:10.1186/s12918-016-0342-8)
Supplement: Additional file 2 — Matlab code and data. This file contains the Matlab codes and samples which were used to produce the results. (GZ 9349 kb) [file 12918_2016_342_MOESM2_ESM.gz › Data/Exclusive Switch/samples/26/t003.csv]

trajectory	P1	P2
1	74	6
2	66	5
3	1	90
4	0	95
5	1	98
6	1	110
7	2	93
8	3	115
9	2	100
10	2	87
11	70	1
12	86	0
13	87	8
14	43	56
15	2	127
16	69	3
17	85	5
18	7	108
19	80	1
20	74	7
21	36	47
22	2	106
23	1	107
24	3	91
25	84	0
26	74	0
27	2	115
28	2	92
29	0	104
30	2	90
31	6	85
32	4	100
33	68	0
34	70	0
35	0	111
36	97	0
37	72	4
38	68	20
39	100	1
40	81	2
41	4	102
42	5	117
43	1	96
44	3	111
45	87	1
46	0	101
47	0	98
48	64	0
49	85	1
50	6	105
51	1	112
52	0	117
53	0	115
54	0	93
55	88	15
56	67	0
57	0	108
58	85	3
59	34	73
60	2	83
61	78	4
62	53	3
63	76	2
64	80	2
65	68	1
66	2	95
67	0	123
68	0	94
69	87	2
70	1	122
71	68	0
72	79	0
73	69	1
74	1	109
75	75	4
76	24	74
77	74	0
78	78	0
79	0	113
80	0	106
81	13	76
82	67	8
83	69	0
84	4	101
85	0	117
86	77	4
87	5	104
88	70	0
89	0	118
90	72	0
91	1	100
92	81	0
93	74	0
94	78	0
95	0	101
96	3	127
97	73	2
98	72	0
99	7	113
100	66	0
101	65	2
102	82	0
103	2	93
104	5	90
105	0	116
106	2	123
107	89	2
108	1	105
109	5	99
110	85	3
111	76	1
112	75	0
113	60	46
114	0	116
115	0	127
116	75	0
117	0	96
118	3	115
119	76	0
120	74	5
121	78	1
122	0	116
123	0	117
124	76	0
125	66	0
126	5	120
127	86	0
128	0	108
129	81	5
130	0	107
131	0	100
132	78	4
133	0	110
134	0	108
135	76	3
136	0	112
137	83	0
138	64	1
139	72	0
140	1	104
141	0	94
142	81	2
143	0	97
144	75	0
145	0	90
146	77	0
147	99	0
148	4	90
149	70	3
150	6	97
151	83	1
152	0	110
153	77	0
154	76	4
155	0	90
156	83	3
157	70	11
158	76	2
159	93	1
160	0	89
161	3	104
162	1	114
163	0	110
164	66	1
165	0	122
166	68	0
167	83	0
168	0	117
169	0	107
170	3	116
171	85	6
172	74	5
173	73	9
174	85	4
175	83	3
176	0	90
177	0	127
178	0	83
179	1	97
180	0	120
181	96	0
182	65	1
183	85	3
184	93	0
185	0	113
186	2	123
187	66	25
188	2	119
189	0	92
190	69	5
191	2	114
192	94	13
193	70	0
194	72	0
195	0	99
196	1	119
197	4	95
198	81	7
199	2	103
200	40	27
201	100	0
202	84	0
203	0	109
204	48	23
205	2	91
206	68	0
207	86	9
208	2	110
209	78	0
210	68	2
211	81	0
212	74	8
213	76	10
214	75	1
215	94	2
216	88	0
217	81	10
218	76	4
219	80	5
220	67	0
221	1	104
222	64	0
223	77	0
224	3	104
225	3	98
226	2	106
227	0	100
228	85	1
229	6	105
230	0	108
231	0	121
232	54	14
233	78	0
234	1	101
235	23	75
236	78	5
237	61	7
238	4	91
239	73	0
240	3	86
241	69	5
242	0	100
243	77	1
244	65	2
245	0	99
246	75	0
247	95	5
248	0	99
249	0	124
250	76	0
251	2	101
252	11	83
253	68	2
254	1	94
255	0	119
256	2	88
257	7	117
258	81	12
259	0	92
260	3	113
261	77	2
262	6	111
263	70	3
264	0	97
265	79	4
266	72	4
267	97	0
268	2	95
269	0	96
270	82	4
271	79	6
272	0	103
273	67	0
274	1	102
275	73	4
276	4	109
277	5	106
278	83	9
279	85	12
280	3	95
281	0	99
282	4	117
283	83	2
284	0	120
285	1	98
286	36	58
287	91	1
288	3	114
289	0	105
290	2	112
291	76	0
292	6	87
293	0	107
294	21	78
295	75	0
296	2	92
297	88	12
298	4	87
299	0	97
300	96	0
301	65	11
302	68	1
303	88	20
304	0	115
305	4	117
306	0	107
307	3	87
308	92	0
309	5	109
310	74	4
311	14	115
312	0	108
313	74	0
314	58	0
315	76	1
316	92	2
317	77	3
318	43	42
319	73	6
320	72	3
321	0	114
322	0	122
323	0	106
324	79	0
325	83	0
326	80	3
327	90	0
328	2	110
329	65	4
330	69	0
331	46	33
332	73	0
333	0	123
334	0	85
335	64	0
336	81	1
337	86	0
338	4	111
339	0	110
340	73	1
341	4	107
342	72	0
343	0	95
344	74	2
345	0	98
346	74	0
347	76	5
348	0	92
349	2	109
350	91	4
351	83	0
352	0	95
353	0	94
354	1	105
355	0	81
356	3	91
357	30	81
358	73	7
359	2	101
360	91	0
361	85	2
362	75	2
363	82	1
364	66	1
365	78	0
366	77	6
367	0	98
368	83	2
369	67	1
370	3	102
371	1	94
372	1	104
373	66	12
374	90	1
375	0	100
376	2	90
377	1	113
378	1	121
379	88	2
380	71	0
381	85	3
382	0	90
383	78	5
384	80	1
385	80	0
386	81	1
387	4	102
388	79	0
389	1	102
390	15	111
391	2	97
392	0	109
393	63	12
394	0	96
395	76	4
396	7	105
397	79	5
398	79	2
399	8	105
400	63	0
401	94	0
402	75	0
403	82	2
404	78	4
405	0	98
406	0	102
407	0	95
408	79	2
409	81	1
410	0	108
411	0	102
412	81	4
413	0	118
414	7	131
415	73	0
416	0	96
417	84	0
418	85	0
419	0	110
420	82	1
421	81	0
422	68	7
423	3	106
424	83	1
425	5	106
426	98	8
427	0	118
428	73	4
429	99	9
430	0	93
431	74	15
432	91	2
433	2	107
434	4	98
435	0	102
436	47	54
437	1	121
438	74	3
439	81	8
440	0	115
441	86	14
442	2	94
443	89	1
444	57	33
445	90	0
446	81	1
447	73	4
448	85	2
449	87	3
450	3	110
451	82	5
452	78	0
453	84	0
454	0	106
455	76	0
456	0	96
457	54	29
458	68	4
459	65	0
460	96	1
461	72	2
462	85	2
463	61	0
464	78	0
465	75	11
466	7	88
467	0	109
468	0	103
469	77	4
470	1	114
471	71	0
472	91	0
473	70	7
474	67	4
475	1	97
476	0	108
477	3	119
478	1	110
479	0	109
480	77	0
481	1	95
482	83	2
483	84	2
484	0	90
485	0	105
486	75	4
487	74	1
488	0	100
489	76	0
490	68	0
491	73	4
492	64	13
493	0	113
494	71	1
495	1	113
496	85	1
497	82	2
498	2	120
499	71	0
500	40	66
501	7	112
502	84	0
503	81	0
504	88	0
505	0	110
506	77	2
507	0	103
508	0	98
509	54	34
510	13	111
511	0	108
512	0	106
513	90	4
514	0	110
515	0	114
516	1	88
517	0	98
518	0	104
519	5	126
520	94	12
521	0	112
522	77	4
523	86	2
524	2	120
525	71	2
526	101	3
527	92	2
528	9	110
529	5	104
530	0	94
531	95	1
532	69	3
533	81	0
534	71	2
535	68	4
536	58	27
537	3	103
538	88	4
539	106	0
540	1	103
541	79	0
542	60	33
543	89	9
544	87	7
545	63	5
546	72	2
547	66	1
548	78	0
549	1	107
550	92	15
551	80	5
552	0	76
553	69	0
554	95	0
555	87	7
556	75	4
557	74	0
558	68	5
559	78	0
560	71	14
561	0	111
562	88	2
563	0	97
564	73	2
565	2	113
566	88	10
567	11	120
568	1	109
569	76	0
570	88	0
571	73	1
572	26	65
573	12	113
574	0	94
575	81	0
576	86	0
577	90	1
578	82	12
579	4	113
580	13	90
581	57	10
582	85	6
583	2	101
584	2	100
585	1	102
586	0	110
587	85	1
588	15	90
589	74	0
590	0	103
591	91	0
592	0	105
593	38	50
594	86	0
595	0	115
596	82	0
597	0	112
598	78	3
599	66	0
600	78	0
601	0	98
602	5	106
603	1	104
604	89	6
605	71	3
606	3	110
607	82	3
608	83	0
609	89	7
610	13	73
611	2	94
612	87	1
613	78	0
614	65	19
615	0	106
616	77	3
617	86	0
618	0	115
619	3	117
620	69	5
621	86	3
622	1	107
623	0	92
624	92	3
625	1	115
626	70	3
627	2	103
628	82	4
629	82	5
630	83	26
631	0	90
632	92	0
633	0	99
634	76	0
635	76	0
636	94	0
637	88	0
638	0	107
639	4	108
640	0	109
641	74	0
642	2	115
643	80	0
644	1	81
645	2	105
646	0	113
647	70	8
648	55	30
649	77	0
650	52	48
651	5	108
652	0	103
653	82	1
654	1	105
655	85	0
656	0	115
657	88	3
658	0	97
659	79	1
660	74	1
661	3	100
662	67	5
663	80	5
664	89	0
665	0	104
666	0	97
667	35	55
668	87	0
669	0	115
670	80	2
671	62	1
672	0	100
673	80	4
674	38	77
675	0	109
676	1	100
677	81	0
678	0	113
679	77	7
680	0	107
681	77	8
682	87	7
683	77	0
684	84	0
685	0	108
686	0	112
687	86	0
688	68	17
689	86	0
690	95	4
691	76	3
692	0	101
693	0	104
694	70	1
695	86	1
696	81	1
697	77	1
698	4	106
699	84	0
700	66	0
701	0	102
702	69	3
703	73	4
704	0	95
705	1	106
706	0	105
707	45	28
708	3	89
709	0	109
710	0	104
711	3	126
712	2	99
713	89	0
714	67	10
715	73	0
716	1	101
717	63	38
718	0	112
719	0	103
720	95	2
721	0	115
722	76	0
723	12	94
724	4	104
725	70	6
726	76	2
727	85	4
728	6	107
729	0	108
730	2	111
731	0	110
732	38	71
733	9	106
734	69	3
735	78	1
736	1	128
737	68	0
738	4	104
739	25	79
740	1	84
741	2	80
742	76	0
743	75	1
744	91	0
745	2	117
746	88	2
747	3	105
748	0	102
749	3	106
750	80	2
751	68	7
752	0	120
753	71	8
754	91	0
755	0	105
756	0	91
757	2	106
758	3	88
759	76	8
760	73	0
761	56	5
762	3	108
763	65	0
764	71	2
765	89	4
766	77	1
767	65	0
768	0	102
769	3	119
770	71	0
771	67	5
772	69	0
773	85	0
774	80	4
775	75	1
776	71	0
777	90	5
778	69	0
779	82	0
780	78	1
781	74	7
782	82	7
783	6	97
784	69	0
785	75	0
786	67	2
787	79	0
788	1	108
789	71	2
790	9	87
791	4	103
792	0	95
793	1	87
794	78	2
795	2	104
796	92	3
797	66	11
798	5	138
799	0	90
800	80	0
801	2	114
802	0	109
803	0	99
804	75	9
805	73	0
806	83	7
807	18	77
808	85	1
809	82	13
810	0	112
811	5	107
812	3	102
813	0	127
814	62	0
815	60	0
816	0	126
817	1	111
818	4	105
819	78	0
820	2	101
821	0	108
822	2	117
823	63	0
824	93	0
825	1	101
826	1	123
827	3	101
828	69	10
829	4	92
830	89	0
831	74	0
832	3	99
833	61	10
834	5	99
835	2	103
836	88	0
837	3	101
838	4	100
839	2	110
840	10	95
841	87	4
842	4	98
843	89	0
844	72	24
845	0	122
846	5	102
847	14	111
848	2	98
849	81	0
850	78	0
851	75	0
852	83	5
853	75	0
854	28	83
855	3	88
856	0	92
857	76	2
858	0	117
859	77	3
860	81	2
861	1	109
862	71	1
863	59	0
864	67	11
865	0	99
866	2	99
867	93	0
868	4	119
869	0	116
870	0	106
871	4	101
872	0	121
873	87	0
874	75	1
875	68	3
876	72	0
877	0	118
878	0	90
879	0	107
880	74	0
881	1	94
882	79	0
883	0	98
884	1	112
885	82	0
886	75	4
887	83	16
888	94	1
889	3	105
890	71	0
891	85	0
892	0	123
893	0	105
894	4	93
895	0	100
896	69	5
897	75	2
898	8	102
899	0	107
900	75	2
901	66	5
902	95	0
903	74	5
904	28	60
905	77	2
906	6	106
907	0	111
908	18	84
909	2	103
910	22	101
911	69	0
912	52	56
913	89	0
914	79	0
915	86	0
916	4	125
917	1	94
918	2	143
919	70	0
920	0	118
921	104	0
922	22	80
923	87	0
924	0	118
925	0	116
926	85	1
927	66	0
928	73	0
929	73	5
930	70	1
931	0	114
932	70	6
933	0	99
934	0	116
935	52	33
936	91	0
937	19	64
938	4	111
939	78	0
940	3	103
941	74	6
942	84	4
943	72	2
944	73	4
945	0	109
946	78	7
947	71	16
948	1	97
949	76	0
950	6	92
951	3	85
952	1	106
953	76	0
954	3	93
955	87	0
956	0	100
957	0	98
958	6	92
959	19	86
960	64	15
961	0	125
962	81	2
963	75	1
964	0	87
965	67	0
966	0	113
967	87	4
968	86	6
969	0	111
970	2	92
971	65	0
972	1	110
973	0	119
974	0	92
975	90	1
976	52	29
977	0	96
978	0	91
979	0	113
980	0	104
981	83	0
982	1	106
983	71	2
984	0	102
985	30	73
986	77	1
987	87	0
988	0	111
989	69	1
990	2	105
991	74	3
992	0	88
993	74	5
994	88	4
995	72	8
996	86	1
997	101	0
998	7	117
999	78	3
1000	87	1
1001	5	91
1002	82	0
1003	72	8
1004	4	109
1005	1	108
1006	80	0
1007	73	1
1008	0	108
1009	80	1
1010	9	82
1011	76	7
1012	81	0
1013	69	2
1014	83	7
1015	0	108
1016	84	1
1017	82	4
1018	71	6
1019	2	107
1020	4	87
1021	73	9
1022	23	73
1023	91	10
1024	81	7
1025	1	116
1026	75	0
1027	2	99
1028	95	3
1029	0	102
1030	89	2
1031	3	102
1032	72	21
1033	76	1
1034	79	4
1035	0	109
1036	64	37
1037	3	119
1038	81	1
1039	75	0
1040	92	11
1041	13	96
1042	82	8
1043	78	1
1044	0	101
1045	97	5
1046	0	124
1047	1	102
1048	82	0
1049	0	115
1050	0	111
1051	79	6
1052	69	8
1053	1	113
1054	0	109
1055	81	6
1056	1	117
1057	67	4
1058	6	94
1059	1	90
1060	7	101
1061	3	112
1062	72	12
1063	88	0
1064	81	2
1065	71	0
1066	2	103
1067	0	96
1068	75	0
1069	86	3
1070	91	4
1071	69	0
1072	0	95
1073	22	92
1074	81	1
1075	14	97
1076	1	99
1077	0	105
1078	2	106
1079	0	117
1080	93	0
1081	0	112
1082	65	4
1083	93	0
1084	0	99
1085	5	118
1086	1	99
1087	69	4
1088	74	8
1089	72	1
1090	5	104
1091	3	92
1092	2	89
1093	3	93
1094	0	107
1095	95	3
1096	2	98
1097	79	2
1098	41	55
1099	78	0
1100	67	0
1101	0	108
1102	0	100
1103	78	2
1104	1	110
1105	86	0
1106	42	59
1107	71	1
1108	77	1
1109	87	0
1110	84	0
1111	6	93
1112	60	21
1113	84	2
1114	1	104
1115	0	112
1116	69	4
1117	0	114
1118	0	103
1119	5	100
1120	75	1
1121	0	95
1122	75	0
1123	0	116
1124	80	2
1125	79	0
1126	13	103
1127	75	0
1128	81	9
1129	1	104
1130	70	8
1131	55	6
1132	85	3
1133	24	62
1134	82	7
1135	0	105
1136	78	0
1137	81	9
1138	44	44
1139	0	114
1140	86	0
1141	75	0
1142	84	0
1143	74	2
1144	82	1
1145	80	7
1146	3	115
1147	2	109
1148	77	4
1149	77	0
1150	70	0
1151	66	0
1152	66	0
1153	5	94
1154	2	124
1155	5	125
1156	89	4
1157	78	6
1158	4	124
1159	78	8
1160	2	123
1161	90	0
1162	1	101
1163	0	127
1164	0	77
1165	2	95
1166	0	116
1167	86	1
1168	0	89
1169	48	24
1170	0	125
1171	65	1
1172	79	1
1173	9	120
1174	0	100
1175	91	1
1176	88	0
1177	92	0
1178	7	104
1179	3	114
1180	0	107
1181	0	116
1182	62	1
1183	82	0
1184	64	0
1185	0	115
1186	14	92
1187	0	104
1188	27	56
1189	82	3
1190	61	2
1191	2	102
1192	51	37
1193	2	110
1194	0	105
1195	87	2
1196	77	0
1197	86	3
1198	0	98
1199	87	2
1200	3	92
1201	85	0
1202	93	8
1203	23	79
1204	0	108
1205	89	9
1206	78	11
1207	73	1
1208	4	117
1209	69	13
1210	76	1
1211	89	2
1212	0	104
1213	0	121
1214	0	101
1215	61	3
1216	80	9
1217	2	110
1218	0	83
1219	62	4
1220	86	0
1221	4	95
1222	0	102
1223	75	4
1224	0	96
1225	81	4
1226	0	96
1227	81	1
1228	86	1
1229	84	3
1230	77	9
1231	76	0
1232	0	112
1233	77	6
1234	86	0
1235	81	0
1236	77	0
1237	88	1
1238	0	100
1239	8	109
1240	2	105
1241	1	120
1242	85	0
1243	82	0
1244	72	14
1245	91	6
1246	76	4
1247	83	7
1248	71	6
1249	0	112
1250	68	0
1251	18	88
1252	2	103
1253	0	109
1254	80	8
1255	0	114
1256	84	3
1257	1	109
1258	2	113
1259	64	0
1260	91	0
1261	1	96
1262	64	1
1263	0	123
1264	2	109
1265	71	4
1266	64	8
1267	67	0
1268	77	0
1269	6	104
1270	0	91
1271	84	3
1272	89	0
1273	68	6
1274	1	118
1275	0	95
1276	78	0
1277	76	7
1278	0	103
1279	70	1
1280	0	114
1281	77	14
1282	1	115
1283	12	96
1284	3	98
1285	5	104
1286	77	3
1287	3	110
1288	90	3
1289	0	97
1290	0	100
1291	70	0
1292	64	1
1293	71	4
1294	4	97
1295	59	22
1296	48	48
1297	7	86
1298	3	90
1299	0	83
1300	68	0
1301	80	0
1302	69	2
1303	86	0
1304	0	97
1305	2	107
1306	1	102
1307	79	4
1308	94	0
1309	76	7
1310	79	1
1311	69	3
1312	5	122
1313	1	128
1314	0	111
1315	80	0
1316	3	130
1317	71	19
1318	82	0
1319	4	122
1320	86	5
1321	73	4
1322	89	2
1323	0	110
1324	83	0
1325	68	0
1326	0	111
1327	2	110
1328	0	109
1329	2	112
1330	3	97
1331	89	2
1332	6	93
1333	76	3
1334	0	96
1335	71	0
1336	1	94
1337	4	94
1338	84	5
1339	76	0
1340	3	102
1341	0	99
1342	0	121
1343	76	1
1344	0	117
1345	0	114
1346	1	93
1347	66	0
1348	3	110
1349	82	0
1350	4	108
1351	77	0
1352	3	88
1353	97	4
1354	6	118
1355	49	43
1356	1	132
1357	2	93
1358	5	113
1359	77	0
1360	91	0
1361	92	0
1362	84	9
1363	2	110
1364	0	97
1365	3	103
1366	87	6
1367	90	7
1368	70	8
1369	11	87
1370	0	114
1371	3	92
1372	0	93
1373	65	36
1374	0	127
1375	35	64
1376	82	0
1377	81	3
1378	0	98
1379	81	6
1380	79	0
1381	1	114
1382	74	0
1383	83	0
1384	83	4
1385	81	1
1386	9	91
1387	88	3
1388	2	117
1389	84	6
1390	1	93
1391	2	116
1392	0	96
1393	68	2
1394	2	101
1395	79	0
1396	0	120
1397	0	100
1398	74	13
1399	8	104
1400	0	85
1401	0	97
1402	76	2
1403	3	102
1404	1	97
1405	83	2
1406	73	1
1407	1	99
1408	76	0
1409	0	108
1410	75	7
1411	5	104
1412	71	0
1413	0	107
1414	91	0
1415	0	103
1416	5	87
1417	6	119
1418	1	104
1419	7	111
1420	0	102
1421	79	0
1422	89	2
1423	66	0
1424	89	0
1425	4	113
1426	65	0
1427	81	2
1428	4	103
1429	65	7
1430	77	3
1431	2	107
1432	0	120
1433	81	1
1434	2	116
1435	0	114
1436	0	121
1437	68	5
1438	82	0
1439	82	0
1440	0	117
1441	0	106
1442	71	6
1443	74	1
1444	69	9
1445	76	2
1446	66	8
1447	4	103
1448	77	1
1449	2	128
1450	2	96
1451	71	2
1452	4	118
1453	66	10
1454	0	112
1455	5	102
1456	69	0
1457	26	75
1458	82	2
1459	82	0
1460	91	3
1461	8	100
1462	2	99
1463	89	2
1464	1	106
1465	72	0
1466	97	0
1467	0	96
1468	0	110
1469	76	0
1470	0	98
1471	1	90
1472	0	109
1473	6	93
1474	5	107
1475	92	5
1476	81	0
1477	1	97
1478	47	34
1479	75	0
1480	1	102
1481	81	1
1482	1	120
1483	73	0
1484	73	5
1485	79	9
1486	63	0
1487	72	4
1488	84	2
1489	0	106
1490	1	95
1491	71	10
1492	64	1
1493	2	116
1494	86	6
1495	61	0
1496	0	114
1497	77	3
1498	80	13
1499	29	49
1500	80	0
1501	82	0
1502	0	97
1503	82	0
1504	6	112
1505	0	107
1506	2	103
1507	84	8
1508	80	7
1509	5	109
1510	77	2
1511	0	117
1512	85	0
1513	2	131
1514	0	105
1515	68	2
1516	2	115
1517	68	7
1518	9	95
1519	7	92
1520	4	110
1521	90	0
1522	2	90
1523	82	1
1524	77	2
1525	68	2
1526	92	5
1527	2	100
1528	4	105
1529	1	101
1530	74	0
1531	81	5
1532	0	91
1533	76	0
1534	73	2
1535	84	3
1536	67	0
1537	0	102
1538	77	4
1539	80	1
1540	79	6
1541	0	134
1542	2	111
1543	74	1
1544	0	97
1545	0	93
1546	50	51
1547	74	6
1548	7	105
1549	3	112
1550	4	97
1551	0	85
1552	88	0
1553	91	1
1554	44	59
1555	107	0
1556	8	112
1557	72	0
1558	77	1
1559	87	0
1560	67	1
1561	0	99
1562	0	114
1563	13	77
1564	94	12
1565	0	101
1566	69	5
1567	0	117
1568	0	95
1569	1	107
1570	0	118
1571	66	32
1572	2	133
1573	0	114
1574	4	113
1575	8	118
1576	3	95
1577	71	2
1578	89	0
1579	85	0
1580	2	81
1581	90	1
1582	0	108
1583	50	41
1584	89	0
1585	3	113
1586	77	2
1587	47	22
1588	0	115
1589	3	88
1590	57	2
1591	1	95
1592	92	2
1593	0	99
1594	0	110
1595	87	9
1596	75	1
1597	20	117
1598	0	115
1599	1	101
1600	0	103
1601	0	106
1602	2	95
1603	94	0
1604	5	92
1605	76	2
1606	2	89
1607	1	115
1608	0	123
1609	79	0
1610	68	0
1611	2	90
1612	1	92
1613	85	0
1614	89	7
1615	84	2
1616	69	2
1617	67	0
1618	72	2
1619	84	1
1620	89	1
1621	78	45
1622	83	2
1623	103	0
1624	82	0
1625	88	0
1626	74	2
1627	96	0
1628	0	118
1629	4	95
1630	2	101
1631	0	105
1632	8	95
1633	80	3
1634	83	7
1635	89	2
1636	7	92
1637	6	113
1638	91	3
1639	1	123
1640	8	112
1641	91	1
1642	0	113
1643	0	106
1644	62	0
1645	69	0
1646	0	104
1647	69	1
1648	95	0
1649	80	4
1650	1	103
1651	72	0
1652	7	121
1653	69	1
1654	1	84
1655	8	101
1656	83	0
1657	78	0
1658	46	15
1659	2	102
1660	0	116
1661	84	2
1662	77	0
1663	75	0
1664	0	112
1665	98	3
1666	78	0
1667	72	6
1668	67	7
1669	77	0
1670	0	105
1671	2	112
1672	74	1
1673	67	1
1674	65	8
1675	73	0
1676	0	102
1677	0	99
1678	80	0
1679	80	6
1680	3	101
1681	0	121
1682	82	3
1683	1	104
1684	0	94
1685	65	1
1686	0	128
1687	59	0
1688	77	3
1689	80	0
1690	1	116
1691	101	0
1692	83	7
1693	1	107
1694	78	2
1695	86	4
1696	22	71
1697	71	5
1698	71	1
1699	38	68
1700	85	18
1701	83	0
1702	2	92
1703	0	124
1704	86	0
1705	66	22
1706	104	0
1707	2	104
1708	76	1
1709	78	0
1710	81	4
1711	1	109
1712	3	107
1713	0	109
1714	2	112
1715	85	2
1716	54	40
1717	80	2
1718	5	95
1719	70	1
1720	4	97
1721	76	5
1722	0	109
1723	88	0
1724	79	0
1725	0	109
1726	5	115
1727	0	91
1728	0	104
1729	81	6
1730	3	94
1731	88	1
1732	84	0
1733	83	9
1734	2	107
1735	0	98
1736	9	101
1737	4	112
1738	2	98
1739	59	0
1740	0	110
1741	0	108
1742	61	1
1743	89	0
1744	0	91
1745	6	105
1746	5	98
1747	0	112
1748	1	131
1749	71	21
1750	80	0
1751	0	115
1752	0	94
1753	84	4
1754	0	119
1755	83	0
1756	6	82
1757	67	1
1758	0	124
1759	85	3
1760	2	95
1761	75	2
1762	66	8
1763	78	2
1764	2	117
1765	77	2
1766	0	98
1767	76	1
1768	1	103
1769	7	92
1770	86	0
1771	76	1
1772	88	6
1773	0	114
1774	52	27
1775	8	103
1776	89	4
1777	6	100
1778	81	0
1779	84	4
1780	82	2
1781	3	106
1782	85	1
1783	75	10
1784	87	1
1785	0	116
1786	81	0
1787	78	2
1788	69	1
1789	1	112
1790	0	112
1791	72	0
1792	0	121
1793	5	100
1794	62	4
1795	70	4
1796	92	0
1797	1	112
1798	64	43
1799	2	95
1800	3	107
1801	86	2
1802	76	1
1803	0	89
1804	3	112
1805	0	84
1806	0	115
1807	86	0
1808	1	96
1809	80	0
1810	72	6
1811	4	98
1812	0	104
1813	59	0
1814	59	2
1815	0	101
1816	1	104
1817	81	4
1818	7	87
1819	90	1
1820	72	1
1821	90	3
1822	82	1
1823	83	8
1824	27	68
1825	75	2
1826	78	3
1827	92	5
1828	0	100
1829	0	82
1830	77	7
1831	2	105
1832	0	112
1833	18	86
1834	91	6
1835	74	7
1836	0	116
1837	81	4
1838	6	125
1839	2	91
1840	2	117
1841	65	4
1842	12	116
1843	84	0
1844	99	10
1845	70	9
1846	47	31
1847	2	113
1848	73	0
1849	72	0
1850	1	112
1851	88	3
1852	70	0
1853	0	100
1854	2	112
1855	90	4
1856	96	0
1857	5	94
1858	5	103
1859	81	1
1860	83	0
1861	84	0
1862	80	0
1863	88	3
1864	95	0
1865	85	5
1866	0	107
1867	0	116
1868	1	108
1869	0	97
1870	80	0
1871	85	0
1872	72	3
1873	3	106
1874	65	4
1875	71	0
1876	2	120
1877	0	126
1878	5	115
1879	73	3
1880	0	104
1881	72	0
1882	0	111
1883	86	1
1884	66	2
1885	72	0
1886	0	107
1887	3	101
1888	2	129
1889	0	110
1890	2	94
1891	0	94
1892	90	0
1893	15	75
1894	73	7
1895	76	3
1896	68	0
1897	54	24
1898	75	1
1899	2	125
1900	1	104
1901	80	4
1902	74	5
1903	0	126
1904	89	2
1905	5	108
1906	87	1
1907	75	0
1908	0	103
1909	43	76
1910	0	82
1911	84	5
1912	83	0
1913	0	116
1914	67	0
1915	10	97
1916	74	3
1917	77	1
1918	2	113
1919	72	3
1920	1	95
1921	76	1
1922	77	6
1923	0	128
1924	82	3
1925	0	100
1926	0	93
1927	75	2
1928	82	1
1929	0	104
1930	81	5
1931	1	101
1932	79	0
1933	83	1
1934	2	100
1935	85	4
1936	75	10
1937	2	98
1938	2	107
1939	4	112
1940	78	0
1941	0	114
1942	4	103
1943	37	64
1944	75	5
1945	85	4
1946	1	115
1947	2	113
1948	86	2
1949	100	0
1950	80	10
1951	0	108
1952	66	0
1953	4	83
1954	104	0
1955	77	1
1956	2	102
1957	3	110
1958	10	84
1959	83	0
1960	1	112
1961	88	1
1962	75	5
1963	65	0
1964	65	17
1965	93	5
1966	0	123
1967	0	106
1968	0	121
1969	77	2
1970	93	2
1971	72	7
1972	79	5
1973	2	103
1974	0	106
1975	90	1
1976	9	103
1977	35	47
1978	102	0
1979	2	112
1980	1	113
1981	0	91
1982	14	80
1983	0	93
1984	2	110
1985	5	112
1986	9	105
1987	73	3
1988	69	11
1989	0	91
1990	77	7
1991	88	0
1992	72	7
1993	0	98
1994	78	0
1995	0	95
1996	93	0
1997	76	0
1998	77	0
1999	82	6
[truncated: 8,001 more rows]
