# Supplementary material for: Generalized method of moments for estimating parameters of stochastic reaction networks
Source: BMC Syst Biol. 2016 Oct 21;10:98. doi: 10.1186/s12918-016-0342-8 (PMC5073941; doi:10.1186/s12918-016-0342-8)
Supplement: Additional file 2 — Matlab code and data. This file contains the Matlab codes and samples which were used to produce the results. (GZ 9349 kb) [file 12918_2016_342_MOESM2_ESM.gz › Data/Exclusive Switch/samples/30/t003.csv]

trajectory	P1	P2
1	6	106
2	1	105
3	66	0
4	0	106
5	84	0
6	77	0
7	85	0
8	0	105
9	66	0
10	75	4
11	0	100
12	0	113
13	0	113
14	0	104
15	0	102
16	87	1
17	1	105
18	67	1
19	1	122
20	74	10
21	0	100
22	70	1
23	0	119
24	5	98
25	91	1
26	6	86
27	71	7
28	82	5
29	2	92
30	82	6
31	89	0
32	73	4
33	5	108
34	82	0
35	1	121
36	12	106
37	0	90
38	57	0
39	80	11
40	2	111
41	0	113
42	4	99
43	81	0
44	83	4
45	0	94
46	90	0
47	60	0
48	7	115
49	4	107
50	2	104
51	0	85
52	90	3
53	4	111
54	2	103
55	2	107
56	75	1
57	0	96
58	76	3
59	75	0
60	2	119
61	0	101
62	0	104
63	0	111
64	0	106
65	73	8
66	65	0
67	74	0
68	0	111
69	84	0
70	79	28
71	74	1
72	0	96
73	83	0
74	1	102
75	0	134
76	13	86
77	64	36
78	0	95
79	74	0
80	67	0
81	70	0
82	0	99
83	34	42
84	61	3
85	83	4
86	71	1
87	84	4
88	78	4
89	84	0
90	0	96
91	73	2
92	0	94
93	7	83
94	75	0
95	39	57
96	63	27
97	77	1
98	0	97
99	93	0
100	70	10
101	0	97
102	72	0
103	3	104
104	8	94
105	82	1
106	85	4
107	6	119
108	82	4
109	0	119
110	75	5
111	66	2
112	83	5
113	1	109
114	73	0
115	0	94
116	76	1
117	0	98
118	73	3
119	6	97
120	2	120
121	80	3
122	74	0
123	3	97
124	64	0
125	82	4
126	92	7
127	0	126
128	95	1
129	69	7
130	3	95
131	1	121
132	87	4
133	0	112
134	69	0
135	1	91
136	13	99
137	89	12
138	0	103
139	0	101
140	0	105
141	4	96
142	78	1
143	1	81
144	93	5
145	74	21
146	62	2
147	63	0
148	5	94
149	83	0
150	3	92
151	85	0
152	89	8
153	83	7
154	84	0
155	72	0
156	81	4
157	80	0
158	0	109
159	69	2
160	1	96
161	0	113
162	1	104
163	0	102
164	1	120
165	82	5
166	76	0
167	84	0
168	91	0
169	89	0
170	68	4
171	2	112
172	79	2
173	71	1
174	3	117
175	80	0
176	48	36
177	86	0
178	78	1
179	82	0
180	2	98
181	23	86
182	0	93
183	4	103
184	0	117
185	87	0
186	77	8
187	75	3
188	0	112
189	0	106
190	0	117
191	89	1
192	3	116
193	85	3
194	5	107
195	88	0
196	3	126
197	69	38
198	75	2
199	62	4
200	0	109
201	51	39
202	0	82
203	76	0
204	78	4
205	71	13
206	76	1
207	78	5
208	0	110
209	1	105
210	73	16
211	0	116
212	22	89
213	55	34
214	0	120
215	67	11
216	3	97
217	70	0
218	66	0
219	79	2
220	0	113
221	1	110
222	80	3
223	0	108
224	75	0
225	2	103
226	0	112
227	65	0
228	69	6
229	77	0
230	0	106
231	88	0
232	62	7
233	72	6
234	78	1
235	0	116
236	73	6
237	80	1
238	85	12
239	0	102
240	69	2
241	77	0
242	73	4
243	77	0
244	4	83
245	57	3
246	0	109
247	10	90
248	79	2
249	70	1
250	3	81
251	77	3
252	81	0
253	80	0
254	0	116
255	0	101
256	72	1
257	80	5
258	0	117
259	1	77
260	1	96
261	92	5
262	71	12
263	67	0
264	0	93
265	1	112
266	0	105
267	4	105
268	1	105
269	80	7
270	0	114
271	0	103
272	92	2
273	76	0
274	5	106
275	96	0
276	80	5
277	100	0
278	4	105
279	92	2
280	85	14
281	0	118
282	3	103
283	2	109
284	86	0
285	89	0
286	81	1
287	5	111
288	1	109
289	15	82
290	87	4
291	0	88
292	88	0
293	82	0
294	83	3
295	38	68
296	67	0
297	6	96
298	0	105
299	69	8
300	0	91
301	74	3
302	2	120
303	0	96
304	5	99
305	72	10
306	94	5
307	86	0
308	73	3
309	89	1
310	0	104
311	22	80
312	1	104
313	80	2
314	22	76
315	77	1
316	0	104
317	1	109
318	0	103
319	80	1
320	0	94
321	68	2
322	88	0
323	81	0
324	2	97
325	82	5
326	83	4
327	98	3
328	0	117
329	76	3
330	2	101
331	86	0
332	64	2
333	35	69
334	1	116
335	0	105
336	54	26
337	2	102
338	87	0
339	1	104
340	0	119
341	67	0
342	1	119
343	0	78
344	80	0
345	8	98
346	60	0
347	91	4
348	77	8
349	0	112
350	64	2
351	0	126
352	3	110
353	0	92
354	36	84
355	70	1
356	0	102
357	79	1
358	4	111
359	74	3
360	82	1
361	9	106
362	98	5
363	21	66
364	38	70
365	90	2
366	0	99
367	94	0
368	0	101
369	0	110
370	1	119
371	80	0
372	88	0
373	3	101
374	69	6
375	2	95
376	87	0
377	2	128
378	13	104
379	87	8
380	65	2
381	83	5
382	77	1
383	1	125
384	87	0
385	74	0
386	62	1
387	76	2
388	87	0
389	2	114
390	67	0
391	79	5
392	2	101
393	64	8
394	25	70
395	78	5
396	70	1
397	78	13
398	4	112
399	83	5
400	2	108
401	77	1
402	87	1
403	24	79
404	77	4
405	0	99
406	76	0
407	63	20
408	2	117
409	0	123
410	87	0
411	3	110
412	0	87
413	0	111
414	91	0
415	74	0
416	3	118
417	16	90
418	4	99
419	1	108
420	3	117
421	73	6
422	0	107
423	0	109
424	0	93
425	1	113
426	2	81
427	1	109
428	73	0
429	75	1
430	88	2
431	0	112
432	2	109
433	1	96
434	3	117
435	0	110
436	1	92
437	1	109
438	61	18
439	88	1
440	0	96
441	73	7
442	32	46
443	70	0
444	4	93
445	0	97
446	5	89
447	93	2
448	8	93
449	78	0
450	68	0
451	0	101
452	78	3
453	0	106
454	81	5
455	2	115
456	0	100
457	48	45
458	0	107
459	0	144
460	12	98
461	4	101
462	0	107
463	81	6
464	65	10
465	85	2
466	1	106
467	3	114
468	0	104
469	83	0
470	63	26
471	79	0
472	4	96
473	0	112
474	67	17
475	2	112
476	0	99
477	86	1
478	87	0
479	82	2
480	0	92
481	0	108
482	0	107
483	0	107
484	30	71
485	82	0
486	76	8
487	94	1
488	34	73
489	6	125
490	1	98
491	74	1
492	81	0
493	86	0
494	34	59
495	89	0
496	70	3
497	67	6
498	0	106
499	73	0
500	61	5
501	94	2
502	83	0
503	89	0
504	97	0
505	82	0
506	70	3
507	86	1
508	3	102
509	0	106
510	0	124
511	74	0
512	74	2
513	0	102
514	4	91
515	1	107
516	65	7
517	100	5
518	85	0
519	75	3
520	1	98
521	65	1
522	65	3
523	78	0
524	74	0
525	76	0
526	69	5
527	0	98
528	68	0
529	0	97
530	2	119
531	77	0
532	74	2
533	79	1
534	68	0
535	77	0
536	89	0
537	66	1
538	0	111
539	2	114
540	80	4
541	83	3
542	79	0
543	28	84
544	75	5
545	78	3
546	71	5
547	2	104
548	88	6
549	82	0
550	76	2
551	92	4
552	69	2
553	8	112
554	82	0
555	2	95
556	86	4
557	81	5
558	69	0
559	3	97
560	4	94
561	72	3
562	78	2
563	25	64
564	91	0
565	80	5
566	3	95
567	2	104
568	63	0
569	67	0
570	83	3
571	72	5
572	6	110
573	50	0
574	2	101
575	0	100
576	3	95
577	79	2
578	76	2
579	66	5
580	7	113
581	102	0
582	82	4
583	84	3
584	86	4
585	65	0
586	1	100
587	82	1
588	77	0
589	75	6
590	109	0
591	65	2
592	71	5
593	71	0
594	80	7
595	42	60
596	73	2
597	0	109
598	41	40
599	78	10
600	6	119
601	71	0
602	3	96
603	2	101
604	1	118
605	2	103
606	17	96
607	5	102
608	90	9
609	0	105
610	1	79
611	0	96
612	91	0
613	3	81
614	7	115
615	76	0
616	66	2
617	89	0
618	2	97
619	3	120
620	3	119
621	0	113
622	92	2
623	0	125
624	1	102
625	6	100
626	81	0
627	92	8
628	82	0
629	2	87
630	0	98
631	0	108
632	0	105
633	61	9
634	71	2
635	0	102
636	1	102
637	6	89
638	0	94
639	87	2
640	69	2
641	87	0
642	75	2
643	4	89
644	1	112
645	59	3
646	87	0
647	74	2
648	82	6
649	92	0
650	0	100
651	75	0
652	0	98
653	73	5
654	84	2
655	99	9
656	31	71
657	7	109
658	83	4
659	72	4
660	75	3
661	26	81
662	84	6
663	2	110
664	1	107
665	38	52
666	5	102
667	0	103
668	0	99
669	0	103
670	2	122
671	0	111
672	2	132
673	11	97
674	87	0
675	87	1
676	87	0
677	74	3
678	12	96
679	4	111
680	76	11
681	67	0
682	60	5
683	2	103
684	81	0
685	76	8
686	6	110
687	96	4
688	0	102
689	62	34
690	2	98
691	85	2
692	90	0
693	1	93
694	76	0
695	0	115
696	71	15
697	71	2
698	75	5
699	82	5
700	79	2
701	95	0
702	76	0
703	95	1
704	88	2
705	1	122
706	81	1
707	6	78
708	2	104
709	81	3
710	1	129
711	84	2
712	0	130
713	73	0
714	1	117
715	4	104
716	81	4
717	61	0
718	2	104
719	80	4
720	89	0
721	0	120
722	2	108
723	3	106
724	3	106
725	75	0
726	72	0
727	83	6
728	48	56
729	79	5
730	0	116
731	81	3
732	0	105
733	82	0
734	0	110
735	81	5
736	66	6
737	64	10
738	65	7
739	5	107
740	2	117
741	69	0
742	68	4
743	77	8
744	87	0
745	91	4
746	0	99
747	4	105
748	1	106
749	76	5
750	79	3
751	5	103
752	2	107
753	8	101
754	0	118
755	1	104
756	87	6
757	0	94
758	1	104
759	1	116
760	91	0
761	69	0
762	80	11
763	74	0
764	80	0
765	5	85
766	0	130
767	0	120
768	88	1
769	90	3
770	83	0
771	74	5
772	0	108
773	2	86
774	93	1
775	84	7
776	5	111
777	65	5
778	72	6
779	77	0
780	2	102
781	85	3
782	81	0
783	89	0
784	77	4
785	64	6
786	81	3
787	75	0
788	76	3
789	4	112
790	38	93
791	0	111
792	18	84
793	72	6
794	0	103
795	68	6
796	88	0
797	0	119
798	81	3
799	81	0
800	6	98
801	84	3
802	78	24
803	7	99
804	0	123
805	87	0
806	0	112
807	70	36
808	0	90
809	62	0
810	90	0
811	67	0
812	80	0
813	18	89
814	1	116
815	0	89
816	3	109
817	77	0
818	35	59
819	83	1
820	87	1
821	85	0
822	64	3
823	89	5
824	74	3
825	5	109
826	95	0
827	1	101
828	2	110
829	0	106
830	5	114
831	5	88
832	91	4
833	77	0
834	0	110
835	3	100
836	79	0
837	0	103
838	89	0
839	79	1
840	65	0
841	2	108
842	2	105
843	1	127
844	75	0
845	4	117
846	0	106
847	83	0
848	3	126
849	67	4
850	81	3
851	85	1
852	7	137
853	0	100
854	73	0
855	2	105
856	3	110
857	3	113
858	83	5
859	2	119
860	87	2
861	0	117
862	2	92
863	86	0
864	76	1
865	0	120
866	76	0
867	89	5
868	3	108
869	0	103
870	0	109
871	90	0
872	86	0
873	69	8
874	0	115
875	79	0
876	77	1
877	6	111
878	50	27
879	3	101
880	0	111
881	0	110
882	72	2
883	85	0
884	86	1
885	86	0
886	0	117
887	0	114
888	66	0
889	0	106
890	99	0
891	7	108
892	68	0
893	77	2
894	3	95
895	32	78
896	95	3
897	82	6
898	84	4
899	0	114
900	0	109
901	78	0
902	2	108
903	4	106
904	1	103
905	64	1
906	83	6
907	0	135
908	2	120
909	86	0
910	4	93
911	72	6
912	77	2
913	63	7
914	72	3
915	94	0
916	92	0
917	1	101
918	80	12
919	0	112
920	4	93
921	77	1
922	76	12
923	75	4
924	86	2
925	68	0
926	2	106
927	85	4
928	2	91
929	86	0
930	76	0
931	84	0
932	90	0
933	45	37
934	0	96
935	79	0
936	78	3
937	0	98
938	6	112
939	86	0
940	6	113
941	7	122
942	67	2
943	0	108
944	2	112
945	82	1
946	69	8
947	86	0
948	0	101
949	0	96
950	0	116
951	76	5
952	0	116
953	87	1
954	84	11
955	0	97
956	1	96
957	76	1
958	2	113
959	83	0
960	60	7
961	74	0
962	0	96
963	0	116
964	0	96
965	2	93
966	0	95
967	83	0
968	83	1
969	84	6
970	5	109
971	3	105
972	0	98
973	76	1
974	2	121
975	78	3
976	60	28
977	0	95
978	75	0
979	0	99
980	80	1
981	72	0
982	0	101
983	91	0
984	72	6
985	80	5
986	63	2
987	0	100
988	82	0
989	71	4
990	81	0
991	1	117
992	6	127
993	0	111
994	0	115
995	78	6
996	3	113
997	0	92
998	81	2
999	79	3
1000	86	0
1001	1	109
1002	84	0
1003	60	23
1004	74	0
1005	89	2
1006	4	106
1007	89	8
1008	83	0
1009	74	2
1010	74	2
1011	1	119
1012	0	123
1013	2	113
1014	76	0
1015	83	3
1016	6	104
1017	65	4
1018	0	110
1019	76	1
1020	8	109
1021	0	118
1022	0	126
1023	94	0
1024	0	108
1025	4	95
1026	6	107
1027	0	106
1028	2	100
1029	4	99
1030	86	4
1031	78	8
1032	76	4
1033	2	113
1034	94	0
1035	83	0
1036	2	89
1037	29	81
1038	0	118
1039	81	0
1040	74	2
1041	96	0
1042	78	1
1043	0	115
1044	2	104
1045	52	45
1046	84	0
1047	86	6
1048	0	115
1049	85	7
1050	0	100
1051	73	1
1052	84	0
1053	7	118
1054	81	3
1055	59	0
1056	79	2
1057	82	0
1058	78	0
1059	84	0
1060	77	18
1061	68	1
1062	1	105
1063	0	131
1064	72	2
1065	1	109
1066	73	3
1067	79	7
1068	67	1
1069	56	27
1070	0	94
1071	79	29
1072	85	0
1073	0	99
1074	74	5
1075	84	0
1076	1	113
1077	71	2
1078	0	114
1079	2	104
1080	84	2
1081	77	1
1082	97	0
1083	84	4
1084	77	7
1085	83	7
1086	83	1
1087	0	110
1088	94	6
1089	2	107
1090	62	11
1091	0	130
1092	83	6
1093	73	0
1094	71	0
1095	4	112
1096	86	2
1097	81	0
1098	5	99
1099	0	111
1100	69	2
1101	1	111
1102	1	112
1103	90	10
1104	0	106
1105	68	0
1106	83	0
1107	2	102
1108	86	10
1109	85	7
1110	78	9
1111	6	102
1112	79	0
1113	1	91
1114	32	52
1115	75	0
1116	69	3
1117	83	0
1118	81	0
1119	81	0
1120	77	2
1121	0	107
1122	2	103
1123	67	6
1124	1	89
1125	91	0
1126	1	113
1127	0	97
1128	91	0
1129	66	1
1130	82	7
1131	67	1
1132	74	0
1133	0	119
1134	0	105
1135	69	0
1136	0	94
1137	0	99
1138	75	9
1139	90	0
1140	62	0
1141	71	1
1142	0	111
1143	79	0
1144	80	0
1145	78	0
1146	0	116
1147	5	125
1148	0	118
1149	82	1
1150	90	2
1151	1	103
1152	84	1
1153	69	0
1154	72	2
1155	0	97
1156	89	2
1157	82	0
1158	3	91
1159	68	0
1160	71	8
1161	81	0
1162	0	92
1163	78	2
1164	86	3
1165	3	107
1166	6	106
1167	73	0
1168	81	0
1169	0	118
1170	70	4
1171	100	3
1172	0	115
1173	71	4
1174	18	88
1175	4	92
1176	3	99
1177	84	4
1178	71	0
1179	70	0
1180	79	5
1181	86	4
1182	1	109
1183	66	0
1184	0	96
1185	3	109
1186	79	2
1187	1	91
1188	70	0
1189	1	98
1190	7	110
1191	0	84
1192	0	128
1193	74	1
1194	5	101
1195	83	7
1196	70	9
1197	0	99
1198	76	3
1199	2	117
1200	0	120
1201	1	117
1202	66	0
1203	2	114
1204	82	1
1205	2	116
1206	8	108
1207	1	77
1208	74	2
1209	78	3
1210	85	0
1211	73	0
1212	72	0
1213	75	0
1214	5	102
1215	92	0
1216	69	11
1217	0	91
1218	72	9
1219	4	116
1220	84	0
1221	1	112
1222	0	105
1223	0	114
1224	7	103
1225	1	91
1226	0	102
1227	1	121
1228	77	3
1229	5	93
1230	9	110
1231	6	93
1232	77	1
1233	0	114
1234	5	106
1235	87	9
1236	66	6
1237	12	86
1238	71	5
1239	0	102
1240	0	120
1241	8	111
1242	76	2
1243	87	0
1244	84	18
1245	72	3
1246	0	104
1247	1	104
1248	85	1
1249	70	0
1250	0	116
1251	0	121
1252	0	94
1253	0	118
1254	74	0
1255	3	115
1256	76	6
1257	96	0
1258	78	2
1259	3	106
1260	72	0
1261	0	106
1262	3	100
1263	0	98
1264	0	114
1265	85	11
1266	55	23
1267	78	4
1268	7	112
1269	2	106
1270	1	116
1271	84	1
1272	109	1
1273	4	121
1274	6	90
1275	66	16
1276	1	100
1277	79	1
1278	0	128
1279	2	118
1280	1	114
1281	79	0
1282	98	0
1283	73	3
1284	78	0
1285	3	91
1286	79	2
1287	3	79
1288	72	5
1289	71	3
1290	1	108
1291	2	102
1292	71	2
1293	80	0
1294	5	112
1295	79	4
1296	74	2
1297	87	0
1298	0	107
1299	87	1
1300	11	78
1301	71	0
1302	89	4
1303	57	2
1304	80	7
1305	2	99
1306	71	2
1307	66	1
1308	1	100
1309	83	1
1310	4	85
1311	0	110
1312	74	5
1313	2	110
1314	3	114
1315	0	105
1316	80	4
1317	87	2
1318	0	113
1319	70	1
1320	0	110
1321	0	113
1322	5	126
1323	83	0
1324	1	114
1325	62	4
1326	0	119
1327	87	5
1328	0	115
1329	1	94
1330	70	5
1331	0	107
1332	5	93
1333	46	61
1334	1	91
1335	74	0
1336	84	8
1337	1	111
1338	73	0
1339	1	112
1340	1	114
1341	72	10
1342	0	105
1343	0	111
1344	54	23
1345	79	0
1346	0	96
1347	5	113
1348	70	2
1349	41	47
1350	0	114
1351	2	80
1352	56	42
1353	91	0
1354	0	97
1355	51	25
1356	67	13
1357	2	112
1358	73	0
1359	69	14
1360	0	124
1361	85	1
1362	84	3
1363	58	57
1364	1	101
1365	104	9
1366	91	0
1367	87	4
1368	0	103
1369	79	0
1370	78	0
1371	0	111
1372	72	7
1373	3	112
1374	0	113
1375	89	0
1376	73	0
1377	0	100
1378	79	3
1379	3	108
1380	76	0
1381	58	0
1382	67	0
1383	92	1
1384	100	0
1385	64	3
1386	65	0
1387	69	0
1388	2	97
1389	19	97
1390	71	5
1391	75	2
1392	0	99
1393	0	102
1394	90	1
1395	77	0
1396	76	0
1397	90	6
1398	76	2
1399	1	119
1400	1	106
1401	8	79
1402	1	94
1403	0	105
1404	67	2
1405	0	104
1406	5	92
1407	83	1
1408	3	114
1409	65	5
1410	2	102
1411	3	106
1412	71	6
1413	83	0
1414	69	6
1415	3	87
1416	1	76
1417	0	122
1418	0	124
1419	4	108
1420	84	1
1421	0	111
1422	72	10
1423	74	2
1424	80	0
1425	91	0
1426	67	0
1427	4	106
1428	2	105
1429	0	105
1430	83	0
1431	2	110
1432	6	105
1433	93	1
1434	86	0
1435	0	118
1436	72	0
1437	0	100
1438	5	100
1439	60	22
1440	4	119
1441	77	1
1442	64	0
1443	93	2
1444	79	6
1445	79	0
1446	2	115
1447	2	117
1448	2	102
1449	82	4
1450	82	0
1451	4	99
1452	6	102
1453	88	4
1454	63	0
1455	73	5
1456	1	93
1457	0	120
1458	81	8
1459	79	6
1460	0	108
1461	79	2
1462	0	103
1463	68	0
1464	74	0
1465	79	0
1466	84	1
1467	0	90
1468	0	90
1469	82	3
1470	2	107
1471	3	116
1472	77	5
1473	1	120
1474	2	117
1475	39	50
1476	82	0
1477	80	3
1478	81	1
1479	90	1
1480	93	1
1481	70	0
1482	74	0
1483	2	90
1484	0	101
1485	84	0
1486	80	0
1487	30	51
1488	0	105
1489	62	0
1490	0	105
1491	5	87
1492	91	2
1493	78	4
1494	89	0
1495	94	5
1496	0	106
1497	80	0
1498	5	89
1499	3	104
1500	0	95
1501	85	1
1502	85	1
1503	93	2
1504	55	3
1505	98	6
1506	8	107
1507	1	111
1508	97	2
1509	78	0
1510	0	95
1511	0	101
1512	76	0
1513	0	106
1514	85	0
1515	2	106
1516	87	2
1517	67	0
1518	74	7
1519	0	84
1520	0	110
1521	79	0
1522	4	97
1523	72	6
1524	74	11
1525	25	80
1526	78	2
1527	70	1
1528	73	0
1529	1	94
1530	0	113
1531	66	3
1532	0	102
1533	77	1
1534	84	0
1535	0	110
1536	75	1
1537	74	5
1538	0	102
1539	79	5
1540	85	1
1541	6	114
1542	5	122
1543	88	0
1544	10	89
1545	95	0
1546	71	31
1547	79	0
1548	3	102
1549	79	0
1550	2	95
1551	89	0
1552	1	104
1553	65	25
1554	6	94
1555	88	2
1556	84	1
1557	73	0
1558	1	87
1559	84	1
1560	77	5
1561	2	94
1562	72	0
1563	74	0
1564	79	0
1565	76	1
1566	106	3
1567	77	1
1568	78	0
1569	3	98
1570	0	105
1571	86	2
1572	81	0
1573	85	0
1574	3	110
1575	72	0
1576	73	9
1577	69	3
1578	81	0
1579	0	111
1580	6	107
1581	88	0
1582	0	84
1583	0	108
1584	80	1
1585	72	0
1586	74	2
1587	60	8
1588	85	2
1589	89	0
1590	65	19
1591	72	1
1592	2	103
1593	0	110
1594	76	16
1595	75	4
1596	1	102
1597	3	109
1598	3	102
1599	0	105
1600	7	116
1601	76	2
1602	91	0
1603	70	0
1604	65	4
1605	91	2
1606	70	0
1607	1	108
1608	0	113
1609	0	99
1610	5	98
1611	3	106
1612	1	90
1613	69	0
1614	0	105
1615	99	0
1616	75	12
1617	10	108
1618	68	0
1619	2	111
1620	3	93
1621	90	2
1622	75	0
1623	84	2
1624	3	121
1625	3	100
1626	80	4
1627	91	0
1628	2	104
1629	0	106
1630	0	97
1631	6	100
1632	77	3
1633	0	113
1634	86	9
1635	74	2
1636	75	1
1637	9	111
1638	1	91
1639	79	0
1640	92	0
1641	0	117
1642	81	5
1643	3	116
1644	78	1
1645	0	118
1646	0	115
1647	90	0
1648	3	112
1649	78	0
1650	89	1
1651	63	0
1652	76	5
1653	72	4
1654	81	3
1655	95	0
1656	81	6
1657	0	93
1658	0	102
1659	3	104
1660	1	108
1661	84	0
1662	55	26
1663	81	2
1664	74	4
1665	4	108
1666	72	2
1667	98	0
1668	1	92
1669	69	0
1670	1	109
1671	6	124
1672	79	7
1673	73	1
1674	2	106
1675	0	109
1676	75	0
1677	3	129
1678	73	0
1679	85	0
1680	80	4
1681	0	118
1682	2	97
1683	1	107
1684	57	41
1685	0	90
1686	71	1
1687	87	1
1688	6	81
1689	79	1
1690	81	0
1691	81	2
1692	71	0
1693	0	115
1694	70	1
1695	77	0
1696	0	85
1697	1	111
1698	0	109
1699	2	100
1700	78	5
1701	75	0
1702	1	118
1703	67	3
1704	0	119
1705	3	109
1706	71	0
1707	89	0
1708	75	0
1709	0	105
1710	4	107
1711	75	0
1712	90	0
1713	76	6
1714	1	97
1715	69	0
1716	13	86
1717	0	106
1718	65	0
1719	79	8
1720	81	0
1721	1	109
1722	4	120
1723	85	1
1724	85	0
1725	65	0
1726	76	5
1727	1	103
1728	1	99
1729	3	114
1730	71	3
1731	0	117
1732	79	0
1733	71	3
1734	1	131
1735	78	0
1736	66	6
1737	71	5
1738	84	5
1739	2	103
1740	80	0
1741	69	4
1742	82	0
1743	0	97
1744	0	102
1745	1	106
1746	0	108
1747	90	0
1748	70	0
1749	80	8
1750	84	1
1751	82	0
1752	2	110
1753	0	104
1754	3	115
1755	81	3
1756	0	126
1757	68	1
1758	83	5
1759	83	2
1760	79	7
1761	0	121
1762	4	108
1763	0	103
1764	71	18
1765	0	112
1766	4	114
1767	0	102
1768	70	0
1769	79	2
1770	0	120
1771	75	5
1772	92	5
1773	0	96
1774	88	3
1775	0	96
1776	3	111
1777	3	129
1778	2	126
1779	0	121
1780	83	0
1781	69	25
1782	90	6
1783	73	2
1784	71	5
1785	1	107
1786	0	102
1787	0	132
1788	83	4
1789	6	124
1790	72	7
1791	83	0
1792	2	105
1793	78	1
1794	45	37
1795	0	117
1796	2	109
1797	66	0
1798	66	0
1799	70	14
1800	0	92
1801	2	125
1802	90	0
1803	63	0
1804	3	102
1805	2	106
1806	2	92
1807	1	116
1808	0	103
1809	0	99
1810	1	105
1811	86	6
1812	2	112
1813	0	119
1814	83	4
1815	79	0
1816	72	0
1817	0	102
1818	1	95
1819	64	1
1820	1	113
1821	0	112
1822	0	113
1823	92	0
1824	0	100
1825	76	6
1826	62	5
1827	73	3
1828	98	5
1829	76	3
1830	44	16
1831	87	1
1832	50	53
1833	5	99
1834	0	115
1835	60	0
1836	103	3
1837	75	0
1838	65	1
1839	0	105
1840	70	0
1841	0	106
1842	0	105
1843	1	112
1844	79	0
1845	0	110
1846	81	0
1847	1	97
1848	43	53
1849	74	0
1850	80	4
1851	4	113
1852	81	1
1853	93	2
1854	4	99
1855	2	129
1856	0	99
1857	3	87
1858	0	93
1859	8	116
1860	76	0
1861	4	106
1862	46	44
1863	70	9
1864	1	105
1865	85	0
1866	0	122
1867	83	3
1868	0	104
1869	85	2
1870	71	4
1871	0	95
1872	89	4
1873	0	98
1874	75	0
1875	0	134
1876	0	106
1877	3	109
1878	72	6
1879	5	97
1880	77	4
1881	0	111
1882	27	66
1883	7	111
1884	2	119
1885	65	9
1886	68	2
1887	2	90
1888	0	104
1889	75	6
1890	85	0
1891	100	7
1892	0	113
1893	8	115
1894	1	105
1895	8	97
1896	69	0
1897	86	0
1898	92	3
1899	79	1
1900	85	1
1901	68	0
1902	81	10
1903	83	9
1904	70	5
1905	67	2
1906	81	0
1907	78	0
1908	70	1
1909	4	96
1910	78	0
1911	3	97
1912	84	4
1913	0	106
1914	2	107
1915	8	90
1916	1	112
1917	0	114
1918	2	118
1919	5	110
1920	0	104
1921	72	0
1922	6	104
1923	0	116
1924	72	3
1925	67	3
1926	2	113
1927	4	108
1928	1	119
1929	68	0
1930	0	113
1931	71	21
1932	47	36
1933	79	1
1934	0	104
1935	0	118
1936	0	110
1937	94	0
1938	75	0
1939	3	105
1940	3	106
1941	86	2
1942	2	111
1943	82	10
1944	97	6
1945	34	59
1946	0	89
1947	71	1
1948	79	3
1949	2	100
1950	67	43
1951	77	2
1952	0	107
1953	61	0
1954	76	3
1955	90	0
1956	2	99
1957	65	0
1958	70	6
1959	79	4
1960	0	104
1961	0	108
1962	69	12
1963	1	96
1964	92	6
1965	14	89
1966	90	1
1967	6	101
1968	77	0
1969	0	116
1970	0	105
1971	1	116
1972	0	97
1973	75	2
1974	3	122
1975	78	1
1976	3	108
1977	77	3
1978	75	2
1979	1	108
1980	2	109
1981	0	114
1982	88	0
1983	2	110
1984	76	27
1985	0	90
1986	5	98
1987	0	136
1988	14	108
1989	74	10
1990	1	118
1991	80	0
1992	3	95
1993	0	113
1994	1	111
1995	86	3
1996	0	117
1997	2	101
1998	5	94
1999	77	4
[truncated: 8,001 more rows]
