# Supplementary material for: Generalized method of moments for estimating parameters of stochastic reaction networks
Source: BMC Syst Biol. 2016 Oct 21;10:98. doi: 10.1186/s12918-016-0342-8 (PMC5073941; doi:10.1186/s12918-016-0342-8)
Supplement: Additional file 2 — Matlab code and data. This file contains the Matlab codes and samples which were used to produce the results. (GZ 9349 kb) [file 12918_2016_342_MOESM2_ESM.gz › Data/Gene Expression/samples/t01023.csv]

1	25
2	11
3	14
4	11
5	13
6	16
7	17
8	13
9	10
10	16
11	13
12	10
13	16
14	14
15	10
16	24
17	13
18	11
19	13
20	14
21	10
22	11
23	20
24	17
25	20
26	13
27	10
28	30
29	13
30	11
31	10
32	13
33	10
34	18
35	17
36	12
37	11
38	28
39	13
40	10
41	21
42	13
43	14
44	15
45	10
46	28
47	15
48	18
49	30
50	15
51	12
52	16
53	14
54	22
55	11
56	15
57	14
58	26
59	10
60	21
61	14
62	10
63	14
64	14
65	12
66	25
67	31
68	22
69	18
70	14
71	18
72	11
73	10
74	14
75	11
76	10
77	17
78	14
79	15
80	13
81	19
82	28
83	16
84	27
85	10
86	18
87	10
88	10
89	13
90	14
91	14
92	15
93	15
94	10
95	10
96	14
97	22
98	17
99	15
100	19
101	10
102	11
103	14
104	10
105	16
106	19
107	13
108	11
109	10
110	27
111	20
112	15
113	17
114	14
115	19
116	14
117	11
118	10
119	12
120	14
121	10
122	10
123	19
124	16
125	10
126	14
127	11
128	17
129	11
130	16
131	20
132	10
133	17
134	14
135	11
136	17
137	22
138	11
139	18
140	14
141	13
142	13
143	15
144	12
145	10
146	11
147	17
148	23
149	13
150	24
151	22
152	10
153	10
154	17
155	17
156	10
157	17
158	15
159	15
160	11
161	14
162	14
163	11
164	10
165	35
166	23
167	18
168	11
169	13
170	29
171	11
172	25
173	15
174	14
175	11
176	10
177	14
178	10
179	14
180	12
181	15
182	14
183	11
184	12
185	17
186	11
187	19
188	13
189	14
190	14
191	22
192	18
193	18
194	18
195	12
196	11
197	17
198	14
199	12
200	11
201	14
202	10
203	16
204	10
205	10
206	23
207	19
208	24
209	22
210	18
211	14
212	20
213	16
214	10
215	21
216	14
217	18
218	32
219	21
220	12
221	13
222	13
223	27
224	10
225	13
226	14
227	12
228	21
229	16
230	15
231	14
232	10
233	19
234	12
235	10
236	20
237	13
238	14
239	14
240	10
241	23
242	20
243	19
244	15
245	11
246	11
247	15
248	12
249	20
250	12
251	28
252	10
253	16
254	17
255	17
256	12
257	23
258	24
259	23
260	16
261	12
262	16
263	11
264	23
265	11
266	24
267	12
268	22
269	19
270	10
271	14
272	18
273	10
274	20
275	18
276	14
277	12
278	26
279	18
280	10
281	16
282	11
283	13
284	29
285	12
286	10
287	21
288	15
289	11
290	21
291	11
292	12
293	19
294	19
295	28
296	16
297	16
298	16
299	11
300	11
301	13
302	12
303	10
304	17
305	10
306	20
307	15
308	10
309	15
310	11
311	13
312	10
313	10
314	16
315	11
316	23
317	22
318	21
319	14
320	12
321	16
322	18
323	20
324	14
325	16
326	20
327	10
328	17
329	12
330	19
331	17
332	10
333	12
334	17
335	16
336	21
337	22
338	16
339	18
340	13
341	10
342	22
343	14
344	17
345	18
346	13
347	15
348	16
349	12
350	10
351	21
352	24
353	13
354	12
355	11
356	14
357	21
358	19
359	20
360	11
361	30
362	10
363	12
364	10
365	16
366	12
367	16
368	15
369	16
370	20
371	15
372	10
373	10
374	10
375	12
376	19
377	13
378	17
379	11
380	16
381	13
382	14
383	11
384	13
385	16
386	10
387	10
388	26
389	15
390	10
391	11
392	24
393	11
394	14
395	11
396	12
397	22
398	10
399	10
400	18
401	27
402	13
403	24
404	19
405	13
406	14
407	19
408	13
409	15
410	18
411	12
412	10
413	21
414	11
415	11
416	16
417	12
418	18
419	14
420	19
421	16
422	11
423	12
424	22
425	10
426	14
427	16
428	12
429	14
430	13
431	18
432	17
433	10
434	17
435	12
436	10
437	10
438	11
439	11
440	18
441	13
442	15
443	10
444	10
445	11
446	16
447	26
448	12
449	18
450	22
451	16
452	13
453	13
454	30
455	13
456	17
457	10
458	36
459	20
460	10
461	12
462	17
463	16
464	12
465	16
466	13
467	10
468	12
469	16
470	18
471	10
472	14
473	12
474	17
475	18
476	15
477	13
478	11
479	17
480	12
481	10
482	13
483	19
484	21
485	27
486	29
487	17
488	17
489	10
490	24
491	10
492	14
493	39
494	12
495	22
496	16
497	21
498	16
499	19
500	23
501	18
502	10
503	10
504	13
505	22
506	12
507	12
508	15
509	24
510	24
511	14
512	10
513	10
514	18
515	22
516	16
517	23
518	10
519	22
520	18
521	13
522	16
523	13
524	10
525	28
526	13
527	15
528	15
529	10
530	21
531	13
532	18
533	11
534	13
535	10
536	13
537	12
538	11
539	13
540	13
541	21
542	11
543	10
544	11
545	11
546	17
547	10
548	20
549	12
550	13
551	21
552	13
553	15
554	10
555	11
556	23
557	27
558	10
559	14
560	18
561	12
562	14
563	21
564	10
565	14
566	20
567	26
568	19
569	17
570	17
571	15
572	10
573	11
574	31
575	10
576	18
577	14
578	20
579	12
580	11
581	10
582	10
583	22
584	13
585	11
586	17
587	18
588	12
589	11
590	24
591	13
592	20
593	21
594	11
595	14
596	15
597	10
598	14
599	17
600	10
601	12
602	22
603	26
604	16
605	10
606	12
607	12
608	21
609	13
610	12
611	21
612	14
613	18
614	15
615	12
616	12
617	16
618	24
619	14
620	15
621	16
622	12
623	18
624	15
625	15
626	12
627	16
628	21
629	10
630	13
631	11
632	12
633	16
634	19
635	10
636	14
637	10
638	22
639	24
640	14
641	14
642	11
643	15
644	19
645	10
646	24
647	29
648	13
649	10
650	15
651	16
652	17
653	22
654	31
655	10
656	16
657	17
658	14
659	12
660	20
661	24
662	12
663	25
664	20
665	10
666	12
667	11
668	10
669	22
670	10
671	12
672	14
673	20
674	14
675	10
676	15
677	10
678	13
679	10
680	24
681	12
682	16
683	10
684	23
685	19
686	16
687	20
688	10
689	16
690	12
691	11
692	20
693	12
694	10
695	16
696	13
697	10
698	15
699	25
700	17
701	13
702	14
703	13
704	21
705	18
706	10
707	16
708	14
709	19
710	10
711	16
712	10
713	11
714	15
715	20
716	11
717	11
718	17
719	18
720	21
721	10
722	13
723	10
724	14
725	15
726	18
727	19
728	15
729	23
730	17
731	16
732	11
733	10
734	17
735	12
736	12
737	13
738	10
739	15
740	17
741	21
742	16
743	20
744	13
745	13
746	11
747	12
748	13
749	16
750	12
751	16
752	13
753	18
754	13
755	10
756	10
757	10
758	23
759	13
760	19
761	22
762	18
763	13
764	16
765	10
766	11
767	10
768	26
769	15
770	26
771	15
772	21
773	15
774	16
775	20
776	12
777	20
778	10
779	12
780	25
781	12
782	24
783	10
784	10
785	22
786	22
787	14
788	13
789	18
790	10
791	16
792	14
793	14
794	12
795	22
796	21
797	12
798	10
799	20
800	16
801	12
802	20
803	12
804	10
805	21
806	16
807	21
808	10
809	19
810	10
811	14
812	28
813	19
814	11
815	10
816	21
817	15
818	19
819	15
820	10
821	25
822	12
823	21
824	14
825	14
826	21
827	14
828	10
829	13
830	12
831	20
832	10
833	16
834	13
835	11
836	11
837	10
838	16
839	20
840	11
841	12
842	10
843	10
844	15
845	12
846	16
847	17
848	16
849	13
850	28
851	15
852	17
853	14
854	21
855	13
856	13
857	16
858	10
859	10
860	19
861	10
862	12
863	15
864	15
865	10
866	12
867	17
868	10
869	13
870	10
871	10
872	24
873	19
874	13
875	12
876	13
877	23
878	18
879	17
880	13
881	30
882	14
883	14
884	16
885	10
886	12
887	12
888	11
889	16
890	14
891	13
892	14
893	19
894	21
895	10
896	19
897	16
898	11
899	15
900	17
901	14
902	22
903	11
904	11
905	18
906	13
907	19
908	13
909	11
910	11
911	19
912	18
913	18
914	19
915	10
916	17
917	12
918	17
919	12
920	17
921	12
922	13
923	11
924	10
925	15
926	10
927	10
928	27
929	23
930	18
931	14
932	11
933	16
934	17
935	10
936	13
937	21
938	10
939	15
940	13
941	18
942	13
943	22
944	27
945	19
946	12
947	15
948	28
949	13
950	15
951	15
952	17
953	16
954	22
955	11
956	16
957	10
958	11
959	16
960	18
961	15
962	19
963	17
964	12
965	13
966	17
967	15
968	14
969	17
970	23
971	20
972	24
973	15
974	16
975	13
976	13
977	16
978	11
979	10
980	10
981	12
982	13
983	22
984	13
985	14
986	20
987	16
988	14
989	15
990	22
991	13
992	17
993	10
994	13
995	13
996	26
997	10
998	13
999	11
1000	16
1001	17
1002	15
1003	14
1004	14
1005	19
1006	20
1007	12
1008	20
1009	11
1010	13
1011	18
1012	12
1013	10
1014	14
1015	14
1016	14
1017	19
1018	20
1019	20
1020	16
1021	17
1022	10
1023	25
1024	19
1025	12
1026	11
1027	16
1028	10
1029	27
1030	22
1031	29
1032	11
1033	21
1034	10
1035	26
1036	26
1037	17
1038	18
1039	20
1040	26
1041	15
1042	24
1043	17
1044	11
1045	10
1046	16
1047	10
1048	19
1049	23
1050	10
1051	11
1052	13
1053	12
1054	10
1055	34
1056	16
1057	26
1058	16
1059	18
1060	19
1061	25
1062	11
1063	28
1064	22
1065	12
1066	10
1067	16
1068	28
1069	14
1070	14
1071	10
1072	12
1073	13
1074	11
1075	12
1076	13
1077	16
1078	14
1079	10
1080	29
1081	21
1082	12
1083	16
1084	13
1085	11
1086	10
1087	12
1088	14
1089	10
1090	16
1091	12
1092	13
1093	11
1094	13
1095	22
1096	17
1097	10
1098	13
1099	13
1100	16
1101	11
1102	14
1103	20
1104	17
1105	10
1106	20
1107	10
1108	10
1109	13
1110	13
1111	17
1112	10
1113	31
1114	18
1115	14
1116	11
1117	19
1118	18
1119	10
1120	19
1121	16
1122	19
1123	12
1124	11
1125	25
1126	20
1127	12
1128	24
1129	17
1130	13
1131	14
1132	15
1133	10
1134	10
1135	17
1136	12
1137	16
1138	23
1139	18
1140	12
1141	22
1142	22
1143	18
1144	14
1145	13
1146	15
1147	13
1148	10
1149	15
1150	21
1151	10
1152	12
1153	13
1154	10
1155	26
1156	16
1157	10
1158	13
1159	17
1160	12
1161	23
1162	11
1163	12
1164	14
1165	19
1166	11
1167	10
1168	17
1169	14
1170	12
1171	15
1172	12
1173	23
1174	16
1175	10
1176	16
1177	16
1178	10
1179	14
1180	24
1181	12
1182	15
1183	13
1184	11
1185	12
1186	11
1187	11
1188	14
1189	16
1190	12
1191	16
1192	29
1193	13
1194	12
1195	12
1196	19
1197	16
1198	11
1199	14
1200	14
1201	13
1202	23
1203	10
1204	12
1205	14
1206	19
1207	11
1208	15
1209	21
1210	10
1211	12
1212	14
1213	10
1214	15
1215	13
1216	20
1217	15
1218	18
1219	12
1220	15
1221	10
1222	17
1223	12
1224	10
1225	11
1226	10
1227	17
1228	19
1229	14
1230	25
1231	10
1232	12
1233	12
1234	14
1235	14
1236	15
1237	30
1238	15
1239	16
1240	20
1241	17
1242	27
1243	26
1244	11
1245	14
1246	14
1247	12
1248	12
1249	30
1250	12
1251	18
1252	15
1253	13
1254	16
1255	16
1256	36
1257	24
1258	11
1259	11
1260	14
1261	17
1262	10
1263	14
1264	14
1265	17
1266	10
1267	12
1268	28
1269	10
1270	10
1271	12
1272	12
1273	24
1274	10
1275	17
1276	10
1277	16
1278	14
1279	25
1280	20
1281	10
1282	10
1283	22
1284	15
1285	17
1286	10
1287	14
1288	10
1289	11
1290	16
1291	18
1292	14
1293	15
1294	17
1295	12
1296	19
1297	18
1298	19
1299	10
1300	11
1301	19
1302	10
1303	36
1304	17
1305	11
1306	21
1307	19
1308	19
1309	20
1310	17
1311	14
1312	24
1313	23
1314	40
1315	13
1316	14
1317	10
1318	16
1319	11
1320	20
1321	10
1322	23
1323	11
1324	11
1325	17
1326	25
1327	16
1328	11
1329	23
1330	12
1331	10
1332	27
1333	13
1334	18
1335	17
1336	16
1337	22
1338	17
1339	16
1340	18
1341	12
1342	25
1343	10
1344	13
1345	10
1346	14
1347	16
1348	11
1349	13
1350	25
1351	21
1352	11
1353	11
1354	24
1355	10
1356	11
1357	16
1358	23
1359	10
1360	21
1361	10
1362	15
1363	29
1364	10
1365	11
1366	18
1367	15
1368	10
1369	10
1370	34
1371	11
1372	18
1373	16
1374	11
1375	11
1376	18
1377	10
1378	15
1379	19
1380	16
1381	14
1382	28
1383	23
1384	19
1385	15
1386	10
1387	13
1388	11
1389	10
1390	12
1391	13
1392	14
1393	12
1394	12
1395	20
1396	29
1397	10
1398	17
1399	15
1400	13
1401	18
1402	12
1403	10
1404	31
1405	21
1406	10
1407	10
1408	22
1409	24
1410	24
1411	13
1412	16
1413	20
1414	16
1415	17
1416	17
1417	10
1418	21
1419	14
1420	10
1421	14
1422	13
1423	22
1424	12
1425	10
1426	12
1427	18
1428	11
1429	12
1430	11
1431	17
1432	10
1433	13
1434	22
1435	35
1436	10
1437	23
1438	22
1439	20
1440	21
1441	16
1442	22
1443	13
1444	10
1445	18
1446	11
1447	14
1448	10
1449	20
1450	10
1451	20
1452	21
1453	15
1454	12
1455	17
1456	21
1457	25
1458	22
1459	15
1460	10
1461	12
1462	10
1463	13
1464	11
1465	11
1466	12
1467	14
1468	10
1469	14
1470	14
1471	11
1472	13
1473	19
1474	13
1475	11
1476	11
1477	13
1478	10
1479	12
1480	16
1481	11
1482	17
1483	18
1484	17
1485	22
1486	10
1487	12
1488	20
1489	18
1490	13
1491	27
1492	14
1493	13
1494	13
1495	13
1496	18
1497	18
1498	10
1499	12
1500	13
1501	10
1502	13
1503	13
1504	13
1505	21
1506	14
1507	15
1508	10
1509	12
1510	19
1511	10
1512	11
1513	10
1514	10
1515	16
1516	15
1517	15
1518	10
1519	11
1520	13
1521	14
1522	11
1523	10
1524	11
1525	15
1526	14
1527	14
1528	16
1529	11
1530	13
1531	24
1532	23
1533	17
1534	17
1535	17
1536	20
1537	11
1538	21
1539	11
1540	15
1541	11
1542	14
1543	16
1544	13
1545	10
1546	20
1547	12
1548	16
1549	24
1550	10
1551	15
1552	10
1553	16
1554	10
1555	12
1556	11
1557	12
1558	23
1559	14
1560	16
1561	14
1562	15
1563	11
1564	16
1565	31
1566	10
1567	20
1568	14
1569	13
1570	22
1571	16
1572	18
1573	15
1574	12
1575	10
1576	13
1577	20
1578	23
1579	18
1580	15
1581	30
1582	10
1583	12
1584	11
1585	18
1586	12
1587	20
1588	11
1589	13
1590	12
1591	10
1592	23
1593	11
1594	12
1595	12
1596	14
1597	18
1598	14
1599	14
1600	22
1601	16
1602	10
1603	14
1604	11
1605	12
1606	12
1607	19
1608	11
1609	23
1610	12
1611	11
1612	11
1613	14
1614	13
1615	23
1616	14
1617	10
1618	13
1619	12
1620	11
1621	16
1622	17
1623	13
1624	16
1625	11
1626	14
1627	18
1628	13
1629	10
1630	18
1631	13
1632	17
1633	11
1634	17
1635	13
1636	16
1637	20
1638	10
1639	11
1640	18
1641	15
1642	17
1643	11
1644	15
1645	12
1646	16
1647	12
1648	16
1649	30
1650	15
1651	10
1652	13
1653	13
1654	14
1655	23
1656	21
1657	16
1658	18
1659	16
1660	18
1661	10
1662	12
1663	16
1664	13
1665	17
1666	18
1667	16
1668	15
1669	18
1670	13
1671	19
1672	11
1673	15
1674	13
1675	12
1676	18
1677	11
1678	39
1679	11
1680	10
1681	16
1682	11
1683	13
1684	12
1685	13
1686	14
1687	10
1688	21
1689	10
1690	19
1691	18
1692	12
1693	17
1694	16
1695	12
1696	21
1697	17
1698	10
1699	18
1700	12
1701	16
1702	14
1703	20
1704	17
1705	13
1706	21
1707	11
1708	27
1709	12
1710	12
1711	16
1712	12
1713	17
1714	15
1715	23
1716	11
1717	15
1718	12
1719	16
1720	10
1721	11
1722	12
1723	12
1724	15
1725	14
1726	12
1727	10
1728	23
1729	13
1730	17
1731	12
1732	14
1733	20
1734	12
1735	10
1736	10
1737	11
1738	10
1739	17
1740	14
1741	10
1742	17
1743	14
1744	15
1745	17
1746	11
1747	19
1748	12
1749	16
1750	13
1751	10
1752	16
1753	13
1754	14
1755	16
1756	16
1757	12
1758	12
1759	20
1760	10
1761	16
1762	13
1763	10
1764	16
1765	16
1766	12
1767	19
1768	23
1769	14
1770	12
1771	14
1772	12
1773	20
1774	18
1775	23
1776	10
1777	18
1778	13
1779	13
1780	25
1781	10
1782	24
1783	10
1784	12
1785	13
1786	13
1787	13
1788	22
1789	12
1790	10
1791	18
1792	19
1793	17
1794	10
1795	10
1796	10
1797	24
1798	24
1799	19
1800	13
1801	12
1802	12
1803	11
1804	20
1805	15
1806	19
1807	15
1808	12
1809	13
1810	14
1811	28
1812	10
1813	19
1814	13
1815	13
1816	10
1817	22
1818	12
1819	18
1820	10
1821	14
1822	14
1823	16
1824	14
1825	13
1826	10
1827	12
1828	17
1829	11
1830	14
1831	13
1832	12
1833	10
1834	19
1835	15
1836	14
1837	10
1838	11
1839	13
1840	14
1841	18
1842	19
1843	17
1844	10
1845	12
1846	17
1847	20
1848	22
1849	11
1850	20
1851	13
1852	10
1853	18
1854	11
1855	12
1856	23
1857	22
1858	13
1859	18
1860	17
1861	13
1862	10
1863	12
1864	17
1865	13
1866	24
1867	16
1868	11
1869	14
1870	25
1871	17
1872	13
1873	15
1874	10
1875	20
1876	15
1877	10
1878	26
1879	20
1880	16
1881	10
1882	16
1883	10
1884	13
1885	10
1886	13
1887	11
1888	30
1889	18
1890	23
1891	10
1892	14
1893	15
1894	13
1895	10
1896	16
1897	20
1898	11
1899	23
1900	16
1901	10
1902	17
1903	20
1904	15
1905	11
1906	18
1907	10
1908	15
1909	13
1910	12
1911	13
1912	10
1913	22
1914	11
1915	13
1916	11
1917	10
1918	14
1919	12
1920	10
1921	11
1922	10
1923	11
1924	17
1925	15
1926	14
1927	13
1928	10
1929	16
1930	12
1931	18
1932	11
1933	21
1934	20
1935	13
1936	19
1937	12
1938	18
1939	12
1940	10
1941	10
1942	17
1943	10
1944	18
1945	15
1946	11
1947	26
1948	23
1949	11
1950	10
1951	14
1952	15
1953	24
1954	21
1955	24
1956	13
1957	10
1958	17
1959	20
1960	12
1961	12
1962	18
1963	10
1964	18
1965	13
1966	10
1967	18
1968	26
1969	18
1970	19
1971	11
1972	14
1973	26
1974	15
1975	11
1976	15
1977	11
1978	24
1979	17
1980	18
1981	20
1982	12
1983	20
1984	15
1985	24
1986	13
1987	14
1988	15
1989	15
1990	24
1991	20
1992	11
1993	10
1994	22
1995	10
1996	15
1997	24
1998	13
1999	11
2000	13
[truncated: 8,000 more rows]
