# Supplementary material for: Generalized method of moments for estimating parameters of stochastic reaction networks
Source: BMC Syst Biol. 2016 Oct 21;10:98. doi: 10.1186/s12918-016-0342-8 (PMC5073941; doi:10.1186/s12918-016-0342-8)
Supplement: Additional file 2 — Matlab code and data. This file contains the Matlab codes and samples which were used to produce the results. (GZ 9349 kb) [file 12918_2016_342_MOESM2_ESM.gz › Data/Exclusive Switch/samples/14/t001.csv]

trajectory	P1	P2
1	6	52
2	0	50
3	26	2
4	35	4
5	36	0
6	0	57
7	37	5
8	35	0
9	36	8
10	0	43
11	13	39
12	36	5
13	3	45
14	3	54
15	4	38
16	0	49
17	30	0
18	7	43
19	28	5
20	21	7
21	37	1
22	0	48
23	6	30
24	0	35
25	7	46
26	33	0
27	22	18
28	28	8
29	40	3
30	34	0
31	38	0
32	32	3
33	29	13
34	11	35
35	0	43
36	26	0
37	0	50
38	39	0
39	27	16
40	0	45
41	12	50
42	8	46
43	0	55
44	30	0
45	28	0
46	33	4
47	36	0
48	41	0
49	41	12
50	0	49
51	29	5
52	3	33
53	38	4
54	40	0
55	8	39
56	8	37
57	29	0
58	0	51
59	29	0
60	1	45
61	0	53
62	34	0
63	1	50
64	42	0
65	6	49
66	26	0
67	2	46
68	2	55
69	34	15
70	33	0
71	42	2
72	0	46
73	29	0
74	1	49
75	23	0
76	0	50
77	33	0
78	39	0
79	35	9
80	38	14
81	35	3
82	38	4
83	33	0
84	36	0
85	0	43
86	26	0
87	39	0
88	7	47
89	26	4
90	0	35
91	20	4
92	29	9
93	40	2
94	26	0
95	0	42
96	33	18
97	31	0
98	4	42
99	34	10
100	0	37
101	0	40
102	0	34
103	3	35
104	0	38
105	34	8
106	0	46
107	0	52
108	0	33
109	0	46
110	11	41
111	3	47
112	0	46
113	4	46
114	30	7
115	30	1
116	39	0
117	36	0
118	0	45
119	39	11
120	8	55
121	1	44
122	30	1
123	27	8
124	0	42
125	28	0
126	0	48
127	29	0
128	2	39
129	0	42
130	25	25
131	28	0
132	41	7
133	32	9
134	0	51
135	0	40
136	11	43
137	0	47
138	5	41
139	10	47
140	5	45
141	38	0
142	42	6
143	31	0
144	45	0
145	3	47
146	28	0
147	28	7
148	0	54
149	41	8
150	2	47
151	29	8
152	11	44
153	1	37
154	26	0
155	30	0
156	0	48
157	2	39
158	8	43
159	33	0
160	0	43
161	31	1
162	2	34
163	2	40
164	0	54
165	1	48
166	38	0
167	0	31
168	29	9
169	4	39
170	0	54
171	0	38
172	2	42
173	22	1
174	0	38
175	1	33
176	41	0
177	43	6
178	28	15
179	0	39
180	23	0
181	35	8
182	28	9
183	37	0
184	39	4
185	1	55
186	36	0
187	0	40
188	37	0
189	29	8
190	41	1
191	2	41
192	40	0
193	0	40
194	0	42
195	32	0
196	0	43
197	1	38
198	38	0
199	4	50
200	37	10
201	0	42
202	26	0
203	28	0
204	31	0
205	33	10
206	3	43
207	3	44
208	13	46
209	36	8
210	35	0
211	0	41
212	30	4
213	10	51
214	32	9
215	33	9
216	0	49
217	36	0
218	38	0
219	35	6
220	0	37
221	6	40
222	4	41
223	37	8
224	0	47
225	0	36
226	23	4
227	39	3
228	0	43
229	0	49
230	34	0
231	35	0
232	37	0
233	10	37
234	29	9
235	46	1
236	4	43
237	0	37
238	1	39
239	34	0
240	50	0
241	38	5
242	0	45
243	0	45
244	34	3
245	29	0
246	33	0
247	4	51
248	25	4
249	3	59
250	3	34
251	23	0
252	33	1
253	33	6
254	29	21
255	40	3
256	1	43
257	32	10
258	0	54
259	29	0
260	0	52
261	5	40
262	0	49
263	32	0
264	0	36
265	34	0
266	29	8
267	4	43
268	41	2
269	34	0
270	2	49
271	0	42
272	23	0
273	0	53
274	34	0
275	28	2
276	26	0
277	0	40
278	38	0
279	26	0
280	9	47
281	35	7
282	35	0
283	6	40
284	29	0
285	31	0
286	4	43
287	0	46
288	25	8
289	17	30
290	0	35
291	23	2
292	27	9
293	0	38
294	0	49
295	0	46
296	38	0
297	0	36
298	3	32
299	4	36
300	27	0
301	39	7
302	31	0
303	5	47
304	1	41
305	31	2
306	42	7
307	0	46
308	19	8
309	8	38
310	33	0
311	1	44
312	0	47
313	39	0
314	39	0
315	26	0
316	0	47
317	4	48
318	0	51
319	26	0
320	0	37
321	39	12
322	35	6
323	2	58
324	1	33
325	28	0
326	39	3
327	0	46
328	11	32
329	0	39
330	35	1
331	0	47
332	35	0
333	0	48
334	42	0
335	0	44
336	34	0
337	0	41
338	26	11
339	25	0
340	4	47
341	33	0
342	27	0
343	0	47
344	30	1
345	5	42
346	29	7
347	37	0
348	27	0
349	28	6
350	0	49
351	5	42
352	3	42
353	38	0
354	25	17
355	29	5
356	27	0
357	0	36
358	41	6
359	38	0
360	42	5
361	0	44
362	37	0
363	36	3
364	0	50
365	35	0
366	32	0
367	29	2
368	0	49
369	34	2
370	28	3
371	28	0
372	0	33
373	0	40
374	19	12
375	31	8
376	1	45
377	29	5
378	36	1
379	0	44
380	0	43
381	0	54
382	7	46
383	28	5
384	0	36
385	0	43
386	9	47
387	36	5
388	30	0
389	34	0
390	4	42
391	34	0
392	37	0
393	1	44
394	0	37
395	33	0
396	4	39
397	34	2
398	0	42
399	4	43
400	33	0
401	0	48
402	4	46
403	34	21
404	8	35
405	43	0
406	0	52
407	9	38
408	31	2
409	29	3
410	39	0
411	7	38
412	42	0
413	0	46
414	32	5
415	33	2
416	0	43
417	6	39
418	34	3
419	3	51
420	37	0
421	5	49
422	31	2
423	0	51
424	34	3
425	8	53
426	35	9
427	3	41
428	31	0
429	29	0
430	36	2
431	3	44
432	0	39
433	4	49
434	0	47
435	30	4
436	42	0
437	29	2
438	42	17
439	30	7
440	39	4
441	35	0
442	4	44
443	1	59
444	47	0
445	17	4
446	0	52
447	30	1
448	37	0
449	2	41
450	31	0
451	34	0
452	12	45
453	0	40
454	10	38
455	36	1
456	19	0
457	13	47
458	31	0
459	0	40
460	35	1
461	0	44
462	0	39
463	0	51
464	5	34
465	32	0
466	0	49
467	26	0
468	39	0
469	5	38
470	11	33
471	6	46
472	10	33
473	34	0
474	33	0
475	0	44
476	0	48
477	43	0
478	39	1
479	16	18
480	23	0
481	6	41
482	38	0
483	31	3
484	0	33
485	0	44
486	0	49
487	27	5
488	0	46
489	29	12
490	8	46
491	31	0
492	31	11
493	3	35
494	9	46
495	0	41
496	32	0
497	23	0
498	26	8
499	28	0
500	32	3
501	0	47
502	0	41
503	0	50
504	3	46
505	0	34
506	21	0
507	37	0
508	26	0
509	33	6
510	0	42
511	30	0
512	0	36
513	7	49
514	28	4
515	12	43
516	41	0
517	22	14
518	28	0
519	38	2
520	0	37
521	35	16
522	0	35
523	0	46
524	4	48
525	12	23
526	33	4
527	11	37
528	0	40
529	38	0
530	31	9
531	28	2
532	0	45
533	36	0
534	0	44
535	5	42
536	24	16
537	30	0
538	13	46
539	36	3
540	32	2
541	0	52
542	33	3
543	31	7
544	29	1
545	27	6
546	2	35
547	0	51
548	31	9
549	9	47
550	0	46
551	0	34
552	26	7
553	42	0
554	24	0
555	40	2
556	0	51
557	4	45
558	29	25
559	42	8
560	14	30
561	33	0
562	33	0
563	7	31
564	1	47
565	25	11
566	0	40
567	32	4
568	0	46
569	0	52
570	17	0
571	35	0
572	1	55
573	28	0
574	0	37
575	30	0
576	5	40
577	36	1
578	3	46
579	0	40
580	37	0
581	0	50
582	31	0
583	24	3
584	33	0
585	37	3
586	36	0
587	0	48
588	33	7
589	31	5
590	1	48
591	35	3
592	9	35
593	31	16
594	0	48
595	30	4
596	41	5
597	6	51
598	39	9
599	0	55
600	34	8
601	4	32
602	9	47
603	1	56
604	0	44
605	0	57
606	39	6
607	31	0
608	28	0
609	20	27
610	31	4
611	0	46
612	18	5
613	20	0
614	34	0
615	0	43
616	3	46
617	1	44
618	33	0
619	0	42
620	30	12
621	29	0
622	34	5
623	5	40
624	38	1
625	29	5
626	35	11
627	3	39
628	0	49
629	31	0
630	43	1
631	0	52
632	35	0
633	9	34
634	30	0
635	27	0
636	0	43
637	0	42
638	19	0
639	30	4
640	1	53
641	6	48
642	37	10
643	31	0
644	0	42
645	30	5
646	30	14
647	37	2
648	23	0
649	0	35
650	43	4
651	41	3
652	5	60
653	26	0
654	0	35
655	4	58
656	28	0
657	38	1
658	1	45
659	0	45
660	0	46
661	16	49
662	0	41
663	35	8
664	1	45
665	0	44
666	0	45
667	4	41
668	44	0
669	32	0
670	2	48
671	0	45
672	7	42
673	37	4
674	37	0
675	38	0
676	0	48
677	0	48
678	4	52
679	36	6
680	36	2
681	33	4
682	28	0
683	35	0
684	10	28
685	42	5
686	32	0
687	27	0
688	0	43
689	34	0
690	0	54
691	0	56
692	39	0
693	0	45
694	0	47
695	31	3
696	0	38
697	39	6
698	5	49
699	0	47
700	25	0
701	28	6
702	29	10
703	36	9
704	33	0
705	0	51
706	0	47
707	0	56
708	35	4
709	0	38
710	0	25
711	35	14
712	29	0
713	21	0
714	32	17
715	0	38
716	28	7
717	43	9
718	0	47
719	38	5
720	0	43
721	0	52
722	35	0
723	0	50
724	0	31
725	0	34
726	29	9
727	0	40
728	23	0
729	29	0
730	0	37
731	6	40
732	20	7
733	26	0
734	0	33
735	0	54
736	52	0
737	10	42
738	10	44
739	3	47
740	3	42
741	0	33
742	31	5
743	30	2
744	0	39
745	0	51
746	29	1
747	28	0
748	33	1
749	26	0
750	37	0
751	36	3
752	2	50
753	0	38
754	34	0
755	34	0
756	32	2
757	0	45
758	46	5
759	33	0
760	0	54
761	0	53
762	3	49
763	0	43
764	4	35
765	41	0
766	0	46
767	47	12
768	2	44
769	37	0
770	3	41
771	24	0
772	24	12
773	38	4
774	0	47
775	3	35
776	30	7
777	26	5
778	7	46
779	3	33
780	0	41
781	26	14
782	0	52
783	40	0
784	31	0
785	38	0
786	44	15
787	30	5
788	9	39
789	35	6
790	25	1
791	43	1
792	0	64
793	34	9
794	10	44
795	10	45
796	34	8
797	27	0
798	0	39
799	0	42
800	42	2
801	0	45
802	3	49
803	7	49
804	25	11
805	31	0
806	7	46
807	0	33
808	0	43
809	0	49
810	33	0
811	41	10
812	37	11
813	0	40
814	22	0
815	26	5
816	5	47
817	22	0
818	0	40
819	0	37
820	27	0
821	1	42
822	42	0
823	0	48
824	5	46
825	35	10
826	5	43
827	28	0
828	0	40
829	1	49
830	31	0
831	0	44
832	0	38
833	30	1
834	20	0
835	0	45
836	0	41
837	0	49
838	7	45
839	0	38
840	0	55
841	8	32
842	0	37
843	32	0
844	35	4
845	32	9
846	0	40
847	2	36
848	0	36
849	9	39
850	32	7
851	44	0
852	38	0
853	0	40
854	14	31
855	29	0
856	30	3
857	31	3
858	0	48
859	35	1
860	28	0
861	0	51
862	44	0
863	34	0
864	41	6
865	0	36
866	1	46
867	34	3
868	29	2
869	0	37
870	41	0
871	40	2
872	37	0
873	12	13
874	39	0
875	0	46
876	33	1
877	27	22
878	32	0
879	26	0
880	36	3
881	22	0
882	0	38
883	0	51
884	36	0
885	32	0
886	0	51
887	30	0
888	42	4
889	44	0
890	43	5
891	25	0
892	15	32
893	24	8
894	27	0
895	36	0
896	37	0
897	27	4
898	40	2
899	0	34
900	0	35
901	0	34
902	0	54
903	21	2
904	30	7
905	32	0
906	2	39
907	41	0
908	27	0
909	36	0
910	13	31
911	0	59
912	32	0
913	0	43
914	27	9
915	33	13
916	32	3
917	34	0
918	2	37
919	30	0
920	22	8
921	33	0
922	3	43
923	0	37
924	8	37
925	1	43
926	0	48
927	0	43
928	1	34
929	36	1
930	2	47
931	3	39
932	33	5
933	30	1
934	0	44
935	0	41
936	31	0
937	0	51
938	37	15
939	0	43
940	9	47
941	34	0
942	26	8
943	28	4
944	0	54
945	0	46
946	32	0
947	27	6
948	36	0
949	4	59
950	5	40
951	0	43
952	1	38
953	0	39
954	2	34
955	0	50
956	0	42
957	28	0
958	29	5
959	0	50
960	45	2
961	32	0
962	31	0
963	37	0
964	6	41
965	33	0
966	9	33
967	30	0
968	0	48
969	4	42
970	38	0
971	38	0
972	0	42
973	0	49
974	46	0
975	0	36
976	12	55
977	6	43
978	35	0
979	27	0
980	3	38
981	43	0
982	27	0
983	0	39
984	30	10
985	50	3
986	33	0
987	28	0
988	35	0
989	3	40
990	36	0
991	41	0
992	44	7
993	34	0
994	0	53
995	3	46
996	26	13
997	0	41
998	39	0
999	0	51
1000	26	0
1001	34	7
1002	47	0
1003	31	0
1004	31	0
1005	38	0
1006	0	43
1007	4	47
1008	33	6
1009	31	8
1010	43	11
1011	0	59
1012	44	10
1013	35	1
1014	39	6
1015	1	45
1016	34	2
1017	0	46
1018	37	7
1019	0	31
1020	4	48
1021	0	59
1022	0	47
1023	43	0
1024	37	0
1025	0	51
1026	10	44
1027	0	51
1028	42	4
1029	36	4
1030	33	11
1031	0	28
1032	2	56
1033	28	22
1034	37	0
1035	30	10
1036	26	0
1037	2	46
1038	0	42
1039	7	56
1040	5	51
1041	0	46
1042	33	2
1043	0	39
1044	27	3
1045	36	5
1046	24	10
1047	39	0
1048	8	41
1049	44	1
1050	6	48
1051	2	46
1052	0	54
1053	36	0
1054	9	44
1055	0	41
1056	14	54
1057	0	37
1058	36	1
1059	28	3
1060	31	0
1061	0	49
1062	37	3
1063	29	0
1064	40	0
1065	4	52
1066	38	4
1067	4	40
1068	39	9
1069	31	0
1070	0	46
1071	44	1
1072	0	32
1073	25	23
1074	30	0
1075	37	6
1076	38	0
1077	24	0
1078	30	0
1079	14	32
1080	27	6
1081	0	45
1082	1	43
1083	47	8
1084	0	48
1085	29	6
1086	1	37
1087	6	44
1088	31	0
1089	8	46
1090	0	47
1091	0	42
1092	0	50
1093	41	10
1094	0	47
1095	43	3
1096	4	51
1097	0	34
1098	0	48
1099	30	0
1100	38	0
1101	0	37
1102	26	0
1103	3	49
1104	34	0
1105	5	55
1106	37	16
1107	25	28
1108	3	46
1109	7	48
1110	33	1
1111	24	9
1112	32	3
1113	10	40
1114	30	0
1115	37	0
1116	38	0
1117	30	0
1118	0	60
1119	33	0
1120	31	8
1121	6	37
1122	0	49
1123	29	26
1124	3	48
1125	27	0
1126	36	1
1127	33	0
1128	6	35
1129	0	44
1130	8	51
1131	29	0
1132	8	42
1133	26	7
1134	8	41
1135	6	46
1136	26	4
1137	23	0
1138	0	61
1139	30	23
1140	34	0
1141	39	5
1142	44	0
1143	9	43
1144	32	0
1145	6	38
1146	14	47
1147	16	26
1148	33	6
1149	37	3
1150	41	5
1151	0	46
1152	0	40
1153	26	8
1154	34	0
1155	2	52
1156	0	39
1157	34	1
1158	35	0
1159	29	0
1160	0	40
1161	36	0
1162	47	0
1163	0	54
1164	33	1
1165	36	0
1166	0	51
1167	1	50
1168	40	2
1169	0	50
1170	10	51
1171	12	46
1172	39	0
1173	31	2
1174	24	4
1175	26	0
1176	0	38
1177	38	0
1178	43	0
1179	0	48
1180	0	39
1181	42	4
1182	1	43
1183	0	53
1184	36	0
1185	28	10
1186	0	52
1187	0	48
1188	0	44
1189	10	43
1190	21	5
1191	8	29
1192	36	5
1193	0	47
1194	24	19
1195	7	33
1196	28	16
1197	0	54
1198	26	7
1199	46	0
1200	18	31
1201	5	38
1202	0	40
1203	30	1
1204	1	42
1205	29	0
1206	33	0
1207	31	0
1208	39	2
1209	0	47
1210	29	7
1211	7	46
1212	37	2
1213	5	33
1214	0	39
1215	5	52
1216	39	3
1217	6	52
1218	0	42
1219	38	5
1220	35	4
1221	38	4
1222	5	43
1223	0	50
1224	24	31
1225	0	51
1226	25	0
1227	24	0
1228	0	48
1229	36	22
1230	33	0
1231	0	52
1232	3	56
1233	37	13
1234	1	44
1235	35	12
1236	40	11
1237	0	46
1238	0	59
1239	34	7
1240	37	2
1241	1	40
1242	28	13
1243	27	5
1244	0	42
1245	2	52
1246	40	0
1247	2	57
1248	9	44
1249	0	47
1250	28	0
1251	4	41
1252	32	2
1253	4	49
1254	5	48
1255	36	0
1256	37	0
1257	0	40
1258	35	10
1259	34	0
1260	23	1
1261	0	52
1262	33	2
1263	16	25
1264	46	0
1265	1	41
1266	35	3
1267	20	9
1268	31	0
1269	31	0
1270	1	45
1271	26	7
1272	29	1
1273	28	0
1274	0	43
1275	3	53
1276	37	9
1277	29	4
1278	27	3
1279	31	6
1280	39	0
1281	4	37
1282	25	12
1283	0	37
1284	5	35
1285	47	0
1286	30	0
1287	33	0
1288	1	59
1289	4	46
1290	29	0
1291	2	53
1292	40	0
1293	25	0
1294	40	5
1295	35	0
1296	0	49
1297	31	0
1298	8	45
1299	32	0
1300	33	5
1301	26	2
1302	28	9
1303	0	43
1304	38	14
1305	4	32
1306	33	0
1307	3	41
1308	33	3
1309	0	40
1310	5	50
1311	32	0
1312	4	39
1313	3	51
1314	33	3
1315	4	33
1316	0	39
1317	38	0
1318	0	43
1319	27	0
1320	0	47
1321	22	9
1322	2	49
1323	23	8
1324	3	45
1325	25	0
1326	34	0
1327	34	6
1328	41	1
1329	0	62
1330	0	44
1331	39	0
1332	32	0
1333	0	55
1334	5	44
1335	22	9
1336	31	12
1337	28	6
1338	2	30
1339	35	0
1340	29	0
1341	27	0
1342	0	42
1343	32	11
1344	0	40
1345	0	39
1346	33	0
1347	39	0
1348	32	0
1349	0	41
1350	0	41
1351	36	3
1352	40	9
1353	8	42
1354	31	6
1355	6	44
1356	0	51
1357	33	11
1358	36	11
1359	0	48
1360	5	48
1361	4	45
1362	1	40
1363	7	39
1364	40	0
1365	0	51
1366	31	0
1367	41	0
1368	6	38
1369	39	7
1370	28	10
1371	0	50
1372	22	11
1373	6	54
1374	38	0
1375	24	4
1376	0	48
1377	1	44
1378	0	39
1379	28	0
1380	33	5
1381	31	4
1382	45	0
1383	28	0
1384	0	44
1385	0	46
1386	0	57
1387	26	12
1388	38	0
1389	31	0
1390	30	11
1391	40	4
1392	29	0
1393	31	8
1394	0	39
1395	30	0
1396	38	0
1397	32	0
1398	5	23
1399	32	0
1400	1	41
1401	34	0
1402	0	49
1403	19	15
1404	26	10
1405	33	0
1406	29	0
1407	0	48
1408	21	19
1409	0	41
1410	42	0
1411	2	39
1412	31	9
1413	35	4
1414	10	42
1415	0	50
1416	5	49
1417	21	9
1418	32	0
1419	20	34
1420	35	0
1421	42	0
1422	23	22
1423	0	52
1424	4	37
1425	0	49
1426	0	45
1427	33	0
1428	3	40
1429	36	0
1430	39	0
1431	39	11
1432	42	6
1433	6	36
1434	41	17
1435	2	46
1436	38	3
1437	46	13
1438	4	36
1439	37	0
1440	0	47
1441	7	39
1442	37	0
1443	0	53
1444	33	14
1445	0	44
1446	0	46
1447	39	0
1448	0	40
1449	0	50
1450	0	51
1451	0	32
1452	27	0
1453	23	19
1454	0	52
1455	36	12
1456	30	1
1457	9	46
1458	28	0
1459	7	49
1460	0	44
1461	27	0
1462	0	45
1463	21	10
1464	8	43
1465	0	45
1466	7	42
1467	4	48
1468	43	1
1469	32	3
1470	28	1
1471	27	0
1472	29	1
1473	2	47
1474	25	0
1475	0	45
1476	41	0
1477	4	51
1478	0	43
1479	32	2
1480	29	8
1481	38	3
1482	0	48
1483	34	1
1484	10	43
1485	50	0
1486	31	4
1487	0	44
1488	5	43
1489	29	2
1490	37	0
1491	0	57
1492	0	44
1493	0	52
1494	0	34
1495	0	41
1496	26	10
1497	20	9
1498	20	25
1499	3	48
1500	0	28
1501	0	58
1502	28	6
1503	0	41
1504	0	49
1505	32	0
1506	5	42
1507	31	8
1508	13	36
1509	49	0
1510	29	5
1511	36	5
1512	40	7
1513	42	6
1514	41	16
1515	33	7
1516	36	0
1517	2	45
1518	0	51
1519	31	0
1520	43	0
1521	27	0
1522	47	0
1523	0	49
1524	29	0
1525	38	0
1526	5	45
1527	31	1
1528	27	2
1529	28	2
1530	0	41
1531	6	43
1532	0	47
1533	36	6
1534	32	6
1535	38	0
1536	0	46
1537	32	6
1538	8	43
1539	0	43
1540	8	38
1541	49	9
1542	31	1
1543	32	6
1544	0	37
1545	0	40
1546	0	51
1547	41	1
1548	44	7
1549	0	43
1550	23	11
1551	32	8
1552	29	0
1553	0	53
1554	35	5
1555	37	0
1556	44	0
1557	3	44
1558	37	0
1559	28	0
1560	39	10
1561	0	37
1562	35	0
1563	33	5
1564	1	45
1565	32	0
1566	29	11
1567	2	38
1568	38	3
1569	0	31
1570	0	36
1571	0	40
1572	33	6
1573	32	0
1574	1	46
1575	0	50
1576	20	12
1577	36	12
1578	20	0
1579	0	49
1580	0	52
1581	37	0
1582	5	36
1583	36	0
1584	0	46
1585	0	36
1586	33	3
1587	1	33
1588	27	18
1589	50	0
1590	28	6
1591	33	0
1592	30	10
1593	5	34
1594	2	50
1595	36	4
1596	0	42
1597	0	46
1598	30	0
1599	0	42
1600	0	39
1601	5	47
1602	36	6
1603	33	0
1604	37	3
1605	30	0
1606	0	43
1607	39	0
1608	0	52
1609	36	4
1610	0	43
1611	44	4
1612	0	41
1613	34	0
1614	23	0
1615	0	51
1616	34	0
1617	36	0
1618	5	43
1619	38	1
1620	0	37
1621	32	0
1622	39	8
1623	33	11
1624	27	0
1625	3	45
1626	31	0
1627	7	27
1628	27	2
1629	38	7
1630	37	4
1631	5	43
1632	45	8
1633	31	18
1634	39	7
1635	3	45
1636	2	44
1637	7	37
1638	23	24
1639	45	6
1640	15	50
1641	6	44
1642	40	1
1643	30	13
1644	1	50
1645	37	0
1646	36	2
1647	30	0
1648	24	10
1649	0	39
1650	0	39
1651	8	39
1652	0	45
1653	0	38
1654	0	42
1655	36	13
1656	0	32
1657	35	5
1658	0	38
1659	35	5
1660	36	5
1661	2	42
1662	0	45
1663	9	52
1664	39	0
1665	30	0
1666	0	47
1667	41	8
1668	4	56
1669	27	0
1670	25	0
1671	9	57
1672	0	41
1673	4	45
1674	3	48
1675	0	50
1676	0	43
1677	5	45
1678	0	52
1679	0	50
1680	0	32
1681	38	7
1682	34	1
1683	0	57
1684	43	0
1685	13	29
1686	1	51
1687	32	0
1688	4	48
1689	2	48
1690	0	43
1691	8	42
1692	31	3
1693	31	6
1694	0	48
1695	29	14
1696	39	9
1697	0	45
1698	0	41
1699	31	15
1700	3	37
1701	2	38
1702	36	0
1703	38	4
1704	0	34
1705	1	61
1706	21	31
1707	33	2
1708	40	0
1709	0	42
1710	36	7
1711	2	44
1712	0	43
1713	2	37
1714	0	42
1715	0	42
1716	38	0
1717	0	38
1718	0	44
1719	33	14
1720	31	1
1721	41	0
1722	28	0
1723	37	0
1724	0	55
1725	10	40
1726	0	38
1727	47	1
1728	4	36
1729	32	0
1730	0	43
1731	4	45
1732	3	46
1733	29	0
1734	34	3
1735	25	0
1736	6	39
1737	34	0
1738	26	0
1739	35	0
1740	28	0
1741	27	5
1742	29	11
1743	33	4
1744	0	36
1745	24	19
1746	32	0
1747	0	47
1748	30	7
1749	21	32
1750	0	37
1751	1	45
1752	34	1
1753	0	37
1754	0	57
1755	29	5
1756	30	0
1757	0	36
1758	36	0
1759	30	14
1760	31	0
1761	1	38
1762	33	0
1763	23	10
1764	30	8
1765	31	0
1766	0	37
1767	36	1
1768	39	5
1769	0	59
1770	5	46
1771	0	38
1772	8	35
1773	3	56
1774	36	0
1775	0	50
1776	31	10
1777	38	0
1778	37	0
1779	32	2
1780	38	1
1781	43	0
1782	35	6
1783	0	37
1784	29	7
1785	36	0
1786	35	0
1787	42	2
1788	31	4
1789	28	0
1790	0	41
1791	2	44
1792	32	1
1793	4	48
1794	42	1
1795	39	0
1796	37	0
1797	31	2
1798	31	6
1799	0	36
1800	30	9
1801	11	43
1802	0	47
1803	0	46
1804	1	42
1805	1	43
1806	0	42
1807	35	2
1808	0	52
1809	4	47
1810	0	36
1811	34	10
1812	0	44
1813	0	50
1814	32	0
1815	36	3
1816	0	39
1817	3	35
1818	1	39
1819	0	57
1820	0	42
1821	1	41
1822	28	1
1823	9	46
1824	38	0
1825	0	56
1826	0	48
1827	30	0
1828	37	0
1829	0	44
1830	30	6
1831	28	8
1832	0	35
1833	28	6
1834	0	36
1835	7	30
1836	24	0
1837	0	51
1838	0	39
1839	30	5
1840	29	2
1841	0	39
1842	0	44
1843	35	7
1844	33	0
1845	35	0
1846	0	42
1847	38	12
1848	38	0
1849	30	3
1850	0	52
1851	0	48
1852	0	30
1853	5	51
1854	49	6
1855	40	6
1856	35	3
1857	6	44
1858	30	0
1859	25	28
1860	20	5
1861	2	37
1862	27	0
1863	28	0
1864	20	23
1865	32	6
1866	33	18
1867	42	0
1868	34	8
1869	0	43
1870	30	7
1871	35	11
1872	26	4
1873	4	47
1874	38	0
1875	26	11
1876	0	35
1877	6	45
1878	0	60
1879	34	2
1880	31	12
1881	47	9
1882	16	43
1883	29	0
1884	28	0
1885	0	57
1886	41	2
1887	28	2
1888	24	23
1889	0	45
1890	7	36
1891	1	40
1892	0	44
1893	0	43
1894	42	0
1895	30	1
1896	0	57
1897	0	40
1898	36	8
1899	25	0
1900	34	3
1901	33	1
1902	33	5
1903	0	44
1904	42	3
1905	31	0
1906	26	3
1907	0	54
1908	5	48
1909	6	46
1910	0	44
1911	11	48
1912	30	9
1913	41	4
1914	3	42
1915	0	39
1916	3	41
1917	0	40
1918	39	11
1919	43	0
1920	2	47
1921	0	42
1922	0	47
1923	39	12
1924	0	53
1925	26	4
1926	34	0
1927	31	7
1928	37	0
1929	1	32
1930	3	38
1931	28	0
1932	0	42
1933	0	49
1934	34	0
1935	6	41
1936	5	45
1937	14	33
1938	0	46
1939	6	41
1940	36	3
1941	38	0
1942	26	0
1943	27	20
1944	0	42
1945	0	44
1946	30	10
1947	11	34
1948	2	47
1949	0	53
1950	29	4
1951	0	50
1952	3	35
1953	37	5
1954	36	0
1955	32	1
1956	16	29
1957	26	0
1958	0	39
1959	2	37
1960	26	20
1961	32	0
1962	16	23
1963	11	45
1964	3	42
1965	30	0
1966	32	0
1967	42	3
1968	0	43
1969	38	0
1970	33	1
1971	2	33
1972	33	2
1973	0	30
1974	29	7
1975	7	36
1976	0	35
1977	0	53
1978	4	40
1979	30	0
1980	10	35
1981	33	0
1982	32	7
1983	45	2
1984	0	62
1985	6	37
1986	22	0
1987	32	0
1988	0	36
1989	8	35
1990	27	14
1991	6	45
1992	32	0
1993	10	40
1994	31	5
1995	0	48
1996	23	3
1997	1	36
1998	18	18
1999	24	13
[truncated: 8,001 more rows]
