# Supplementary material for: Generalized method of moments for estimating parameters of stochastic reaction networks
Source: BMC Syst Biol. 2016 Oct 21;10:98. doi: 10.1186/s12918-016-0342-8 (PMC5073941; doi:10.1186/s12918-016-0342-8)
Supplement: Additional file 2 — Matlab code and data. This file contains the Matlab codes and samples which were used to produce the results. (GZ 9349 kb) [file 12918_2016_342_MOESM2_ESM.gz › Data/Exclusive Switch/samples/17/t003.csv]

trajectory	P1	P2
1	82	3
2	76	3
3	75	0
4	75	1
5	89	8
6	69	0
7	1	115
8	7	118
9	7	123
10	49	44
11	2	85
12	2	117
13	68	5
14	0	104
15	81	12
16	53	41
17	0	106
18	8	99
19	49	20
20	3	109
21	72	4
22	0	104
23	75	2
24	65	2
25	5	103
26	5	111
27	0	105
28	0	92
29	93	4
30	2	104
31	82	0
32	85	0
33	98	0
34	3	105
35	3	85
36	6	118
37	73	2
38	87	0
39	76	7
40	5	107
41	0	113
42	63	8
43	5	113
44	73	6
45	0	109
46	3	99
47	68	0
48	91	1
49	3	121
50	1	100
51	84	0
52	0	96
53	90	0
54	3	108
55	50	58
56	0	105
57	95	0
58	2	109
59	2	138
60	1	98
61	94	1
62	77	0
63	0	120
64	9	97
65	89	3
66	3	114
67	0	102
68	106	2
69	0	128
70	74	0
71	81	6
72	90	0
73	1	105
74	95	0
75	74	1
76	71	2
77	56	5
78	15	92
79	0	79
80	15	88
81	1	110
82	79	1
83	68	0
84	0	106
85	0	100
86	2	112
87	76	1
88	95	2
89	63	0
90	73	0
91	3	106
92	73	2
93	66	0
94	91	16
95	74	1
96	0	106
97	80	2
98	1	101
99	74	0
100	89	2
101	0	108
102	2	101
103	2	126
104	0	112
105	3	97
106	0	124
107	76	1
108	0	98
109	106	1
110	0	105
111	2	109
112	0	94
113	76	0
114	62	25
115	1	98
116	90	3
117	78	0
118	1	107
119	2	107
120	75	3
121	63	2
122	70	1
123	69	6
124	30	69
125	77	0
126	0	118
127	1	115
128	81	0
129	80	0
130	78	5
131	73	4
132	3	125
133	0	94
134	81	2
135	0	114
136	2	100
137	9	77
138	89	1
139	79	1
140	0	101
141	87	0
142	0	107
143	8	118
144	81	0
145	0	99
146	0	113
147	79	2
148	87	3
149	83	1
150	79	6
151	62	1
152	59	17
153	84	0
154	77	0
155	5	81
156	67	0
157	81	0
158	0	106
159	75	4
160	46	34
161	77	0
162	63	1
163	75	3
164	48	56
165	0	95
166	88	0
167	76	0
168	2	113
169	3	107
170	75	0
171	2	114
172	77	0
173	77	0
174	71	0
175	0	120
176	61	26
177	71	5
178	88	3
179	73	12
180	5	106
181	0	111
182	1	109
183	84	3
184	0	104
185	6	99
186	77	4
187	0	117
188	77	4
189	85	3
190	95	2
191	77	0
192	78	4
193	78	0
194	116	7
195	82	3
196	79	1
197	0	106
198	89	8
199	81	2
200	3	108
201	3	104
202	74	29
203	65	0
204	88	2
205	79	3
206	0	94
207	79	1
208	87	8
209	91	0
210	0	106
211	3	115
212	8	98
213	85	0
214	89	2
215	1	94
216	92	3
217	6	105
218	0	117
219	73	1
220	0	93
221	2	114
222	80	2
223	90	2
224	80	7
225	79	8
226	70	0
227	84	2
228	8	103
229	67	2
230	0	104
231	75	0
232	74	5
233	98	7
234	0	111
235	0	110
236	79	3
237	4	101
238	2	102
239	0	98
240	66	5
241	66	8
242	1	109
243	86	1
244	94	1
245	0	95
246	74	0
247	2	110
248	0	113
249	75	0
250	4	91
251	84	4
252	4	105
253	54	37
254	0	110
255	5	97
256	84	0
257	1	109
258	89	3
259	92	1
260	88	5
261	31	60
262	0	112
263	0	108
264	89	0
265	1	112
266	3	108
267	73	1
268	83	2
269	70	2
270	10	78
271	87	0
272	102	0
273	6	91
274	75	1
275	1	95
276	0	111
277	2	107
278	78	4
279	61	0
280	74	0
281	82	5
282	96	2
283	0	108
284	2	99
285	0	103
286	62	10
287	73	3
288	0	98
289	96	0
290	76	5
291	74	0
292	85	5
293	74	1
294	2	97
295	69	0
296	0	98
297	70	0
298	0	87
299	4	94
300	74	4
301	73	0
302	70	5
303	85	0
304	0	105
305	72	0
306	4	99
307	1	127
308	0	110
309	8	110
310	74	3
311	0	99
312	0	95
313	0	97
314	4	97
315	81	3
316	75	6
317	78	11
318	92	2
319	98	4
320	27	62
321	92	0
322	1	112
323	90	0
324	3	96
325	84	17
326	3	98
327	88	2
328	61	28
329	1	91
330	101	0
331	0	113
332	0	95
333	100	8
334	5	96
335	1	102
336	1	94
337	75	0
338	67	4
339	0	98
340	77	1
341	77	4
342	72	6
343	6	107
344	78	6
345	83	1
346	1	99
347	57	0
348	73	1
349	3	109
350	76	2
351	3	95
352	1	85
353	6	99
354	67	7
355	2	119
356	84	1
357	69	3
358	69	0
359	10	87
360	81	3
361	2	124
362	70	0
363	65	0
364	68	8
365	29	87
366	75	0
367	0	90
368	84	3
369	81	6
370	5	87
371	55	1
372	92	0
373	74	0
374	73	14
375	0	115
376	0	95
377	0	108
378	80	2
379	2	92
380	79	4
381	0	96
382	1	112
383	1	93
384	78	0
385	103	3
386	68	23
387	70	6
388	91	3
389	3	113
390	96	0
391	78	0
392	1	98
393	35	54
394	55	22
395	49	63
396	0	127
397	84	0
398	9	96
399	2	98
400	1	109
401	69	4
402	0	108
403	86	3
404	70	0
405	84	10
406	70	0
407	76	0
408	1	91
409	91	1
410	81	6
411	102	0
412	1	101
413	71	6
414	31	54
415	0	109
416	0	106
417	1	113
418	0	92
419	68	0
420	84	0
421	82	1
422	0	111
423	80	0
424	0	109
425	91	1
426	1	92
427	84	6
428	58	2
429	83	3
430	3	108
431	77	3
432	36	78
433	1	108
434	92	3
435	77	0
436	8	86
437	62	2
438	95	0
439	86	10
440	3	108
441	9	121
442	75	6
443	5	116
444	69	10
445	77	2
446	63	0
447	0	106
448	70	4
449	88	5
450	2	126
451	0	105
452	2	111
453	6	97
454	0	114
455	82	4
456	71	0
457	0	100
458	77	4
459	78	4
460	5	104
461	3	101
462	0	89
463	0	97
464	90	0
465	0	109
466	0	105
467	72	13
468	6	110
469	86	0
470	3	108
471	92	2
472	1	105
473	62	1
474	3	102
475	72	4
476	74	0
477	74	5
478	70	4
479	0	88
480	0	96
481	2	99
482	85	4
483	0	106
484	94	1
485	3	117
486	1	109
487	68	0
488	2	102
489	0	128
490	77	1
491	84	0
492	84	0
493	67	2
494	0	106
495	0	97
496	76	1
497	60	22
498	81	3
499	68	5
500	81	0
501	66	8
502	82	12
503	65	18
504	1	93
505	70	0
506	89	1
507	84	0
508	78	4
509	77	4
510	6	90
511	15	92
512	87	0
513	48	55
514	84	12
515	90	1
516	0	104
517	84	4
518	87	2
519	0	99
520	75	0
521	1	113
522	87	6
523	72	0
524	84	3
525	0	103
526	28	80
527	4	92
528	90	1
529	79	5
530	80	1
531	74	1
532	18	85
533	74	1
534	0	102
535	0	101
536	87	1
537	2	101
538	101	10
539	1	95
540	83	0
541	55	59
542	87	0
543	0	95
544	0	111
545	88	0
546	2	123
547	88	1
548	0	111
549	75	12
550	66	19
551	74	3
552	84	0
553	74	0
554	66	0
555	88	5
556	71	0
557	0	122
558	18	94
559	74	1
560	0	95
561	84	6
562	0	117
563	73	0
564	3	107
565	10	110
566	70	3
567	65	1
568	2	117
569	72	1
570	26	66
571	0	118
572	5	121
573	74	0
574	1	122
575	0	97
576	72	12
577	85	4
578	0	123
579	6	111
580	85	1
581	87	1
582	4	116
583	91	5
584	93	0
585	76	0
586	1	118
587	3	98
588	85	2
589	6	101
590	0	89
591	85	0
592	5	116
593	72	0
594	4	119
595	70	7
596	75	0
597	75	0
598	27	72
599	77	0
600	0	88
601	4	78
602	7	116
603	0	97
604	83	1
605	4	99
606	82	0
607	94	3
608	74	0
609	3	104
610	85	5
611	2	120
612	86	10
613	8	140
614	84	0
615	50	52
616	6	103
617	2	110
618	85	0
619	70	2
620	72	7
621	76	4
622	0	110
623	3	100
624	88	1
625	1	107
626	50	33
627	4	103
628	0	104
629	87	0
630	96	0
631	69	2
632	75	10
633	56	42
634	67	0
635	87	1
636	83	0
637	0	93
638	74	1
639	39	49
640	2	107
641	0	109
642	0	107
643	0	109
644	72	0
645	2	104
646	1	125
647	72	3
648	88	10
649	1	101
650	73	0
651	1	95
652	78	1
653	76	0
654	90	2
655	90	3
656	2	103
657	1	122
658	77	0
659	5	126
660	0	104
661	6	105
662	8	89
663	59	0
664	69	0
665	0	109
666	71	0
667	61	12
668	32	72
669	0	114
670	83	4
671	0	127
672	2	116
673	73	11
674	80	0
675	0	98
676	84	0
677	0	106
678	86	0
679	73	2
680	75	16
681	5	93
682	69	8
683	86	5
684	1	99
685	72	0
686	61	2
687	82	2
688	4	92
689	2	84
690	68	1
691	76	0
692	71	0
693	105	9
694	86	3
695	85	0
696	83	4
697	4	104
698	1	96
699	71	22
700	88	1
701	67	3
702	82	1
703	81	3
704	0	124
705	0	132
706	70	5
707	1	105
708	0	99
709	0	114
710	49	41
711	0	109
712	25	85
713	0	107
714	94	0
715	6	107
716	86	1
717	74	0
718	76	0
719	4	108
720	78	0
721	7	93
722	94	0
723	0	128
724	0	98
725	80	0
726	102	0
727	0	87
728	2	96
729	0	101
730	90	0
731	0	87
732	72	0
733	83	0
734	89	2
735	0	95
736	0	127
737	0	107
738	69	15
739	1	85
740	2	94
741	1	94
742	7	105
743	84	1
744	0	98
745	0	104
746	82	0
747	96	1
748	84	3
749	85	3
750	77	0
751	74	5
752	88	2
753	77	3
754	88	2
755	0	121
756	3	98
757	81	4
758	14	68
759	0	100
760	2	100
761	76	3
762	97	0
763	0	107
764	66	6
765	46	50
766	0	112
767	81	4
768	7	89
769	68	0
770	0	111
771	81	1
772	81	2
773	84	1
774	0	111
775	66	0
776	0	134
777	0	79
778	73	3
779	62	4
780	0	118
781	4	98
782	5	99
783	1	82
784	85	8
785	4	107
786	0	113
787	60	28
788	0	95
789	73	11
790	94	6
791	0	120
792	80	14
793	0	101
794	70	0
795	82	0
796	5	102
797	0	106
798	6	89
799	92	7
800	2	105
801	0	104
802	0	108
803	76	2
804	73	6
805	0	117
806	74	4
807	86	1
808	81	6
809	78	1
810	75	5
811	0	114
812	74	3
813	96	7
814	0	98
815	0	122
816	80	9
817	76	3
818	2	88
819	75	3
820	0	114
821	80	0
822	84	8
823	4	95
824	70	2
825	39	65
826	76	1
827	66	1
828	73	7
829	6	83
830	0	101
831	0	112
832	67	7
833	1	98
834	64	3
835	61	7
836	80	2
837	52	39
838	0	115
839	72	0
840	72	1
841	1	103
842	3	108
843	89	9
844	6	109
845	3	90
846	2	115
847	94	3
848	0	105
849	13	107
850	88	0
851	0	97
852	101	2
853	89	5
854	76	2
855	68	3
856	1	126
857	5	96
858	79	4
859	66	1
860	19	85
861	81	2
862	9	113
863	16	93
864	3	91
865	71	1
866	78	2
867	56	0
868	83	1
869	1	96
870	79	0
871	68	3
872	1	97
873	0	98
874	31	56
875	90	1
876	3	109
877	0	104
878	2	128
879	6	127
880	7	85
881	3	101
882	96	0
883	98	1
884	75	2
885	2	103
886	0	108
887	0	98
888	0	102
889	79	2
890	78	0
891	0	94
892	77	1
893	1	130
894	77	11
895	93	0
896	1	100
897	1	105
898	84	8
899	1	117
900	57	0
901	2	106
902	83	0
903	73	0
904	76	0
905	0	106
906	91	0
907	43	44
908	101	8
909	6	92
910	81	7
911	1	98
912	82	2
913	63	0
914	2	102
915	74	0
916	92	1
917	93	0
918	88	1
919	87	0
920	3	105
921	0	100
922	0	100
923	2	136
924	67	0
925	0	114
926	78	0
927	5	86
928	0	103
929	5	114
930	83	0
931	85	0
932	84	0
933	79	1
934	82	1
935	0	98
936	86	0
937	0	109
938	68	0
939	72	8
940	70	0
941	0	112
942	75	1
943	3	104
944	0	106
945	4	97
946	74	3
947	1	109
948	73	0
949	0	107
950	81	0
951	67	0
952	1	104
953	74	0
954	77	1
955	58	46
956	0	110
957	1	109
958	82	0
959	25	76
960	2	97
961	68	0
962	0	107
963	79	4
964	81	0
965	2	118
966	83	0
967	69	0
968	4	91
969	77	2
970	0	97
971	82	2
972	80	3
973	12	92
974	4	108
975	80	2
976	82	0
977	5	120
978	75	20
979	76	3
980	84	0
981	71	0
982	81	1
983	90	0
984	92	2
985	0	104
986	86	4
987	11	97
988	0	111
989	84	4
990	76	4
991	12	76
992	1	105
993	1	95
994	83	5
995	0	109
996	80	1
997	84	1
998	1	109
999	0	113
1000	3	116
1001	2	95
1002	1	113
1003	89	0
1004	2	102
1005	81	0
1006	79	1
1007	0	95
1008	72	0
1009	3	87
1010	1	96
1011	71	0
1012	87	0
1013	68	0
1014	5	97
1015	84	0
1016	2	106
1017	4	99
1018	4	96
1019	77	0
1020	1	105
1021	80	4
1022	44	52
1023	84	1
1024	68	0
1025	87	0
1026	73	0
1027	5	109
1028	1	112
1029	76	9
1030	64	3
1031	0	88
1032	76	8
1033	84	0
1034	103	8
1035	82	4
1036	61	6
1037	79	0
1038	1	96
1039	87	7
1040	72	0
1041	1	98
1042	75	1
1043	89	0
1044	0	108
1045	0	98
1046	9	90
1047	53	32
1048	2	90
1049	1	85
1050	74	0
1051	85	1
1052	71	0
1053	4	123
1054	78	5
1055	63	17
1056	76	5
1057	86	9
1058	70	0
1059	2	92
1060	81	3
1061	85	0
1062	65	3
1063	2	109
1064	0	105
1065	96	0
1066	2	94
1067	78	1
1068	4	102
1069	72	3
1070	0	126
1071	89	1
1072	0	118
1073	73	0
1074	73	0
1075	0	117
1076	1	108
1077	5	105
1078	1	100
1079	74	5
1080	18	81
1081	0	99
1082	78	0
1083	67	3
1084	4	96
1085	80	5
1086	88	8
1087	90	1
1088	2	110
1089	1	101
1090	0	100
1091	84	1
1092	71	1
1093	8	105
1094	0	114
1095	68	0
1096	0	93
1097	85	3
1098	76	0
1099	80	4
1100	71	4
1101	81	0
1102	3	99
1103	1	105
1104	90	0
1105	1	117
1106	71	0
1107	69	6
1108	71	1
1109	2	113
1110	74	0
1111	0	105
1112	84	0
1113	26	75
1114	74	5
1115	3	102
1116	0	108
1117	0	108
1118	83	2
1119	80	1
1120	85	1
1121	77	0
1122	0	99
1123	0	109
1124	1	112
1125	0	103
1126	79	4
1127	0	113
1128	71	5
1129	64	0
1130	65	0
1131	63	8
1132	2	100
1133	0	116
1134	86	0
1135	80	1
1136	0	114
1137	80	0
1138	81	11
1139	0	115
1140	0	109
1141	7	114
1142	0	122
1143	64	7
1144	1	90
1145	1	96
1146	85	11
1147	88	4
1148	7	111
1149	74	0
1150	4	93
1151	81	4
1152	89	0
1153	80	0
1154	67	2
1155	1	113
1156	85	1
1157	84	7
1158	78	0
1159	0	95
1160	70	0
1161	74	12
1162	3	105
1163	3	106
1164	67	0
1165	0	118
1166	1	94
1167	1	100
1168	77	2
1169	68	23
1170	83	5
1171	85	11
1172	1	99
1173	76	2
1174	0	95
1175	75	0
1176	0	123
1177	78	0
1178	2	97
1179	0	112
1180	70	11
1181	5	105
1182	79	2
1183	83	0
1184	58	2
1185	69	6
1186	2	100
1187	1	95
1188	71	9
1189	83	2
1190	65	0
1191	94	3
1192	65	0
1193	2	115
1194	3	107
1195	83	2
1196	3	97
1197	1	108
1198	9	118
1199	1	108
1200	64	0
1201	77	0
1202	1	110
1203	0	113
1204	0	108
1205	70	1
1206	65	3
1207	28	81
1208	73	1
1209	82	3
1210	85	3
1211	73	0
1212	81	0
1213	77	7
1214	0	114
1215	3	85
1216	79	0
1217	0	97
1218	75	0
1219	79	3
1220	0	126
1221	98	6
1222	62	0
1223	1	97
1224	64	33
1225	98	3
1226	84	0
1227	0	107
1228	0	104
1229	75	1
1230	0	113
1231	83	0
1232	0	117
1233	0	97
1234	0	115
1235	89	11
1236	0	87
1237	98	2
1238	77	1
1239	0	98
1240	88	0
1241	88	5
1242	86	0
1243	78	5
1244	71	2
1245	79	0
1246	65	7
1247	0	121
1248	1	93
1249	0	115
1250	0	96
1251	1	101
1252	57	4
1253	3	100
1254	66	0
1255	88	0
1256	83	0
1257	2	99
1258	69	13
1259	3	103
1260	0	103
1261	0	112
1262	87	0
1263	0	96
1264	2	105
1265	9	128
1266	73	0
1267	89	0
1268	0	97
1269	74	0
1270	78	0
1271	36	62
1272	0	107
1273	82	4
1274	0	110
1275	71	8
1276	90	1
1277	2	112
1278	3	104
1279	68	1
1280	92	0
1281	0	106
1282	75	6
1283	0	102
1284	85	4
1285	0	113
1286	1	102
1287	3	108
1288	76	1
1289	86	0
1290	0	110
1291	85	0
1292	72	9
1293	85	6
1294	91	0
1295	75	0
1296	17	91
1297	5	111
1298	74	5
1299	74	1
1300	2	109
1301	92	3
1302	2	107
1303	2	108
1304	56	2
1305	0	102
1306	81	0
1307	6	112
1308	65	26
1309	0	105
1310	62	3
1311	77	6
1312	4	95
1313	1	104
1314	0	103
1315	86	0
1316	0	102
1317	62	4
1318	3	106
1319	71	0
1320	76	0
1321	73	1
1322	0	96
1323	0	107
1324	3	126
1325	73	5
1326	1	99
1327	2	92
1328	1	100
1329	90	0
1330	2	96
1331	85	1
1332	0	112
1333	85	2
1334	61	1
1335	0	109
1336	76	1
1337	8	91
1338	1	97
1339	76	6
1340	102	0
1341	79	0
1342	89	10
1343	71	0
1344	1	117
1345	88	0
1346	2	98
1347	81	9
1348	68	6
1349	86	0
1350	71	0
1351	0	102
1352	0	114
1353	0	103
1354	0	98
1355	63	8
1356	82	7
1357	74	14
1358	0	93
1359	0	114
1360	3	100
1361	74	2
1362	82	0
1363	1	124
1364	0	114
1365	80	3
1366	87	4
1367	79	2
1368	72	0
1369	98	1
1370	0	105
1371	0	100
1372	0	111
1373	0	105
1374	55	26
1375	77	0
1376	78	0
1377	1	102
1378	0	98
1379	2	90
1380	72	0
1381	87	4
1382	6	86
1383	33	63
1384	0	101
1385	77	4
1386	46	59
1387	89	0
1388	1	107
1389	0	117
1390	0	104
1391	0	117
1392	75	0
1393	82	4
1394	3	99
1395	84	0
1396	69	7
1397	66	3
1398	66	3
1399	88	0
1400	0	100
1401	4	113
1402	0	95
1403	79	1
1404	5	100
1405	1	116
1406	4	95
1407	76	2
1408	0	106
1409	9	132
1410	94	0
1411	6	104
1412	76	1
1413	4	93
1414	62	7
1415	98	2
1416	72	23
1417	1	116
1418	0	109
1419	75	2
1420	4	85
1421	0	117
1422	78	0
1423	4	112
1424	1	111
1425	0	113
1426	60	14
1427	74	0
1428	1	99
1429	60	0
1430	1	102
1431	78	2
1432	83	3
1433	7	103
1434	0	110
1435	0	101
1436	0	101
1437	5	94
1438	80	0
1439	9	98
1440	69	0
1441	84	3
1442	68	2
1443	0	109
1444	77	4
1445	0	96
1446	5	98
1447	0	111
1448	84	12
1449	72	2
1450	2	100
1451	26	78
1452	0	104
1453	3	116
1454	0	103
1455	84	0
1456	1	108
1457	0	106
1458	0	99
1459	77	0
1460	89	0
1461	5	91
1462	82	3
1463	2	119
1464	2	98
1465	82	12
1466	79	5
1467	3	122
1468	74	1
1469	72	8
1470	34	63
1471	1	103
1472	76	3
1473	1	79
1474	7	126
1475	71	4
1476	78	5
1477	0	101
1478	0	89
1479	83	0
1480	78	1
1481	24	67
1482	73	5
1483	82	0
1484	1	91
1485	78	3
1486	68	1
1487	5	114
1488	1	103
1489	3	101
1490	4	108
1491	1	111
1492	71	6
1493	83	5
1494	0	100
1495	2	105
1496	0	126
1497	76	1
1498	0	100
1499	79	3
1500	77	0
1501	2	115
1502	76	2
1503	0	98
1504	95	6
1505	55	22
1506	89	2
1507	91	0
1508	0	102
1509	77	8
1510	2	111
1511	71	0
1512	73	2
1513	3	118
1514	95	4
1515	2	106
1516	1	101
1517	4	97
1518	85	5
1519	9	84
1520	84	1
1521	75	0
1522	0	106
1523	72	0
1524	0	96
1525	1	101
1526	87	7
1527	4	105
1528	0	113
1529	70	0
1530	71	0
1531	2	111
1532	68	0
1533	0	115
1534	41	51
1535	1	104
1536	82	0
1537	1	97
1538	1	90
1539	2	113
1540	93	0
1541	33	54
1542	0	102
1543	64	2
1544	5	86
1545	0	118
1546	68	2
1547	64	10
1548	87	0
1549	1	109
1550	74	2
1551	1	122
1552	101	8
1553	69	3
1554	88	0
1555	0	96
1556	101	0
1557	70	1
1558	0	102
1559	69	8
1560	76	5
1561	89	0
1562	0	104
1563	13	108
1564	91	2
1565	3	100
1566	68	28
1567	80	3
1568	63	4
1569	83	0
1570	1	87
1571	85	0
1572	83	7
1573	74	7
1574	83	2
1575	75	0
1576	87	0
1577	87	0
1578	0	106
1579	70	1
1580	3	111
1581	90	0
1582	0	102
1583	80	0
1584	81	4
1585	0	123
1586	80	3
1587	4	118
1588	0	104
1589	64	1
1590	0	99
1591	4	118
1592	1	122
1593	80	0
1594	68	0
1595	4	98
1596	85	0
1597	27	71
1598	68	0
1599	2	101
1600	84	1
1601	75	0
1602	82	6
1603	0	98
1604	76	0
1605	89	0
1606	81	2
1607	83	0
1608	7	103
1609	67	6
1610	77	0
1611	0	111
1612	80	2
1613	79	11
1614	30	68
1615	0	107
1616	74	2
1617	0	102
1618	83	2
1619	2	100
1620	76	0
1621	6	113
1622	0	119
1623	68	1
1624	70	0
1625	4	114
1626	4	107
1627	0	122
1628	74	3
1629	5	103
1630	64	7
1631	84	2
1632	87	0
1633	60	4
1634	61	2
1635	2	115
1636	2	108
1637	67	14
1638	0	113
1639	90	3
1640	76	1
1641	78	0
1642	63	0
1643	75	0
1644	2	111
1645	68	0
1646	86	2
1647	63	1
1648	47	54
1649	77	0
1650	3	112
1651	0	103
1652	86	0
1653	0	103
1654	0	106
1655	81	2
1656	80	0
1657	7	101
1658	0	107
1659	75	0
1660	3	114
1661	102	1
1662	69	0
1663	62	10
1664	68	6
1665	83	0
1666	6	101
1667	65	1
1668	4	86
1669	73	0
1670	90	3
1671	68	2
1672	13	76
1673	90	2
1674	91	3
1675	66	0
1676	5	113
1677	94	11
1678	0	102
1679	64	8
1680	0	85
1681	83	0
1682	70	0
1683	0	100
1684	3	107
1685	0	113
1686	72	7
1687	87	0
1688	88	0
1689	96	1
1690	1	95
1691	73	0
1692	77	0
1693	0	91
1694	85	3
1695	70	4
1696	95	6
1697	0	111
1698	52	28
1699	80	0
1700	84	7
1701	2	116
1702	103	7
1703	71	17
1704	4	86
1705	4	91
1706	69	4
1707	3	107
1708	73	0
1709	1	102
1710	0	102
1711	97	0
1712	85	6
1713	68	1
1714	80	2
1715	90	8
1716	65	1
1717	80	0
1718	2	91
1719	2	104
1720	0	99
1721	0	101
1722	0	92
1723	75	1
1724	62	9
1725	71	2
1726	80	23
1727	5	98
1728	82	0
1729	0	90
1730	88	7
1731	82	5
1732	0	108
1733	2	92
1734	93	0
1735	66	1
1736	39	60
1737	86	8
1738	76	5
1739	4	103
1740	0	113
1741	4	92
1742	71	0
1743	73	5
1744	76	3
1745	6	118
1746	86	5
1747	73	5
1748	71	10
1749	0	105
1750	8	99
1751	86	3
1752	49	36
1753	90	3
1754	0	121
1755	86	0
1756	62	2
1757	73	5
1758	0	105
1759	0	117
1760	72	0
1761	67	5
1762	0	99
1763	77	2
1764	0	111
1765	0	97
1766	89	7
1767	22	69
1768	14	109
1769	89	18
1770	77	2
1771	97	2
1772	74	10
1773	1	103
1774	90	0
1775	89	0
1776	0	84
1777	75	0
1778	2	88
1779	101	0
1780	1	123
1781	1	99
1782	0	113
1783	0	101
1784	0	108
1785	104	10
1786	67	8
1787	6	110
1788	83	1
1789	2	96
1790	78	41
1791	17	75
1792	84	3
1793	82	5
1794	83	7
1795	78	0
1796	2	117
1797	85	0
1798	0	109
1799	70	2
1800	81	4
1801	83	3
1802	1	110
1803	80	0
1804	0	99
1805	88	7
1806	91	1
1807	12	89
1808	0	122
1809	1	118
1810	0	118
1811	39	59
1812	0	97
1813	77	8
1814	97	0
1815	64	3
1816	2	111
1817	76	1
1818	83	7
1819	0	95
1820	1	100
1821	83	7
1822	67	0
1823	0	129
1824	81	0
1825	2	103
1826	0	103
1827	11	112
1828	88	5
1829	70	3
1830	0	95
1831	5	130
1832	40	42
1833	101	3
1834	95	1
1835	1	109
1836	0	107
1837	45	29
1838	3	102
1839	74	1
1840	78	8
1841	86	3
1842	84	1
1843	0	110
1844	3	104
1845	79	0
1846	0	95
1847	85	0
1848	0	99
1849	1	91
1850	0	103
1851	0	115
1852	3	111
1853	0	111
1854	70	1
1855	72	5
1856	74	0
1857	74	0
1858	69	7
1859	79	0
1860	7	108
1861	63	1
1862	3	107
1863	4	107
1864	1	112
1865	7	117
1866	77	0
1867	0	91
1868	0	84
1869	81	6
1870	89	1
1871	7	83
1872	81	0
1873	91	2
1874	1	91
1875	92	6
1876	4	107
1877	4	100
1878	85	0
1879	73	0
1880	1	111
1881	79	6
1882	75	2
1883	11	106
1884	87	7
1885	83	0
1886	71	0
1887	2	120
1888	72	0
1889	70	6
1890	3	93
1891	79	8
1892	70	7
1893	79	3
1894	6	116
1895	82	5
1896	2	108
1897	80	0
1898	35	70
1899	52	39
1900	0	112
1901	88	0
1902	0	113
1903	85	3
1904	83	4
1905	0	110
1906	0	112
1907	101	3
1908	5	95
1909	12	100
1910	4	109
1911	0	115
1912	1	117
1913	73	5
1914	1	105
1915	84	3
1916	86	0
1917	66	13
1918	68	1
1919	75	0
1920	89	6
1921	70	11
1922	78	0
1923	85	10
1924	87	0
1925	82	1
1926	97	1
1927	3	104
1928	1	94
1929	96	11
1930	73	6
1931	59	0
1932	72	11
1933	1	109
1934	3	109
1935	88	0
1936	72	0
1937	0	103
1938	88	0
1939	3	96
1940	0	112
1941	75	7
1942	72	1
1943	71	2
1944	4	116
1945	1	98
1946	87	1
1947	3	91
1948	2	103
1949	76	0
1950	77	6
1951	84	0
1952	77	3
1953	72	1
1954	0	112
1955	72	0
1956	91	1
1957	0	126
1958	88	1
1959	2	90
1960	87	6
1961	63	0
1962	0	116
1963	77	8
1964	84	0
1965	0	80
1966	68	7
1967	53	49
1968	0	104
1969	82	14
1970	0	110
1971	1	99
1972	91	6
1973	1	89
1974	82	7
1975	81	4
1976	80	2
1977	0	113
1978	65	0
1979	0	105
1980	0	108
1981	0	107
1982	63	0
1983	2	105
1984	78	1
1985	0	100
1986	5	101
1987	1	127
1988	2	94
1989	5	101
1990	78	4
1991	0	120
1992	3	111
1993	0	107
1994	75	0
1995	2	117
1996	1	134
1997	0	100
1998	0	95
1999	2	104
[truncated: 8,001 more rows]
