# Supplementary material for: Generalized method of moments for estimating parameters of stochastic reaction networks
Source: BMC Syst Biol. 2016 Oct 21;10:98. doi: 10.1186/s12918-016-0342-8 (PMC5073941; doi:10.1186/s12918-016-0342-8)
Supplement: Additional file 2 — Matlab code and data. This file contains the Matlab codes and samples which were used to produce the results. (GZ 9349 kb) [file 12918_2016_342_MOESM2_ESM.gz › Data/Exclusive Switch/samples/3/t004.csv]

trajectory	P1	P2
1	0	116
2	82	5
3	0	120
4	92	6
5	2	122
6	29	94
7	87	0
8	92	0
9	0	130
10	99	0
11	91	6
12	3	127
13	80	1
14	0	120
15	102	1
16	0	147
17	79	2
18	1	138
19	2	140
20	6	122
21	5	113
22	89	0
23	103	2
24	1	125
25	84	0
26	0	133
27	100	5
28	1	127
29	4	109
30	0	114
31	62	53
32	102	1
33	102	2
34	94	5
35	90	0
36	96	3
37	97	2
38	127	0
39	97	1
40	97	6
41	1	133
42	0	134
43	6	128
44	80	0
45	91	11
46	53	69
47	93	2
48	101	1
49	3	106
50	86	7
51	13	122
52	78	0
53	88	8
54	0	107
55	57	55
56	106	2
57	98	0
58	5	109
59	96	0
60	93	7
61	99	4
62	98	0
63	86	3
64	1	140
65	6	120
66	78	2
67	2	141
68	0	127
69	7	141
70	95	0
71	90	3
72	5	128
73	104	0
74	97	7
75	85	1
76	88	13
77	100	0
78	102	3
79	110	2
80	3	110
81	0	136
82	108	4
83	4	130
84	72	0
85	1	135
86	85	4
87	4	140
88	2	138
89	3	118
90	6	112
91	103	0
92	1	131
93	0	134
94	1	129
95	1	129
96	86	2
97	104	0
98	1	139
99	86	4
100	0	131
101	2	140
102	88	0
103	85	2
104	85	0
105	102	0
106	78	0
107	99	6
108	17	121
109	2	133
110	2	135
111	99	1
112	0	124
113	86	0
114	88	0
115	99	4
116	0	107
117	108	7
118	1	106
119	106	1
120	3	119
121	88	0
122	80	1
123	1	127
124	3	123
125	1	130
126	1	118
127	5	121
128	1	116
129	1	130
130	81	0
131	3	114
132	84	1
133	103	5
134	0	122
135	0	121
136	82	4
137	74	0
138	86	10
139	3	129
140	104	4
141	103	0
142	92	3
143	0	138
144	85	0
145	81	0
146	96	4
147	0	126
148	0	122
149	88	3
150	2	127
151	86	0
152	6	107
153	97	3
154	7	110
155	110	0
156	96	5
157	105	1
158	98	4
159	0	133
160	92	1
161	93	7
162	81	2
163	1	120
164	1	120
165	0	126
166	0	115
167	96	0
168	84	2
169	82	12
170	100	0
171	102	11
172	0	123
173	98	3
174	92	1
175	104	8
176	93	0
177	1	110
178	0	129
179	92	2
180	1	127
181	126	0
182	78	7
183	67	3
184	100	1
185	92	0
186	113	2
187	89	0
188	101	3
189	103	0
190	92	0
191	2	140
192	5	126
193	0	124
194	109	0
195	104	0
196	104	2
197	92	4
198	87	2
199	1	134
200	6	109
201	95	2
202	104	5
203	90	0
204	0	130
205	100	1
206	99	2
207	90	3
208	103	3
209	0	127
210	104	0
211	2	145
212	3	110
213	1	134
214	101	0
215	105	0
216	106	3
217	89	3
218	0	123
219	0	149
220	2	120
221	102	1
222	2	126
223	2	119
224	1	110
225	0	132
226	1	140
227	101	1
228	0	124
229	0	135
230	0	116
231	98	6
232	101	2
233	77	11
234	0	134
235	93	0
236	1	133
237	1	119
238	92	2
239	92	4
240	0	125
241	81	2
242	9	113
243	116	0
244	90	0
245	4	129
246	106	1
247	88	2
248	102	0
249	5	114
250	0	125
251	93	5
252	95	2
253	2	149
254	100	6
255	96	0
256	96	1
257	93	10
258	97	0
259	77	1
260	2	124
261	79	0
262	2	120
263	86	0
264	101	4
265	0	141
266	88	0
267	1	107
268	0	130
269	0	121
270	99	0
271	93	2
272	1	114
273	105	0
274	101	11
275	3	124
276	32	90
277	1	118
278	0	122
279	1	136
280	1	135
281	0	122
282	0	135
283	101	3
284	87	1
285	109	4
286	0	116
287	98	1
288	0	137
289	105	1
290	116	0
291	89	0
292	87	3
293	0	131
294	98	0
295	105	0
296	1	124
297	1	104
298	90	6
299	2	142
300	84	2
301	2	120
302	82	19
303	92	3
304	1	123
305	12	109
306	102	1
307	98	9
308	0	135
309	89	0
310	62	42
311	85	0
312	4	120
313	78	1
314	84	5
315	88	0
316	75	10
317	76	0
318	1	143
319	106	3
320	110	0
321	93	2
322	0	120
323	107	6
324	1	114
325	64	37
326	1	110
327	104	10
328	2	117
329	0	113
330	2	146
331	0	128
332	97	0
333	2	131
334	79	16
335	91	0
336	95	1
337	4	109
338	0	135
339	0	138
340	91	1
341	4	112
342	106	0
343	3	125
344	102	0
345	0	144
346	83	3
347	2	133
348	93	0
349	101	3
350	0	122
351	5	123
352	81	0
353	2	136
354	90	1
355	101	0
356	94	17
357	88	3
358	2	104
359	85	33
360	4	139
361	0	127
362	0	123
363	101	1
364	0	140
365	0	127
366	1	109
367	104	0
368	96	0
369	120	0
370	84	7
371	105	2
372	3	131
373	0	135
374	9	130
375	2	129
376	2	138
377	1	125
378	101	2
379	110	4
380	95	2
381	0	112
382	84	7
383	110	0
384	0	119
385	3	111
386	90	2
387	95	1
388	104	0
389	96	6
390	113	0
391	90	0
392	1	110
393	110	4
394	2	138
395	116	1
396	4	120
397	1	110
398	12	133
399	86	0
400	82	4
401	100	2
402	87	0
403	103	2
404	102	8
405	99	0
406	93	2
407	73	32
408	2	127
409	76	0
410	0	114
411	92	2
412	86	0
413	0	128
414	106	0
415	94	0
416	72	0
417	4	124
418	95	6
419	103	0
420	100	0
421	98	1
422	2	121
423	103	1
424	94	1
425	43	67
426	109	0
427	1	123
428	96	3
429	1	117
430	0	136
431	93	0
432	109	9
433	95	1
434	0	142
435	81	5
436	100	4
437	90	2
438	89	0
439	99	3
440	126	2
441	96	7
442	0	119
443	98	0
444	76	0
445	2	114
446	89	1
447	81	4
448	2	135
449	99	1
450	1	121
451	93	0
452	94	34
453	0	127
454	96	1
455	87	1
456	1	118
457	0	129
458	0	135
459	80	0
460	0	133
461	104	0
462	0	131
463	97	1
464	88	4
465	89	0
466	101	3
467	0	121
468	92	2
469	4	112
470	107	6
471	2	131
472	97	1
473	2	138
474	2	134
475	2	146
476	95	8
477	89	4
478	88	10
479	97	5
480	1	127
481	83	27
482	85	1
483	78	4
484	0	132
485	0	114
486	0	122
487	87	2
488	86	5
489	0	132
490	103	0
491	111	1
492	92	1
493	89	0
494	0	145
495	0	148
496	96	0
497	4	104
498	91	0
499	94	0
500	94	1
501	96	2
502	94	21
503	2	110
504	0	150
505	3	139
506	100	0
507	98	5
508	86	0
509	0	128
510	80	1
511	90	3
512	0	131
513	3	146
514	63	30
515	7	107
516	93	0
517	105	2
518	93	4
519	90	0
520	91	4
521	0	123
522	101	1
523	0	143
524	91	1
525	2	127
526	91	10
527	92	0
528	92	0
529	2	108
530	81	21
531	110	0
532	108	5
533	117	0
534	2	122
535	14	107
536	83	3
537	16	105
538	0	138
539	4	112
540	97	0
541	11	130
542	2	125
543	2	131
544	110	0
545	102	1
546	84	8
547	3	143
548	0	124
549	0	127
550	4	125
551	3	141
552	0	142
553	3	116
554	14	125
555	4	149
556	91	0
557	2	120
558	82	0
559	94	1
560	104	5
561	110	0
562	0	131
563	0	134
564	0	131
565	3	127
566	51	55
567	90	1
568	92	0
569	98	0
570	98	3
571	9	128
572	0	153
573	105	3
574	93	4
575	103	0
576	0	135
577	3	147
578	0	121
579	2	125
580	86	2
581	87	5
582	86	2
583	0	130
584	1	131
585	1	114
586	100	3
587	2	117
588	0	133
589	82	0
590	4	128
591	1	136
592	2	137
593	99	0
594	82	7
595	98	17
596	8	125
597	92	0
598	102	0
599	3	141
600	0	126
601	87	2
602	115	0
603	0	115
604	103	0
605	88	0
606	86	5
607	0	116
608	78	0
609	86	5
610	0	123
611	13	133
612	8	112
613	100	8
614	95	0
615	1	131
616	98	1
617	3	106
618	114	2
619	106	0
620	92	11
621	83	0
622	3	131
623	101	0
624	25	96
625	40	51
626	104	0
627	0	108
628	1	112
629	1	129
630	0	132
631	88	2
632	90	3
633	2	113
634	16	119
635	110	0
636	85	7
637	78	1
638	0	131
639	107	0
640	2	125
641	93	4
642	88	0
643	1	120
644	95	0
645	3	137
646	85	0
647	89	0
648	0	122
649	80	1
650	0	116
651	83	32
652	88	4
653	102	0
654	0	139
655	3	116
656	94	0
657	106	3
658	89	2
659	100	2
660	0	136
661	98	6
662	66	46
663	0	121
664	2	127
665	82	3
666	93	1
667	1	127
668	81	1
669	1	139
670	67	34
671	93	0
672	115	0
673	2	128
674	1	130
675	1	132
676	87	2
677	1	121
678	90	6
679	0	126
680	97	5
681	2	96
682	98	1
683	93	1
684	101	2
685	84	0
686	3	141
687	28	84
688	0	125
689	0	128
690	4	123
691	111	2
692	23	85
693	2	134
694	85	0
695	1	115
696	103	3
697	100	0
698	1	144
699	79	28
700	108	0
701	1	114
702	0	122
703	86	3
704	0	136
705	86	3
706	88	1
707	1	122
708	0	125
709	17	103
710	10	122
711	87	8
712	88	0
713	104	1
714	75	20
715	83	1
716	54	23
717	91	1
718	95	1
719	0	121
720	97	1
721	104	1
722	86	0
723	1	113
724	111	0
725	0	130
726	101	0
727	0	113
728	91	1
729	0	117
730	0	135
731	20	100
732	102	6
733	96	8
734	0	121
735	89	0
736	115	4
737	102	1
738	102	6
739	96	1
740	0	134
741	0	128
742	83	5
743	0	130
744	85	0
745	15	114
746	87	1
747	81	0
748	94	0
749	6	125
750	81	5
751	88	2
752	0	125
753	100	6
754	93	4
755	0	136
756	1	114
757	105	1
758	67	49
759	10	119
760	106	4
761	89	4
762	92	0
763	102	0
764	93	0
765	89	0
766	102	1
767	98	2
768	96	3
769	0	135
770	2	141
771	89	0
772	79	0
773	92	7
774	89	0
775	4	108
776	0	129
777	4	140
778	0	133
779	86	1
780	100	0
781	87	0
782	108	6
783	2	149
784	0	110
785	11	108
786	79	16
787	90	0
788	113	2
789	95	0
790	0	119
791	83	5
792	91	1
793	99	5
794	98	2
795	4	100
796	2	137
797	4	126
798	3	128
799	0	125
800	88	4
801	89	2
802	1	127
803	0	132
804	107	1
805	0	128
806	3	100
807	1	107
808	93	5
809	93	2
810	0	127
811	88	3
812	104	0
813	95	3
814	84	1
815	86	20
816	0	106
817	104	0
818	1	127
819	95	10
820	100	1
821	99	5
822	94	1
823	1	114
824	0	130
825	100	0
826	87	9
827	67	40
828	79	4
829	91	4
830	5	116
831	93	2
832	91	7
833	0	145
834	99	3
835	105	0
836	92	2
837	1	123
838	0	124
839	92	14
840	100	1
841	96	2
842	106	0
843	103	0
844	72	6
845	51	64
846	100	5
847	102	0
848	0	146
849	2	110
850	88	1
851	2	123
852	104	7
853	6	132
854	1	110
855	0	114
856	2	135
857	93	0
858	103	1
859	0	120
860	77	1
861	15	109
862	0	129
863	96	2
864	8	140
865	96	7
866	82	1
867	10	113
868	1	106
869	95	2
870	88	9
871	91	3
872	2	142
873	2	129
874	80	3
875	0	121
876	83	1
877	80	8
878	82	0
879	0	124
880	103	0
881	109	5
882	89	0
883	0	132
884	94	2
885	0	133
886	84	9
887	0	112
888	101	6
889	10	134
890	82	0
891	1	126
892	5	108
893	90	0
894	0	117
895	94	0
896	88	5
897	0	126
898	68	5
899	0	136
900	0	110
901	96	1
902	85	0
903	91	0
904	1	131
905	97	0
906	1	111
907	96	0
908	98	1
909	91	3
910	64	45
911	85	5
912	19	109
913	91	0
914	100	4
915	111	0
916	2	125
917	78	4
918	103	1
919	75	50
920	104	3
921	88	0
922	92	10
923	90	0
924	0	128
925	1	123
926	40	90
927	1	148
928	1	140
929	94	1
930	0	132
931	0	131
932	2	140
933	80	1
934	87	1
935	0	115
936	86	4
937	100	1
938	0	128
939	98	0
940	91	1
941	5	117
942	5	114
943	1	129
944	112	1
945	0	146
946	0	145
947	4	145
948	0	127
949	68	42
950	64	25
951	0	149
952	0	127
953	63	90
954	0	117
955	0	126
956	91	0
957	0	140
958	88	0
959	93	0
960	97	0
961	100	0
962	19	103
963	5	130
964	95	4
965	110	5
966	101	2
967	90	5
968	86	8
969	104	0
970	12	113
971	93	8
972	0	131
973	83	0
974	101	2
975	1	147
976	2	158
977	0	127
978	113	4
979	62	43
980	108	3
981	80	4
982	0	129
983	105	0
984	1	122
985	103	4
986	100	0
987	95	31
988	0	123
989	2	114
990	21	135
991	102	12
992	98	2
993	3	110
994	85	0
995	101	2
996	0	107
997	4	134
998	0	114
999	9	121
1000	1	121
1001	105	1
1002	2	126
1003	0	117
1004	46	68
1005	94	2
1006	79	14
1007	87	1
1008	101	4
1009	2	108
1010	94	6
1011	89	0
1012	1	130
1013	79	4
1014	0	148
1015	104	0
1016	102	3
1017	88	2
1018	71	7
1019	49	61
1020	76	4
1021	2	123
1022	35	90
1023	3	125
1024	1	123
1025	3	118
1026	0	138
1027	99	4
1028	106	0
1029	106	1
1030	15	86
1031	20	118
1032	96	0
1033	88	37
1034	0	117
1035	4	106
1036	0	118
1037	93	4
1038	0	115
1039	0	115
1040	104	1
1041	101	2
1042	114	2
1043	80	3
1044	96	6
1045	0	121
1046	104	3
1047	88	8
1048	107	4
1049	89	34
1050	85	5
1051	98	1
1052	84	5
1053	0	117
1054	0	116
1055	0	111
1056	1	135
1057	85	4
1058	112	0
1059	3	144
1060	94	8
1061	96	0
1062	5	136
1063	0	126
1064	85	2
1065	1	115
1066	0	139
1067	0	126
1068	3	111
1069	1	131
1070	94	10
1071	96	5
1072	100	1
1073	101	0
1074	0	118
1075	83	0
1076	88	6
1077	85	0
1078	86	0
1079	92	4
1080	89	2
1081	1	119
1082	1	124
1083	99	4
1084	101	6
1085	104	4
1086	0	143
1087	0	130
1088	79	2
1089	106	4
1090	1	125
1091	0	133
1092	0	124
1093	0	127
1094	1	134
1095	93	3
1096	85	1
1097	115	8
1098	3	144
1099	0	108
1100	107	3
1101	87	4
1102	92	0
1103	90	0
1104	110	4
1105	18	111
1106	0	123
1107	5	127
1108	1	116
1109	110	1
1110	4	108
1111	2	127
1112	0	154
1113	84	13
1114	48	49
1115	0	144
1116	94	2
1117	1	122
1118	39	75
1119	5	147
1120	96	4
1121	102	0
1122	90	0
1123	97	0
1124	1	145
1125	0	125
1126	93	7
1127	4	126
1128	0	126
1129	0	123
1130	3	113
1131	18	110
1132	79	2
1133	98	1
1134	3	132
1135	3	126
1136	82	0
1137	1	132
1138	94	0
1139	106	5
1140	94	0
1141	101	1
1142	81	5
1143	1	128
1144	93	0
1145	102	0
1146	92	0
1147	0	133
1148	1	127
1149	97	4
1150	0	135
1151	96	0
1152	105	0
1153	88	7
1154	0	104
1155	115	4
1156	0	136
1157	0	122
1158	85	0
1159	0	104
1160	1	130
1161	0	110
1162	0	115
1163	98	1
1164	0	135
1165	0	136
1166	75	0
1167	100	0
1168	6	123
1169	0	148
1170	1	125
1171	95	0
1172	112	0
1173	81	0
1174	73	29
1175	85	2
1176	1	127
1177	91	7
1178	99	0
1179	0	102
1180	46	83
1181	95	4
1182	98	2
1183	89	0
1184	0	127
1185	0	139
1186	79	13
1187	1	136
1188	98	0
1189	0	137
1190	0	109
1191	98	1
1192	110	0
1193	2	128
1194	5	114
1195	7	124
1196	94	3
1197	4	117
1198	0	119
1199	115	1
1200	104	1
1201	2	114
1202	1	111
1203	77	4
1204	0	135
1205	81	0
1206	103	0
1207	85	6
1208	96	0
1209	99	0
1210	2	140
1211	90	0
1212	2	109
1213	5	118
1214	90	3
1215	92	9
1216	1	128
1217	96	1
1218	1	136
1219	2	108
1220	0	125
1221	1	98
1222	85	2
1223	0	127
1224	89	3
1225	2	127
1226	4	124
1227	0	123
1228	96	3
1229	118	2
1230	104	1
1231	91	1
1232	0	122
1233	1	139
1234	1	127
1235	0	130
1236	1	151
1237	0	124
1238	2	128
1239	89	5
1240	1	111
1241	93	0
1242	0	131
1243	89	0
1244	100	2
1245	95	2
1246	97	5
1247	112	2
1248	98	6
1249	1	122
1250	0	129
1251	98	2
1252	0	113
1253	103	0
1254	0	124
1255	87	6
1256	83	0
1257	108	0
1258	78	0
1259	105	5
1260	4	128
1261	0	130
1262	0	137
1263	0	148
1264	92	1
1265	107	2
1266	101	9
1267	108	3
1268	75	16
1269	1	116
1270	38	77
1271	1	122
1272	117	2
1273	91	0
1274	0	117
1275	104	0
1276	86	2
1277	2	114
1278	1	130
1279	1	136
1280	69	3
1281	0	136
1282	82	1
1283	91	1
1284	0	128
1285	69	49
1286	99	1
1287	107	10
1288	0	121
1289	0	116
1290	11	147
1291	76	29
1292	85	4
1293	0	130
1294	0	113
1295	108	1
1296	30	77
1297	89	6
1298	3	140
1299	103	10
1300	100	0
1301	0	108
1302	76	35
1303	84	2
1304	94	5
1305	95	8
1306	1	144
1307	1	124
1308	3	137
1309	90	1
1310	40	77
1311	119	4
1312	11	126
1313	90	3
1314	99	8
1315	4	105
1316	1	116
1317	3	116
1318	117	5
1319	1	118
1320	87	5
1321	87	30
1322	0	114
1323	2	120
1324	84	0
1325	90	8
1326	2	117
1327	3	135
1328	37	96
1329	95	1
1330	90	0
1331	2	128
1332	87	5
1333	2	115
1334	7	145
1335	0	134
1336	0	116
1337	0	121
1338	93	1
1339	0	138
1340	2	145
1341	6	134
1342	89	0
1343	0	130
1344	0	122
1345	99	1
1346	85	6
1347	1	135
1348	87	0
1349	99	4
1350	98	2
1351	4	138
1352	0	138
1353	0	135
1354	2	122
1355	0	119
1356	0	126
1357	93	1
1358	11	112
1359	1	121
1360	82	9
1361	1	136
1362	96	3
1363	0	93
1364	99	5
1365	2	118
1366	0	129
1367	94	4
1368	98	2
1369	2	108
1370	2	137
1371	95	0
1372	2	131
1373	2	131
1374	7	134
1375	35	105
1376	107	2
1377	0	125
1378	98	4
1379	0	146
1380	90	1
1381	87	1
1382	107	0
1383	0	127
1384	11	125
1385	101	7
1386	1	133
1387	91	0
1388	1	130
1389	79	1
1390	88	4
1391	88	3
1392	0	128
1393	85	0
1394	109	0
1395	95	1
1396	2	112
1397	96	0
1398	101	0
1399	0	122
1400	84	0
1401	85	0
1402	106	0
1403	0	140
1404	1	127
1405	107	0
1406	1	115
1407	95	1
1408	99	2
1409	97	1
1410	107	6
1411	1	127
1412	4	118
1413	0	131
1414	3	121
1415	5	122
1416	19	102
1417	80	3
1418	2	124
1419	99	2
1420	1	126
1421	82	4
1422	80	4
1423	0	138
1424	2	123
1425	90	4
1426	2	119
1427	1	116
1428	122	7
1429	92	1
1430	100	0
1431	98	0
1432	85	0
1433	90	0
1434	5	133
1435	0	143
1436	85	5
1437	7	137
1438	3	116
1439	14	69
1440	95	2
1441	0	144
1442	27	99
1443	73	10
1444	90	0
1445	1	102
1446	80	0
1447	0	123
1448	1	124
1449	0	116
1450	0	139
1451	2	120
1452	103	0
1453	4	138
1454	6	138
1455	7	148
1456	81	4
1457	3	115
1458	95	5
1459	81	0
1460	85	5
1461	96	0
1462	2	133
1463	81	0
1464	87	3
1465	0	116
1466	0	151
1467	8	125
1468	23	115
1469	0	123
1470	79	1
1471	73	1
1472	2	117
1473	90	7
1474	0	127
1475	4	139
1476	87	2
1477	0	137
1478	94	1
1479	98	0
1480	0	122
1481	1	123
1482	0	117
1483	94	8
1484	100	0
1485	83	9
1486	1	122
1487	0	129
1488	2	127
1489	107	0
1490	9	125
1491	94	0
1492	98	7
1493	79	8
1494	2	117
1495	97	0
1496	75	0
1497	93	3
1498	90	0
1499	97	6
1500	97	9
1501	99	1
1502	0	149
1503	99	1
1504	82	7
1505	3	110
1506	95	0
1507	84	28
1508	1	116
1509	81	2
1510	2	123
1511	3	114
1512	110	1
1513	3	125
1514	0	113
1515	0	103
1516	91	0
1517	99	3
1518	0	125
1519	103	1
1520	88	0
1521	80	0
1522	91	6
1523	108	0
1524	0	123
1525	3	100
1526	92	3
1527	6	105
1528	1	117
1529	106	1
1530	1	134
1531	0	118
1532	81	1
1533	71	1
1534	94	7
1535	0	124
1536	81	18
1537	100	6
1538	97	1
1539	5	140
1540	87	9
1541	79	7
1542	84	3
1543	111	0
1544	3	152
1545	31	82
1546	73	52
1547	91	6
1548	94	1
1549	97	0
1550	1	106
1551	89	4
1552	94	5
1553	100	1
1554	5	143
1555	4	123
1556	0	155
1557	89	0
1558	93	0
1559	1	146
1560	0	112
1561	1	131
1562	3	136
1563	0	129
1564	4	134
1565	90	2
1566	108	1
1567	0	140
1568	82	8
1569	96	6
1570	2	109
1571	79	0
1572	96	0
1573	0	136
1574	2	128
1575	86	1
1576	103	0
1577	1	129
1578	0	122
1579	96	2
1580	88	8
1581	0	136
1582	7	121
1583	99	0
1584	5	128
1585	97	12
1586	0	126
1587	2	122
1588	102	0
1589	87	0
1590	4	128
1591	1	119
1592	100	1
1593	106	3
1594	1	136
1595	103	4
1596	85	1
1597	111	4
1598	0	134
1599	96	1
1600	94	2
1601	105	0
1602	94	3
1603	91	2
1604	100	0
1605	0	127
1606	3	120
1607	90	1
1608	6	135
1609	89	4
1610	23	85
1611	96	6
1612	90	9
1613	87	2
1614	1	113
1615	2	136
1616	0	130
1617	3	128
1618	2	142
1619	39	79
1620	2	144
1621	2	122
1622	1	125
1623	88	1
1624	0	109
1625	93	9
1626	0	116
1627	0	131
1628	5	111
1629	3	148
1630	96	0
1631	9	102
1632	0	140
1633	105	0
1634	86	1
1635	11	109
1636	104	1
1637	6	118
1638	4	109
1639	90	2
1640	110	5
1641	0	121
1642	99	8
1643	105	0
1644	0	113
1645	0	118
1646	3	121
1647	3	113
1648	81	8
1649	84	0
1650	103	0
1651	77	4
1652	2	143
1653	89	0
1654	0	127
1655	32	76
1656	82	1
1657	83	0
1658	2	131
1659	101	1
1660	88	4
1661	0	115
1662	104	0
1663	101	3
1664	2	147
1665	93	1
1666	0	139
1667	85	0
1668	97	0
1669	8	114
1670	93	7
1671	90	0
1672	2	106
1673	103	0
1674	93	4
1675	97	10
1676	11	122
1677	2	136
1678	0	134
1679	2	126
1680	2	133
1681	0	119
1682	108	3
1683	89	1
1684	98	5
1685	0	114
1686	101	4
1687	89	1
1688	1	129
1689	0	146
1690	105	1
1691	97	0
1692	98	0
1693	87	0
1694	107	0
1695	87	6
1696	57	53
1697	99	0
1698	3	132
1699	1	142
1700	9	134
1701	99	0
1702	7	137
1703	84	1
1704	3	140
1705	2	123
1706	83	1
1707	107	0
1708	78	2
1709	101	0
1710	75	2
1711	95	1
1712	94	10
1713	103	2
1714	43	76
1715	103	6
1716	87	13
1717	0	132
1718	0	138
1719	108	0
1720	0	129
1721	0	126
1722	0	93
1723	90	5
1724	1	118
1725	83	1
1726	79	1
1727	29	89
1728	3	116
1729	5	115
1730	1	120
1731	92	1
1732	3	116
1733	91	1
1734	99	1
1735	19	130
1736	99	5
1737	1	114
1738	3	125
1739	0	126
1740	0	121
1741	81	0
1742	1	128
1743	91	9
1744	96	2
1745	2	126
1746	98	2
1747	108	3
1748	1	128
1749	0	111
1750	4	110
1751	0	134
1752	102	0
1753	39	66
1754	101	0
1755	88	9
1756	7	120
1757	92	2
1758	2	140
1759	5	143
1760	3	108
1761	2	146
1762	114	3
1763	89	3
1764	0	126
1765	0	124
1766	93	0
1767	4	137
1768	1	133
1769	1	135
1770	13	108
1771	104	1
1772	1	126
1773	2	123
1774	0	114
1775	84	5
1776	0	129
1777	101	3
1778	88	0
1779	89	5
1780	100	5
1781	97	6
1782	95	3
1783	89	5
1784	94	1
1785	89	0
1786	85	0
1787	0	118
1788	86	2
1789	6	132
1790	98	4
1791	2	126
1792	0	144
1793	101	4
1794	91	0
1795	89	5
1796	86	14
1797	106	0
1798	0	125
1799	101	0
1800	2	134
1801	7	112
1802	0	140
1803	87	2
1804	86	9
1805	0	138
1806	0	103
1807	16	97
1808	4	120
1809	4	147
1810	97	0
1811	97	6
1812	98	7
1813	98	1
1814	0	126
1815	89	0
1816	0	133
1817	2	139
1818	0	119
1819	106	1
1820	1	113
1821	0	122
1822	104	1
1823	0	122
1824	100	7
1825	1	112
1826	101	1
1827	84	5
1828	5	121
1829	113	4
1830	103	0
1831	75	4
1832	106	0
1833	0	138
1834	97	1
1835	2	114
1836	89	2
1837	0	101
1838	89	0
1839	77	0
1840	102	0
1841	3	102
1842	85	5
1843	119	8
1844	96	2
1845	1	117
1846	97	1
1847	0	105
1848	104	1
1849	82	0
1850	104	3
1851	92	0
1852	78	0
1853	101	0
1854	90	1
1855	97	2
1856	105	3
1857	1	129
1858	11	114
1859	83	10
1860	79	8
1861	2	137
1862	85	7
1863	104	0
1864	100	0
1865	1	133
1866	2	129
1867	1	132
1868	82	6
1869	90	3
1870	86	8
1871	3	123
1872	94	7
1873	99	0
1874	0	122
1875	77	1
1876	92	0
1877	84	3
1878	0	126
1879	11	113
1880	0	129
1881	95	0
1882	93	1
1883	106	4
1884	101	0
1885	1	128
1886	88	0
1887	2	114
1888	2	132
1889	2	140
1890	94	0
1891	0	132
1892	99	1
1893	111	6
1894	88	2
1895	0	101
1896	0	99
1897	88	19
1898	27	111
1899	99	3
1900	1	118
1901	88	0
1902	92	0
1903	97	2
1904	88	1
1905	76	2
1906	0	145
1907	0	109
1908	83	7
1909	0	122
1910	86	11
1911	102	0
1912	3	129
1913	0	117
1914	3	113
1915	3	127
1916	123	2
1917	85	1
1918	98	1
1919	11	133
1920	0	130
1921	113	0
1922	0	132
1923	2	107
1924	1	121
1925	98	16
1926	4	113
1927	12	123
1928	90	4
1929	2	137
1930	4	129
1931	3	154
1932	1	125
1933	86	0
1934	2	123
1935	84	2
1936	0	136
1937	2	121
1938	4	122
1939	0	140
1940	1	113
1941	85	3
1942	100	11
1943	113	1
1944	76	0
1945	1	123
1946	82	0
1947	110	0
1948	1	137
1949	0	129
1950	91	0
1951	15	117
1952	1	134
1953	1	118
1954	1	135
1955	0	122
1956	79	0
1957	3	116
1958	54	24
1959	92	0
1960	1	123
1961	2	129
1962	88	0
1963	0	148
1964	3	136
1965	94	10
1966	0	107
1967	95	0
1968	96	0
1969	74	0
1970	0	121
1971	92	0
1972	118	7
1973	1	132
1974	1	121
1975	92	5
1976	103	2
1977	0	126
1978	3	109
1979	111	0
1980	1	108
1981	71	0
1982	0	125
1983	115	5
1984	92	4
1985	89	1
1986	2	119
1987	112	2
1988	84	5
1989	1	110
1990	0	123
1991	92	0
1992	0	133
1993	85	2
1994	0	131
1995	0	113
1996	96	3
1997	78	2
1998	109	1
1999	93	1
[truncated: 8,001 more rows]
