# Supplementary material for: Generalized method of moments for estimating parameters of stochastic reaction networks
Source: BMC Syst Biol. 2016 Oct 21;10:98. doi: 10.1186/s12918-016-0342-8 (PMC5073941; doi:10.1186/s12918-016-0342-8)
Supplement: Additional file 2 — Matlab code and data. This file contains the Matlab codes and samples which were used to produce the results. (GZ 9349 kb) [file 12918_2016_342_MOESM2_ESM.gz › Data/Exclusive Switch/samples/40/t004.csv]

trajectory	P1	P2
1	116	6
2	2	129
3	0	128
4	0	120
5	103	2
6	101	0
7	4	116
8	98	0
9	0	145
10	0	109
11	1	140
12	84	3
13	72	31
14	92	0
15	86	0
16	2	137
17	0	127
18	3	118
19	91	2
20	2	110
21	83	15
22	2	119
23	87	0
24	85	1
25	87	3
26	24	119
27	1	139
28	3	119
29	17	110
30	97	7
31	87	1
32	98	2
33	0	130
34	81	0
35	99	2
36	8	118
37	0	123
38	8	114
39	66	24
40	0	127
41	1	119
42	104	1
43	98	1
44	83	1
45	0	151
46	2	124
47	5	120
48	0	125
49	1	121
50	21	123
51	1	124
52	86	2
53	0	118
54	24	102
55	41	105
56	0	136
57	118	3
58	98	2
59	108	0
60	100	1
61	0	146
62	3	106
63	6	108
64	96	0
65	2	114
66	96	0
67	1	119
68	0	114
69	0	130
70	85	12
71	96	4
72	0	135
73	3	120
74	0	144
75	101	1
76	83	0
77	92	4
78	102	0
79	88	5
80	103	5
81	101	4
82	72	22
83	96	3
84	100	3
85	0	138
86	97	2
87	0	138
88	0	126
89	68	2
90	96	6
91	0	131
92	98	9
93	1	139
94	10	126
95	101	0
96	2	134
97	103	2
98	98	0
99	1	128
100	1	131
101	0	119
102	104	8
103	84	1
104	0	127
105	98	0
106	0	119
107	3	112
108	93	2
109	25	118
110	92	5
111	95	3
112	122	0
113	4	140
114	100	2
115	94	5
116	5	116
117	96	3
118	0	144
119	87	0
120	2	119
121	103	1
122	72	0
123	0	136
124	98	3
125	89	4
126	77	0
127	0	123
128	76	21
129	4	121
130	9	135
131	7	123
132	5	147
133	110	2
134	123	0
135	87	0
136	92	8
137	101	1
138	0	148
139	91	12
140	88	1
141	85	0
142	0	121
143	78	0
144	90	2
145	99	1
146	91	3
147	85	0
148	0	113
149	83	0
150	79	0
151	0	140
152	106	1
153	8	126
154	41	57
155	97	0
156	87	1
157	1	131
158	16	96
159	91	0
160	1	104
161	105	3
162	20	100
163	0	125
164	103	1
165	108	0
166	102	0
167	0	139
168	2	144
169	0	121
170	2	127
171	97	1
172	93	16
173	100	5
174	103	3
175	0	121
176	107	2
177	1	126
178	93	4
179	0	120
180	110	0
181	89	2
182	0	131
183	57	58
184	87	5
185	92	10
186	0	115
187	1	116
188	0	165
189	3	126
190	1	129
191	0	131
192	118	0
193	89	2
194	97	5
195	97	2
196	96	1
197	37	107
198	91	5
199	0	122
200	98	1
201	99	5
202	113	0
203	5	112
204	92	2
205	0	132
206	100	1
207	88	2
208	84	0
209	4	108
210	1	140
211	92	1
212	22	114
213	0	148
214	106	0
215	91	0
216	86	5
217	11	130
218	1	109
219	3	115
220	108	1
221	96	2
222	13	124
223	0	135
224	80	0
225	78	1
226	0	136
227	1	139
228	80	23
229	0	134
230	89	0
231	19	100
232	0	117
233	4	116
234	56	40
235	4	142
236	73	1
237	81	5
238	3	120
239	96	4
240	67	14
241	126	10
242	104	2
243	0	139
244	2	131
245	100	6
246	96	1
247	109	1
248	1	145
249	105	3
250	92	0
251	113	2
252	0	124
253	1	127
254	0	133
255	6	127
256	99	4
257	1	119
258	81	11
259	0	122
260	1	128
261	85	14
262	98	0
263	100	5
264	0	120
265	0	123
266	84	13
267	3	131
268	0	137
269	107	2
270	0	127
271	119	1
272	98	0
273	92	2
274	85	0
275	89	0
276	79	1
277	19	89
278	110	5
279	1	115
280	1	142
281	98	3
282	0	124
283	105	0
284	3	144
285	90	0
286	102	9
287	87	0
288	2	121
289	85	22
290	1	128
291	80	0
292	109	2
293	1	115
294	103	7
295	88	2
296	0	119
297	101	2
298	105	5
299	86	9
300	3	120
301	85	0
302	2	122
303	102	0
304	81	1
305	86	6
306	90	1
307	98	0
308	86	6
309	95	0
310	3	126
311	97	1
312	4	123
313	85	2
314	92	4
315	93	0
316	1	126
317	90	9
318	1	129
319	94	0
320	0	111
321	116	2
322	0	130
323	1	129
324	3	133
325	97	4
326	104	4
327	0	121
328	94	1
329	1	108
330	92	1
331	54	49
332	0	108
333	1	117
334	1	130
335	81	2
336	0	126
337	84	0
338	2	142
339	0	121
340	0	134
341	0	124
342	92	2
343	1	134
344	79	4
345	0	130
346	93	7
347	3	136
348	0	122
349	6	122
350	100	0
351	107	0
352	89	0
353	82	1
354	0	145
355	2	144
356	6	116
357	91	0
358	93	7
359	99	0
360	0	130
361	87	7
362	106	1
363	1	116
364	98	0
365	0	127
366	110	0
367	0	132
368	1	104
369	3	114
370	105	0
371	98	1
372	1	124
373	2	105
374	2	127
375	71	12
376	106	6
377	3	154
378	92	0
379	0	121
380	105	1
381	0	131
382	94	5
383	97	4
384	6	115
385	110	0
386	88	6
387	96	7
388	0	132
389	97	5
390	0	127
391	98	0
392	101	3
393	96	8
394	2	114
395	3	123
396	1	131
397	1	127
398	98	4
399	96	1
400	0	119
401	0	157
402	0	122
403	91	2
404	84	1
405	0	156
406	98	1
407	5	122
408	79	3
409	2	130
410	0	142
411	105	4
412	101	0
413	105	0
414	2	107
415	0	128
416	1	109
417	1	107
418	1	120
419	106	6
420	32	82
421	78	4
422	94	2
423	82	14
424	101	4
425	78	5
426	0	147
427	4	129
428	107	1
429	98	6
430	0	145
431	22	104
432	83	5
433	1	129
434	0	123
435	0	129
436	1	137
437	87	7
438	0	128
439	1	119
440	76	1
441	88	2
442	86	7
443	1	116
444	0	141
445	100	0
446	112	0
447	89	17
448	87	1
449	105	2
450	2	160
451	0	129
452	0	122
453	127	2
454	0	134
455	71	2
456	113	9
457	95	2
458	2	125
459	1	123
460	92	2
461	0	130
462	96	0
463	112	2
464	100	2
465	1	133
466	0	131
467	87	2
468	86	3
469	2	126
470	0	139
471	46	67
472	105	1
473	91	1
474	0	135
475	94	4
476	0	127
477	105	1
478	99	0
479	0	111
480	0	120
481	1	111
482	13	101
483	93	3
484	93	0
485	1	109
486	0	120
487	0	121
488	0	139
489	92	0
490	78	5
491	0	119
492	95	2
493	106	6
494	0	116
495	2	135
496	83	0
497	2	112
498	96	1
499	0	142
500	86	5
501	1	135
502	1	131
503	6	133
504	96	0
505	0	101
506	0	124
507	92	0
508	0	124
509	86	4
510	94	1
511	93	0
512	93	1
513	4	108
514	2	127
515	0	119
516	120	0
517	87	9
518	100	3
519	90	4
520	93	2
521	100	0
522	31	69
523	100	5
524	98	6
525	50	47
526	85	4
527	1	139
528	94	1
529	91	1
530	90	5
531	3	128
532	92	1
533	0	143
534	68	0
535	1	135
536	1	120
537	91	0
538	0	129
539	0	100
540	0	135
541	0	115
542	1	118
543	5	136
544	0	133
545	3	141
546	86	4
547	1	119
548	0	140
549	94	2
550	0	128
551	110	3
552	3	119
553	0	115
554	90	6
555	93	1
556	1	119
557	99	2
558	100	0
559	8	124
560	0	143
561	2	130
562	0	124
563	77	2
564	0	100
565	0	139
566	78	27
567	78	13
568	6	119
569	97	2
570	0	140
571	91	0
572	2	109
573	77	0
574	0	135
575	90	5
576	29	97
577	93	1
578	1	132
579	84	5
580	0	111
581	80	0
582	95	2
583	1	124
584	2	121
585	96	1
586	97	0
587	91	4
588	0	114
589	3	122
590	95	3
591	5	149
592	88	3
593	0	121
594	104	1
595	105	5
596	96	0
597	79	2
598	96	0
599	0	109
600	3	124
601	79	0
602	106	1
603	93	0
604	102	11
605	85	1
606	1	133
607	0	139
608	1	131
609	0	142
610	1	108
611	110	0
612	99	0
613	2	98
614	0	132
615	0	108
616	95	0
617	102	6
618	103	4
619	102	1
620	0	135
621	98	0
622	80	1
623	93	1
624	104	0
625	102	5
626	0	131
627	84	6
628	84	0
629	97	2
630	121	1
631	98	3
632	99	5
633	2	139
634	82	24
635	30	83
636	82	3
637	0	120
638	0	147
639	95	2
640	0	137
641	2	114
642	3	127
643	7	107
644	92	3
645	93	6
646	101	4
647	92	1
648	0	148
649	98	0
650	85	3
651	96	0
652	0	130
653	95	2
654	98	0
655	1	103
656	102	2
657	2	121
658	2	127
659	97	0
660	0	129
661	103	3
662	95	0
663	94	3
664	103	6
665	32	98
666	1	119
667	0	123
668	1	141
669	2	126
670	95	0
671	102	0
672	101	0
673	127	1
674	97	2
675	86	1
676	5	121
677	1	132
678	1	133
679	75	0
680	0	136
681	5	117
682	0	119
683	0	128
684	93	1
685	93	10
686	116	2
687	81	0
688	0	127
689	0	122
690	1	128
691	91	7
692	95	10
693	0	118
694	1	113
695	104	0
696	103	0
697	105	0
698	1	127
699	0	129
700	1	133
701	88	2
702	0	127
703	93	1
704	6	125
705	1	121
706	101	0
707	5	123
708	88	3
709	1	110
710	103	5
711	2	136
712	86	6
713	77	4
714	0	137
715	81	3
716	68	34
717	72	2
718	90	1
719	102	1
720	6	116
721	0	134
722	98	0
723	94	0
724	0	144
725	1	132
726	1	106
727	86	1
728	94	2
729	2	115
730	102	0
731	88	3
732	0	111
733	96	1
734	7	137
735	1	140
736	1	140
737	2	123
738	1	116
739	0	118
740	91	0
741	0	128
742	0	129
743	111	3
744	105	0
745	120	1
746	0	129
747	91	4
748	0	131
749	98	0
750	93	2
751	112	0
752	99	0
753	83	0
754	100	1
755	98	8
756	87	4
757	94	0
758	97	6
759	1	137
760	53	61
761	0	105
762	17	115
763	0	132
764	0	133
765	0	115
766	94	3
767	0	139
768	98	5
769	102	1
770	0	123
771	3	122
772	89	0
773	99	4
774	68	5
775	108	6
776	0	127
777	94	2
778	2	128
779	1	120
780	111	3
781	103	6
782	5	103
783	0	136
784	2	123
785	0	128
786	98	0
787	81	1
788	0	125
789	112	7
790	98	0
791	0	137
792	106	1
793	2	102
794	110	2
795	5	139
796	14	107
797	0	106
798	102	0
799	0	124
800	0	146
801	93	0
802	93	0
803	89	23
804	90	7
805	4	116
806	84	1
807	0	136
808	93	0
809	0	122
810	1	121
811	0	123
812	92	1
813	0	122
814	93	0
815	4	120
816	115	0
817	5	139
818	98	0
819	3	119
820	104	3
821	0	142
822	0	113
823	84	0
824	86	0
825	0	123
826	17	107
827	112	6
828	87	1
829	1	127
830	87	6
831	94	2
832	2	139
833	2	135
834	0	131
835	88	3
836	0	137
837	1	125
838	1	122
839	89	1
840	103	2
841	0	124
842	98	14
843	0	130
844	0	124
845	0	120
846	101	8
847	0	150
848	2	132
849	1	131
850	43	70
851	14	92
852	110	3
853	2	114
854	4	132
855	96	1
856	100	2
857	0	116
858	103	4
859	4	124
860	91	0
861	4	133
862	95	5
863	90	3
864	80	3
865	104	0
866	0	114
867	92	0
868	2	123
869	102	14
870	0	116
871	0	124
872	84	0
873	98	1
874	110	3
875	0	91
876	0	133
877	0	134
878	3	131
879	105	14
880	105	1
881	110	3
882	85	2
883	102	0
884	88	0
885	1	144
886	96	2
887	86	4
888	89	1
889	104	0
890	103	0
891	91	5
892	93	4
893	98	0
894	1	113
895	67	42
896	103	0
897	0	129
898	100	1
899	92	3
900	1	123
901	1	139
902	105	5
903	89	0
904	0	112
905	9	110
906	0	129
907	1	130
908	108	1
909	91	3
910	104	1
911	99	0
912	1	135
913	0	127
914	49	52
915	98	0
916	100	0
917	100	4
918	99	1
919	1	133
920	5	115
921	0	121
922	5	132
923	27	121
924	97	5
925	74	28
926	98	3
927	87	5
928	96	7
929	1	145
930	1	127
931	83	0
932	0	136
933	96	2
934	91	29
935	0	131
936	107	0
937	99	4
938	83	10
939	88	0
940	0	109
941	93	0
942	85	1
943	0	128
944	99	1
945	3	134
946	3	143
947	43	74
948	98	7
949	81	0
950	0	137
951	6	117
952	1	115
953	0	133
954	0	148
955	0	118
956	0	124
957	0	120
958	101	0
959	4	126
960	2	132
961	0	140
962	0	106
963	4	131
964	8	116
965	81	3
966	0	133
967	0	134
968	92	17
969	84	1
970	17	97
971	1	139
972	108	0
973	1	137
974	91	5
975	7	122
976	94	5
977	0	119
978	94	7
979	91	3
980	95	5
981	96	19
982	1	127
983	119	0
984	1	111
985	90	2
986	0	121
987	107	1
988	1	124
989	82	0
990	0	138
991	120	4
992	80	7
993	102	1
994	86	3
995	108	6
996	0	121
997	101	2
998	88	0
999	109	5
1000	0	152
1001	104	0
1002	87	0
1003	1	124
1004	3	119
1005	0	101
1006	83	1
1007	2	127
1008	2	103
1009	102	1
1010	0	100
1011	0	123
1012	9	101
1013	0	112
1014	87	0
1015	1	107
1016	95	1
1017	96	3
1018	95	0
1019	116	1
1020	95	1
1021	1	128
1022	0	138
1023	96	4
1024	98	1
1025	89	0
1026	0	119
1027	5	127
1028	96	1
1029	99	1
1030	3	123
1031	1	130
1032	0	157
1033	99	22
1034	1	131
1035	91	1
1036	0	127
1037	0	116
1038	92	3
1039	90	0
1040	105	1
1041	89	6
1042	8	116
1043	95	0
1044	109	0
1045	107	1
1046	0	135
1047	88	2
1048	92	0
1049	52	59
1050	48	57
1051	25	93
1052	89	0
1053	116	2
1054	79	0
1055	75	9
1056	88	3
1057	13	110
1058	0	120
1059	82	4
1060	81	1
1061	2	135
1062	2	137
1063	103	0
1064	89	0
1065	53	61
1066	111	2
1067	95	0
1068	4	134
1069	93	0
1070	60	29
1071	73	0
1072	84	1
1073	81	7
1074	89	0
1075	1	104
1076	0	133
1077	109	1
1078	105	2
1079	4	128
1080	96	5
1081	81	12
1082	7	123
1083	3	128
1084	110	0
1085	88	0
1086	100	0
1087	2	127
1088	93	0
1089	0	132
1090	2	131
1091	5	131
1092	4	122
1093	109	2
1094	103	1
1095	79	1
1096	4	120
1097	1	128
1098	24	90
1099	2	131
1100	88	6
1101	2	117
1102	86	0
1103	94	1
1104	2	109
1105	3	149
1106	99	0
1107	0	128
1108	86	4
1109	87	0
1110	107	0
1111	89	1
1112	88	1
1113	2	123
1114	99	4
1115	80	2
1116	96	1
1117	39	72
1118	0	112
1119	2	120
1120	0	137
1121	3	115
1122	104	6
1123	0	116
1124	28	89
1125	0	130
1126	79	4
1127	121	1
1128	5	119
1129	96	1
1130	106	0
1131	0	114
1132	5	128
1133	2	103
1134	92	1
1135	106	0
1136	0	131
1137	1	134
1138	119	5
1139	1	128
1140	92	5
1141	101	5
1142	102	0
1143	88	11
1144	99	2
1145	96	4
1146	0	119
1147	13	128
1148	31	85
1149	79	2
1150	2	127
1151	111	1
1152	2	94
1153	94	6
1154	96	0
1155	0	127
1156	0	126
1157	0	126
1158	0	107
1159	98	2
1160	4	137
1161	112	0
1162	0	101
1163	103	0
1164	96	0
1165	90	9
1166	3	144
1167	1	128
1168	95	3
1169	82	1
1170	3	138
1171	100	3
1172	95	0
1173	90	6
1174	99	1
1175	2	131
1176	2	142
1177	95	4
1178	84	0
1179	87	0
1180	101	3
1181	60	40
1182	96	1
1183	86	1
1184	94	1
1185	93	9
1186	2	134
1187	1	131
1188	0	101
1189	1	117
1190	106	2
1191	77	1
1192	92	4
1193	0	125
1194	102	0
1195	0	114
1196	103	2
1197	92	0
1198	87	0
1199	1	110
1200	0	133
1201	2	134
1202	96	2
1203	0	127
1204	105	2
1205	93	3
1206	90	1
1207	66	54
1208	84	0
1209	78	0
1210	73	0
1211	1	149
1212	5	128
1213	4	123
1214	0	122
1215	107	0
1216	98	0
1217	104	5
1218	8	103
1219	2	146
1220	0	116
1221	84	1
1222	3	129
1223	2	130
1224	97	0
1225	107	7
1226	103	0
1227	0	120
1228	86	3
1229	0	137
1230	4	125
1231	3	127
1232	94	0
1233	0	97
1234	51	50
1235	101	2
1236	106	0
1237	92	0
1238	98	0
1239	89	4
1240	96	9
1241	82	1
1242	92	1
1243	0	121
1244	1	118
1245	3	120
1246	95	4
1247	71	0
1248	105	5
1249	4	130
1250	100	2
1251	2	124
1252	106	0
1253	82	3
1254	2	132
1255	2	124
1256	89	0
1257	76	1
1258	0	122
1259	105	2
1260	1	118
1261	93	30
1262	91	3
1263	5	139
1264	97	9
1265	110	0
1266	1	126
1267	83	0
1268	14	113
1269	85	3
1270	11	114
1271	99	3
1272	1	138
1273	0	123
1274	90	6
1275	1	128
1276	4	106
1277	0	127
1278	99	0
1279	5	103
1280	98	5
1281	4	101
1282	96	14
1283	0	130
1284	96	0
1285	102	0
1286	84	8
1287	114	0
1288	0	127
1289	91	1
1290	1	120
1291	86	1
1292	0	133
1293	102	0
1294	98	0
1295	84	0
1296	0	127
1297	1	119
1298	2	164
1299	88	0
1300	0	114
1301	86	0
1302	88	0
1303	100	1
1304	110	0
1305	84	0
1306	97	5
1307	44	79
1308	1	114
1309	80	0
1310	87	14
1311	94	0
1312	91	26
1313	1	140
1314	0	138
1315	0	119
1316	13	106
1317	0	140
1318	0	141
1319	1	128
1320	0	116
1321	106	0
1322	106	0
1323	0	126
1324	98	6
1325	1	136
1326	6	123
1327	95	1
1328	8	147
1329	97	2
1330	90	1
1331	2	129
1332	95	0
1333	92	2
1334	105	0
1335	0	121
1336	45	90
1337	2	109
1338	103	0
1339	8	125
1340	97	0
1341	91	0
1342	1	107
1343	8	129
1344	0	117
1345	0	145
1346	1	116
1347	1	120
1348	0	142
1349	0	141
1350	0	130
1351	3	113
1352	81	7
1353	44	54
1354	73	2
1355	106	0
1356	3	125
1357	79	0
1358	85	5
1359	2	122
1360	96	0
1361	3	142
1362	90	1
1363	5	132
1364	96	4
1365	109	1
1366	0	127
1367	108	1
1368	97	2
1369	0	139
1370	113	0
1371	0	120
1372	0	150
1373	98	1
1374	38	79
1375	87	0
1376	86	0
1377	69	3
1378	72	4
1379	105	1
1380	2	124
1381	2	160
1382	93	0
1383	95	6
1384	80	0
1385	83	0
1386	0	107
1387	101	0
1388	0	117
1389	87	0
1390	2	124
1391	79	20
1392	3	108
1393	2	132
1394	97	0
1395	0	131
1396	100	0
1397	0	121
1398	0	124
1399	90	3
1400	0	122
1401	90	4
1402	1	115
1403	96	6
1404	83	0
1405	92	16
1406	83	1
1407	1	139
1408	99	3
1409	89	4
1410	13	126
1411	1	113
1412	99	0
1413	1	128
1414	89	7
1415	0	113
1416	95	0
1417	0	130
1418	2	101
1419	4	131
1420	0	111
1421	3	140
1422	102	8
1423	93	1
1424	4	125
1425	98	0
1426	98	3
1427	91	0
1428	0	126
1429	9	121
1430	3	125
1431	84	5
1432	0	144
1433	7	128
1434	102	0
1435	89	1
1436	1	138
1437	0	142
1438	82	3
1439	102	2
1440	1	145
1441	0	103
1442	0	133
1443	98	2
1444	89	2
1445	0	134
1446	97	5
1447	6	140
1448	91	8
1449	0	128
1450	98	0
1451	109	1
1452	0	121
1453	2	127
1454	104	0
1455	100	3
1456	0	125
1457	91	0
1458	88	22
1459	106	1
1460	28	77
1461	0	128
1462	80	3
1463	0	130
1464	6	118
1465	4	123
1466	91	3
1467	107	0
1468	86	0
1469	93	0
1470	6	125
1471	0	123
1472	3	131
1473	75	33
1474	1	118
1475	94	2
1476	102	1
1477	1	124
1478	1	115
1479	1	123
1480	116	1
1481	0	134
1482	2	132
1483	0	132
1484	92	0
1485	107	1
1486	101	1
1487	83	0
1488	0	127
1489	105	0
1490	75	48
1491	92	3
1492	1	105
1493	34	72
1494	90	3
1495	0	128
1496	112	0
1497	0	123
1498	2	134
1499	1	135
1500	95	0
1501	0	131
1502	1	125
1503	2	133
1504	2	129
1505	95	0
1506	86	24
1507	91	5
1508	3	133
1509	106	1
1510	3	112
1511	105	0
1512	86	6
1513	3	115
1514	86	1
1515	76	15
1516	104	0
1517	0	133
1518	6	126
1519	79	4
1520	102	2
1521	109	0
1522	2	148
1523	0	116
1524	104	4
1525	4	127
1526	87	6
1527	110	0
1528	86	0
1529	84	15
1530	0	147
1531	7	124
1532	99	0
1533	99	0
1534	0	117
1535	1	137
1536	88	0
1537	0	130
1538	1	119
1539	88	0
1540	107	0
1541	5	132
1542	100	0
1543	57	52
1544	94	0
1545	1	129
1546	88	7
1547	97	1
1548	0	140
1549	3	139
1550	85	0
1551	0	118
1552	79	0
1553	3	129
1554	3	122
1555	103	0
1556	0	108
1557	93	2
1558	2	130
1559	110	3
1560	3	106
1561	1	125
1562	90	1
1563	85	0
1564	2	129
1565	21	93
1566	0	119
1567	93	0
1568	105	2
1569	0	128
1570	121	6
1571	108	0
1572	100	0
1573	111	4
1574	0	134
1575	86	1
1576	6	115
1577	3	127
1578	2	138
1579	9	114
1580	97	1
1581	3	128
1582	4	131
1583	5	123
1584	109	1
1585	0	120
1586	0	128
1587	100	0
1588	3	133
1589	1	143
1590	100	0
1591	86	2
1592	0	118
1593	0	125
1594	5	118
1595	84	2
1596	1	136
1597	2	129
1598	1	130
1599	98	6
1600	58	64
1601	1	129
1602	0	132
1603	1	133
1604	84	1
1605	92	0
1606	3	138
1607	112	4
1608	0	133
1609	90	0
1610	8	139
1611	101	5
1612	92	2
1613	104	1
1614	0	94
1615	54	64
1616	1	127
1617	1	131
1618	95	1
1619	0	128
1620	91	8
1621	0	113
1622	93	0
1623	115	1
1624	5	129
1625	107	0
1626	3	140
1627	1	136
1628	91	1
1629	0	132
1630	100	0
1631	81	1
1632	101	2
1633	4	137
1634	69	42
1635	87	4
1636	1	123
1637	101	0
1638	1	121
1639	0	121
1640	102	2
1641	97	4
1642	87	0
1643	90	9
1644	3	154
1645	3	133
1646	90	0
1647	101	2
1648	80	12
1649	0	139
1650	98	0
1651	0	139
1652	0	115
1653	3	112
1654	0	124
1655	95	14
1656	46	81
1657	97	0
1658	89	14
1659	105	1
1660	106	6
1661	0	158
1662	0	121
1663	97	5
1664	0	139
1665	0	123
1666	4	144
1667	109	0
1668	5	114
1669	93	6
1670	2	139
1671	0	126
1672	92	0
1673	3	147
1674	99	0
1675	102	4
1676	85	0
1677	2	126
1678	76	1
1679	89	6
1680	102	0
1681	95	0
1682	0	144
1683	0	115
1684	110	0
1685	47	85
1686	2	106
1687	97	1
1688	0	138
1689	9	130
1690	3	127
1691	98	1
1692	16	110
1693	99	4
1694	1	130
1695	94	1
1696	101	2
1697	108	1
1698	1	133
1699	3	139
1700	1	114
1701	86	4
1702	4	110
1703	6	104
1704	95	3
1705	85	5
1706	2	125
1707	90	0
1708	99	2
1709	4	132
1710	5	134
1711	84	0
1712	89	0
1713	1	131
1714	97	2
1715	0	125
1716	99	0
1717	80	20
1718	93	6
1719	84	2
1720	101	4
1721	98	1
1722	93	2
1723	96	0
1724	1	123
1725	0	141
1726	114	0
1727	1	134
1728	89	2
1729	91	2
1730	111	0
1731	4	110
1732	97	1
1733	4	124
1734	87	6
1735	1	135
1736	88	1
1737	93	2
1738	0	134
1739	0	138
1740	1	152
1741	89	7
1742	101	1
1743	35	85
1744	87	3
1745	106	0
1746	2	144
1747	3	129
1748	0	126
1749	3	129
1750	9	129
1751	1	122
1752	1	138
1753	3	145
1754	105	8
1755	2	117
1756	0	124
1757	100	0
1758	3	143
1759	0	124
1760	0	120
1761	98	1
1762	85	1
1763	91	4
1764	81	0
1765	113	4
1766	105	0
1767	0	123
1768	3	123
1769	85	0
1770	94	9
1771	8	131
1772	2	118
1773	17	107
1774	1	125
1775	84	3
1776	0	118
1777	79	0
1778	1	140
1779	110	2
1780	99	3
1781	92	0
1782	90	1
1783	0	128
1784	105	0
1785	87	0
1786	105	5
1787	99	0
1788	3	120
1789	82	0
1790	1	132
1791	95	4
1792	1	120
1793	4	105
1794	4	112
1795	91	1
1796	0	137
1797	0	127
1798	1	138
1799	101	4
1800	94	0
1801	85	1
1802	23	85
1803	85	2
1804	40	86
1805	72	1
1806	0	121
1807	94	2
1808	80	3
1809	94	5
1810	0	113
1811	46	75
1812	95	4
1813	72	48
1814	13	112
1815	3	107
1816	2	122
1817	0	143
1818	4	141
1819	1	119
1820	94	12
1821	96	0
1822	84	0
1823	91	1
1824	0	125
1825	1	135
1826	105	3
1827	0	131
1828	95	7
1829	2	135
1830	0	129
1831	2	134
1832	100	3
1833	3	123
1834	93	0
1835	93	0
1836	1	135
1837	93	4
1838	10	119
1839	92	0
1840	102	2
1841	2	136
1842	94	0
1843	86	1
1844	91	0
1845	92	1
1846	16	106
1847	109	4
1848	20	96
1849	79	6
1850	4	125
1851	81	2
1852	0	132
1853	0	118
1854	81	0
1855	0	135
1856	40	85
1857	28	102
1858	73	19
1859	108	2
1860	2	129
1861	80	2
1862	4	134
1863	100	3
1864	93	3
1865	0	120
1866	6	138
1867	84	17
1868	1	128
1869	2	138
1870	0	146
1871	3	139
1872	89	1
1873	0	120
1874	98	0
1875	101	5
1876	4	119
1877	78	4
1878	94	0
1879	93	1
1880	1	124
1881	1	126
1882	112	0
1883	0	130
1884	7	147
1885	0	126
1886	113	6
1887	93	2
1888	89	1
1889	97	2
1890	89	0
1891	99	0
1892	0	115
1893	0	121
1894	107	11
1895	77	0
1896	57	31
1897	4	124
1898	103	1
1899	1	123
1900	102	7
1901	2	126
1902	97	4
1903	107	0
1904	1	119
1905	91	0
1906	88	4
1907	0	128
1908	0	127
1909	100	0
1910	103	1
1911	1	123
1912	0	113
1913	105	1
1914	96	2
1915	35	98
1916	1	100
1917	98	3
1918	83	0
1919	84	0
1920	114	5
1921	0	132
1922	111	0
1923	1	121
1924	89	3
1925	60	49
1926	0	129
1927	0	134
1928	0	129
1929	105	0
1930	0	133
1931	4	121
1932	99	0
1933	80	38
1934	84	1
1935	1	126
1936	1	136
1937	105	0
1938	110	0
1939	0	113
1940	0	135
1941	94	4
1942	22	113
1943	96	9
1944	1	134
1945	1	135
1946	1	122
1947	82	4
1948	96	2
1949	78	19
1950	3	106
1951	95	0
1952	0	135
1953	80	0
1954	0	136
1955	93	0
1956	5	129
1957	3	96
1958	0	110
1959	8	111
1960	0	122
1961	0	121
1962	0	139
1963	110	0
1964	0	123
1965	71	56
1966	0	140
1967	100	2
1968	99	5
1969	90	0
1970	103	0
1971	2	140
1972	66	52
1973	106	3
1974	91	1
1975	0	132
1976	97	0
1977	2	142
1978	3	111
1979	101	0
1980	96	3
1981	99	0
1982	0	126
1983	1	130
1984	79	1
1985	85	5
1986	2	127
1987	1	132
1988	2	125
1989	93	0
1990	108	3
1991	86	1
1992	0	117
1993	94	1
1994	85	8
1995	110	1
1996	79	4
1997	82	3
1998	0	114
1999	0	130
[truncated: 8,001 more rows]
