# Supplementary material for: Generalized method of moments for estimating parameters of stochastic reaction networks
Source: BMC Syst Biol. 2016 Oct 21;10:98. doi: 10.1186/s12918-016-0342-8 (PMC5073941; doi:10.1186/s12918-016-0342-8)
Supplement: Additional file 2 — Matlab code and data. This file contains the Matlab codes and samples which were used to produce the results. (GZ 9349 kb) [file 12918_2016_342_MOESM2_ESM.gz › Data/Gene Expression/samples/t01015.csv]

1	11
2	16
3	17
4	30
5	13
6	11
7	10
8	12
9	22
10	10
11	13
12	11
13	19
14	12
15	10
16	26
17	11
18	12
19	12
20	20
21	11
22	15
23	12
24	19
25	31
26	14
27	11
28	16
29	11
30	16
31	10
32	25
33	16
34	10
35	15
36	12
37	12
38	12
39	14
40	15
41	14
42	19
43	20
44	18
45	15
46	11
47	12
48	18
49	14
50	16
51	10
52	10
53	21
54	23
55	16
56	12
57	22
58	11
59	15
60	23
61	19
62	15
63	22
64	19
65	13
66	15
67	26
68	13
69	15
70	13
71	18
72	20
73	19
74	12
75	14
76	10
77	10
78	29
79	10
80	11
81	10
82	15
83	12
84	11
85	12
86	10
87	15
88	26
89	20
90	20
91	15
92	10
93	10
94	11
95	18
96	10
97	12
98	15
99	13
100	12
101	10
102	16
103	11
104	10
105	22
106	13
107	15
108	11
109	13
110	26
111	32
112	11
113	18
114	14
115	19
116	12
117	15
118	10
119	25
120	19
121	15
122	10
123	14
124	16
125	15
126	10
127	16
128	13
129	13
130	12
131	22
132	18
133	17
134	15
135	21
136	10
137	19
138	21
139	22
140	21
141	19
142	16
143	16
144	10
145	12
146	12
147	11
148	13
149	12
150	30
151	11
152	18
153	17
154	12
155	10
156	17
157	15
158	19
159	11
160	11
161	16
162	10
163	20
164	11
165	10
166	17
167	15
168	10
169	10
170	21
171	21
172	21
173	13
174	14
175	11
176	10
177	10
178	19
179	17
180	16
181	10
182	12
183	21
184	15
185	22
186	20
187	24
188	11
189	17
190	10
191	33
192	11
193	13
194	15
195	14
196	24
197	10
198	10
199	16
200	11
201	11
202	11
203	18
204	14
205	15
206	21
207	24
208	19
209	20
210	11
211	12
212	12
213	27
214	16
215	20
216	14
217	20
218	18
219	11
220	10
221	15
222	10
223	20
224	14
225	10
226	12
227	10
228	14
229	14
230	26
231	16
232	17
233	10
234	13
235	23
236	20
237	10
238	19
239	12
240	15
241	17
242	20
243	11
244	10
245	16
246	12
247	11
248	15
249	17
250	21
251	10
252	13
253	11
254	10
255	11
256	10
257	19
258	19
259	11
260	15
261	23
262	13
263	23
264	19
265	26
266	13
267	16
268	14
269	12
270	16
271	12
272	10
273	16
274	13
275	16
276	14
277	10
278	17
279	15
280	18
281	12
282	16
283	10
284	10
285	10
286	11
287	19
288	11
289	12
290	18
291	10
292	11
293	13
294	14
295	14
296	11
297	16
298	30
299	10
300	12
301	14
302	24
303	16
304	10
305	10
306	10
307	13
308	11
309	11
310	15
311	22
312	12
313	10
314	22
315	10
316	17
317	14
318	13
319	17
320	19
321	10
322	19
323	21
324	10
325	15
326	17
327	10
328	12
329	10
330	13
331	13
332	10
333	11
334	16
335	23
336	20
337	17
338	13
339	10
340	28
341	13
342	18
343	20
344	10
345	14
346	12
347	11
348	12
349	10
350	11
351	22
352	10
353	21
354	25
355	14
356	12
357	13
358	22
359	17
360	12
361	12
362	16
363	19
364	11
365	10
366	16
367	25
368	21
369	21
370	14
371	21
372	13
373	10
374	10
375	12
376	10
377	13
378	10
379	13
380	15
381	18
382	21
383	11
384	10
385	10
386	12
387	12
388	16
389	15
390	16
391	19
392	14
393	16
394	11
395	10
396	15
397	10
398	23
399	13
400	15
401	10
402	11
403	16
404	11
405	23
406	11
407	14
408	13
409	13
410	21
411	15
412	14
413	15
414	13
415	23
416	16
417	15
418	31
419	11
420	15
421	21
422	20
423	24
424	10
425	10
426	10
427	19
428	15
429	17
430	13
431	13
432	11
433	14
434	12
435	10
436	27
437	18
438	15
439	10
440	12
441	17
442	14
443	18
444	12
445	23
446	12
447	14
448	11
449	14
450	14
451	14
452	15
453	18
454	23
455	15
456	24
457	20
458	18
459	13
460	12
461	21
462	21
463	10
464	13
465	15
466	17
467	17
468	13
469	13
470	10
471	10
472	11
473	10
474	16
475	16
476	12
477	16
478	13
479	11
480	23
481	18
482	10
483	10
484	20
485	22
486	19
487	10
488	21
489	10
490	21
491	18
492	10
493	10
494	11
495	11
496	20
497	16
498	14
499	14
500	10
501	31
502	15
503	17
504	18
505	10
506	20
507	14
508	16
509	12
510	18
511	12
512	13
513	18
514	14
515	11
516	19
517	21
518	18
519	18
520	13
521	10
522	14
523	10
524	11
525	21
526	14
527	17
528	15
529	25
530	16
531	11
532	11
533	13
534	11
535	13
536	17
537	13
538	10
539	14
540	18
541	15
542	17
543	17
544	16
545	16
546	14
547	21
548	15
549	10
550	13
551	20
552	14
553	17
554	20
555	10
556	24
557	15
558	11
559	10
560	23
561	11
562	12
563	11
564	12
565	19
566	11
567	18
568	13
569	12
570	13
571	11
572	10
573	12
574	14
575	11
576	14
577	14
578	17
579	11
580	15
581	13
582	10
583	15
584	19
585	10
586	10
587	10
588	25
589	34
590	20
591	18
592	17
593	13
594	18
595	11
596	16
597	12
598	14
599	15
600	15
601	21
602	22
603	28
604	11
605	14
606	34
607	13
608	22
609	18
610	10
611	19
612	14
613	10
614	11
615	14
616	21
617	11
618	12
619	16
620	13
621	17
622	10
623	21
624	10
625	21
626	17
627	17
628	19
629	12
630	13
631	19
632	13
633	15
634	19
635	10
636	10
637	22
638	19
639	14
640	39
641	14
642	13
643	20
644	12
645	19
646	10
647	10
648	10
649	13
650	12
651	13
652	37
653	16
654	21
655	18
656	10
657	17
658	12
659	13
660	22
661	17
662	14
663	11
664	13
665	19
666	15
667	13
668	11
669	22
670	11
671	10
672	22
673	19
674	18
675	13
676	17
677	13
678	13
679	16
680	14
681	11
682	16
683	10
684	17
685	16
686	18
687	16
688	11
689	12
690	10
691	14
692	20
693	21
694	22
695	16
696	15
697	19
698	10
699	14
700	10
701	22
702	23
703	18
704	27
705	11
706	13
707	23
708	13
709	12
710	15
711	14
712	17
713	12
714	16
715	17
716	12
717	15
718	17
719	12
720	29
721	16
722	16
723	10
724	12
725	15
726	11
727	12
728	12
729	18
730	18
731	14
732	15
733	12
734	11
735	17
736	15
737	15
738	11
739	12
740	20
741	24
742	11
743	22
744	10
745	12
746	12
747	23
748	11
749	10
750	20
751	10
752	11
753	12
754	15
755	28
756	10
757	14
758	10
759	17
760	13
761	14
762	25
763	22
764	17
765	17
766	12
767	10
768	10
769	19
770	10
771	19
772	15
773	13
774	11
775	17
776	13
777	30
778	11
779	10
780	23
781	23
782	27
783	19
784	18
785	20
786	13
787	15
788	11
789	16
790	13
791	11
792	25
793	12
794	18
795	16
796	17
797	10
798	18
799	13
800	22
801	22
802	20
803	11
804	13
805	24
806	12
807	13
808	16
809	12
810	11
811	14
812	12
813	17
814	19
815	11
816	14
817	12
818	14
819	16
820	12
821	14
822	10
823	10
824	23
825	13
826	10
827	16
828	13
829	15
830	11
831	13
832	14
833	16
834	20
835	10
836	14
837	28
838	19
839	13
840	29
841	10
842	14
843	24
844	17
845	17
846	17
847	11
848	24
849	17
850	21
851	14
852	14
853	20
854	29
855	20
856	13
857	12
858	12
859	14
860	25
861	18
862	22
863	11
864	11
865	17
866	19
867	15
868	10
869	18
870	12
871	16
872	10
873	10
874	12
875	17
876	19
877	11
878	17
879	12
880	19
881	12
882	14
883	10
884	22
885	22
886	17
887	25
888	11
889	12
890	21
891	10
892	15
893	27
894	15
895	14
896	23
897	13
898	19
899	13
900	10
901	17
902	12
903	11
904	10
905	12
906	12
907	14
908	11
909	17
910	19
911	22
912	15
913	12
914	16
915	15
916	17
917	17
918	12
919	10
920	11
921	10
922	10
923	12
924	10
925	10
926	26
927	10
928	14
929	17
930	22
931	15
932	19
933	15
934	10
935	14
936	27
937	12
938	12
939	21
940	11
941	21
942	16
943	11
944	10
945	14
946	10
947	17
948	16
949	17
950	14
951	15
952	11
953	16
954	13
955	14
956	29
957	10
958	20
959	12
960	11
961	10
962	13
963	11
964	14
965	15
966	24
967	11
968	11
969	11
970	18
971	29
972	11
973	26
974	12
975	20
976	14
977	15
978	13
979	14
980	15
981	21
982	13
983	10
984	18
985	15
986	20
987	19
988	13
989	10
990	18
991	16
992	22
993	10
994	27
995	13
996	15
997	15
998	21
999	19
1000	10
1001	11
1002	10
1003	16
1004	11
1005	13
1006	23
1007	24
1008	14
1009	15
1010	10
1011	10
1012	22
1013	14
1014	15
1015	19
1016	26
1017	14
1018	15
1019	23
1020	11
1021	16
1022	17
1023	18
1024	13
1025	21
1026	18
1027	31
1028	16
1029	10
1030	24
1031	16
1032	11
1033	23
1034	10
1035	16
1036	11
1037	20
1038	25
1039	10
1040	12
1041	24
1042	16
1043	10
1044	10
1045	11
1046	19
1047	19
1048	22
1049	14
1050	15
1051	10
1052	13
1053	11
1054	16
1055	18
1056	10
1057	12
1058	12
1059	20
1060	25
1061	36
1062	13
1063	14
1064	16
1065	18
1066	10
1067	10
1068	12
1069	13
1070	21
1071	11
1072	17
1073	27
1074	30
1075	10
1076	10
1077	13
1078	10
1079	14
1080	15
1081	13
1082	18
1083	17
1084	11
1085	12
1086	22
1087	10
1088	15
1089	12
1090	11
1091	10
1092	12
1093	13
1094	18
1095	28
1096	10
1097	14
1098	15
1099	17
1100	14
1101	14
1102	11
1103	10
1104	12
1105	20
1106	10
1107	14
1108	13
1109	10
1110	10
1111	14
1112	15
1113	11
1114	10
1115	15
1116	19
1117	11
1118	23
1119	24
1120	10
1121	23
1122	27
1123	36
1124	14
1125	21
1126	12
1127	19
1128	12
1129	16
1130	14
1131	13
1132	16
1133	14
1134	21
1135	10
1136	18
1137	17
1138	15
1139	18
1140	20
1141	17
1142	28
1143	14
1144	17
1145	10
1146	12
1147	11
1148	22
1149	21
1150	15
1151	14
1152	24
1153	15
1154	25
1155	13
1156	13
1157	16
1158	11
1159	13
1160	10
1161	12
1162	19
1163	13
1164	24
1165	12
1166	13
1167	13
1168	10
1169	17
1170	12
1171	18
1172	25
1173	12
1174	22
1175	17
1176	16
1177	17
1178	23
1179	10
1180	11
1181	13
1182	22
1183	16
1184	10
1185	13
1186	18
1187	10
1188	12
1189	17
1190	16
1191	14
1192	12
1193	19
1194	10
1195	19
1196	17
1197	11
1198	17
1199	15
1200	14
1201	16
1202	13
1203	11
1204	21
1205	10
1206	14
1207	14
1208	17
1209	14
1210	10
1211	18
1212	20
1213	10
1214	24
1215	10
1216	16
1217	19
1218	13
1219	15
1220	10
1221	10
1222	14
1223	11
1224	13
1225	12
1226	11
1227	10
1228	13
1229	13
1230	14
1231	13
1232	10
1233	11
1234	16
1235	16
1236	11
1237	16
1238	18
1239	20
1240	13
1241	12
1242	14
1243	10
1244	13
1245	12
1246	11
1247	10
1248	14
1249	23
1250	15
1251	19
1252	17
1253	16
1254	12
1255	10
1256	11
1257	15
1258	14
1259	13
1260	19
1261	17
1262	17
1263	15
1264	12
1265	11
1266	18
1267	21
1268	12
1269	15
1270	10
1271	13
1272	12
1273	12
1274	17
1275	15
1276	11
1277	12
1278	10
1279	17
1280	11
1281	11
1282	13
1283	23
1284	16
1285	27
1286	19
1287	10
1288	13
1289	18
1290	11
1291	27
1292	21
1293	14
1294	26
1295	21
1296	22
1297	15
1298	17
1299	10
1300	10
1301	17
1302	15
1303	10
1304	13
1305	10
1306	15
1307	25
1308	12
1309	10
1310	16
1311	27
1312	22
1313	11
1314	17
1315	14
1316	26
1317	12
1318	16
1319	10
1320	16
1321	11
1322	21
1323	12
1324	10
1325	10
1326	12
1327	10
1328	10
1329	26
1330	16
1331	10
1332	10
1333	16
1334	13
1335	28
1336	12
1337	11
1338	16
1339	17
1340	12
1341	18
1342	10
1343	22
1344	18
1345	18
1346	11
1347	19
1348	12
1349	12
1350	14
1351	11
1352	10
1353	11
1354	17
1355	17
1356	12
1357	14
1358	16
1359	10
1360	13
1361	10
1362	25
1363	23
1364	12
1365	14
1366	12
1367	17
1368	18
1369	14
1370	21
1371	12
1372	19
1373	17
1374	15
1375	10
1376	18
1377	15
1378	13
1379	22
1380	12
1381	11
1382	14
1383	11
1384	17
1385	16
1386	17
1387	23
1388	17
1389	14
1390	11
1391	15
1392	13
1393	22
1394	10
1395	13
1396	10
1397	21
1398	12
1399	19
1400	13
1401	19
1402	11
1403	14
1404	12
1405	18
1406	16
1407	19
1408	16
1409	25
1410	10
1411	14
1412	16
1413	17
1414	10
1415	15
1416	11
1417	21
1418	10
1419	13
1420	27
1421	15
1422	14
1423	25
1424	12
1425	12
1426	15
1427	10
1428	19
1429	28
1430	21
1431	14
1432	16
1433	12
1434	22
1435	10
1436	13
1437	13
1438	15
1439	19
1440	21
1441	23
1442	16
1443	17
1444	18
1445	15
1446	16
1447	18
1448	14
1449	10
1450	16
1451	10
1452	23
1453	14
1454	18
1455	22
1456	10
1457	14
1458	14
1459	26
1460	24
1461	11
1462	10
1463	12
1464	10
1465	11
1466	15
1467	20
1468	13
1469	12
1470	11
1471	22
1472	10
1473	13
1474	11
1475	17
1476	11
1477	16
1478	10
1479	16
1480	19
1481	23
1482	11
1483	18
1484	20
1485	10
1486	22
1487	11
1488	11
1489	19
1490	12
1491	12
1492	10
1493	24
1494	16
1495	10
1496	10
1497	37
1498	13
1499	20
1500	18
1501	10
1502	10
1503	32
1504	13
1505	19
1506	13
1507	15
1508	13
1509	19
1510	21
1511	16
1512	22
1513	18
1514	21
1515	20
1516	14
1517	15
1518	17
1519	15
1520	26
1521	12
1522	13
1523	19
1524	10
1525	20
1526	11
1527	10
1528	19
1529	25
1530	16
1531	12
1532	16
1533	11
1534	23
1535	16
1536	17
1537	11
1538	25
1539	11
1540	10
1541	11
1542	10
1543	10
1544	29
1545	14
1546	22
1547	12
1548	13
1549	18
1550	13
1551	21
1552	10
1553	20
1554	16
1555	15
1556	29
1557	10
1558	17
1559	20
1560	15
1561	18
1562	14
1563	19
1564	10
1565	15
1566	16
1567	12
1568	19
1569	18
1570	13
1571	13
1572	14
1573	14
1574	11
1575	14
1576	20
1577	22
1578	14
1579	13
1580	10
1581	10
1582	29
1583	12
1584	15
1585	13
1586	17
1587	17
1588	13
1589	11
1590	15
1591	19
1592	24
1593	10
1594	11
1595	10
1596	10
1597	11
1598	11
1599	20
1600	10
1601	14
1602	19
1603	25
1604	25
1605	10
1606	10
1607	12
1608	19
1609	15
1610	14
1611	16
1612	21
1613	12
1614	10
1615	14
1616	25
1617	16
1618	21
1619	13
1620	14
1621	16
1622	12
1623	11
1624	18
1625	14
1626	11
1627	16
1628	18
1629	13
1630	15
1631	10
1632	15
1633	14
1634	10
1635	24
1636	17
1637	16
1638	12
1639	11
1640	13
1641	12
1642	16
1643	15
1644	13
1645	14
1646	20
1647	11
1648	14
1649	15
1650	10
1651	13
1652	10
1653	21
1654	11
1655	14
1656	12
1657	13
1658	15
1659	10
1660	13
1661	28
1662	10
1663	12
1664	21
1665	20
1666	23
1667	11
1668	18
1669	10
1670	12
1671	10
1672	17
1673	15
1674	15
1675	23
1676	13
1677	13
1678	23
1679	11
1680	11
1681	19
1682	12
1683	14
1684	10
1685	21
1686	24
1687	10
1688	20
1689	18
1690	18
1691	15
1692	14
1693	32
1694	10
1695	10
1696	12
1697	15
1698	13
1699	11
1700	10
1701	19
1702	10
1703	37
1704	19
1705	13
1706	20
1707	20
1708	25
1709	19
1710	16
1711	17
1712	18
1713	12
1714	18
1715	23
1716	19
1717	12
1718	29
1719	10
1720	17
1721	15
1722	11
1723	17
1724	11
1725	15
1726	33
1727	16
1728	20
1729	15
1730	26
1731	10
1732	25
1733	13
1734	10
1735	15
1736	19
1737	11
1738	11
1739	38
1740	10
1741	27
1742	10
1743	11
1744	13
1745	15
1746	11
1747	12
1748	13
1749	16
1750	13
1751	17
1752	24
1753	23
1754	16
1755	10
1756	14
1757	20
1758	11
1759	12
1760	15
1761	27
1762	10
1763	15
1764	16
1765	11
1766	17
1767	10
1768	26
1769	16
1770	26
1771	11
1772	13
1773	18
1774	14
1775	10
1776	16
1777	11
1778	15
1779	13
1780	14
1781	23
1782	17
1783	14
1784	11
1785	17
1786	13
1787	17
1788	10
1789	16
1790	20
1791	17
1792	10
1793	17
1794	12
1795	17
1796	14
1797	20
1798	10
1799	17
1800	14
1801	10
1802	15
1803	13
1804	13
1805	13
1806	11
1807	12
1808	20
1809	18
1810	23
1811	15
1812	18
1813	15
1814	22
1815	19
1816	12
1817	11
1818	20
1819	11
1820	12
1821	17
1822	19
1823	14
1824	13
1825	19
1826	12
1827	18
1828	18
1829	18
1830	10
1831	20
1832	13
1833	17
1834	10
1835	15
1836	12
1837	13
1838	16
1839	10
1840	10
1841	20
1842	11
1843	14
1844	18
1845	13
1846	47
1847	24
1848	10
1849	23
1850	10
1851	14
1852	11
1853	15
1854	21
1855	14
1856	26
1857	12
1858	12
1859	11
1860	17
1861	15
1862	15
1863	18
1864	15
1865	27
1866	24
1867	14
1868	10
1869	13
1870	17
1871	12
1872	17
1873	14
1874	12
1875	14
1876	10
1877	14
1878	10
1879	25
1880	16
1881	11
1882	11
1883	19
1884	15
1885	13
1886	12
1887	10
1888	12
1889	14
1890	13
1891	23
1892	20
1893	13
1894	10
1895	11
1896	13
1897	13
1898	11
1899	10
1900	16
1901	12
1902	17
1903	12
1904	14
1905	10
1906	12
1907	21
1908	21
1909	14
1910	13
1911	12
1912	23
1913	16
1914	14
1915	22
1916	21
1917	20
1918	12
1919	11
1920	24
1921	21
1922	11
1923	12
1924	30
1925	13
1926	24
1927	11
1928	24
1929	12
1930	12
1931	20
1932	21
1933	31
1934	18
1935	16
1936	12
1937	17
1938	10
1939	12
1940	14
1941	10
1942	13
1943	11
1944	10
1945	17
1946	21
1947	17
1948	15
1949	21
1950	16
1951	15
1952	13
1953	10
1954	10
1955	17
1956	10
1957	31
1958	15
1959	16
1960	20
1961	13
1962	29
1963	23
1964	12
1965	12
1966	17
1967	13
1968	19
1969	16
1970	15
1971	13
1972	11
1973	12
1974	27
1975	14
1976	13
1977	12
1978	21
1979	12
1980	10
1981	15
1982	26
1983	13
1984	10
1985	25
1986	12
1987	13
1988	11
1989	14
1990	11
1991	23
1992	17
1993	11
1994	13
1995	12
1996	15
1997	11
1998	10
1999	22
2000	11
[truncated: 8,000 more rows]
