# Supplementary material for: Generalized method of moments for estimating parameters of stochastic reaction networks
Source: BMC Syst Biol. 2016 Oct 21;10:98. doi: 10.1186/s12918-016-0342-8 (PMC5073941; doi:10.1186/s12918-016-0342-8)
Supplement: Additional file 2 — Matlab code and data. This file contains the Matlab codes and samples which were used to produce the results. (GZ 9349 kb) [file 12918_2016_342_MOESM2_ESM.gz › Data/Exclusive Switch/samples/24/t002.csv]

trajectory	P1	P2
1	58	4
2	50	8
3	0	63
4	0	72
5	3	76
6	1	84
7	2	78
8	4	86
9	2	79
10	0	70
11	56	2
12	65	0
13	63	5
14	35	38
15	1	88
16	59	2
17	58	5
18	8	73
19	54	0
20	57	10
21	14	62
22	0	91
23	0	79
24	5	67
25	67	0
26	46	0
27	0	87
28	2	62
29	0	86
30	0	58
31	0	61
32	4	78
33	51	0
34	44	0
35	0	83
36	65	0
37	65	6
38	59	7
39	69	1
40	56	3
41	5	79
42	7	88
43	2	71
44	5	85
45	54	1
46	0	75
47	0	66
48	48	0
49	57	2
50	8	82
51	1	78
52	0	78
53	0	81
54	0	77
55	52	20
56	60	0
57	0	80
58	69	6
59	2	80
60	2	66
61	60	5
62	42	2
63	55	2
64	66	2
65	54	2
66	3	67
67	0	99
68	0	66
69	64	2
70	1	99
71	43	0
72	65	0
73	48	1
74	1	82
75	64	4
76	33	47
77	57	0
78	60	0
79	0	97
80	0	72
81	5	66
82	48	9
83	45	0
84	5	73
85	0	87
86	59	5
87	5	77
88	60	0
89	0	91
90	44	0
91	1	78
92	60	0
93	53	0
94	52	0
95	0	86
96	3	98
97	49	4
98	53	0
99	8	83
100	49	0
101	59	3
102	57	0
103	2	71
104	7	68
105	0	95
106	1	86
107	60	2
108	1	80
109	4	67
110	60	2
111	67	4
112	65	0
113	28	52
114	0	73
115	0	88
116	50	0
117	0	74
118	4	77
119	60	0
120	59	5
121	60	1
122	0	93
123	1	80
124	52	0
125	49	0
126	5	72
127	56	0
128	0	81
129	61	6
130	0	66
131	0	67
132	65	5
133	0	89
134	0	76
135	49	6
136	0	68
137	71	0
138	49	1
139	54	0
140	1	82
141	0	78
142	52	3
143	0	75
144	56	0
145	0	67
146	56	0
147	81	1
148	5	65
149	37	3
150	7	80
151	62	1
152	0	84
153	50	0
154	57	6
155	0	65
156	53	3
157	51	15
158	55	2
159	66	1
160	0	77
161	3	80
162	2	82
163	0	76
164	50	2
165	0	84
166	55	0
167	61	0
168	0	85
169	1	88
170	4	86
171	71	6
172	53	7
173	45	11
174	64	4
175	66	3
176	0	71
177	0	93
178	0	68
179	0	79
180	0	95
181	73	0
182	52	1
183	49	7
184	72	0
185	0	79
186	3	92
187	39	29
188	3	83
189	0	62
190	54	0
191	3	87
192	69	17
193	51	0
194	51	0
195	0	78
196	0	82
197	6	70
198	62	7
199	2	78
200	20	36
201	69	0
202	73	0
203	0	78
204	34	30
205	3	68
206	54	0
207	69	11
208	0	84
209	47	0
210	57	2
211	56	0
212	56	8
213	46	11
214	65	3
215	70	2
216	62	0
217	55	14
218	60	5
219	63	8
220	51	0
221	1	84
222	59	0
223	61	0
224	3	74
225	3	83
226	1	92
227	0	80
228	60	1
229	6	91
230	0	84
231	0	92
232	50	22
233	61	0
234	1	81
235	30	44
236	59	5
237	54	5
238	2	74
239	47	0
240	2	63
241	54	5
242	0	78
243	46	0
244	60	3
245	0	70
246	54	0
247	66	5
248	0	82
249	0	79
250	60	0
251	2	83
252	16	52
253	49	3
254	1	73
255	0	102
256	2	74
257	7	79
258	54	15
259	0	64
260	4	92
261	59	2
262	6	69
263	50	5
264	0	69
265	44	7
266	47	6
267	71	0
268	2	74
269	0	81
270	59	4
271	61	6
272	0	73
273	54	0
274	1	79
275	58	4
276	6	73
277	6	81
278	72	11
279	60	13
280	4	77
281	0	80
282	4	95
283	55	4
284	0	85
285	1	75
286	51	28
287	62	2
288	3	93
289	0	68
290	2	81
291	54	0
292	4	71
293	1	80
294	2	78
295	53	0
296	2	69
297	70	12
298	4	74
299	0	75
300	59	0
301	57	15
302	54	0
303	68	26
304	0	83
305	5	91
306	0	84
307	5	73
308	64	0
309	5	87
310	54	4
311	15	79
312	0	79
313	51	0
314	47	0
315	55	1
316	71	0
317	63	0
318	25	39
319	43	8
320	47	5
321	0	84
322	0	80
323	0	83
324	62	0
325	61	0
326	56	4
327	56	0
328	2	85
329	52	4
330	57	0
331	32	42
332	57	0
333	0	87
334	0	69
335	46	0
336	48	1
337	60	0
338	4	75
339	0	73
340	53	1
341	4	75
342	53	0
343	0	75
344	61	3
345	0	72
346	58	0
347	67	7
348	0	79
349	2	85
350	69	5
351	60	0
352	0	72
353	0	85
354	1	66
355	0	61
356	3	64
357	37	31
358	49	9
359	1	81
360	65	0
361	65	1
362	48	2
363	62	2
364	49	1
365	58	2
366	57	8
367	0	68
368	57	2
369	61	0
370	5	77
371	0	71
372	1	71
373	52	13
374	70	2
375	0	81
376	7	74
377	4	97
378	0	84
379	63	4
380	59	0
381	68	4
382	0	75
383	61	7
384	51	1
385	53	0
386	58	1
387	5	75
388	50	0
389	1	65
390	5	84
391	2	66
392	0	80
393	56	13
394	0	82
395	53	6
396	7	89
397	59	9
398	47	0
399	6	79
400	54	1
401	59	0
402	58	0
403	58	3
404	51	9
405	0	76
406	0	76
407	0	81
408	57	3
409	65	2
410	1	87
411	0	84
412	56	5
413	0	91
414	9	82
415	53	0
416	0	69
417	53	0
418	66	0
419	1	85
420	59	0
421	55	0
422	44	0
423	3	81
424	56	1
425	5	74
426	64	14
427	0	81
428	56	4
429	75	12
430	0	65
431	44	16
432	57	1
433	3	92
434	0	80
435	0	66
436	14	63
437	0	88
438	64	5
439	60	7
440	0	82
441	59	18
442	3	70
443	63	1
444	32	39
445	65	0
446	73	0
447	48	6
448	61	0
449	71	4
450	4	68
451	61	8
452	51	0
453	57	0
454	0	84
455	55	1
456	0	76
457	37	35
458	61	7
459	49	0
460	70	1
461	46	2
462	64	5
463	43	0
464	48	0
465	53	11
466	9	56
467	0	87
468	0	76
469	61	4
470	1	83
471	56	0
472	70	0
473	59	7
474	49	0
475	1	68
476	0	78
477	4	90
478	1	87
479	0	83
480	47	0
481	3	87
482	59	2
483	67	2
484	0	79
485	0	84
486	53	4
487	58	1
488	0	89
489	56	0
490	53	0
491	55	6
492	56	16
493	0	81
494	53	0
495	1	82
496	61	1
497	66	3
498	2	88
499	55	0
500	27	52
501	7	81
502	49	0
503	64	0
504	54	0
505	0	91
506	58	2
507	0	81
508	0	82
509	36	24
510	16	80
511	0	77
512	0	77
513	72	5
514	0	82
515	0	86
516	2	74
517	0	70
518	0	85
519	6	94
520	73	13
521	0	79
522	59	5
523	61	2
524	5	98
525	50	0
526	77	3
527	69	2
528	9	78
529	6	83
530	0	72
531	61	1
532	57	4
533	72	0
534	72	3
535	54	6
536	37	35
537	3	76
538	52	7
539	68	0
540	2	73
541	62	0
542	23	44
543	65	10
544	65	7
545	51	8
546	55	2
547	49	0
548	56	1
549	0	84
550	59	18
551	58	6
552	0	60
553	59	0
554	64	0
555	65	9
556	57	5
557	72	0
558	44	5
559	58	0
560	71	16
561	0	74
562	62	2
563	0	77
564	56	3
565	3	80
566	63	10
567	20	84
568	1	72
569	65	0
570	60	0
571	46	1
572	1	63
573	15	81
574	0	76
575	52	0
576	70	0
577	67	1
578	59	13
579	4	88
580	14	71
581	47	14
582	63	8
583	2	83
584	2	81
585	1	74
586	0	75
587	56	1
588	19	58
589	67	0
590	2	70
591	60	1
592	0	71
593	6	68
594	57	0
595	0	90
596	55	0
597	0	91
598	69	5
599	54	0
600	56	0
601	0	71
602	6	76
603	1	77
604	66	8
605	60	3
606	3	75
607	74	5
608	47	0
609	69	8
610	0	68
611	2	83
612	64	1
613	60	0
614	32	21
615	0	75
616	52	5
617	68	0
618	0	84
619	4	80
620	54	5
621	59	2
622	0	68
623	0	67
624	62	0
625	1	89
626	50	5
627	1	81
628	48	8
629	62	6
630	62	11
631	0	79
632	62	0
633	0	65
634	54	0
635	65	0
636	68	0
637	64	0
638	0	71
639	5	81
640	0	84
641	61	0
642	3	83
643	60	0
644	0	62
645	3	82
646	0	78
647	55	9
648	37	35
649	55	0
650	30	56
651	5	86
652	0	72
653	61	1
654	1	83
655	67	0
656	0	95
657	74	3
658	0	77
659	61	0
660	57	0
661	4	76
662	50	6
663	64	3
664	60	0
665	0	79
666	0	72
667	42	23
668	62	1
669	0	71
670	58	3
671	46	1
672	0	83
673	61	4
674	46	45
675	0	71
676	2	75
677	59	1
678	0	69
679	61	8
680	0	84
681	60	10
682	73	9
683	62	0
684	59	0
685	0	80
686	0	77
687	64	0
688	42	22
689	74	0
690	65	4
691	61	4
692	0	77
693	0	73
694	55	1
695	63	2
696	63	0
697	67	0
698	4	84
699	57	0
700	55	0
701	0	64
702	60	3
703	51	4
704	0	80
705	1	91
706	0	79
707	23	36
708	3	67
709	0	84
710	0	77
711	0	91
712	3	62
713	60	0
714	51	14
715	58	0
716	1	75
717	68	14
718	0	70
719	0	83
720	63	2
721	0	81
722	64	1
723	4	70
724	5	82
725	61	6
726	59	2
727	55	0
728	6	70
729	0	84
730	2	78
731	0	86
732	3	71
733	9	77
734	56	3
735	55	1
736	1	90
737	53	0
738	4	76
739	29	54
740	2	71
741	2	59
742	45	0
743	51	0
744	69	0
745	2	85
746	64	2
747	3	68
748	0	75
749	5	77
750	56	2
751	56	7
752	0	78
753	55	10
754	61	0
755	0	76
756	0	65
757	0	83
758	0	73
759	60	10
760	59	0
761	59	7
762	3	78
763	50	0
764	65	3
765	61	2
766	56	1
767	51	0
768	0	79
769	3	86
770	47	0
771	64	4
772	52	0
773	57	0
774	59	4
775	58	3
776	49	1
777	64	6
778	49	0
779	61	0
780	58	0
781	56	8
782	65	9
783	5	75
784	50	1
785	59	0
786	54	3
787	55	0
788	2	80
789	62	3
790	0	61
791	0	85
792	1	82
793	0	72
794	65	0
795	1	81
796	67	3
797	55	14
798	6	93
799	0	77
800	51	0
801	4	84
802	0	72
803	1	60
804	55	9
805	58	0
806	57	10
807	4	67
808	59	1
809	52	16
810	0	75
811	6	83
812	3	84
813	0	110
814	46	0
815	49	0
816	0	90
817	2	86
818	4	80
819	55	1
820	4	85
821	0	64
822	2	91
823	54	0
824	63	0
825	2	83
826	1	99
827	3	69
828	45	14
829	4	65
830	64	0
831	53	0
832	3	83
833	42	9
834	5	61
835	3	80
836	65	0
837	2	79
838	5	75
839	1	70
840	5	78
841	71	5
842	6	67
843	65	0
844	52	26
845	0	80
846	5	70
847	17	57
848	3	62
849	54	0
850	61	0
851	58	0
852	54	2
853	56	0
854	36	42
855	2	73
856	0	70
857	46	0
858	0	85
859	54	4
860	63	3
861	1	84
862	48	1
863	43	0
864	45	17
865	0	88
866	2	65
867	71	0
868	4	84
869	0	81
870	0	82
871	5	68
872	0	90
873	63	1
874	47	0
875	53	0
876	48	0
877	0	81
878	0	77
879	0	88
880	52	0
881	2	61
882	54	0
883	0	74
884	2	79
885	69	0
886	58	4
887	55	20
888	57	2
889	4	75
890	58	0
891	58	0
892	2	91
893	0	78
894	7	74
895	0	83
896	53	7
897	54	0
898	9	86
899	0	77
900	55	2
901	51	7
902	65	0
903	53	4
904	34	29
905	59	3
906	8	71
907	0	85
908	1	82
909	3	83
910	33	63
911	51	0
912	57	10
913	62	0
914	53	0
915	59	0
916	5	92
917	2	70
918	3	103
919	63	0
920	0	78
921	66	0
922	23	59
923	49	0
924	0	86
925	0	89
926	62	1
927	48	0
928	60	0
929	54	6
930	66	0
931	0	78
932	62	6
933	0	78
934	0	87
935	33	42
936	69	0
937	31	36
938	4	77
939	56	0
940	4	89
941	54	5
942	73	5
943	54	3
944	60	5
945	0	80
946	55	7
947	62	7
948	1	64
949	50	0
950	5	73
951	5	66
952	1	87
953	68	0
954	0	59
955	64	0
956	0	75
957	1	76
958	7	68
959	27	45
960	48	4
961	0	89
962	66	2
963	55	1
964	0	70
965	53	0
966	0	89
967	58	4
968	68	8
969	0	75
970	2	70
971	56	0
972	2	80
973	0	84
974	0	84
975	65	1
976	25	38
977	0	74
978	0	66
979	0	86
980	0	70
981	62	0
982	1	74
983	58	3
984	0	79
985	45	35
986	68	1
987	66	0
988	0	90
989	58	1
990	2	86
991	53	4
992	0	67
993	62	5
994	59	5
995	48	8
996	60	0
997	77	0
998	0	91
999	59	2
1000	56	1
1001	1	77
1002	67	0
1003	58	1
1004	4	83
1005	1	79
1006	52	0
1007	54	2
1008	0	74
1009	60	0
1010	10	55
1011	52	7
1012	60	0
1013	44	3
1014	61	12
1015	0	84
1016	69	0
1017	74	7
1018	53	5
1019	3	89
1020	5	62
1021	55	8
1022	28	41
1023	70	12
1024	54	5
1025	0	89
1026	53	0
1027	2	79
1028	68	4
1029	0	74
1030	59	2
1031	4	73
1032	50	23
1033	53	1
1034	70	4
1035	0	94
1036	39	51
1037	3	96
1038	53	0
1039	62	0
1040	67	17
1041	12	68
1042	58	8
1043	58	1
1044	0	78
1045	64	5
1046	0	95
1047	2	82
1048	60	0
1049	0	74
1050	0	96
1051	65	7
1052	43	8
1053	0	84
1054	0	77
1055	64	6
1056	1	81
1057	49	6
1058	6	70
1059	1	72
1060	10	74
1061	3	95
1062	56	8
1063	57	0
1064	67	4
1065	49	0
1066	2	85
1067	0	75
1068	53	0
1069	60	4
1070	74	5
1071	53	0
1072	0	75
1073	23	55
1074	57	1
1075	2	86
1076	0	69
1077	0	76
1078	0	78
1079	0	82
1080	70	0
1081	0	91
1082	55	4
1083	65	0
1084	0	79
1085	4	75
1086	0	75
1087	57	5
1088	58	9
1089	53	1
1090	5	80
1091	4	67
1092	2	71
1093	6	73
1094	0	78
1095	75	4
1096	3	77
1097	45	5
1098	11	71
1099	53	0
1100	48	0
1101	0	75
1102	0	84
1103	62	2
1104	1	82
1105	66	1
1106	3	70
1107	53	1
1108	58	1
1109	60	0
1110	60	0
1111	6	70
1112	40	26
1113	66	3
1114	1	94
1115	1	85
1116	56	4
1117	0	79
1118	0	82
1119	6	76
1120	54	2
1121	0	71
1122	56	0
1123	0	74
1124	60	3
1125	57	0
1126	13	63
1127	67	0
1128	48	11
1129	1	82
1130	55	11
1131	50	8
1132	65	4
1133	28	39
1134	60	6
1135	0	65
1136	60	0
1137	66	11
1138	53	1
1139	0	82
1140	62	0
1141	66	0
1142	59	0
1143	59	2
1144	66	0
1145	52	9
1146	3	94
1147	2	75
1148	69	5
1149	54	1
1150	44	0
1151	48	0
1152	54	0
1153	6	72
1154	2	86
1155	4	93
1156	69	4
1157	55	7
1158	0	71
1159	57	9
1160	3	75
1161	63	1
1162	1	78
1163	0	92
1164	0	63
1165	4	85
1166	0	79
1167	59	1
1168	0	76
1169	29	27
1170	0	86
1171	53	1
1172	54	0
1173	11	94
1174	0	76
1175	73	0
1176	67	0
1177	64	0
1178	7	70
1179	3	79
1180	0	72
1181	0	76
1182	42	0
1183	60	0
1184	52	0
1185	0	83
1186	18	58
1187	0	76
1188	4	66
1189	56	4
1190	58	3
1191	1	77
1192	62	0
1193	4	84
1194	0	76
1195	69	0
1196	58	0
1197	51	3
1198	0	71
1199	59	3
1200	0	78
1201	67	0
1202	71	10
1203	31	43
1204	0	83
1205	67	9
1206	55	14
1207	53	0
1208	3	84
1209	49	20
1210	59	1
1211	57	2
1212	0	72
1213	0	92
1214	0	92
1215	54	0
1216	62	11
1217	3	87
1218	0	59
1219	43	4
1220	53	0
1221	6	71
1222	0	71
1223	51	5
1224	0	70
1225	60	4
1226	0	70
1227	60	4
1228	68	0
1229	64	3
1230	62	10
1231	61	0
1232	0	83
1233	50	8
1234	63	0
1235	63	0
1236	62	0
1237	71	1
1238	0	82
1239	8	72
1240	2	80
1241	1	86
1242	67	0
1243	59	0
1244	53	11
1245	71	6
1246	60	3
1247	62	12
1248	54	8
1249	1	84
1250	54	2
1251	23	52
1252	2	83
1253	0	70
1254	59	11
1255	0	76
1256	60	4
1257	0	85
1258	0	74
1259	51	0
1260	65	0
1261	0	63
1262	51	0
1263	0	86
1264	3	83
1265	46	4
1266	53	9
1267	51	0
1268	53	0
1269	7	78
1270	0	64
1271	62	4
1272	54	0
1273	56	9
1274	2	97
1275	0	60
1276	57	0
1277	57	7
1278	0	78
1279	51	0
1280	0	75
1281	61	19
1282	0	89
1283	11	75
1284	3	89
1285	6	75
1286	57	3
1287	3	83
1288	71	3
1289	0	70
1290	0	85
1291	55	0
1292	44	1
1293	50	5
1294	4	78
1295	37	35
1296	17	57
1297	8	82
1298	3	64
1299	0	67
1300	56	0
1301	64	0
1302	50	2
1303	61	1
1304	0	68
1305	1	73
1306	1	71
1307	64	4
1308	66	0
1309	61	6
1310	57	1
1311	49	6
1312	6	90
1313	1	95
1314	0	72
1315	68	0
1316	3	91
1317	32	25
1318	64	0
1319	4	91
1320	65	5
1321	50	4
1322	65	2
1323	0	92
1324	55	0
1325	41	0
1326	0	84
1327	2	71
1328	0	70
1329	3	87
1330	2	71
1331	60	0
1332	8	63
1333	55	4
1334	0	68
1335	64	0
1336	2	74
1337	4	81
1338	53	5
1339	58	0
1340	3	80
1341	0	70
1342	0	92
1343	57	1
1344	0	89
1345	0	87
1346	1	74
1347	49	0
1348	4	83
1349	62	0
1350	6	84
1351	52	0
1352	2	73
1353	63	6
1354	8	93
1355	23	52
1356	1	94
1357	2	75
1358	8	86
1359	58	0
1360	66	0
1361	69	0
1362	73	10
1363	0	75
1364	0	64
1365	3	80
1366	65	6
1367	60	8
1368	45	3
1369	17	63
1370	0	89
1371	2	66
1372	0	67
1373	43	49
1374	1	87
1375	46	19
1376	64	0
1377	56	0
1378	1	71
1379	70	6
1380	67	0
1381	1	91
1382	52	0
1383	64	0
1384	65	6
1385	51	1
1386	12	67
1387	65	0
1388	3	73
1389	63	6
1390	1	72
1391	0	72
1392	0	68
1393	53	4
1394	3	83
1395	64	0
1396	0	85
1397	0	76
1398	56	18
1399	9	77
1400	0	73
1401	1	80
1402	60	2
1403	3	67
1404	0	76
1405	59	2
1406	60	1
1407	2	68
1408	63	0
1409	0	79
1410	56	10
1411	5	78
1412	55	0
1413	0	70
1414	61	0
1415	0	77
1416	7	73
1417	6	79
1418	1	79
1419	7	83
1420	0	79
1421	64	0
1422	63	2
1423	44	0
1424	59	0
1425	4	88
1426	55	0
1427	57	2
1428	6	75
1429	53	10
1430	54	4
1431	5	74
1432	0	80
1433	62	4
1434	4	87
1435	0	76
1436	0	97
1437	56	5
1438	59	0
1439	57	0
1440	0	89
1441	0	82
1442	52	8
1443	62	1
1444	43	13
1445	61	4
1446	42	10
1447	5	83
1448	62	3
1449	2	90
1450	2	78
1451	49	0
1452	5	92
1453	50	12
1454	0	80
1455	7	73
1456	49	0
1457	3	77
1458	56	2
1459	62	0
1460	60	4
1461	7	79
1462	0	66
1463	70	3
1464	1	77
1465	59	0
1466	63	0
1467	0	74
1468	0	84
1469	68	0
1470	0	74
1471	1	77
1472	0	83
1473	9	70
1474	5	73
1475	76	6
1476	56	0
1477	1	69
1478	24	49
1479	65	0
1480	2	85
1481	52	0
1482	1	93
1483	42	0
1484	46	7
1485	66	9
1486	49	0
1487	62	5
1488	60	4
1489	1	81
1490	1	71
1491	50	11
1492	59	1
1493	2	87
1494	68	8
1495	45	0
1496	0	81
1497	75	4
1498	67	17
1499	4	57
1500	58	0
1501	51	0
1502	0	68
1503	64	0
1504	6	83
1505	0	86
1506	0	76
1507	64	9
1508	70	7
1509	7	74
1510	59	4
1511	0	100
1512	71	0
1513	0	82
1514	0	77
1515	51	3
1516	3	80
1517	54	7
1518	9	73
1519	7	73
1520	4	80
1521	65	0
1522	2	72
1523	67	2
1524	55	3
1525	56	2
1526	74	10
1527	3	76
1528	5	79
1529	0	75
1530	47	0
1531	58	5
1532	0	78
1533	58	0
1534	56	2
1535	64	5
1536	59	0
1537	0	74
1538	52	4
1539	68	0
1540	57	7
1541	0	105
1542	2	86
1543	43	0
1544	1	71
1545	0	69
1546	60	7
1547	65	4
1548	8	75
1549	3	80
1550	4	57
1551	0	60
1552	71	0
1553	63	3
1554	43	40
1555	79	0
1556	9	70
1557	53	0
1558	55	2
1559	65	0
1560	40	1
1561	0	71
1562	0	97
1563	2	77
1564	67	16
1565	0	81
1566	63	9
1567	0	83
1568	0	72
1569	0	75
1570	0	83
1571	42	39
1572	0	93
1573	0	95
1574	4	86
1575	10	90
1576	3	82
1577	63	0
1578	63	0
1579	59	0
1580	2	69
1581	51	1
1582	0	82
1583	17	50
1584	52	0
1585	4	82
1586	51	3
1587	30	31
1588	0	81
1589	0	73
1590	45	3
1591	2	76
1592	56	2
1593	0	49
1594	0	82
1595	68	10
1596	55	1
1597	21	68
1598	0	79
1599	0	77
1600	0	73
1601	0	79
1602	2	64
1603	60	0
1604	6	75
1605	65	0
1606	3	75
1607	1	93
1608	0	84
1609	64	0
1610	49	1
1611	3	67
1612	1	79
1613	65	0
1614	68	7
1615	63	2
1616	52	5
1617	59	1
1618	67	2
1619	69	0
1620	70	2
1621	60	21
1622	58	2
1623	68	1
1624	64	0
1625	58	0
1626	72	2
1627	68	0
1628	0	81
1629	5	64
1630	2	78
1631	0	86
1632	11	82
1633	50	4
1634	56	5
1635	50	1
1636	8	75
1637	6	90
1638	58	3
1639	2	84
1640	11	79
1641	70	0
1642	0	82
1643	0	73
1644	60	0
1645	58	0
1646	0	74
1647	55	1
1648	61	0
1649	59	7
1650	0	74
1651	64	0
1652	8	92
1653	56	2
1654	1	67
1655	10	81
1656	57	0
1657	62	0
1658	35	26
1659	2	75
1660	0	79
1661	59	2
1662	49	0
1663	68	0
1664	0	81
1665	68	5
1666	68	0
1667	57	8
1668	56	7
1669	55	0
1670	1	81
1671	6	74
1672	62	1
1673	50	1
1674	60	10
1675	54	0
1676	0	87
1677	0	82
1678	61	0
1679	61	9
1680	4	85
1681	0	89
1682	54	0
1683	1	82
1684	0	71
1685	59	1
1686	0	92
1687	54	0
1688	60	2
1689	61	0
1690	1	82
1691	77	0
1692	69	8
1693	1	84
1694	68	2
1695	63	6
1696	29	39
1697	56	9
1698	54	2
1699	27	69
1700	52	23
1701	53	0
1702	4	69
1703	0	92
1704	56	0
1705	55	25
1706	80	0
1707	2	75
1708	58	0
1709	57	0
1710	49	4
1711	0	81
1712	1	74
1713	0	82
1714	0	87
1715	63	4
1716	35	35
1717	62	1
1718	9	82
1719	51	1
1720	5	76
1721	60	9
1722	0	85
1723	70	0
1724	49	0
1725	0	89
1726	0	92
1727	0	76
1728	0	92
1729	55	10
1730	3	64
1731	63	1
1732	61	0
1733	51	12
1734	4	73
1735	0	73
1736	9	70
1737	6	79
1738	2	80
1739	43	0
1740	0	89
1741	0	78
1742	54	0
1743	62	0
1744	0	66
1745	7	73
1746	6	76
1747	0	82
1748	1	92
1749	49	27
1750	54	0
1751	0	75
1752	0	63
1753	68	3
1754	0	104
1755	63	0
1756	6	62
1757	51	3
1758	1	87
1759	52	3
1760	1	79
1761	61	2
1762	54	12
1763	51	5
1764	2	84
1765	49	3
1766	0	84
1767	54	1
1768	0	80
1769	10	77
1770	63	0
1771	64	0
1772	64	6
1773	0	83
1774	48	8
1775	9	63
1776	62	5
1777	8	64
1778	59	0
1779	63	4
1780	51	3
1781	3	85
1782	66	0
1783	53	14
1784	60	1
1785	0	94
1786	48	0
1787	56	3
1788	58	1
1789	1	79
1790	0	86
1791	55	0
1792	0	97
1793	0	70
1794	43	8
1795	51	3
1796	60	0
1797	1	84
1798	32	52
1799	1	71
1800	4	78
1801	63	3
1802	61	2
1803	0	67
1804	6	92
1805	0	67
1806	0	98
1807	73	0
1808	0	83
1809	60	0
1810	61	0
1811	4	82
1812	0	70
1813	50	0
1814	49	2
1815	0	71
1816	1	77
1817	54	4
1818	8	57
1819	66	1
1820	60	0
1821	76	0
1822	65	1
1823	62	10
1824	15	60
1825	52	2
1826	53	4
1827	64	5
1828	0	72
1829	0	61
1830	60	7
1831	0	84
1832	0	81
1833	24	51
1834	67	9
1835	52	10
1836	0	73
1837	56	4
1838	6	91
1839	2	73
1840	3	82
1841	52	6
1842	13	84
1843	60	0
1844	75	13
1845	53	8
1846	23	47
1847	4	85
1848	52	0
1849	56	0
1850	1	77
1851	65	5
1852	54	0
1853	0	75
1854	2	86
1855	69	4
1856	70	0
1857	5	73
1858	7	80
1859	68	0
1860	79	0
1861	61	0
1862	59	0
1863	64	2
1864	67	0
1865	54	8
1866	0	63
1867	0	94
1868	2	80
1869	0	82
1870	60	0
1871	55	0
1872	58	3
1873	3	74
1874	49	4
1875	54	0
1876	3	82
1877	0	84
1878	5	84
1879	54	3
1880	0	76
1881	49	0
1882	0	78
1883	57	2
1884	53	7
1885	53	0
1886	0	80
1887	2	83
1888	2	89
1889	0	78
1890	2	65
1891	1	70
1892	70	1
1893	20	42
1894	58	8
1895	54	4
1896	51	0
1897	33	31
1898	52	1
1899	2	81
1900	1	72
1901	65	4
1902	52	7
1903	0	86
1904	63	2
1905	6	80
1906	60	1
1907	64	0
1908	0	85
1909	43	40
1910	0	69
1911	70	7
1912	62	0
1913	0	80
1914	51	0
1915	16	71
1916	56	4
1917	61	2
1918	2	89
1919	50	3
1920	1	69
1921	49	1
1922	58	7
1923	0	98
1924	59	3
1925	0	77
1926	0	72
1927	51	4
1928	68	0
1929	0	69
1930	58	5
1931	0	71
1932	60	0
1933	61	1
1934	4	82
1935	66	6
1936	66	15
1937	1	66
1938	3	79
1939	5	79
1940	55	5
1941	2	88
1942	4	68
1943	0	77
1944	61	5
1945	70	5
1946	0	95
1947	0	83
1948	61	2
1949	70	0
1950	67	5
1951	0	91
1952	56	0
1953	6	64
1954	74	0
1955	63	1
1956	1	81
1957	0	67
1958	11	64
1959	58	0
1960	1	83
1961	72	1
1962	62	6
1963	52	0
1964	46	21
1965	72	7
1966	0	88
1967	0	85
1968	0	93
1969	57	1
1970	70	2
1971	53	10
1972	55	6
1973	2	75
1974	0	77
1975	57	1
1976	10	81
1977	25	48
1978	70	0
1979	3	85
1980	0	78
1981	0	78
1982	19	56
1983	1	74
1984	2	80
1985	6	77
1986	9	84
1987	54	6
1988	46	17
1989	0	83
1990	55	7
1991	63	0
1992	45	8
1993	0	79
1994	57	0
1995	0	68
1996	55	0
1997	46	0
1998	52	1
1999	51	9
[truncated: 8,001 more rows]
