# Supplementary material for: Generalized method of moments for estimating parameters of stochastic reaction networks
Source: BMC Syst Biol. 2016 Oct 21;10:98. doi: 10.1186/s12918-016-0342-8 (PMC5073941; doi:10.1186/s12918-016-0342-8)
Supplement: Additional file 2 — Matlab code and data. This file contains the Matlab codes and samples which were used to produce the results. (GZ 9349 kb) [file 12918_2016_342_MOESM2_ESM.gz › Data/Exclusive Switch/samples/27/t004.csv]

trajectory	P1	P2
1	4	126
2	1	113
3	99	3
4	2	118
5	103	0
6	1	124
7	100	1
8	0	114
9	77	1
10	3	130
11	88	1
12	97	0
13	7	133
14	5	122
15	99	0
16	83	5
17	21	118
18	98	0
19	0	129
20	54	35
21	1	95
22	109	3
23	63	59
24	0	125
25	0	114
26	23	89
27	85	1
28	88	4
29	2	119
30	122	0
31	2	117
32	1	116
33	6	130
34	0	136
35	8	125
36	0	114
37	91	5
38	86	4
39	76	0
40	102	2
41	0	147
42	90	3
43	0	130
44	2	125
45	113	0
46	93	1
47	1	122
48	87	0
49	0	126
50	77	0
51	93	2
52	0	125
53	0	120
54	102	0
55	77	7
56	0	120
57	73	42
58	102	0
59	100	3
60	65	3
61	110	0
62	2	133
63	0	118
64	116	0
65	80	0
66	90	0
67	1	125
68	98	2
69	5	143
70	103	4
71	109	3
72	119	0
73	2	125
74	94	3
75	106	0
76	92	0
77	80	0
78	86	3
79	0	125
80	98	0
81	98	0
82	87	0
83	84	5
84	92	0
85	109	2
86	6	121
87	2	111
88	0	131
89	2	136
90	2	115
91	98	0
92	0	105
93	106	2
94	104	0
95	3	122
96	105	5
97	97	3
98	87	0
99	101	2
100	0	121
101	1	143
102	4	135
103	0	115
104	1	121
105	93	4
106	80	1
107	105	2
108	1	126
109	0	128
110	90	3
111	0	135
112	4	128
113	93	0
114	0	152
115	3	146
116	13	121
117	99	0
118	82	2
119	84	0
120	109	2
121	0	124
122	85	2
123	1	136
124	97	6
125	97	0
126	99	2
127	74	10
128	91	1
129	8	126
130	86	1
131	97	5
132	82	0
133	94	0
134	83	0
135	96	0
136	100	6
137	89	0
138	88	0
139	0	121
140	1	109
141	11	131
142	93	7
143	96	3
144	79	2
145	96	0
146	84	6
147	93	0
148	102	0
149	1	128
150	93	2
151	80	1
152	93	6
153	6	129
154	95	3
155	91	5
156	0	135
157	0	119
158	96	1
159	98	0
160	5	139
161	97	0
162	2	114
163	102	8
164	98	1
165	93	2
166	3	113
167	3	115
168	0	114
169	55	46
170	0	143
171	90	0
172	28	97
173	119	1
174	6	133
175	0	136
176	0	111
177	0	152
178	0	122
179	91	15
180	101	0
181	101	0
182	1	130
183	99	8
184	1	123
185	81	34
186	115	3
187	3	133
188	88	1
189	82	4
190	68	34
191	79	0
192	100	2
193	94	2
194	85	19
195	80	10
196	98	0
197	87	2
198	0	129
199	99	1
200	95	4
201	1	107
202	2	118
203	74	21
204	113	1
205	2	135
206	7	134
207	102	4
208	0	129
209	0	153
210	1	111
211	88	0
212	99	1
213	1	143
214	116	5
215	90	5
216	0	123
217	0	133
218	89	1
219	2	143
220	97	0
221	0	132
222	98	2
223	84	4
224	88	0
225	86	4
226	102	0
227	87	0
228	100	4
229	101	6
230	1	134
231	0	122
232	0	123
233	93	4
234	86	1
235	1	110
236	107	7
237	4	118
238	0	102
239	2	130
240	96	2
241	107	0
242	89	5
243	107	0
244	0	136
245	89	3
246	86	2
247	80	0
248	79	11
249	1	117
250	0	122
251	97	0
252	80	0
253	1	136
254	88	4
255	0	105
256	5	120
257	84	0
258	4	106
259	91	2
260	95	2
261	92	0
262	0	122
263	0	155
264	118	0
265	111	6
266	100	0
267	93	0
268	3	113
269	108	6
270	97	0
271	0	132
272	88	0
273	0	146
274	112	2
275	0	104
276	2	133
277	0	120
278	0	121
279	105	0
280	94	1
281	0	126
282	0	143
283	88	2
284	101	0
285	1	145
286	105	0
287	84	0
288	93	4
289	86	2
290	2	120
291	2	132
292	3	128
293	40	49
294	0	105
295	79	17
296	0	146
297	5	126
298	4	107
299	108	0
300	99	4
301	83	0
302	91	1
303	69	0
304	0	124
305	90	0
306	85	1
307	96	0
308	0	112
309	79	0
310	2	129
311	103	6
312	87	2
313	102	2
314	1	126
315	107	1
316	1	119
317	102	1
318	87	4
319	82	2
320	0	114
321	0	120
322	0	135
323	0	113
324	0	130
325	84	2
326	101	2
327	89	6
328	0	116
329	104	2
330	85	0
331	1	107
332	35	88
333	105	3
334	89	0
335	98	3
336	3	128
337	59	41
338	3	124
339	96	2
340	2	138
341	79	0
342	94	0
343	0	143
344	0	121
345	0	112
346	15	101
347	4	103
348	92	3
349	0	115
350	101	2
351	0	121
352	1	115
353	1	147
354	23	102
355	94	10
356	1	128
357	1	136
358	79	4
359	0	122
360	0	140
361	0	154
362	1	138
363	4	117
364	76	8
365	2	120
366	94	0
367	0	141
368	0	106
369	99	1
370	81	38
371	73	6
372	91	0
373	0	120
374	106	8
375	0	117
376	39	74
377	82	14
378	109	1
379	2	148
380	106	2
381	39	74
382	1	125
383	103	0
384	1	142
385	105	0
386	102	1
387	4	131
388	92	0
389	85	3
390	1	133
391	3	115
392	0	134
393	88	5
394	0	122
395	89	0
396	91	0
397	99	0
398	0	122
399	3	139
400	104	0
401	76	0
402	1	137
403	80	11
404	83	3
405	0	138
406	107	0
407	92	7
408	86	2
409	2	133
410	106	7
411	94	3
412	88	0
413	71	30
414	2	138
415	0	155
416	3	143
417	88	8
418	104	2
419	105	0
420	0	125
421	98	1
422	88	8
423	0	126
424	101	2
425	3	145
426	3	124
427	94	2
428	18	105
429	4	129
430	6	130
431	5	140
432	81	1
433	6	112
434	6	135
435	1	114
436	0	138
437	1	131
438	108	3
439	5	115
440	92	5
441	1	143
442	1	124
443	95	2
444	0	127
445	103	0
446	99	4
447	82	2
448	0	120
449	4	138
450	0	111
451	93	0
452	81	0
453	0	129
454	109	3
455	101	6
456	87	0
457	96	5
458	108	5
459	0	123
460	2	144
461	0	134
462	83	1
463	75	4
464	117	0
465	103	1
466	104	0
467	39	64
468	99	0
469	97	4
470	93	2
471	0	132
472	111	3
473	2	126
474	2	121
475	4	132
476	6	130
477	81	0
478	100	0
479	116	1
480	3	133
481	83	1
482	5	125
483	0	107
484	77	0
485	105	5
486	39	91
487	84	1
488	103	0
489	15	113
490	6	114
491	110	4
492	5	123
493	96	3
494	0	107
495	81	25
496	2	135
497	82	1
498	99	0
499	1	117
500	0	125
501	4	133
502	1	126
503	0	114
504	0	146
505	99	4
506	0	123
507	7	121
508	1	113
509	94	1
510	86	2
511	109	8
512	6	127
513	1	135
514	119	7
515	85	1
516	94	7
517	0	110
518	98	0
519	5	119
520	0	138
521	96	1
522	99	3
523	0	111
524	88	1
525	4	130
526	0	141
527	0	119
528	98	0
529	97	0
530	5	113
531	9	125
532	93	1
533	83	5
534	0	133
535	0	125
536	83	7
537	92	0
538	108	1
539	79	4
540	104	7
541	0	134
542	3	121
543	0	120
544	0	110
545	98	0
546	0	120
547	73	46
548	5	119
549	86	0
550	85	4
551	80	3
552	0	134
553	89	4
554	7	132
555	0	130
556	96	1
557	2	133
558	85	5
559	101	0
560	2	150
561	11	135
562	1	110
563	98	0
564	2	119
565	92	0
566	0	143
567	1	132
568	0	136
569	106	0
570	79	2
571	1	142
572	3	128
573	76	26
574	7	135
575	8	115
576	17	111
577	0	130
578	80	0
579	77	5
580	1	115
581	0	143
582	86	3
583	0	127
584	3	112
585	57	58
586	3	121
587	98	1
588	0	117
589	0	146
590	1	124
591	97	1
592	3	146
593	91	5
594	96	1
595	67	35
596	0	139
597	4	107
598	87	0
599	0	145
600	0	123
601	1	123
602	92	0
603	0	128
604	0	141
605	3	133
606	0	127
607	94	0
608	104	0
609	121	2
610	106	0
611	96	4
612	112	2
613	1	133
614	100	1
615	38	78
616	6	134
617	86	5
618	88	0
619	91	2
620	0	140
621	85	5
622	4	121
623	0	121
624	2	132
625	0	123
626	5	116
627	0	134
628	88	3
629	5	127
630	16	113
631	83	0
632	79	0
633	0	139
634	107	6
635	86	1
636	2	116
637	115	2
638	0	130
639	10	86
640	92	3
641	94	2
642	0	115
643	108	1
644	34	76
645	0	126
646	98	2
647	2	133
648	92	3
649	117	0
650	1	128
651	47	62
652	99	0
653	1	121
654	0	110
655	0	126
656	4	119
657	67	2
658	99	0
659	87	0
660	1	135
661	94	7
662	95	1
663	0	124
664	91	0
665	1	123
666	89	1
667	88	1
668	3	125
669	91	0
670	0	116
671	86	3
672	1	121
673	110	0
674	2	118
675	93	0
676	95	4
677	80	0
678	108	0
679	91	2
680	0	129
681	1	125
682	0	146
683	0	117
684	104	0
685	112	5
686	93	0
687	3	111
688	2	136
689	96	2
690	94	5
691	80	8
692	88	0
693	46	61
694	5	103
695	1	144
696	2	97
697	94	3
698	112	2
699	71	41
700	0	116
701	107	0
702	2	101
703	105	2
704	97	4
705	0	117
706	90	2
707	3	147
708	0	130
709	75	19
710	84	3
711	4	107
712	1	127
713	80	32
714	98	1
715	102	3
716	0	143
717	93	1
718	107	1
719	3	124
720	90	1
721	107	0
722	91	6
723	4	117
724	95	1
725	0	128
726	97	6
727	2	123
728	0	146
729	99	0
730	95	3
731	83	0
732	81	2
733	3	116
734	85	2
735	98	2
736	0	151
737	93	1
738	0	128
739	98	0
740	0	136
741	78	1
742	99	7
743	0	129
744	1	120
745	101	0
746	100	6
747	87	1
748	91	1
749	99	6
750	91	5
751	1	130
752	0	111
753	99	2
754	1	127
755	87	5
756	115	0
757	89	3
758	0	110
759	4	139
760	0	112
761	0	129
762	0	112
763	117	0
764	120	3
765	2	144
766	105	9
767	84	0
768	90	11
769	1	121
770	7	143
771	2	149
772	80	4
773	95	0
774	101	2
775	16	103
776	0	111
777	116	3
778	0	120
779	1	121
780	95	1
781	4	140
782	3	155
783	105	1
784	1	124
785	0	130
786	96	1
787	93	0
788	82	1
789	106	4
790	97	1
791	109	0
792	99	0
793	0	127
794	1	129
795	93	2
796	92	0
797	99	11
798	101	2
799	79	8
800	80	4
801	90	0
802	100	0
803	0	143
804	5	152
805	104	0
806	1	144
807	92	2
808	87	2
809	87	0
810	101	3
811	88	0
812	5	114
813	96	0
814	101	0
815	100	4
816	111	13
817	88	5
818	1	129
819	95	9
820	0	122
821	1	136
822	1	131
823	0	129
824	89	0
825	1	132
826	93	1
827	0	120
828	74	22
829	3	139
830	116	8
831	0	130
832	98	0
833	104	0
834	1	138
835	91	7
836	108	6
837	84	0
838	104	4
839	88	6
840	0	131
841	103	0
842	75	1
843	97	4
844	91	6
845	94	3
846	94	0
847	1	102
848	90	0
849	3	130
850	0	119
851	75	3
852	100	0
853	1	132
854	5	121
855	94	0
856	6	115
857	85	1
858	101	0
859	109	1
860	0	119
861	0	124
862	3	114
863	96	0
864	0	127
865	112	7
866	4	141
867	0	115
868	1	118
869	86	8
870	3	122
871	2	118
872	77	0
873	82	0
874	98	0
875	95	0
876	86	0
877	4	127
878	111	0
879	77	1
880	123	3
881	92	3
882	93	3
883	25	123
884	0	127
885	3	132
886	100	0
887	93	1
888	80	0
889	106	8
890	84	0
891	96	3
892	90	9
893	4	116
894	0	152
895	1	125
896	1	150
897	0	114
898	2	127
899	1	133
900	114	1
901	93	4
902	29	82
903	78	5
904	0	140
905	99	6
906	106	4
907	0	153
908	95	2
909	115	4
910	87	20
911	88	4
912	108	6
913	0	120
914	3	130
915	76	2
916	76	0
917	0	124
918	0	138
919	3	113
920	104	0
921	2	113
922	40	78
923	104	1
924	91	1
925	0	135
926	0	122
927	70	31
928	3	120
929	0	113
930	104	6
931	0	101
932	105	0
933	98	4
934	0	118
935	101	2
936	90	13
937	111	0
938	110	5
939	110	0
940	103	1
941	97	1
942	1	126
943	102	1
944	1	123
945	101	1
946	1	137
947	5	126
948	1	136
949	0	134
950	0	97
951	8	114
952	76	0
953	101	0
954	80	0
955	0	142
956	3	111
957	96	0
958	0	130
959	84	0
960	116	2
961	99	0
962	78	0
963	99	0
964	3	120
965	96	1
966	0	126
967	54	44
968	104	2
969	1	103
970	98	1
971	0	117
972	93	0
973	95	0
974	1	125
975	89	3
976	3	111
977	0	120
978	95	1
979	103	0
980	1	119
981	0	131
982	3	113
983	100	0
984	96	0
985	103	1
986	109	1
987	64	59
988	93	0
989	1	122
990	88	0
991	0	124
992	95	3
993	1	138
994	98	3
995	84	0
996	95	5
997	0	130
998	6	138
999	105	7
1000	96	1
1001	101	0
1002	103	1
1003	91	1
1004	0	149
1005	0	132
1006	4	136
1007	98	7
1008	96	0
1009	98	9
1010	8	107
1011	52	49
1012	92	3
1013	4	110
1014	80	2
1015	92	5
1016	85	0
1017	0	115
1018	97	1
1019	0	126
1020	101	7
1021	0	143
1022	102	1
1023	1	124
1024	95	8
1025	0	117
1026	90	2
1027	83	0
1028	88	2
1029	60	30
1030	0	140
1031	104	6
1032	96	0
1033	81	0
1034	0	104
1035	1	121
1036	110	3
1037	118	3
1038	90	0
1039	88	0
1040	116	2
1041	47	86
1042	0	111
1043	3	122
1044	0	126
1045	91	2
1046	71	2
1047	0	139
1048	88	2
1049	6	128
1050	3	120
1051	101	6
1052	110	5
1053	3	124
1054	79	14
1055	90	0
1056	4	126
1057	97	0
1058	116	3
1059	1	138
1060	105	0
1061	0	133
1062	80	0
1063	93	4
1064	17	115
1065	0	111
1066	0	121
1067	14	102
1068	107	0
1069	100	1
1070	93	6
1071	103	0
1072	75	56
1073	85	31
1074	94	2
1075	6	117
1076	100	0
1077	90	2
1078	97	0
1079	97	3
1080	0	110
1081	0	118
1082	0	132
1083	0	110
1084	2	136
1085	1	123
1086	94	9
1087	96	3
1088	0	111
1089	98	3
1090	71	15
1091	114	1
1092	0	126
1093	1	129
1094	99	0
1095	79	2
1096	89	7
1097	0	144
1098	11	108
1099	100	0
1100	3	127
1101	98	2
1102	75	5
1103	98	0
1104	114	5
1105	86	0
1106	4	123
1107	0	119
1108	89	0
1109	82	4
1110	89	0
1111	3	129
1112	99	5
1113	0	130
1114	94	0
1115	73	3
1116	0	137
1117	1	123
1118	97	1
1119	93	4
1120	86	4
1121	2	122
1122	87	7
1123	93	2
1124	100	15
1125	1	129
1126	84	0
1127	91	0
1128	99	7
1129	2	137
1130	77	0
1131	95	1
1132	0	132
1133	103	4
1134	98	0
1135	0	140
1136	87	5
1137	97	2
1138	2	130
1139	99	0
1140	93	0
1141	100	0
1142	103	2
1143	3	142
1144	2	134
1145	87	0
1146	1	148
1147	101	0
1148	107	0
1149	0	137
1150	94	5
1151	0	113
1152	92	3
1153	89	4
1154	1	136
1155	0	119
1156	97	5
1157	89	0
1158	1	135
1159	97	2
1160	106	8
1161	0	126
1162	86	2
1163	98	0
1164	2	123
1165	81	0
1166	2	128
1167	93	1
1168	5	124
1169	93	5
1170	106	3
1171	4	112
1172	96	2
1173	98	8
1174	2	134
1175	77	1
1176	0	131
1177	98	0
1178	0	139
1179	0	119
1180	2	139
1181	1	139
1182	0	123
1183	2	123
1184	84	1
1185	87	1
1186	2	114
1187	94	2
1188	5	133
1189	91	2
1190	2	120
1191	102	0
1192	83	0
1193	97	0
1194	6	110
1195	0	96
1196	0	111
1197	0	145
1198	0	123
1199	85	1
1200	83	0
1201	93	0
1202	94	0
1203	92	0
1204	2	116
1205	18	120
1206	96	5
1207	0	118
1208	0	127
1209	90	0
1210	0	125
1211	3	160
1212	10	111
1213	92	1
1214	86	0
1215	2	124
1216	92	3
1217	43	88
1218	0	131
1219	111	0
1220	82	0
1221	88	1
1222	0	126
1223	11	112
1224	84	0
1225	1	150
1226	0	128
1227	3	130
1228	84	1
1229	85	0
1230	4	114
1231	95	0
1232	102	1
1233	117	3
1234	5	115
1235	89	6
1236	85	4
1237	2	111
1238	3	123
1239	73	30
1240	94	1
1241	0	116
1242	120	3
1243	105	0
1244	76	1
1245	1	134
1246	103	0
1247	22	97
1248	0	128
1249	76	20
1250	3	138
1251	0	152
1252	92	0
1253	4	126
1254	1	129
1255	35	80
1256	3	136
1257	0	124
1258	4	121
1259	3	117
1260	88	11
1261	103	0
1262	89	0
1263	94	2
1264	84	11
1265	101	0
1266	102	5
1267	88	8
1268	0	110
1269	93	0
1270	87	4
1271	94	0
1272	3	119
1273	107	1
1274	3	136
1275	90	1
1276	0	143
1277	0	130
1278	0	118
1279	92	1
1280	95	0
1281	81	1
1282	77	0
1283	112	0
1284	0	133
1285	0	108
1286	97	1
1287	89	1
1288	0	131
1289	62	26
1290	1	134
1291	92	1
1292	0	120
1293	81	1
1294	5	136
1295	97	5
1296	88	3
1297	9	145
1298	106	0
1299	103	2
1300	87	2
1301	0	125
1302	8	121
1303	88	0
1304	0	132
1305	94	1
1306	2	113
1307	78	7
1308	91	2
1309	1	133
1310	1	127
1311	1	100
1312	0	125
1313	95	1
1314	1	140
1315	96	3
1316	96	3
1317	0	119
1318	2	126
1319	0	136
1320	101	2
1321	101	0
1322	1	118
1323	83	9
1324	89	1
1325	77	0
1326	92	1
1327	1	113
1328	98	2
1329	105	0
1330	95	1
1331	106	1
1332	77	5
1333	85	3
1334	95	4
1335	1	136
1336	82	3
1337	89	0
1338	104	2
1339	81	4
1340	22	111
1341	99	1
1342	2	124
1343	99	3
1344	0	125
1345	109	1
1346	0	140
1347	92	5
1348	86	13
1349	91	0
1350	0	125
1351	0	137
1352	79	16
1353	3	128
1354	97	3
1355	4	123
1356	1	138
1357	99	4
1358	88	34
1359	84	9
1360	0	113
1361	2	151
1362	0	134
1363	0	127
1364	88	1
1365	90	0
1366	99	4
1367	3	110
1368	83	3
1369	3	132
1370	90	0
1371	70	6
1372	0	114
1373	0	132
1374	3	134
1375	112	16
1376	1	116
1377	96	1
1378	84	6
1379	100	6
1380	91	0
1381	0	107
1382	1	125
1383	4	102
1384	6	120
1385	0	122
1386	4	145
1387	102	4
1388	94	0
1389	1	129
1390	1	130
1391	0	114
1392	1	115
1393	88	5
1394	5	133
1395	98	4
1396	0	124
1397	107	8
1398	97	6
1399	0	119
1400	1	137
1401	111	0
1402	87	0
1403	112	4
1404	79	0
1405	0	118
1406	113	0
1407	90	0
1408	0	105
1409	73	5
1410	97	0
1411	0	113
1412	101	0
1413	2	135
1414	95	0
1415	3	116
1416	74	1
1417	1	132
1418	1	141
1419	100	0
1420	93	1
1421	1	114
1422	82	8
1423	101	1
1424	0	144
1425	99	0
1426	2	132
1427	85	0
1428	1	120
1429	106	3
1430	86	13
1431	36	92
1432	24	107
1433	102	1
1434	88	0
1435	1	113
1436	2	126
1437	91	0
1438	0	121
1439	96	6
1440	84	3
1441	3	129
1442	81	7
1443	5	126
1444	3	130
1445	95	6
1446	105	0
1447	103	3
1448	92	0
1449	100	0
1450	95	0
1451	74	43
1452	1	132
1453	107	3
1454	97	10
1455	1	119
1456	85	1
1457	1	138
1458	20	92
1459	96	0
1460	31	92
1461	1	135
1462	104	1
1463	92	2
1464	102	0
1465	3	129
1466	86	6
1467	1	129
1468	97	7
1469	0	113
1470	101	3
1471	0	122
1472	110	5
1473	89	4
1474	1	122
1475	4	117
1476	3	127
1477	107	2
1478	0	140
1479	98	5
1480	97	3
1481	0	111
1482	87	0
1483	89	6
1484	92	2
1485	82	18
1486	90	2
1487	97	0
1488	105	1
1489	0	128
1490	114	0
1491	89	0
1492	98	5
1493	0	127
1494	85	2
1495	80	8
1496	53	39
1497	1	145
1498	3	124
1499	105	7
1500	77	26
1501	95	0
1502	3	134
1503	96	0
1504	107	0
1505	90	3
1506	3	133
1507	106	0
1508	103	0
1509	88	0
1510	84	15
1511	1	127
1512	102	0
1513	98	0
1514	0	143
1515	88	3
1516	90	4
1517	118	1
1518	0	128
1519	75	10
1520	2	141
1521	29	95
1522	1	114
1523	0	128
1524	96	0
1525	5	136
1526	0	111
1527	1	134
1528	1	131
1529	92	0
1530	86	1
1531	1	121
1532	85	5
1533	92	1
1534	86	6
1535	100	1
1536	121	0
1537	1	131
1538	100	0
1539	0	120
1540	107	7
1541	85	2
1542	78	4
1543	3	122
1544	104	6
1545	0	144
1546	113	0
1547	90	4
1548	85	0
1549	4	108
1550	3	122
1551	0	137
1552	95	3
1553	0	134
1554	85	0
1555	0	125
1556	102	4
1557	19	97
1558	79	0
1559	82	9
1560	84	2
1561	95	5
1562	85	4
1563	5	138
1564	102	0
1565	5	140
1566	0	116
1567	0	115
1568	101	0
1569	88	6
1570	17	124
1571	79	6
1572	92	3
1573	90	1
1574	0	122
1575	1	113
1576	2	116
1577	98	4
1578	80	4
1579	0	109
1580	93	0
1581	79	9
1582	0	138
1583	120	2
1584	3	139
1585	102	6
1586	0	153
1587	93	0
1588	0	135
1589	0	128
1590	101	5
1591	87	0
1592	93	0
1593	24	74
1594	0	124
1595	100	0
1596	1	136
1597	0	139
1598	110	0
1599	93	0
1600	91	4
1601	4	131
1602	2	127
1603	2	138
1604	110	1
1605	4	114
1606	97	1
1607	80	2
1608	0	133
1609	0	123
1610	108	3
1611	98	2
1612	91	1
1613	1	123
1614	92	0
1615	0	120
1616	82	1
1617	102	1
1618	80	0
1619	76	0
1620	4	125
1621	2	128
1622	84	0
1623	1	146
1624	77	0
1625	4	125
1626	101	0
1627	68	32
1628	3	123
1629	0	125
1630	104	2
1631	102	1
1632	0	133
1633	1	117
1634	101	0
1635	90	4
1636	89	0
1637	76	16
1638	73	34
1639	8	140
1640	107	1
1641	83	0
1642	13	117
1643	0	128
1644	3	116
1645	83	27
1646	1	154
1647	99	0
1648	102	1
1649	87	1
1650	1	132
1651	87	0
1652	108	0
1653	0	132
1654	0	137
1655	16	94
1656	83	0
1657	0	112
1658	0	128
1659	88	1
1660	1	134
1661	94	5
1662	100	5
1663	94	1
1664	0	118
1665	1	112
1666	0	126
1667	0	122
1668	102	0
1669	90	3
1670	0	123
1671	2	137
1672	97	4
1673	99	11
1674	0	104
1675	96	3
1676	1	133
1677	79	4
1678	99	1
1679	108	1
1680	66	39
1681	3	109
1682	84	11
1683	93	0
1684	90	0
1685	90	5
1686	83	5
1687	89	1
1688	89	0
1689	2	108
1690	16	91
1691	100	3
1692	5	112
1693	90	7
1694	3	125
1695	0	125
1696	105	4
1697	98	0
1698	0	133
1699	1	121
1700	1	128
1701	83	21
1702	4	139
1703	0	129
1704	0	124
1705	88	2
1706	2	134
1707	1	115
1708	99	0
1709	9	129
1710	0	112
1711	99	2
1712	74	11
1713	96	2
1714	0	114
1715	94	11
1716	89	10
1717	2	106
1718	82	0
1719	117	0
1720	83	28
1721	106	5
1722	0	125
1723	96	0
1724	0	141
1725	91	8
1726	0	115
1727	88	2
1728	102	3
1729	0	131
1730	94	4
1731	3	106
1732	3	119
1733	110	6
1734	76	2
1735	1	120
1736	1	136
1737	4	127
1738	0	122
1739	98	7
1740	95	3
1741	116	0
1742	99	4
1743	102	1
1744	105	5
1745	0	125
1746	77	7
1747	98	2
1748	8	138
1749	0	120
1750	93	2
1751	1	116
1752	105	0
1753	0	110
1754	0	164
1755	91	1
1756	0	141
1757	0	115
1758	85	7
1759	91	12
1760	79	5
1761	115	0
1762	91	2
1763	0	134
1764	0	132
1765	101	5
1766	81	19
1767	90	1
1768	101	8
1769	104	1
1770	0	123
1771	92	3
1772	95	0
1773	81	0
1774	1	129
1775	0	116
1776	0	132
1777	82	1
1778	0	109
1779	81	2
1780	85	0
1781	81	5
1782	0	135
1783	109	3
1784	85	2
1785	106	1
1786	1	151
1787	0	124
1788	85	0
1789	97	2
1790	91	0
1791	77	4
1792	4	111
1793	0	123
1794	0	122
1795	2	120
1796	22	103
1797	77	7
1798	87	0
1799	3	123
1800	0	134
1801	0	133
1802	0	131
1803	4	150
1804	101	5
1805	87	3
1806	86	3
1807	73	33
1808	89	1
1809	107	0
1810	1	126
1811	0	126
1812	83	1
1813	87	0
1814	101	0
1815	49	57
1816	2	131
1817	107	1
1818	0	116
1819	1	133
1820	0	105
1821	23	86
1822	3	124
1823	98	7
1824	86	10
1825	86	5
1826	0	117
1827	100	0
1828	0	137
1829	0	135
1830	89	11
1831	0	118
1832	2	132
1833	2	125
1834	2	124
1835	0	144
1836	47	72
1837	0	138
1838	104	3
1839	105	0
1840	105	1
1841	0	141
1842	83	2
1843	100	2
1844	0	115
1845	91	0
1846	16	102
1847	0	129
1848	12	116
1849	86	9
1850	100	5
1851	3	149
1852	2	136
1853	0	133
1854	98	2
1855	0	126
1856	1	138
1857	86	0
1858	1	125
1859	90	5
1860	6	131
1861	55	63
1862	104	1
1863	0	122
1864	98	4
1865	1	134
1866	103	0
1867	9	91
1868	99	1
1869	0	131
1870	120	2
1871	102	2
1872	85	3
1873	2	96
1874	97	0
1875	0	126
1876	23	107
1877	3	120
1878	93	7
1879	108	7
1880	81	17
1881	70	3
1882	1	139
1883	3	125
1884	101	0
1885	2	130
1886	95	0
1887	88	3
1888	95	0
1889	5	137
1890	0	139
1891	86	4
1892	94	0
1893	1	141
1894	0	117
1895	101	5
1896	104	5
1897	86	2
1898	91	0
1899	4	131
1900	91	3
1901	14	113
1902	86	3
1903	4	117
1904	101	0
1905	1	131
1906	87	2
1907	3	108
1908	5	146
1909	102	0
1910	5	127
1911	0	132
1912	87	1
1913	2	125
1914	84	3
1915	1	121
1916	99	0
1917	88	0
1918	3	148
1919	89	1
1920	2	134
1921	4	141
1922	75	2
1923	4	138
1924	100	3
1925	83	2
1926	102	0
1927	4	125
1928	107	1
1929	2	115
1930	1	115
1931	6	135
1932	7	138
1933	0	132
1934	5	127
1935	0	123
1936	96	0
1937	81	0
1938	99	1
1939	85	2
1940	3	121
1941	83	0
1942	0	130
1943	97	1
1944	82	11
1945	1	130
1946	5	130
1947	79	0
1948	100	2
1949	2	141
1950	95	0
1951	97	7
1952	5	131
1953	1	122
1954	96	0
1955	90	5
1956	2	119
1957	5	118
1958	1	121
1959	3	131
1960	4	136
1961	1	127
1962	82	1
1963	79	45
1964	1	128
1965	0	120
1966	103	4
1967	1	142
1968	0	132
1969	0	132
1970	79	0
1971	3	121
1972	102	1
1973	100	0
1974	0	117
1975	87	3
1976	0	155
1977	33	112
1978	115	4
1979	3	121
1980	88	1
1981	98	0
1982	79	35
1983	99	1
1984	0	132
1985	1	134
1986	2	120
1987	97	1
1988	3	119
1989	6	135
1990	0	152
1991	0	124
1992	0	120
1993	27	84
1994	0	129
1995	99	3
1996	92	1
1997	93	4
1998	95	8
1999	2	123
[truncated: 8,001 more rows]
