# Supplementary material for: Generalized method of moments for estimating parameters of stochastic reaction networks
Source: BMC Syst Biol. 2016 Oct 21;10:98. doi: 10.1186/s12918-016-0342-8 (PMC5073941; doi:10.1186/s12918-016-0342-8)
Supplement: Additional file 2 — Matlab code and data. This file contains the Matlab codes and samples which were used to produce the results. (GZ 9349 kb) [file 12918_2016_342_MOESM2_ESM.gz › Data/Exclusive Switch/samples/31/t004.csv]

trajectory	P1	P2
1	0	122
2	0	135
3	98	2
4	97	0
5	100	2
6	100	1
7	99	1
8	86	1
9	2	125
10	2	124
11	20	119
12	92	3
13	2	119
14	2	121
15	101	0
16	91	4
17	94	0
18	26	87
19	4	115
20	87	1
21	0	127
22	85	2
23	86	2
24	102	0
25	0	127
26	5	115
27	98	0
28	1	118
29	0	131
30	0	133
31	82	2
32	91	0
33	86	16
34	0	107
35	89	29
36	1	126
37	83	0
38	92	1
39	0	129
40	87	0
41	5	109
42	0	125
43	0	136
44	3	135
45	95	3
46	5	120
47	86	0
48	89	0
49	1	109
50	98	0
51	113	0
52	94	3
53	98	0
54	1	122
55	92	5
56	1	118
57	85	14
58	0	123
59	79	5
60	0	121
61	100	3
62	95	3
63	46	62
64	3	122
65	91	2
66	96	1
67	86	1
68	1	116
69	104	8
70	1	119
71	2	121
72	104	0
73	0	123
74	0	113
75	120	0
76	6	130
77	99	1
78	2	134
79	99	1
80	0	110
81	0	119
82	126	1
83	6	111
84	0	123
85	89	8
86	1	114
87	1	123
88	85	5
89	1	132
90	1	122
91	2	133
92	91	1
93	101	4
94	107	3
95	18	107
96	0	116
97	0	130
98	94	15
99	3	137
100	94	1
101	87	0
102	105	1
103	93	0
104	6	137
105	4	129
106	2	132
107	8	140
108	1	127
109	84	1
110	70	46
111	96	10
112	0	117
113	2	130
114	101	0
115	115	3
116	97	2
117	102	4
118	9	120
119	80	26
120	1	125
121	85	0
122	71	0
123	75	7
124	89	0
125	98	7
126	0	111
127	87	2
128	101	1
129	98	7
130	99	6
131	88	2
132	96	2
133	104	0
134	0	140
135	101	0
136	4	130
137	2	129
138	0	94
139	91	5
140	1	126
141	90	0
142	88	0
143	2	131
144	3	129
145	84	0
146	97	1
147	1	111
148	69	1
149	58	38
150	0	133
151	1	112
152	108	0
153	81	0
154	86	2
155	66	37
156	85	2
157	60	67
158	96	0
159	1	128
160	2	115
161	97	0
162	93	0
163	0	127
164	97	1
165	0	125
166	83	0
167	0	124
168	104	3
169	2	128
170	55	63
171	1	130
172	70	0
173	102	0
174	94	1
175	101	0
176	88	0
177	1	122
178	105	0
179	66	32
180	0	122
181	99	3
182	106	0
183	4	127
184	54	47
185	82	0
186	78	33
187	0	141
188	4	115
189	0	129
190	5	110
191	84	0
192	95	0
193	0	114
194	102	1
195	98	2
196	95	0
197	1	113
198	87	10
199	0	128
200	4	127
201	94	2
202	89	3
203	95	2
204	6	105
205	90	2
206	0	102
207	80	0
208	0	122
209	92	5
210	0	131
211	2	125
212	85	0
213	0	132
214	77	1
215	90	1
216	91	0
217	84	3
218	81	3
219	0	117
220	82	1
221	3	133
222	89	1
223	2	141
224	0	131
225	0	152
226	2	104
227	102	0
228	2	130
229	103	9
230	38	77
231	90	4
232	97	18
233	102	0
234	97	0
235	5	134
236	0	118
237	94	5
238	90	3
239	88	6
240	47	67
241	1	137
242	101	10
243	0	113
244	1	117
245	87	1
246	2	126
247	0	118
248	113	1
249	87	32
250	2	123
251	101	2
252	0	136
253	1	134
254	97	0
255	97	0
256	95	1
257	110	4
258	3	158
259	111	2
260	96	4
261	107	2
262	0	103
263	75	23
264	1	128
265	0	134
266	68	19
267	1	122
268	91	0
269	79	2
270	102	1
271	0	116
272	0	137
273	109	2
274	80	0
275	108	0
276	72	0
277	112	0
278	80	8
279	0	126
280	109	1
281	0	139
282	0	127
283	91	5
284	91	6
285	0	119
286	106	0
287	2	137
288	83	2
289	100	2
290	108	2
291	81	2
292	2	137
293	88	5
294	0	113
295	104	0
296	4	133
297	2	146
298	96	7
299	0	122
300	84	1
301	0	115
302	92	8
303	89	7
304	80	5
305	87	0
306	91	2
307	71	8
308	3	123
309	0	129
310	0	152
311	81	17
312	0	113
313	3	124
314	1	114
315	81	5
316	15	109
317	94	0
318	76	40
319	90	2
320	94	0
321	101	10
322	38	75
323	0	126
324	99	0
325	97	6
326	117	2
327	114	1
328	84	3
329	0	153
330	27	90
331	2	119
332	58	67
333	94	0
334	96	6
335	0	136
336	23	104
337	76	2
338	110	0
339	0	125
340	88	9
341	102	4
342	0	127
343	0	109
344	92	3
345	97	6
346	110	7
347	82	2
348	84	8
349	0	116
350	86	15
351	119	2
352	0	120
353	3	119
354	91	9
355	87	2
356	0	131
357	84	0
358	1	128
359	0	132
360	1	114
361	1	122
362	75	47
363	73	1
364	0	118
365	86	1
366	87	0
367	91	3
368	0	121
369	112	1
370	90	8
371	89	2
372	5	136
373	105	3
374	86	1
375	86	1
376	0	123
377	94	8
378	94	0
379	99	3
380	117	3
381	0	128
382	4	135
383	88	12
384	98	2
385	2	122
386	1	118
387	83	4
388	2	110
389	96	2
390	4	151
391	83	2
392	0	115
393	0	164
394	87	0
395	0	112
396	8	141
397	95	7
398	6	107
399	1	112
400	91	0
401	88	1
402	104	0
403	4	130
404	0	116
405	112	3
406	4	127
407	82	0
408	2	110
409	1	122
410	82	2
411	0	123
412	0	101
413	26	103
414	0	134
415	49	54
416	103	6
417	0	126
418	88	2
419	2	131
420	81	0
421	0	121
422	108	2
423	4	147
424	8	127
425	7	127
426	3	124
427	2	111
428	84	3
429	0	120
430	0	132
431	3	127
432	103	5
433	1	138
434	99	1
435	3	118
436	76	5
437	0	112
438	90	1
439	92	5
440	1	124
441	0	137
442	0	118
443	0	131
444	113	7
445	86	0
446	1	111
447	91	4
448	0	148
449	2	137
450	3	128
451	97	0
452	99	0
453	98	2
454	81	1
455	111	0
456	84	0
457	0	102
458	1	122
459	73	28
460	0	114
461	100	1
462	4	121
463	87	0
464	78	7
465	2	112
466	78	5
467	117	0
468	110	5
469	76	0
470	79	0
471	0	110
472	75	34
473	104	0
474	3	136
475	0	120
476	2	128
477	105	0
478	0	155
479	5	122
480	0	105
481	97	3
482	0	127
483	85	3
484	99	10
485	1	135
486	0	122
487	3	136
488	5	129
489	78	24
490	89	5
491	114	5
492	0	126
493	94	0
494	6	118
495	79	0
496	102	1
497	104	3
498	0	115
499	2	141
500	107	4
501	93	0
502	9	109
503	10	122
504	89	7
505	3	122
506	77	1
507	96	5
508	80	27
509	96	0
510	102	0
511	80	6
512	6	125
513	108	0
514	81	0
515	3	115
516	89	0
517	1	121
518	1	133
519	81	5
520	2	129
521	19	106
522	87	1
523	93	0
524	2	134
525	82	1
526	77	37
527	91	0
528	0	132
529	95	2
530	116	0
531	86	0
532	2	130
533	84	0
534	0	109
535	0	130
536	77	0
537	97	3
538	69	0
539	83	2
540	93	5
541	90	1
542	78	3
543	0	123
544	0	114
545	4	127
546	49	31
547	101	3
548	0	138
549	94	0
550	99	1
551	87	1
552	84	0
553	91	1
554	80	0
555	26	100
556	95	1
557	96	6
558	90	0
559	92	0
560	2	135
561	0	160
562	3	132
563	92	0
564	0	121
565	1	139
566	0	133
567	86	3
568	94	2
569	0	120
570	0	117
571	89	2
572	2	122
573	91	24
574	0	112
575	0	127
576	94	7
577	47	78
578	2	123
579	114	5
580	0	134
581	79	1
582	67	39
583	5	134
584	0	107
585	101	1
586	96	0
587	91	4
588	99	1
589	93	0
590	100	4
591	0	117
592	97	2
593	0	156
594	2	115
595	1	124
596	106	0
597	118	1
598	0	126
599	93	0
600	0	138
601	0	126
602	5	108
603	0	130
604	93	2
605	1	127
606	101	4
607	92	4
608	97	0
609	2	117
610	2	122
611	92	2
612	1	129
613	4	139
614	0	125
615	109	0
616	94	6
617	107	0
618	5	134
619	84	0
620	87	1
621	0	133
622	1	135
623	93	1
624	98	5
625	110	0
626	102	7
627	102	1
628	91	0
629	3	141
630	30	81
631	0	118
632	3	107
633	0	131
634	99	0
635	1	142
636	3	119
637	0	125
638	75	0
639	89	4
640	100	4
641	99	0
642	0	137
643	83	1
644	94	1
645	0	127
646	6	113
647	88	0
648	99	0
649	2	105
650	0	135
651	95	3
652	0	117
653	102	2
654	90	7
655	107	0
656	94	0
657	0	149
658	87	2
659	1	107
660	88	0
661	2	130
662	7	113
663	96	0
664	91	0
665	5	127
666	92	7
667	104	10
668	88	3
669	83	0
670	94	0
671	90	1
672	0	128
673	92	0
674	90	0
675	87	3
676	3	126
677	98	2
678	3	123
679	0	132
680	114	1
681	1	141
682	5	129
683	91	2
684	0	126
685	0	145
686	1	133
687	1	129
688	99	1
689	91	2
690	88	2
691	89	0
692	116	0
693	3	116
694	0	137
695	91	0
696	88	0
697	107	0
698	102	1
699	98	6
700	79	0
701	111	0
702	101	4
703	0	136
704	0	106
705	100	2
706	81	1
707	102	1
708	110	6
709	94	3
710	0	138
711	2	125
712	101	3
713	0	145
714	81	2
715	83	3
716	114	0
717	0	117
718	0	123
719	0	121
720	99	1
721	7	122
722	102	1
723	2	118
724	106	5
725	1	133
726	0	128
727	0	133
728	92	3
729	103	4
730	0	147
731	0	111
732	0	133
733	10	128
734	4	145
735	115	0
736	97	3
737	0	131
738	93	1
739	0	117
740	80	1
741	2	130
742	107	0
743	7	140
744	102	12
745	101	0
746	4	109
747	88	0
748	103	0
749	104	0
750	83	2
751	98	0
752	16	107
753	20	99
754	91	1
755	2	118
756	85	9
757	41	74
758	107	4
759	0	136
760	113	0
761	83	4
762	99	0
763	94	4
764	101	6
765	97	0
766	87	4
767	0	126
768	6	130
769	73	3
770	109	1
771	86	1
772	1	108
773	0	131
774	4	126
775	0	135
776	23	99
777	98	12
778	104	3
779	108	0
780	0	98
781	106	0
782	2	110
783	86	4
784	17	102
785	88	9
786	4	146
787	90	2
788	0	118
789	0	142
790	86	1
791	99	5
792	0	131
793	94	1
794	5	107
795	105	2
796	102	0
797	0	124
798	81	2
799	2	132
800	0	138
801	47	73
802	96	0
803	1	121
804	2	108
805	0	133
806	96	0
807	0	141
808	3	132
809	0	138
810	2	119
811	3	115
812	0	137
813	1	145
814	13	102
815	9	105
816	44	73
817	115	1
818	0	130
819	1	116
820	0	102
821	110	5
822	2	137
823	79	7
824	96	0
825	95	6
826	104	3
827	2	126
828	99	7
829	2	147
830	0	117
831	98	7
832	97	3
833	88	4
834	83	8
835	103	5
836	1	135
837	79	0
838	95	2
839	79	1
840	104	0
841	91	0
842	94	0
843	1	111
844	97	0
845	87	3
846	89	0
847	85	3
848	6	139
849	4	130
850	84	0
851	0	125
852	3	136
853	0	130
854	80	2
855	0	130
856	0	123
857	1	132
858	2	131
859	102	0
860	0	139
861	0	140
862	1	118
863	90	5
864	99	1
865	84	5
866	106	2
867	92	1
868	79	30
869	70	0
870	3	126
871	1	120
872	87	0
873	75	28
874	0	143
875	0	136
876	0	128
877	89	1
878	7	124
879	84	0
880	91	0
881	117	5
882	105	3
883	0	90
884	95	3
885	70	14
886	92	11
887	0	123
888	71	7
889	100	4
890	0	140
891	4	156
892	92	0
893	101	3
894	89	2
895	32	89
896	1	140
897	102	2
898	2	127
899	5	136
900	123	0
901	1	115
902	94	9
903	1	125
904	88	0
905	95	2
906	89	0
907	48	55
908	95	0
909	84	0
910	2	115
911	87	30
912	99	0
913	0	145
914	92	0
915	85	1
916	0	130
917	100	1
918	95	1
919	1	115
920	105	0
921	0	147
922	0	123
923	0	145
924	85	0
925	0	110
926	7	127
927	4	116
928	85	1
929	77	0
930	97	0
931	14	88
932	0	148
933	83	2
934	99	0
935	0	126
936	100	2
937	91	3
938	6	125
939	102	2
940	99	0
941	100	0
942	92	0
943	79	0
944	50	57
945	6	123
946	1	138
947	1	124
948	0	126
949	0	134
950	112	4
951	6	120
952	95	6
953	105	5
954	95	5
955	1	150
956	4	115
957	79	2
958	96	3
959	96	3
960	93	2
961	81	4
962	24	98
963	0	139
964	2	131
965	93	3
966	7	135
967	103	0
968	99	1
969	1	123
970	99	0
971	85	0
972	77	0
973	2	120
974	5	122
975	108	3
976	2	114
977	122	3
978	19	95
979	102	2
980	93	2
981	0	135
982	101	1
983	95	2
984	0	133
985	89	2
986	0	134
987	7	131
988	99	0
989	0	125
990	2	122
991	93	4
992	1	140
993	0	123
994	0	116
995	91	0
996	2	116
997	94	1
998	2	134
999	0	132
1000	87	0
1001	83	13
1002	8	119
1003	78	15
1004	5	128
1005	82	7
1006	95	0
1007	1	106
1008	0	118
1009	82	0
1010	2	123
1011	98	1
1012	1	105
1013	92	6
1014	1	148
1015	87	0
1016	79	0
1017	103	5
1018	6	132
1019	111	0
1020	7	108
1021	0	150
1022	86	1
1023	82	1
1024	1	102
1025	2	127
1026	85	4
1027	92	3
1028	97	0
1029	94	5
1030	0	134
1031	0	120
1032	89	0
1033	0	142
1034	96	6
1035	97	0
1036	100	11
1037	97	4
1038	90	0
1039	0	140
1040	0	136
1041	99	0
1042	1	127
1043	83	1
1044	94	4
1045	0	131
1046	86	1
1047	3	134
1048	94	0
1049	15	107
1050	0	141
1051	0	124
1052	103	1
1053	84	7
1054	88	0
1055	0	118
1056	1	101
1057	20	108
1058	100	4
1059	10	90
1060	1	110
1061	96	5
1062	87	0
1063	0	115
1064	102	4
1065	103	2
1066	92	3
1067	0	129
1068	86	2
1069	78	2
1070	0	122
1071	113	2
1072	87	2
1073	5	109
1074	90	2
1075	83	0
1076	85	26
1077	0	114
1078	6	131
1079	1	121
1080	0	124
1081	4	111
1082	15	137
1083	2	130
1084	1	119
1085	104	6
1086	6	135
1087	39	76
1088	2	118
1089	108	0
1090	94	1
1091	96	0
1092	88	0
1093	87	3
1094	92	5
1095	86	0
1096	91	23
1097	0	102
1098	0	118
1099	106	1
1100	93	0
1101	81	5
1102	100	2
1103	92	0
1104	5	139
1105	100	1
1106	2	129
1107	79	2
1108	88	31
1109	93	9
1110	2	137
1111	97	0
1112	3	144
1113	1	117
1114	96	0
1115	2	117
1116	3	121
1117	0	135
1118	95	1
1119	6	134
1120	97	0
1121	80	1
1122	0	112
1123	92	1
1124	85	3
1125	0	127
1126	103	0
1127	0	142
1128	69	21
1129	5	127
1130	94	0
1131	2	115
1132	3	130
1133	88	0
1134	106	4
1135	100	1
1136	90	4
1137	84	0
1138	87	0
1139	6	132
1140	86	0
1141	0	128
1142	105	2
1143	4	118
1144	90	2
1145	93	0
1146	0	116
1147	0	143
1148	54	57
1149	0	111
1150	1	132
1151	97	0
1152	3	136
1153	109	1
1154	85	1
1155	108	3
1156	90	0
1157	95	1
1158	0	121
1159	0	136
1160	103	2
1161	93	1
1162	92	6
1163	98	0
1164	28	106
1165	1	134
1166	0	110
1167	88	2
1168	93	9
1169	4	136
1170	105	0
1171	0	109
1172	0	116
1173	88	0
1174	0	127
1175	81	21
1176	1	111
1177	104	0
1178	0	125
1179	122	5
1180	3	126
1181	68	35
1182	3	115
1183	8	128
1184	2	122
1185	89	4
1186	3	130
1187	74	5
1188	98	1
1189	84	0
1190	0	118
1191	89	0
1192	3	128
1193	92	0
1194	80	2
1195	0	122
1196	101	0
1197	0	135
1198	79	0
1199	98	4
1200	102	1
1201	105	7
1202	101	19
1203	1	141
1204	93	0
1205	0	127
1206	5	141
1207	0	140
1208	3	131
1209	78	2
1210	96	1
1211	4	101
1212	103	0
1213	101	3
1214	25	84
1215	80	0
1216	99	7
1217	87	9
1218	4	118
1219	3	134
1220	1	120
1221	1	117
1222	65	41
1223	107	9
1224	116	1
1225	0	115
1226	90	0
1227	86	5
1228	92	0
1229	82	6
1230	94	1
1231	82	2
1232	0	115
1233	89	5
1234	2	122
1235	102	0
1236	1	146
1237	102	0
1238	83	4
1239	0	139
1240	0	147
1241	0	132
1242	93	3
1243	60	51
1244	96	2
1245	109	0
1246	4	135
1247	95	3
1248	0	139
1249	0	134
1250	91	0
1251	80	0
1252	6	125
1253	3	133
1254	4	154
1255	74	0
1256	2	133
1257	1	141
1258	106	1
1259	1	124
1260	0	141
1261	4	138
1262	95	10
1263	89	2
1264	93	5
1265	0	127
1266	1	111
1267	1	133
1268	1	123
1269	0	120
1270	2	118
1271	11	123
1272	2	107
1273	0	141
1274	91	0
1275	102	1
1276	105	0
1277	108	2
1278	97	0
1279	97	3
1280	113	2
1281	102	2
1282	77	0
1283	7	123
1284	0	133
1285	88	6
1286	4	122
1287	8	130
1288	0	137
1289	0	128
1290	101	0
1291	1	143
1292	104	0
1293	0	116
1294	82	1
1295	0	118
1296	92	2
1297	105	0
1298	4	122
1299	1	124
1300	89	2
1301	107	0
1302	0	133
1303	80	2
1304	104	4
1305	89	0
1306	103	2
1307	94	2
1308	104	2
1309	0	141
1310	2	154
1311	0	127
1312	98	0
1313	95	0
1314	0	132
1315	0	106
1316	1	116
1317	99	0
1318	81	12
1319	89	0
1320	102	3
1321	113	1
1322	2	129
1323	0	113
1324	92	0
1325	87	0
1326	85	0
1327	96	3
1328	105	4
1329	0	139
1330	0	148
1331	104	0
1332	88	9
1333	84	2
1334	91	2
1335	97	2
1336	0	118
1337	54	79
1338	0	119
1339	104	0
1340	1	144
1341	3	121
1342	1	119
1343	1	115
1344	87	0
1345	72	0
1346	0	124
1347	78	11
1348	7	117
1349	0	122
1350	0	121
1351	88	0
1352	100	0
1353	103	3
1354	4	123
1355	91	0
1356	98	2
1357	72	2
1358	96	1
1359	94	2
1360	2	126
1361	66	25
1362	0	114
1363	0	126
1364	0	139
1365	0	125
1366	0	137
1367	82	15
1368	5	124
1369	91	1
1370	80	5
1371	3	110
1372	0	134
1373	89	1
1374	88	3
1375	5	131
1376	5	141
1377	0	142
1378	88	4
1379	102	2
1380	3	123
1381	116	7
1382	0	117
1383	94	2
1384	85	0
1385	106	3
1386	0	131
1387	1	111
1388	108	3
1389	96	2
1390	95	5
1391	85	3
1392	2	127
1393	89	0
1394	2	117
1395	79	0
1396	87	3
1397	94	6
1398	4	140
1399	1	130
1400	86	13
1401	0	135
1402	105	1
1403	85	0
1404	93	3
1405	1	139
1406	86	0
1407	105	0
1408	3	122
1409	6	123
1410	104	0
1411	29	87
1412	2	129
1413	98	3
1414	102	0
1415	96	1
1416	0	129
1417	104	0
1418	81	2
1419	81	0
1420	38	86
1421	0	124
1422	88	46
1423	101	4
1424	27	80
1425	93	4
1426	0	118
1427	1	119
1428	86	2
1429	0	139
1430	97	1
1431	61	42
1432	90	16
1433	89	0
1434	93	0
1435	9	125
1436	90	11
1437	88	0
1438	112	2
1439	0	138
1440	5	122
1441	0	128
1442	0	120
1443	29	104
1444	22	94
1445	109	0
1446	53	37
1447	1	135
1448	89	3
1449	1	104
1450	45	80
1451	99	1
1452	102	2
1453	93	0
1454	75	47
1455	0	138
1456	5	111
1457	101	0
1458	93	1
1459	4	123
1460	99	2
1461	5	120
1462	1	115
1463	3	133
1464	2	139
1465	3	119
1466	103	1
1467	75	11
1468	0	125
1469	0	123
1470	0	127
1471	86	6
1472	89	1
1473	1	128
1474	96	0
1475	101	0
1476	82	13
1477	1	105
1478	2	126
1479	90	3
1480	3	126
1481	97	2
1482	0	140
1483	83	1
1484	101	0
1485	80	2
1486	107	0
1487	94	2
1488	75	1
1489	100	0
1490	78	0
1491	2	141
1492	0	126
1493	105	1
1494	0	113
1495	0	140
1496	106	0
1497	105	9
1498	95	0
1499	117	0
1500	0	141
1501	83	0
1502	114	0
1503	2	118
1504	1	131
1505	104	5
1506	102	0
1507	99	0
1508	87	0
1509	87	0
1510	94	0
1511	102	1
1512	0	128
1513	0	121
1514	1	126
1515	3	111
1516	102	7
1517	90	9
1518	1	129
1519	83	4
1520	0	148
1521	93	0
1522	3	144
1523	0	154
1524	77	32
1525	92	1
1526	103	2
1527	0	109
1528	98	1
1529	89	0
1530	4	153
1531	7	116
1532	4	115
1533	0	123
1534	0	110
1535	34	83
1536	96	0
1537	0	139
1538	17	132
1539	89	1
1540	0	123
1541	3	127
1542	59	49
1543	99	2
1544	3	110
1545	1	109
1546	47	81
1547	103	1
1548	92	9
1549	104	1
1550	101	4
1551	0	131
1552	88	0
1553	42	67
1554	82	3
1555	100	2
1556	0	108
1557	0	119
1558	98	0
1559	102	0
1560	98	3
1561	98	2
1562	8	119
1563	0	103
1564	1	128
1565	115	0
1566	53	61
1567	0	135
1568	2	131
1569	0	143
1570	0	133
1571	1	141
1572	86	1
1573	68	56
1574	28	109
1575	89	3
1576	87	0
1577	81	4
1578	0	125
1579	92	0
1580	3	132
1581	0	124
1582	102	0
1583	97	3
1584	99	1
1585	108	0
1586	102	0
1587	2	120
1588	24	102
1589	0	130
1590	75	16
1591	100	4
1592	0	125
1593	98	5
1594	2	141
1595	85	0
1596	104	2
1597	0	138
1598	99	1
1599	0	123
1600	3	121
1601	111	0
1602	90	0
1603	104	0
1604	88	4
1605	2	109
1606	0	128
1607	88	8
1608	0	132
1609	0	128
1610	108	2
1611	9	135
1612	0	124
1613	98	1
1614	108	5
1615	102	8
1616	94	1
1617	104	1
1618	0	132
1619	3	129
1620	0	147
1621	1	105
1622	82	5
1623	1	117
1624	109	1
1625	0	127
1626	74	0
1627	108	0
1628	3	130
1629	0	131
1630	121	1
1631	77	1
1632	3	114
1633	93	0
1634	93	0
1635	111	0
1636	0	132
1637	3	122
1638	106	2
1639	118	0
1640	88	0
1641	1	117
1642	94	0
1643	90	1
1644	81	1
1645	109	2
1646	92	3
1647	88	1
1648	93	1
1649	97	0
1650	0	137
1651	95	0
1652	75	0
1653	1	126
1654	101	5
1655	0	133
1656	96	0
1657	97	1
1658	97	1
1659	0	127
1660	0	115
1661	3	115
1662	1	129
1663	8	131
1664	0	138
1665	85	2
1666	106	0
1667	119	0
1668	87	1
1669	0	129
1670	0	135
1671	83	6
1672	93	10
1673	32	94
1674	0	136
1675	2	125
1676	2	136
1677	113	2
1678	2	130
1679	2	122
1680	1	132
1681	105	4
1682	0	127
1683	99	0
1684	4	116
1685	0	130
1686	82	0
1687	0	117
1688	97	0
1689	102	1
1690	96	2
1691	0	106
1692	73	21
1693	99	3
1694	85	2
1695	92	13
1696	0	144
1697	95	2
1698	106	8
1699	100	4
1700	77	3
1701	106	9
1702	105	4
1703	0	135
1704	12	92
1705	114	0
1706	0	124
1707	95	2
1708	1	124
1709	97	9
1710	89	0
1711	5	124
1712	86	2
1713	78	6
1714	98	6
1715	77	3
1716	96	3
1717	6	125
1718	103	0
1719	1	130
1720	2	127
1721	81	15
1722	0	121
1723	0	123
1724	86	5
1725	84	2
1726	3	117
1727	101	0
1728	85	0
1729	90	1
1730	97	3
1731	90	24
1732	101	3
1733	90	5
1734	96	6
1735	0	150
1736	94	8
1737	101	0
1738	103	0
1739	99	0
1740	98	0
1741	98	12
1742	105	0
1743	0	119
1744	110	2
1745	87	0
1746	6	122
1747	107	1
1748	83	3
1749	109	0
1750	98	1
1751	1	104
1752	1	127
1753	0	120
1754	78	5
1755	107	2
1756	53	57
1757	0	134
1758	114	0
1759	0	133
1760	95	2
1761	0	108
1762	0	119
1763	0	118
1764	110	5
1765	90	0
1766	86	29
1767	0	114
1768	0	131
1769	116	5
1770	106	0
1771	0	124
1772	85	0
1773	75	4
1774	1	148
1775	3	119
1776	105	5
1777	89	3
1778	1	128
1779	90	0
1780	7	112
1781	91	1
1782	105	2
1783	0	131
1784	79	2
1785	1	114
1786	1	108
1787	92	0
1788	103	1
1789	82	2
1790	2	148
1791	5	132
1792	1	109
1793	3	122
1794	97	2
1795	91	3
1796	5	125
1797	7	120
1798	100	4
1799	73	1
1800	103	6
1801	0	121
1802	1	126
1803	101	1
1804	8	106
1805	1	119
1806	1	135
1807	0	131
1808	114	4
1809	1	120
1810	0	141
1811	105	2
1812	89	30
1813	1	119
1814	94	3
1815	97	0
1816	0	115
1817	95	4
1818	0	127
1819	93	0
1820	4	112
1821	73	2
1822	3	117
1823	1	125
1824	105	0
1825	83	44
1826	96	3
1827	40	65
1828	0	117
1829	97	0
1830	89	3
1831	77	0
1832	85	25
1833	1	133
1834	85	4
1835	106	3
1836	97	2
1837	0	124
1838	84	0
1839	7	146
1840	97	1
1841	98	5
1842	115	3
1843	2	121
1844	0	131
1845	0	108
1846	3	121
1847	117	11
1848	96	0
1849	96	0
1850	89	3
1851	43	61
1852	7	107
1853	100	3
1854	1	128
1855	3	117
1856	77	5
1857	92	0
1858	114	9
1859	0	120
1860	93	0
1861	7	124
1862	1	111
1863	94	0
1864	3	143
1865	2	135
1866	5	117
1867	93	1
1868	0	127
1869	1	134
1870	109	3
1871	0	131
1872	32	114
1873	102	6
1874	73	2
1875	6	120
1876	95	2
1877	93	3
1878	111	1
1879	109	3
1880	0	113
1881	1	117
1882	108	0
1883	105	0
1884	0	136
1885	5	95
1886	104	0
1887	86	0
1888	107	1
1889	116	0
1890	8	105
1891	100	1
1892	106	8
1893	78	11
1894	0	139
1895	2	112
1896	101	0
1897	21	89
1898	3	126
1899	89	0
1900	1	133
1901	0	111
1902	2	133
1903	3	111
1904	3	115
1905	0	117
1906	96	0
1907	0	123
1908	5	130
1909	102	6
1910	4	149
1911	95	2
1912	93	2
1913	2	141
1914	95	0
1915	0	128
1916	2	132
1917	94	3
1918	105	3
1919	84	5
1920	93	2
1921	91	10
1922	72	12
1923	113	7
1924	2	140
1925	110	0
1926	96	3
1927	5	133
1928	8	106
1929	80	7
1930	1	127
1931	0	128
1932	114	6
1933	90	0
1934	97	5
1935	86	0
1936	103	7
1937	3	126
1938	0	127
1939	83	3
1940	0	121
1941	1	124
1942	5	123
1943	100	6
1944	84	2
1945	89	1
1946	91	0
1947	117	0
1948	80	0
1949	116	0
1950	8	135
1951	0	120
1952	2	150
1953	92	1
1954	101	3
1955	84	5
1956	92	1
1957	0	112
1958	87	2
1959	0	119
1960	73	28
1961	4	129
1962	3	115
1963	84	5
1964	102	0
1965	3	145
1966	88	5
1967	85	6
1968	101	7
1969	1	136
1970	93	3
1971	101	0
1972	96	0
1973	4	103
1974	4	127
1975	3	129
1976	0	125
1977	81	2
1978	1	129
1979	0	105
1980	105	2
1981	83	4
1982	90	0
1983	4	122
1984	5	135
1985	0	116
1986	0	127
1987	0	112
1988	0	126
1989	89	6
1990	79	4
1991	0	142
1992	91	2
1993	93	3
1994	3	137
1995	65	0
1996	95	1
1997	116	3
1998	95	3
1999	100	0
[truncated: 8,001 more rows]
