# Supplementary material for: Generalized method of moments for estimating parameters of stochastic reaction networks
Source: BMC Syst Biol. 2016 Oct 21;10:98. doi: 10.1186/s12918-016-0342-8 (PMC5073941; doi:10.1186/s12918-016-0342-8)
Supplement: Additional file 2 — Matlab code and data. This file contains the Matlab codes and samples which were used to produce the results. (GZ 9349 kb) [file 12918_2016_342_MOESM2_ESM.gz › Data/Exclusive Switch/samples/15/t002.csv]

trajectory	P1	P2
1	30	46
2	0	81
3	63	2
4	60	2
5	57	0
6	0	97
7	72	4
8	67	0
9	59	8
10	0	96
11	10	82
12	73	4
13	4	83
14	2	85
15	2	73
16	0	84
17	46	2
18	8	80
19	39	4
20	43	5
21	61	0
22	1	88
23	5	53
24	0	65
25	4	70
26	52	0
27	47	15
28	55	5
29	66	2
30	66	0
31	58	0
32	59	2
33	48	12
34	11	68
35	0	75
36	40	0
37	0	77
38	58	0
39	55	11
40	0	79
41	12	96
42	6	86
43	0	91
44	51	0
45	52	0
46	58	2
47	68	0
48	72	0
49	61	8
50	0	99
51	57	21
52	3	74
53	59	3
54	68	0
55	8	74
56	5	77
57	26	50
58	0	75
59	60	2
60	1	77
61	0	91
62	49	2
63	1	81
64	70	0
65	2	86
66	61	0
67	2	68
68	2	95
69	61	12
70	68	1
71	61	2
72	0	88
73	45	0
74	0	83
75	51	0
76	0	89
77	61	0
78	60	0
79	56	9
80	64	14
81	51	4
82	72	4
83	58	0
84	62	0
85	0	78
86	51	0
87	71	0
88	4	85
89	41	4
90	0	76
91	57	4
92	42	5
93	61	2
94	52	0
95	0	67
96	57	13
97	62	0
98	4	68
99	50	10
100	1	83
101	4	56
102	0	71
103	2	65
104	0	69
105	50	11
106	0	77
107	0	80
108	0	78
109	2	84
110	10	68
111	2	90
112	0	88
113	2	81
114	49	4
115	45	1
116	70	0
117	75	0
118	0	86
119	62	6
120	32	56
121	1	78
122	45	1
123	58	4
124	0	77
125	53	0
126	0	80
127	55	0
128	0	81
129	0	65
130	21	61
131	56	1
132	63	6
133	55	6
134	0	89
135	0	71
136	11	81
137	0	78
138	9	70
139	10	74
140	5	70
141	60	0
142	67	4
143	46	2
144	60	0
145	3	84
146	65	0
147	57	5
148	0	90
149	73	6
150	2	84
151	67	4
152	40	32
153	1	78
154	49	0
155	74	2
156	0	88
157	1	67
158	9	82
159	67	0
160	0	81
161	59	0
162	1	81
163	2	76
164	0	77
165	1	86
166	68	1
167	0	71
168	59	8
169	3	70
170	0	88
171	5	66
172	32	36
173	50	1
174	0	88
175	1	67
176	58	0
177	79	4
178	65	12
179	0	78
180	51	0
181	62	5
182	54	8
183	68	0
184	68	4
185	2	99
186	52	0
187	0	80
188	58	0
189	65	3
190	71	1
191	2	92
192	54	2
193	1	78
194	0	71
195	69	0
196	0	83
197	2	63
198	65	1
199	7	77
200	59	7
201	0	73
202	57	2
203	60	0
204	51	0
205	50	9
206	3	69
207	1	83
208	11	72
209	68	5
210	58	0
211	0	72
212	52	4
213	8	78
214	57	7
215	53	10
216	0	80
217	67	0
218	54	0
219	59	3
220	0	63
221	6	82
222	4	89
223	60	6
224	0	76
225	0	80
226	55	3
227	73	3
228	0	77
229	1	79
230	65	0
231	61	0
232	62	0
233	9	75
234	51	8
235	61	1
236	11	76
237	0	74
238	0	69
239	65	0
240	81	0
241	58	4
242	0	95
243	0	77
244	41	2
245	59	0
246	60	0
247	3	78
248	45	4
249	2	78
250	2	73
251	58	2
252	56	1
253	65	4
254	63	15
255	71	3
256	1	80
257	66	8
258	0	87
259	59	0
260	0	73
261	3	73
262	0	71
263	53	0
264	0	71
265	63	0
266	65	5
267	2	63
268	66	2
269	65	0
270	2	77
271	0	83
272	55	0
273	2	88
274	58	0
275	53	1
276	48	8
277	0	76
278	53	0
279	54	0
280	5	75
281	64	9
282	56	0
283	4	72
284	62	0
285	73	0
286	3	77
287	0	78
288	48	7
289	13	80
290	0	70
291	53	2
292	52	6
293	0	64
294	0	87
295	0	91
296	68	0
297	0	76
298	4	86
299	3	68
300	58	0
301	55	5
302	44	0
303	4	82
304	1	81
305	52	4
306	69	6
307	0	72
308	38	9
309	8	68
310	53	0
311	1	77
312	0	83
313	59	0
314	58	1
315	55	0
316	0	83
317	4	82
318	0	77
319	44	5
320	0	68
321	73	9
322	59	6
323	2	86
324	1	67
325	51	2
326	74	1
327	0	83
328	9	72
329	0	68
330	52	1
331	0	86
332	47	0
333	0	76
334	71	0
335	0	79
336	63	0
337	16	59
338	59	8
339	56	5
340	3	86
341	59	0
342	60	0
343	0	67
344	49	0
345	3	82
346	55	5
347	73	0
348	62	1
349	60	6
350	0	76
351	4	83
352	4	99
353	70	0
354	51	14
355	65	4
356	54	1
357	0	77
358	72	6
359	63	0
360	69	6
361	0	81
362	58	0
363	66	1
364	0	74
365	51	0
366	55	0
367	42	3
368	1	81
369	59	1
370	51	1
371	56	0
372	0	71
373	0	79
374	43	17
375	78	5
376	1	76
377	61	4
378	60	1
379	0	73
380	2	81
381	2	81
382	9	81
383	75	1
384	0	66
385	0	83
386	7	65
387	51	3
388	60	0
389	73	0
390	3	65
391	60	0
392	61	0
393	0	70
394	0	77
395	60	0
396	4	78
397	58	2
398	0	90
399	5	84
400	57	0
401	0	79
402	4	86
403	61	16
404	8	77
405	63	0
406	1	81
407	30	27
408	63	1
409	53	3
410	72	0
411	6	51
412	67	1
413	0	85
414	60	4
415	56	2
416	0	64
417	6	83
418	60	3
419	18	65
420	64	0
421	2	81
422	58	2
423	0	91
424	57	3
425	4	93
426	63	7
427	2	63
428	65	0
429	51	0
430	64	2
431	2	70
432	2	67
433	2	80
434	0	82
435	50	4
436	64	1
437	61	1
438	57	16
439	54	7
440	72	3
441	55	5
442	2	71
443	1	100
444	82	0
445	51	4
446	1	94
447	64	1
448	61	0
449	3	78
450	64	0
451	60	0
452	10	83
453	2	72
454	8	65
455	63	1
456	59	0
457	12	83
458	62	0
459	0	80
460	64	0
461	0	66
462	5	80
463	4	82
464	3	58
465	60	2
466	0	82
467	46	0
468	55	0
469	4	68
470	7	63
471	6	81
472	8	73
473	63	3
474	60	0
475	2	81
476	0	75
477	77	0
478	68	2
479	48	15
480	55	1
481	4	81
482	69	0
483	67	2
484	3	66
485	0	78
486	0	83
487	56	5
488	0	88
489	45	9
490	7	90
491	60	0
492	51	7
493	3	70
494	5	88
495	0	72
496	55	0
497	51	0
498	60	5
499	67	0
500	58	3
501	0	84
502	2	79
503	0	84
504	1	85
505	1	66
506	47	1
507	68	1
508	57	0
509	72	6
510	2	73
511	55	0
512	0	75
513	6	89
514	56	4
515	7	73
516	68	0
517	55	11
518	48	0
519	68	1
520	0	56
521	59	15
522	0	71
523	0	79
524	3	85
525	44	18
526	47	2
527	33	26
528	0	80
529	63	0
530	57	7
531	66	2
532	1	70
533	63	0
534	1	91
535	5	81
536	21	51
537	56	0
538	50	34
539	56	2
540	60	2
541	0	76
542	51	2
543	70	7
544	59	0
545	46	5
546	2	67
547	0	90
548	57	7
549	32	38
550	0	77
551	0	67
552	58	5
553	67	0
554	49	0
555	67	1
556	0	79
557	3	93
558	20	62
559	64	6
560	12	62
561	60	0
562	62	0
563	5	79
564	1	75
565	43	8
566	0	84
567	68	10
568	1	82
569	0	76
570	37	0
571	66	0
572	0	96
573	61	1
574	0	74
575	56	0
576	4	80
577	57	1
578	3	84
579	0	71
580	59	1
581	0	89
582	56	0
583	48	3
584	65	0
585	64	2
586	59	0
587	0	80
588	58	6
589	49	5
590	8	77
591	49	2
592	4	70
593	53	13
594	0	81
595	54	4
596	80	4
597	6	89
598	57	17
599	0	88
600	62	6
601	5	61
602	46	37
603	33	48
604	0	70
605	0	88
606	66	6
607	67	0
608	63	0
609	48	22
610	57	3
611	2	74
612	14	52
613	47	0
614	60	0
615	4	74
616	2	87
617	1	91
618	53	0
619	0	74
620	53	9
621	54	1
622	68	4
623	5	65
624	58	1
625	65	4
626	67	8
627	11	59
628	0	87
629	55	0
630	71	1
631	0	81
632	56	0
633	41	25
634	50	0
635	58	0
636	0	71
637	1	89
638	48	0
639	72	3
640	1	75
641	5	66
642	58	12
643	55	0
644	0	81
645	51	3
646	66	10
647	64	2
648	49	0
649	0	76
650	61	4
651	74	2
652	4	82
653	55	0
654	0	60
655	3	89
656	63	0
657	70	1
658	1	82
659	3	81
660	0	74
661	13	83
662	1	70
663	66	7
664	1	92
665	0	76
666	0	65
667	3	88
668	65	0
669	68	0
670	2	94
671	0	79
672	5	57
673	63	6
674	58	0
675	53	0
676	0	65
677	0	95
678	4	82
679	60	6
680	69	5
681	49	2
682	57	0
683	54	0
684	9	65
685	76	3
686	54	0
687	51	0
688	0	83
689	61	0
690	0	88
691	0	73
692	68	0
693	3	80
694	0	85
695	56	3
696	0	67
697	66	7
698	4	81
699	0	76
700	38	0
701	58	5
702	52	7
703	60	7
704	51	0
705	0	88
706	0	82
707	0	88
708	59	3
709	0	82
710	0	64
711	64	9
712	52	2
713	49	5
714	57	13
715	0	68
716	56	5
717	67	5
718	0	91
719	77	5
720	0	73
721	0	83
722	61	1
723	0	92
724	0	71
725	3	71
726	60	7
727	0	67
728	67	0
729	59	0
730	0	86
731	4	73
732	51	6
733	48	0
734	1	70
735	0	82
736	72	0
737	6	70
738	6	82
739	3	85
740	3	70
741	0	75
742	52	4
743	57	1
744	0	74
745	1	90
746	60	1
747	51	0
748	62	1
749	57	0
750	69	1
751	67	2
752	1	74
753	0	76
754	61	3
755	63	0
756	65	1
757	0	70
758	62	3
759	53	0
760	0	77
761	0	93
762	3	81
763	0	80
764	2	80
765	56	0
766	0	83
767	75	9
768	1	78
769	48	1
770	3	66
771	53	0
772	48	7
773	54	2
774	0	62
775	2	69
776	52	10
777	64	4
778	6	77
779	3	68
780	0	72
781	52	11
782	0	81
783	63	0
784	54	0
785	58	0
786	67	13
787	60	5
788	7	68
789	59	4
790	49	2
791	66	2
792	0	102
793	58	6
794	8	70
795	33	39
796	65	8
797	55	1
798	4	81
799	0	69
800	56	2
801	0	74
802	3	77
803	9	84
804	53	10
805	52	0
806	6	88
807	0	67
808	0	79
809	0	81
810	57	0
811	61	8
812	65	8
813	0	66
814	57	0
815	57	4
816	4	87
817	51	0
818	0	70
819	0	77
820	64	0
821	5	62
822	55	0
823	0	81
824	25	37
825	63	8
826	5	65
827	49	5
828	1	61
829	14	73
830	53	0
831	1	79
832	0	74
833	61	1
834	53	0
835	0	68
836	0	71
837	0	86
838	30	51
839	2	60
840	0	96
841	6	64
842	0	70
843	63	0
844	67	5
845	53	8
846	0	68
847	2	77
848	0	70
849	7	72
850	55	5
851	78	0
852	58	0
853	1	84
854	10	66
855	56	0
856	58	3
857	53	3
858	0	81
859	57	1
860	57	0
861	0	92
862	70	1
863	57	0
864	49	23
865	1	73
866	3	73
867	69	1
868	55	3
869	0	70
870	67	0
871	63	2
872	54	0
873	42	8
874	66	0
875	0	80
876	65	0
877	44	15
878	55	0
879	55	5
880	60	2
881	47	0
882	0	66
883	0	84
884	63	0
885	66	1
886	0	94
887	47	3
888	79	4
889	68	3
890	77	4
891	50	0
892	12	70
893	56	6
894	47	0
895	70	0
896	67	0
897	56	4
898	68	1
899	0	74
900	1	72
901	2	69
902	0	86
903	46	3
904	63	6
905	68	0
906	1	65
907	56	0
908	59	0
909	65	0
910	55	25
911	2	80
912	51	0
913	2	73
914	65	7
915	63	12
916	58	2
917	58	0
918	2	80
919	62	0
920	17	41
921	63	0
922	1	80
923	0	77
924	7	84
925	1	82
926	0	75
927	0	89
928	1	78
929	63	1
930	2	78
931	3	58
932	54	4
933	52	1
934	0	90
935	0	74
936	54	0
937	0	83
938	60	10
939	0	92
940	9	89
941	58	0
942	53	5
943	59	2
944	0	82
945	3	85
946	52	3
947	56	3
948	59	0
949	3	82
950	4	74
951	0	67
952	3	78
953	1	77
954	2	84
955	0	83
956	0	70
957	50	0
958	53	2
959	0	71
960	50	1
961	55	0
962	56	0
963	64	0
964	5	72
965	65	0
966	25	32
967	47	0
968	0	80
969	4	89
970	55	0
971	59	0
972	0	76
973	0	91
974	64	1
975	0	73
976	11	88
977	6	80
978	59	0
979	55	0
980	20	53
981	57	0
982	60	0
983	0	88
984	57	7
985	72	5
986	55	0
987	56	0
988	49	0
989	2	77
990	69	0
991	58	0
992	67	5
993	57	0
994	0	78
995	2	76
996	55	11
997	0	74
998	57	1
999	0	79
1000	65	0
1001	61	7
1002	75	0
1003	69	0
1004	58	1
1005	62	0
1006	0	79
1007	3	88
1008	57	6
1009	59	6
1010	65	9
1011	0	107
1012	70	9
1013	56	0
1014	60	4
1015	0	85
1016	58	2
1017	0	80
1018	64	6
1019	0	69
1020	34	48
1021	0	95
1022	3	89
1023	83	0
1024	50	0
1025	0	75
1026	8	79
1027	0	77
1028	65	3
1029	48	6
1030	59	9
1031	0	67
1032	2	81
1033	43	20
1034	63	2
1035	52	9
1036	41	0
1037	1	73
1038	0	67
1039	25	68
1040	1	74
1041	0	90
1042	59	2
1043	0	65
1044	47	3
1045	52	4
1046	62	9
1047	72	0
1048	6	86
1049	62	1
1050	8	88
1051	1	96
1052	0	84
1053	61	0
1054	25	39
1055	0	76
1056	10	94
1057	0	66
1058	64	0
1059	53	3
1060	58	1
1061	0	78
1062	53	2
1063	63	0
1064	60	0
1065	4	72
1066	67	4
1067	2	82
1068	68	5
1069	65	0
1070	0	74
1071	84	1
1072	1	65
1073	17	61
1074	53	0
1075	55	4
1076	60	0
1077	54	0
1078	62	0
1079	36	37
1080	60	3
1081	0	80
1082	1	87
1083	70	6
1084	0	82
1085	56	5
1086	1	74
1087	4	88
1088	57	0
1089	13	80
1090	0	84
1091	0	86
1092	0	85
1093	73	15
1094	0	84
1095	70	3
1096	4	88
1097	0	77
1098	0	72
1099	63	0
1100	62	0
1101	0	65
1102	47	0
1103	9	81
1104	64	0
1105	4	86
1106	60	11
1107	20	75
1108	5	82
1109	9	86
1110	58	1
1111	51	7
1112	63	3
1113	32	48
1114	67	0
1115	65	0
1116	72	0
1117	54	1
1118	0	96
1119	75	0
1120	53	7
1121	5	75
1122	1	83
1123	54	21
1124	3	76
1125	54	0
1126	58	1
1127	65	1
1128	4	79
1129	0	76
1130	7	81
1131	62	0
1132	5	70
1133	49	5
1134	7	81
1135	4	65
1136	57	4
1137	43	0
1138	0	78
1139	56	17
1140	45	0
1141	64	4
1142	73	0
1143	8	85
1144	66	0
1145	6	80
1146	14	74
1147	13	57
1148	66	4
1149	52	3
1150	66	3
1151	0	71
1152	0	73
1153	55	7
1154	54	0
1155	1	90
1156	0	81
1157	53	1
1158	46	0
1159	57	0
1160	1	62
1161	63	0
1162	77	1
1163	0	82
1164	56	1
1165	74	0
1166	0	75
1167	1	89
1168	62	2
1169	0	88
1170	7	81
1171	8	69
1172	56	0
1173	55	2
1174	52	8
1175	57	1
1176	0	70
1177	61	0
1178	64	0
1179	0	83
1180	6	69
1181	64	3
1182	0	77
1183	0	98
1184	52	0
1185	64	6
1186	0	90
1187	0	79
1188	0	84
1189	7	74
1190	47	4
1191	6	66
1192	56	5
1193	0	84
1194	48	15
1195	5	73
1196	52	14
1197	0	104
1198	60	7
1199	72	0
1200	18	70
1201	5	65
1202	0	84
1203	56	0
1204	1	73
1205	62	0
1206	68	0
1207	51	5
1208	67	1
1209	0	82
1210	58	6
1211	10	79
1212	63	1
1213	4	59
1214	0	72
1215	4	92
1216	72	3
1217	5	97
1218	0	85
1219	67	7
1220	68	3
1221	58	3
1222	4	68
1223	0	78
1224	48	26
1225	0	81
1226	54	0
1227	56	0
1228	0	73
1229	65	17
1230	55	2
1231	0	81
1232	2	87
1233	60	13
1234	1	88
1235	74	7
1236	64	8
1237	0	89
1238	0	89
1239	59	9
1240	65	2
1241	2	70
1242	24	50
1243	64	5
1244	0	78
1245	1	88
1246	58	0
1247	28	54
1248	26	56
1249	0	77
1250	48	3
1251	1	71
1252	61	2
1253	4	77
1254	6	87
1255	74	1
1256	52	0
1257	0	76
1258	66	10
1259	60	0
1260	63	0
1261	0	82
1262	61	1
1263	58	16
1264	62	0
1265	2	84
1266	68	1
1267	45	5
1268	51	0
1269	64	1
1270	0	72
1271	48	7
1272	57	1
1273	63	0
1274	0	79
1275	4	75
1276	39	29
1277	54	3
1278	49	2
1279	58	4
1280	56	0
1281	3	79
1282	20	65
1283	0	80
1284	3	69
1285	80	0
1286	62	0
1287	57	0
1288	1	95
1289	4	81
1290	60	0
1291	1	85
1292	58	0
1293	55	0
1294	63	4
1295	64	0
1296	0	88
1297	62	0
1298	9	77
1299	55	0
1300	61	6
1301	44	1
1302	54	7
1303	0	79
1304	77	11
1305	44	24
1306	50	0
1307	3	69
1308	54	3
1309	0	87
1310	5	86
1311	67	0
1312	9	65
1313	3	78
1314	56	3
1315	2	71
1316	0	71
1317	56	1
1318	3	83
1319	61	0
1320	0	76
1321	44	5
1322	2	92
1323	43	6
1324	2	81
1325	60	0
1326	58	0
1327	67	6
1328	79	1
1329	0	99
1330	0	75
1331	63	0
1332	56	0
1333	0	78
1334	5	69
1335	56	7
1336	62	8
1337	64	5
1338	0	82
1339	48	0
1340	44	0
1341	62	0
1342	1	83
1343	49	8
1344	0	69
1345	0	63
1346	54	0
1347	71	0
1348	60	1
1349	0	89
1350	0	66
1351	64	2
1352	61	9
1353	5	75
1354	69	5
1355	5	88
1356	0	84
1357	67	9
1358	63	10
1359	0	79
1360	4	80
1361	2	73
1362	25	54
1363	5	78
1364	61	0
1365	1	93
1366	56	0
1367	87	0
1368	6	74
1369	64	5
1370	54	9
1371	4	83
1372	48	18
1373	5	93
1374	71	0
1375	49	8
1376	0	77
1377	1	87
1378	0	70
1379	45	0
1380	57	3
1381	52	2
1382	82	0
1383	60	0
1384	0	76
1385	0	75
1386	0	88
1387	26	53
1388	59	5
1389	59	0
1390	53	6
1391	60	3
1392	43	2
1393	64	7
1394	0	76
1395	57	0
1396	53	2
1397	63	0
1398	3	54
1399	56	0
1400	1	68
1401	58	0
1402	0	86
1403	17	59
1404	57	5
1405	56	0
1406	54	0
1407	1	84
1408	50	11
1409	0	80
1410	84	2
1411	2	77
1412	25	36
1413	63	4
1414	9	74
1415	0	82
1416	3	74
1417	52	10
1418	54	0
1419	18	64
1420	62	0
1421	59	0
1422	48	19
1423	2	90
1424	2	76
1425	0	87
1426	0	74
1427	60	0
1428	3	79
1429	61	0
1430	65	0
1431	56	7
1432	57	2
1433	4	59
1434	61	15
1435	1	97
1436	64	2
1437	59	12
1438	24	42
1439	76	0
1440	0	84
1441	41	30
1442	62	0
1443	0	80
1444	27	54
1445	0	76
1446	0	91
1447	63	0
1448	0	70
1449	3	92
1450	0	73
1451	0	69
1452	58	0
1453	19	61
1454	1	98
1455	50	12
1456	60	1
1457	6	99
1458	58	0
1459	6	72
1460	0	78
1461	51	0
1462	0	82
1463	13	49
1464	8	80
1465	0	69
1466	5	86
1467	3	86
1468	75	1
1469	52	3
1470	57	1
1471	56	0
1472	58	1
1473	2	95
1474	47	0
1475	0	81
1476	64	0
1477	4	79
1478	0	74
1479	58	1
1480	51	5
1481	59	2
1482	0	88
1483	62	1
1484	9	72
1485	68	0
1486	57	2
1487	0	88
1488	4	72
1489	62	2
1490	69	0
1491	0	101
1492	0	87
1493	0	95
1494	0	83
1495	0	70
1496	53	9
1497	47	7
1498	45	20
1499	3	86
1500	0	76
1501	0	93
1502	50	6
1503	0	63
1504	0	89
1505	48	0
1506	4	74
1507	62	5
1508	9	68
1509	71	0
1510	60	7
1511	60	4
1512	63	5
1513	63	6
1514	61	15
1515	49	6
1516	68	0
1517	1	70
1518	0	78
1519	58	0
1520	69	0
1521	50	2
1522	71	0
1523	1	89
1524	68	0
1525	49	0
1526	4	88
1527	56	1
1528	54	1
1529	51	1
1530	0	74
1531	36	35
1532	0	77
1533	54	6
1534	65	4
1535	66	0
1536	3	78
1537	63	4
1538	9	73
1539	0	82
1540	5	79
1541	78	8
1542	51	1
1543	67	4
1544	0	74
1545	0	76
1546	27	59
1547	67	1
1548	66	5
1549	0	71
1550	58	9
1551	64	8
1552	58	2
1553	0	84
1554	58	3
1555	67	0
1556	66	4
1557	1	79
1558	59	0
1559	50	1
1560	50	9
1561	0	84
1562	58	0
1563	66	7
1564	0	66
1565	51	0
1566	63	11
1567	2	76
1568	51	2
1569	0	63
1570	0	80
1571	0	77
1572	69	8
1573	53	0
1574	1	75
1575	0	93
1576	48	9
1577	49	10
1578	48	0
1579	0	98
1580	0	80
1581	51	2
1582	5	73
1583	53	0
1584	0	84
1585	0	62
1586	62	2
1587	1	81
1588	52	17
1589	70	1
1590	43	5
1591	59	0
1592	59	9
1593	4	79
1594	2	81
1595	60	4
1596	0	78
1597	0	82
1598	52	0
1599	1	80
1600	0	65
1601	4	67
1602	55	6
1603	55	0
1604	61	2
1605	55	0
1606	0	87
1607	60	1
1608	0	82
1609	61	2
1610	0	73
1611	68	4
1612	0	85
1613	59	1
1614	44	0
1615	0	91
1616	54	0
1617	59	0
1618	5	99
1619	66	1
1620	0	70
1621	51	1
1622	65	11
1623	66	9
1624	66	0
1625	7	79
1626	70	0
1627	9	68
1628	54	1
1629	54	5
1630	67	2
1631	4	82
1632	71	7
1633	53	14
1634	59	4
1635	3	73
1636	2	74
1637	4	67
1638	61	21
1639	64	5
1640	10	82
1641	5	83
1642	60	1
1643	59	10
1644	0	78
1645	56	1
1646	54	2
1647	58	0
1648	59	7
1649	0	80
1650	6	83
1651	6	77
1652	0	80
1653	0	88
1654	0	70
1655	41	32
1656	0	79
1657	67	5
1658	1	74
1659	55	3
1660	58	4
1661	0	80
1662	0	75
1663	5	73
1664	61	0
1665	46	0
1666	0	73
1667	30	59
1668	6	84
1669	53	0
1670	54	1
1671	6	87
1672	3	74
1673	4	73
1674	3	83
1675	0	76
1676	2	89
1677	3	82
1678	0	81
1679	0	79
1680	0	59
1681	64	9
1682	60	1
1683	0	83
1684	77	0
1685	10	68
1686	1	99
1687	53	0
1688	2	90
1689	1	94
1690	1	87
1691	8	68
1692	63	2
1693	57	5
1694	0	84
1695	50	12
1696	67	4
1697	2	72
1698	2	73
1699	50	13
1700	2	69
1701	2	83
1702	57	0
1703	51	4
1704	1	72
1705	0	104
1706	56	24
1707	55	2
1708	63	0
1709	0	76
1710	63	7
1711	1	67
1712	0	77
1713	1	60
1714	0	73
1715	0	66
1716	63	0
1717	0	61
1718	0	82
1719	64	10
1720	61	1
1721	61	0
1722	45	0
1723	53	0
1724	3	96
1725	9	77
1726	0	77
1727	65	1
1728	5	63
1729	53	0
1730	0	72
1731	4	77
1732	6	86
1733	59	0
1734	54	3
1735	54	4
1736	2	80
1737	69	3
1738	54	2
1739	67	0
1740	62	2
1741	59	5
1742	57	10
1743	68	4
1744	0	67
1745	53	16
1746	55	0
1747	3	84
1748	48	7
1749	43	38
1750	3	86
1751	1	71
1752	63	1
1753	0	65
1754	0	80
1755	53	3
1756	56	0
1757	0	66
1758	59	0
1759	24	44
1760	67	0
1761	2	90
1762	63	0
1763	43	8
1764	54	7
1765	55	0
1766	0	69
1767	54	0
1768	56	4
1769	0	98
1770	3	78
1771	0	66
1772	7	71
1773	3	90
1774	63	0
1775	0	86
1776	63	8
1777	66	0
1778	57	0
1779	59	2
1780	67	1
1781	68	0
1782	68	5
1783	0	85
1784	55	5
1785	73	0
1786	63	0
1787	65	1
1788	63	4
1789	59	0
1790	0	81
1791	2	72
1792	54	3
1793	3	96
1794	61	1
1795	63	0
1796	50	0
1797	55	2
1798	66	5
1799	0	80
1800	48	8
1801	8	69
1802	0	85
1803	0	73
1804	3	90
1805	1	75
1806	0	80
1807	55	2
1808	2	83
1809	4	81
1810	0	77
1811	63	7
1812	0	75
1813	0	99
1814	63	0
1815	55	1
1816	1	87
1817	3	78
1818	1	76
1819	2	85
1820	1	79
1821	1	70
1822	53	1
1823	7	76
1824	66	0
1825	0	85
1826	0	74
1827	53	3
1828	55	0
1829	2	98
1830	47	3
1831	48	6
1832	0	70
1833	53	5
1834	0	69
1835	28	20
1836	46	0
1837	0	81
1838	0	70
1839	49	4
1840	67	1
1841	4	84
1842	0	73
1843	67	6
1844	66	0
1845	57	0
1846	0	80
1847	64	9
1848	65	0
1849	58	3
1850	0	85
1851	0	76
1852	0	72
1853	3	92
1854	65	8
1855	68	5
1856	57	2
1857	5	83
1858	56	0
1859	48	22
1860	44	4
1861	2	59
1862	57	0
1863	54	0
1864	15	65
1865	53	6
1866	59	14
1867	66	1
1868	51	8
1869	0	83
1870	62	6
1871	57	8
1872	42	18
1873	4	90
1874	54	2
1875	55	9
1876	0	73
1877	6	78
1878	0	92
1879	56	1
1880	60	8
1881	79	7
1882	14	93
1883	47	0
1884	64	0
1885	0	101
1886	67	5
1887	58	1
1888	18	73
1889	0	80
1890	6	70
1891	1	82
1892	0	77
1893	0	92
1894	64	0
1895	62	1
1896	0	94
1897	3	88
1898	65	5
1899	45	1
1900	66	2
1901	54	4
1902	55	5
1903	0	75
1904	70	3
1905	65	0
1906	52	3
1907	0	91
1908	5	87
1909	6	83
1910	0	63
1911	50	40
1912	51	6
1913	55	4
1914	3	81
1915	0	77
1916	3	73
1917	0	63
1918	60	13
1919	62	0
1920	3	75
1921	0	67
1922	0	85
1923	70	11
1924	0	89
1925	44	3
1926	63	0
1927	62	6
1928	64	1
1929	1	76
1930	2	82
1931	50	1
1932	0	83
1933	0	76
1934	57	0
1935	5	77
1936	4	75
1937	10	65
1938	0	70
1939	5	87
1940	68	2
1941	60	1
1942	54	0
1943	53	17
1944	0	79
1945	0	73
1946	60	10
1947	46	29
1948	2	100
1949	0	94
1950	61	3
1951	3	80
1952	3	69
1953	53	2
1954	47	1
1955	55	0
1956	12	59
1957	60	0
1958	0	72
1959	1	82
1960	56	15
1961	59	0
1962	51	14
1963	9	84
1964	5	82
1965	66	0
1966	66	0
1967	69	1
1968	0	68
1969	63	0
1970	61	1
1971	0	71
1972	57	1
1973	0	67
1974	58	7
1975	6	74
1976	0	74
1977	0	91
1978	4	76
1979	56	0
1980	27	46
1981	58	0
1982	51	4
1983	79	2
1984	0	91
1985	7	72
1986	43	0
1987	61	0
1988	0	71
1989	8	60
1990	60	10
1991	6	82
1992	61	0
1993	9	68
1994	57	4
1995	0	82
1996	61	3
1997	23	39
1998	44	14
1999	64	9
[truncated: 8,001 more rows]
