# Supplementary material for: Generalized method of moments for estimating parameters of stochastic reaction networks
Source: BMC Syst Biol. 2016 Oct 21;10:98. doi: 10.1186/s12918-016-0342-8 (PMC5073941; doi:10.1186/s12918-016-0342-8)
Supplement: Additional file 2 — Matlab code and data. This file contains the Matlab codes and samples which were used to produce the results. (GZ 9349 kb) [file 12918_2016_342_MOESM2_ESM.gz › Data/Exclusive Switch/samples/1/t003.csv]

trajectory	P1	P2
1	2	107
2	2	138
3	75	0
4	93	0
5	5	104
6	8	93
7	23	78
8	97	3
9	79	1
10	70	5
11	93	5
12	0	110
13	0	104
14	1	115
15	2	106
16	66	5
17	90	2
18	8	124
19	3	125
20	75	2
21	77	2
22	0	108
23	0	96
24	0	102
25	12	92
26	3	110
27	70	14
28	87	6
29	88	5
30	83	3
31	81	8
32	5	94
33	82	1
34	78	3
35	73	8
36	79	2
37	66	0
38	0	105
39	0	92
40	31	57
41	90	5
42	74	0
43	90	0
44	3	103
45	5	87
46	0	118
47	0	123
48	75	1
49	56	22
50	72	0
51	0	107
52	78	1
53	3	108
54	89	3
55	101	0
56	82	0
57	90	0
58	79	2
59	0	112
60	79	4
61	0	110
62	74	7
63	71	0
64	60	0
65	88	10
66	0	114
67	61	19
68	72	1
69	69	0
70	84	7
71	24	68
72	0	103
73	0	94
74	0	113
75	75	7
76	6	91
77	73	0
78	86	6
79	0	100
80	0	111
81	78	0
82	73	4
83	0	116
84	2	94
85	81	0
86	72	6
87	87	4
88	78	0
89	24	57
90	100	0
91	0	108
92	0	124
93	2	115
94	85	1
95	3	99
96	79	0
97	0	105
98	0	93
99	76	1
100	3	110
101	0	105
102	62	7
103	77	2
104	2	83
105	1	112
106	0	109
107	73	2
108	0	101
109	4	110
110	5	110
111	2	97
112	2	97
113	91	0
114	61	0
115	6	116
116	91	8
117	68	1
118	92	2
119	70	0
120	0	107
121	3	116
122	78	10
123	92	5
124	81	5
125	100	0
126	73	0
127	78	0
128	0	114
129	0	106
130	1	100
131	0	149
132	80	2
133	85	2
134	3	123
135	81	7
136	0	104
137	77	2
138	6	129
139	2	113
140	91	3
141	88	0
142	2	107
143	76	8
144	66	5
145	0	92
146	30	66
147	5	95
148	0	106
149	72	0
150	0	112
151	0	109
152	0	102
153	54	54
154	102	0
155	65	0
156	83	0
157	83	4
158	76	3
159	52	34
160	0	117
161	0	101
162	0	119
163	71	1
164	81	1
165	0	107
166	73	2
167	2	107
168	79	7
169	75	2
170	78	2
171	19	102
172	0	99
173	5	120
174	0	107
175	85	13
176	72	0
177	2	120
178	73	4
179	0	115
180	84	0
181	0	108
182	70	0
183	2	103
184	3	133
185	9	88
186	76	2
187	1	122
188	0	119
189	84	0
190	0	100
191	76	0
192	2	87
193	76	0
194	95	1
195	71	2
196	81	0
197	0	107
198	65	0
199	0	102
200	2	120
201	0	100
202	81	2
203	1	103
204	71	0
205	98	4
206	51	6
207	1	115
208	6	107
209	90	0
210	0	122
211	79	2
212	24	54
213	0	93
214	0	103
215	2	112
216	82	1
217	0	109
218	90	0
219	0	80
220	6	111
221	2	111
222	4	111
223	66	0
224	80	1
225	0	109
226	41	59
227	62	0
228	6	104
229	90	0
230	83	0
231	10	84
232	2	114
233	2	106
234	4	118
235	79	2
236	68	5
237	80	1
238	68	0
239	73	0
240	3	92
241	0	94
242	0	115
243	0	122
244	2	93
245	0	107
246	79	2
247	75	2
248	80	6
249	70	4
250	65	28
251	78	0
252	87	1
253	1	126
254	66	1
255	37	60
256	1	93
257	90	1
258	2	83
259	0	116
260	0	126
261	4	105
262	1	98
263	77	0
264	88	5
265	92	4
266	5	115
267	1	112
268	3	99
269	66	14
270	93	4
271	0	105
272	79	4
273	66	2
274	81	3
275	0	98
276	1	94
277	89	6
278	91	7
279	0	95
280	2	107
281	87	0
282	0	115
283	85	0
284	85	0
285	67	0
286	0	115
287	63	29
288	1	112
289	67	28
290	79	1
291	73	3
292	4	99
293	83	0
294	0	111
295	0	113
296	76	0
297	64	0
298	0	121
299	0	107
300	0	100
301	0	108
302	85	4
303	92	7
304	3	110
305	69	0
306	83	1
307	0	97
308	3	111
309	11	91
310	104	3
311	81	1
312	0	111
313	0	115
314	89	2
315	69	0
316	72	0
317	83	10
318	71	4
319	94	5
320	2	93
321	80	1
322	1	103
323	77	1
324	2	108
325	91	1
326	80	0
327	66	5
328	2	102
329	74	0
330	0	118
331	1	117
332	2	95
333	76	1
334	86	4
335	89	3
336	0	107
337	79	2
338	76	0
339	80	7
340	78	2
341	93	1
342	0	111
343	4	111
344	0	110
345	84	1
346	88	4
347	73	7
348	86	0
349	7	115
350	0	95
351	4	111
352	7	119
353	0	106
354	86	5
355	2	107
356	1	100
357	82	5
358	71	13
359	86	2
360	0	117
361	61	5
362	77	3
363	7	97
364	0	108
365	92	1
366	80	1
367	0	114
368	0	98
369	77	1
370	2	120
371	83	1
372	62	18
373	5	101
374	78	0
375	3	89
376	7	109
377	4	89
378	0	121
379	97	3
380	94	5
381	89	1
382	1	90
383	96	0
384	83	0
385	78	0
386	89	0
387	0	101
388	0	110
389	77	1
390	81	0
391	70	1
392	100	4
393	61	4
394	3	106
395	0	128
396	4	112
397	0	95
398	85	0
399	0	103
400	72	0
401	4	101
402	0	118
403	2	109
404	78	0
405	1	103
406	69	1
407	0	100
408	3	96
409	0	80
410	4	95
411	2	109
412	80	0
413	76	0
414	82	1
415	86	3
416	84	18
417	0	103
418	0	115
419	5	93
420	2	97
421	82	0
422	1	102
423	0	112
424	26	70
425	83	2
426	0	115
427	87	13
428	1	114
429	0	112
430	11	112
431	3	124
432	77	9
433	87	1
434	74	0
435	1	119
436	0	99
437	4	116
438	0	131
439	97	6
440	66	7
441	67	0
442	1	113
443	83	0
444	83	0
445	78	2
446	75	0
447	0	105
448	0	110
449	4	93
450	62	26
451	80	0
452	0	119
453	78	2
454	76	0
455	72	13
456	85	0
457	79	22
458	0	103
459	2	112
460	2	95
461	82	0
462	84	2
463	55	0
464	5	103
465	8	119
466	85	1
467	19	90
468	0	95
469	91	2
470	0	111
471	71	0
472	85	3
473	81	4
474	0	109
475	74	0
476	80	0
477	0	111
478	87	4
479	2	100
480	74	0
481	82	6
482	4	92
483	1	107
484	0	115
485	78	6
486	2	98
487	24	92
488	5	107
489	69	1
490	90	7
491	0	88
492	84	1
493	69	0
494	85	0
495	96	0
496	81	11
497	75	5
498	72	11
499	91	0
500	0	106
501	83	5
502	23	70
503	1	110
504	6	100
505	74	0
506	74	4
507	6	98
508	0	129
509	92	5
510	92	0
511	6	80
512	69	0
513	0	89
514	80	0
515	89	0
516	80	5
517	69	0
518	0	102
519	81	3
520	0	88
521	87	11
522	0	105
523	2	92
524	66	20
525	8	99
526	80	4
527	1	104
528	77	1
529	80	0
530	87	3
531	65	0
532	81	12
533	83	0
534	70	2
535	88	0
536	78	5
537	55	55
538	8	97
539	3	111
540	97	4
541	73	0
542	8	102
543	85	2
544	5	107
545	0	101
546	81	2
547	82	1
548	58	29
549	6	100
550	13	97
551	3	111
552	62	2
553	73	0
554	1	116
555	1	136
556	76	2
557	3	108
558	2	96
559	74	0
560	3	105
561	0	115
562	74	0
563	95	2
564	0	134
565	0	103
566	73	0
567	94	1
568	64	14
569	6	115
570	2	114
571	0	96
572	1	105
573	1	92
574	73	0
575	0	99
576	76	2
577	71	4
578	92	2
579	3	101
580	73	4
581	0	111
582	76	0
583	76	0
584	79	3
585	79	0
586	4	105
587	77	2
588	75	1
589	71	0
590	3	119
591	0	97
592	94	0
593	0	101
594	3	108
595	1	109
596	0	118
597	2	114
598	15	106
599	0	99
600	2	98
601	76	0
602	80	2
603	63	0
604	78	0
605	2	120
606	85	1
607	9	105
608	0	105
609	0	105
610	103	0
611	0	99
612	0	93
613	6	114
614	0	89
615	0	114
616	3	109
617	93	0
618	0	107
619	0	117
620	2	104
621	3	120
622	8	96
623	81	0
624	83	7
625	86	1
626	0	124
627	79	0
628	59	4
629	94	2
630	87	4
631	69	0
632	0	101
633	75	0
634	0	99
635	79	3
636	86	0
637	1	108
638	14	114
639	0	100
640	58	18
641	1	109
642	0	102
643	90	1
644	0	112
645	90	0
646	8	107
647	6	112
648	65	5
649	79	3
650	0	105
651	0	114
652	6	110
653	69	4
654	86	1
655	0	99
656	0	112
657	79	2
658	8	116
659	0	110
660	63	0
661	3	89
662	71	10
663	3	103
664	0	110
665	72	5
666	86	0
667	0	111
668	82	8
669	1	109
670	1	111
671	1	125
672	97	0
673	70	0
674	1	105
675	0	92
676	65	3
677	0	110
678	1	101
679	80	0
680	62	13
681	76	3
682	0	103
683	54	2
684	15	104
685	59	5
686	0	115
687	78	6
688	86	0
689	85	0
690	67	0
691	12	86
692	1	113
693	31	104
694	73	4
695	0	107
696	3	123
697	0	131
698	84	5
699	11	93
700	1	98
701	73	4
702	63	0
703	0	117
704	0	100
705	1	104
706	66	8
707	4	114
708	72	2
709	70	0
710	5	111
711	2	113
712	83	1
713	1	121
714	78	0
715	77	7
716	0	110
717	68	0
718	68	0
719	77	1
720	3	117
721	67	4
722	6	128
723	3	108
724	3	104
725	73	6
726	71	5
727	79	4
728	84	2
729	4	90
730	89	0
731	86	0
732	0	91
733	99	11
734	3	118
735	53	42
736	64	5
737	1	119
738	79	0
739	7	96
740	1	97
741	3	103
742	0	96
743	1	100
744	86	0
745	0	106
746	2	129
747	1	103
748	0	116
749	0	104
750	71	0
751	84	2
752	1	112
753	1	94
754	5	112
755	3	108
756	0	105
757	94	0
758	0	113
759	86	11
760	4	119
761	1	120
762	42	58
763	0	88
764	88	0
765	79	6
766	75	14
767	0	114
768	92	0
769	85	2
770	81	13
771	73	7
772	0	95
773	2	111
774	67	6
775	0	107
776	82	1
777	88	0
778	81	0
779	27	96
780	0	111
781	0	103
782	51	36
783	0	101
784	75	0
785	93	2
786	79	0
787	1	100
788	0	106
789	5	114
790	89	0
791	94	6
792	0	105
793	74	1
794	76	0
795	76	0
796	9	106
797	0	112
798	78	3
799	2	102
800	0	95
801	7	111
802	82	2
803	1	103
804	75	4
805	0	109
806	85	0
807	0	91
808	74	5
809	82	3
810	75	9
811	3	120
812	11	106
813	77	7
814	0	121
815	0	99
816	71	3
817	79	6
818	96	0
819	77	16
820	5	112
821	7	122
822	1	102
823	80	0
824	81	0
825	3	82
826	0	98
827	65	6
828	5	106
829	84	1
830	0	105
831	0	103
832	0	83
833	0	103
834	77	0
835	88	7
836	5	121
837	0	80
838	75	0
839	68	2
840	25	77
841	72	4
842	0	111
843	83	2
844	0	97
845	0	95
846	64	4
847	0	105
848	86	0
849	88	5
850	61	3
851	7	123
852	0	104
853	81	5
854	0	114
855	70	2
856	4	104
857	1	96
858	0	94
859	77	15
860	69	23
861	2	113
862	5	97
863	74	0
864	1	113
865	0	87
866	0	114
867	64	1
868	71	4
869	68	11
870	68	30
871	83	5
872	76	4
873	0	85
874	82	7
875	85	0
876	0	95
877	87	2
878	79	2
879	0	126
880	83	0
881	83	4
882	87	0
883	0	123
884	68	0
885	89	1
886	89	0
887	68	4
888	0	110
889	81	1
890	73	3
891	1	110
892	72	0
893	0	102
894	2	104
895	0	88
896	69	12
897	81	0
898	88	3
899	63	2
900	0	107
901	75	4
902	0	98
903	2	103
904	2	118
905	81	0
906	4	102
907	0	105
908	69	2
909	3	108
910	83	7
911	94	0
912	83	3
913	74	0
914	72	22
915	1	81
916	0	105
917	76	0
918	0	121
919	75	0
920	63	15
921	77	1
922	82	10
923	0	103
924	1	98
925	83	1
926	86	0
927	0	100
928	83	0
929	85	1
930	75	0
931	1	113
932	5	91
933	88	4
934	87	2
935	85	6
936	1	111
937	0	106
938	0	107
939	0	111
940	0	115
941	81	10
942	2	114
943	0	119
944	82	7
945	74	4
946	67	0
947	0	112
948	0	109
949	2	107
950	32	85
951	21	98
952	3	109
953	8	106
954	6	99
955	0	118
956	75	0
957	0	125
958	0	104
959	0	110
960	105	5
961	92	6
962	69	0
963	77	0
964	5	101
965	2	104
966	0	105
967	84	4
968	0	107
969	0	104
970	1	93
971	89	9
972	0	106
973	2	108
974	49	42
975	74	0
976	76	0
977	85	2
978	43	57
979	2	103
980	66	26
981	82	1
982	3	96
983	80	3
984	83	5
985	4	130
986	82	1
987	0	123
988	0	102
989	81	2
990	0	117
991	7	113
992	76	1
993	84	1
994	0	96
995	79	5
996	1	108
997	88	1
998	100	0
999	81	0
1000	73	4
1001	10	92
1002	9	119
1003	5	117
1004	0	98
1005	77	0
1006	0	99
1007	77	0
1008	0	118
1009	88	2
1010	6	95
1011	79	0
1012	0	85
1013	90	0
1014	91	1
1015	3	102
1016	1	107
1017	5	108
1018	2	99
1019	78	1
1020	0	114
1021	81	3
1022	0	104
1023	3	124
1024	0	104
1025	86	0
1026	0	89
1027	68	34
1028	4	107
1029	1	101
1030	82	6
1031	0	91
1032	3	112
1033	0	97
1034	95	0
1035	81	9
1036	2	114
1037	84	6
1038	80	1
1039	80	2
1040	100	5
1041	93	0
1042	74	0
1043	89	7
1044	94	2
1045	1	100
1046	75	0
1047	75	0
1048	10	94
1049	33	66
1050	80	1
1051	3	109
1052	64	2
1053	76	2
1054	89	0
1055	29	83
1056	1	98
1057	28	70
1058	0	108
1059	75	0
1060	2	113
1061	92	5
1062	13	59
1063	73	9
1064	82	5
1065	0	101
1066	71	5
1067	0	100
1068	60	38
1069	1	102
1070	79	1
1071	2	114
1072	65	0
1073	79	6
1074	68	4
1075	0	121
1076	8	106
1077	82	0
1078	0	113
1079	1	98
1080	79	3
1081	51	16
1082	73	3
1083	79	3
1084	4	101
1085	69	0
1086	79	4
1087	26	82
1088	52	42
1089	1	112
1090	85	2
1091	74	3
1092	91	0
1093	92	0
1094	2	122
1095	2	93
1096	6	97
1097	85	1
1098	100	0
1099	66	1
1100	3	117
1101	0	104
1102	66	3
1103	0	104
1104	5	112
1105	74	2
1106	73	1
1107	2	105
1108	86	0
1109	0	89
1110	9	116
1111	3	114
1112	1	110
1113	1	96
1114	4	108
1115	8	93
1116	2	98
1117	87	0
1118	94	3
1119	68	0
1120	0	108
1121	99	0
1122	84	0
1123	70	7
1124	75	3
1125	76	0
1126	0	121
1127	83	0
1128	73	0
1129	82	3
1130	70	1
1131	81	2
1132	79	0
1133	1	120
1134	0	99
1135	74	7
1136	2	122
1137	83	0
1138	87	1
1139	0	96
1140	74	3
1141	7	114
1142	94	5
1143	82	2
1144	3	100
1145	0	112
1146	71	6
1147	0	119
1148	1	105
1149	70	3
1150	0	102
1151	4	112
1152	0	99
1153	0	121
1154	83	7
1155	44	53
1156	73	1
1157	93	4
1158	0	96
1159	0	109
1160	90	2
1161	1	107
1162	0	108
1163	2	113
1164	79	0
1165	77	0
1166	82	0
1167	79	4
1168	0	107
1169	97	0
1170	81	1
1171	2	94
1172	3	99
1173	6	83
1174	93	2
1175	0	105
1176	9	105
1177	3	107
1178	84	2
1179	1	118
1180	90	1
1181	0	106
1182	69	2
1183	3	99
1184	91	4
1185	8	115
1186	2	105
1187	1	121
1188	85	0
1189	75	0
1190	74	11
1191	3	115
1192	54	53
1193	10	88
1194	5	100
1195	65	5
1196	86	4
1197	67	0
1198	2	125
1199	0	106
1200	0	101
1201	6	92
1202	87	0
1203	30	67
1204	73	6
1205	83	2
1206	0	109
1207	82	3
1208	83	6
1209	3	100
1210	75	11
1211	76	9
1212	3	94
1213	79	2
1214	78	0
1215	2	130
1216	87	5
1217	78	8
1218	3	124
1219	0	106
1220	79	0
1221	77	12
1222	2	104
1223	77	1
1224	5	111
1225	4	120
1226	1	95
1227	85	1
1228	69	1
1229	0	108
1230	83	3
1231	3	98
1232	0	105
1233	1	110
1234	1	89
1235	80	9
1236	0	110
1237	0	118
1238	5	118
1239	59	29
1240	13	97
1241	3	102
1242	4	99
1243	0	95
1244	2	106
1245	92	1
1246	18	89
1247	80	0
1248	5	99
1249	40	58
1250	25	68
1251	72	3
1252	61	33
1253	65	14
1254	74	6
1255	74	0
1256	86	0
1257	89	1
1258	5	91
1259	1	98
1260	1	107
1261	1	123
1262	77	0
1263	88	2
1264	3	113
1265	81	0
1266	0	95
1267	1	110
1268	0	105
1269	79	3
1270	78	1
1271	0	103
1272	85	5
1273	85	4
1274	70	26
1275	66	5
1276	0	107
1277	83	1
1278	68	4
1279	2	102
1280	78	6
1281	77	0
1282	88	4
1283	34	61
1284	82	0
1285	87	1
1286	74	4
1287	76	10
1288	83	2
1289	81	0
1290	9	104
1291	65	0
1292	70	0
1293	78	1
1294	0	109
1295	65	14
1296	81	0
1297	0	107
1298	69	2
1299	0	95
1300	83	1
1301	0	116
1302	73	6
1303	31	58
1304	0	116
1305	83	5
1306	5	111
1307	78	4
1308	79	0
1309	81	5
1310	70	4
1311	4	96
1312	80	8
1313	73	0
1314	0	103
1315	73	0
1316	0	104
1317	2	97
1318	65	9
1319	91	1
1320	71	2
1321	0	113
1322	64	3
1323	73	5
1324	78	4
1325	5	119
1326	37	45
1327	63	3
1328	74	0
1329	0	119
1330	75	0
1331	0	108
1332	0	114
1333	2	99
1334	3	118
1335	0	109
1336	0	95
1337	0	108
1338	1	110
1339	2	135
1340	8	107
1341	0	113
1342	73	0
1343	57	8
1344	2	119
1345	67	1
1346	75	3
1347	74	3
1348	6	113
1349	3	105
1350	84	3
1351	90	11
1352	2	99
1353	1	102
1354	0	111
1355	98	0
1356	16	88
1357	6	108
1358	79	0
1359	2	121
1360	5	100
1361	2	106
1362	5	100
1363	0	103
1364	77	0
1365	82	7
1366	40	54
1367	1	98
1368	22	70
1369	81	0
1370	1	112
1371	79	2
1372	77	0
1373	2	84
1374	94	0
1375	2	102
1376	78	1
1377	73	7
1378	70	0
1379	95	11
1380	82	2
1381	79	2
1382	6	111
1383	0	96
1384	1	110
1385	63	6
1386	0	91
1387	0	114
1388	0	103
1389	86	0
1390	97	1
1391	2	101
1392	75	9
1393	69	0
1394	92	0
1395	3	96
1396	64	2
1397	0	121
1398	93	5
1399	6	103
1400	80	8
1401	0	113
1402	4	107
1403	1	117
1404	76	6
1405	0	98
1406	6	87
1407	72	2
1408	1	109
1409	3	92
1410	85	1
1411	5	123
1412	2	101
1413	87	25
1414	0	100
1415	1	98
1416	5	118
1417	81	23
1418	13	112
1419	98	0
1420	0	113
1421	75	8
1422	5	125
1423	65	7
1424	81	1
1425	88	0
1426	0	119
1427	0	120
1428	1	110
1429	2	108
1430	85	0
1431	92	5
1432	72	3
1433	0	114
1434	92	0
1435	0	109
1436	81	9
1437	74	0
1438	3	99
1439	82	0
1440	78	2
1441	1	111
1442	0	124
1443	9	110
1444	3	115
1445	0	113
1446	0	109
1447	80	6
1448	71	0
1449	81	0
1450	94	0
1451	70	4
1452	81	0
1453	88	1
1454	0	101
1455	1	111
1456	0	105
1457	2	108
1458	67	2
1459	92	3
1460	0	116
1461	1	109
1462	4	105
1463	0	96
1464	78	0
1465	0	89
1466	76	0
1467	0	114
1468	92	3
1469	75	2
1470	0	120
1471	74	6
1472	62	5
1473	80	0
1474	2	120
1475	1	98
1476	75	5
1477	88	0
1478	3	96
1479	0	100
1480	64	0
1481	81	8
1482	103	0
1483	78	2
1484	2	108
1485	74	9
1486	83	0
1487	76	6
1488	0	93
1489	88	0
1490	102	3
1491	4	108
1492	69	1
1493	87	1
1494	80	0
1495	90	5
1496	81	1
1497	5	91
1498	75	0
1499	64	1
1500	81	0
1501	95	9
1502	1	99
1503	79	3
1504	85	1
1505	79	6
1506	0	115
1507	86	0
1508	80	0
1509	68	16
1510	68	0
1511	93	0
1512	76	0
1513	7	103
1514	88	5
1515	0	110
1516	9	92
1517	0	112
1518	84	2
1519	81	6
1520	79	1
1521	71	0
1522	0	107
1523	0	105
1524	2	98
1525	95	1
1526	62	4
1527	0	110
1528	76	0
1529	84	8
1530	1	94
1531	0	101
1532	92	7
1533	0	85
1534	4	105
1535	76	0
1536	70	4
1537	77	1
1538	0	120
1539	91	0
1540	84	1
1541	76	14
1542	4	113
1543	74	0
1544	75	2
1545	19	90
1546	76	1
1547	75	0
1548	68	0
1549	3	101
1550	92	1
1551	0	104
1552	46	40
1553	56	26
1554	96	0
1555	0	83
1556	5	126
1557	75	5
1558	72	8
1559	0	106
1560	62	34
1561	67	18
1562	76	0
1563	85	0
1564	3	96
1565	76	0
1566	0	115
1567	83	1
1568	0	117
1569	63	14
1570	99	2
1571	65	0
1572	3	104
1573	85	0
1574	2	133
1575	81	0
1576	64	6
1577	0	102
1578	2	94
1579	75	1
1580	0	102
1581	54	32
1582	0	108
1583	88	0
1584	70	4
1585	74	0
1586	69	0
1587	0	103
1588	86	7
1589	88	3
1590	2	106
1591	87	7
1592	3	106
1593	90	3
1594	76	3
1595	73	0
1596	8	94
1597	1	112
1598	105	6
1599	0	104
1600	0	116
1601	0	96
1602	89	2
1603	13	90
1604	0	104
1605	74	4
1606	76	4
1607	73	37
1608	0	93
1609	0	88
1610	4	83
1611	0	102
1612	0	122
1613	3	102
1614	77	0
1615	0	118
1616	90	9
1617	0	96
1618	0	103
1619	74	0
1620	0	100
1621	79	3
1622	0	114
1623	80	0
1624	44	67
1625	83	0
1626	0	109
1627	97	0
1628	77	4
1629	82	0
1630	4	113
1631	0	114
1632	4	110
1633	67	2
1634	85	0
1635	81	10
1636	1	111
1637	66	3
1638	98	9
1639	1	106
1640	99	2
1641	3	106
1642	75	6
1643	0	92
1644	64	2
1645	71	0
1646	87	1
1647	87	7
1648	0	107
1649	68	0
1650	82	6
1651	80	16
1652	88	5
1653	0	87
1654	77	0
1655	72	11
1656	81	3
1657	7	93
1658	0	118
1659	79	4
1660	87	4
1661	1	102
1662	77	2
1663	1	103
1664	0	110
1665	67	8
1666	4	87
1667	77	5
1668	5	115
1669	91	0
1670	67	6
1671	68	0
1672	69	7
1673	0	103
1674	84	0
1675	89	0
1676	68	1
1677	70	7
1678	79	0
1679	74	5
1680	0	111
1681	76	4
1682	3	95
1683	0	98
1684	103	0
1685	2	109
1686	70	0
1687	2	108
1688	88	4
1689	0	95
1690	82	1
1691	73	0
1692	76	5
1693	85	6
1694	100	1
1695	0	116
1696	65	5
1697	77	0
1698	6	104
1699	0	90
1700	2	125
1701	1	99
1702	0	110
1703	86	2
1704	1	110
1705	0	107
1706	3	119
1707	68	0
1708	0	99
1709	92	0
1710	4	106
1711	77	14
1712	1	104
1713	100	7
1714	83	1
1715	0	94
1716	6	108
1717	98	2
1718	0	113
1719	7	107
1720	84	0
1721	77	1
1722	0	107
1723	99	0
1724	86	5
1725	0	125
1726	1	103
1727	94	2
1728	3	116
1729	2	101
1730	73	1
1731	62	0
1732	2	118
1733	58	31
1734	105	0
1735	64	0
1736	3	126
1737	0	115
1738	1	107
1739	4	96
1740	0	116
1741	71	0
1742	97	3
1743	2	124
1744	73	0
1745	79	8
1746	1	106
1747	0	98
1748	65	24
1749	82	1
1750	0	114
1751	82	1
1752	77	4
1753	74	3
1754	1	112
1755	7	101
1756	79	0
1757	2	102
1758	88	0
1759	0	136
1760	64	0
1761	1	97
1762	53	33
1763	3	118
1764	4	110
1765	0	115
1766	81	1
1767	73	3
1768	76	3
1769	6	112
1770	95	1
1771	72	1
1772	0	104
1773	83	0
1774	2	115
1775	68	0
1776	81	1
1777	79	0
1778	1	112
1779	3	102
1780	76	1
1781	84	6
1782	0	102
1783	26	82
1784	76	0
1785	0	111
1786	1	107
1787	96	0
1788	85	0
1789	69	0
1790	3	83
1791	93	5
1792	84	2
1793	86	0
1794	79	1
1795	0	98
1796	82	8
1797	69	20
1798	67	4
1799	91	2
1800	91	1
1801	78	4
1802	79	1
1803	0	98
1804	71	5
1805	93	0
1806	84	2
1807	79	4
1808	1	101
1809	1	121
1810	0	102
1811	0	98
1812	0	99
1813	2	97
1814	86	0
1815	95	0
1816	4	98
1817	0	94
1818	63	0
1819	45	63
1820	81	2
1821	0	98
1822	95	3
1823	0	107
1824	78	1
1825	60	26
1826	70	11
1827	68	30
1828	88	0
1829	83	0
1830	2	90
1831	0	107
1832	82	17
1833	2	110
1834	68	9
1835	77	0
1836	76	0
1837	83	2
1838	0	87
1839	19	84
1840	72	6
1841	0	112
1842	0	100
1843	2	103
1844	21	99
1845	84	1
1846	0	119
1847	2	108
1848	83	0
1849	0	110
1850	67	0
1851	21	78
1852	71	2
1853	1	99
1854	0	82
1855	4	112
1856	80	0
1857	77	7
1858	69	0
1859	93	4
1860	20	86
1861	73	2
1862	0	115
1863	73	2
1864	3	85
1865	84	10
1866	1	114
1867	0	91
1868	0	98
1869	79	0
1870	0	96
1871	38	73
1872	76	5
1873	2	121
1874	0	95
1875	59	4
1876	2	101
1877	88	0
1878	72	0
1879	80	2
1880	81	5
1881	72	6
1882	81	0
1883	91	1
1884	5	119
1885	0	107
1886	76	0
1887	8	95
1888	84	5
1889	0	110
1890	0	94
1891	75	3
1892	0	110
1893	81	0
1894	1	136
1895	76	0
1896	0	104
1897	69	4
1898	0	108
1899	80	0
1900	72	9
1901	67	1
1902	89	0
1903	96	1
1904	68	0
1905	74	4
1906	7	102
1907	2	109
1908	4	97
1909	81	0
1910	6	135
1911	72	0
1912	77	1
1913	93	7
1914	1	104
1915	0	105
1916	76	1
1917	0	99
1918	1	93
1919	0	95
1920	71	5
1921	7	95
1922	78	6
1923	4	101
1924	89	1
1925	95	0
1926	86	3
1927	4	107
1928	87	0
1929	72	1
1930	72	17
1931	10	86
1932	4	120
1933	21	73
1934	0	92
1935	78	0
1936	0	104
1937	0	97
1938	0	120
1939	68	2
1940	81	0
1941	10	104
1942	0	110
1943	9	122
1944	2	98
1945	98	6
1946	0	102
1947	0	109
1948	81	2
1949	70	6
1950	0	108
1951	1	97
1952	75	3
1953	0	95
1954	2	84
1955	86	9
1956	70	4
1957	1	106
1958	5	98
1959	80	0
1960	60	2
1961	2	95
1962	81	1
1963	85	1
1964	70	7
1965	1	110
1966	0	105
1967	71	2
1968	0	111
1969	72	2
1970	56	9
1971	2	95
1972	0	102
1973	0	112
1974	89	4
1975	6	100
1976	83	4
1977	1	101
1978	2	108
1979	82	0
1980	80	2
1981	81	1
1982	85	0
1983	89	2
1984	0	84
1985	12	102
1986	80	0
1987	86	5
1988	7	94
1989	6	99
1990	75	2
1991	98	7
1992	3	105
1993	71	2
1994	88	2
1995	89	0
1996	86	3
1997	60	2
1998	65	0
1999	67	2
[truncated: 8,001 more rows]
