# Supplementary material for: Generalized method of moments for estimating parameters of stochastic reaction networks
Source: BMC Syst Biol. 2016 Oct 21;10:98. doi: 10.1186/s12918-016-0342-8 (PMC5073941; doi:10.1186/s12918-016-0342-8)
Supplement: Additional file 2 — Matlab code and data. This file contains the Matlab codes and samples which were used to produce the results. (GZ 9349 kb) [file 12918_2016_342_MOESM2_ESM.gz › Data/Exclusive Switch/samples/18/t004.csv]

trajectory	P1	P2
1	4	123
2	0	110
3	101	0
4	89	1
5	5	135
6	1	108
7	116	2
8	95	5
9	96	0
10	100	2
11	84	8
12	84	0
13	5	122
14	94	0
15	0	110
16	73	24
17	0	143
18	6	131
19	0	129
20	102	0
21	98	0
22	95	2
23	88	0
24	1	128
25	1	121
26	93	1
27	0	129
28	84	0
29	0	136
30	5	127
31	104	0
32	83	2
33	99	2
34	93	0
35	86	0
36	3	121
37	101	0
38	102	6
39	88	0
40	4	125
41	77	6
42	105	5
43	78	0
44	99	6
45	103	0
46	94	2
47	1	128
48	0	145
49	92	1
50	7	135
51	78	2
52	3	129
53	0	140
54	88	3
55	96	0
56	77	1
57	0	110
58	0	139
59	106	2
60	1	127
61	0	137
62	1	133
63	117	2
64	50	67
65	1	132
66	0	125
67	82	2
68	0	114
69	0	118
70	1	153
71	82	2
72	92	2
73	3	126
74	102	6
75	0	125
76	34	78
77	2	131
78	97	0
79	124	2
80	110	0
81	3	115
82	96	0
83	85	0
84	92	2
85	0	162
86	0	115
87	0	132
88	1	137
89	2	105
90	89	0
91	90	17
92	102	6
93	5	112
94	107	1
95	3	119
96	1	119
97	16	109
98	1	124
99	4	143
100	31	93
101	94	1
102	4	132
103	102	4
104	4	115
105	107	0
106	5	118
107	1	152
108	86	3
109	2	110
110	95	2
111	0	120
112	1	115
113	1	132
114	97	0
115	80	2
116	17	104
117	0	141
118	96	1
119	77	30
120	93	5
121	0	133
122	103	6
123	75	5
124	82	0
125	5	136
126	0	128
127	1	122
128	85	1
129	2	114
130	103	7
131	83	3
132	111	1
133	1	112
134	0	133
135	4	136
136	98	0
137	87	0
138	0	122
139	101	3
140	1	131
141	106	9
142	19	108
143	62	64
144	0	153
145	85	6
146	1	114
147	1	114
148	0	122
149	100	0
150	1	114
151	3	120
152	23	95
153	93	0
154	96	0
155	96	5
156	82	2
157	102	0
158	1	129
159	1	126
160	0	112
161	92	1
162	1	121
163	97	3
164	118	3
165	3	129
166	95	1
167	2	129
168	92	0
169	94	2
170	102	2
171	82	41
172	106	0
173	2	111
174	1	129
175	5	123
176	86	0
177	79	1
178	25	98
179	3	134
180	89	0
181	80	2
182	98	2
183	92	3
184	2	120
185	3	131
186	0	120
187	4	122
188	1	161
189	121	0
190	104	2
191	120	4
192	99	0
193	97	7
194	1	114
195	5	121
196	77	3
197	77	4
198	89	2
199	90	5
200	106	1
201	109	5
202	97	5
203	111	1
204	5	126
205	0	145
206	78	2
207	0	143
208	0	123
209	1	123
210	5	123
211	95	1
212	2	112
213	112	0
214	91	0
215	7	106
216	82	1
217	3	112
218	102	1
219	91	0
220	1	143
221	0	132
222	2	124
223	1	131
224	82	0
225	2	98
226	2	121
227	0	119
228	106	5
229	94	2
230	101	5
231	1	131
232	100	0
233	88	9
234	49	48
235	54	77
236	0	129
237	3	125
238	1	126
239	0	122
240	89	0
241	75	58
242	0	116
243	99	1
244	0	132
245	100	2
246	110	4
247	0	137
248	89	0
249	101	0
250	95	3
251	4	122
252	94	3
253	90	0
254	0	133
255	106	2
256	99	0
257	92	5
258	99	2
259	96	5
260	16	113
261	0	127
262	96	14
263	95	5
264	0	101
265	2	126
266	80	1
267	119	5
268	83	3
269	98	0
270	91	4
271	105	0
272	96	0
273	0	115
274	100	2
275	9	101
276	88	8
277	87	2
278	97	0
279	88	0
280	1	125
281	0	117
282	0	130
283	100	0
284	0	125
285	0	120
286	107	5
287	0	134
288	69	36
289	3	124
290	8	125
291	83	1
292	105	0
293	2	107
294	80	4
295	73	0
296	2	126
297	93	2
298	84	17
299	0	129
300	105	7
301	94	0
302	0	124
303	2	116
304	0	117
305	100	1
306	1	123
307	2	146
308	86	0
309	1	112
310	77	0
311	4	118
312	0	122
313	0	112
314	49	60
315	100	1
316	100	3
317	0	119
318	0	132
319	92	1
320	66	36
321	88	5
322	91	0
323	87	5
324	0	126
325	100	8
326	89	0
327	95	6
328	0	126
329	4	142
330	102	0
331	2	116
332	103	0
333	103	6
334	100	0
335	102	2
336	91	0
337	1	144
338	108	5
339	88	2
340	2	119
341	52	57
342	4	110
343	0	132
344	90	9
345	0	130
346	107	0
347	95	4
348	111	0
349	79	7
350	103	3
351	104	7
352	0	110
353	3	119
354	105	0
355	74	1
356	93	0
357	0	127
358	4	120
359	0	124
360	0	123
361	1	130
362	93	5
363	1	112
364	94	2
365	96	4
366	93	6
367	1	133
368	4	123
369	91	0
370	88	0
371	5	128
372	49	72
373	88	0
374	83	4
375	0	131
376	87	0
377	86	9
378	60	44
379	1	122
380	96	15
381	82	0
382	98	1
383	92	0
384	98	0
385	94	5
386	2	131
387	88	3
388	3	142
389	91	0
390	1	110
391	88	0
392	5	135
393	1	139
394	97	2
395	82	5
396	0	117
397	0	120
398	0	129
399	8	139
400	3	129
401	86	2
402	107	2
403	0	116
404	99	2
405	101	0
406	0	121
407	0	135
408	0	105
409	103	3
410	2	122
411	107	0
412	2	146
413	92	8
414	1	117
415	105	4
416	0	116
417	0	126
418	97	5
419	95	0
420	78	2
421	0	137
422	103	2
423	96	5
424	1	135
425	92	6
426	3	129
427	100	4
428	65	2
429	101	3
430	76	4
431	91	1
432	3	128
433	0	134
434	96	0
435	1	126
436	76	0
437	6	141
438	99	8
439	3	128
440	112	5
441	1	131
442	0	127
443	4	118
444	2	133
445	84	1
446	91	0
447	93	8
448	4	136
449	93	37
450	2	130
451	4	127
452	89	7
453	0	140
454	101	10
455	89	2
456	2	121
457	91	1
458	1	117
459	93	0
460	106	2
461	0	120
462	79	3
463	97	3
464	101	0
465	86	0
466	79	0
467	2	117
468	118	2
469	98	2
470	1	121
471	1	133
472	4	126
473	98	1
474	99	2
475	100	0
476	0	142
477	1	97
478	112	0
479	99	2
480	101	0
481	95	4
482	115	4
483	69	58
484	95	0
485	0	123
486	1	124
487	1	114
488	0	143
489	106	2
490	1	129
491	0	106
492	0	134
493	0	126
494	92	0
495	87	1
496	87	1
497	103	4
498	2	117
499	0	125
500	92	3
501	80	29
502	0	139
503	104	2
504	96	12
505	92	3
506	0	130
507	3	120
508	0	137
509	91	1
510	101	0
511	4	125
512	0	132
513	3	146
514	2	134
515	1	148
516	2	122
517	95	0
518	103	2
519	81	15
520	1	125
521	94	0
522	97	3
523	2	122
524	85	0
525	92	0
526	87	0
527	99	0
528	91	0
529	82	0
530	93	8
531	91	7
532	100	1
533	80	28
534	53	56
535	89	0
536	2	148
537	1	128
538	94	0
539	105	1
540	96	2
541	91	0
542	3	140
543	0	147
544	91	3
545	0	139
546	1	150
547	0	124
548	0	127
549	99	6
550	94	0
551	107	0
552	2	137
553	19	103
554	6	129
555	91	0
556	86	3
557	0	154
558	98	0
559	5	146
560	2	127
561	92	4
562	82	4
563	105	0
564	0	143
565	50	41
566	1	126
567	14	139
568	95	0
569	3	135
570	0	135
571	0	120
572	1	125
573	0	123
574	80	0
575	78	0
576	92	2
577	95	0
578	91	2
579	0	129
580	99	1
581	98	4
582	0	109
583	93	2
584	1	117
585	0	145
586	1	148
587	96	1
588	2	107
589	97	0
590	87	0
591	3	142
592	106	4
593	88	0
594	97	0
595	103	0
596	94	0
597	0	117
598	104	0
599	101	0
600	5	112
601	92	0
602	4	114
603	1	124
604	112	0
605	0	124
606	104	0
607	86	3
608	90	0
609	106	1
610	105	1
611	0	116
612	3	144
613	2	123
614	53	41
615	0	139
616	0	127
617	94	6
618	0	116
619	88	0
620	1	115
621	2	124
622	85	5
623	76	1
624	0	124
625	26	104
626	101	1
627	86	0
628	93	3
629	106	1
630	105	2
631	0	128
632	2	137
633	100	0
634	85	0
635	90	5
636	1	135
637	4	109
638	16	105
639	96	11
640	1	130
641	1	126
642	0	131
643	96	0
644	92	0
645	2	121
646	2	145
647	1	148
648	106	7
649	86	3
650	0	120
651	1	134
652	47	60
653	5	127
654	99	9
655	1	136
656	91	1
657	2	116
658	0	116
659	88	3
660	0	126
661	85	1
662	96	3
663	85	2
664	94	4
665	30	79
666	0	114
667	96	2
668	83	6
669	90	3
670	3	124
671	1	138
672	90	0
673	82	3
674	94	0
675	4	137
676	89	4
677	44	61
678	74	28
679	114	4
680	80	6
681	0	128
682	90	0
683	96	0
684	92	0
685	93	0
686	98	0
687	0	124
688	3	132
689	93	3
690	64	22
691	88	9
692	1	138
693	0	104
694	1	138
695	0	125
696	0	121
697	1	127
698	107	0
699	0	110
700	92	6
701	0	118
702	99	10
703	90	14
704	2	111
705	4	117
706	91	12
707	104	1
708	108	4
709	106	0
710	0	112
711	81	5
712	28	101
713	97	3
714	10	124
715	3	118
716	111	2
717	49	52
718	94	3
719	88	1
720	90	7
721	2	129
722	1	122
723	85	2
724	105	3
725	123	2
726	0	143
727	0	125
728	97	3
729	98	1
730	77	3
731	69	47
732	101	6
733	2	122
734	0	137
735	13	129
736	5	128
737	4	133
738	93	0
739	1	147
740	96	2
741	72	14
742	99	2
743	68	2
744	77	8
745	102	1
746	0	120
747	0	115
748	0	127
749	108	0
750	94	0
751	0	135
752	116	4
753	0	125
754	6	111
755	0	131
756	2	118
757	89	1
758	0	129
759	115	0
760	85	0
761	1	135
762	85	0
763	4	124
764	95	5
765	99	0
766	101	7
767	5	118
768	8	129
769	108	3
770	4	131
771	104	0
772	2	123
773	0	142
774	87	4
775	91	0
776	113	1
777	102	2
778	102	3
779	105	1
780	101	0
781	95	1
782	4	104
783	100	3
784	1	129
785	97	1
786	97	0
787	99	22
788	0	122
789	1	128
790	92	1
791	94	2
792	2	132
793	96	4
794	13	119
795	84	4
796	102	1
797	95	3
798	94	0
799	90	0
800	100	3
801	84	5
802	0	111
803	4	121
804	99	1
805	93	5
806	2	98
807	3	141
808	104	3
809	0	122
810	71	3
811	0	124
812	2	122
813	0	117
814	97	4
815	115	16
816	2	147
817	101	0
818	1	105
819	3	131
820	85	0
821	75	27
822	103	3
823	97	3
824	2	133
825	0	124
826	96	2
827	97	5
828	8	131
829	112	0
830	102	0
831	0	141
832	70	4
833	92	7
834	93	0
835	3	107
836	3	116
837	91	0
838	5	147
839	0	131
840	62	32
841	97	4
842	71	2
843	84	0
844	0	103
845	83	2
846	97	2
847	105	1
848	100	0
849	93	0
850	0	138
851	70	31
852	79	0
853	84	9
854	0	131
855	1	136
856	37	106
857	108	1
858	35	85
859	97	0
860	0	116
861	7	133
862	19	123
863	87	0
864	85	1
865	0	130
866	0	120
867	86	0
868	101	0
869	94	2
870	0	128
871	84	0
872	88	1
873	88	1
874	104	1
875	92	0
876	111	0
877	0	123
878	92	0
879	0	119
880	81	7
881	89	11
882	1	127
883	3	120
884	85	6
885	96	1
886	0	123
887	5	127
888	93	21
889	3	151
890	89	0
891	0	114
892	2	143
893	5	111
894	1	123
895	39	93
896	97	1
897	88	1
898	102	2
899	79	24
900	95	2
901	4	131
902	97	0
903	0	96
904	102	5
905	81	11
906	82	1
907	109	3
908	91	2
909	0	109
910	100	0
911	26	89
912	91	0
913	90	2
914	105	0
915	85	1
916	101	2
917	102	0
918	81	0
919	97	0
920	4	122
921	79	24
922	100	0
923	0	134
924	73	39
925	117	0
926	94	9
927	1	136
928	95	0
929	2	138
930	0	110
931	0	128
932	124	3
933	103	1
934	75	7
935	101	4
936	95	3
937	92	2
938	0	104
939	107	6
940	90	0
941	98	1
942	97	0
943	94	0
944	83	2
945	73	4
946	1	132
947	91	5
948	3	105
949	100	4
950	0	98
951	0	140
952	97	0
953	90	0
954	4	116
955	109	0
956	94	3
957	0	130
958	94	4
959	1	135
960	11	128
961	115	2
962	0	113
963	102	0
964	4	136
965	119	0
966	96	4
967	99	0
968	0	135
969	96	1
970	0	136
971	0	139
972	70	44
973	103	0
974	105	12
975	0	114
976	0	120
977	94	3
978	0	116
979	3	132
980	2	111
981	85	6
982	105	2
983	86	0
984	0	143
985	83	1
986	9	118
987	83	36
988	97	0
989	1	127
990	0	143
991	0	128
992	87	7
993	94	1
994	0	138
995	85	2
996	105	3
997	5	114
998	92	2
999	96	0
1000	98	3
1001	3	122
1002	94	2
1003	91	0
1004	84	2
1005	108	1
1006	0	125
1007	103	1
1008	92	0
1009	105	3
1010	94	5
1011	93	14
1012	1	119
1013	101	0
1014	1	128
1015	98	0
1016	104	0
1017	5	136
1018	1	130
1019	109	1
1020	4	113
1021	0	122
1022	0	123
1023	84	18
1024	0	142
1025	5	121
1026	84	1
1027	27	97
1028	0	125
1029	102	6
1030	0	121
1031	127	3
1032	0	146
1033	107	7
1034	101	3
1035	90	0
1036	0	104
1037	91	2
1038	4	132
1039	82	6
1040	93	0
1041	5	136
1042	83	5
1043	0	112
1044	104	7
1045	0	105
1046	84	0
1047	104	5
1048	103	2
1049	108	1
1050	1	124
1051	0	119
1052	0	124
1053	95	0
1054	0	120
1055	99	3
1056	0	141
1057	86	1
1058	2	139
1059	88	0
1060	0	136
1061	96	6
1062	95	0
1063	83	0
1064	2	86
1065	90	0
1066	94	6
1067	91	0
1068	108	1
1069	97	2
1070	103	3
1071	0	156
1072	51	56
1073	94	0
1074	91	1
1075	1	151
1076	92	6
1077	106	5
1078	0	129
1079	78	1
1080	2	133
1081	1	126
1082	1	132
1083	0	120
1084	91	0
1085	60	55
1086	1	122
1087	0	112
1088	86	3
1089	13	100
1090	0	137
1091	93	4
1092	81	3
1093	71	34
1094	99	0
1095	0	131
1096	0	136
1097	0	121
1098	94	3
1099	58	47
1100	100	0
1101	1	130
1102	6	119
1103	121	2
1104	86	1
1105	0	133
1106	83	4
1107	2	139
1108	86	0
1109	91	0
1110	1	119
1111	106	0
1112	0	121
1113	99	0
1114	97	0
1115	83	8
1116	0	138
1117	1	136
1118	7	112
1119	5	151
1120	102	0
1121	78	8
1122	107	1
1123	102	2
1124	90	2
1125	3	128
1126	4	141
1127	94	4
1128	0	143
1129	2	116
1130	101	2
1131	3	152
1132	100	2
1133	0	137
1134	3	131
1135	0	115
1136	100	1
1137	77	5
1138	5	132
1139	0	124
1140	87	0
1141	2	112
1142	95	1
1143	96	0
1144	102	2
1145	86	0
1146	2	112
1147	3	151
1148	89	4
1149	106	5
1150	93	2
1151	1	132
1152	0	126
1153	89	4
1154	0	124
1155	97	0
1156	3	126
1157	0	154
1158	82	36
1159	2	105
1160	91	0
1161	0	126
1162	92	3
1163	84	0
1164	71	3
1165	0	115
1166	99	0
1167	104	5
1168	6	111
1169	69	30
1170	95	2
1171	7	135
1172	67	52
1173	97	0
1174	2	128
1175	2	144
1176	3	146
1177	100	2
1178	0	110
1179	0	124
1180	95	7
1181	2	120
1182	2	142
1183	4	124
1184	99	0
1185	0	129
1186	114	0
1187	103	0
1188	97	0
1189	104	3
1190	104	3
1191	0	112
1192	7	135
1193	0	137
1194	101	0
1195	87	0
1196	86	4
1197	0	126
1198	90	3
1199	2	123
1200	70	46
1201	94	1
1202	113	2
1203	93	0
1204	99	1
1205	100	1
1206	105	1
1207	2	122
1208	73	45
1209	105	1
1210	77	3
1211	16	109
1212	96	0
1213	0	115
1214	78	0
1215	86	0
1216	94	2
1217	0	126
1218	1	139
1219	9	114
1220	0	131
1221	95	0
1222	83	22
1223	4	120
1224	90	0
1225	0	117
1226	94	0
1227	4	117
1228	85	0
1229	3	120
1230	2	138
1231	0	132
1232	85	4
1233	0	109
1234	80	0
1235	91	3
1236	0	121
1237	75	6
1238	0	133
1239	99	3
1240	5	108
1241	106	4
1242	2	129
1243	76	3
1244	97	2
1245	0	131
1246	95	0
1247	2	118
1248	99	1
1249	86	0
1250	1	130
1251	1	139
1252	0	125
1253	98	1
1254	98	3
1255	94	6
1256	85	0
1257	93	1
1258	1	127
1259	94	0
1260	108	0
1261	3	129
1262	103	0
1263	2	120
1264	104	4
1265	1	127
1266	87	4
1267	103	6
1268	119	5
1269	0	139
1270	0	131
1271	83	4
1272	2	118
1273	2	128
1274	113	2
1275	101	0
1276	80	0
1277	1	124
1278	90	0
1279	94	1
1280	92	2
1281	0	152
1282	0	129
1283	1	126
1284	85	0
1285	104	3
1286	93	5
1287	111	1
1288	101	0
1289	0	112
1290	5	117
1291	116	2
1292	0	137
1293	4	117
1294	1	116
1295	3	123
1296	92	6
1297	0	135
1298	93	5
1299	0	122
1300	84	0
1301	3	153
1302	94	4
1303	0	150
1304	96	0
1305	95	5
1306	93	5
1307	0	132
1308	91	0
1309	101	2
1310	1	137
1311	98	0
1312	0	128
1313	0	134
1314	80	27
1315	98	0
1316	0	132
1317	0	121
1318	0	128
1319	0	111
1320	113	0
1321	91	1
1322	2	133
1323	87	0
1324	88	0
1325	90	2
1326	104	2
1327	3	144
1328	98	7
1329	86	3
1330	1	146
1331	3	132
1332	71	4
1333	2	119
1334	95	0
1335	106	0
1336	0	125
1337	1	125
1338	4	135
1339	89	5
1340	0	115
1341	4	126
1342	97	3
1343	1	124
1344	6	121
1345	0	126
1346	92	0
1347	84	0
1348	92	0
1349	102	1
1350	93	0
1351	1	128
1352	100	4
1353	88	0
1354	81	4
1355	95	14
1356	96	0
1357	94	2
1358	95	2
1359	109	1
1360	0	133
1361	0	114
1362	92	1
1363	0	117
1364	89	2
1365	0	151
1366	105	1
1367	2	122
1368	0	141
1369	108	3
1370	0	143
1371	95	2
1372	0	133
1373	1	132
1374	0	136
1375	82	3
1376	81	0
1377	94	0
1378	0	130
1379	94	4
1380	97	1
1381	112	0
1382	88	4
1383	102	6
1384	106	5
1385	1	115
1386	96	3
1387	1	128
1388	4	127
1389	95	0
1390	3	118
1391	88	0
1392	86	15
1393	5	122
1394	79	7
1395	0	144
1396	107	0
1397	1	139
1398	92	0
1399	0	116
1400	5	140
1401	0	120
1402	96	6
1403	91	5
1404	0	119
1405	84	3
1406	108	2
1407	0	140
1408	1	136
1409	93	0
1410	110	0
1411	0	121
1412	100	3
1413	97	0
1414	93	3
1415	2	140
1416	0	119
1417	0	106
1418	106	0
1419	92	2
1420	1	142
1421	3	117
1422	79	1
1423	0	140
1424	1	128
1425	89	2
1426	3	150
1427	50	38
1428	81	5
1429	94	6
1430	91	0
1431	104	1
1432	83	3
1433	4	134
1434	92	0
1435	97	0
1436	1	128
1437	111	0
1438	2	114
1439	2	118
1440	8	125
1441	0	116
1442	0	131
1443	123	1
1444	1	140
1445	0	123
1446	36	89
1447	46	86
1448	1	126
1449	100	0
1450	2	118
1451	0	110
1452	83	4
1453	0	127
1454	84	9
1455	97	1
1456	2	127
1457	0	126
1458	106	0
1459	0	137
1460	84	5
1461	3	119
1462	97	2
1463	2	120
1464	0	123
1465	104	0
1466	1	117
1467	2	132
1468	98	4
1469	89	0
1470	104	1
1471	92	1
1472	5	105
1473	1	124
1474	1	119
1475	75	33
1476	99	0
1477	107	0
1478	88	0
1479	94	0
1480	3	112
1481	1	110
1482	113	0
1483	113	3
1484	101	0
1485	2	116
1486	76	6
1487	2	125
1488	91	0
1489	5	117
1490	103	0
1491	0	138
1492	3	128
1493	82	1
1494	0	125
1495	1	116
1496	1	112
1497	91	3
1498	0	131
1499	90	7
1500	13	103
1501	88	4
1502	0	118
1503	0	141
1504	41	94
1505	94	3
1506	4	122
1507	0	127
1508	90	0
1509	100	5
1510	90	2
1511	90	1
1512	4	138
1513	0	132
1514	0	133
1515	95	2
1516	0	123
1517	100	0
1518	0	114
1519	102	0
1520	7	140
1521	0	141
1522	0	113
1523	1	135
1524	4	132
1525	93	1
1526	95	4
1527	0	129
1528	89	1
1529	85	20
1530	0	118
1531	104	3
1532	97	2
1533	0	134
1534	97	1
1535	93	0
1536	1	110
1537	100	3
1538	89	0
1539	93	2
1540	84	0
1541	3	120
1542	1	115
1543	83	0
1544	98	1
1545	0	139
1546	83	2
1547	87	7
1548	3	121
1549	99	2
1550	1	146
1551	88	5
1552	91	0
1553	88	5
1554	1	129
1555	0	131
1556	2	121
1557	73	32
1558	1	134
1559	107	0
1560	94	2
1561	87	2
1562	89	2
1563	111	0
1564	107	0
1565	99	1
1566	2	122
1567	0	122
1568	107	9
1569	87	4
1570	92	1
1571	0	101
1572	99	0
1573	104	0
1574	102	1
1575	0	119
1576	98	2
1577	98	1
1578	5	138
1579	4	127
1580	0	129
1581	5	126
1582	0	122
1583	0	121
1584	1	111
1585	0	138
1586	106	2
1587	94	0
1588	4	130
1589	0	148
1590	97	0
1591	94	18
1592	1	136
1593	106	1
1594	107	4
1595	86	3
1596	90	0
1597	105	0
1598	100	1
1599	86	7
1600	103	3
1601	1	113
1602	32	103
1603	105	0
1604	113	2
1605	4	120
1606	0	119
1607	77	0
1608	75	1
1609	3	109
1610	30	85
1611	101	5
1612	0	119
1613	94	1
1614	94	2
1615	0	117
1616	0	137
1617	90	0
1618	104	0
1619	97	0
1620	1	137
1621	2	149
1622	89	0
1623	0	118
1624	1	112
1625	61	61
1626	85	5
1627	0	123
1628	117	5
1629	2	113
1630	1	129
1631	49	46
1632	84	1
1633	94	4
1634	3	132
1635	86	2
1636	65	48
1637	87	0
1638	88	2
1639	7	120
1640	35	73
1641	8	121
1642	4	108
1643	122	1
1644	91	0
1645	3	107
1646	96	0
1647	0	118
1648	94	0
1649	94	0
1650	103	6
1651	88	3
1652	81	8
1653	81	7
1654	117	0
1655	4	119
1656	92	1
1657	100	4
1658	0	115
1659	1	127
1660	87	2
1661	0	136
1662	95	0
1663	98	1
1664	110	2
1665	1	147
1666	89	1
1667	4	107
1668	95	1
1669	1	163
1670	84	0
1671	92	3
1672	0	127
1673	93	10
1674	2	119
1675	1	134
1676	107	0
1677	106	0
1678	111	1
1679	0	139
1680	6	126
1681	0	143
1682	104	7
1683	105	1
1684	101	0
1685	116	0
1686	1	105
1687	9	138
1688	95	9
1689	91	0
1690	79	17
1691	0	115
1692	0	133
1693	1	128
1694	101	1
1695	83	0
1696	97	0
1697	1	132
1698	3	110
1699	1	134
1700	98	1
1701	93	5
1702	0	118
1703	0	139
1704	88	1
1705	88	8
1706	0	155
1707	103	5
1708	98	0
1709	76	47
1710	2	122
1711	0	117
1712	2	151
1713	80	0
1714	92	2
1715	0	128
1716	3	130
1717	102	0
1718	4	140
1719	92	0
1720	106	0
1721	90	0
1722	0	135
1723	0	153
1724	0	115
1725	111	1
1726	0	123
1727	4	134
1728	92	4
1729	3	125
1730	94	3
1731	93	3
1732	48	81
1733	99	0
1734	99	0
1735	99	1
1736	100	1
1737	0	135
1738	112	0
1739	71	1
1740	89	5
1741	87	3
1742	29	75
1743	83	0
1744	89	0
1745	90	0
1746	1	146
1747	93	4
1748	102	2
1749	105	3
1750	90	0
1751	5	138
1752	76	0
1753	86	10
1754	99	2
1755	97	6
1756	82	5
1757	94	3
1758	3	138
1759	84	3
1760	66	47
1761	4	152
1762	86	1
1763	102	0
1764	101	9
1765	78	0
1766	88	3
1767	92	5
1768	0	140
1769	0	113
1770	2	143
1771	13	120
1772	84	0
1773	103	0
1774	0	141
1775	2	118
1776	85	2
1777	83	5
1778	103	10
1779	88	2
1780	7	104
1781	1	144
1782	85	4
1783	1	143
1784	96	18
1785	95	3
1786	89	0
1787	1	121
1788	86	2
1789	3	113
1790	109	6
1791	2	122
1792	100	1
1793	104	2
1794	3	136
1795	3	128
1796	1	143
1797	3	128
1798	0	154
1799	99	0
1800	100	0
1801	102	3
1802	90	1
1803	78	0
1804	104	4
1805	100	3
1806	1	126
1807	95	2
1808	4	124
1809	0	119
1810	85	0
1811	2	117
1812	100	1
1813	5	135
1814	101	1
1815	108	2
1816	2	121
1817	62	33
1818	106	6
1819	90	2
1820	94	1
1821	36	83
1822	0	126
1823	86	5
1824	0	118
1825	0	125
1826	90	0
1827	2	133
1828	0	129
1829	0	125
1830	86	0
1831	99	3
1832	52	67
1833	98	0
1834	89	0
1835	5	140
1836	89	1
1837	86	0
1838	0	134
1839	106	5
1840	95	3
1841	2	133
1842	2	125
1843	106	1
1844	85	4
1845	98	0
1846	87	3
1847	96	0
1848	2	112
1849	111	0
1850	0	137
1851	0	113
1852	0	122
1853	1	125
1854	1	130
1855	82	2
1856	91	0
1857	74	0
1858	0	121
1859	84	11
1860	88	9
1861	87	0
1862	1	137
1863	85	0
1864	4	113
1865	0	119
1866	0	116
1867	86	1
1868	1	115
1869	0	116
1870	103	0
1871	0	122
1872	96	3
1873	98	0
1874	1	141
1875	95	9
1876	84	4
1877	26	110
1878	86	0
1879	0	111
1880	108	2
1881	1	120
1882	67	28
1883	2	110
1884	17	106
1885	94	0
1886	96	0
1887	36	67
1888	2	113
1889	108	0
1890	0	99
1891	2	113
1892	2	124
1893	105	1
1894	3	115
1895	87	1
1896	2	124
1897	4	125
1898	0	142
1899	3	132
1900	0	134
1901	94	14
1902	112	2
1903	6	120
1904	96	6
1905	1	121
1906	0	114
1907	93	6
1908	43	52
1909	89	1
1910	5	122
1911	104	5
1912	0	143
1913	98	10
1914	92	2
1915	19	97
1916	84	7
1917	105	3
1918	1	128
1919	82	0
1920	72	3
1921	106	0
1922	90	0
1923	2	117
1924	88	0
1925	7	132
1926	91	5
1927	3	127
1928	62	54
1929	101	0
1930	1	128
1931	2	114
1932	4	139
1933	110	11
1934	98	0
1935	1	127
1936	121	0
1937	99	1
1938	2	135
1939	89	7
1940	106	14
1941	98	0
1942	104	0
1943	0	114
1944	78	13
1945	95	6
1946	111	0
1947	4	118
1948	0	129
1949	4	156
1950	85	14
1951	104	2
1952	89	0
1953	117	0
1954	94	10
1955	97	1
1956	0	123
1957	0	130
1958	89	2
1959	101	7
1960	0	109
1961	0	111
1962	2	123
1963	88	4
1964	86	5
1965	91	0
1966	104	0
1967	94	0
1968	90	3
1969	93	0
1970	1	131
1971	0	128
1972	87	1
1973	4	106
1974	0	129
1975	1	106
1976	115	0
1977	2	114
1978	0	140
1979	81	3
1980	0	124
1981	104	0
1982	75	0
1983	78	0
1984	4	122
1985	5	138
1986	90	2
1987	103	3
1988	92	0
1989	113	5
1990	110	0
1991	0	123
1992	5	114
1993	98	1
1994	1	121
1995	105	2
1996	13	104
1997	108	3
1998	101	1
1999	0	124
[truncated: 8,001 more rows]
