# Supplementary material for: Generalized method of moments for estimating parameters of stochastic reaction networks
Source: BMC Syst Biol. 2016 Oct 21;10:98. doi: 10.1186/s12918-016-0342-8 (PMC5073941; doi:10.1186/s12918-016-0342-8)
Supplement: Additional file 2 — Matlab code and data. This file contains the Matlab codes and samples which were used to produce the results. (GZ 9349 kb) [file 12918_2016_342_MOESM2_ESM.gz › Data/Exclusive Switch/samples/22/t001.csv]

trajectory	P1	P2
1	8	44
2	38	4
3	29	14
4	0	47
5	41	0
6	40	4
7	30	4
8	39	10
9	21	24
10	0	49
11	37	7
12	1	51
13	9	42
14	38	9
15	37	3
16	38	4
17	23	6
18	0	51
19	0	43
20	40	0
21	4	41
22	39	0
23	31	11
24	2	47
25	3	51
26	4	52
27	0	38
28	0	54
29	0	53
30	30	4
31	41	5
32	40	5
33	33	15
34	39	0
35	23	0
36	4	34
37	27	11
38	0	37
39	39	0
40	39	0
41	29	0
42	38	4
43	4	46
44	27	15
45	0	41
46	28	9
47	0	51
48	0	43
49	38	5
50	0	49
51	3	45
52	30	0
53	0	40
54	30	7
55	26	10
56	0	60
57	0	42
58	29	0
59	14	46
60	34	3
61	0	48
62	5	44
63	0	48
64	0	49
65	0	63
66	0	51
67	0	39
68	8	41
69	6	39
70	2	36
71	1	42
72	40	0
73	37	0
74	20	22
75	0	50
76	0	49
77	3	53
78	34	0
79	28	1
80	1	44
81	4	42
82	21	18
83	0	32
84	0	43
85	31	6
86	45	0
87	45	5
88	30	0
89	0	44
90	29	2
91	31	14
92	4	47
93	8	47
94	0	46
95	0	44
96	4	41
97	3	42
98	0	42
99	32	19
100	32	0
101	0	41
102	0	40
103	0	58
104	0	36
105	2	45
106	8	50
107	0	34
108	40	0
109	34	0
110	0	48
111	29	0
112	7	38
113	0	45
114	0	39
115	37	2
116	1	37
117	0	42
118	38	7
119	34	5
120	37	0
121	7	51
122	42	0
123	30	0
124	13	31
125	3	44
126	34	14
127	36	0
128	29	7
129	0	43
130	43	11
131	6	43
132	5	43
133	1	40
134	27	0
135	0	31
136	0	44
137	0	38
138	26	10
139	18	47
140	0	43
141	31	0
142	37	0
143	31	0
144	28	22
145	1	53
146	27	10
147	0	47
148	1	41
149	7	33
150	11	21
151	0	34
152	5	51
153	35	0
154	38	9
155	1	54
156	32	12
157	7	38
158	38	0
159	37	0
160	3	42
161	36	0
162	19	4
163	0	54
164	6	32
165	7	48
166	7	40
167	0	44
168	0	33
169	0	50
170	0	33
171	0	44
172	35	0
173	0	41
174	6	36
175	5	51
176	0	42
177	46	0
178	5	46
179	31	0
180	36	13
181	35	11
182	0	44
183	0	51
184	0	45
185	34	7
186	23	1
187	40	4
188	30	2
189	35	6
190	30	0
191	0	30
192	12	44
193	37	0
194	30	0
195	35	7
196	32	7
197	34	0
198	0	50
199	1	57
200	0	51
201	28	0
202	36	0
203	43	9
204	16	35
205	5	49
206	9	36
207	10	45
208	0	50
209	24	11
210	33	0
211	31	13
212	36	0
213	35	0
214	3	50
215	0	40
216	25	1
217	0	43
218	47	0
219	0	51
220	0	39
221	46	0
222	4	45
223	0	44
224	8	45
225	5	45
226	39	0
227	35	0
228	0	51
229	42	5
230	0	43
231	13	29
232	35	0
233	38	0
234	4	43
235	37	0
236	0	39
237	40	0
238	27	0
239	37	4
240	32	5
241	0	33
242	26	3
243	33	1
244	24	1
245	0	59
246	25	6
247	32	0
248	35	0
249	0	45
250	3	52
251	0	46
252	3	44
253	3	45
254	29	0
255	33	0
256	0	46
257	20	13
258	3	51
259	37	0
260	32	0
261	35	0
262	0	42
263	0	34
264	0	48
265	4	47
266	9	31
267	0	48
268	34	0
269	2	37
270	0	45
271	27	0
272	6	45
273	0	32
274	23	1
275	0	36
276	43	14
277	0	43
278	12	49
279	32	4
280	20	21
281	45	0
282	4	40
283	1	47
284	0	48
285	27	0
286	10	41
287	0	48
288	0	50
289	3	46
290	4	49
291	0	43
292	37	0
293	30	1
294	34	0
295	0	49
296	39	0
297	34	0
298	31	7
299	0	46
300	37	0
301	0	50
302	40	0
303	44	0
304	30	4
305	0	44
306	0	53
307	0	41
308	39	11
309	9	50
310	31	0
311	0	49
312	31	0
313	0	42
314	5	58
315	34	2
316	30	0
317	0	48
318	21	0
319	0	41
320	0	32
321	0	41
322	40	0
323	3	40
324	27	5
325	27	0
326	6	59
327	0	46
328	35	4
329	0	50
330	25	0
331	37	0
332	6	35
333	31	0
334	36	0
335	32	0
336	10	55
337	3	55
338	35	0
339	0	39
340	28	0
341	7	56
342	25	4
343	4	32
344	0	38
345	2	52
346	0	28
347	29	0
348	0	53
349	0	51
350	1	40
351	31	2
352	0	44
353	24	8
354	20	12
355	3	41
356	37	0
357	2	44
358	0	47
359	1	36
360	34	0
361	39	7
362	0	44
363	34	4
364	22	2
365	37	0
366	0	27
367	3	48
368	4	41
369	34	6
370	0	34
371	28	14
372	0	49
373	27	14
374	0	57
375	33	0
376	35	0
377	26	6
378	27	7
379	4	44
380	0	35
381	37	0
382	0	37
383	3	40
384	0	44
385	32	0
386	32	4
387	33	0
388	35	3
389	3	38
390	37	0
391	46	8
392	4	45
393	40	0
394	39	7
395	36	7
396	0	43
397	0	45
398	0	38
399	0	36
400	10	41
401	32	11
402	30	0
403	10	48
404	35	0
405	0	55
406	24	0
407	4	44
408	35	0
409	36	0
410	25	0
411	2	59
412	0	43
413	26	8
414	30	12
415	41	0
416	27	4
417	0	38
418	10	46
419	39	0
420	38	0
421	0	50
422	0	49
423	0	51
424	32	8
425	8	52
426	27	0
427	18	34
428	6	42
429	40	7
430	0	48
431	0	46
432	38	14
433	26	0
434	4	54
435	12	34
436	40	0
437	29	0
438	0	49
439	30	0
440	45	0
441	35	0
442	35	10
443	0	44
444	4	49
445	0	44
446	1	42
447	0	32
448	1	51
449	0	38
450	6	50
451	5	42
452	0	47
453	0	48
454	6	52
455	40	0
456	0	53
457	0	42
458	30	0
459	35	0
460	0	40
461	0	43
462	3	41
463	27	0
464	26	0
465	2	33
466	3	60
467	0	39
468	28	18
469	37	1
470	34	9
471	0	34
472	33	2
473	7	46
474	31	8
475	39	4
476	36	0
477	31	3
478	34	4
479	3	47
480	29	0
481	30	0
482	32	0
483	0	59
484	30	0
485	2	41
486	15	26
487	32	7
488	29	0
489	0	42
490	23	11
491	36	9
492	25	0
493	26	9
494	37	0
495	2	46
496	30	14
497	0	46
498	0	41
499	35	6
500	36	1
501	30	0
502	7	43
503	30	5
504	0	45
505	28	0
506	0	53
507	0	39
508	26	11
509	44	0
510	0	57
511	31	8
512	0	46
513	0	43
514	32	17
515	22	1
516	28	21
517	28	0
518	36	2
519	0	52
520	31	9
521	0	36
522	41	7
523	5	50
524	39	0
525	0	54
526	23	10
527	35	2
528	10	38
529	8	39
530	0	38
531	0	38
532	34	1
533	35	0
534	41	0
535	31	4
536	39	1
537	2	40
538	1	34
539	34	2
540	36	0
541	29	5
542	31	2
543	0	29
544	0	33
545	39	0
546	44	0
547	30	9
548	26	12
549	0	38
550	0	35
551	0	47
552	33	10
553	5	43
554	0	47
555	25	2
556	41	1
557	19	0
558	4	42
559	33	0
560	42	0
561	5	43
562	3	40
563	0	38
564	0	44
565	32	0
566	0	46
567	28	6
568	0	42
569	13	29
570	0	37
571	2	42
572	5	42
573	41	3
574	32	3
575	39	0
576	37	23
577	31	0
578	33	0
579	0	41
580	23	26
581	0	40
582	38	0
583	6	43
584	31	0
585	2	44
586	7	35
587	33	0
588	0	52
589	42	0
590	0	37
591	2	32
592	5	48
593	0	37
594	29	3
595	0	37
596	2	33
597	31	3
598	38	0
599	30	5
600	1	53
601	30	3
602	17	31
603	24	0
604	2	31
605	33	0
606	36	0
607	0	41
608	37	5
609	5	47
610	27	0
611	47	0
612	1	46
613	32	0
614	29	15
615	31	1
616	29	3
617	37	1
618	0	57
619	0	42
620	17	15
621	36	5
622	42	8
623	33	0
624	29	8
625	5	47
626	0	42
627	32	11
628	0	48
629	26	4
630	0	45
631	0	40
632	16	23
633	3	35
634	0	41
635	3	43
636	35	0
637	26	12
638	21	22
639	0	51
640	0	41
641	0	52
642	0	54
643	48	3
644	0	39
645	1	53
646	32	0
647	35	0
648	1	44
649	28	11
650	1	44
651	0	44
652	42	0
653	30	0
654	0	48
655	29	0
656	0	53
657	2	40
658	37	0
659	4	47
660	28	4
661	7	37
662	6	35
663	0	46
664	44	0
665	36	0
666	0	40
667	1	46
668	17	31
669	37	7
670	2	35
671	38	0
672	39	0
673	4	48
674	8	48
675	27	10
676	34	8
677	0	30
678	4	39
679	3	37
680	40	2
681	29	7
682	5	51
683	31	9
684	0	47
685	25	11
686	30	0
687	1	41
688	0	46
689	30	0
690	26	13
691	0	43
692	0	32
693	0	57
694	0	43
695	5	37
696	31	0
697	3	44
698	32	12
699	0	44
700	0	46
701	36	0
702	0	48
703	30	9
704	34	5
705	0	45
706	0	47
707	33	13
708	32	4
709	12	37
710	38	18
711	6	43
712	32	11
713	35	0
714	6	33
715	31	0
716	0	39
717	28	8
718	9	34
719	39	5
720	27	0
721	45	0
722	39	11
723	37	4
724	34	0
725	0	49
726	0	28
727	47	10
728	0	33
729	0	41
730	7	34
731	34	0
732	4	46
733	0	49
734	0	39
735	0	45
736	37	0
737	28	0
738	0	42
739	0	36
740	30	7
741	30	13
742	12	39
743	4	50
744	29	0
745	0	53
746	0	39
747	37	2
748	28	9
749	0	37
750	35	0
751	3	41
752	35	7
753	30	7
754	15	28
755	2	52
756	0	38
757	6	54
758	0	54
759	5	51
760	0	34
761	37	0
762	6	39
763	34	0
764	35	0
765	31	5
766	0	42
767	0	54
768	4	41
769	43	4
770	0	39
771	1	41
772	0	36
773	40	4
774	31	0
775	34	3
776	10	35
777	29	0
778	0	37
779	32	4
780	1	40
781	4	35
782	0	44
783	0	40
784	14	34
785	7	48
786	1	44
787	0	50
788	4	46
789	34	0
790	2	52
791	7	46
792	29	0
793	0	45
794	0	40
795	19	8
796	0	48
797	38	12
798	28	0
799	2	38
800	37	0
801	35	7
802	0	40
803	33	1
804	0	49
805	8	52
806	47	0
807	36	4
808	0	48
809	0	41
810	40	0
811	8	45
812	5	39
813	28	11
814	24	19
815	35	0
816	44	0
817	42	1
818	0	41
819	29	24
820	0	46
821	37	0
822	51	5
823	44	4
824	2	46
825	29	13
826	0	48
827	33	1
828	0	42
829	9	52
830	0	34
831	38	0
832	27	0
833	39	1
834	4	45
835	31	5
836	30	0
837	36	6
838	31	0
839	7	44
840	33	0
841	26	0
842	1	34
843	32	5
844	43	0
845	26	0
846	30	0
847	0	35
848	24	0
849	3	33
850	33	4
851	22	16
852	0	50
853	0	53
854	32	0
855	0	41
856	0	46
857	43	3
858	4	47
859	6	26
860	44	2
861	35	0
862	0	59
863	35	12
864	1	43
865	36	0
866	32	7
867	0	43
868	25	13
869	0	47
870	26	0
871	1	42
872	38	0
873	5	50
874	7	38
875	35	9
876	31	0
877	41	0
878	41	14
879	13	43
880	40	0
881	44	0
882	0	39
883	0	51
884	29	0
885	25	21
886	1	47
887	30	0
888	0	54
889	0	56
890	22	0
891	29	0
892	26	6
893	0	39
894	24	0
895	25	0
896	28	0
897	0	30
898	0	48
899	41	6
900	39	0
901	0	45
902	18	36
903	0	43
904	8	43
905	0	41
906	36	0
907	0	46
908	45	1
909	3	49
910	1	36
911	0	40
912	32	8
913	33	16
914	2	45
915	0	51
916	0	37
917	0	40
918	4	52
919	39	0
920	44	6
921	0	42
922	31	5
923	38	3
924	35	0
925	34	5
926	7	36
927	38	0
928	36	9
929	33	3
930	0	28
931	0	56
932	0	56
933	6	47
934	5	43
935	34	9
936	3	47
937	1	59
938	0	40
939	0	39
940	35	0
941	33	4
942	30	0
943	0	57
944	36	0
945	10	51
946	34	0
947	27	10
948	20	22
949	0	46
950	21	0
951	0	41
952	6	43
953	32	0
954	28	1
955	1	36
956	28	13
957	23	12
958	18	40
959	26	1
960	45	4
961	9	35
962	39	0
963	1	36
964	1	42
965	0	43
966	35	5
967	31	4
968	23	0
969	5	47
970	25	0
971	6	38
972	35	0
973	6	37
974	4	48
975	32	0
976	23	4
977	3	46
978	40	6
979	28	0
980	28	6
981	36	0
982	30	0
983	37	7
984	15	0
985	0	45
986	34	0
987	25	0
988	34	0
989	30	0
990	35	0
991	32	0
992	0	37
993	31	0
994	0	38
995	36	0
996	26	8
997	40	0
998	35	3
999	2	56
1000	0	52
1001	53	4
1002	35	4
1003	27	0
1004	0	48
1005	29	0
1006	5	47
1007	52	1
1008	33	1
1009	5	51
1010	42	4
1011	0	44
1012	29	2
1013	30	6
1014	46	7
1015	33	1
1016	0	42
1017	27	0
1018	32	3
1019	19	0
1020	25	0
1021	0	46
1022	24	4
1023	3	45
1024	40	0
1025	0	37
1026	26	3
1027	0	40
1028	33	1
1029	25	12
1030	31	8
1031	45	0
1032	0	38
1033	7	36
1034	32	11
1035	0	34
1036	10	43
1037	26	3
1038	3	46
1039	35	0
1040	0	40
1041	39	3
1042	34	0
1043	36	1
1044	0	55
1045	38	0
1046	35	11
1047	34	0
1048	2	61
1049	2	47
1050	0	44
1051	2	51
1052	1	33
1053	25	8
1054	2	46
1055	28	10
1056	0	47
1057	20	9
1058	28	0
1059	0	57
1060	0	52
1061	28	6
1062	21	0
1063	28	0
1064	28	0
1065	0	41
1066	34	0
1067	9	43
1068	35	1
1069	33	0
1070	29	0
1071	34	7
1072	26	0
1073	1	40
1074	6	40
1075	36	0
1076	33	0
1077	33	0
1078	1	49
1079	0	49
1080	37	0
1081	45	5
1082	38	0
1083	28	0
1084	47	0
1085	6	38
1086	0	38
1087	19	18
1088	3	50
1089	0	42
1090	39	0
1091	0	36
1092	0	44
1093	0	38
1094	28	0
1095	4	51
1096	1	44
1097	32	1
1098	43	0
1099	0	44
1100	1	59
1101	33	4
1102	0	39
1103	0	36
1104	24	0
1105	31	3
1106	35	4
1107	37	0
1108	25	8
1109	43	8
1110	0	39
1111	1	37
1112	0	40
1113	0	36
1114	39	0
1115	25	16
1116	27	0
1117	24	0
1118	0	42
1119	0	44
1120	40	1
1121	34	0
1122	13	31
1123	5	44
1124	38	4
1125	8	29
1126	35	0
1127	13	44
1128	2	45
1129	0	43
1130	17	12
1131	30	1
1132	11	45
1133	0	53
1134	4	38
1135	28	0
1136	23	0
1137	0	56
1138	24	0
1139	26	17
1140	48	0
1141	0	44
1142	39	3
1143	0	34
1144	3	46
1145	1	48
1146	28	0
1147	1	46
1148	36	5
1149	0	49
1150	45	0
1151	37	0
1152	6	46
1153	40	0
1154	0	39
1155	40	4
1156	36	7
1157	31	13
1158	29	4
1159	2	39
1160	17	24
1161	6	47
1162	0	47
1163	0	40
1164	18	30
1165	35	0
1166	30	0
1167	0	45
1168	0	44
1169	2	40
1170	0	41
1171	23	0
1172	38	6
1173	29	1
1174	0	43
1175	31	10
1176	0	50
1177	0	39
1178	28	7
1179	37	3
1180	0	43
1181	0	50
1182	7	48
1183	31	0
1184	0	38
1185	0	48
1186	26	6
1187	5	42
1188	33	0
1189	26	6
1190	0	42
1191	0	37
1192	0	44
1193	35	0
1194	34	1
1195	31	6
1196	30	4
1197	0	41
1198	28	15
1199	33	0
1200	36	0
1201	49	5
1202	36	3
1203	32	7
1204	32	10
1205	29	3
1206	0	50
1207	0	49
1208	23	7
1209	0	38
1210	0	47
1211	38	0
1212	0	56
1213	7	35
1214	35	0
1215	37	2
1216	26	3
1217	27	5
1218	39	4
1219	0	34
1220	22	15
1221	28	0
1222	0	35
1223	34	0
1224	32	3
1225	41	0
1226	38	8
1227	30	0
1228	0	43
1229	24	12
1230	0	48
1231	43	0
1232	27	3
1233	16	12
1234	0	45
1235	1	55
1236	3	40
1237	35	8
1238	44	9
1239	4	49
1240	25	6
1241	0	51
1242	38	3
1243	0	47
1244	0	40
1245	37	2
1246	30	15
1247	9	35
1248	9	33
1249	29	0
1250	0	43
1251	0	37
1252	11	27
1253	9	43
1254	3	43
1255	45	10
1256	35	0
1257	0	35
1258	5	32
1259	34	0
1260	11	33
1261	28	13
1262	18	28
1263	0	32
1264	8	40
1265	38	2
1266	34	0
1267	15	34
1268	49	0
1269	2	48
1270	0	36
1271	0	40
1272	0	46
1273	1	34
1274	1	40
1275	29	3
1276	0	36
1277	27	0
1278	26	0
1279	29	0
1280	36	0
1281	0	61
1282	37	5
1283	0	34
1284	0	58
1285	1	47
1286	23	10
1287	20	18
1288	31	0
1289	30	0
1290	38	0
1291	34	1
1292	33	0
1293	31	0
1294	0	43
1295	1	39
1296	0	44
1297	41	2
1298	37	2
1299	36	1
1300	0	61
1301	33	0
1302	24	12
1303	0	37
1304	38	0
1305	1	50
1306	33	11
1307	0	48
1308	36	8
1309	23	23
1310	38	7
1311	32	0
1312	41	10
1313	29	10
1314	0	47
1315	32	7
1316	0	48
1317	1	47
1318	34	0
1319	34	5
1320	21	12
1321	0	55
1322	2	48
1323	0	43
1324	41	7
1325	21	13
1326	0	38
1327	9	54
1328	22	5
1329	2	52
1330	7	48
1331	38	3
1332	0	52
1333	33	7
1334	4	40
1335	3	53
1336	5	38
1337	31	1
1338	16	38
1339	28	1
1340	35	0
1341	0	44
1342	0	36
1343	0	48
1344	0	49
1345	0	53
1346	10	36
1347	23	17
1348	33	0
1349	37	3
1350	20	0
1351	30	0
1352	37	7
1353	29	0
1354	1	42
1355	0	38
1356	38	0
1357	34	0
1358	0	48
1359	0	59
1360	40	3
1361	24	0
1362	36	2
1363	33	0
1364	31	0
1365	0	50
1366	5	38
1367	35	0
1368	0	39
1369	0	42
1370	31	0
1371	25	6
1372	30	0
1373	0	42
1374	28	0
1375	28	0
1376	34	0
1377	44	0
1378	27	10
1379	20	3
1380	1	34
1381	37	0
1382	0	37
1383	0	42
1384	32	0
1385	35	0
1386	0	47
1387	26	14
1388	27	0
1389	44	2
1390	0	44
1391	13	24
1392	26	0
1393	32	0
1394	35	0
1395	45	9
1396	33	19
1397	0	50
1398	5	38
1399	22	0
1400	1	35
1401	34	4
1402	31	0
1403	27	1
1404	28	0
1405	0	39
1406	0	32
1407	0	43
1408	0	49
1409	2	37
1410	31	0
1411	0	45
1412	36	9
1413	43	3
1414	0	44
1415	31	8
1416	0	35
1417	0	40
1418	34	0
1419	9	46
1420	34	2
1421	0	53
1422	25	5
1423	42	0
1424	6	54
1425	42	0
1426	39	0
1427	11	35
1428	35	0
1429	27	5
1430	0	37
1431	0	47
1432	4	40
1433	0	50
1434	28	7
1435	32	0
1436	4	43
1437	31	0
1438	31	6
1439	33	0
1440	0	45
1441	0	59
1442	0	45
1443	0	52
1444	39	10
1445	30	0
1446	30	10
1447	0	40
1448	31	8
1449	4	50
1450	28	0
1451	34	2
1452	0	37
1453	35	7
1454	2	37
1455	4	59
1456	0	46
1457	0	32
1458	0	50
1459	41	0
1460	0	32
1461	11	41
1462	8	38
1463	35	0
1464	0	41
1465	39	1
1466	0	46
1467	36	3
1468	30	0
1469	0	41
1470	0	55
1471	34	7
1472	38	0
1473	0	37
1474	0	61
1475	24	0
1476	21	0
1477	0	38
1478	38	0
1479	24	0
1480	35	9
1481	36	9
1482	29	0
1483	0	49
1484	0	56
1485	32	5
1486	4	38
1487	0	45
1488	1	41
1489	33	0
1490	31	5
1491	34	5
1492	11	21
1493	2	36
1494	0	53
1495	15	18
1496	1	49
1497	31	0
1498	0	47
1499	32	0
1500	1	59
1501	3	49
1502	37	0
1503	36	0
1504	0	35
1505	31	0
1506	36	8
1507	7	35
1508	32	0
1509	28	9
1510	3	44
1511	33	1
1512	30	4
1513	0	53
1514	20	0
1515	38	0
1516	0	35
1517	40	0
1518	4	44
1519	0	51
1520	28	2
1521	36	0
1522	27	9
1523	40	4
1524	41	0
1525	7	37
1526	0	50
1527	11	56
1528	0	49
1529	26	2
1530	29	12
1531	31	6
1532	29	0
1533	0	35
1534	1	47
1535	38	0
1536	25	0
1537	27	11
1538	35	7
1539	0	41
1540	34	7
1541	40	5
1542	0	44
1543	34	0
1544	34	13
1545	28	0
1546	26	0
1547	22	38
1548	3	44
1549	27	7
1550	32	0
1551	33	4
1552	35	0
1553	47	13
1554	3	45
1555	9	23
1556	36	0
1557	0	43
1558	31	4
1559	0	40
1560	11	22
1561	0	45
1562	44	0
1563	26	4
1564	36	0
1565	39	0
1566	44	9
1567	41	18
1568	33	3
1569	37	0
1570	29	12
1571	32	3
1572	33	0
1573	26	0
1574	28	0
1575	31	2
1576	39	0
1577	13	32
1578	30	5
1579	36	0
1580	2	37
1581	21	1
1582	2	35
1583	35	5
1584	29	16
1585	0	44
1586	0	54
1587	0	53
1588	0	47
1589	23	4
1590	43	9
1591	4	43
1592	29	4
1593	32	8
1594	1	45
1595	2	49
1596	43	1
1597	4	42
1598	0	47
1599	0	32
1600	34	8
1601	31	15
1602	0	51
1603	39	0
1604	0	44
1605	33	0
1606	30	0
1607	3	50
1608	37	14
1609	33	1
1610	0	62
1611	31	0
1612	6	42
1613	35	12
1614	30	0
1615	0	36
1616	1	39
1617	34	6
1618	18	13
1619	0	47
1620	35	10
1621	34	3
1622	26	4
1623	0	45
1624	0	55
1625	30	2
1626	8	36
1627	29	0
1628	0	46
1629	3	46
1630	0	40
1631	30	4
1632	37	0
1633	8	40
1634	6	43
1635	29	0
1636	32	2
1637	26	7
1638	6	45
1639	0	54
1640	42	0
1641	38	10
1642	0	50
1643	34	0
1644	29	6
1645	38	0
1646	6	47
1647	44	0
1648	15	46
1649	30	0
1650	29	0
1651	28	11
1652	4	43
1653	40	0
1654	0	41
1655	40	5
1656	0	57
1657	3	35
1658	33	0
1659	0	23
1660	4	45
1661	0	49
1662	2	48
1663	36	7
1664	14	49
1665	0	45
1666	0	42
1667	0	46
1668	0	54
1669	0	43
1670	32	5
1671	27	13
1672	0	36
1673	40	0
1674	0	35
1675	8	51
1676	0	41
1677	14	34
1678	38	0
1679	36	0
1680	0	36
1681	28	2
1682	7	43
1683	0	47
1684	0	35
1685	0	55
1686	23	0
1687	1	42
1688	2	49
1689	36	10
1690	29	10
1691	0	45
1692	0	34
1693	4	53
1694	35	2
1695	0	46
1696	38	0
1697	5	42
1698	0	37
1699	36	0
1700	33	0
1701	32	3
1702	4	39
1703	32	0
1704	29	0
1705	32	0
1706	0	59
1707	34	2
1708	44	0
1709	3	35
1710	29	0
1711	33	9
1712	0	51
1713	29	0
1714	21	0
1715	0	47
1716	30	0
1717	0	44
1718	33	10
1719	30	2
1720	18	16
1721	0	40
1722	28	8
1723	0	52
1724	0	30
1725	0	49
1726	41	6
1727	0	51
1728	1	43
1729	1	47
1730	0	55
1731	0	46
1732	0	44
1733	30	6
1734	0	56
1735	0	48
1736	1	40
1737	3	43
1738	0	48
1739	29	0
1740	4	40
1741	38	3
1742	11	30
1743	5	50
1744	29	0
1745	0	31
1746	23	8
1747	0	47
1748	7	44
1749	35	0
1750	31	11
1751	0	45
1752	38	0
1753	0	41
1754	42	6
1755	36	3
1756	38	14
1757	36	8
1758	42	15
1759	49	0
1760	31	2
1761	29	0
1762	5	42
1763	0	30
1764	4	53
1765	0	49
1766	12	41
1767	0	52
1768	0	27
1769	21	27
1770	20	4
1771	0	66
1772	31	0
1773	33	2
1774	0	44
1775	30	0
1776	38	8
1777	5	41
1778	30	0
1779	37	11
1780	0	36
1781	33	0
1782	45	0
1783	0	43
1784	0	46
1785	7	36
1786	32	3
1787	1	39
1788	40	0
1789	6	34
1790	42	5
1791	19	24
1792	23	15
1793	36	3
1794	6	41
1795	40	0
1796	0	38
1797	0	38
1798	0	38
1799	0	41
1800	0	34
1801	30	3
1802	2	41
1803	31	0
1804	22	0
1805	46	0
1806	0	48
1807	25	7
1808	0	44
1809	39	7
1810	30	5
1811	10	36
1812	32	0
1813	34	1
1814	35	9
1815	41	0
1816	0	45
1817	3	41
1818	27	6
1819	0	35
1820	4	48
1821	14	30
1822	0	37
1823	3	37
1824	29	13
1825	29	1
1826	5	35
1827	35	0
1828	1	46
1829	42	0
1830	4	46
1831	34	1
1832	47	9
1833	29	1
1834	42	0
1835	31	0
1836	24	0
1837	2	40
1838	0	54
1839	3	44
1840	30	0
1841	37	6
1842	0	41
1843	7	43
1844	0	45
1845	43	6
1846	2	41
1847	5	39
1848	4	43
1849	0	36
1850	0	46
1851	0	45
1852	34	0
1853	37	9
1854	6	47
1855	32	0
1856	31	11
1857	0	31
1858	42	0
1859	5	51
1860	7	44
1861	6	38
1862	21	0
1863	33	0
1864	36	11
1865	30	7
1866	39	0
1867	0	41
1868	5	35
1869	31	10
1870	38	0
1871	0	44
1872	1	34
1873	33	0
1874	0	44
1875	31	6
1876	0	43
1877	0	42
1878	39	3
1879	19	17
1880	32	0
1881	30	0
1882	19	0
1883	41	0
1884	33	1
1885	5	32
1886	35	0
1887	34	11
1888	38	3
1889	35	0
1890	33	8
1891	37	3
1892	0	50
1893	34	0
1894	0	47
1895	8	55
1896	27	2
1897	4	37
1898	0	49
1899	35	0
1900	0	44
1901	0	43
1902	37	0
1903	31	4
1904	27	0
1905	36	15
1906	0	44
1907	36	5
1908	32	3
1909	34	11
1910	41	2
1911	0	39
1912	36	0
1913	5	38
1914	0	52
1915	34	0
1916	0	48
1917	19	4
1918	1	37
1919	23	6
1920	1	59
1921	0	37
1922	32	8
1923	30	0
1924	42	5
1925	32	19
1926	38	0
1927	1	26
1928	25	6
1929	4	53
1930	0	56
1931	26	8
1932	34	0
1933	28	2
1934	40	2
1935	41	0
1936	38	0
1937	0	56
1938	3	43
1939	32	3
1940	30	9
1941	37	3
1942	40	0
1943	0	47
1944	19	34
1945	27	0
1946	28	13
1947	5	34
1948	12	62
1949	26	0
1950	10	40
1951	0	37
1952	30	0
1953	26	0
1954	0	42
1955	35	5
1956	27	4
1957	35	8
1958	0	47
1959	34	0
1960	30	0
1961	2	49
1962	14	43
1963	39	6
1964	3	33
1965	29	0
1966	28	1
1967	33	0
1968	2	48
1969	3	62
1970	9	53
1971	35	4
1972	38	0
1973	1	46
1974	33	0
1975	34	0
1976	0	47
1977	33	0
1978	26	1
1979	23	3
1980	28	0
1981	20	4
1982	0	49
1983	40	0
1984	0	51
1985	32	0
1986	2	43
1987	33	10
1988	40	2
1989	39	12
1990	1	69
1991	0	41
1992	26	0
1993	3	44
1994	32	0
1995	4	44
1996	0	43
1997	32	0
1998	34	2
1999	31	0
[truncated: 8,001 more rows]
