# Supplementary material for: Generalized method of moments for estimating parameters of stochastic reaction networks
Source: BMC Syst Biol. 2016 Oct 21;10:98. doi: 10.1186/s12918-016-0342-8 (PMC5073941; doi:10.1186/s12918-016-0342-8)
Supplement: Additional file 2 — Matlab code and data. This file contains the Matlab codes and samples which were used to produce the results. (GZ 9349 kb) [file 12918_2016_342_MOESM2_ESM.gz › Data/Exclusive Switch/samples/25/t003.csv]

trajectory	P1	P2
1	0	114
2	0	103
3	2	117
4	61	39
5	75	0
6	74	1
7	83	0
8	85	4
9	83	3
10	82	0
11	1	102
12	19	71
13	81	10
14	3	109
15	0	104
16	0	100
17	0	123
18	82	1
19	0	84
20	84	2
21	0	97
22	0	96
23	77	0
24	5	117
25	0	122
26	2	99
27	77	1
28	4	112
29	68	13
30	77	8
31	81	0
32	80	1
33	80	0
34	1	89
35	0	117
36	76	7
37	76	2
38	0	124
39	89	1
40	75	9
41	77	11
42	0	100
43	74	5
44	1	103
45	61	1
46	92	2
47	70	1
48	1	106
49	79	4
50	88	8
51	2	88
52	5	113
53	85	3
54	0	103
55	77	5
56	1	102
57	3	117
58	83	6
59	66	5
60	82	9
61	0	82
62	7	105
63	5	101
64	81	1
65	0	101
66	91	1
67	64	0
68	86	3
69	91	0
70	0	97
71	89	4
72	0	101
73	4	113
74	0	105
75	0	119
76	3	135
77	88	3
78	79	1
79	1	121
80	76	5
81	91	3
82	0	125
83	82	6
84	4	98
85	74	1
86	80	3
87	78	9
88	9	108
89	84	2
90	74	4
91	3	104
92	85	3
93	16	94
94	77	5
95	66	3
96	1	106
97	85	5
98	0	112
99	72	4
100	79	6
101	88	2
102	86	2
103	0	97
104	71	0
105	74	0
106	88	0
107	8	82
108	77	0
109	68	3
110	3	114
111	0	121
112	60	0
113	0	113
114	4	112
115	76	3
116	73	0
117	75	1
118	80	4
119	69	3
120	2	93
121	2	90
122	85	0
123	77	3
124	39	36
125	0	109
126	73	9
127	90	0
128	0	111
129	89	1
130	81	0
131	78	1
132	0	113
133	76	2
134	0	111
135	1	117
136	2	105
137	0	101
138	2	113
139	73	4
140	87	20
141	77	0
142	0	118
143	0	97
144	1	112
145	0	99
146	88	4
147	67	8
148	0	121
149	4	108
150	82	1
151	75	0
152	3	113
153	18	85
154	2	89
155	82	0
156	72	3
157	4	112
158	92	0
159	77	0
160	0	93
161	81	2
162	89	0
163	84	7
164	4	105
165	74	4
166	0	105
167	92	11
168	0	90
169	90	1
170	42	56
171	77	3
172	15	96
173	87	0
174	4	98
175	74	0
176	4	99
177	0	112
178	69	5
179	4	100
180	0	95
181	67	3
182	7	118
183	93	2
184	14	91
185	81	0
186	2	141
187	2	113
188	82	5
189	81	0
190	84	1
191	77	0
192	1	96
193	82	0
194	2	102
195	89	3
196	0	97
197	5	114
198	60	0
199	88	4
200	0	103
201	0	98
202	1	108
203	78	0
204	0	103
205	96	2
206	80	12
207	78	1
208	81	0
209	90	0
210	3	103
211	78	21
212	84	0
213	4	102
214	79	10
215	1	102
216	0	96
217	1	103
218	60	1
219	2	122
220	80	8
221	82	2
222	0	106
223	86	1
224	87	4
225	6	107
226	82	1
227	0	117
228	89	0
229	89	1
230	89	1
231	38	59
232	79	2
233	83	0
234	77	0
235	90	0
236	73	0
237	0	105
238	67	1
239	79	0
240	0	114
241	0	109
242	0	109
243	78	2
244	61	2
245	0	106
246	69	0
247	0	102
248	3	138
249	7	107
250	5	100
251	78	3
252	3	95
253	94	0
254	92	5
255	82	2
256	0	111
257	0	107
258	86	0
259	1	118
260	0	91
261	65	1
262	4	87
263	1	115
264	1	88
265	1	96
266	2	83
267	3	80
268	89	1
269	84	1
270	28	97
271	76	1
272	7	99
273	69	3
274	0	136
275	0	91
276	73	4
277	86	3
278	3	105
279	82	9
280	72	2
281	0	110
282	0	89
283	0	110
284	0	94
285	0	90
286	0	110
287	74	0
288	73	4
289	5	87
290	0	93
291	1	131
292	0	106
293	88	0
294	92	6
295	63	0
296	5	101
297	1	119
298	74	7
299	86	0
300	0	101
301	82	17
302	94	2
303	79	1
304	88	0
305	0	107
306	76	3
307	81	4
308	62	0
309	8	91
310	63	0
311	80	1
312	69	3
313	71	0
314	81	2
315	75	0
316	72	1
317	78	9
318	79	0
319	0	109
320	78	0
321	0	104
322	66	4
323	88	0
324	64	0
325	0	102
326	0	116
327	0	100
328	67	15
329	6	100
330	5	121
331	0	113
332	94	0
333	4	117
334	0	110
335	86	3
336	84	0
337	90	0
338	86	1
339	74	0
340	82	0
341	0	113
342	76	10
343	78	2
344	77	0
345	7	113
346	1	117
347	77	0
348	0	124
349	2	100
350	8	102
351	69	6
352	87	0
353	0	110
354	65	4
355	0	99
356	66	0
357	0	102
358	71	0
359	0	96
360	74	7
361	89	4
362	0	106
363	60	3
364	0	105
365	3	98
366	88	0
367	63	0
368	70	2
369	90	3
370	77	2
371	0	106
372	0	99
373	83	7
374	1	103
375	79	2
376	0	91
377	80	4
378	78	13
379	80	0
380	99	0
381	2	91
382	0	114
383	69	2
384	64	6
385	0	105
386	1	92
387	76	0
388	2	95
389	87	1
390	0	122
391	70	8
392	0	116
393	0	107
394	92	1
395	67	5
396	3	107
397	77	3
398	0	122
399	82	0
400	3	129
401	2	104
402	111	1
403	76	0
404	89	0
405	76	0
406	83	2
407	6	101
408	1	120
409	1	101
410	1	103
411	6	104
412	1	110
413	74	0
414	78	4
415	0	104
416	86	2
417	0	113
418	0	109
419	0	94
420	78	9
421	90	1
422	89	3
423	72	4
424	87	0
425	3	106
426	0	126
427	76	23
428	1	119
429	83	6
430	45	45
431	87	0
432	0	93
433	2	99
434	91	2
435	79	0
436	0	114
437	78	7
438	95	1
439	69	4
440	74	10
441	88	0
442	1	98
443	71	1
444	0	128
445	70	0
446	0	92
447	79	2
448	82	11
449	69	1
450	1	98
451	86	0
452	2	101
453	0	89
454	2	107
455	80	1
456	72	0
457	78	1
458	83	6
459	79	17
460	85	4
461	4	107
462	66	4
463	86	2
464	0	107
465	55	48
466	71	0
467	1	121
468	69	0
469	0	107
470	80	1
471	8	73
472	75	6
473	1	103
474	77	3
475	73	7
476	86	0
477	91	1
478	5	110
479	0	87
480	5	116
481	0	121
482	2	111
483	0	109
484	0	89
485	79	0
486	72	2
487	95	0
488	66	3
489	81	1
490	105	2
491	0	125
492	82	4
493	1	90
494	0	104
495	70	0
496	72	14
497	66	1
498	73	1
499	95	0
500	0	106
501	79	4
502	6	109
503	92	0
504	2	114
505	85	8
506	78	0
507	98	0
508	88	2
509	77	3
510	73	0
511	76	0
512	1	97
513	4	107
514	77	0
515	4	105
516	1	88
517	3	109
518	6	88
519	83	8
520	18	91
521	86	9
522	0	102
523	92	2
524	77	0
525	67	0
526	81	0
527	104	5
528	1	122
529	62	12
530	93	0
531	70	9
532	34	51
533	3	99
534	84	0
535	67	1
536	84	0
537	7	104
538	71	9
539	0	105
540	83	4
541	2	105
542	75	0
543	2	99
544	39	75
545	83	4
546	72	16
547	73	0
548	93	1
549	74	1
550	25	56
551	1	112
552	77	3
553	84	9
554	74	5
555	4	117
556	84	2
557	2	107
558	86	3
559	71	0
560	3	111
561	83	6
562	75	0
563	2	113
564	6	98
565	0	123
566	74	3
567	86	0
568	95	2
569	0	108
570	0	105
571	67	0
572	73	6
573	0	110
574	1	103
575	85	5
576	78	5
577	0	95
578	71	0
579	56	7
580	80	0
581	77	5
582	42	69
583	91	5
584	7	117
585	4	95
586	0	109
587	79	0
588	0	138
589	73	3
590	69	0
591	66	6
592	0	115
593	106	1
594	83	5
595	0	106
596	84	6
597	74	3
598	81	2
599	3	114
600	66	1
601	89	1
602	81	12
603	0	84
604	77	3
605	82	6
606	81	4
607	89	10
608	1	111
609	78	2
610	4	106
611	86	1
612	82	2
613	3	99
614	3	111
615	0	105
616	71	5
617	0	115
618	77	5
619	76	5
620	65	9
621	85	3
622	3	90
623	8	97
624	4	97
625	0	118
626	78	1
627	85	4
628	75	1
629	70	11
630	4	97
631	3	118
632	73	1
633	1	103
634	5	98
635	72	1
636	75	7
637	71	2
638	72	2
639	70	2
640	73	3
641	75	9
642	83	4
643	7	108
644	0	101
645	0	113
646	0	126
647	87	2
648	91	0
649	4	104
650	68	2
651	0	118
652	5	101
653	0	106
654	85	3
655	1	107
656	85	0
657	60	0
658	0	107
659	82	7
660	93	2
661	2	97
662	5	99
663	0	103
664	79	4
665	4	120
666	76	3
667	102	2
668	68	0
669	50	0
670	69	16
671	3	94
672	69	11
673	0	109
674	3	113
675	7	111
676	2	101
677	0	111
678	53	36
679	72	0
680	1	88
681	72	1
682	7	113
683	3	95
684	93	0
685	4	112
686	0	96
687	82	0
688	73	2
689	84	0
690	66	10
691	75	0
692	0	112
693	2	108
694	89	1
695	2	95
696	3	104
697	1	108
698	63	33
699	82	1
700	88	0
701	0	105
702	87	4
703	60	26
704	88	1
705	2	121
706	65	0
707	0	113
708	4	99
709	72	0
710	1	98
711	86	0
712	1	101
713	7	104
714	0	106
715	75	12
716	0	103
717	87	4
718	1	110
719	1	108
720	59	7
721	76	0
722	81	3
723	90	0
724	3	127
725	24	76
726	14	99
727	72	12
728	90	0
729	0	96
730	83	0
731	64	5
732	13	95
733	83	0
734	43	66
735	0	109
736	76	0
737	68	5
738	0	111
739	0	93
740	75	0
741	75	0
742	79	11
743	0	101
744	0	109
745	64	1
746	6	110
747	86	3
748	0	116
749	3	110
750	5	122
751	72	3
752	88	4
753	74	3
754	0	104
755	79	0
756	70	1
757	0	103
758	0	114
759	0	94
760	2	101
761	25	79
762	82	0
763	0	114
764	62	2
765	1	95
766	72	0
767	0	101
768	69	0
769	84	1
770	83	0
771	2	117
772	87	11
773	82	3
774	82	6
775	4	106
776	0	114
777	79	4
778	2	129
779	76	0
780	93	2
781	88	1
782	62	1
783	84	15
784	58	0
785	82	0
786	79	1
787	3	119
788	5	97
789	67	1
790	6	126
791	7	113
792	1	105
793	3	108
794	1	105
795	77	4
796	63	0
797	76	1
798	4	97
799	91	1
800	79	2
801	2	97
802	1	102
803	84	6
804	93	2
805	9	97
806	70	1
807	0	114
808	3	114
809	0	125
810	82	0
811	72	0
812	3	106
813	68	0
814	89	0
815	70	2
816	79	9
817	2	83
818	0	104
819	4	119
820	0	119
821	72	5
822	81	0
823	91	0
824	0	122
825	84	1
826	7	104
827	76	7
828	83	1
829	2	106
830	85	9
831	4	119
832	0	121
833	76	5
834	84	0
835	70	0
836	83	0
837	61	25
838	79	4
839	87	4
840	68	0
841	4	100
842	4	97
843	86	0
844	91	0
845	74	0
846	80	0
847	79	4
848	0	111
849	44	60
850	85	0
851	86	2
852	70	2
853	64	0
854	99	0
855	0	118
856	0	105
857	0	100
858	2	101
859	73	0
860	7	80
861	67	9
862	74	2
863	1	116
864	84	0
865	79	0
866	71	0
867	0	106
868	1	113
869	1	86
870	0	106
871	2	103
872	72	0
873	72	0
874	68	0
875	81	2
876	3	116
877	1	103
878	72	1
879	23	58
880	76	0
881	67	9
882	0	104
883	81	0
884	87	5
885	0	121
886	1	107
887	82	3
888	67	1
889	2	99
890	0	105
891	0	97
892	75	5
893	0	115
894	80	0
895	0	116
896	92	11
897	0	133
898	78	7
899	80	0
900	87	0
901	2	118
902	83	6
903	73	5
904	63	18
905	18	77
906	60	0
907	8	96
908	70	0
909	93	0
910	89	0
911	68	6
912	2	92
913	77	2
914	3	108
915	87	0
916	96	2
917	77	0
918	79	0
919	84	3
920	86	4
921	0	92
922	2	105
923	81	3
924	69	9
925	0	110
926	68	5
927	77	2
928	0	113
929	89	1
930	66	33
931	85	0
932	2	92
933	65	1
934	67	0
935	1	109
936	64	0
937	83	0
938	92	8
939	73	2
940	0	84
941	83	0
942	1	109
943	93	7
944	67	42
945	0	100
946	85	0
947	74	1
948	0	92
949	4	112
950	3	103
951	0	137
952	79	3
953	64	4
954	0	99
955	76	2
956	91	0
957	0	111
958	8	108
959	1	119
960	72	0
961	2	111
962	0	97
963	87	2
964	71	0
965	0	101
966	84	1
967	99	0
968	10	92
969	78	4
970	69	6
971	9	105
972	2	92
973	6	98
974	93	3
975	70	0
976	29	69
977	79	1
978	0	116
979	65	15
980	8	90
981	88	2
982	72	0
983	4	95
984	82	0
985	2	111
986	7	97
987	69	2
988	3	116
989	3	110
990	77	7
991	85	4
992	0	103
993	71	1
994	63	23
995	0	124
996	12	87
997	1	91
998	75	0
999	85	3
1000	3	109
1001	77	0
1002	68	2
1003	77	0
1004	3	88
1005	80	0
1006	81	0
1007	0	105
1008	1	99
1009	72	5
1010	0	100
1011	67	1
1012	76	0
1013	79	3
1014	73	0
1015	91	0
1016	2	103
1017	2	85
1018	78	5
1019	40	59
1020	90	0
1021	82	0
1022	4	112
1023	73	0
1024	0	88
1025	75	0
1026	0	118
1027	0	101
1028	0	99
1029	84	0
1030	13	95
1031	74	6
1032	89	1
1033	61	40
1034	3	132
1035	84	8
1036	0	90
1037	81	1
1038	79	0
1039	0	107
1040	72	3
1041	2	100
1042	91	0
1043	40	41
1044	86	7
1045	23	87
1046	78	1
1047	0	92
1048	74	2
1049	81	3
1050	65	2
1051	71	3
1052	81	9
1053	78	0
1054	81	2
1055	88	6
1056	1	117
1057	74	0
1058	3	107
1059	82	2
1060	1	103
1061	5	108
1062	78	0
1063	2	110
1064	78	4
1065	77	18
1066	75	0
1067	2	96
1068	88	0
1069	103	3
1070	95	1
1071	78	0
1072	6	103
1073	81	0
1074	4	100
1075	62	5
1076	69	6
1077	0	88
1078	81	3
1079	90	6
1080	2	107
1081	91	1
1082	60	47
1083	0	99
1084	0	98
1085	77	1
1086	6	126
1087	0	107
1088	65	2
1089	0	113
1090	100	3
1091	94	1
1092	1	95
1093	0	108
1094	1	121
1095	0	94
1096	3	75
1097	2	103
1098	77	0
1099	9	117
1100	2	116
1101	0	95
1102	5	80
1103	87	1
1104	4	100
1105	67	0
1106	76	7
1107	77	17
1108	4	91
1109	74	1
1110	0	109
1111	79	7
1112	70	0
1113	2	126
1114	98	0
1115	75	19
1116	0	125
1117	0	105
1118	12	74
1119	4	106
1120	81	2
1121	3	88
1122	82	4
1123	89	2
1124	79	0
1125	98	1
1126	78	4
1127	89	0
1128	69	1
1129	77	1
1130	3	97
1131	50	48
1132	80	0
1133	0	91
1134	75	0
1135	0	126
1136	4	114
1137	71	10
1138	86	0
1139	77	0
1140	1	109
1141	71	0
1142	10	77
1143	93	5
1144	3	111
1145	72	2
1146	5	99
1147	70	1
1148	79	0
1149	77	7
1150	76	13
1151	73	0
1152	3	106
1153	1	109
1154	0	92
1155	77	0
1156	63	0
1157	83	5
1158	80	12
1159	99	1
1160	0	119
1161	8	116
1162	0	114
1163	4	101
1164	75	0
1165	4	105
1166	8	104
1167	3	121
1168	69	8
1169	2	108
1170	0	97
1171	73	4
1172	70	0
1173	8	88
1174	1	120
1175	75	0
1176	84	0
1177	77	6
1178	81	1
1179	0	92
1180	3	111
1181	0	98
1182	90	0
1183	0	111
1184	1	105
1185	84	2
1186	0	111
1187	66	24
1188	59	0
1189	81	0
1190	5	107
1191	4	102
1192	13	96
1193	0	98
1194	83	0
1195	90	10
1196	84	0
1197	3	118
1198	76	5
1199	2	90
1200	89	2
1201	5	100
1202	51	50
1203	1	113
1204	0	98
1205	3	90
1206	1	111
1207	67	3
1208	77	2
1209	1	97
1210	4	102
1211	78	2
1212	92	0
1213	81	0
1214	0	84
1215	78	0
1216	89	4
1217	93	0
1218	82	3
1219	8	87
1220	0	98
1221	68	8
1222	75	2
1223	76	0
1224	0	112
1225	61	0
1226	70	1
1227	75	4
1228	80	10
1229	76	2
1230	1	117
1231	79	0
1232	0	116
1233	69	0
1234	79	6
1235	0	118
1236	58	0
1237	1	90
1238	1	127
1239	77	0
1240	0	89
1241	3	90
1242	0	104
1243	74	2
1244	80	1
1245	0	125
1246	74	9
1247	70	4
1248	0	96
1249	67	1
1250	1	107
1251	84	0
1252	75	1
1253	0	118
1254	71	0
1255	2	116
1256	1	99
1257	74	0
1258	0	99
1259	0	112
1260	82	0
1261	89	5
1262	2	95
1263	76	6
1264	3	102
1265	80	0
1266	90	0
1267	6	106
1268	80	0
1269	3	99
1270	74	2
1271	68	24
1272	87	1
1273	0	107
1274	3	100
1275	0	102
1276	0	116
1277	79	0
1278	74	7
1279	89	4
1280	76	1
1281	0	123
1282	78	2
1283	76	0
1284	65	46
1285	81	7
1286	3	114
1287	87	2
1288	0	108
1289	75	15
1290	6	104
1291	3	107
1292	80	6
1293	74	1
1294	80	9
1295	2	103
1296	5	101
1297	71	4
1298	0	99
1299	75	8
1300	0	119
1301	5	105
1302	69	2
1303	3	93
1304	81	1
1305	78	0
1306	0	92
1307	1	106
1308	1	108
1309	0	96
1310	75	0
1311	89	10
1312	70	4
1313	6	125
1314	75	0
1315	45	54
1316	67	0
1317	68	0
1318	97	13
1319	66	0
1320	76	0
1321	60	23
1322	4	105
1323	0	108
1324	7	99
1325	86	5
1326	4	92
1327	73	1
1328	46	57
1329	89	1
1330	1	103
1331	66	1
1332	19	69
1333	79	1
1334	6	89
1335	98	3
1336	7	107
1337	0	97
1338	75	9
1339	0	102
1340	97	0
1341	96	5
1342	71	6
1343	79	3
1344	72	3
1345	75	0
1346	73	3
1347	80	0
1348	7	96
1349	76	5
1350	87	0
1351	4	101
1352	76	4
1353	0	106
1354	96	1
1355	87	0
1356	76	2
1357	2	110
1358	68	0
1359	2	101
1360	69	0
1361	81	0
1362	0	100
1363	94	3
1364	1	99
1365	76	7
1366	82	4
1367	56	23
1368	77	7
1369	71	0
1370	82	8
1371	66	23
1372	0	108
1373	80	1
1374	0	103
1375	3	110
1376	0	120
1377	91	8
1378	92	2
1379	91	0
1380	72	2
1381	0	101
1382	75	0
1383	0	107
1384	0	110
1385	95	2
1386	0	118
1387	0	100
1388	35	58
1389	72	1
1390	66	1
1391	2	106
1392	62	30
1393	0	108
1394	0	97
1395	2	96
1396	0	105
1397	76	2
1398	8	97
1399	19	104
1400	6	90
1401	0	102
1402	89	0
1403	80	0
1404	3	122
1405	0	98
1406	61	11
1407	67	2
1408	5	102
1409	70	4
1410	83	9
1411	0	103
1412	0	109
1413	76	3
1414	86	1
1415	95	5
1416	82	1
1417	50	44
1418	1	107
1419	84	4
1420	75	6
1421	3	105
1422	67	0
1423	2	96
1424	0	114
1425	82	0
1426	0	107
1427	1	92
1428	78	10
1429	1	109
1430	0	128
1431	5	111
1432	2	120
1433	3	104
1434	72	3
1435	90	0
1436	72	3
1437	81	0
1438	4	97
1439	4	126
1440	82	3
1441	7	119
1442	4	111
1443	66	0
1444	40	46
1445	75	2
1446	73	3
1447	99	5
1448	79	3
1449	74	0
1450	0	108
1451	69	0
1452	0	101
1453	76	5
1454	2	112
1455	0	112
1456	69	0
1457	0	102
1458	93	0
1459	64	0
1460	83	4
1461	48	62
1462	99	5
1463	69	1
1464	6	90
1465	0	120
1466	71	2
1467	78	0
1468	0	109
1469	1	101
1470	68	3
1471	75	0
1472	0	107
1473	57	4
1474	69	1
1475	70	7
1476	0	100
1477	90	1
1478	73	3
1479	76	1
1480	73	5
1481	86	1
1482	3	98
1483	74	1
1484	0	111
1485	27	51
1486	2	101
1487	84	1
1488	78	7
1489	79	0
1490	88	1
1491	0	120
1492	68	3
1493	82	2
1494	3	83
1495	3	100
1496	63	0
1497	3	120
1498	79	0
1499	0	84
1500	81	0
1501	83	4
1502	6	108
1503	74	2
1504	83	2
1505	74	0
1506	68	0
1507	0	123
1508	102	0
1509	2	97
1510	64	0
1511	72	4
1512	2	105
1513	70	0
1514	33	58
1515	81	0
1516	1	104
1517	78	3
1518	81	8
1519	65	2
1520	71	8
1521	80	2
1522	62	2
1523	8	110
1524	89	1
1525	87	4
1526	85	1
1527	2	112
1528	85	3
1529	82	4
1530	62	0
1531	70	0
1532	2	109
1533	95	9
1534	0	75
1535	2	104
1536	0	105
1537	83	0
1538	83	1
1539	3	93
1540	61	8
1541	79	3
1542	87	0
1543	66	1
1544	1	103
1545	5	108
1546	9	86
1547	70	5
1548	78	2
1549	1	100
1550	74	3
1551	88	1
1552	86	9
1553	0	93
1554	72	11
1555	94	1
1556	74	6
1557	64	2
1558	80	8
1559	85	0
1560	78	4
1561	78	5
1562	29	67
1563	2	103
1564	67	27
1565	0	103
1566	74	2
1567	0	124
1568	91	7
1569	3	111
1570	0	109
1571	80	1
1572	60	1
1573	0	84
1574	0	104
1575	91	3
1576	0	110
1577	4	105
1578	82	8
1579	78	0
1580	87	1
1581	75	0
1582	5	116
1583	0	118
1584	88	10
1585	79	8
1586	0	138
1587	71	2
1588	2	112
1589	99	0
1590	79	2
1591	2	87
1592	76	3
1593	1	111
1594	69	6
1595	0	117
1596	88	3
1597	88	0
1598	78	3
1599	87	1
1600	89	0
1601	0	115
1602	76	0
1603	86	13
1604	74	0
1605	3	112
1606	5	105
1607	65	0
1608	2	125
1609	61	4
1610	83	2
1611	0	99
1612	80	3
1613	2	108
1614	66	14
1615	0	124
1616	4	109
1617	70	1
1618	79	3
1619	0	108
1620	0	117
1621	75	3
1622	77	3
1623	78	1
1624	5	103
1625	5	105
1626	64	29
1627	53	3
1628	0	110
1629	0	122
1630	1	102
1631	1	104
1632	74	24
1633	70	1
1634	78	2
1635	84	1
1636	0	107
1637	72	2
1638	98	12
1639	2	102
1640	87	0
1641	100	0
1642	71	17
1643	69	13
1644	74	9
1645	1	97
1646	0	108
1647	84	0
1648	0	104
1649	99	10
1650	0	108
1651	84	1
1652	89	3
1653	2	94
1654	2	124
1655	0	93
1656	5	126
1657	80	9
1658	0	112
1659	86	4
1660	88	2
1661	0	106
1662	6	102
1663	0	112
1664	85	5
1665	0	127
1666	82	0
1667	2	104
1668	79	10
1669	86	3
1670	0	111
1671	71	0
1672	0	106
1673	1	112
1674	81	2
1675	3	103
1676	2	103
1677	78	1
1678	5	101
1679	0	115
1680	0	125
1681	89	0
1682	74	8
1683	2	114
1684	87	0
1685	79	0
1686	61	47
1687	2	104
1688	86	1
1689	80	5
1690	66	10
1691	64	7
1692	0	100
1693	0	87
1694	0	120
1695	0	112
1696	0	115
1697	71	0
1698	0	114
1699	86	0
1700	0	114
1701	90	4
1702	76	4
1703	0	107
1704	74	3
1705	2	94
1706	72	6
1707	1	98
1708	0	113
1709	0	92
1710	0	85
1711	28	71
1712	27	83
1713	3	114
1714	0	104
1715	59	0
1716	0	88
1717	3	86
1718	1	105
1719	0	116
1720	4	111
1721	85	4
1722	0	119
1723	77	6
1724	0	105
1725	68	0
1726	75	10
1727	0	122
1728	78	4
1729	93	7
1730	78	0
1731	0	116
1732	72	3
1733	0	111
1734	5	99
1735	79	6
1736	78	0
1737	82	0
1738	0	121
1739	1	106
1740	4	117
1741	61	2
1742	74	16
1743	95	2
1744	55	6
1745	1	86
1746	2	102
1747	70	0
1748	2	108
1749	0	100
1750	0	90
1751	79	0
1752	76	2
1753	2	113
1754	1	118
1755	69	0
1756	73	0
1757	4	116
1758	78	3
1759	70	0
1760	87	0
1761	88	1
1762	88	5
1763	0	90
1764	47	51
1765	0	121
1766	2	113
1767	0	111
1768	0	111
1769	81	5
1770	93	0
1771	0	104
1772	73	4
1773	3	102
1774	3	111
1775	77	1
1776	80	4
1777	74	8
1778	79	2
1779	2	110
1780	69	0
1781	0	122
1782	2	83
1783	0	102
1784	63	2
1785	2	99
1786	69	20
1787	31	71
1788	0	106
1789	2	105
1790	63	8
1791	0	118
1792	71	6
1793	2	126
1794	0	106
1795	85	0
1796	2	93
1797	79	0
1798	81	1
1799	4	118
1800	75	1
1801	84	16
1802	80	3
1803	3	94
1804	6	86
1805	70	0
1806	80	14
1807	85	0
1808	79	0
1809	100	0
1810	70	0
1811	69	1
1812	5	105
1813	67	14
1814	1	109
1815	70	5
1816	87	1
1817	0	106
1818	2	96
1819	88	2
1820	82	10
1821	65	1
1822	86	1
1823	81	7
1824	4	106
1825	82	2
1826	95	5
1827	93	2
1828	76	3
1829	3	115
1830	88	1
1831	1	100
1832	0	100
1833	73	0
1834	1	94
1835	89	0
1836	73	2
1837	8	101
1838	1	96
1839	4	93
1840	81	0
1841	81	0
1842	3	100
1843	70	1
1844	82	5
1845	87	1
1846	92	5
1847	90	1
1848	6	94
1849	73	0
1850	1	97
1851	66	0
1852	80	0
1853	11	104
1854	1	107
1855	0	121
1856	0	97
1857	78	4
1858	79	3
1859	58	3
1860	4	119
1861	0	94
1862	0	106
1863	70	3
1864	78	1
1865	0	89
1866	2	107
1867	0	98
1868	3	121
1869	2	109
1870	0	98
1871	77	4
1872	0	101
1873	93	1
1874	74	4
1875	87	2
1876	1	113
1877	74	0
1878	2	128
1879	74	9
1880	2	132
1881	98	1
1882	1	97
1883	0	98
1884	75	0
1885	55	2
1886	4	111
1887	94	2
1888	84	0
1889	0	100
1890	1	112
1891	2	101
1892	0	127
1893	0	116
1894	70	0
1895	0	102
1896	73	6
1897	88	1
1898	30	85
1899	3	123
1900	76	4
1901	74	2
1902	0	95
1903	4	114
1904	97	0
1905	86	1
1906	0	116
1907	67	1
1908	0	109
1909	4	89
1910	95	0
1911	0	94
1912	69	0
1913	0	107
1914	0	94
1915	81	0
1916	1	117
1917	0	124
1918	68	0
1919	84	0
1920	103	5
1921	3	94
1922	75	8
1923	5	85
1924	78	2
1925	63	3
1926	0	92
1927	0	105
1928	85	4
1929	71	0
1930	76	0
1931	0	103
1932	76	1
1933	70	0
1934	79	3
1935	87	0
1936	100	0
1937	0	113
1938	0	100
1939	0	112
1940	1	104
1941	76	3
1942	82	1
1943	68	7
1944	7	109
1945	3	81
1946	2	107
1947	6	106
1948	68	1
1949	1	106
1950	0	104
1951	16	89
1952	88	1
1953	60	16
1954	74	0
1955	92	1
1956	86	1
1957	73	0
1958	84	3
1959	0	114
1960	14	84
1961	75	1
1962	40	51
1963	77	5
1964	76	3
1965	3	107
1966	92	3
1967	5	119
1968	0	108
1969	0	90
1970	0	102
1971	65	13
1972	74	4
1973	1	86
1974	0	90
1975	71	0
1976	55	13
1977	67	3
1978	53	42
1979	72	3
1980	82	5
1981	81	1
1982	77	1
1983	6	91
1984	23	73
1985	1	89
1986	0	106
1987	0	123
1988	66	0
1989	71	3
1990	89	3
1991	82	2
1992	71	10
1993	74	6
1994	75	0
1995	2	114
1996	79	7
1997	95	0
1998	1	115
1999	3	100
[truncated: 8,001 more rows]
