# Supplementary material for: Generalized method of moments for estimating parameters of stochastic reaction networks
Source: BMC Syst Biol. 2016 Oct 21;10:98. doi: 10.1186/s12918-016-0342-8 (PMC5073941; doi:10.1186/s12918-016-0342-8)
Supplement: Additional file 2 — Matlab code and data. This file contains the Matlab codes and samples which were used to produce the results. (GZ 9349 kb) [file 12918_2016_342_MOESM2_ESM.gz › Data/Exclusive Switch/samples/13/t001.csv]

trajectory	P1	P2
1	0	36
2	37	2
3	0	37
4	32	0
5	28	1
6	12	17
7	0	47
8	31	0
9	19	21
10	5	30
11	0	54
12	2	53
13	40	8
14	25	0
15	0	39
16	32	7
17	25	10
18	37	0
19	5	45
20	2	40
21	6	33
22	25	7
23	0	46
24	26	10
25	0	38
26	3	50
27	3	50
28	33	1
29	53	0
30	41	0
31	35	12
32	0	50
33	0	46
34	36	5
35	27	5
36	32	1
37	23	9
38	24	0
39	32	8
40	0	53
41	0	48
42	0	45
43	20	0
44	4	42
45	36	0
46	34	2
47	0	42
48	0	59
49	34	10
50	1	56
51	3	46
52	7	54
53	38	0
54	33	0
55	0	39
56	30	0
57	0	41
58	26	11
59	0	61
60	0	60
61	36	0
62	36	0
63	4	49
64	37	4
65	5	40
66	33	7
67	14	25
68	36	1
69	0	45
70	8	47
71	37	0
72	0	46
73	0	43
74	7	39
75	33	0
76	20	34
77	35	0
78	24	2
79	40	17
80	32	0
81	5	61
82	29	3
83	6	53
84	8	47
85	0	49
86	36	0
87	0	47
88	31	3
89	36	1
90	26	0
91	0	50
92	33	0
93	31	0
94	36	13
95	0	27
96	27	0
97	30	0
98	6	36
99	2	51
100	30	0
101	0	39
102	50	2
103	3	31
104	37	0
105	0	37
106	37	4
107	38	0
108	5	40
109	9	41
110	35	8
111	0	42
112	0	39
113	28	0
114	34	0
115	2	50
116	43	0
117	3	41
118	0	49
119	32	11
120	36	0
121	38	0
122	0	55
123	30	16
124	27	11
125	28	17
126	42	5
127	1	37
128	34	10
129	14	43
130	23	4
131	0	43
132	5	38
133	26	3
134	0	45
135	30	0
136	2	43
137	7	32
138	39	0
139	35	0
140	29	5
141	0	50
142	5	47
143	0	49
144	0	47
145	21	22
146	41	1
147	0	49
148	29	0
149	0	33
150	37	0
151	30	9
152	34	10
153	30	5
154	28	3
155	6	38
156	31	5
157	37	1
158	37	5
159	10	55
160	40	10
161	19	19
162	7	40
163	30	12
164	13	37
165	1	38
166	1	39
167	9	44
168	41	6
169	2	44
170	3	51
171	27	17
172	45	0
173	34	10
174	5	46
175	40	1
176	44	0
177	29	0
178	3	46
179	30	0
180	34	3
181	38	9
182	1	52
183	0	51
184	35	5
185	0	44
186	31	3
187	4	54
188	44	0
189	0	47
190	8	40
191	0	44
192	6	43
193	36	0
194	2	39
195	32	1
196	32	1
197	2	46
198	39	2
199	0	52
200	26	0
201	31	1
202	32	0
203	35	4
204	30	10
205	10	36
206	38	0
207	0	44
208	0	44
209	35	6
210	1	40
211	31	0
212	31	0
213	5	40
214	26	3
215	25	8
216	23	0
217	40	5
218	36	0
219	0	45
220	23	8
221	0	37
222	0	57
223	38	0
224	0	43
225	0	46
226	38	3
227	34	3
228	9	42
229	3	38
230	25	0
231	36	0
232	0	43
233	32	6
234	1	40
235	36	9
236	0	29
237	3	41
238	36	7
239	28	0
240	0	65
241	32	0
242	1	48
243	0	48
244	31	0
245	33	6
246	0	39
247	39	0
248	41	0
249	38	0
250	27	0
251	34	0
252	0	52
253	28	1
254	34	7
255	36	9
256	39	0
257	0	58
258	0	48
259	28	9
260	28	0
261	0	36
262	0	38
263	38	12
264	39	2
265	11	43
266	32	2
267	28	0
268	35	0
269	0	47
270	42	0
271	28	0
272	33	0
273	31	8
274	37	9
275	34	0
276	2	49
277	7	58
278	4	52
279	35	0
280	3	42
281	6	43
282	0	35
283	30	6
284	32	6
285	30	2
286	30	0
287	0	53
288	42	0
289	6	46
290	38	0
291	1	31
292	0	44
293	0	49
294	0	55
295	33	11
296	0	41
297	3	51
298	36	16
299	31	0
300	30	0
301	29	0
302	34	0
303	36	2
304	42	10
305	33	7
306	23	11
307	0	41
308	30	5
309	0	43
310	28	0
311	41	0
312	0	38
313	5	43
314	5	45
315	31	0
316	45	7
317	0	43
318	37	0
319	29	0
320	32	2
321	29	0
322	4	32
323	6	49
324	36	0
325	36	0
326	26	1
327	0	39
328	16	35
329	29	0
330	37	10
331	35	4
332	2	42
333	0	40
334	33	11
335	35	2
336	0	47
337	41	8
338	40	2
339	0	35
340	27	9
341	33	8
342	10	37
343	39	0
344	41	0
345	36	1
346	0	39
347	29	4
348	0	38
349	29	0
350	43	10
351	0	46
352	24	0
353	0	48
354	32	0
355	0	56
356	43	4
357	1	47
358	0	45
359	2	41
360	0	53
361	0	43
362	1	43
363	3	52
364	0	51
365	1	55
366	30	0
367	36	0
368	32	4
369	7	37
370	44	0
371	28	0
372	31	8
373	0	42
374	0	41
375	0	62
376	40	0
377	32	0
378	34	20
379	33	2
380	36	1
381	7	61
382	37	0
383	0	38
384	30	0
385	25	0
386	0	41
387	6	49
388	37	0
389	15	29
390	5	54
391	0	38
392	3	52
393	30	5
394	32	6
395	33	0
396	30	0
397	34	14
398	0	59
399	0	42
400	34	0
401	2	45
402	4	42
403	30	0
404	36	7
405	6	33
406	43	0
407	0	45
408	0	41
409	34	0
410	1	38
411	32	0
412	0	43
413	35	0
414	1	24
415	27	2
416	33	0
417	6	46
418	31	17
419	0	62
420	0	50
421	0	43
422	2	48
423	30	1
424	34	0
425	34	6
426	29	0
427	36	18
428	35	8
429	34	0
430	30	3
431	31	0
432	3	41
433	0	48
434	34	0
435	0	50
436	15	27
437	0	50
438	35	0
439	7	32
440	44	0
441	0	43
442	6	40
443	0	42
444	0	40
445	0	34
446	0	57
447	31	3
448	0	42
449	33	5
450	31	0
451	34	1
452	8	50
453	42	3
454	0	41
455	1	53
456	2	45
457	0	38
458	41	0
459	32	10
460	35	16
461	32	7
462	32	0
463	36	4
464	32	0
465	30	0
466	34	1
467	37	14
468	2	35
469	34	2
470	6	41
471	31	0
472	0	23
473	20	0
474	0	46
475	29	0
476	37	4
477	5	52
478	25	7
479	8	40
480	31	2
481	38	0
482	29	19
483	29	0
484	34	4
485	5	48
486	1	46
487	3	40
488	31	0
489	0	41
490	0	56
491	0	54
492	0	45
493	30	8
494	8	49
495	0	50
496	32	0
497	34	0
498	4	42
499	0	44
500	0	47
501	35	8
502	0	34
503	34	0
504	29	2
505	30	18
506	0	44
507	2	39
508	30	7
509	24	0
510	3	61
511	35	0
512	37	1
513	41	0
514	30	0
515	38	5
516	2	47
517	33	2
518	4	50
519	38	7
520	0	44
521	31	6
522	33	1
523	39	5
524	41	0
525	0	42
526	34	0
527	25	13
528	29	17
529	0	41
530	0	46
531	31	0
532	30	0
533	0	41
534	0	48
535	22	0
536	0	41
537	0	29
538	35	0
539	30	14
540	0	54
541	37	0
542	31	0
543	31	9
544	32	0
545	39	0
546	13	36
547	0	37
548	24	1
549	7	39
550	0	40
551	2	47
552	30	0
553	2	43
554	28	4
555	39	0
556	29	11
557	31	0
558	33	0
559	0	50
560	0	60
561	1	48
562	29	0
563	41	5
564	29	7
565	31	0
566	0	48
567	12	41
568	7	44
569	34	0
570	13	50
571	32	0
572	28	13
573	34	0
574	0	57
575	3	46
576	0	46
577	0	37
578	33	0
579	0	46
580	26	5
581	0	44
582	33	0
583	0	48
584	1	41
585	37	0
586	0	44
587	0	37
588	0	47
589	2	40
590	30	9
591	0	49
592	22	3
593	0	44
594	9	42
595	5	38
596	34	8
597	33	0
598	34	0
599	11	34
600	6	48
601	42	0
602	24	0
603	0	50
604	32	1
605	2	49
606	0	39
607	31	13
608	36	0
609	21	0
610	33	6
611	29	16
612	0	37
613	0	42
614	35	0
615	0	45
616	33	12
617	34	6
618	21	32
619	0	32
620	29	3
621	37	0
622	30	0
623	43	0
624	0	59
625	33	9
626	0	36
627	17	35
628	3	49
629	43	7
630	28	9
631	31	0
632	29	15
633	46	2
634	0	33
635	17	27
636	24	0
637	33	0
638	31	0
639	0	48
640	33	2
641	2	47
642	0	37
643	2	34
644	0	50
645	8	43
646	0	40
647	0	43
648	0	47
649	34	0
650	1	40
651	0	40
652	2	43
653	34	0
654	30	4
655	29	5
656	3	54
657	29	0
658	4	48
659	45	2
660	0	58
661	37	0
662	7	44
663	0	35
664	0	40
665	0	37
666	4	50
667	0	47
668	0	47
669	0	40
670	36	6
671	0	36
672	36	6
673	37	1
674	5	49
675	30	11
676	0	53
677	31	6
678	0	29
679	3	34
680	33	0
681	27	0
682	5	54
683	27	0
684	3	32
685	31	0
686	13	38
687	0	40
688	0	36
689	7	56
690	42	0
691	30	0
692	1	45
693	33	0
694	4	31
695	4	49
696	36	0
697	33	0
698	29	0
699	0	49
700	36	7
701	14	0
702	36	0
703	25	0
704	38	6
705	34	10
706	3	45
707	35	13
708	29	5
709	0	47
710	47	0
711	34	2
712	8	49
713	0	47
714	42	0
715	2	51
716	34	0
717	0	44
718	33	7
719	2	38
720	11	41
721	5	39
722	28	0
723	0	46
724	32	3
725	1	43
726	37	1
727	25	0
728	28	3
729	39	9
730	28	0
731	0	49
732	3	49
733	34	0
734	31	5
735	28	1
736	21	0
737	0	41
738	26	9
739	1	42
740	2	51
741	4	42
742	5	48
743	45	1
744	2	39
745	4	53
746	8	45
747	5	45
748	0	32
749	27	5
750	0	44
751	0	48
752	1	43
753	4	45
754	26	6
755	34	1
756	32	5
757	0	46
758	30	9
759	3	32
760	6	36
761	2	42
762	40	0
763	31	10
764	31	12
765	29	0
766	7	34
767	26	0
768	15	7
769	0	48
770	46	0
771	2	42
772	37	6
773	26	3
774	23	11
775	38	0
776	0	39
777	2	48
778	0	43
779	1	36
780	0	51
781	38	2
782	18	17
783	0	46
784	5	53
785	34	0
786	8	46
787	20	5
788	0	46
789	0	38
790	5	46
791	38	7
792	24	5
793	2	47
794	35	0
795	8	44
796	0	40
797	33	5
798	32	8
799	1	40
800	34	2
801	7	48
802	32	0
803	25	12
804	25	0
805	0	56
806	32	0
807	0	50
808	1	40
809	12	45
810	30	0
811	32	2
812	4	49
813	22	17
814	30	5
815	38	1
816	0	45
817	32	6
818	2	46
819	30	16
820	29	0
821	6	33
822	26	2
823	0	53
824	36	8
825	39	0
826	32	5
827	2	57
828	17	30
829	0	47
830	2	29
831	30	0
832	4	44
833	39	1
834	0	42
835	27	9
836	1	35
837	4	34
838	0	49
839	29	0
840	27	5
841	42	0
842	8	37
843	0	51
844	8	42
845	46	8
846	0	49
847	32	5
848	2	57
849	26	1
850	25	0
851	7	50
852	31	0
853	0	47
854	0	50
855	0	41
856	0	46
857	0	54
858	0	38
859	0	36
860	36	6
861	16	0
862	0	42
863	0	47
864	40	3
865	0	46
866	37	0
867	3	49
868	29	1
869	7	48
870	0	31
871	24	5
872	26	13
873	7	37
874	5	44
875	36	0
876	44	0
877	34	0
878	0	45
879	0	48
880	0	46
881	25	0
882	33	8
883	29	0
884	3	50
885	5	48
886	32	6
887	3	51
888	31	0
889	24	0
890	33	8
891	25	16
892	0	48
893	32	9
894	0	45
895	47	6
896	10	42
897	39	0
898	35	0
899	25	0
900	33	0
901	30	5
902	2	60
903	24	5
904	31	2
905	28	13
906	33	9
907	3	49
908	0	44
909	28	3
910	30	6
911	12	46
912	32	0
913	39	0
914	0	48
915	31	0
916	31	7
917	28	3
918	33	5
919	0	45
920	44	0
921	40	0
922	26	0
923	6	40
924	37	18
925	12	43
926	38	0
927	0	36
928	27	3
929	36	10
930	26	0
931	6	48
932	0	50
933	38	0
934	0	51
935	38	1
936	2	47
937	1	37
938	45	4
939	4	42
940	0	48
941	46	0
942	27	0
943	40	0
944	3	41
945	33	5
946	36	4
947	0	59
948	1	49
949	0	40
950	6	50
951	36	0
952	6	55
953	0	38
954	35	8
955	35	0
956	0	41
957	0	41
958	0	47
959	2	47
960	34	0
961	0	35
962	37	6
963	0	46
964	0	53
965	0	37
966	35	0
967	38	6
968	0	43
969	0	50
970	33	0
971	43	0
972	32	0
973	36	0
974	1	53
975	8	49
976	0	40
977	29	8
978	0	36
979	32	17
980	6	35
981	31	14
982	38	4
983	35	0
984	41	0
985	4	44
986	31	2
987	36	9
988	31	0
989	0	49
990	26	0
991	42	4
992	35	0
993	43	0
994	0	47
995	32	8
996	0	43
997	0	49
998	0	41
999	31	0
1000	0	30
1001	1	44
1002	2	35
1003	0	42
1004	28	0
1005	41	0
1006	37	0
1007	2	39
1008	8	52
1009	19	7
1010	0	43
1011	0	55
1012	0	43
1013	6	47
1014	5	40
1015	1	50
1016	0	35
1017	0	45
1018	44	2
1019	8	41
1020	0	40
1021	18	42
1022	0	37
1023	22	28
1024	0	52
1025	18	29
1026	28	5
1027	0	56
1028	0	47
1029	1	52
1030	1	35
1031	6	47
1032	0	47
1033	0	47
1034	0	46
1035	34	2
1036	4	41
1037	29	0
1038	35	0
1039	0	37
1040	0	32
1041	12	41
1042	11	50
1043	44	0
1044	32	0
1045	34	5
1046	0	37
1047	29	0
1048	27	0
1049	0	31
1050	25	0
1051	7	48
1052	30	0
1053	42	0
1054	6	44
1055	34	21
1056	16	28
1057	25	0
1058	0	27
1059	10	41
1060	36	0
1061	29	3
1062	37	4
1063	1	42
1064	0	47
1065	34	0
1066	28	0
1067	7	35
1068	39	2
1069	35	1
1070	0	41
1071	0	46
1072	0	48
1073	40	5
1074	0	50
1075	0	50
1076	1	44
1077	26	4
1078	33	8
1079	1	38
1080	32	7
1081	26	11
1082	31	0
1083	0	49
1084	43	0
1085	26	0
1086	32	6
1087	0	54
1088	1	36
1089	22	17
1090	0	33
1091	0	42
1092	33	8
1093	30	0
1094	37	3
1095	0	41
1096	14	36
1097	0	51
1098	38	4
1099	43	2
1100	34	7
1101	0	41
1102	0	45
1103	42	0
1104	7	47
1105	5	47
1106	19	0
1107	32	0
1108	31	6
1109	33	10
1110	0	38
1111	0	38
1112	36	7
1113	4	49
1114	19	20
1115	18	25
1116	42	0
1117	21	2
1118	6	43
1119	0	38
1120	41	3
1121	33	0
1122	24	0
1123	34	0
1124	0	49
1125	22	0
1126	29	0
1127	14	26
1128	0	39
1129	2	56
1130	32	1
1131	0	44
1132	40	3
1133	39	1
1134	11	37
1135	0	48
1136	0	32
1137	0	38
1138	0	38
1139	0	38
1140	43	0
1141	0	41
1142	28	8
1143	3	44
1144	41	0
1145	32	4
1146	33	3
1147	17	29
1148	0	34
1149	0	43
1150	27	0
1151	2	45
1152	27	0
1153	26	0
1154	48	0
1155	21	0
1156	26	4
1157	36	2
1158	0	45
1159	19	35
1160	2	45
1161	38	0
1162	39	0
1163	0	41
1164	0	47
1165	7	56
1166	0	50
1167	7	55
1168	33	9
1169	19	37
1170	1	43
1171	39	1
1172	26	2
1173	0	31
1174	30	11
1175	0	47
1176	24	12
1177	35	10
1178	35	13
1179	45	9
1180	9	45
1181	33	0
1182	11	48
1183	34	0
1184	34	0
1185	0	43
1186	0	37
1187	3	43
1188	5	50
1189	35	4
1190	29	0
1191	30	6
1192	30	0
1193	10	36
1194	29	3
1195	9	34
1196	0	50
1197	0	47
1198	40	0
1199	31	16
1200	0	40
1201	0	56
1202	0	44
1203	12	53
1204	37	0
1205	0	49
1206	25	0
1207	11	49
1208	3	57
1209	4	41
1210	7	38
1211	32	8
1212	40	0
1213	0	38
1214	31	0
1215	0	49
1216	29	4
1217	27	3
1218	0	34
1219	12	28
1220	6	52
1221	0	38
1222	27	4
1223	37	1
1224	47	0
1225	0	48
1226	32	9
1227	50	1
1228	20	32
1229	35	6
1230	0	52
1231	0	35
1232	37	0
1233	31	5
1234	27	0
1235	0	33
1236	42	0
1237	0	44
1238	30	10
1239	0	45
1240	8	34
1241	37	0
1242	0	47
1243	31	5
1244	0	53
1245	39	0
1246	38	5
1247	0	36
1248	13	14
1249	29	6
1250	0	32
1251	26	8
1252	0	49
1253	28	14
1254	31	0
1255	33	2
1256	28	21
1257	35	6
1258	28	0
1259	0	35
1260	5	35
1261	38	0
1262	0	51
1263	30	5
1264	0	44
1265	25	8
1266	0	47
1267	28	7
1268	31	0
1269	5	48
1270	29	5
1271	32	0
1272	24	5
1273	17	20
1274	28	0
1275	30	2
1276	29	3
1277	24	0
1278	34	0
1279	0	36
1280	29	0
1281	28	7
1282	21	25
1283	34	0
1284	0	39
1285	0	41
1286	36	0
1287	7	40
1288	32	0
1289	32	0
1290	0	47
1291	22	0
1292	0	43
1293	30	10
1294	28	0
1295	39	3
1296	33	6
1297	44	7
1298	3	34
1299	3	39
1300	43	0
1301	31	14
1302	34	0
1303	22	14
1304	0	42
1305	28	4
1306	27	0
1307	1	44
1308	0	38
1309	39	0
1310	5	40
1311	38	9
1312	0	43
1313	27	0
1314	26	6
1315	4	43
1316	26	3
1317	34	0
1318	39	0
1319	28	4
1320	31	13
1321	0	43
1322	0	53
1323	25	0
1324	42	0
1325	0	47
1326	0	49
1327	4	56
1328	4	39
1329	28	0
1330	0	43
1331	34	13
1332	39	3
1333	34	0
1334	0	47
1335	0	47
1336	44	7
1337	38	3
1338	0	51
1339	43	0
1340	40	17
1341	34	0
1342	19	20
1343	28	4
1344	0	49
1345	30	0
1346	0	46
1347	0	40
1348	37	0
1349	29	2
1350	3	50
1351	41	0
1352	0	40
1353	45	16
1354	26	1
1355	3	41
1356	36	0
1357	33	13
1358	0	51
1359	44	3
1360	8	36
1361	12	45
1362	0	46
1363	30	2
1364	6	41
1365	7	23
1366	28	2
1367	30	2
1368	3	36
1369	3	52
1370	7	51
1371	31	2
1372	27	0
1373	38	0
1374	0	43
1375	2	36
1376	40	12
1377	31	0
1378	37	3
1379	31	0
1380	9	40
1381	2	41
1382	0	50
1383	35	0
1384	2	34
1385	0	49
1386	0	50
1387	36	4
1388	0	37
1389	30	1
1390	33	0
1391	3	47
1392	0	35
1393	21	0
1394	30	5
1395	26	0
1396	30	3
1397	21	14
1398	34	2
1399	0	51
1400	33	4
1401	4	47
1402	14	44
1403	3	48
1404	34	0
1405	0	40
1406	30	0
1407	31	14
1408	25	4
1409	0	53
1410	29	2
1411	0	51
1412	2	33
1413	45	0
1414	35	5
1415	0	41
1416	26	0
1417	0	47
1418	37	0
1419	0	38
1420	37	9
1421	35	0
1422	53	3
1423	32	1
1424	28	0
1425	27	2
1426	2	43
1427	39	5
1428	39	0
1429	33	0
1430	36	0
1431	33	8
1432	35	0
1433	33	4
1434	37	7
1435	0	49
1436	36	0
1437	2	48
1438	25	17
1439	0	46
1440	0	54
1441	42	2
1442	0	40
1443	1	32
1444	25	2
1445	28	4
1446	32	2
1447	36	2
1448	0	42
1449	27	8
1450	32	0
1451	39	0
1452	23	12
1453	0	42
1454	5	59
1455	34	3
1456	30	6
1457	40	0
1458	2	48
1459	30	7
1460	8	44
1461	26	17
1462	39	0
1463	33	5
1464	0	45
1465	0	40
1466	0	42
1467	34	0
1468	35	0
1469	33	7
1470	22	9
1471	6	46
1472	23	28
1473	29	1
1474	5	47
1475	39	0
1476	0	49
1477	26	0
1478	37	0
1479	33	4
1480	4	46
1481	29	0
1482	24	0
1483	30	1
1484	30	14
1485	48	0
1486	0	53
1487	27	14
1488	21	21
1489	32	0
1490	0	43
1491	18	0
1492	36	11
1493	33	13
1494	0	48
1495	12	45
1496	37	0
1497	0	44
1498	0	51
1499	33	7
1500	36	5
1501	24	3
1502	0	44
1503	42	0
1504	32	6
1505	1	38
1506	0	55
1507	5	52
1508	34	9
1509	3	37
1510	9	54
1511	31	0
1512	0	41
1513	20	23
1514	22	17
1515	6	44
1516	4	44
1517	41	0
1518	44	8
1519	2	59
1520	38	0
1521	42	0
1522	44	0
1523	1	44
1524	27	4
1525	42	0
1526	27	2
1527	4	45
1528	31	0
1529	36	0
1530	30	6
1531	44	2
1532	25	1
1533	32	5
1534	9	48
1535	27	0
1536	2	50
1537	0	57
1538	34	0
1539	36	5
1540	43	0
1541	27	3
1542	0	45
1543	0	47
1544	0	56
1545	27	1
1546	39	0
1547	23	0
1548	0	39
1549	30	8
1550	0	42
1551	3	43
1552	32	2
1553	0	48
1554	24	10
1555	0	40
1556	0	45
1557	27	3
1558	30	3
1559	2	41
1560	37	0
1561	35	13
1562	0	43
1563	31	1
1564	9	38
1565	2	47
1566	35	0
1567	27	0
1568	28	0
1569	1	40
1570	5	41
1571	34	7
1572	15	33
1573	28	13
1574	31	14
1575	36	7
1576	0	38
1577	41	0
1578	37	0
1579	29	0
1580	30	0
1581	0	46
1582	30	7
1583	43	0
1584	0	40
1585	0	49
1586	35	8
1587	5	45
1588	40	13
1589	15	35
1590	31	11
1591	4	34
1592	33	6
1593	0	39
1594	2	38
1595	4	42
1596	0	51
1597	0	34
1598	38	0
1599	40	0
1600	34	0
1601	0	38
1602	25	0
1603	0	39
1604	31	0
1605	31	0
1606	42	0
1607	34	7
1608	3	36
1609	7	43
1610	28	0
1611	38	0
1612	34	4
1613	18	15
1614	0	45
1615	0	46
1616	3	38
1617	27	3
1618	33	2
1619	6	51
1620	26	18
1621	36	2
1622	38	0
1623	0	41
1624	30	4
1625	1	46
1626	0	35
1627	34	3
1628	22	0
1629	30	6
1630	1	46
1631	0	38
1632	37	4
1633	33	8
1634	1	36
1635	0	37
1636	1	46
1637	21	7
1638	5	37
1639	38	11
1640	0	54
1641	33	20
1642	33	0
1643	30	0
1644	0	38
1645	29	0
1646	5	45
1647	0	33
1648	0	52
1649	28	0
1650	38	13
1651	36	0
1652	4	41
1653	29	12
1654	0	42
1655	30	6
1656	0	55
1657	0	46
1658	1	39
1659	0	49
1660	23	18
1661	7	48
1662	37	2
1663	0	43
1664	38	1
1665	39	0
1666	30	0
1667	0	50
1668	33	3
1669	38	0
1670	0	49
1671	39	0
1672	4	35
1673	33	0
1674	0	44
1675	13	35
1676	48	2
1677	26	22
1678	24	6
1679	0	42
1680	6	37
1681	31	0
1682	17	29
1683	0	41
1684	0	42
1685	3	37
1686	0	50
1687	5	41
1688	32	25
1689	32	2
1690	40	0
1691	6	50
1692	27	2
1693	16	24
1694	38	0
1695	44	0
1696	4	57
1697	2	59
1698	0	56
1699	34	8
1700	0	46
1701	0	37
1702	30	2
1703	31	5
1704	26	0
1705	28	0
1706	0	41
1707	37	0
1708	4	46
1709	36	0
1710	34	0
1711	29	2
1712	27	2
1713	9	50
1714	2	43
1715	32	6
1716	0	40
1717	28	1
1718	32	3
1719	33	0
1720	33	0
1721	7	45
1722	8	37
1723	30	6
1724	34	0
1725	1	38
1726	30	2
1727	33	0
1728	0	49
1729	2	53
1730	39	10
1731	2	48
1732	0	52
1733	31	1
1734	0	48
1735	6	47
1736	12	31
1737	2	41
1738	0	49
1739	37	0
1740	28	13
1741	34	0
1742	5	39
1743	31	9
1744	0	40
1745	37	0
1746	38	5
1747	0	42
1748	0	51
1749	3	53
1750	33	0
1751	26	0
1752	34	0
1753	30	0
1754	7	37
1755	26	18
1756	6	42
1757	37	0
1758	26	0
1759	0	33
1760	4	39
1761	1	49
1762	37	0
1763	30	0
1764	39	0
1765	2	49
1766	6	31
1767	27	8
1768	40	13
1769	38	0
1770	40	0
1771	36	0
1772	36	5
1773	0	52
1774	33	0
1775	31	13
1776	5	51
1777	5	36
1778	31	0
1779	0	35
1780	31	3
1781	5	39
1782	25	9
1783	28	0
1784	40	0
1785	0	52
1786	12	35
1787	0	51
1788	0	47
1789	4	50
1790	0	51
1791	3	44
1792	0	39
1793	38	3
1794	29	4
1795	1	51
1796	42	11
1797	10	33
1798	0	49
1799	33	4
1800	43	0
1801	1	55
1802	27	1
1803	32	0
1804	32	2
1805	30	11
1806	1	43
1807	32	4
1808	41	3
1809	31	4
1810	9	38
1811	36	1
1812	4	40
1813	4	48
1814	24	0
1815	0	50
1816	34	0
1817	32	4
1818	0	41
1819	0	49
1820	0	62
1821	32	0
1822	39	0
1823	36	4
1824	0	60
1825	0	49
1826	19	31
1827	31	5
1828	37	0
1829	39	2
1830	26	5
1831	13	39
1832	7	42
1833	35	8
1834	0	54
1835	34	0
1836	39	0
1837	3	43
1838	24	3
1839	8	36
1840	34	0
1841	30	0
1842	14	33
1843	33	2
1844	2	47
1845	0	37
1846	0	52
1847	28	7
1848	3	53
1849	30	0
1850	3	34
1851	0	44
1852	0	40
1853	0	40
1854	35	0
1855	1	46
1856	24	0
1857	0	36
1858	33	8
1859	35	0
1860	0	38
1861	38	0
1862	2	48
1863	0	43
1864	5	39
1865	0	36
1866	40	0
1867	3	48
1868	0	57
1869	38	0
1870	0	43
1871	25	4
1872	23	0
1873	33	0
1874	7	47
1875	39	1
1876	2	29
1877	38	7
1878	7	37
1879	33	0
1880	29	0
1881	33	0
1882	1	40
1883	28	0
1884	0	50
1885	6	31
1886	1	44
1887	12	31
1888	0	49
1889	1	34
1890	38	0
1891	39	0
1892	28	6
1893	0	42
1894	0	33
1895	32	7
1896	28	11
1897	34	0
1898	8	37
1899	34	0
1900	0	39
1901	28	2
1902	3	39
1903	38	0
1904	8	42
1905	0	45
1906	3	35
1907	28	1
1908	0	42
1909	30	0
1910	30	1
1911	28	0
1912	36	0
1913	1	42
1914	41	7
1915	12	50
1916	35	12
1917	33	0
1918	0	41
1919	6	49
1920	29	0
1921	32	2
1922	0	43
1923	0	39
1924	0	41
1925	3	52
1926	31	0
1927	35	2
1928	6	38
1929	0	47
1930	10	37
1931	0	46
1932	34	6
1933	39	12
1934	1	48
1935	7	38
1936	40	0
1937	1	43
1938	31	2
1939	10	37
1940	33	15
1941	12	48
1942	36	0
1943	0	45
1944	23	0
1945	33	0
1946	0	49
1947	0	41
1948	0	53
1949	36	5
1950	36	0
1951	28	3
1952	41	22
1953	2	53
1954	34	10
1955	3	35
1956	37	0
1957	0	43
1958	34	2
1959	28	0
1960	4	56
1961	30	0
1962	0	36
1963	30	0
1964	29	0
1965	0	40
1966	0	44
1967	11	43
1968	34	0
1969	3	54
1970	0	41
1971	0	44
1972	36	1
1973	37	0
1974	0	36
1975	1	38
1976	27	7
1977	0	57
1978	0	53
1979	24	5
1980	0	34
1981	32	14
1982	0	46
1983	31	0
1984	9	52
1985	30	0
1986	30	4
1987	28	6
1988	37	3
1989	30	0
1990	0	46
1991	0	40
1992	38	0
1993	0	59
1994	22	32
1995	0	48
1996	10	46
1997	29	0
1998	0	51
1999	1	51
[truncated: 8,001 more rows]
