# Supplementary material for: Generalized method of moments for estimating parameters of stochastic reaction networks
Source: BMC Syst Biol. 2016 Oct 21;10:98. doi: 10.1186/s12918-016-0342-8 (PMC5073941; doi:10.1186/s12918-016-0342-8)
Supplement: Additional file 2 — Matlab code and data. This file contains the Matlab codes and samples which were used to produce the results. (GZ 9349 kb) [file 12918_2016_342_MOESM2_ESM.gz › Data/Gene Expression/samples/t01040.csv]

1	15
2	30
3	17
4	21
5	16
6	11
7	10
8	15
9	10
10	10
11	18
12	10
13	22
14	23
15	16
16	10
17	24
18	19
19	10
20	10
21	13
22	10
23	27
24	18
25	15
26	11
27	25
28	15
29	16
30	22
31	11
32	24
33	15
34	22
35	20
36	11
37	14
38	14
39	20
40	15
41	16
42	27
43	33
44	13
45	11
46	19
47	10
48	12
49	15
50	10
51	11
52	15
53	10
54	18
55	10
56	16
57	26
58	10
59	15
60	20
61	13
62	15
63	19
64	11
65	11
66	17
67	21
68	15
69	15
70	17
71	17
72	16
73	10
74	25
75	10
76	14
77	12
78	13
79	18
80	16
81	11
82	16
83	15
84	13
85	17
86	16
87	10
88	28
89	19
90	15
91	11
92	22
93	13
94	14
95	17
96	18
97	11
98	12
99	18
100	24
101	13
102	12
103	17
104	20
105	12
106	36
107	11
108	17
109	15
110	12
111	18
112	15
113	11
114	17
115	10
116	15
117	12
118	13
119	10
120	16
121	14
122	22
123	12
124	10
125	25
126	10
127	11
128	22
129	10
130	14
131	17
132	13
133	11
134	30
135	10
136	13
137	10
138	10
139	13
140	13
141	16
142	19
143	19
144	18
145	10
146	14
147	11
148	10
149	16
150	17
151	17
152	21
153	13
154	16
155	16
156	15
157	16
158	16
159	13
160	12
161	24
162	13
163	28
164	15
165	10
166	11
167	19
168	18
169	20
170	13
171	22
172	13
173	20
174	10
175	22
176	18
177	19
178	10
179	13
180	13
181	18
182	16
183	20
184	19
185	14
186	15
187	10
188	10
189	12
190	17
191	12
192	10
193	10
194	32
195	10
196	10
197	19
198	13
199	17
200	10
201	12
202	13
203	15
204	11
205	27
206	10
207	14
208	10
209	18
210	16
211	15
212	16
213	20
214	11
215	20
216	13
217	24
218	10
219	26
220	13
221	21
222	13
223	17
224	16
225	23
226	17
227	13
228	13
229	10
230	19
231	12
232	10
233	18
234	13
235	12
236	29
237	12
238	14
239	12
240	10
241	18
242	13
243	10
244	18
245	14
246	18
247	19
248	15
249	12
250	21
251	18
252	10
253	19
254	12
255	18
256	15
257	16
258	19
259	20
260	10
261	10
262	16
263	22
264	23
265	30
266	16
267	16
268	11
269	12
270	18
271	17
272	14
273	11
274	12
275	19
276	14
277	15
278	16
279	13
280	19
281	24
282	11
283	21
284	14
285	10
286	12
287	15
288	17
289	20
290	11
291	20
292	13
293	16
294	16
295	22
296	17
297	11
298	11
299	26
300	12
301	11
302	11
303	13
304	10
305	21
306	12
307	12
308	13
309	14
310	10
311	19
312	20
313	16
314	14
315	10
316	11
317	10
318	19
319	11
320	11
321	18
322	20
323	10
324	16
325	13
326	18
327	11
328	10
329	14
330	14
331	10
332	10
333	26
334	16
335	10
336	25
337	17
338	13
339	15
340	13
341	18
342	13
343	12
344	14
345	13
346	27
347	10
348	16
349	15
350	15
351	25
352	11
353	12
354	15
355	14
356	13
357	12
358	10
359	10
360	16
361	10
362	14
363	10
364	29
365	25
366	21
367	14
368	11
369	18
370	11
371	15
372	16
373	19
374	11
375	10
376	13
377	15
378	15
379	11
380	15
381	23
382	25
383	22
384	12
385	10
386	16
387	31
388	10
389	10
390	18
391	12
392	16
393	14
394	21
395	14
396	10
397	10
398	14
399	22
400	11
401	14
402	12
403	19
404	22
405	15
406	16
407	11
408	11
409	18
410	20
411	12
412	15
413	13
414	10
415	13
416	16
417	12
418	23
419	11
420	20
421	14
422	22
423	11
424	20
425	22
426	11
427	16
428	19
429	10
430	17
431	11
432	12
433	12
434	15
435	17
436	17
437	16
438	13
439	13
440	19
441	10
442	24
443	21
444	14
445	10
446	14
447	10
448	20
449	21
450	15
451	15
452	10
453	21
454	17
455	17
456	10
457	11
458	18
459	11
460	24
461	13
462	11
463	14
464	13
465	11
466	15
467	27
468	13
469	11
470	16
471	13
472	21
473	11
474	17
475	13
476	13
477	10
478	10
479	23
480	10
481	19
482	17
483	16
484	27
485	17
486	17
487	22
488	10
489	13
490	10
491	16
492	10
493	16
494	12
495	10
496	10
497	12
498	12
499	19
500	13
501	10
502	16
503	18
504	21
505	12
506	20
507	12
508	19
509	14
510	15
511	16
512	24
513	16
514	12
515	12
516	13
517	19
518	16
519	13
520	29
521	12
522	18
523	11
524	22
525	10
526	11
527	12
528	17
529	18
530	16
531	21
532	17
533	13
534	28
535	14
536	17
537	18
538	14
539	22
540	19
541	18
542	17
543	10
544	18
545	18
546	12
547	12
548	12
549	14
550	18
551	24
552	21
553	10
554	14
555	11
556	10
557	25
558	10
559	10
560	10
561	11
562	14
563	10
564	10
565	14
566	14
567	13
568	10
569	13
570	23
571	22
572	10
573	14
574	22
575	10
576	14
577	16
578	22
579	13
580	18
581	10
582	20
583	20
584	19
585	10
586	10
587	13
588	30
589	19
590	14
591	34
592	25
593	11
594	15
595	12
596	31
597	17
598	26
599	10
600	15
601	12
602	13
603	12
604	17
605	17
606	14
607	14
608	24
609	10
610	15
611	18
612	13
613	11
614	10
615	23
616	15
617	13
618	17
619	14
620	16
621	16
622	16
623	28
624	14
625	12
626	19
627	11
628	12
629	11
630	10
631	17
632	10
633	26
634	19
635	22
636	20
637	10
638	11
639	22
640	26
641	15
642	15
643	19
644	10
645	20
646	20
647	11
648	11
649	17
650	12
651	17
652	18
653	10
654	13
655	19
656	10
657	10
658	18
659	15
660	12
661	12
662	13
663	23
664	12
665	15
666	16
667	21
668	15
669	25
670	16
671	15
672	10
673	14
674	14
675	10
676	12
677	16
678	18
679	13
680	10
681	10
682	12
683	19
684	10
685	12
686	15
687	16
688	10
689	10
690	18
691	14
692	15
693	15
694	19
695	14
696	13
697	17
698	16
699	10
700	13
701	15
702	18
703	13
704	13
705	19
706	17
707	10
708	24
709	14
710	15
711	15
712	14
713	25
714	10
715	10
716	12
717	15
718	12
719	10
720	13
721	27
722	17
723	25
724	17
725	21
726	35
727	17
728	12
729	12
730	15
731	13
732	36
733	15
734	10
735	10
736	17
737	18
738	14
739	10
740	12
741	17
742	10
743	13
744	19
745	11
746	17
747	18
748	14
749	16
750	13
751	22
752	15
753	16
754	11
755	15
756	14
757	16
758	12
759	16
760	10
761	11
762	32
763	11
764	20
765	22
766	18
767	15
768	16
769	19
770	12
771	12
772	17
773	23
774	18
775	10
776	22
777	17
778	11
779	14
780	14
781	11
782	18
783	12
784	18
785	26
786	14
787	13
788	16
789	10
790	14
791	17
792	23
793	12
794	10
795	11
796	12
797	18
798	22
799	10
800	11
801	19
802	24
803	10
804	17
805	25
806	11
807	14
808	16
809	17
810	21
811	10
812	12
813	14
814	15
815	16
816	10
817	15
818	11
819	12
820	13
821	10
822	10
823	18
824	18
825	19
826	14
827	15
828	12
829	20
830	12
831	10
832	20
833	14
834	11
835	17
836	20
837	27
838	12
839	14
840	17
841	10
842	16
843	15
844	18
845	14
846	19
847	14
848	11
849	10
850	18
851	20
852	11
853	17
854	10
855	33
856	20
857	13
858	13
859	33
860	22
861	15
862	13
863	17
864	15
865	18
866	10
867	12
868	22
869	17
870	11
871	17
872	16
873	19
874	14
875	19
876	10
877	13
878	18
879	11
880	15
881	15
882	10
883	17
884	13
885	21
886	10
887	14
888	12
889	20
890	14
891	13
892	14
893	20
894	13
895	13
896	10
897	15
898	12
899	10
900	10
901	17
902	24
903	12
904	18
905	14
906	20
907	22
908	18
909	20
910	18
911	10
912	14
913	10
914	17
915	19
916	10
917	16
918	14
919	10
920	12
921	11
922	10
923	11
924	20
925	15
926	11
927	13
928	13
929	15
930	12
931	19
932	11
933	14
934	10
935	27
936	15
937	13
938	14
939	12
940	15
941	18
942	12
943	10
944	15
945	12
946	17
947	16
948	16
949	21
950	21
951	25
952	21
953	24
954	12
955	20
956	10
957	11
958	20
959	15
960	16
961	12
962	10
963	14
964	18
965	14
966	12
967	14
968	15
969	11
970	15
971	22
972	21
973	11
974	16
975	21
976	11
977	15
978	20
979	11
980	13
981	20
982	10
983	10
984	12
985	11
986	12
987	14
988	11
989	25
990	19
991	21
992	18
993	12
994	13
995	16
996	16
997	11
998	10
999	13
1000	23
1001	22
1002	12
1003	23
1004	16
1005	18
1006	12
1007	25
1008	13
1009	13
1010	10
1011	22
1012	17
1013	10
1014	15
1015	16
1016	16
1017	11
1018	14
1019	13
1020	13
1021	13
1022	12
1023	24
1024	14
1025	14
1026	12
1027	10
1028	11
1029	17
1030	10
1031	21
1032	22
1033	15
1034	18
1035	11
1036	12
1037	18
1038	11
1039	15
1040	18
1041	12
1042	10
1043	12
1044	22
1045	11
1046	17
1047	21
1048	12
1049	12
1050	18
1051	17
1052	16
1053	17
1054	10
1055	21
1056	11
1057	16
1058	11
1059	18
1060	14
1061	10
1062	11
1063	18
1064	13
1065	14
1066	10
1067	10
1068	18
1069	14
1070	26
1071	10
1072	10
1073	12
1074	10
1075	26
1076	10
1077	23
1078	10
1079	14
1080	13
1081	11
1082	15
1083	14
1084	15
1085	34
1086	19
1087	15
1088	14
1089	11
1090	33
1091	18
1092	10
1093	11
1094	19
1095	19
1096	18
1097	10
1098	16
1099	14
1100	12
1101	25
1102	13
1103	17
1104	15
1105	11
1106	10
1107	15
1108	17
1109	17
1110	15
1111	16
1112	15
1113	14
1114	12
1115	10
1116	15
1117	12
1118	16
1119	17
1120	16
1121	27
1122	12
1123	18
1124	16
1125	13
1126	13
1127	14
1128	16
1129	10
1130	10
1131	12
1132	15
1133	13
1134	10
1135	15
1136	11
1137	14
1138	16
1139	11
1140	18
1141	18
1142	28
1143	14
1144	16
1145	20
1146	10
1147	13
1148	12
1149	10
1150	10
1151	18
1152	15
1153	14
1154	12
1155	23
1156	29
1157	15
1158	22
1159	13
1160	10
1161	21
1162	10
1163	15
1164	15
1165	12
1166	17
1167	10
1168	24
1169	37
1170	17
1171	11
1172	10
1173	10
1174	12
1175	13
1176	14
1177	12
1178	10
1179	17
1180	16
1181	26
1182	20
1183	17
1184	20
1185	12
1186	20
1187	13
1188	16
1189	15
1190	11
1191	12
1192	14
1193	10
1194	15
1195	12
1196	12
1197	11
1198	15
1199	27
1200	14
1201	13
1202	14
1203	25
1204	11
1205	13
1206	13
1207	12
1208	12
1209	12
1210	13
1211	10
1212	10
1213	17
1214	26
1215	23
1216	11
1217	13
1218	12
1219	13
1220	14
1221	15
1222	22
1223	12
1224	12
1225	11
1226	15
1227	19
1228	15
1229	10
1230	11
1231	13
1232	35
1233	19
1234	13
1235	20
1236	11
1237	10
1238	10
1239	12
1240	11
1241	10
1242	19
1243	16
1244	10
1245	24
1246	17
1247	14
1248	15
1249	12
1250	16
1251	12
1252	10
1253	10
1254	16
1255	16
1256	16
1257	13
1258	17
1259	21
1260	17
1261	10
1262	16
1263	19
1264	25
1265	14
1266	13
1267	10
1268	10
1269	18
1270	13
1271	20
1272	16
1273	22
1274	22
1275	19
1276	11
1277	10
1278	14
1279	18
1280	19
1281	24
1282	16
1283	10
1284	12
1285	13
1286	15
1287	10
1288	14
1289	25
1290	16
1291	18
1292	16
1293	27
1294	10
1295	20
1296	10
1297	16
1298	15
1299	18
1300	20
1301	13
1302	16
1303	22
1304	10
1305	15
1306	10
1307	15
1308	12
1309	10
1310	20
1311	17
1312	10
1313	16
1314	11
1315	24
1316	16
1317	21
1318	19
1319	11
1320	10
1321	18
1322	10
1323	24
1324	10
1325	10
1326	13
1327	10
1328	19
1329	18
1330	28
1331	10
1332	14
1333	11
1334	10
1335	12
1336	17
1337	10
1338	10
1339	14
1340	18
1341	14
1342	12
1343	15
1344	22
1345	23
1346	19
1347	11
1348	20
1349	25
1350	19
1351	15
1352	12
1353	19
1354	28
1355	12
1356	15
1357	13
1358	24
1359	19
1360	19
1361	21
1362	13
1363	11
1364	17
1365	26
1366	12
1367	11
1368	12
1369	14
1370	12
1371	18
1372	15
1373	14
1374	12
1375	16
1376	17
1377	10
1378	13
1379	14
1380	22
1381	14
1382	14
1383	11
1384	12
1385	20
1386	10
1387	12
1388	23
1389	10
1390	19
1391	25
1392	14
1393	10
1394	10
1395	16
1396	14
1397	13
1398	10
1399	11
1400	18
1401	10
1402	15
1403	20
1404	12
1405	11
1406	13
1407	18
1408	22
1409	20
1410	17
1411	17
1412	12
1413	18
1414	12
1415	19
1416	16
1417	10
1418	11
1419	17
1420	13
1421	17
1422	10
1423	13
1424	29
1425	10
1426	21
1427	11
1428	19
1429	11
1430	16
1431	11
1432	19
1433	16
1434	12
1435	10
1436	15
1437	25
1438	12
1439	12
1440	18
1441	13
1442	14
1443	23
1444	10
1445	16
1446	11
1447	11
1448	10
1449	10
1450	15
1451	11
1452	22
1453	13
1454	19
1455	20
1456	15
1457	14
1458	33
1459	16
1460	18
1461	10
1462	13
1463	17
1464	16
1465	13
1466	17
1467	19
1468	11
1469	16
1470	31
1471	13
1472	11
1473	17
1474	23
1475	24
1476	26
1477	11
1478	19
1479	12
1480	11
1481	20
1482	18
1483	11
1484	14
1485	15
1486	14
1487	11
1488	19
1489	20
1490	11
1491	16
1492	13
1493	13
1494	12
1495	18
1496	12
1497	10
1498	20
1499	11
1500	20
1501	14
1502	10
1503	10
1504	12
1505	15
1506	10
1507	12
1508	23
1509	18
1510	10
1511	14
1512	14
1513	10
1514	10
1515	16
1516	26
1517	10
1518	10
1519	21
1520	14
1521	11
1522	12
1523	16
1524	13
1525	15
1526	11
1527	11
1528	10
1529	11
1530	12
1531	18
1532	20
1533	17
1534	13
1535	12
1536	13
1537	18
1538	10
1539	15
1540	10
1541	15
1542	12
1543	19
1544	16
1545	11
1546	10
1547	15
1548	14
1549	13
1550	19
1551	20
1552	16
1553	12
1554	18
1555	11
1556	10
1557	27
1558	11
1559	12
1560	18
1561	20
1562	10
1563	12
1564	16
1565	10
1566	14
1567	13
1568	10
1569	13
1570	13
1571	10
1572	13
1573	10
1574	10
1575	11
1576	13
1577	19
1578	16
1579	17
1580	22
1581	10
1582	16
1583	10
1584	13
1585	11
1586	10
1587	23
1588	22
1589	22
1590	11
1591	10
1592	12
1593	20
1594	10
1595	14
1596	16
1597	19
1598	18
1599	12
1600	19
1601	16
1602	13
1603	17
1604	11
1605	27
1606	21
1607	11
1608	19
1609	21
1610	22
1611	14
1612	12
1613	19
1614	12
1615	17
1616	18
1617	18
1618	20
1619	11
1620	10
1621	16
1622	10
1623	23
1624	16
1625	14
1626	13
1627	12
1628	12
1629	10
1630	16
1631	11
1632	13
1633	10
1634	19
1635	10
1636	10
1637	28
1638	12
1639	15
1640	10
1641	23
1642	12
1643	10
1644	14
1645	19
1646	26
1647	25
1648	14
1649	10
1650	20
1651	25
1652	16
1653	11
1654	12
1655	23
1656	16
1657	10
1658	26
1659	10
1660	17
1661	25
1662	15
1663	12
1664	11
1665	19
1666	14
1667	10
1668	13
1669	25
1670	10
1671	18
1672	19
1673	23
1674	14
1675	10
1676	18
1677	18
1678	12
1679	11
1680	15
1681	14
1682	10
1683	20
1684	10
1685	26
1686	15
1687	30
1688	24
1689	18
1690	22
1691	13
1692	13
1693	11
1694	10
1695	10
1696	10
1697	13
1698	10
1699	15
1700	15
1701	13
1702	16
1703	20
1704	15
1705	13
1706	13
1707	20
1708	12
1709	17
1710	15
1711	14
1712	10
1713	12
1714	10
1715	11
1716	10
1717	11
1718	15
1719	18
1720	22
1721	16
1722	18
1723	10
1724	16
1725	15
1726	15
1727	11
1728	19
1729	12
1730	16
1731	16
1732	11
1733	15
1734	20
1735	18
1736	26
1737	30
1738	13
1739	11
1740	15
1741	17
1742	18
1743	10
1744	18
1745	12
1746	10
1747	18
1748	11
1749	16
1750	16
1751	13
1752	13
1753	13
1754	11
1755	10
1756	25
1757	11
1758	12
1759	11
1760	12
1761	11
1762	27
1763	10
1764	12
1765	26
1766	12
1767	29
1768	23
1769	12
1770	18
1771	21
1772	13
1773	19
1774	28
1775	10
1776	13
1777	18
1778	30
1779	10
1780	15
1781	10
1782	13
1783	14
1784	15
1785	18
1786	16
1787	17
1788	26
1789	20
1790	18
1791	12
1792	13
1793	15
1794	20
1795	22
1796	20
1797	11
1798	12
1799	11
1800	18
1801	19
1802	24
1803	13
1804	17
1805	10
1806	19
1807	18
1808	12
1809	12
1810	19
1811	16
1812	13
1813	16
1814	12
1815	14
1816	11
1817	10
1818	16
1819	17
1820	21
1821	12
1822	14
1823	10
1824	16
1825	14
1826	10
1827	21
1828	11
1829	16
1830	12
1831	11
1832	20
1833	15
1834	15
1835	11
1836	13
1837	21
1838	10
1839	17
1840	11
1841	15
1842	10
1843	13
1844	17
1845	18
1846	27
1847	10
1848	17
1849	10
1850	16
1851	14
1852	23
1853	15
1854	17
1855	17
1856	20
1857	10
1858	17
1859	12
1860	15
1861	19
1862	22
1863	12
1864	16
1865	11
1866	14
1867	10
1868	20
1869	18
1870	10
1871	18
1872	17
1873	12
1874	10
1875	23
1876	12
1877	17
1878	10
1879	10
1880	15
1881	12
1882	20
1883	11
1884	22
1885	10
1886	16
1887	20
1888	22
1889	18
1890	21
1891	19
1892	19
1893	20
1894	12
1895	22
1896	19
1897	10
1898	17
1899	24
1900	12
1901	17
1902	14
1903	17
1904	15
1905	10
1906	18
1907	24
1908	15
1909	20
1910	19
1911	10
1912	15
1913	17
1914	10
1915	14
1916	11
1917	24
1918	16
1919	14
1920	11
1921	13
1922	11
1923	17
1924	15
1925	13
1926	11
1927	14
1928	12
1929	21
1930	15
1931	13
1932	10
1933	18
1934	10
1935	15
1936	15
1937	10
1938	11
1939	23
1940	11
1941	11
1942	12
1943	24
1944	12
1945	10
1946	15
1947	23
1948	13
1949	20
1950	11
1951	15
1952	11
1953	21
1954	21
1955	12
1956	10
1957	12
1958	31
1959	13
1960	11
1961	12
1962	10
1963	12
1964	16
1965	26
1966	15
1967	27
1968	14
1969	19
1970	20
1971	16
1972	10
1973	12
1974	14
1975	14
1976	12
1977	18
1978	18
1979	14
1980	15
1981	23
1982	20
1983	10
1984	22
1985	14
1986	20
1987	21
1988	14
1989	14
1990	12
1991	19
1992	23
1993	12
1994	16
1995	18
1996	27
1997	17
1998	16
1999	11
2000	15
[truncated: 8,000 more rows]
