# Supplementary material for: Generalized method of moments for estimating parameters of stochastic reaction networks
Source: BMC Syst Biol. 2016 Oct 21;10:98. doi: 10.1186/s12918-016-0342-8 (PMC5073941; doi:10.1186/s12918-016-0342-8)
Supplement: Additional file 2 — Matlab code and data. This file contains the Matlab codes and samples which were used to produce the results. (GZ 9349 kb) [file 12918_2016_342_MOESM2_ESM.gz › Data/Exclusive Switch/samples/16/t003.csv]

trajectory	P1	P2
1	99	8
2	0	93
3	78	1
4	77	6
5	65	2
6	81	1
7	80	0
8	83	7
9	4	118
10	6	112
11	0	106
12	77	1
13	0	88
14	2	98
15	81	1
16	9	117
17	2	111
18	0	110
19	94	0
20	2	97
21	69	2
22	2	108
23	5	101
24	4	108
25	78	1
26	92	4
27	5	96
28	0	106
29	0	75
30	76	8
31	84	6
32	81	3
33	72	0
34	7	94
35	0	95
36	1	101
37	87	4
38	1	123
39	0	105
40	1	105
41	71	6
42	6	101
43	0	113
44	58	13
45	2	114
46	93	4
47	86	5
48	100	1
49	4	107
50	80	6
51	12	102
52	1	105
53	6	100
54	65	0
55	88	3
56	2	125
57	1	95
58	6	108
59	19	90
60	57	4
61	67	0
62	2	96
63	77	0
64	90	8
65	67	7
66	84	0
67	84	0
68	0	110
69	84	0
70	83	0
71	45	48
72	74	0
73	73	0
74	7	91
75	82	4
76	37	73
77	5	113
78	78	4
79	75	0
80	79	1
81	80	8
82	89	6
83	0	92
84	0	102
85	1	82
86	0	99
87	93	1
88	0	86
89	83	0
90	5	127
91	4	119
92	17	106
93	65	9
94	88	3
95	4	126
96	74	3
97	3	104
98	39	64
99	74	0
100	87	0
101	0	124
102	21	89
103	0	116
104	0	106
105	79	1
106	9	105
107	0	87
108	0	106
109	76	0
110	79	1
111	0	93
112	0	91
113	1	112
114	1	101
115	0	91
116	5	107
117	1	105
118	85	18
119	65	0
120	75	1
121	0	106
122	69	0
123	87	10
124	0	115
125	71	0
126	76	0
127	0	115
128	79	1
129	73	2
130	65	12
131	65	0
132	0	113
133	0	98
134	81	1
135	90	8
136	65	0
137	88	2
138	0	103
139	3	106
140	88	10
141	87	1
142	0	101
143	75	4
144	79	0
145	80	1
146	4	110
147	90	6
148	0	97
149	62	14
150	2	93
151	0	104
152	0	108
153	0	113
154	3	119
155	0	102
156	4	97
157	23	87
158	78	1
159	44	50
160	1	123
161	0	123
162	75	1
163	1	99
164	18	97
165	76	3
166	75	1
167	8	116
168	69	0
169	2	104
170	2	93
171	78	0
172	73	0
173	87	1
174	0	104
175	0	99
176	0	115
177	65	15
178	67	3
179	76	1
180	0	110
181	3	103
182	0	122
183	70	2
184	0	109
185	81	4
186	89	4
187	1	87
188	59	1
189	80	2
190	63	7
191	84	0
192	0	99
193	80	0
194	0	116
195	0	100
196	85	3
197	79	3
198	82	0
199	0	95
200	2	95
201	76	2
202	5	99
203	70	6
204	63	2
205	82	0
206	0	110
207	3	101
208	0	84
209	0	81
210	86	0
211	79	4
212	97	0
213	71	3
214	88	0
215	64	5
216	0	110
217	3	114
218	74	1
219	2	91
220	84	0
221	66	4
222	0	90
223	88	4
224	74	5
225	92	0
226	72	4
227	64	13
228	84	0
229	0	82
230	1	127
231	86	1
232	0	107
233	0	114
234	0	99
235	0	93
236	0	98
237	0	130
238	3	99
239	1	107
240	0	102
241	89	0
242	74	2
243	3	96
244	3	97
245	70	3
246	0	93
247	75	0
248	0	107
249	71	0
250	18	85
251	1	119
252	87	1
253	5	110
254	65	2
255	71	1
256	82	0
257	81	0
258	2	112
259	0	127
260	94	2
261	96	0
262	2	126
263	83	2
264	7	98
265	1	94
266	77	0
267	75	1
268	10	123
269	1	103
270	1	104
271	8	105
272	93	1
273	0	112
274	79	7
275	0	104
276	1	104
277	76	5
278	68	37
279	75	0
280	34	58
281	4	106
282	0	95
283	69	0
284	18	56
285	1	99
286	82	0
287	69	5
288	80	0
289	68	4
290	79	3
291	0	113
292	1	95
293	79	1
294	92	6
295	73	1
296	85	1
297	2	102
298	80	0
299	7	94
300	79	3
301	2	104
302	0	100
303	97	4
304	2	110
305	87	0
306	76	0
307	76	0
308	68	30
309	0	99
310	82	3
311	15	86
312	0	93
313	5	120
314	1	112
315	81	0
316	71	5
317	74	4
318	0	99
319	74	0
320	0	107
321	80	3
322	0	101
323	4	104
324	0	106
325	0	108
326	77	4
327	74	3
328	0	100
329	64	3
330	71	0
331	0	119
332	86	0
333	80	1
334	2	110
335	1	97
336	0	124
337	0	108
338	89	0
339	3	100
340	0	95
341	67	8
342	0	111
343	92	4
344	80	2
345	86	14
346	0	98
347	84	3
348	82	0
349	4	94
350	2	97
351	1	100
352	0	95
353	4	90
354	1	97
355	27	74
356	3	92
357	70	0
358	89	1
359	68	0
360	0	115
361	0	96
362	5	99
363	88	10
364	6	93
365	78	1
366	18	72
367	3	85
368	0	102
369	0	119
370	64	2
371	84	2
372	70	0
373	2	110
374	0	107
375	0	117
376	0	115
377	1	88
378	77	1
379	91	0
380	0	100
381	0	126
382	73	0
383	2	107
384	74	3
385	0	116
386	64	3
387	82	1
388	2	118
389	96	0
390	5	86
391	1	105
392	59	47
393	1	122
394	4	97
395	2	101
396	0	97
397	1	120
398	0	106
399	2	102
400	67	1
401	80	22
402	6	91
403	63	1
404	76	0
405	64	14
406	72	1
407	79	2
408	2	89
409	0	95
410	77	0
411	1	98
412	26	81
413	84	0
414	0	98
415	71	9
416	90	1
417	87	0
418	69	2
419	79	0
420	0	99
421	0	111
422	77	2
423	96	0
424	91	9
425	76	0
426	1	96
427	92	0
428	0	85
429	79	4
430	0	113
431	81	0
432	88	0
433	67	3
434	0	103
435	77	0
436	0	110
437	0	113
438	76	20
439	75	1
440	88	0
441	0	77
442	0	111
443	93	7
444	89	0
445	88	0
446	0	87
447	0	116
448	81	0
449	0	109
450	67	1
451	66	3
452	79	0
453	51	54
454	89	4
455	72	0
456	79	0
457	2	109
458	71	2
459	69	8
460	78	2
461	3	103
462	10	92
463	4	101
464	1	124
465	67	0
466	79	2
467	0	109
468	2	102
469	0	114
470	79	0
471	70	23
472	0	98
473	1	99
474	4	112
475	70	0
476	0	98
477	0	105
478	77	3
479	11	94
480	0	107
481	1	105
482	83	4
483	95	5
484	39	59
485	1	121
486	0	115
487	77	0
488	0	107
489	73	2
490	95	3
491	79	0
492	0	87
493	8	114
494	0	115
495	0	81
496	94	0
497	0	94
498	89	0
499	0	100
500	0	105
501	1	90
502	2	105
503	61	5
504	79	1
505	89	1
506	5	80
507	6	93
508	82	0
509	80	0
510	86	1
511	0	120
512	90	2
513	95	2
514	82	0
515	89	2
516	2	93
517	67	0
518	28	86
519	75	1
520	83	7
521	3	105
522	72	2
523	86	4
524	64	4
525	75	5
526	0	103
527	80	0
528	0	94
529	70	9
530	0	128
531	73	11
532	74	0
533	77	4
534	1	124
535	75	0
536	0	118
537	3	92
538	73	9
539	103	0
540	81	0
541	82	0
542	65	0
543	94	8
544	2	116
545	86	10
546	31	68
547	88	0
548	1	94
549	89	4
550	3	103
551	82	0
552	73	1
553	49	49
554	0	116
555	71	0
556	80	0
557	71	6
558	21	67
559	1	93
560	86	0
561	89	5
562	6	105
563	3	111
564	70	8
565	89	6
566	0	131
567	0	106
568	89	4
569	69	5
570	0	117
571	62	1
572	77	2
573	41	44
574	108	8
575	74	3
576	75	0
577	6	123
578	89	0
579	0	108
580	3	109
581	44	58
582	79	1
583	65	20
584	77	10
585	0	105
586	86	0
587	64	8
588	74	0
589	3	104
590	32	64
591	1	109
592	87	4
593	91	0
594	70	3
595	81	0
596	0	120
597	0	117
598	86	5
599	77	0
600	3	96
601	71	0
602	77	0
603	81	3
604	60	0
605	0	120
606	53	42
607	3	93
608	65	1
609	1	106
610	0	87
611	0	120
612	5	119
613	73	0
614	79	1
615	0	94
616	79	2
617	2	98
618	0	106
619	87	4
620	64	22
621	67	16
622	0	93
623	77	2
624	93	0
625	0	96
626	96	5
627	78	0
628	0	129
629	69	18
630	0	112
631	2	120
632	60	4
633	88	0
634	4	110
635	90	0
636	52	42
637	81	0
638	14	85
639	3	104
640	5	105
641	97	1
642	23	63
643	3	96
644	0	104
645	0	100
646	1	106
647	2	93
648	0	100
649	72	2
650	78	0
651	90	2
652	54	27
653	7	100
654	79	2
655	1	101
656	63	0
657	45	50
658	2	118
659	0	97
660	0	119
661	90	1
662	6	102
663	0	114
664	72	7
665	74	0
666	75	4
667	72	0
668	77	0
669	5	98
670	74	0
671	78	0
672	82	0
673	0	95
674	5	106
675	75	7
676	31	60
677	0	113
678	85	0
679	77	1
680	65	3
681	65	0
682	1	106
683	43	52
684	2	110
685	1	87
686	64	11
687	21	80
688	64	5
689	101	0
690	3	112
691	81	1
692	0	102
693	0	108
694	78	3
695	0	122
696	75	3
697	66	2
698	91	3
699	64	1
700	74	5
701	85	3
702	84	0
703	80	1
704	87	2
705	92	0
706	1	123
707	73	0
708	66	11
709	77	7
710	65	41
711	3	109
712	80	1
713	81	0
714	2	103
715	71	0
716	3	103
717	4	97
718	76	1
719	80	0
720	1	112
721	74	7
722	76	1
723	2	114
724	4	113
725	34	52
726	0	110
727	0	93
728	0	117
729	8	115
730	8	103
731	75	0
732	2	127
733	1	107
734	18	127
735	67	0
736	10	110
737	0	97
738	2	112
739	0	107
740	0	99
741	82	0
742	0	102
743	5	111
744	93	0
745	0	106
746	0	110
747	0	116
748	5	94
749	84	4
750	2	103
751	85	2
752	73	0
753	8	92
754	97	1
755	84	0
756	58	32
757	88	0
758	1	99
759	0	116
760	2	93
761	80	2
762	2	100
763	0	105
764	4	109
765	81	5
766	0	116
767	68	3
768	69	1
769	85	0
770	81	0
771	75	1
772	68	8
773	94	2
774	4	88
775	2	103
776	70	0
777	4	106
778	64	2
779	2	105
780	75	7
781	87	7
782	72	0
783	2	97
784	76	0
785	91	7
786	98	10
787	78	0
788	79	3
789	73	0
790	92	3
791	0	107
792	0	99
793	88	7
794	78	0
795	81	2
796	69	3
797	1	102
798	3	130
799	70	0
800	1	126
801	1	93
802	0	98
803	59	29
804	81	2
805	0	116
806	96	0
807	75	3
808	3	94
809	16	110
810	0	101
811	91	0
812	0	113
813	85	0
814	79	1
815	86	0
816	81	0
817	8	110
818	6	101
819	71	6
820	0	117
821	73	0
822	74	0
823	67	3
824	1	111
825	6	103
826	65	17
827	81	1
828	81	4
829	7	89
830	61	2
831	85	1
832	0	106
833	0	95
834	87	0
835	96	9
836	1	117
837	2	112
838	0	108
839	83	6
840	0	109
841	76	0
842	0	110
843	71	0
844	2	120
845	90	0
846	74	12
847	0	99
848	91	3
849	84	15
850	82	4
851	78	0
852	87	1
853	2	114
854	84	1
855	0	95
856	81	0
857	7	81
858	0	115
859	0	93
860	61	1
861	78	3
862	70	5
863	0	115
864	0	100
865	0	120
866	74	2
867	72	0
868	0	90
869	69	0
870	83	7
871	74	2
872	0	111
873	1	109
874	6	106
875	1	125
876	67	9
877	82	4
878	0	97
879	62	22
880	79	9
881	2	99
882	81	7
883	82	1
884	7	88
885	74	2
886	4	120
887	74	0
888	3	111
889	104	0
890	2	100
891	93	4
892	0	93
893	91	4
894	81	7
895	3	98
896	83	1
897	2	107
898	0	117
899	0	124
900	0	111
901	0	121
902	73	2
903	73	6
904	69	2
905	1	99
906	75	3
907	0	95
908	79	0
909	11	78
910	1	103
911	1	94
912	1	97
913	71	0
914	0	119
915	99	3
916	2	96
917	58	39
918	79	3
919	0	104
920	0	96
921	1	108
922	4	97
923	2	112
924	4	116
925	6	109
926	72	0
927	5	109
928	0	112
929	0	104
930	2	107
931	2	112
932	80	0
933	8	99
934	4	108
935	76	1
936	71	0
937	88	0
938	0	94
939	13	98
940	0	109
941	89	1
942	75	14
943	85	0
944	94	1
945	81	0
946	94	0
947	2	106
948	90	0
949	86	8
950	34	59
951	74	0
952	1	110
953	2	104
954	0	117
955	76	4
956	81	7
957	2	102
958	67	3
959	1	101
960	13	101
961	0	107
962	1	111
963	0	107
964	3	97
965	0	99
966	5	96
967	47	48
968	66	13
969	86	0
970	0	91
971	86	13
972	86	3
973	67	1
974	85	2
975	78	5
976	88	0
977	1	119
978	0	111
979	0	99
980	90	4
981	76	15
982	18	87
983	5	122
984	0	92
985	1	122
986	0	114
987	60	15
988	0	117
989	1	110
990	70	0
991	79	1
992	73	2
993	75	1
994	82	0
995	1	106
996	84	0
997	83	1
998	2	96
999	74	1
1000	77	8
1001	67	0
1002	48	28
1003	0	102
1004	75	0
1005	0	107
1006	62	5
1007	2	96
1008	84	3
1009	0	89
1010	75	0
1011	0	112
1012	76	0
1013	0	101
1014	84	0
1015	0	115
1016	4	104
1017	5	100
1018	76	0
1019	68	3
1020	0	84
1021	76	2
1022	80	10
1023	65	0
1024	85	2
1025	2	105
1026	3	101
1027	1	110
1028	77	3
1029	1	117
1030	82	4
1031	85	4
1032	75	1
1033	82	1
1034	0	117
1035	93	0
1036	78	0
1037	31	70
1038	2	99
1039	2	106
1040	6	98
1041	76	0
1042	1	105
1043	0	104
1044	76	0
1045	74	25
1046	0	117
1047	1	106
1048	0	103
1049	3	94
1050	4	106
1051	69	2
1052	0	109
1053	76	9
1054	7	92
1055	1	110
1056	95	4
1057	79	0
1058	62	3
1059	77	0
1060	90	4
1061	1	112
1062	80	3
1063	3	83
1064	68	23
1065	80	0
1066	5	100
1067	1	98
1068	0	125
1069	2	101
1070	1	105
1071	1	117
1072	7	104
1073	80	0
1074	89	7
1075	79	7
1076	42	59
1077	88	1
1078	73	0
1079	83	2
1080	66	10
1081	79	3
1082	83	0
1083	3	106
1084	71	0
1085	75	5
1086	73	1
1087	20	93
1088	0	118
1089	3	115
1090	3	97
1091	4	97
1092	71	47
1093	1	105
1094	0	115
1095	71	7
1096	0	114
1097	0	98
1098	2	110
1099	1	107
1100	0	110
1101	3	125
1102	88	0
1103	83	1
1104	5	98
1105	71	3
1106	84	0
1107	0	93
1108	76	0
1109	84	0
1110	9	117
1111	76	0
1112	83	3
1113	87	6
1114	72	1
1115	4	129
1116	80	3
1117	78	5
1118	72	4
1119	2	128
1120	70	5
1121	0	96
1122	0	93
1123	98	0
1124	0	105
1125	3	114
1126	87	0
1127	70	4
1128	93	0
1129	86	0
1130	0	106
1131	75	1
1132	4	112
1133	0	89
1134	85	4
1135	87	1
1136	3	111
1137	71	2
1138	88	3
1139	0	121
1140	100	0
1141	0	118
1142	81	4
1143	91	0
1144	0	110
1145	85	4
1146	5	89
1147	75	1
1148	80	0
1149	0	119
1150	87	15
1151	0	92
1152	90	1
1153	79	0
1154	7	98
1155	61	0
1156	64	18
1157	0	113
1158	73	4
1159	2	107
1160	5	107
1161	0	108
1162	85	3
1163	1	110
1164	74	0
1165	74	21
1166	69	2
1167	0	101
1168	68	0
1169	73	0
1170	0	97
1171	2	118
1172	0	130
1173	68	11
1174	79	2
1175	12	101
1176	94	0
1177	73	3
1178	0	90
1179	74	20
1180	65	0
1181	0	105
1182	87	0
1183	58	0
1184	81	0
1185	1	91
1186	86	0
1187	2	103
1188	69	12
1189	3	99
1190	58	0
1191	0	100
1192	81	0
1193	0	115
1194	70	0
1195	70	4
1196	85	1
1197	85	0
1198	3	93
1199	80	0
1200	75	0
1201	0	99
1202	2	102
1203	0	118
1204	67	0
1205	76	0
1206	82	3
1207	74	3
1208	77	7
1209	72	0
1210	89	1
1211	68	0
1212	81	1
1213	67	10
1214	3	99
1215	56	24
1216	0	109
1217	48	1
1218	81	0
1219	89	2
1220	87	0
1221	81	0
1222	65	0
1223	1	114
1224	88	0
1225	4	101
1226	69	1
1227	63	0
1228	1	102
1229	87	8
1230	66	0
1231	72	2
1232	80	1
1233	0	107
1234	0	104
1235	80	0
1236	83	6
1237	0	100
1238	2	107
1239	94	3
1240	77	4
1241	0	115
1242	2	98
1243	53	17
1244	0	109
1245	94	1
1246	63	0
1247	5	103
1248	77	0
1249	68	14
1250	60	4
1251	91	1
1252	87	0
1253	67	2
1254	70	1
1255	1	105
1256	90	1
1257	3	107
1258	86	0
1259	1	85
1260	59	29
1261	73	4
1262	0	124
1263	80	0
1264	3	104
1265	1	129
1266	0	100
1267	0	113
1268	77	0
1269	0	97
1270	2	106
1271	95	1
1272	1	98
1273	19	72
1274	6	119
1275	83	0
1276	86	3
1277	87	3
1278	0	126
1279	0	122
1280	71	9
1281	76	3
1282	72	0
1283	82	3
1284	80	0
1285	67	4
1286	91	1
1287	14	95
1288	4	92
1289	1	114
1290	77	3
1291	66	2
1292	2	111
1293	0	110
1294	78	0
1295	82	0
1296	8	119
1297	2	116
1298	3	114
1299	2	98
1300	83	1
1301	7	99
1302	85	5
1303	5	125
1304	0	125
1305	1	109
1306	88	0
1307	2	86
1308	83	1
1309	89	4
1310	0	110
1311	75	5
1312	0	103
1313	85	1
1314	63	3
1315	1	108
1316	0	110
1317	79	0
1318	2	118
1319	0	110
1320	76	3
1321	0	102
1322	80	5
1323	0	103
1324	0	107
1325	0	89
1326	1	116
1327	2	112
1328	0	90
1329	74	10
1330	0	124
1331	53	35
1332	73	1
1333	0	112
1334	71	0
1335	6	102
1336	70	0
1337	74	20
1338	91	5
1339	0	88
1340	85	0
1341	68	3
1342	75	0
1343	73	0
1344	87	7
1345	0	90
1346	2	93
1347	43	42
1348	84	0
1349	7	98
1350	0	93
1351	0	107
1352	0	89
1353	0	98
1354	83	4
1355	0	97
1356	1	100
1357	70	6
1358	8	96
1359	63	36
1360	5	106
1361	0	104
1362	96	3
1363	0	113
1364	80	1
1365	69	0
1366	69	5
1367	75	1
1368	102	5
1369	1	122
1370	75	1
1371	89	1
1372	12	93
1373	91	7
1374	63	1
1375	6	106
1376	66	2
1377	93	0
1378	76	13
1379	0	102
1380	1	112
1381	69	4
1382	3	93
1383	82	1
1384	90	0
1385	76	0
1386	0	117
1387	76	0
1388	64	6
1389	0	116
1390	16	85
1391	12	98
1392	7	107
1393	0	95
1394	54	43
1395	0	102
1396	87	2
1397	70	0
1398	89	0
1399	78	2
1400	80	0
1401	0	116
1402	73	5
1403	0	106
1404	9	105
1405	0	103
1406	71	8
1407	76	0
1408	66	0
1409	9	110
1410	80	5
1411	77	0
1412	79	0
1413	80	2
1414	1	99
1415	0	97
1416	81	0
1417	0	92
1418	2	106
1419	80	2
1420	85	0
1421	79	3
1422	5	121
1423	5	98
1424	90	0
1425	6	124
1426	2	125
1427	94	1
1428	74	1
1429	69	0
1430	81	0
1431	71	0
1432	85	0
1433	0	103
1434	2	118
1435	0	115
1436	1	97
1437	93	0
1438	0	104
1439	79	4
1440	2	115
1441	2	103
1442	77	1
1443	0	112
1444	76	3
1445	0	86
1446	6	101
1447	0	94
1448	8	113
1449	88	1
1450	65	6
1451	2	107
1452	0	104
1453	80	4
1454	78	3
1455	0	100
1456	74	0
1457	0	109
1458	5	103
1459	9	93
1460	1	121
1461	74	21
1462	75	2
1463	80	12
1464	0	110
1465	2	115
1466	79	0
1467	3	90
1468	0	85
1469	79	7
1470	75	0
1471	2	92
1472	7	96
1473	0	85
1474	69	3
1475	73	2
1476	85	6
1477	68	7
1478	91	3
1479	78	1
1480	75	0
1481	5	103
1482	100	8
1483	91	0
1484	79	0
1485	71	14
1486	1	95
1487	0	94
1488	61	0
1489	78	2
1490	1	90
1491	81	0
1492	76	0
1493	0	102
1494	71	20
1495	2	108
1496	81	0
1497	79	0
1498	72	8
1499	72	0
1500	0	104
1501	3	91
1502	65	0
1503	3	107
1504	2	89
1505	72	1
1506	0	96
1507	1	103
1508	81	2
1509	84	0
1510	2	102
1511	5	104
1512	77	0
1513	0	104
1514	5	107
1515	0	105
1516	0	97
1517	5	135
1518	1	103
1519	73	0
1520	74	0
1521	1	119
1522	75	16
1523	0	115
1524	0	106
1525	76	2
1526	82	5
1527	0	113
1528	56	2
1529	92	0
1530	81	2
1531	1	108
1532	3	105
1533	0	88
1534	74	0
1535	1	122
1536	3	118
1537	69	1
1538	96	0
1539	85	9
1540	0	124
1541	3	118
1542	90	0
1543	82	0
1544	0	99
1545	10	109
1546	65	3
1547	81	4
1548	71	11
1549	6	104
1550	77	0
1551	78	6
1552	77	4
1553	75	4
1554	80	0
1555	70	0
1556	1	103
1557	80	2
1558	66	0
1559	66	7
1560	74	0
1561	76	0
1562	2	104
1563	77	1
1564	74	1
1565	6	102
1566	85	5
1567	0	123
1568	63	3
1569	1	103
1570	87	2
1571	80	8
1572	0	112
1573	4	107
1574	66	10
1575	89	1
1576	88	1
1577	0	102
1578	5	113
1579	65	8
1580	0	121
1581	0	95
1582	75	0
1583	72	5
1584	0	92
1585	83	3
1586	6	118
1587	72	1
1588	73	2
1589	84	5
1590	83	5
1591	75	5
1592	85	0
1593	92	1
1594	76	5
1595	70	8
1596	10	94
1597	0	110
1598	1	100
1599	0	102
1600	0	130
1601	78	4
1602	78	1
1603	93	0
1604	81	0
1605	0	110
1606	86	5
1607	0	104
1608	83	15
1609	78	1
1610	0	104
1611	1	115
1612	75	0
1613	0	89
1614	69	0
1615	84	0
1616	78	6
1617	0	103
1618	2	106
1619	104	2
1620	0	95
1621	1	117
1622	67	0
1623	0	113
1624	5	114
1625	60	0
1626	82	2
1627	6	125
1628	3	107
1629	89	3
1630	97	0
1631	83	3
1632	2	105
1633	78	0
1634	0	105
1635	66	3
1636	1	105
1637	66	0
1638	3	88
1639	69	25
1640	2	107
1641	5	119
1642	65	0
1643	69	2
1644	0	99
1645	53	2
1646	97	0
1647	1	91
1648	6	98
1649	2	120
1650	70	0
1651	70	8
1652	75	0
1653	86	4
1654	78	0
1655	60	24
1656	2	103
1657	74	0
1658	6	98
1659	47	44
1660	63	0
1661	7	98
1662	2	120
1663	75	2
1664	82	1
1665	76	0
1666	0	101
1667	78	1
1668	74	5
1669	87	7
1670	71	1
1671	2	97
1672	1	96
1673	0	105
1674	0	112
1675	0	111
1676	79	0
1677	7	95
1678	80	1
1679	58	8
1680	2	107
1681	5	94
1682	0	98
1683	0	111
1684	94	0
1685	75	0
1686	75	6
1687	72	1
1688	0	95
1689	2	92
1690	71	6
1691	79	2
1692	3	98
1693	3	91
1694	78	1
1695	4	94
1696	62	1
1697	86	0
1698	73	1
1699	95	1
1700	69	0
1701	81	4
1702	73	0
1703	74	31
1704	3	105
1705	2	106
1706	36	61
1707	84	4
1708	86	0
1709	73	0
1710	81	2
1711	0	118
1712	3	104
1713	79	8
1714	81	0
1715	3	112
1716	87	2
1717	3	107
1718	0	111
1719	69	18
1720	0	91
1721	1	103
1722	64	30
1723	54	31
1724	2	127
1725	23	79
1726	3	96
1727	0	108
1728	2	102
1729	71	2
1730	0	105
1731	78	4
1732	0	104
1733	3	110
1734	83	0
1735	2	102
1736	1	111
1737	7	113
1738	0	108
1739	2	94
1740	4	120
1741	74	3
1742	56	23
1743	81	0
1744	50	43
1745	76	0
1746	53	24
1747	4	107
1748	0	118
1749	82	2
1750	0	102
1751	72	2
1752	0	106
1753	79	0
1754	83	2
1755	78	0
1756	79	0
1757	79	7
1758	4	124
1759	69	0
1760	2	91
1761	74	0
1762	2	101
1763	84	13
1764	78	4
1765	89	7
1766	0	104
1767	0	116
1768	5	104
1769	75	1
1770	4	109
1771	75	0
1772	1	99
1773	97	0
1774	1	93
1775	69	4
1776	0	98
1777	83	0
1778	72	1
1779	4	106
1780	0	111
1781	75	0
1782	1	118
1783	88	0
1784	73	5
1785	1	98
1786	1	107
1787	2	117
1788	1	99
1789	0	115
1790	12	107
1791	0	108
1792	79	8
1793	74	0
1794	0	125
1795	72	24
1796	73	2
1797	73	4
1798	81	4
1799	81	1
1800	0	118
1801	6	97
1802	1	114
1803	69	1
1804	0	100
1805	0	82
1806	0	113
1807	72	2
1808	88	6
1809	0	103
1810	2	120
1811	82	1
1812	75	5
1813	0	112
1814	2	91
1815	44	54
1816	66	6
1817	87	0
1818	76	0
1819	0	121
1820	75	7
1821	69	24
1822	70	0
1823	1	97
1824	99	0
1825	1	107
1826	54	2
1827	63	8
1828	88	1
1829	11	100
1830	84	10
1831	81	3
1832	91	1
1833	68	18
1834	1	98
1835	77	4
1836	88	4
1837	75	6
1838	0	117
1839	0	103
1840	86	0
1841	85	2
1842	4	90
1843	66	0
1844	0	107
1845	84	6
1846	1	110
1847	68	3
1848	98	0
1849	75	0
1850	20	67
1851	97	0
1852	1	97
1853	11	122
1854	2	89
1855	71	4
1856	75	0
1857	73	0
1858	0	120
1859	89	0
1860	1	104
1861	1	107
1862	91	3
1863	72	0
1864	1	103
1865	39	46
1866	5	109
1867	80	1
1868	0	105
1869	87	5
1870	82	2
1871	0	104
1872	1	97
1873	0	112
1874	74	10
1875	78	6
1876	71	1
1877	2	106
1878	0	82
1879	69	3
1880	83	2
1881	2	113
1882	2	93
1883	0	106
1884	86	0
1885	80	0
1886	1	102
1887	72	4
1888	0	91
1889	3	106
1890	0	99
1891	68	2
1892	79	0
1893	91	11
1894	90	0
1895	91	0
1896	0	102
1897	30	50
1898	73	9
1899	0	101
1900	0	114
1901	89	5
1902	78	0
1903	80	1
1904	10	98
1905	76	0
1906	80	2
1907	79	6
1908	81	0
1909	82	1
1910	82	8
1911	89	0
1912	89	2
1913	1	112
1914	1	107
1915	0	87
1916	0	110
1917	85	2
1918	59	37
1919	75	0
1920	0	104
1921	79	12
1922	0	98
1923	74	0
1924	68	0
1925	79	3
1926	69	7
1927	0	84
1928	0	98
1929	66	5
1930	0	113
1931	3	102
1932	77	31
1933	0	96
1934	0	116
1935	10	91
1936	2	99
1937	83	7
1938	78	1
1939	68	32
1940	6	109
1941	6	96
1942	8	99
1943	62	36
1944	96	0
1945	98	0
1946	85	0
1947	78	1
1948	2	109
1949	90	0
1950	84	5
1951	1	87
1952	79	1
1953	80	2
1954	93	0
1955	75	1
1956	86	5
1957	73	10
1958	0	123
1959	0	133
1960	0	103
1961	5	85
1962	75	1
1963	76	1
1964	0	96
1965	69	0
1966	67	0
1967	68	0
1968	2	96
1969	4	119
1970	1	115
1971	75	0
1972	1	89
1973	72	5
1974	0	108
1975	1	121
1976	99	4
1977	91	0
1978	86	0
1979	9	112
1980	82	0
1981	5	101
1982	85	3
1983	66	1
1984	1	80
1985	76	0
1986	90	9
1987	65	4
1988	73	8
1989	3	106
1990	82	4
1991	86	0
1992	62	3
1993	84	0
1994	36	54
1995	0	106
1996	80	3
1997	76	3
1998	2	130
1999	3	100
[truncated: 8,001 more rows]
