# Supplementary material for: Generalized method of moments for estimating parameters of stochastic reaction networks
Source: BMC Syst Biol. 2016 Oct 21;10:98. doi: 10.1186/s12918-016-0342-8 (PMC5073941; doi:10.1186/s12918-016-0342-8)
Supplement: Additional file 2 — Matlab code and data. This file contains the Matlab codes and samples which were used to produce the results. (GZ 9349 kb) [file 12918_2016_342_MOESM2_ESM.gz › Data/Exclusive Switch/samples/2/t004.csv]

trajectory	P1	P2
1	95	0
2	83	3
3	1	123
4	0	110
5	0	115
6	2	115
7	0	131
8	1	117
9	56	53
10	44	57
11	4	130
12	82	2
13	1	148
14	1	121
15	0	111
16	29	95
17	4	109
18	4	152
19	93	1
20	2	129
21	102	6
22	95	5
23	0	179
24	57	52
25	93	8
26	90	0
27	1	123
28	2	118
29	0	131
30	0	122
31	0	148
32	0	119
33	2	114
34	86	21
35	5	148
36	100	21
37	94	3
38	91	2
39	91	0
40	3	120
41	0	139
42	109	4
43	93	0
44	1	122
45	82	13
46	4	134
47	0	134
48	87	2
49	102	0
50	92	0
51	69	12
52	0	128
53	102	0
54	0	125
55	0	139
56	1	118
57	100	1
58	86	1
59	89	0
60	95	0
61	0	120
62	79	2
63	80	1
64	81	0
65	91	0
66	2	129
67	0	133
68	82	0
69	23	94
70	96	2
71	90	0
72	0	123
73	2	131
74	67	53
75	0	130
76	14	111
77	122	2
78	4	109
79	92	1
80	93	12
81	82	0
82	98	3
83	0	121
84	10	93
85	2	116
86	0	103
87	90	1
88	104	2
89	103	0
90	0	126
91	92	0
92	77	2
93	105	3
94	0	144
95	0	121
96	87	3
97	2	112
98	98	0
99	3	116
100	1	154
101	112	0
102	0	113
103	101	1
104	5	125
105	45	61
106	100	1
107	0	124
108	42	83
109	101	2
110	97	7
111	109	2
112	4	135
113	2	133
114	1	124
115	35	72
116	77	0
117	1	143
118	2	128
119	85	8
120	80	0
121	2	130
122	0	128
123	0	128
124	90	4
125	115	0
126	7	131
127	99	1
128	74	3
129	87	0
130	98	0
131	1	128
132	89	1
133	94	0
134	96	0
135	98	0
136	102	0
137	2	155
138	6	133
139	0	118
140	86	1
141	83	6
142	1	124
143	0	144
144	80	4
145	79	8
146	0	130
147	1	105
148	92	0
149	100	2
150	3	143
151	0	126
152	83	4
153	2	121
154	0	121
155	0	129
156	4	115
157	0	122
158	90	7
159	0	134
160	0	140
161	2	130
162	103	4
163	80	5
164	100	0
165	89	2
166	105	3
167	90	0
168	0	146
169	3	118
170	1	124
171	0	135
172	0	121
173	109	1
174	118	1
175	94	1
176	94	0
177	11	115
178	103	5
179	1	123
180	1	120
181	84	0
182	6	124
183	89	1
184	94	3
185	0	122
186	1	117
187	89	13
188	94	0
189	101	7
190	102	2
191	39	83
192	100	2
193	100	22
194	0	139
195	1	141
196	3	151
197	1	136
198	63	3
199	3	114
200	75	28
201	101	3
202	0	136
203	80	2
204	73	0
205	87	0
206	0	121
207	91	0
208	96	8
209	102	2
210	1	113
211	96	0
212	2	119
213	91	0
214	0	123
215	1	97
216	0	133
217	0	125
218	3	107
219	103	2
220	99	0
221	89	11
222	0	109
223	103	0
224	1	122
225	84	3
226	85	4
227	87	1
228	92	1
229	91	1
230	83	0
231	0	124
232	80	0
233	91	2
234	94	24
235	91	0
236	80	7
237	91	5
238	0	110
239	88	5
240	80	0
241	0	119
242	103	4
243	23	115
244	98	0
245	1	134
246	0	119
247	89	0
248	86	0
249	1	122
250	0	132
251	104	2
252	3	128
253	82	1
254	84	6
255	108	2
256	0	121
257	0	120
258	76	2
259	64	30
260	89	1
261	1	117
262	1	120
263	106	5
264	93	1
265	2	140
266	116	0
267	1	126
268	13	109
269	52	64
270	99	0
271	99	5
272	2	132
273	0	126
274	101	4
275	90	0
276	0	136
277	86	0
278	0	123
279	27	95
280	107	1
281	89	0
282	93	0
283	0	134
284	84	1
285	122	0
286	3	125
287	27	72
288	1	138
289	2	126
290	2	113
291	99	0
292	0	121
293	2	114
294	84	5
295	88	3
296	96	7
297	0	114
298	92	0
299	110	4
300	5	137
301	102	0
302	98	0
303	100	0
304	99	0
305	0	128
306	92	3
307	4	115
308	4	145
309	3	102
310	90	1
311	1	142
312	79	0
313	127	0
314	0	121
315	107	3
316	0	138
317	98	3
318	91	4
319	0	133
320	0	108
321	0	108
322	0	126
323	0	132
324	23	100
325	6	118
326	6	104
327	96	0
328	116	4
329	1	119
330	102	2
331	97	0
332	78	2
333	101	6
334	98	1
335	0	116
336	0	140
337	97	1
338	2	119
339	0	144
340	86	0
341	83	1
342	2	121
343	0	107
344	105	2
345	98	0
346	91	0
347	1	134
348	0	140
349	103	0
350	85	5
351	4	131
352	0	129
353	106	0
354	99	6
355	90	2
356	94	0
357	3	132
358	82	0
359	83	5
360	5	123
361	12	106
362	2	121
363	1	136
364	82	0
365	101	2
366	0	120
367	109	0
368	1	135
369	1	125
370	2	130
371	92	0
372	0	137
373	103	2
374	4	135
375	87	7
376	7	144
377	101	1
378	99	0
379	0	135
380	4	125
381	91	0
382	4	128
383	2	114
384	0	113
385	2	115
386	92	3
387	2	141
388	0	129
389	2	129
390	87	1
391	0	130
392	2	124
393	2	140
394	1	113
395	108	0
396	89	2
397	0	132
398	90	3
399	2	126
400	46	84
401	0	126
402	74	30
403	89	3
404	2	134
405	85	1
406	0	136
407	10	102
408	4	116
409	3	137
410	96	2
411	0	129
412	2	142
413	82	0
414	2	131
415	97	0
416	110	1
417	92	1
418	7	143
419	89	22
420	4	134
421	94	7
422	82	5
423	0	138
424	3	135
425	0	109
426	97	0
427	89	12
428	89	10
429	4	125
430	96	0
431	89	3
432	101	8
433	4	134
434	91	7
435	85	3
436	99	1
437	86	3
438	4	128
439	109	0
440	4	130
441	3	138
442	89	1
443	1	145
444	0	125
445	4	144
446	98	2
447	95	2
448	2	141
449	83	2
450	0	130
451	0	137
452	86	2
453	93	0
454	93	9
455	2	141
456	106	5
457	109	0
458	90	0
459	97	2
460	3	126
461	92	4
462	92	0
463	4	124
464	2	114
465	102	6
466	95	3
467	2	99
468	96	0
469	89	10
470	0	134
471	104	2
472	79	1
473	1	102
474	79	20
475	117	0
476	107	0
477	92	2
478	0	129
479	1	109
480	1	127
481	114	3
482	95	3
483	0	127
484	0	143
485	119	5
486	126	6
487	107	7
488	4	131
489	88	3
490	1	127
491	85	2
492	93	0
493	4	134
494	86	4
495	96	2
496	76	29
497	114	2
498	105	7
499	5	124
500	0	130
501	98	2
502	97	2
503	1	132
504	1	132
505	0	135
506	93	0
507	105	3
508	88	1
509	91	1
510	96	1
511	89	5
512	57	44
513	105	0
514	89	6
515	11	124
516	2	122
517	7	131
518	3	127
519	79	0
520	96	0
521	2	125
522	102	2
523	85	4
524	4	125
525	0	126
526	0	114
527	100	0
528	95	0
529	3	142
530	91	8
531	84	0
532	100	0
533	4	122
534	96	0
535	87	2
536	85	5
537	106	2
538	1	137
539	0	114
540	0	130
541	106	0
542	0	138
543	1	119
544	95	0
545	1	112
546	103	0
547	109	0
548	5	151
549	0	120
550	108	0
551	6	117
552	100	1
553	0	116
554	99	2
555	0	137
556	78	4
557	0	121
558	83	0
559	0	123
560	86	9
561	79	7
562	1	118
563	25	113
564	1	119
565	0	108
566	0	151
567	2	125
568	68	49
569	24	103
570	76	2
571	99	0
572	1	130
573	45	65
574	87	2
575	92	7
576	85	0
577	2	127
578	79	1
579	4	112
580	0	122
581	1	136
582	2	152
583	93	1
584	94	1
585	0	142
586	0	122
587	0	122
588	6	139
589	93	0
590	95	3
591	0	131
592	99	0
593	0	129
594	91	0
595	61	52
596	2	128
597	1	123
598	4	130
599	1	118
600	112	0
601	0	133
602	103	8
603	96	0
604	6	116
605	0	127
606	1	114
607	82	3
608	1	143
609	0	136
610	0	114
611	103	0
612	3	117
613	88	3
614	79	4
615	111	1
616	68	28
617	13	122
618	2	136
619	98	0
620	2	132
621	0	121
622	90	9
623	98	5
624	99	0
625	5	127
626	4	123
627	101	0
628	100	2
629	87	0
630	0	132
631	0	137
632	101	9
633	1	120
634	100	2
635	85	0
636	94	1
637	0	125
638	1	128
639	97	0
640	91	0
641	1	98
642	3	131
643	97	8
644	91	0
645	105	1
646	0	123
647	89	3
648	125	0
649	90	0
650	0	136
651	6	110
652	3	136
653	81	2
654	0	133
655	90	1
656	93	0
657	98	3
658	123	4
659	107	1
660	98	0
661	92	3
662	114	0
663	101	7
664	89	2
665	106	0
666	11	140
667	2	130
668	86	2
669	0	130
670	104	1
671	0	143
672	104	5
673	89	0
674	90	0
675	84	0
676	104	3
677	95	2
678	83	1
679	3	100
680	1	125
681	0	106
682	104	0
683	82	43
684	5	130
685	50	46
686	78	0
687	3	127
688	0	125
689	0	136
690	0	126
691	82	8
692	97	0
693	85	0
694	100	0
695	80	10
696	94	3
697	0	121
698	1	108
699	3	140
700	101	11
701	0	111
702	3	106
703	114	4
704	0	139
705	87	1
706	87	0
707	87	1
708	76	27
709	0	123
710	0	107
711	2	127
712	1	122
713	84	3
714	91	1
715	91	1
716	84	2
717	0	132
718	93	4
719	91	1
720	103	4
721	2	122
722	83	0
723	0	110
724	2	124
725	0	131
726	0	142
727	1	126
728	3	125
729	95	0
730	97	0
731	100	0
732	0	124
733	98	5
734	83	2
735	0	120
736	0	117
737	82	3
738	0	115
739	102	12
740	92	1
741	101	0
742	99	0
743	0	122
744	1	121
745	2	136
746	81	11
747	98	0
748	71	0
749	0	120
750	90	7
751	0	110
752	0	125
753	4	137
754	94	2
755	89	0
756	4	126
757	88	2
758	78	2
759	5	144
760	102	3
761	0	151
762	0	118
763	0	116
764	2	117
765	96	1
766	3	132
767	93	3
768	67	38
769	92	1
770	2	121
771	93	2
772	89	6
773	0	131
774	16	115
775	83	1
776	111	1
777	0	107
778	106	0
779	5	137
780	89	0
781	5	123
782	1	127
783	98	0
784	96	2
785	87	0
786	4	119
787	0	131
788	83	0
789	2	114
790	97	0
791	73	39
792	97	0
793	2	113
794	0	143
795	103	1
796	103	0
797	96	3
798	96	3
799	44	49
800	101	2
801	102	0
802	3	141
803	106	5
804	0	121
805	2	132
806	75	25
807	104	0
808	77	2
809	26	88
810	7	126
811	5	116
812	0	129
813	91	4
814	100	1
815	92	3
816	5	118
817	103	1
818	41	91
819	92	1
820	104	0
821	1	133
822	2	124
823	1	129
824	13	101
825	4	115
826	80	2
827	82	0
828	105	2
829	78	21
830	0	128
831	85	0
832	0	126
833	98	1
834	0	135
835	88	1
836	0	129
837	96	8
838	85	0
839	93	7
840	28	100
841	40	50
842	0	142
843	108	0
844	0	140
845	95	1
846	80	2
847	78	6
848	103	0
849	97	0
850	5	111
851	91	0
852	102	9
853	86	3
854	93	0
855	4	142
856	106	0
857	102	1
858	104	4
859	96	3
860	89	0
861	80	2
862	0	132
863	3	118
864	80	0
865	2	131
866	0	131
867	0	133
868	100	0
869	90	3
870	0	147
871	0	123
872	97	2
873	104	0
874	93	2
875	0	144
876	0	116
877	76	0
878	65	48
879	91	3
880	58	60
881	96	1
882	87	0
883	0	121
884	83	1
885	97	0
886	76	1
887	0	116
888	88	0
889	89	3
890	0	119
891	95	5
892	4	128
893	88	4
894	86	3
895	82	8
896	92	0
897	91	0
898	0	117
899	89	4
900	88	1
901	1	135
902	98	3
903	2	124
904	50	52
905	1	119
906	47	61
907	83	2
908	17	111
909	88	1
910	27	107
911	123	1
912	0	116
913	3	139
914	109	0
915	73	20
916	1	145
917	106	0
918	0	120
919	98	0
920	0	144
921	2	119
922	0	120
923	109	4
924	95	2
925	4	117
926	95	2
927	2	126
928	0	113
929	120	0
930	1	113
931	98	3
932	93	6
933	0	113
934	84	3
935	2	133
936	0	133
937	94	2
938	0	127
939	0	124
940	89	1
941	98	0
942	103	0
943	80	0
944	93	3
945	2	110
946	0	132
947	10	96
948	96	0
949	2	127
950	2	130
951	100	0
952	2	108
953	119	6
954	126	0
955	98	5
956	105	1
957	115	3
958	112	4
959	1	128
960	81	4
961	92	0
962	6	112
963	32	90
964	110	1
965	103	0
966	98	0
967	92	3
968	1	147
969	96	1
970	94	7
971	94	1
972	6	117
973	93	1
974	88	2
975	99	0
976	1	134
977	86	1
978	0	118
979	1	124
980	7	116
981	87	1
982	100	0
983	7	123
984	8	107
985	2	112
986	1	142
987	93	2
988	90	1
989	3	136
990	117	2
991	73	2
992	0	115
993	2	112
994	0	117
995	96	1
996	87	0
997	1	133
998	89	1
999	81	0
1000	1	120
1001	3	117
1002	0	136
1003	0	119
1004	100	1
1005	0	128
1006	81	2
1007	104	0
1008	90	3
1009	0	130
1010	92	0
1011	1	113
1012	108	0
1013	99	2
1014	93	0
1015	83	0
1016	119	0
1017	81	1
1018	101	1
1019	0	143
1020	98	1
1021	3	107
1022	86	2
1023	0	141
1024	110	2
1025	107	2
1026	5	123
1027	0	127
1028	99	0
1029	0	114
1030	105	0
1031	81	2
1032	82	4
1033	85	3
1034	0	116
1035	0	116
1036	73	0
1037	3	139
1038	95	4
1039	1	145
1040	85	5
1041	100	0
1042	3	128
1043	6	112
1044	108	0
1045	82	0
1046	77	0
1047	78	0
1048	86	3
1049	100	1
1050	1	123
1051	84	2
1052	0	110
1053	0	141
1054	0	133
1055	0	127
1056	5	129
1057	88	3
1058	87	0
1059	111	2
1060	79	0
1061	106	2
1062	0	131
1063	77	23
1064	0	131
1065	87	3
1066	0	138
1067	99	1
1068	79	1
1069	98	1
1070	0	130
1071	69	1
1072	95	8
1073	0	140
1074	9	133
1075	2	107
1076	103	6
1077	1	123
1078	74	1
1079	85	1
1080	114	0
1081	96	2
1082	80	14
1083	0	145
1084	82	7
1085	1	130
1086	2	121
1087	91	3
1088	82	3
1089	99	0
1090	0	124
1091	100	1
1092	1	110
1093	4	133
1094	3	109
1095	116	2
1096	0	124
1097	93	4
1098	101	0
1099	100	0
1100	105	0
1101	1	131
1102	2	124
1103	1	140
1104	102	0
1105	87	1
1106	91	2
1107	3	116
1108	98	0
1109	2	112
1110	90	2
1111	100	2
1112	114	0
1113	5	129
1114	0	126
1115	0	107
1116	0	127
1117	99	7
1118	0	123
1119	110	0
1120	0	131
1121	103	0
1122	80	0
1123	113	3
1124	99	0
1125	3	122
1126	102	0
1127	111	0
1128	0	112
1129	98	3
1130	80	0
1131	76	7
1132	109	0
1133	8	115
1134	86	0
1135	73	0
1136	78	1
1137	91	2
1138	1	134
1139	109	2
1140	104	1
1141	92	2
1142	41	77
1143	88	21
1144	90	1
1145	112	1
1146	109	3
1147	62	35
1148	0	113
1149	92	2
1150	1	114
1151	107	3
1152	111	0
1153	5	114
1154	6	126
1155	0	127
1156	87	0
1157	23	104
1158	77	0
1159	82	0
1160	85	4
1161	106	2
1162	0	130
1163	91	2
1164	79	8
1165	1	123
1166	97	0
1167	1	122
1168	0	138
1169	2	110
1170	88	0
1171	98	3
1172	3	120
1173	0	134
1174	0	120
1175	1	129
1176	0	117
1177	96	2
1178	111	0
1179	92	1
1180	1	122
1181	78	3
1182	81	5
1183	93	0
1184	95	2
1185	1	130
1186	93	0
1187	0	136
1188	114	0
1189	0	137
1190	98	0
1191	1	124
1192	1	127
1193	0	146
1194	1	136
1195	89	3
1196	97	0
1197	100	1
1198	104	2
1199	90	2
1200	100	1
1201	96	0
1202	3	119
1203	93	0
1204	86	4
1205	108	0
1206	2	125
1207	1	118
1208	0	126
1209	114	0
1210	0	140
1211	0	138
1212	87	1
1213	0	125
1214	82	10
1215	101	0
1216	0	156
1217	93	0
1218	100	2
1219	102	0
1220	0	112
1221	0	133
1222	92	12
1223	1	121
1224	92	0
1225	0	124
1226	83	4
1227	83	2
1228	2	131
1229	89	0
1230	101	1
1231	3	116
1232	8	134
1233	0	128
1234	0	123
1235	71	3
1236	94	5
1237	83	0
1238	1	135
1239	9	117
1240	1	126
1241	98	0
1242	1	128
1243	98	0
1244	87	2
1245	101	0
1246	4	125
1247	121	4
1248	0	114
1249	0	126
1250	84	29
1251	96	1
1252	0	134
1253	0	133
1254	106	7
1255	96	8
1256	1	125
1257	0	130
1258	105	0
1259	78	27
1260	97	1
1261	81	1
1262	5	136
1263	9	100
1264	0	124
1265	91	1
1266	1	144
1267	0	112
1268	0	127
1269	0	146
1270	1	125
1271	0	134
1272	0	145
1273	95	0
1274	0	115
1275	5	122
1276	2	138
1277	63	42
1278	10	129
1279	0	128
1280	6	124
1281	3	126
1282	18	113
1283	1	126
1284	90	2
1285	96	0
1286	116	0
1287	102	3
1288	27	95
1289	0	133
1290	94	3
1291	90	3
1292	1	148
1293	86	0
1294	84	1
1295	95	0
1296	0	128
1297	89	1
1298	94	0
1299	3	119
1300	2	131
1301	107	1
1302	96	0
1303	106	1
1304	85	0
1305	85	5
1306	0	133
1307	91	8
1308	5	122
1309	97	1
1310	71	4
1311	0	123
1312	0	137
1313	106	0
1314	3	122
1315	1	122
1316	3	110
1317	20	104
1318	87	0
1319	1	133
1320	1	138
1321	97	0
1322	110	1
1323	0	126
1324	91	5
1325	7	146
1326	0	129
1327	5	138
1328	1	120
1329	80	5
1330	90	0
1331	85	17
1332	100	2
1333	0	126
1334	67	58
1335	92	1
1336	95	3
1337	0	117
1338	78	10
1339	2	144
1340	0	127
1341	89	8
1342	81	0
1343	88	0
1344	107	1
1345	83	0
1346	1	124
1347	0	130
1348	108	0
1349	92	0
1350	87	6
1351	91	0
1352	0	137
1353	96	3
1354	85	2
1355	76	33
1356	0	124
1357	2	139
1358	87	12
1359	1	130
1360	96	3
1361	92	4
1362	1	131
1363	21	91
1364	104	7
1365	77	29
1366	99	0
1367	104	1
1368	1	139
1369	0	113
1370	89	4
1371	2	124
1372	3	110
1373	1	132
1374	65	49
1375	87	1
1376	95	0
1377	90	2
1378	91	1
1379	0	126
1380	1	114
1381	12	109
1382	1	118
1383	120	3
1384	85	1
1385	87	0
1386	96	3
1387	87	8
1388	3	139
1389	88	6
1390	2	121
1391	96	3
1392	0	136
1393	96	1
1394	94	3
1395	95	0
1396	1	127
1397	87	1
1398	104	0
1399	81	2
1400	56	49
1401	91	2
1402	0	119
1403	98	6
1404	94	2
1405	86	27
1406	0	116
1407	110	4
1408	92	0
1409	89	1
1410	126	1
1411	85	0
1412	77	10
1413	94	1
1414	50	61
1415	2	152
1416	85	0
1417	0	125
1418	101	0
1419	89	0
1420	99	0
1421	0	144
1422	72	10
1423	0	115
1424	0	123
1425	91	1
1426	99	0
1427	1	127
1428	0	137
1429	90	17
1430	85	0
1431	104	5
1432	92	9
1433	0	121
1434	0	120
1435	73	1
1436	0	126
1437	0	124
1438	0	142
1439	105	2
1440	107	1
1441	1	137
1442	2	111
1443	0	132
1444	113	4
1445	93	1
1446	101	3
1447	0	128
1448	103	3
1449	90	4
1450	0	153
1451	96	16
1452	4	108
1453	79	1
1454	2	119
1455	78	0
1456	2	133
1457	97	4
1458	0	102
1459	54	49
1460	96	1
1461	94	11
1462	104	0
1463	0	136
1464	98	3
1465	2	129
1466	0	102
1467	86	0
1468	86	0
1469	102	2
1470	99	1
1471	105	0
1472	0	114
1473	3	132
1474	88	0
1475	89	5
1476	87	9
1477	2	118
1478	82	1
1479	5	119
1480	3	120
1481	1	121
1482	85	14
1483	93	0
1484	77	8
1485	3	128
1486	53	65
1487	110	2
1488	1	148
1489	84	0
1490	119	0
1491	0	138
1492	96	0
1493	21	113
1494	86	0
1495	1	119
1496	0	121
1497	95	2
1498	6	124
1499	3	140
1500	89	0
1501	0	130
1502	0	119
1503	123	1
1504	88	4
1505	43	92
1506	110	2
1507	10	134
1508	95	2
1509	2	123
1510	119	12
1511	0	121
1512	3	137
1513	13	148
1514	0	157
1515	91	0
1516	84	26
1517	3	118
1518	82	6
1519	92	7
1520	0	125
1521	1	119
1522	79	1
1523	0	129
1524	3	105
1525	1	130
1526	0	115
1527	0	152
1528	0	124
1529	96	4
1530	85	0
1531	1	126
1532	91	2
1533	3	146
1534	84	2
1535	5	124
1536	0	118
1537	80	1
1538	1	116
1539	107	2
1540	2	115
1541	92	2
1542	1	124
1543	93	0
1544	93	0
1545	0	139
1546	1	101
1547	95	0
1548	91	1
1549	102	0
1550	0	135
1551	93	1
1552	110	0
1553	85	6
1554	0	109
1555	84	3
1556	98	8
1557	95	1
1558	3	123
1559	0	136
1560	69	0
1561	91	2
1562	85	13
1563	96	5
1564	2	105
1565	101	3
1566	94	3
1567	74	1
1568	0	130
1569	84	9
1570	92	6
1571	107	2
1572	8	109
1573	8	109
1574	93	15
1575	82	11
1576	99	2
1577	98	4
1578	85	1
1579	86	2
1580	9	110
1581	88	3
1582	103	1
1583	5	136
1584	81	0
1585	91	0
1586	1	116
1587	75	1
1588	109	1
1589	83	2
1590	84	2
1591	1	109
1592	31	69
1593	0	143
1594	99	4
1595	87	1
1596	101	0
1597	86	0
1598	90	0
1599	97	0
1600	110	4
1601	0	110
1602	0	146
1603	81	2
1604	98	3
1605	2	128
1606	3	116
1607	89	1
1608	2	121
1609	103	0
1610	90	0
1611	101	4
1612	84	0
1613	25	106
1614	4	161
1615	5	124
1616	0	111
1617	6	136
1618	87	2
1619	0	139
1620	91	0
1621	0	119
1622	99	1
1623	91	0
1624	1	145
1625	80	2
1626	1	135
1627	80	6
1628	92	4
1629	83	0
1630	0	119
1631	7	106
1632	91	0
1633	80	7
1634	2	130
1635	133	3
1636	62	43
1637	85	1
1638	4	133
1639	0	140
1640	90	2
1641	0	118
1642	81	1
1643	81	4
1644	0	131
1645	11	116
1646	4	126
1647	0	123
1648	95	0
1649	3	127
1650	87	1
1651	82	0
1652	88	2
1653	0	122
1654	0	110
1655	2	112
1656	74	28
1657	97	0
1658	0	110
1659	6	126
1660	99	7
1661	89	2
1662	94	7
1663	0	136
1664	36	61
1665	87	0
1666	91	1
1667	0	136
1668	88	3
1669	102	9
1670	94	1
1671	0	151
1672	6	124
1673	100	0
1674	88	0
1675	80	2
1676	87	4
1677	1	130
1678	108	0
1679	98	0
1680	0	138
1681	93	2
1682	104	2
1683	2	119
1684	104	0
1685	88	0
1686	2	122
1687	1	108
1688	5	123
1689	89	7
1690	0	125
1691	1	124
1692	84	2
1693	1	156
1694	1	127
1695	89	3
1696	0	121
1697	101	1
1698	114	2
1699	90	1
1700	0	135
1701	2	128
1702	0	121
1703	83	5
1704	92	0
1705	1	113
1706	0	117
1707	95	1
1708	2	136
1709	25	111
1710	81	1
1711	0	121
1712	101	0
1713	42	69
1714	2	106
1715	3	155
1716	88	4
1717	106	2
1718	0	122
1719	6	132
1720	0	126
1721	5	132
1722	0	145
1723	83	2
1724	103	3
1725	0	120
1726	112	3
1727	96	2
1728	82	2
1729	94	0
1730	5	133
1731	114	1
1732	0	126
1733	0	113
1734	108	3
1735	0	139
1736	1	125
1737	77	2
1738	0	122
1739	107	0
1740	104	0
1741	89	8
1742	82	0
1743	10	118
1744	78	2
1745	1	144
1746	2	131
1747	95	0
1748	108	3
1749	115	0
1750	0	109
1751	99	6
1752	6	121
1753	10	102
1754	1	126
1755	0	107
1756	111	0
1757	95	0
1758	86	0
1759	107	11
1760	0	133
1761	0	125
1762	2	141
1763	91	4
1764	1	140
1765	1	121
1766	0	146
1767	2	114
1768	109	7
1769	85	13
1770	95	0
1771	0	137
1772	2	141
1773	0	125
1774	4	132
1775	82	1
1776	5	102
1777	0	148
1778	110	2
1779	3	139
1780	93	3
1781	4	133
1782	85	3
1783	82	2
1784	75	0
1785	48	64
1786	114	0
1787	6	125
1788	0	138
1789	97	0
1790	98	4
1791	0	142
1792	103	3
1793	77	6
1794	90	0
1795	0	140
1796	104	4
1797	82	3
1798	6	123
1799	86	7
1800	1	102
1801	96	2
1802	1	138
1803	1	134
1804	82	14
1805	2	115
1806	86	0
1807	105	0
1808	1	120
1809	1	114
1810	1	121
1811	89	0
1812	1	136
1813	89	3
1814	3	110
1815	1	106
1816	101	9
1817	81	0
1818	106	1
1819	82	7
1820	89	1
1821	23	88
1822	106	1
1823	94	0
1824	5	134
1825	96	17
1826	1	122
1827	98	4
1828	0	105
1829	117	1
1830	3	146
1831	50	53
1832	113	1
1833	83	1
1834	109	2
1835	2	118
1836	2	108
1837	86	2
1838	104	1
1839	98	2
1840	121	1
1841	0	94
1842	5	137
1843	1	137
1844	1	136
1845	112	0
1846	0	122
1847	101	2
1848	88	2
1849	100	4
1850	3	113
1851	0	134
1852	74	8
1853	1	129
1854	96	2
1855	5	128
1856	104	1
1857	97	3
1858	29	92
1859	2	130
1860	0	132
1861	1	139
1862	88	3
1863	0	131
1864	7	144
1865	83	2
1866	1	128
1867	93	4
1868	93	1
1869	100	0
1870	0	127
1871	2	117
1872	0	130
1873	114	0
1874	1	130
1875	98	2
1876	2	118
1877	84	3
1878	83	4
1879	2	123
1880	0	110
1881	99	0
1882	0	116
1883	1	146
1884	2	118
1885	0	147
1886	90	0
1887	74	0
1888	79	10
1889	0	127
1890	0	122
1891	2	111
1892	80	0
1893	115	3
1894	98	0
1895	0	113
1896	1	123
1897	94	0
1898	17	93
1899	88	4
1900	105	4
1901	104	0
1902	98	0
1903	82	0
1904	88	1
1905	83	0
1906	82	2
1907	0	109
1908	45	58
1909	0	136
1910	1	133
1911	97	0
1912	90	4
1913	102	8
1914	97	1
1915	5	138
1916	94	2
1917	92	6
1918	99	0
1919	94	0
1920	93	4
1921	1	155
1922	97	4
1923	102	1
1924	91	0
1925	96	5
1926	96	0
1927	0	111
1928	0	114
1929	101	3
1930	0	139
1931	1	118
1932	2	142
1933	93	1
1934	83	8
1935	98	2
1936	0	127
1937	91	2
1938	6	122
1939	91	10
1940	0	160
1941	0	147
1942	1	116
1943	99	4
1944	108	6
1945	0	128
1946	0	127
1947	102	1
1948	0	131
1949	0	121
1950	98	2
1951	94	0
1952	96	0
1953	0	109
1954	0	98
1955	1	111
1956	93	5
1957	118	3
1958	103	5
1959	0	126
1960	119	4
1961	98	0
1962	91	0
1963	3	100
1964	1	132
1965	0	97
1966	2	120
1967	1	101
1968	0	120
1969	1	116
1970	97	2
1971	109	1
1972	0	116
1973	3	108
1974	83	11
1975	100	0
1976	108	3
1977	3	108
1978	0	114
1979	78	0
1980	93	5
1981	0	113
1982	80	15
1983	0	125
1984	2	113
1985	87	8
1986	2	96
1987	93	2
1988	89	0
1989	0	114
1990	2	133
1991	72	0
1992	102	0
1993	0	136
1994	19	90
1995	7	128
1996	116	0
1997	109	0
1998	105	0
1999	1	120
[truncated: 8,001 more rows]
