# Supplementary material for: Generalized method of moments for estimating parameters of stochastic reaction networks
Source: BMC Syst Biol. 2016 Oct 21;10:98. doi: 10.1186/s12918-016-0342-8 (PMC5073941; doi:10.1186/s12918-016-0342-8)
Supplement: Additional file 2 — Matlab code and data. This file contains the Matlab codes and samples which were used to produce the results. (GZ 9349 kb) [file 12918_2016_342_MOESM2_ESM.gz › Data/Gene Expression/samples/t01032.csv]

1	18
2	15
3	21
4	11
5	13
6	16
7	23
8	11
9	13
10	11
11	17
12	19
13	24
14	14
15	14
16	13
17	10
18	12
19	10
20	15
21	21
22	17
23	23
24	10
25	17
26	10
27	23
28	10
29	17
30	21
31	17
32	17
33	15
34	10
35	20
36	15
37	25
38	12
39	12
40	10
41	10
42	20
43	10
44	20
45	11
46	13
47	13
48	17
49	17
50	11
51	15
52	23
53	19
54	15
55	10
56	14
57	26
58	17
59	17
60	11
61	15
62	13
63	25
64	10
65	28
66	10
67	25
68	22
69	20
70	10
71	10
72	14
73	13
74	14
75	25
76	15
77	17
78	11
79	18
80	11
81	13
82	19
83	13
84	13
85	21
86	11
87	10
88	16
89	20
90	14
91	14
92	12
93	13
94	13
95	13
96	10
97	10
98	15
99	22
100	23
101	11
102	17
103	13
104	15
105	13
106	12
107	10
108	18
109	20
110	22
111	20
112	16
113	12
114	26
115	24
116	19
117	17
118	14
119	10
120	14
121	10
122	21
123	13
124	18
125	14
126	18
127	16
128	10
129	16
130	12
131	15
132	15
133	11
134	12
135	13
136	14
137	18
138	15
139	13
140	13
141	12
142	11
143	10
144	12
145	19
146	14
147	11
148	19
149	13
150	15
151	12
152	13
153	24
154	12
155	13
156	20
157	19
158	15
159	20
160	16
161	23
162	10
163	22
164	10
165	16
166	20
167	22
168	13
169	13
170	13
171	19
172	11
173	12
174	21
175	11
176	24
177	11
178	19
179	17
180	27
181	14
182	15
183	12
184	11
185	13
186	18
187	14
188	12
189	15
190	10
191	13
192	14
193	14
194	17
195	13
196	10
197	13
198	18
199	20
200	10
201	12
202	22
203	11
204	12
205	16
206	18
207	13
208	14
209	13
210	11
211	12
212	11
213	12
214	10
215	19
216	18
217	21
218	12
219	25
220	19
221	10
222	11
223	18
224	11
225	10
226	14
227	12
228	13
229	17
230	23
231	13
232	12
233	15
234	12
235	10
236	15
237	13
238	14
239	22
240	16
241	17
242	20
243	15
244	14
245	16
246	16
247	21
248	17
249	12
250	11
251	23
252	12
253	16
254	18
255	19
256	27
257	10
258	12
259	19
260	19
261	15
262	30
263	12
264	10
265	16
266	16
267	15
268	13
269	10
270	10
271	19
272	20
273	17
274	18
275	10
276	13
277	12
278	11
279	29
280	11
281	14
282	14
283	22
284	18
285	10
286	25
287	15
288	14
289	13
290	13
291	14
292	10
293	14
294	12
295	10
296	26
297	15
298	11
299	23
300	11
301	12
302	20
303	13
304	10
305	16
306	17
307	15
308	15
309	10
310	14
311	24
312	12
313	10
314	10
315	25
316	12
317	14
318	13
319	17
320	11
321	11
322	22
323	16
324	30
325	14
326	14
327	16
328	15
329	20
330	20
331	10
332	12
333	17
334	10
335	16
336	13
337	13
338	12
339	13
340	18
341	13
342	15
343	10
344	10
345	13
346	19
347	11
348	20
349	14
350	11
351	16
352	10
353	10
354	19
355	17
356	29
357	20
358	15
359	11
360	25
361	21
362	11
363	16
364	11
365	18
366	14
367	18
368	14
369	14
370	13
371	14
372	30
373	12
374	24
375	10
376	12
377	19
378	15
379	23
380	19
381	14
382	10
383	10
384	14
385	14
386	18
387	16
388	14
389	21
390	10
391	15
392	11
393	21
394	20
395	17
396	29
397	12
398	24
399	12
400	22
401	12
402	32
403	12
404	16
405	12
406	11
407	16
408	12
409	23
410	29
411	13
412	13
413	14
414	23
415	14
416	17
417	11
418	10
419	10
420	11
421	31
422	13
423	22
424	16
425	17
426	15
427	14
428	21
429	13
430	16
431	13
432	11
433	10
434	10
435	10
436	14
437	10
438	11
439	21
440	12
441	10
442	17
443	17
444	15
445	11
446	13
447	12
448	11
449	12
450	13
451	11
452	11
453	11
454	10
455	12
456	13
457	15
458	25
459	10
460	10
461	11
462	11
463	27
464	11
465	10
466	19
467	13
468	17
469	18
470	12
471	12
472	10
473	21
474	16
475	11
476	13
477	19
478	21
479	10
480	15
481	24
482	23
483	15
484	10
485	21
486	14
487	22
488	17
489	21
490	16
491	15
492	12
493	12
494	11
495	11
496	15
497	29
498	15
499	11
500	16
501	12
502	15
503	14
504	11
505	11
506	17
507	14
508	16
509	11
510	25
511	26
512	16
513	36
514	17
515	32
516	15
517	30
518	28
519	22
520	17
521	16
522	12
523	26
524	14
525	25
526	10
527	10
528	10
529	11
530	10
531	10
532	16
533	12
534	24
535	25
536	13
537	29
538	15
539	11
540	14
541	24
542	13
543	11
544	10
545	14
546	17
547	10
548	11
549	16
550	14
551	13
552	19
553	12
554	21
555	11
556	10
557	13
558	17
559	15
560	16
561	16
562	12
563	15
564	16
565	22
566	10
567	17
568	15
569	10
570	10
571	10
572	20
573	16
574	20
575	19
576	13
577	10
578	10
579	10
580	13
581	12
582	21
583	16
584	12
585	13
586	11
587	12
588	14
589	15
590	15
591	10
592	17
593	19
594	10
595	11
596	29
597	16
598	20
599	15
600	14
601	10
602	21
603	11
604	10
605	17
606	17
607	16
608	22
609	17
610	11
611	21
612	21
613	11
614	12
615	10
616	18
617	17
618	13
619	10
620	27
621	10
622	17
623	16
624	19
625	19
626	10
627	16
628	14
629	16
630	13
631	10
632	10
633	17
634	10
635	15
636	12
637	14
638	21
639	10
640	12
641	19
642	11
643	14
644	18
645	16
646	11
647	19
648	25
649	14
650	16
651	23
652	11
653	13
654	17
655	19
656	13
657	10
658	12
659	11
660	12
661	28
662	16
663	15
664	17
665	12
666	10
667	10
668	20
669	18
670	10
671	20
672	13
673	12
674	18
675	13
676	13
677	20
678	14
679	17
680	29
681	16
682	12
683	13
684	19
685	19
686	11
687	14
688	20
689	20
690	15
691	15
692	13
693	17
694	13
695	10
696	10
697	13
698	12
699	16
700	23
701	14
702	10
703	11
704	16
705	11
706	25
707	10
708	12
709	11
710	14
711	24
712	11
713	14
714	18
715	14
716	11
717	19
718	13
719	20
720	16
721	18
722	16
723	18
724	12
725	13
726	33
727	11
728	10
729	18
730	11
731	13
732	16
733	16
734	12
735	19
736	10
737	11
738	10
739	17
740	10
741	26
742	21
743	14
744	15
745	10
746	18
747	10
748	14
749	10
750	15
751	12
752	10
753	16
754	10
755	22
756	11
757	23
758	29
759	17
760	24
761	10
762	10
763	20
764	19
765	17
766	10
767	17
768	20
769	10
770	12
771	27
772	10
773	10
774	14
775	16
776	23
777	10
778	10
779	10
780	12
781	17
782	23
783	14
784	15
785	13
786	13
787	11
788	22
789	24
790	14
791	15
792	13
793	16
794	19
795	13
796	35
797	15
798	19
799	16
800	10
801	16
802	11
803	26
804	13
805	19
806	22
807	10
808	10
809	13
810	19
811	13
812	12
813	16
814	22
815	18
816	12
817	24
818	15
819	10
820	12
821	13
822	13
823	15
824	18
825	11
826	15
827	10
828	28
829	16
830	11
831	19
832	25
833	11
834	19
835	21
836	13
837	14
838	13
839	11
840	10
841	19
842	13
843	16
844	11
845	10
846	14
847	13
848	10
849	15
850	21
851	19
852	14
853	13
854	13
855	17
856	23
857	10
858	15
859	14
860	10
861	13
862	21
863	18
864	16
865	10
866	26
867	14
868	11
869	13
870	16
871	10
872	12
873	13
874	16
875	14
876	18
877	12
878	26
879	13
880	18
881	10
882	14
883	20
884	15
885	18
886	11
887	10
888	20
889	26
890	19
891	10
892	12
893	16
894	19
895	14
896	14
897	14
898	10
899	21
900	12
901	13
902	19
903	25
904	11
905	13
906	15
907	20
908	16
909	13
910	10
911	17
912	16
913	15
914	10
915	21
916	11
917	18
918	13
919	11
920	14
921	11
922	19
923	23
924	12
925	12
926	12
927	33
928	15
929	14
930	10
931	17
932	27
933	22
934	20
935	18
936	22
937	22
938	11
939	16
940	13
941	11
942	10
943	26
944	11
945	10
946	10
947	21
948	12
949	10
950	21
951	10
952	20
953	23
954	10
955	10
956	11
957	16
958	30
959	19
960	17
961	14
962	12
963	20
964	10
965	21
966	11
967	17
968	23
969	14
970	10
971	14
972	20
973	20
974	21
975	16
976	22
977	16
978	10
979	17
980	14
981	12
982	21
983	17
984	20
985	12
986	14
987	23
988	10
989	10
990	12
991	13
992	23
993	18
994	14
995	26
996	10
997	14
998	28
999	12
1000	10
1001	20
1002	12
1003	13
1004	12
1005	10
1006	20
1007	16
1008	10
1009	21
1010	22
1011	18
1012	18
1013	17
1014	13
1015	16
1016	30
1017	10
1018	10
1019	15
1020	10
1021	11
1022	12
1023	10
1024	10
1025	17
1026	11
1027	11
1028	17
1029	21
1030	11
1031	10
1032	23
1033	14
1034	10
1035	11
1036	11
1037	25
1038	19
1039	19
1040	14
1041	12
1042	21
1043	11
1044	14
1045	15
1046	10
1047	19
1048	20
1049	14
1050	24
1051	13
1052	20
1053	10
1054	12
1055	14
1056	12
1057	19
1058	33
1059	19
1060	27
1061	17
1062	11
1063	22
1064	11
1065	17
1066	30
1067	10
1068	16
1069	10
1070	12
1071	13
1072	10
1073	14
1074	14
1075	12
1076	12
1077	12
1078	10
1079	16
1080	17
1081	19
1082	11
1083	10
1084	23
1085	14
1086	15
1087	17
1088	15
1089	13
1090	15
1091	13
1092	12
1093	16
1094	11
1095	19
1096	22
1097	23
1098	14
1099	12
1100	10
1101	15
1102	11
1103	11
1104	10
1105	23
1106	15
1107	10
1108	18
1109	12
1110	16
1111	13
1112	13
1113	12
1114	12
1115	13
1116	22
1117	23
1118	12
1119	12
1120	12
1121	17
1122	13
1123	15
1124	12
1125	36
1126	12
1127	24
1128	13
1129	25
1130	13
1131	22
1132	14
1133	12
1134	14
1135	27
1136	11
1137	15
1138	14
1139	16
1140	14
1141	15
1142	10
1143	11
1144	20
1145	11
1146	15
1147	19
1148	10
1149	10
1150	12
1151	12
1152	12
1153	11
1154	12
1155	10
1156	17
1157	19
1158	12
1159	11
1160	10
1161	13
1162	13
1163	15
1164	20
1165	10
1166	15
1167	20
1168	12
1169	10
1170	13
1171	15
1172	17
1173	10
1174	10
1175	18
1176	14
1177	14
1178	10
1179	11
1180	22
1181	16
1182	12
1183	17
1184	10
1185	11
1186	18
1187	16
1188	17
1189	12
1190	25
1191	10
1192	29
1193	16
1194	10
1195	10
1196	21
1197	13
1198	13
1199	11
1200	18
1201	12
1202	15
1203	11
1204	13
1205	10
1206	10
1207	14
1208	10
1209	10
1210	17
1211	15
1212	16
1213	22
1214	13
1215	14
1216	15
1217	11
1218	12
1219	17
1220	10
1221	16
1222	11
1223	14
1224	11
1225	16
1226	18
1227	11
1228	14
1229	13
1230	13
1231	10
1232	30
1233	16
1234	11
1235	10
1236	17
1237	15
1238	10
1239	12
1240	11
1241	10
1242	18
1243	19
1244	10
1245	10
1246	13
1247	15
1248	20
1249	10
1250	13
1251	14
1252	12
1253	17
1254	18
1255	14
1256	26
1257	14
1258	10
1259	17
1260	17
1261	13
1262	20
1263	15
1264	25
1265	10
1266	18
1267	10
1268	12
1269	15
1270	10
1271	22
1272	11
1273	18
1274	15
1275	33
1276	18
1277	21
1278	10
1279	17
1280	11
1281	13
1282	14
1283	17
1284	20
1285	16
1286	12
1287	10
1288	10
1289	10
1290	16
1291	20
1292	16
1293	18
1294	23
1295	14
1296	10
1297	14
1298	10
1299	15
1300	13
1301	13
1302	10
1303	10
1304	10
1305	14
1306	10
1307	13
1308	18
1309	15
1310	20
1311	15
1312	22
1313	14
1314	20
1315	12
1316	31
1317	11
1318	12
1319	12
1320	13
1321	16
1322	18
1323	19
1324	14
1325	26
1326	25
1327	11
1328	13
1329	16
1330	19
1331	18
1332	20
1333	17
1334	16
1335	14
1336	11
1337	11
1338	23
1339	10
1340	18
1341	12
1342	19
1343	13
1344	12
1345	29
1346	10
1347	19
1348	28
1349	10
1350	12
1351	15
1352	15
1353	14
1354	12
1355	14
1356	17
1357	15
1358	17
1359	19
1360	16
1361	14
1362	16
1363	10
1364	12
1365	27
1366	13
1367	10
1368	14
1369	19
1370	14
1371	16
1372	18
1373	11
1374	14
1375	12
1376	10
1377	12
1378	20
1379	17
1380	15
1381	18
1382	10
1383	17
1384	11
1385	10
1386	10
1387	12
1388	24
1389	16
1390	15
1391	16
1392	17
1393	16
1394	12
1395	15
1396	11
1397	23
1398	14
1399	27
1400	13
1401	11
1402	12
1403	16
1404	13
1405	20
1406	24
1407	25
1408	20
1409	20
1410	14
1411	11
1412	12
1413	18
1414	18
1415	15
1416	23
1417	30
1418	10
1419	10
1420	10
1421	18
1422	16
1423	11
1424	13
1425	13
1426	10
1427	10
1428	20
1429	13
1430	19
1431	15
1432	22
1433	16
1434	28
1435	16
1436	17
1437	10
1438	21
1439	10
1440	18
1441	14
1442	11
1443	22
1444	19
1445	10
1446	21
1447	10
1448	10
1449	16
1450	15
1451	17
1452	10
1453	19
1454	12
1455	10
1456	11
1457	10
1458	20
1459	21
1460	13
1461	15
1462	10
1463	13
1464	16
1465	19
1466	13
1467	17
1468	11
1469	17
1470	15
1471	13
1472	18
1473	13
1474	10
1475	10
1476	12
1477	13
1478	15
1479	10
1480	14
1481	15
1482	22
1483	10
1484	18
1485	13
1486	23
1487	12
1488	10
1489	18
1490	21
1491	21
1492	13
1493	15
1494	30
1495	21
1496	11
1497	12
1498	10
1499	13
1500	21
1501	10
1502	24
1503	12
1504	21
1505	19
1506	17
1507	13
1508	17
1509	18
1510	15
1511	18
1512	13
1513	12
1514	13
1515	22
1516	14
1517	17
1518	13
1519	14
1520	22
1521	14
1522	21
1523	19
1524	11
1525	26
1526	15
1527	15
1528	11
1529	19
1530	11
1531	12
1532	28
1533	11
1534	12
1535	13
1536	19
1537	12
1538	13
1539	16
1540	14
1541	19
1542	13
1543	17
1544	10
1545	11
1546	11
1547	10
1548	14
1549	10
1550	26
1551	11
1552	10
1553	16
1554	11
1555	16
1556	14
1557	11
1558	22
1559	11
1560	22
1561	14
1562	10
1563	10
1564	20
1565	14
1566	11
1567	16
1568	21
1569	13
1570	14
1571	17
1572	15
1573	17
1574	17
1575	14
1576	13
1577	11
1578	12
1579	12
1580	14
1581	17
1582	13
1583	19
1584	21
1585	21
1586	19
1587	11
1588	11
1589	22
1590	12
1591	13
1592	16
1593	31
1594	26
1595	18
1596	10
1597	26
1598	10
1599	10
1600	16
1601	13
1602	16
1603	22
1604	10
1605	15
1606	21
1607	11
1608	21
1609	17
1610	14
1611	14
1612	20
1613	20
1614	26
1615	16
1616	12
1617	13
1618	12
1619	11
1620	14
1621	15
1622	13
1623	16
1624	10
1625	10
1626	15
1627	12
1628	13
1629	16
1630	20
1631	11
1632	14
1633	12
1634	22
1635	10
1636	17
1637	10
1638	26
1639	16
1640	20
1641	25
1642	17
1643	16
1644	10
1645	16
1646	17
1647	22
1648	12
1649	14
1650	15
1651	26
1652	17
1653	18
1654	18
1655	17
1656	19
1657	21
1658	24
1659	14
1660	10
1661	18
1662	16
1663	11
1664	12
1665	10
1666	13
1667	10
1668	12
1669	10
1670	13
1671	23
1672	10
1673	13
1674	10
1675	14
1676	15
1677	15
1678	17
1679	16
1680	29
1681	13
1682	15
1683	18
1684	10
1685	16
1686	13
1687	10
1688	10
1689	11
1690	11
1691	10
1692	15
1693	14
1694	13
1695	12
1696	26
1697	14
1698	10
1699	20
1700	11
1701	10
1702	23
1703	21
1704	15
1705	16
1706	14
1707	24
1708	14
1709	27
1710	21
1711	16
1712	21
1713	11
1714	10
1715	21
1716	19
1717	11
1718	13
1719	12
1720	20
1721	17
1722	22
1723	15
1724	36
1725	18
1726	16
1727	15
1728	16
1729	10
1730	11
1731	12
1732	13
1733	23
1734	32
1735	17
1736	16
1737	10
1738	11
1739	12
1740	10
1741	10
1742	25
1743	18
1744	22
1745	11
1746	13
1747	10
1748	17
1749	12
1750	13
1751	20
1752	38
1753	17
1754	15
1755	13
1756	13
1757	20
1758	16
1759	18
1760	10
1761	11
1762	17
1763	12
1764	13
1765	19
1766	15
1767	14
1768	22
1769	13
1770	16
1771	14
1772	10
1773	13
1774	17
1775	13
1776	11
1777	10
1778	14
1779	26
1780	12
1781	18
1782	19
1783	14
1784	13
1785	21
1786	17
1787	14
1788	12
1789	17
1790	13
1791	16
1792	10
1793	11
1794	14
1795	15
1796	10
1797	14
1798	18
1799	12
1800	22
1801	18
1802	17
1803	15
1804	16
1805	11
1806	15
1807	15
1808	15
1809	10
1810	18
1811	12
1812	24
1813	14
1814	12
1815	11
1816	13
1817	11
1818	10
1819	19
1820	18
1821	13
1822	11
1823	30
1824	17
1825	16
1826	10
1827	14
1828	11
1829	20
1830	11
1831	16
1832	23
1833	11
1834	13
1835	13
1836	13
1837	13
1838	26
1839	31
1840	16
1841	15
1842	14
1843	10
1844	10
1845	10
1846	18
1847	24
1848	11
1849	11
1850	12
1851	11
1852	12
1853	12
1854	10
1855	17
1856	21
1857	18
1858	20
1859	12
1860	22
1861	13
1862	11
1863	16
1864	19
1865	31
1866	10
1867	21
1868	37
1869	14
1870	13
1871	12
1872	18
1873	16
1874	14
1875	12
1876	11
1877	15
1878	15
1879	10
1880	16
1881	10
1882	10
1883	15
1884	19
1885	25
1886	10
1887	24
1888	18
1889	11
1890	39
1891	11
1892	11
1893	15
1894	10
1895	20
1896	17
1897	13
1898	17
1899	19
1900	17
1901	27
1902	19
1903	12
1904	16
1905	17
1906	19
1907	17
1908	19
1909	10
1910	20
1911	15
1912	11
1913	10
1914	13
1915	18
1916	11
1917	19
1918	19
1919	11
1920	12
1921	15
1922	13
1923	10
1924	17
1925	22
1926	16
1927	16
1928	12
1929	10
1930	16
1931	15
1932	13
1933	10
1934	12
1935	21
1936	14
1937	13
1938	10
1939	10
1940	17
1941	12
1942	18
1943	13
1944	21
1945	18
1946	27
1947	19
1948	14
1949	11
1950	24
1951	10
1952	22
1953	12
1954	19
1955	19
1956	13
1957	13
1958	22
1959	17
1960	16
1961	16
1962	16
1963	14
1964	10
1965	11
1966	30
1967	12
1968	10
1969	35
1970	10
1971	11
1972	13
1973	13
1974	16
1975	10
1976	11
1977	14
1978	10
1979	14
1980	13
1981	11
1982	12
1983	13
1984	20
1985	13
1986	14
1987	15
1988	13
1989	12
1990	23
1991	10
1992	20
1993	20
1994	14
1995	14
1996	16
1997	14
1998	10
1999	15
2000	12
[truncated: 8,000 more rows]
