# Supplementary material for: Generalized method of moments for estimating parameters of stochastic reaction networks
Source: BMC Syst Biol. 2016 Oct 21;10:98. doi: 10.1186/s12918-016-0342-8 (PMC5073941; doi:10.1186/s12918-016-0342-8)
Supplement: Additional file 2 — Matlab code and data. This file contains the Matlab codes and samples which were used to produce the results. (GZ 9349 kb) [file 12918_2016_342_MOESM2_ESM.gz › Data/Exclusive Switch/samples/23/t002.csv]

trajectory	P1	P2
1	20	64
2	58	3
3	53	13
4	0	83
5	62	1
6	64	3
7	59	3
8	59	6
9	46	20
10	0	77
11	38	47
12	1	75
13	7	79
14	61	9
15	65	2
16	67	2
17	51	5
18	4	84
19	1	80
20	61	0
21	41	34
22	68	0
23	58	9
24	3	86
25	3	87
26	4	86
27	0	61
28	0	85
29	3	82
30	50	8
31	61	4
32	64	3
33	60	11
34	63	0
35	58	0
36	4	65
37	53	9
38	0	77
39	55	0
40	67	0
41	56	0
42	61	3
43	4	70
44	53	12
45	0	71
46	39	33
47	0	85
48	2	94
49	59	4
50	0	88
51	3	82
52	56	0
53	5	78
54	48	6
55	46	8
56	0	98
57	1	79
58	57	0
59	13	82
60	48	3
61	0	89
62	4	69
63	0	93
64	13	84
65	3	89
66	0	86
67	1	71
68	5	64
69	5	90
70	3	83
71	1	73
72	72	2
73	67	0
74	17	63
75	0	99
76	7	98
77	2	97
78	71	0
79	53	0
80	1	76
81	3	69
82	51	15
83	2	65
84	0	86
85	63	5
86	58	0
87	75	4
88	61	0
89	0	76
90	53	2
91	46	10
92	5	85
93	8	93
94	2	98
95	0	84
96	4	84
97	2	68
98	0	66
99	63	19
100	61	1
101	1	71
102	1	79
103	0	89
104	1	67
105	2	83
106	5	70
107	0	73
108	71	0
109	63	0
110	0	78
111	58	0
112	38	30
113	5	76
114	2	81
115	62	2
116	1	76
117	0	84
118	60	6
119	57	4
120	66	0
121	7	87
122	68	0
123	51	1
124	12	68
125	4	87
126	62	10
127	66	0
128	50	7
129	0	72
130	57	9
131	6	68
132	5	82
133	0	77
134	46	0
135	0	60
136	0	82
137	0	72
138	57	8
139	48	39
140	0	74
141	49	1
142	76	0
143	56	0
144	52	17
145	1	100
146	51	5
147	0	77
148	1	72
149	10	62
150	38	18
151	0	68
152	3	78
153	61	0
154	58	6
155	0	89
156	61	6
157	4	70
158	67	0
159	59	3
160	2	78
161	59	0
162	47	3
163	0	93
164	5	72
165	3	69
166	35	49
167	0	83
168	0	70
169	0	79
170	0	61
171	0	83
172	66	0
173	1	82
174	6	84
175	4	83
176	0	89
177	79	0
178	8	90
179	62	1
180	77	10
181	64	10
182	0	82
183	0	82
184	1	70
185	61	6
186	52	1
187	72	4
188	63	1
189	56	6
190	61	0
191	0	56
192	10	79
193	70	0
194	60	0
195	51	6
196	66	6
197	57	0
198	0	68
199	1	78
200	0	85
201	55	0
202	60	0
203	77	5
204	38	28
205	3	76
206	6	72
207	9	77
208	0	88
209	55	8
210	64	4
211	55	7
212	66	0
213	50	0
214	2	85
215	0	88
216	55	3
217	1	74
218	86	1
219	0	75
220	0	64
221	72	0
222	4	87
223	0	67
224	9	63
225	2	91
226	64	0
227	64	0
228	0	90
229	77	4
230	0	70
231	36	25
232	61	0
233	54	6
234	5	80
235	60	0
236	0	68
237	69	0
238	52	0
239	57	3
240	59	4
241	0	72
242	52	3
243	59	1
244	47	1
245	1	83
246	47	4
247	45	0
248	63	1
249	1	89
250	2	101
251	2	81
252	3	84
253	3	77
254	53	0
255	51	0
256	0	74
257	43	12
258	2	96
259	55	0
260	70	0
261	65	0
262	0	72
263	0	72
264	0	86
265	4	89
266	7	69
267	0	87
268	58	0
269	14	75
270	1	71
271	51	0
272	7	86
273	0	68
274	55	1
275	0	72
276	71	12
277	0	82
278	11	81
279	56	4
280	36	16
281	60	0
282	4	71
283	1	86
284	0	85
285	57	0
286	7	83
287	0	85
288	0	84
289	2	66
290	3	83
291	0	72
292	56	0
293	51	1
294	69	0
295	0	79
296	58	3
297	59	0
298	56	5
299	3	75
300	54	0
301	5	87
302	78	0
303	61	0
304	55	4
305	1	74
306	1	87
307	0	75
308	64	11
309	7	96
310	58	0
311	0	77
312	50	0
313	0	86
314	0	82
315	54	2
316	66	0
317	0	83
318	49	1
319	0	67
320	0	68
321	0	70
322	65	0
323	5	68
324	59	5
325	60	0
326	5	86
327	0	76
328	55	3
329	0	71
330	46	2
331	60	0
332	7	79
333	52	0
334	60	0
335	55	0
336	9	78
337	2	97
338	60	0
339	0	69
340	57	0
341	7	74
342	59	3
343	3	68
344	0	72
345	0	79
346	0	66
347	54	0
348	0	82
349	5	91
350	1	94
351	62	1
352	1	89
353	38	5
354	53	11
355	3	71
356	64	1
357	33	40
358	0	84
359	2	74
360	56	0
361	68	6
362	2	78
363	60	4
364	47	1
365	57	0
366	0	70
367	2	75
368	4	82
369	65	7
370	0	65
371	43	12
372	0	83
373	56	7
374	1	80
375	67	2
376	69	0
377	43	6
378	47	10
379	2	81
380	0	72
381	69	0
382	0	80
383	1	72
384	0	75
385	49	0
386	57	3
387	66	0
388	67	3
389	1	71
390	58	1
391	70	6
392	3	79
393	67	0
394	62	9
395	55	6
396	0	82
397	1	63
398	0	80
399	0	68
400	9	74
401	53	10
402	64	0
403	9	82
404	70	0
405	0	75
406	52	1
407	3	90
408	81	2
409	54	0
410	40	0
411	28	62
412	0	67
413	60	7
414	63	6
415	69	0
416	60	4
417	3	71
418	8	75
419	64	0
420	60	2
421	0	83
422	0	79
423	0	105
424	59	8
425	18	78
426	57	0
427	13	64
428	5	93
429	74	6
430	0	73
431	4	74
432	65	11
433	56	0
434	3	96
435	8	68
436	62	0
437	44	0
438	0	81
439	57	0
440	67	0
441	67	0
442	54	7
443	0	77
444	3	81
445	0	67
446	1	78
447	0	68
448	2	80
449	0	75
450	4	88
451	3	79
452	0	78
453	0	76
454	6	82
455	63	0
456	0	82
457	0	87
458	57	0
459	58	0
460	0	73
461	0	67
462	3	71
463	50	0
464	29	17
465	3	74
466	3	76
467	0	67
468	51	14
469	56	1
470	55	10
471	0	75
472	64	2
473	5	65
474	63	8
475	57	2
476	74	0
477	62	3
478	70	3
479	3	77
480	56	0
481	49	0
482	53	0
483	0	101
484	52	3
485	1	61
486	11	63
487	54	6
488	61	0
489	0	85
490	55	8
491	52	9
492	59	0
493	42	10
494	54	0
495	2	78
496	60	11
497	1	83
498	1	79
499	66	4
500	68	0
501	51	0
502	5	87
503	58	5
504	0	85
505	58	0
506	3	81
507	0	83
508	50	8
509	80	0
510	0	85
511	53	7
512	0	79
513	0	88
514	55	14
515	59	1
516	57	16
517	57	0
518	60	3
519	0	84
520	51	9
521	2	75
522	64	6
523	5	93
524	62	3
525	0	96
526	62	8
527	56	3
528	9	81
529	31	34
530	0	62
531	1	63
532	63	1
533	69	0
534	73	0
535	54	4
536	68	0
537	1	85
538	1	68
539	60	2
540	52	0
541	49	4
542	59	1
543	0	67
544	0	78
545	63	0
546	68	3
547	65	8
548	48	10
549	6	62
550	0	70
551	0	93
552	62	9
553	5	68
554	0	79
555	53	7
556	73	1
557	46	0
558	4	72
559	64	0
560	67	0
561	3	89
562	3	79
563	0	83
564	1	79
565	67	0
566	0	78
567	54	6
568	0	88
569	52	23
570	0	76
571	2	84
572	5	72
573	56	2
574	60	2
575	56	0
576	52	38
577	65	0
578	50	0
579	4	71
580	47	17
581	0	70
582	62	0
583	5	78
584	54	0
585	2	75
586	6	68
587	67	0
588	0	85
589	63	0
590	0	68
591	3	61
592	4	89
593	0	75
594	59	2
595	0	78
596	2	73
597	65	4
598	62	1
599	54	4
600	1	86
601	59	6
602	14	68
603	51	0
604	1	71
605	54	0
606	48	0
607	0	74
608	60	4
609	1	72
610	48	0
611	68	2
612	1	77
613	71	0
614	49	15
615	63	0
616	46	2
617	51	0
618	0	90
619	2	73
620	12	57
621	63	4
622	74	6
623	57	0
624	62	5
625	5	79
626	0	77
627	50	7
628	0	96
629	47	3
630	2	85
631	1	83
632	38	16
633	4	64
634	0	87
635	1	62
636	56	0
637	44	8
638	46	18
639	0	73
640	0	70
641	0	88
642	0	80
643	83	3
644	1	75
645	1	89
646	56	0
647	56	0
648	1	82
649	58	9
650	1	80
651	0	87
652	68	0
653	53	0
654	0	71
655	48	2
656	0	77
657	5	75
658	64	0
659	4	66
660	58	4
661	5	79
662	50	24
663	0	89
664	64	2
665	58	1
666	0	79
667	1	92
668	16	70
669	74	5
670	4	87
671	66	0
672	61	0
673	4	76
674	7	76
675	60	8
676	54	8
677	0	63
678	4	71
679	2	66
680	67	2
681	48	4
682	3	75
683	54	7
684	0	72
685	37	7
686	55	0
687	1	73
688	4	74
689	69	0
690	56	11
691	4	76
692	0	64
693	0	91
694	0	79
695	4	75
696	52	2
697	3	86
698	59	11
699	0	74
700	0	74
701	58	0
702	0	88
703	55	8
704	61	5
705	0	83
706	0	82
707	62	10
708	61	3
709	42	27
710	71	14
711	5	72
712	46	9
713	70	0
714	3	68
715	57	0
716	0	73
717	52	5
718	47	22
719	64	5
720	47	0
721	72	0
722	63	11
723	60	4
724	65	4
725	0	92
726	0	71
727	76	8
728	0	67
729	2	84
730	6	67
731	52	2
732	4	80
733	0	72
734	0	76
735	0	78
736	66	0
737	48	0
738	0	74
739	0	80
740	51	7
741	54	11
742	45	31
743	3	80
744	59	2
745	0	95
746	0	67
747	71	1
748	47	8
749	0	69
750	63	0
751	3	80
752	58	4
753	56	6
754	37	29
755	2	76
756	0	70
757	4	77
758	0	90
759	3	82
760	0	57
761	49	0
762	5	74
763	53	0
764	58	0
765	61	4
766	0	82
767	0	87
768	3	83
769	73	3
770	2	78
771	2	79
772	0	63
773	74	3
774	56	0
775	49	3
776	8	51
777	57	2
778	0	88
779	76	4
780	1	83
781	5	71
782	0	80
783	0	71
784	42	23
785	4	75
786	16	77
787	0	76
788	1	83
789	45	0
790	1	69
791	28	35
792	56	0
793	3	60
794	0	93
795	52	6
796	0	83
797	62	11
798	46	0
799	2	86
800	69	0
801	53	6
802	0	85
803	68	1
804	0	80
805	7	72
806	73	0
807	63	3
808	2	79
809	1	78
810	59	0
811	6	83
812	5	71
813	59	9
814	54	17
815	64	0
816	63	5
817	59	1
818	0	74
819	59	17
820	0	76
821	60	0
822	61	4
823	62	4
824	3	75
825	54	9
826	0	81
827	53	1
828	0	77
829	55	47
830	0	65
831	61	0
832	55	0
833	57	1
834	4	73
835	56	4
836	59	0
837	62	4
838	60	4
839	7	84
840	52	0
841	44	0
842	1	81
843	60	5
844	75	2
845	54	0
846	57	0
847	0	69
848	58	0
849	4	64
850	58	4
851	34	33
852	1	82
853	0	97
854	53	5
855	0	74
856	0	79
857	65	3
858	4	77
859	3	61
860	64	2
861	66	0
862	0	91
863	52	10
864	1	66
865	51	0
866	65	4
867	0	79
868	46	9
869	0	70
870	61	0
871	1	75
872	62	1
873	3	82
874	5	69
875	55	7
876	56	0
877	62	0
878	73	9
879	11	79
880	75	0
881	77	0
882	0	68
883	0	95
884	52	0
885	57	12
886	1	69
887	53	0
888	0	88
889	0	98
890	42	0
891	65	2
892	47	6
893	0	75
894	36	0
895	59	0
896	44	0
897	2	72
898	1	79
899	64	5
900	60	0
901	0	75
902	12	56
903	2	74
904	5	80
905	0	79
906	58	0
907	0	91
908	88	0
909	2	82
910	1	71
911	1	76
912	62	7
913	57	13
914	22	49
915	0	81
916	4	70
917	0	80
918	4	90
919	69	0
920	78	2
921	0	72
922	62	5
923	57	3
924	54	0
925	61	4
926	9	79
927	53	0
928	50	9
929	56	8
930	0	68
931	0	82
932	0	79
933	29	51
934	29	39
935	27	54
936	2	89
937	1	85
938	0	72
939	0	72
940	65	4
941	65	3
942	53	0
943	0	91
944	53	0
945	9	72
946	54	1
947	61	11
948	38	24
949	0	76
950	46	8
951	0	81
952	5	72
953	64	0
954	51	0
955	5	78
956	19	66
957	40	9
958	34	45
959	51	1
960	64	4
961	9	51
962	61	0
963	1	69
964	1	83
965	0	81
966	61	2
967	59	2
968	47	0
969	17	49
970	53	0
971	5	73
972	68	0
973	3	74
974	42	45
975	57	0
976	42	3
977	27	52
978	62	5
979	61	1
980	51	5
981	59	0
982	52	0
983	65	7
984	51	0
985	0	84
986	65	1
987	60	0
988	67	0
989	56	0
990	59	0
991	53	0
992	0	84
993	60	0
994	0	68
995	57	1
996	57	4
997	57	1
998	49	3
999	3	88
1000	0	92
1001	79	4
1002	58	3
1003	57	0
1004	0	78
1005	57	0
1006	4	82
1007	64	3
1008	53	1
1009	4	75
1010	60	4
1011	0	89
1012	57	1
1013	74	6
1014	63	5
1015	59	0
1016	0	81
1017	49	0
1018	60	2
1019	48	0
1020	58	0
1021	0	75
1022	47	2
1023	2	84
1024	59	0
1025	0	79
1026	58	3
1027	0	74
1028	51	1
1029	36	43
1030	52	15
1031	62	0
1032	0	63
1033	7	78
1034	57	9
1035	0	80
1036	11	103
1037	47	1
1038	3	72
1039	62	0
1040	0	69
1041	57	4
1042	61	0
1043	64	1
1044	1	90
1045	67	0
1046	58	8
1047	65	0
1048	2	98
1049	3	73
1050	0	85
1051	2	83
1052	1	76
1053	50	8
1054	2	88
1055	62	9
1056	0	76
1057	49	8
1058	54	1
1059	1	81
1060	0	89
1061	46	4
1062	45	0
1063	70	3
1064	53	0
1065	0	73
1066	62	1
1067	9	80
1068	62	0
1069	57	0
1070	59	0
1071	71	5
1072	52	0
1073	1	64
1074	3	76
1075	60	0
1076	54	0
1077	62	0
1078	2	69
1079	0	86
1080	58	0
1081	61	4
1082	62	0
1083	59	0
1084	75	0
1085	6	65
1086	0	81
1087	50	15
1088	3	87
1089	0	83
1090	72	1
1091	0	62
1092	0	84
1093	1	67
1094	58	0
1095	6	90
1096	3	74
1097	59	3
1098	63	0
1099	0	94
1100	1	84
1101	47	4
1102	0	83
1103	2	75
1104	47	0
1105	63	3
1106	62	2
1107	60	0
1108	50	8
1109	64	20
1110	0	75
1111	1	66
1112	0	75
1113	2	74
1114	61	0
1115	53	13
1116	49	0
1117	47	0
1118	1	79
1119	0	81
1120	71	1
1121	67	0
1122	45	25
1123	4	71
1124	67	5
1125	8	65
1126	59	0
1127	9	64
1128	2	84
1129	5	70
1130	46	9
1131	60	0
1132	8	86
1133	0	81
1134	3	85
1135	58	0
1136	35	0
1137	2	79
1138	54	1
1139	26	50
1140	72	0
1141	1	59
1142	65	3
1143	4	74
1144	3	72
1145	1	103
1146	58	0
1147	1	78
1148	69	3
1149	0	74
1150	64	0
1151	70	0
1152	6	82
1153	58	0
1154	0	70
1155	72	8
1156	73	5
1157	54	18
1158	47	5
1159	3	67
1160	49	19
1161	6	77
1162	0	79
1163	0	73
1164	15	68
1165	63	0
1166	49	0
1167	0	84
1168	2	83
1169	6	79
1170	2	80
1171	56	0
1172	67	5
1173	61	0
1174	1	77
1175	57	9
1176	0	72
1177	0	73
1178	21	51
1179	69	3
1180	0	86
1181	1	70
1182	5	85
1183	57	0
1184	0	72
1185	0	75
1186	57	5
1187	2	77
1188	64	0
1189	54	5
1190	0	84
1191	0	56
1192	0	65
1193	58	0
1194	54	2
1195	56	5
1196	46	3
1197	0	69
1198	52	12
1199	63	0
1200	69	0
1201	77	2
1202	61	2
1203	56	7
1204	63	7
1205	53	4
1206	0	85
1207	0	85
1208	59	5
1209	1	73
1210	0	80
1211	60	0
1212	1	82
1213	36	26
1214	52	0
1215	57	4
1216	61	4
1217	61	4
1218	64	3
1219	0	65
1220	15	61
1221	61	1
1222	0	84
1223	67	2
1224	51	2
1225	61	0
1226	59	9
1227	65	1
1228	0	71
1229	46	8
1230	0	78
1231	71	0
1232	50	2
1233	49	10
1234	7	72
1235	1	84
1236	3	89
1237	51	6
1238	62	7
1239	2	79
1240	54	6
1241	0	84
1242	63	2
1243	2	83
1244	0	74
1245	74	1
1246	47	22
1247	37	28
1248	38	34
1249	48	0
1250	0	94
1251	0	63
1252	9	67
1253	9	78
1254	2	69
1255	66	9
1256	60	0
1257	0	75
1258	39	33
1259	48	0
1260	9	77
1261	62	9
1262	15	63
1263	0	73
1264	4	69
1265	60	1
1266	58	0
1267	42	27
1268	64	0
1269	2	75
1270	0	73
1271	0	79
1272	0	80
1273	0	72
1274	1	82
1275	51	5
1276	0	71
1277	57	0
1278	54	0
1279	57	0
1280	58	0
1281	0	84
1282	62	2
1283	0	74
1284	0	94
1285	1	75
1286	48	9
1287	20	48
1288	53	0
1289	64	0
1290	74	0
1291	74	1
1292	62	0
1293	53	0
1294	0	71
1295	0	69
1296	0	78
1297	59	2
1298	64	2
1299	61	1
1300	2	97
1301	71	0
1302	67	11
1303	0	75
1304	65	0
1305	1	83
1306	61	9
1307	0	79
1308	60	4
1309	47	20
1310	66	9
1311	60	1
1312	52	8
1313	57	8
1314	0	79
1315	56	5
1316	0	76
1317	0	81
1318	64	0
1319	64	4
1320	51	11
1321	0	87
1322	2	76
1323	10	90
1324	65	6
1325	43	11
1326	0	84
1327	7	90
1328	50	5
1329	4	82
1330	5	81
1331	63	2
1332	0	88
1333	68	6
1334	2	70
1335	1	89
1336	4	81
1337	62	5
1338	57	32
1339	59	1
1340	64	0
1341	0	72
1342	0	76
1343	0	88
1344	0	82
1345	1	76
1346	8	73
1347	44	16
1348	63	0
1349	58	2
1350	51	0
1351	64	0
1352	58	5
1353	59	0
1354	0	71
1355	0	61
1356	64	1
1357	64	0
1358	1	77
1359	0	97
1360	64	3
1361	60	0
1362	60	2
1363	71	0
1364	55	0
1365	0	92
1366	22	43
1367	77	0
1368	0	63
1369	1	82
1370	51	0
1371	46	6
1372	61	0
1373	0	77
1374	61	1
1375	50	0
1376	58	2
1377	70	0
1378	63	10
1379	42	10
1380	0	71
1381	60	0
1382	0	63
1383	3	80
1384	56	0
1385	56	0
1386	0	99
1387	64	11
1388	41	0
1389	69	2
1390	0	70
1391	52	20
1392	52	0
1393	58	0
1394	60	0
1395	64	8
1396	55	15
1397	0	89
1398	4	79
1399	56	0
1400	1	74
1401	69	2
1402	47	0
1403	48	1
1404	59	7
1405	0	79
1406	2	74
1407	0	88
1408	2	88
1409	1	75
1410	50	0
1411	0	72
1412	60	8
1413	69	1
1414	1	85
1415	66	4
1416	0	73
1417	6	89
1418	58	0
1419	9	82
1420	68	2
1421	0	82
1422	52	5
1423	70	0
1424	4	77
1425	75	0
1426	75	0
1427	13	74
1428	57	0
1429	59	5
1430	0	69
1431	2	90
1432	3	67
1433	0	91
1434	62	7
1435	67	0
1436	3	82
1437	60	8
1438	60	4
1439	55	0
1440	0	91
1441	0	98
1442	1	85
1443	0	88
1444	58	7
1445	52	0
1446	51	11
1447	0	77
1448	60	6
1449	4	90
1450	58	0
1451	48	5
1452	0	77
1453	68	5
1454	2	73
1455	4	83
1456	0	84
1457	0	78
1458	0	84
1459	59	0
1460	0	67
1461	8	76
1462	6	75
1463	63	0
1464	2	63
1465	60	0
1466	0	74
1467	51	2
1468	50	0
1469	0	80
1470	0	82
1471	61	5
1472	69	0
1473	0	74
1474	0	97
1475	49	0
1476	55	0
1477	0	82
1478	56	2
1479	53	0
1480	49	10
1481	68	8
1482	55	0
1483	0	69
1484	0	95
1485	57	5
1486	2	76
1487	0	76
1488	2	79
1489	56	0
1490	54	5
1491	58	4
1492	7	58
1493	13	77
1494	0	77
1495	41	13
1496	1	81
1497	55	0
1498	0	81
1499	45	0
1500	1	92
1501	3	74
1502	63	3
1503	62	0
1504	0	66
1505	52	1
1506	27	40
1507	26	55
1508	64	0
1509	58	5
1510	3	71
1511	48	4
1512	53	3
1513	0	82
1514	42	0
1515	52	0
1516	0	83
1517	64	0
1518	4	68
1519	0	87
1520	57	1
1521	55	0
1522	50	8
1523	64	4
1524	76	0
1525	17	49
1526	0	79
1527	11	90
1528	0	91
1529	50	2
1530	59	8
1531	54	4
1532	56	0
1533	0	69
1534	2	66
1535	71	0
1536	61	0
1537	62	9
1538	54	8
1539	0	81
1540	69	6
1541	65	5
1542	0	68
1543	48	0
1544	66	10
1545	58	1
1546	61	0
1547	14	69
1548	4	78
1549	45	6
1550	58	0
1551	61	4
1552	67	1
1553	66	12
1554	3	88
1555	44	16
1556	56	0
1557	7	75
1558	70	3
1559	0	81
1560	8	58
1561	0	73
1562	63	3
1563	58	4
1564	62	2
1565	71	0
1566	67	7
1567	56	13
1568	67	3
1569	58	0
1570	58	10
1571	64	4
1572	64	0
1573	52	0
1574	50	0
1575	62	2
1576	60	2
1577	43	20
1578	55	5
1579	67	0
1580	2	77
1581	49	2
1582	2	74
1583	51	4
1584	57	10
1585	0	68
1586	0	84
1587	0	92
1588	1	88
1589	45	10
1590	82	7
1591	3	72
1592	64	4
1593	63	5
1594	1	78
1595	1	80
1596	65	3
1597	3	75
1598	0	88
1599	0	64
1600	60	6
1601	33	59
1602	0	87
1603	66	0
1604	0	76
1605	47	0
1606	53	0
1607	2	74
1608	63	7
1609	56	1
1610	0	101
1611	70	0
1612	5	74
1613	63	9
1614	54	0
1615	0	79
1616	1	78
1617	60	5
1618	50	11
1619	0	76
1620	66	10
1621	55	3
1622	60	3
1623	0	61
1624	0	81
1625	62	2
1626	9	77
1627	53	0
1628	0	81
1629	4	92
1630	0	69
1631	64	4
1632	60	0
1633	39	38
1634	4	79
1635	51	0
1636	53	1
1637	50	5
1638	4	94
1639	0	85
1640	65	0
1641	61	6
1642	9	75
1643	68	1
1644	49	5
1645	65	2
1646	5	83
1647	66	0
1648	13	75
1649	58	0
1650	62	0
1651	59	14
1652	4	75
1653	59	0
1654	0	78
1655	66	5
1656	0	86
1657	3	63
1658	60	4
1659	0	59
1660	2	63
1661	0	95
1662	3	96
1663	66	6
1664	13	89
1665	0	86
1666	0	78
1667	0	78
1668	0	74
1669	0	71
1670	65	4
1671	51	13
1672	0	85
1673	58	0
1674	0	64
1675	8	86
1676	36	34
1677	13	58
1678	52	6
1679	68	0
1680	0	66
1681	47	6
1682	8	75
1683	0	100
1684	16	52
1685	0	90
1686	59	0
1687	2	79
1688	2	88
1689	60	8
1690	65	7
1691	0	77
1692	0	66
1693	4	83
1694	55	2
1695	1	85
1696	63	0
1697	4	72
1698	0	75
1699	58	0
1700	63	1
1701	67	2
1702	4	71
1703	60	2
1704	72	0
1705	61	3
1706	1	93
1707	61	1
1708	74	0
1709	2	69
1710	47	0
1711	52	4
1712	0	83
1713	53	0
1714	44	0
1715	0	90
1716	55	2
1717	0	82
1718	55	8
1719	67	2
1720	47	11
1721	4	86
1722	61	6
1723	0	78
1724	0	83
1725	0	89
1726	61	4
1727	0	95
1728	0	80
1729	1	77
1730	0	95
1731	1	87
1732	0	64
1733	53	4
1734	0	95
1735	0	72
1736	1	77
1737	3	69
1738	0	86
1739	57	0
1740	3	74
1741	66	3
1742	33	23
1743	5	86
1744	56	0
1745	0	64
1746	51	5
1747	0	85
1748	4	75
1749	56	0
1750	58	8
1751	0	86
1752	55	0
1753	0	85
1754	65	6
1755	69	6
1756	71	12
1757	52	7
1758	64	10
1759	65	0
1760	70	1
1761	54	0
1762	4	86
1763	0	66
1764	3	87
1765	0	78
1766	32	47
1767	0	81
1768	0	63
1769	18	49
1770	53	3
1771	0	91
1772	52	2
1773	60	2
1774	0	83
1775	56	0
1776	61	8
1777	4	73
1778	53	0
1779	58	9
1780	0	75
1781	55	2
1782	59	0
1783	2	76
1784	0	86
1785	5	76
1786	54	3
1787	1	66
1788	61	1
1789	5	61
1790	64	3
1791	50	19
1792	17	66
1793	59	5
1794	5	76
1795	67	0
1796	0	76
1797	0	66
1798	2	83
1799	2	93
1800	0	67
1801	59	4
1802	2	82
1803	72	0
1804	54	0
1805	69	3
1806	1	83
1807	48	5
1808	0	78
1809	49	27
1810	60	3
1811	9	72
1812	55	0
1813	59	0
1814	58	8
1815	57	0
1816	0	83
1817	2	75
1818	56	5
1819	0	66
1820	4	75
1821	41	22
1822	1	72
1823	5	74
1824	66	11
1825	54	1
1826	5	68
1827	55	1
1828	30	41
1829	61	0
1830	2	83
1831	61	1
1832	74	6
1833	45	1
1834	60	0
1835	51	3
1836	48	0
1837	17	44
1838	0	83
1839	1	79
1840	51	0
1841	65	6
1842	0	78
1843	8	73
1844	0	71
1845	71	3
1846	2	61
1847	35	28
1848	3	76
1849	1	68
1850	0	85
1851	0	88
1852	64	0
1853	67	7
1854	5	81
1855	52	0
1856	57	8
1857	0	61
1858	60	0
1859	5	86
1860	7	79
1861	3	81
1862	43	0
1863	60	0
1864	65	10
1865	59	6
1866	65	0
1867	0	80
1868	4	63
1869	61	7
1870	67	0
1871	0	68
1872	1	72
1873	66	0
1874	0	66
1875	54	6
1876	0	82
1877	0	67
1878	54	3
1879	60	14
1880	59	0
1881	48	0
1882	52	0
1883	78	0
1884	63	1
1885	41	22
1886	67	0
1887	64	9
1888	74	2
1889	52	0
1890	56	7
1891	57	2
1892	0	78
1893	63	0
1894	0	71
1895	6	91
1896	51	0
1897	2	56
1898	0	88
1899	70	0
1900	0	85
1901	0	75
1902	65	1
1903	57	4
1904	48	0
1905	71	11
1906	0	73
1907	61	5
1908	51	7
1909	36	51
1910	63	1
1911	2	77
1912	64	0
1913	7	76
1914	5	90
1915	54	0
1916	0	79
1917	53	3
1918	1	75
1919	50	5
1920	15	66
1921	1	61
1922	66	6
1923	50	0
1924	65	3
1925	47	13
1926	63	0
1927	1	65
1928	57	6
1929	4	80
1930	0	87
1931	62	7
1932	68	0
1933	52	3
1934	46	2
1935	55	0
1936	80	2
1937	0	90
1938	3	81
1939	63	2
1940	56	9
1941	56	3
1942	72	0
1943	1	73
1944	45	27
1945	60	0
1946	50	11
1947	4	70
1948	7	80
1949	59	3
1950	31	48
1951	2	66
1952	62	3
1953	59	2
1954	0	77
1955	48	5
1956	55	2
1957	65	8
1958	0	80
1959	56	0
1960	66	0
1961	2	93
1962	13	84
1963	59	3
1964	3	71
1965	50	1
1966	50	1
1967	72	0
1968	6	89
1969	5	96
1970	7	88
1971	62	5
1972	65	0
1973	1	85
1974	66	0
1975	58	0
1976	0	78
1977	52	0
1978	50	1
1979	58	3
1980	59	0
1981	52	4
1982	0	90
1983	71	0
1984	0	90
1985	58	0
1986	2	74
1987	60	6
1988	68	2
1989	61	7
1990	1	106
1991	0	72
1992	37	0
1993	2	82
1994	59	0
1995	2	80
1996	0	82
1997	60	0
1998	55	2
1999	70	0
[truncated: 8,001 more rows]
