# Supplementary material for: Generalized method of moments for estimating parameters of stochastic reaction networks
Source: BMC Syst Biol. 2016 Oct 21;10:98. doi: 10.1186/s12918-016-0342-8 (PMC5073941; doi:10.1186/s12918-016-0342-8)
Supplement: Additional file 2 — Matlab code and data. This file contains the Matlab codes and samples which were used to produce the results. (GZ 9349 kb) [file 12918_2016_342_MOESM2_ESM.gz › Data/Exclusive Switch/samples/30/t004.csv]

trajectory	P1	P2
1	107	0
2	103	0
3	101	5
4	16	100
5	0	135
6	96	0
7	4	109
8	98	3
9	0	100
10	1	137
11	1	116
12	1	114
13	0	131
14	0	117
15	5	129
16	3	133
17	110	0
18	101	4
19	1	138
20	0	126
21	3	125
22	0	140
23	87	7
24	2	125
25	1	114
26	84	3
27	88	0
28	95	4
29	3	127
30	0	128
31	0	147
32	104	6
33	5	132
34	86	4
35	3	127
36	6	113
37	96	12
38	86	0
39	108	0
40	95	0
41	85	7
42	3	132
43	1	140
44	93	4
45	79	0
46	0	134
47	91	2
48	0	153
49	93	0
50	1	117
51	101	0
52	13	101
53	101	8
54	1	119
55	85	3
56	0	121
57	87	3
58	96	9
59	110	0
60	94	0
61	2	120
62	104	3
63	0	116
64	0	126
65	6	134
66	102	1
67	94	4
68	1	136
69	3	121
70	98	3
71	1	128
72	117	0
73	0	119
74	5	119
75	7	126
76	1	114
77	41	43
78	95	4
79	2	120
80	84	5
81	25	95
82	1	116
83	1	129
84	0	133
85	0	114
86	79	0
87	103	0
88	0	127
89	2	132
90	4	139
91	83	1
92	89	0
93	0	130
94	0	123
95	0	118
96	103	0
97	93	0
98	87	1
99	12	104
100	0	143
101	4	122
102	105	0
103	101	4
104	98	4
105	88	0
106	95	3
107	0	117
108	5	117
109	114	0
110	4	134
111	6	120
112	87	8
113	3	123
114	110	0
115	0	112
116	18	120
117	4	128
118	1	143
119	81	13
120	4	138
121	93	1
122	97	0
123	88	2
124	0	141
125	74	32
126	86	0
127	0	111
128	104	4
129	88	0
130	1	117
131	96	1
132	0	133
133	111	0
134	112	0
135	84	27
136	109	0
137	90	4
138	94	8
139	86	2
140	98	3
141	1	126
142	103	0
143	0	125
144	0	126
145	0	131
146	110	0
147	0	122
148	0	128
149	0	119
150	90	0
151	3	130
152	0	133
153	79	0
154	0	140
155	3	112
156	98	7
157	1	121
158	93	0
159	4	107
160	0	133
161	96	4
162	85	1
163	0	115
164	38	61
165	111	5
166	0	131
167	21	119
168	0	118
169	94	3
170	94	2
171	2	141
172	2	145
173	62	59
174	89	0
175	0	125
176	80	2
177	5	144
178	94	3
179	95	10
180	3	131
181	3	148
182	93	1
183	3	137
184	90	0
185	84	2
186	5	123
187	87	1
188	100	2
189	83	15
190	3	128
191	2	127
192	94	1
193	100	3
194	97	1
195	0	123
196	88	4
197	96	0
198	98	1
199	94	2
200	69	37
201	5	116
202	106	3
203	88	3
204	4	117
205	80	0
206	106	0
207	0	106
208	12	109
209	83	6
210	95	9
211	98	7
212	97	4
213	85	5
214	100	6
215	0	132
216	98	0
217	4	128
218	1	118
219	0	129
220	79	0
221	25	94
222	109	0
223	5	138
224	5	113
225	0	134
226	92	0
227	92	3
228	105	2
229	1	118
230	98	5
231	94	0
232	2	118
233	3	126
234	7	123
235	2	132
236	94	8
237	99	1
238	0	114
239	0	125
240	0	132
241	51	60
242	89	5
243	0	141
244	0	146
245	98	3
246	102	1
247	0	132
248	3	140
249	100	6
250	7	133
251	0	118
252	0	122
253	84	0
254	98	0
255	86	0
256	7	146
257	0	123
258	95	0
259	88	5
260	98	4
261	95	3
262	0	139
263	104	6
264	99	1
265	1	145
266	94	0
267	2	124
268	6	129
269	90	0
270	0	107
271	104	0
272	103	5
273	89	0
274	98	2
275	0	138
276	0	125
277	80	2
278	0	130
279	103	0
280	0	118
281	94	6
282	107	1
283	101	2
284	0	120
285	14	112
286	102	0
287	0	123
288	85	3
289	2	114
290	111	2
291	100	0
292	93	0
293	0	127
294	85	19
295	107	0
296	86	0
297	1	113
298	96	0
299	93	0
300	109	3
301	0	127
302	83	0
303	0	136
304	2	146
305	0	129
306	0	116
307	5	138
308	94	0
309	97	4
310	100	0
311	101	2
312	80	1
313	103	0
314	107	5
315	101	0
316	114	4
317	0	118
318	116	0
319	92	3
320	0	127
321	3	131
322	87	3
323	97	0
324	3	133
325	0	115
326	0	113
327	86	1
328	92	1
329	84	1
330	92	0
331	85	8
332	3	125
333	91	3
334	50	55
335	84	10
336	101	7
337	0	132
338	0	123
339	2	117
340	89	0
341	0	131
342	0	128
343	1	127
344	0	123
345	2	124
346	33	84
347	100	0
348	83	0
349	97	5
350	2	128
351	83	2
352	96	2
353	0	113
354	96	0
355	0	122
356	0	140
357	103	1
358	94	0
359	0	131
360	91	7
361	100	0
362	82	2
363	93	0
364	70	1
365	119	0
366	85	3
367	102	0
368	74	1
369	90	6
370	79	1
371	88	0
372	0	120
373	88	2
374	0	124
375	101	2
376	0	120
377	60	21
378	0	120
379	0	135
380	102	3
381	81	1
382	0	127
383	99	25
384	1	143
385	0	124
386	4	150
387	0	132
388	3	144
389	102	8
390	0	125
391	84	15
392	86	1
393	1	117
394	73	25
395	83	4
396	81	0
397	101	0
398	97	0
399	102	0
400	84	0
401	4	136
402	118	0
403	0	109
404	1	128
405	79	4
406	112	0
407	24	93
408	20	87
409	2	136
410	72	2
411	94	6
412	0	137
413	92	11
414	0	145
415	91	0
416	86	0
417	116	1
418	98	3
419	80	7
420	86	4
421	98	1
422	89	2
423	104	0
424	97	8
425	112	3
426	104	1
427	101	6
428	0	132
429	82	0
430	101	0
431	98	6
432	111	0
433	94	0
434	0	116
435	91	4
436	0	130
437	4	134
438	92	1
439	6	141
440	4	139
441	2	142
442	100	2
443	96	0
444	19	95
445	95	0
446	98	4
447	105	0
448	3	141
449	4	137
450	101	0
451	92	0
452	92	6
453	100	1
454	98	2
455	107	0
456	2	135
457	3	115
458	3	97
459	96	0
460	1	115
461	101	0
462	74	18
463	108	0
464	103	0
465	2	132
466	95	0
467	1	131
468	52	64
469	95	0
470	103	4
471	110	12
472	94	2
473	34	84
474	103	0
475	93	0
476	4	122
477	85	2
478	6	134
479	115	2
480	106	5
481	2	127
482	89	0
483	99	11
484	101	1
485	0	134
486	0	113
487	4	105
488	0	130
489	75	0
490	0	142
491	92	2
492	0	124
493	84	0
494	81	1
495	9	104
496	83	3
497	59	44
498	93	0
499	87	7
500	87	0
501	3	135
502	73	36
503	107	1
504	0	140
505	0	135
506	1	137
507	105	3
508	96	0
509	92	6
510	3	127
511	0	133
512	6	116
513	91	5
514	106	1
515	58	22
516	99	2
517	1	133
518	1	132
519	75	21
520	0	127
521	113	7
522	84	0
523	112	0
524	97	0
525	0	109
526	84	0
527	0	155
528	4	132
529	1	124
530	78	3
531	24	105
532	109	3
533	87	9
534	3	138
535	0	114
536	1	127
537	91	0
538	88	5
539	0	133
540	82	0
541	100	0
542	4	137
543	105	0
544	0	119
545	61	35
546	70	38
547	5	134
548	99	13
549	3	138
550	92	0
551	96	1
552	0	142
553	0	128
554	1	121
555	87	5
556	0	125
557	7	122
558	0	132
559	103	3
560	90	6
561	99	5
562	77	13
563	119	3
564	85	5
565	107	10
566	2	122
567	1	116
568	3	122
569	87	0
570	90	0
571	38	61
572	100	1
573	0	130
574	0	123
575	99	0
576	93	5
577	5	140
578	4	146
579	3	115
580	80	2
581	99	1
582	5	127
583	5	113
584	4	125
585	79	0
586	95	3
587	101	1
588	84	11
589	1	132
590	1	138
591	69	43
592	2	132
593	2	126
594	70	0
595	83	2
596	98	3
597	75	1
598	87	6
599	94	3
600	4	127
601	5	126
602	88	1
603	52	64
604	0	109
605	62	53
606	0	124
607	25	95
608	2	134
609	0	144
610	105	0
611	75	3
612	4	133
613	1	111
614	94	0
615	86	0
616	73	0
617	87	0
618	105	9
619	105	0
620	83	0
621	96	4
622	0	117
623	101	1
624	3	119
625	3	118
626	103	0
627	88	1
628	0	126
629	3	126
630	101	0
631	86	0
632	1	123
633	86	1
634	76	2
635	78	0
636	0	118
637	105	0
638	0	130
639	4	131
640	0	112
641	1	114
642	0	124
643	83	0
644	80	0
645	3	139
646	0	126
647	0	130
648	96	2
649	85	1
650	91	0
651	1	125
652	41	103
653	1	120
654	2	127
655	2	127
656	100	2
657	3	134
658	0	141
659	85	4
660	85	0
661	5	113
662	3	127
663	3	149
664	0	133
665	51	56
666	82	0
667	1	128
668	0	103
669	0	113
670	1	114
671	1	130
672	0	113
673	95	0
674	2	118
675	101	2
676	0	132
677	1	107
678	0	117
679	0	134
680	110	1
681	84	0
682	111	1
683	6	119
684	87	0
685	8	118
686	109	5
687	99	0
688	3	109
689	3	125
690	89	1
691	4	129
692	2	137
693	91	0
694	86	2
695	103	0
696	1	112
697	92	1
698	38	82
699	0	112
700	86	3
701	86	0
702	92	2
703	87	1
704	87	2
705	89	37
706	96	4
707	39	62
708	80	0
709	104	0
710	87	0
711	0	132
712	79	5
713	102	9
714	1	121
715	88	1
716	0	134
717	0	121
718	0	123
719	102	0
720	0	139
721	97	0
722	1	113
723	109	1
724	100	0
725	0	137
726	85	0
727	79	11
728	93	3
729	3	133
730	1	118
731	97	4
732	6	119
733	1	115
734	2	145
735	39	71
736	0	116
737	102	1
738	67	51
739	90	2
740	96	3
741	95	0
742	101	0
743	2	154
744	112	1
745	97	5
746	79	0
747	1	125
748	0	128
749	110	2
750	0	121
751	78	2
752	0	130
753	83	10
754	89	1
755	89	0
756	81	0
757	95	2
758	96	7
759	106	6
760	82	1
761	77	48
762	95	0
763	1	140
764	0	129
765	0	122
766	0	130
767	98	5
768	7	139
769	100	2
770	0	137
771	78	0
772	0	129
773	3	123
774	96	2
775	101	3
776	77	0
777	2	139
778	0	125
779	5	138
780	0	127
781	0	113
782	106	5
783	85	6
784	85	1
785	5	135
786	90	1
787	0	104
788	1	139
789	101	5
790	107	2
791	94	2
792	0	138
793	0	134
794	1	136
795	80	10
796	2	112
797	75	21
798	2	138
799	92	0
800	8	131
801	0	132
802	104	0
803	94	4
804	1	125
805	3	126
806	42	81
807	6	135
808	83	5
809	4	144
810	79	2
811	74	4
812	29	105
813	2	129
814	102	6
815	119	0
816	101	3
817	95	2
818	94	0
819	88	21
820	97	0
821	3	134
822	2	137
823	113	0
824	101	0
825	2	131
826	109	0
827	95	7
828	3	140
829	0	134
830	108	3
831	33	82
832	101	0
833	93	5
834	105	0
835	1	121
836	0	124
837	0	124
838	83	2
839	99	0
840	0	114
841	0	115
842	93	1
843	1	141
844	0	138
845	1	145
846	90	2
847	3	129
848	0	127
849	1	108
850	93	0
851	0	128
852	118	0
853	3	129
854	0	148
855	94	0
856	0	137
857	2	121
858	88	0
859	109	1
860	86	2
861	45	95
862	83	12
863	0	126
864	0	114
865	103	3
866	1	134
867	1	134
868	6	107
869	104	0
870	89	0
871	110	3
872	23	110
873	106	3
874	1	122
875	86	1
876	97	5
877	3	105
878	80	17
879	75	0
880	91	3
881	83	0
882	0	136
883	0	132
884	108	1
885	88	2
886	0	124
887	4	141
888	32	82
889	109	2
890	1	141
891	1	107
892	103	8
893	91	0
894	105	1
895	94	2
896	96	1
897	100	2
898	98	1
899	0	107
900	88	6
901	92	1
902	100	0
903	87	14
904	101	7
905	1	134
906	0	126
907	0	126
908	1	130
909	87	0
910	97	0
911	85	4
912	81	0
913	0	139
914	76	2
915	0	114
916	94	3
917	91	12
918	0	128
919	86	21
920	1	147
921	88	6
922	107	0
923	93	3
924	1	139
925	1	132
926	21	120
927	104	0
928	101	5
929	101	2
930	0	138
931	90	0
932	101	2
933	0	125
934	94	2
935	99	5
936	95	4
937	103	5
938	89	1
939	1	102
940	3	117
941	0	142
942	0	133
943	0	137
944	77	2
945	87	2
946	0	110
947	90	0
948	89	3
949	93	1
950	2	115
951	0	116
952	112	5
953	108	1
954	110	2
955	92	0
956	101	2
957	4	133
958	1	122
959	0	131
960	0	117
961	0	118
962	90	6
963	89	7
964	81	5
965	0	130
966	1	99
967	99	4
968	89	0
969	5	140
970	91	2
971	92	0
972	1	109
973	0	121
974	0	122
975	2	110
976	101	5
977	92	3
978	122	1
979	18	102
980	99	2
981	106	1
982	0	118
983	84	0
984	4	120
985	0	128
986	89	0
987	0	131
988	100	3
989	2	128
990	1	123
991	104	0
992	74	36
993	1	136
994	89	0
995	0	116
996	99	0
997	90	4
998	2	122
999	5	118
1000	96	4
1001	104	0
1002	2	148
1003	108	4
1004	0	136
1005	92	1
1006	95	6
1007	90	2
1008	0	121
1009	96	5
1010	107	0
1011	0	140
1012	1	122
1013	41	90
1014	2	128
1015	2	126
1016	91	4
1017	96	2
1018	98	0
1019	3	126
1020	3	126
1021	1	133
1022	93	23
1023	86	6
1024	88	1
1025	79	5
1026	3	124
1027	0	136
1028	92	1
1029	63	43
1030	7	126
1031	2	122
1032	102	2
1033	107	0
1034	86	3
1035	84	2
1036	98	0
1037	1	128
1038	81	0
1039	0	106
1040	89	0
1041	1	123
1042	5	130
1043	95	0
1044	94	0
1045	104	0
1046	93	1
1047	1	171
1048	0	126
1049	0	113
1050	6	138
1051	0	102
1052	94	0
1053	91	1
1054	3	141
1055	99	1
1056	83	0
1057	91	3
1058	2	146
1059	110	1
1060	98	4
1061	76	1
1062	4	107
1063	63	54
1064	98	2
1065	2	133
1066	87	5
1067	89	5
1068	81	0
1069	97	0
1070	105	0
1071	89	6
1072	88	5
1073	41	73
1074	101	3
1075	104	0
1076	3	123
1077	97	5
1078	1	109
1079	14	127
1080	29	90
1081	99	3
1082	93	6
1083	98	2
1084	3	113
1085	93	2
1086	0	139
1087	98	3
1088	0	135
1089	89	1
1090	87	0
1091	96	5
1092	95	1
1093	119	3
1094	1	118
1095	106	0
1096	98	0
1097	86	1
1098	1	114
1099	85	2
1100	4	105
1101	0	119
1102	0	146
1103	105	0
1104	105	0
1105	1	123
1106	1	138
1107	77	6
1108	105	0
1109	7	124
1110	2	119
1111	6	134
1112	85	2
1113	0	131
1114	89	3
1115	0	126
1116	10	106
1117	80	4
1118	0	126
1119	101	2
1120	103	1
1121	88	0
1122	0	125
1123	3	146
1124	96	0
1125	115	2
1126	0	117
1127	90	0
1128	88	0
1129	77	16
1130	82	2
1131	110	1
1132	0	123
1133	99	0
1134	84	3
1135	77	3
1136	91	0
1137	1	118
1138	89	1
1139	82	1
1140	78	5
1141	102	1
1142	0	119
1143	1	137
1144	0	118
1145	88	0
1146	97	0
1147	90	2
1148	99	1
1149	5	123
1150	0	123
1151	36	95
1152	1	119
1153	93	3
1154	1	114
1155	6	133
1156	94	0
1157	0	127
1158	97	4
1159	98	4
1160	2	126
1161	0	139
1162	1	142
1163	20	88
1164	0	130
1165	1	127
1166	87	2
1167	110	2
1168	91	0
1169	104	0
1170	2	117
1171	74	3
1172	77	4
1173	95	3
1174	1	120
1175	100	0
1176	88	1
1177	0	110
1178	0	132
1179	101	0
1180	96	4
1181	0	140
1182	82	0
1183	0	133
1184	100	4
1185	1	122
1186	0	129
1187	93	20
1188	80	42
1189	2	113
1190	2	119
1191	94	0
1192	91	3
1193	23	82
1194	0	137
1195	1	143
1196	104	0
1197	95	3
1198	101	0
1199	88	3
1200	78	2
1201	81	0
1202	88	4
1203	0	147
1204	99	1
1205	98	1
1206	93	2
1207	106	3
1208	108	0
1209	94	1
1210	3	117
1211	0	120
1212	86	0
1213	0	126
1214	76	1
1215	98	7
1216	0	116
1217	1	138
1218	2	125
1219	0	136
1220	0	126
1221	5	128
1222	0	125
1223	101	1
1224	0	131
1225	94	4
1226	101	0
1227	100	4
1228	109	0
1229	4	112
1230	81	1
1231	86	3
1232	1	147
1233	3	127
1234	14	125
1235	96	0
1236	98	13
1237	99	0
1238	2	110
1239	98	1
1240	72	0
1241	99	7
1242	1	149
1243	5	115
1244	102	2
1245	85	1
1246	102	0
1247	82	0
1248	92	1
1249	95	1
1250	107	0
1251	1	137
1252	103	4
1253	0	156
1254	80	1
1255	77	3
1256	0	126
1257	2	135
1258	78	3
1259	2	124
1260	95	0
1261	90	8
1262	99	3
1263	94	2
1264	88	3
1265	0	134
1266	2	121
1267	0	133
1268	85	0
1269	0	135
1270	84	1
1271	94	0
1272	78	7
1273	5	127
1274	67	10
1275	88	0
1276	96	0
1277	96	0
1278	99	3
1279	0	145
1280	100	1
1281	0	127
1282	77	2
1283	103	0
1284	1	121
1285	86	3
1286	93	1
1287	101	0
1288	78	2
1289	82	0
1290	2	124
1291	87	3
1292	74	18
1293	114	0
1294	1	126
1295	1	103
1296	2	121
1297	0	127
1298	111	2
1299	82	2
1300	104	1
1301	86	3
1302	102	5
1303	91	0
1304	83	9
1305	112	1
1306	90	0
1307	2	136
1308	0	112
1309	91	5
1310	93	0
1311	87	22
1312	99	6
1313	0	130
1314	0	130
1315	0	129
1316	77	1
1317	3	132
1318	1	129
1319	2	122
1320	5	131
1321	83	14
1322	95	0
1323	94	1
1324	2	136
1325	4	127
1326	89	2
1327	90	0
1328	114	1
1329	88	2
1330	109	0
1331	100	2
1332	7	122
1333	3	114
1334	107	2
1335	87	2
1336	0	148
1337	5	142
1338	79	8
1339	5	134
1340	108	0
1341	0	122
1342	101	4
1343	3	138
1344	101	0
1345	99	5
1346	101	3
1347	94	10
1348	87	0
1349	2	123
1350	108	0
1351	1	137
1352	102	0
1353	118	3
1354	0	121
1355	2	118
1356	7	136
1357	65	63
1358	94	1
1359	13	141
1360	103	3
1361	82	2
1362	100	0
1363	90	3
1364	6	121
1365	95	0
1366	1	118
1367	1	124
1368	1	145
1369	82	4
1370	93	0
1371	8	128
1372	1	124
1373	4	122
1374	101	0
1375	104	0
1376	1	129
1377	109	1
1378	107	1
1379	3	108
1380	95	0
1381	1	128
1382	0	127
1383	0	128
1384	0	122
1385	106	2
1386	1	134
1387	0	105
1388	5	137
1389	77	0
1390	82	22
1391	101	2
1392	108	4
1393	4	137
1394	49	54
1395	83	1
1396	1	119
1397	88	0
1398	0	144
1399	0	130
1400	0	124
1401	4	126
1402	4	117
1403	100	0
1404	0	129
1405	2	122
1406	97	3
1407	88	1
1408	2	125
1409	87	3
1410	95	2
1411	83	4
1412	3	127
1413	2	126
1414	101	3
1415	0	142
1416	98	1
1417	1	121
1418	43	51
1419	97	4
1420	1	127
1421	2	115
1422	101	0
1423	6	134
1424	100	8
1425	87	1
1426	3	108
1427	95	0
1428	46	68
1429	66	4
1430	103	0
1431	91	3
1432	82	0
1433	97	2
1434	103	0
1435	94	5
1436	92	0
1437	0	139
1438	111	1
1439	1	139
1440	84	6
1441	90	0
1442	81	4
1443	81	5
1444	0	124
1445	0	145
1446	98	8
1447	0	124
1448	105	3
1449	3	147
1450	97	3
1451	0	115
1452	22	116
1453	88	2
1454	95	0
1455	6	134
1456	105	2
1457	8	117
1458	96	4
1459	88	0
1460	80	5
1461	2	114
1462	95	6
1463	0	122
1464	1	147
1465	2	120
1466	0	129
1467	0	152
1468	96	4
1469	0	109
1470	0	122
1471	0	117
1472	104	0
1473	90	29
1474	1	128
1475	110	1
1476	96	0
1477	100	7
1478	5	122
1479	96	0
1480	3	125
1481	84	5
1482	0	131
1483	86	0
1484	99	0
1485	2	138
1486	4	114
1487	1	125
1488	90	3
1489	99	2
1490	76	4
1491	86	10
1492	105	0
1493	41	81
1494	5	119
1495	0	137
1496	79	15
1497	0	127
1498	88	0
1499	3	115
1500	87	0
1501	89	0
1502	6	138
1503	82	0
1504	2	124
1505	82	4
1506	1	133
1507	1	120
1508	89	0
1509	80	1
1510	91	0
1511	0	134
1512	2	138
1513	0	119
1514	105	3
1515	1	134
1516	0	137
1517	5	133
1518	1	129
1519	85	0
1520	90	1
1521	83	9
1522	110	4
1523	99	3
1524	3	98
1525	6	138
1526	93	0
1527	1	123
1528	1	126
1529	2	125
1530	96	3
1531	95	8
1532	5	126
1533	0	137
1534	4	112
1535	101	0
1536	100	0
1537	84	0
1538	81	0
1539	96	10
1540	0	136
1541	51	67
1542	1	142
1543	97	0
1544	80	0
1545	74	14
1546	88	2
1547	1	126
1548	86	1
1549	0	134
1550	92	11
1551	96	0
1552	102	0
1553	98	0
1554	0	138
1555	1	138
1556	92	1
1557	78	0
1558	0	135
1559	2	123
1560	1	135
1561	1	149
1562	98	0
1563	2	125
1564	91	0
1565	0	133
1566	77	0
1567	0	125
1568	73	1
1569	3	123
1570	102	1
1571	88	12
1572	3	133
1573	106	1
1574	92	1
1575	97	0
1576	102	0
1577	77	3
1578	80	3
1579	43	73
1580	92	5
1581	0	113
1582	1	114
1583	91	2
1584	86	0
1585	95	6
1586	3	126
1587	0	133
1588	101	0
1589	2	118
1590	77	9
1591	70	23
1592	97	4
1593	106	0
1594	1	141
1595	99	0
1596	70	55
1597	106	0
1598	96	0
1599	103	6
1600	0	123
1601	5	118
1602	1	149
1603	75	0
1604	0	132
1605	99	4
1606	94	0
1607	89	0
1608	86	0
1609	0	127
1610	4	124
1611	95	2
1612	106	2
1613	0	133
1614	87	2
1615	0	114
1616	104	0
1617	2	135
1618	86	0
1619	2	130
1620	81	20
1621	3	126
1622	0	124
1623	0	108
1624	1	133
1625	1	129
1626	1	131
1627	3	128
1628	99	1
1629	100	4
1630	85	3
1631	79	7
1632	92	0
1633	93	1
1634	0	150
1635	97	0
1636	41	62
1637	92	1
1638	81	0
1639	1	124
1640	90	4
1641	99	5
1642	99	1
1643	90	3
1644	1	124
1645	95	0
1646	10	122
1647	3	127
1648	1	125
1649	3	118
1650	116	6
1651	99	3
1652	100	0
1653	5	122
1654	88	2
1655	97	0
1656	103	2
1657	4	134
1658	84	1
1659	92	0
1660	100	2
1661	79	11
1662	106	3
1663	0	118
1664	17	100
1665	0	122
1666	101	3
1667	0	133
1668	86	2
1669	116	0
1670	89	3
1671	85	2
1672	1	119
1673	0	123
1674	85	8
1675	52	51
1676	89	5
1677	106	1
1678	97	3
1679	107	6
1680	95	6
1681	0	127
1682	92	5
1683	0	121
1684	0	106
1685	0	129
1686	0	110
1687	109	8
1688	6	104
1689	92	2
1690	0	129
1691	0	149
1692	92	0
1693	97	0
1694	1	143
1695	0	145
1696	97	0
1697	100	15
1698	118	3
1699	97	0
1700	3	117
1701	91	4
1702	0	149
1703	0	124
1704	103	0
1705	94	5
1706	0	123
1707	111	0
1708	100	7
1709	108	2
1710	0	133
1711	12	99
1712	1	117
1713	1	131
1714	92	1
1715	1	116
1716	92	5
1717	0	142
1718	92	0
1719	89	5
1720	0	109
1721	83	5
1722	2	113
1723	94	8
1724	0	142
1725	101	0
1726	0	117
1727	2	126
1728	98	3
1729	2	149
1730	93	6
1731	0	124
1732	1	112
1733	96	0
1734	87	0
1735	0	135
1736	2	149
1737	2	152
1738	96	3
1739	101	2
1740	2	121
1741	2	123
1742	90	0
1743	0	140
1744	79	3
1745	2	128
1746	105	0
1747	5	135
1748	6	115
1749	89	0
1750	82	6
1751	0	123
1752	0	125
1753	93	2
1754	105	0
1755	79	1
1756	31	97
1757	1	121
1758	95	0
1759	95	0
1760	93	10
1761	3	118
1762	85	10
1763	10	131
1764	91	0
1765	105	0
1766	2	110
1767	0	139
1768	116	0
1769	0	119
1770	0	128
1771	90	0
1772	106	4
1773	0	120
1774	103	1
1775	113	5
1776	5	127
1777	1	107
1778	2	133
1779	1	133
1780	117	0
1781	4	131
1782	93	5
1783	109	0
1784	108	0
1785	76	5
1786	87	2
1787	0	113
1788	1	127
1789	84	3
1790	0	119
1791	0	96
1792	3	128
1793	109	4
1794	104	4
1795	91	1
1796	2	137
1797	54	84
1798	0	124
1799	92	10
1800	0	148
1801	0	149
1802	7	133
1803	94	6
1804	99	0
1805	103	1
1806	88	0
1807	5	106
1808	3	119
1809	0	131
1810	6	142
1811	90	0
1812	0	127
1813	0	124
1814	0	127
1815	0	127
1816	0	133
1817	0	108
1818	82	1
1819	0	132
1820	117	0
1821	100	1
1822	95	3
1823	102	0
1824	103	0
1825	0	104
1826	94	5
1827	94	0
1828	119	7
1829	1	129
1830	0	140
1831	83	2
1832	85	3
1833	0	130
1834	100	6
1835	106	0
1836	97	0
1837	108	3
1838	90	4
1839	5	118
1840	100	0
1841	98	6
1842	3	120
1843	3	128
1844	4	112
1845	120	0
1846	5	134
1847	3	119
1848	2	124
1849	82	0
1850	3	159
1851	5	126
1852	2	123
1853	73	33
1854	88	7
1855	100	1
1856	94	1
1857	3	128
1858	0	145
1859	96	1
1860	0	140
1861	0	136
1862	1	126
1863	1	115
1864	0	130
1865	97	1
1866	6	126
1867	99	4
1868	69	8
1869	120	5
1870	111	1
1871	0	123
1872	3	136
1873	92	0
1874	90	1
1875	110	0
1876	68	25
1877	3	123
1878	86	2
1879	104	3
1880	112	1
1881	91	0
1882	102	3
1883	91	8
1884	93	1
1885	4	141
1886	101	0
1887	99	1
1888	27	105
1889	3	143
1890	95	11
1891	97	0
1892	108	11
1893	3	116
1894	108	2
1895	85	5
1896	4	140
1897	0	134
1898	1	106
1899	90	0
1900	5	118
1901	92	1
1902	77	5
1903	1	139
1904	82	0
1905	2	119
1906	0	122
1907	97	0
1908	104	0
1909	104	6
1910	106	0
1911	78	0
1912	102	1
1913	0	132
1914	0	115
1915	87	10
1916	99	3
1917	88	1
1918	107	3
1919	90	3
1920	95	0
1921	112	9
1922	89	2
1923	35	71
1924	112	6
1925	89	9
1926	92	1
1927	93	0
1928	85	2
1929	108	0
1930	91	4
1931	86	2
1932	89	0
1933	1	150
1934	1	130
1935	103	0
1936	94	1
1937	102	3
1938	0	151
1939	4	121
1940	95	6
1941	106	0
1942	84	10
1943	80	5
1944	89	8
1945	104	8
1946	96	5
1947	1	127
1948	4	138
1949	91	6
1950	80	10
1951	90	11
1952	3	139
1953	0	124
1954	1	111
1955	88	1
1956	106	0
1957	0	110
1958	0	130
1959	97	1
1960	0	113
1961	99	0
1962	102	4
1963	0	118
1964	26	93
1965	1	152
1966	92	5
1967	88	0
1968	76	4
1969	92	4
1970	1	124
1971	83	3
1972	0	119
1973	0	130
1974	87	2
1975	1	131
1976	100	6
1977	0	152
1978	99	0
1979	88	6
1980	0	134
1981	92	2
1982	33	91
1983	1	130
1984	102	6
1985	83	4
1986	2	139
1987	81	29
1988	2	123
1989	85	0
1990	99	7
1991	75	0
1992	105	0
1993	0	134
1994	0	139
1995	102	0
1996	0	102
1997	0	117
1998	2	114
1999	88	0
[truncated: 8,001 more rows]
