# Supplementary material for: Generalized method of moments for estimating parameters of stochastic reaction networks
Source: BMC Syst Biol. 2016 Oct 21;10:98. doi: 10.1186/s12918-016-0342-8 (PMC5073941; doi:10.1186/s12918-016-0342-8)
Supplement: Additional file 2 — Matlab code and data. This file contains the Matlab codes and samples which were used to produce the results. (GZ 9349 kb) [file 12918_2016_342_MOESM2_ESM.gz › Data/Exclusive Switch/samples/26/t004.csv]

trajectory	P1	P2
1	0	129
2	0	116
3	2	146
4	91	27
5	97	1
6	80	0
7	99	0
8	97	1
9	100	1
10	108	0
11	1	134
12	43	53
13	103	9
14	4	126
15	0	119
16	0	125
17	0	137
18	97	1
19	0	102
20	92	2
21	0	120
22	0	125
23	103	0
24	5	139
25	0	126
26	1	124
27	102	1
28	3	125
29	89	12
30	89	8
31	93	0
32	96	2
33	92	1
34	1	119
35	0	141
36	88	4
37	94	1
38	0	129
39	110	1
40	95	6
41	86	8
42	0	122
43	76	5
44	2	131
45	94	2
46	105	1
47	93	1
48	1	123
49	95	3
50	85	5
51	2	101
52	4	147
53	117	3
54	0	127
55	81	5
56	1	131
57	2	120
58	103	4
59	89	4
60	89	8
61	0	100
62	4	127
63	2	118
64	103	1
65	0	115
66	102	1
67	87	1
68	105	2
69	110	0
70	0	135
71	105	4
72	0	125
73	4	137
74	1	115
75	1	145
76	3	148
77	103	3
78	88	0
79	0	151
80	85	5
81	101	3
82	1	129
83	91	6
84	2	121
85	103	0
86	94	2
87	92	7
88	6	121
89	97	2
90	90	4
91	3	125
92	101	3
93	9	110
94	90	3
95	86	2
96	1	112
97	96	3
98	0	127
99	80	4
100	95	5
101	102	2
102	94	2
103	0	129
104	91	0
105	90	1
106	107	0
107	42	60
108	88	0
109	84	2
110	3	125
111	0	139
112	72	0
113	0	136
114	4	134
115	99	3
116	93	3
117	89	3
118	108	1
119	96	1
120	1	114
121	1	108
122	99	0
123	94	2
124	64	27
125	0	132
126	94	8
127	105	0
128	0	145
129	97	1
130	105	0
131	93	0
132	0	119
133	89	2
134	0	125
135	2	134
136	2	119
137	0	126
138	2	138
139	87	1
140	90	14
141	103	0
142	0	144
143	0	130
144	1	136
145	0	132
146	105	4
147	84	5
148	0	136
149	4	126
150	99	1
151	96	0
152	3	138
153	14	116
154	0	104
155	93	2
156	86	3
157	5	143
158	110	0
159	89	1
160	0	109
161	99	2
162	101	0
163	97	4
164	3	136
165	84	3
166	0	133
167	97	10
168	0	102
169	105	1
170	70	41
171	86	1
172	12	107
173	98	0
174	3	119
175	93	0
176	7	120
177	0	134
178	84	4
179	3	121
180	0	113
181	87	2
182	5	124
183	99	2
184	17	119
185	101	0
186	2	165
187	2	130
188	99	4
189	98	0
190	101	1
191	97	0
192	1	116
193	102	0
194	4	142
195	102	3
196	0	117
197	4	123
198	85	0
199	110	3
200	0	117
201	3	122
202	1	117
203	97	0
204	0	123
205	115	0
206	89	7
207	77	1
208	100	0
209	111	0
210	1	128
211	97	14
212	91	1
213	3	135
214	109	9
215	1	119
216	0	125
217	2	117
218	78	2
219	1	129
220	103	8
221	95	1
222	0	130
223	103	1
224	90	2
225	7	137
226	102	1
227	0	138
228	104	0
229	114	1
230	99	1
231	58	43
232	93	1
233	92	0
234	94	3
235	98	0
236	89	0
237	0	127
238	89	0
239	96	0
240	0	133
241	0	133
242	0	123
243	95	2
244	73	2
245	1	129
246	82	0
247	2	129
248	1	150
249	33	94
250	5	127
251	115	2
252	33	71
253	112	0
254	101	5
255	89	1
256	0	130
257	1	129
258	91	1
259	1	124
260	2	120
261	65	30
262	3	100
263	0	120
264	1	109
265	1	126
266	0	100
267	1	106
268	106	1
269	105	1
270	24	125
271	102	1
272	5	116
273	84	2
274	0	134
275	0	116
276	98	6
277	98	3
278	2	134
279	106	5
280	86	1
281	0	132
282	0	114
283	0	139
284	0	106
285	1	100
286	0	127
287	91	0
288	90	4
289	6	121
290	0	124
291	1	129
292	0	140
293	103	0
294	105	6
295	87	0
296	3	120
297	1	112
298	98	6
299	98	0
300	2	137
301	96	12
302	108	2
303	89	1
304	107	0
305	0	117
306	98	1
307	92	3
308	80	0
309	7	103
310	92	0
311	82	3
312	86	3
313	91	0
314	108	1
315	102	0
316	81	1
317	94	8
318	91	0
319	0	140
320	93	0
321	0	130
322	85	4
323	100	0
324	85	0
325	0	135
326	0	123
327	0	125
328	73	13
329	3	120
330	4	155
331	0	131
332	113	0
333	4	142
334	0	116
335	103	3
336	97	0
337	94	0
338	100	1
339	99	0
340	97	0
341	0	130
342	86	6
343	88	5
344	98	0
345	6	143
346	1	138
347	90	0
348	0	142
349	3	129
350	6	130
351	82	4
352	95	0
353	0	142
354	89	4
355	0	130
356	86	0
357	0	123
358	82	1
359	0	120
360	92	7
361	109	3
362	0	127
363	70	3
364	14	106
365	3	137
366	88	0
367	81	0
368	86	2
369	101	3
370	92	2
371	0	131
372	0	140
373	98	6
374	1	111
375	95	1
376	0	111
377	87	4
378	91	10
379	92	0
380	104	0
381	2	117
382	0	138
383	86	6
384	73	5
385	0	113
386	1	113
387	98	0
388	1	118
389	95	1
390	0	133
391	78	8
392	0	138
393	0	130
394	96	1
395	98	4
396	2	128
397	87	2
398	0	134
399	107	0
400	2	134
401	1	115
402	111	1
403	85	0
404	99	0
405	92	0
406	91	2
407	6	122
408	0	134
409	2	133
410	1	128
411	5	131
412	1	139
413	90	0
414	93	3
415	0	130
416	100	2
417	0	120
418	0	119
419	0	128
420	101	6
421	99	1
422	93	2
423	82	17
424	92	0
425	2	148
426	0	142
427	96	19
428	0	128
429	102	4
430	36	77
431	95	0
432	0	118
433	2	115
434	115	2
435	104	0
436	0	126
437	97	6
438	102	1
439	93	4
440	100	5
441	106	0
442	3	126
443	89	1
444	0	136
445	95	0
446	0	119
447	94	1
448	108	11
449	90	2
450	0	129
451	100	0
452	2	115
453	0	108
454	1	126
455	107	1
456	100	0
457	93	1
458	98	6
459	91	14
460	107	3
461	3	130
462	88	2
463	94	2
464	0	131
465	61	51
466	83	0
467	1	133
468	82	0
469	0	127
470	106	1
471	6	113
472	88	5
473	0	124
474	92	2
475	88	5
476	113	1
477	109	1
478	5	142
479	0	111
480	48	94
481	0	149
482	1	131
483	0	132
484	0	104
485	92	0
486	81	3
487	96	0
488	82	3
489	97	1
490	127	2
491	0	145
492	106	2
493	1	106
494	0	117
495	95	0
496	84	12
497	77	1
498	87	2
499	109	0
500	0	129
501	86	4
502	6	129
503	112	0
504	2	133
505	105	7
506	90	0
507	104	0
508	107	1
509	92	3
510	83	0
511	97	0
512	1	111
513	4	133
514	91	0
515	3	119
516	0	97
517	3	135
518	2	118
519	100	4
520	10	124
521	108	8
522	0	121
523	114	2
524	98	0
525	89	0
526	100	1
527	115	5
528	1	144
529	70	9
530	103	0
531	95	8
532	27	84
533	3	117
534	102	0
535	93	1
536	96	0
537	4	129
538	82	9
539	0	114
540	94	2
541	2	117
542	85	0
543	2	112
544	43	79
545	107	3
546	88	12
547	85	2
548	122	1
549	82	1
550	17	93
551	1	137
552	75	2
553	66	31
554	96	5
555	1	130
556	97	2
557	2	120
558	85	3
559	84	0
560	3	132
561	96	7
562	101	0
563	1	129
564	33	95
565	0	141
566	97	3
567	102	0
568	106	2
569	0	142
570	0	128
571	88	0
572	87	3
573	0	130
574	0	131
575	97	4
576	91	4
577	0	125
578	97	0
579	66	4
580	111	0
581	97	5
582	32	93
583	112	6
584	5	159
585	4	98
586	0	118
587	92	0
588	0	144
589	84	3
590	74	0
591	85	7
592	0	137
593	113	0
594	91	3
595	1	128
596	105	4
597	88	2
598	108	2
599	3	133
600	80	1
601	96	1
602	90	11
603	0	112
604	90	0
605	100	3
606	96	3
607	99	7
608	1	125
609	85	1
610	4	133
611	100	0
612	120	1
613	3	113
614	2	133
615	0	124
616	91	4
617	1	120
618	98	3
619	99	5
620	82	7
621	106	2
622	1	120
623	8	115
624	3	104
625	0	143
626	104	1
627	105	2
628	81	1
629	85	9
630	4	117
631	2	144
632	86	0
633	1	145
634	4	124
635	80	2
636	87	7
637	89	2
638	83	0
639	98	1
640	85	3
641	96	8
642	103	4
643	7	137
644	1	124
645	0	146
646	2	144
647	109	1
648	98	0
649	2	144
650	84	1
651	0	129
652	4	118
653	0	110
654	96	1
655	1	132
656	98	0
657	77	0
658	0	117
659	101	4
660	107	2
661	2	112
662	4	128
663	0	124
664	98	3
665	4	137
666	82	1
667	118	2
668	83	0
669	69	0
670	89	13
671	3	122
672	94	9
673	0	118
674	3	126
675	5	123
676	1	135
677	0	116
678	78	27
679	86	0
680	1	101
681	93	1
682	7	123
683	3	116
684	121	0
685	4	131
686	0	119
687	107	0
688	87	1
689	94	0
690	79	7
691	88	0
692	0	136
693	2	140
694	99	5
695	1	113
696	5	120
697	1	114
698	39	65
699	95	1
700	97	1
701	0	131
702	102	4
703	88	23
704	115	1
705	3	138
706	82	0
707	0	130
708	5	118
709	81	0
710	32	88
711	97	0
712	1	124
713	4	133
714	0	119
715	84	10
716	0	127
717	90	2
718	1	121
719	1	123
720	81	6
721	94	0
722	94	2
723	104	0
724	3	141
725	24	87
726	12	139
727	89	10
728	104	0
729	0	125
730	98	0
731	74	4
732	9	114
733	102	0
734	67	48
735	0	126
736	89	1
737	78	2
738	0	130
739	0	104
740	85	0
741	94	0
742	93	6
743	0	126
744	0	143
745	93	1
746	4	128
747	108	2
748	0	136
749	3	130
750	4	132
751	84	2
752	115	6
753	101	4
754	0	126
755	88	0
756	96	1
757	0	106
758	0	139
759	0	122
760	2	122
761	19	112
762	91	0
763	0	148
764	87	2
765	0	111
766	84	3
767	0	135
768	89	0
769	103	0
770	101	0
771	2	131
772	89	10
773	84	1
774	96	3
775	3	123
776	0	123
777	89	3
778	2	149
779	80	0
780	102	1
781	97	2
782	84	1
783	100	9
784	84	0
785	99	0
786	97	1
787	3	139
788	5	112
789	83	0
790	3	146
791	6	140
792	1	124
793	2	131
794	2	136
795	89	3
796	78	1
797	86	1
798	4	129
799	95	0
800	88	1
801	2	120
802	0	130
803	104	5
804	104	1
805	5	103
806	83	1
807	0	133
808	2	129
809	0	144
810	106	0
811	92	0
812	1	109
813	87	0
814	105	0
815	89	2
816	103	8
817	4	108
818	0	123
819	3	129
820	0	137
821	88	5
822	94	0
823	106	0
824	0	141
825	105	1
826	7	124
827	84	6
828	105	1
829	2	124
830	99	7
831	3	119
832	0	137
833	69	30
834	96	0
835	86	0
836	95	0
837	89	20
838	95	2
839	103	0
840	88	0
841	3	114
842	4	122
843	104	0
844	106	0
845	84	1
846	90	0
847	96	3
848	0	133
849	60	38
850	99	0
851	98	2
852	91	2
853	87	0
854	107	0
855	1	131
856	0	114
857	0	115
858	2	112
859	77	0
860	29	74
861	96	7
862	98	1
863	33	96
864	92	0
865	102	1
866	77	1
867	1	123
868	1	139
869	4	109
870	1	115
871	1	124
872	85	0
873	89	5
874	81	0
875	96	2
876	3	120
877	2	130
878	109	1
879	53	48
880	94	2
881	66	31
882	0	131
883	97	1
884	97	4
885	1	152
886	1	128
887	81	1
888	87	1
889	2	117
890	0	132
891	2	128
892	82	5
893	0	135
894	106	0
895	0	139
896	108	10
897	0	153
898	84	6
899	100	1
900	96	0
901	2	133
902	93	6
903	85	5
904	73	11
905	14	100
906	92	0
907	5	102
908	81	1
909	122	0
910	96	0
911	83	5
912	2	123
913	78	1
914	4	137
915	111	0
916	104	2
917	80	0
918	92	0
919	97	3
920	92	4
921	0	118
922	3	131
923	98	3
924	102	7
925	0	126
926	90	3
927	102	2
928	0	133
929	109	0
930	86	25
931	101	0
932	2	120
933	93	1
934	90	0
935	1	135
936	93	0
937	96	0
938	107	7
939	93	1
940	0	118
941	108	0
942	1	136
943	115	4
944	80	30
945	0	107
946	105	0
947	103	0
948	1	106
949	3	124
950	3	135
951	0	151
952	87	4
953	77	4
954	0	127
955	95	1
956	109	2
957	0	129
958	5	124
959	1	149
960	92	2
961	1	128
962	0	126
963	89	2
964	89	0
965	0	118
966	92	1
967	111	0
968	39	65
969	101	3
970	87	4
971	5	128
972	2	115
973	5	131
974	99	2
975	91	4
976	57	63
977	79	1
978	0	136
979	81	10
980	6	114
981	98	0
982	84	2
983	4	119
984	101	2
985	1	131
986	8	120
987	89	2
988	2	133
989	3	123
990	91	5
991	92	3
992	0	125
993	94	1
994	82	20
995	0	140
996	11	109
997	1	96
998	71	0
999	99	2
1000	2	137
1001	90	0
1002	82	1
1003	94	0
1004	3	110
1005	93	0
1006	97	0
1007	2	131
1008	1	127
1009	85	3
1010	0	122
1011	88	1
1012	89	0
1013	98	2
1014	93	0
1015	97	1
1016	2	110
1017	2	117
1018	86	5
1019	54	53
1020	94	1
1021	99	1
1022	4	134
1023	86	0
1024	0	113
1025	82	0
1026	0	134
1027	0	130
1028	0	122
1029	101	1
1030	8	115
1031	84	4
1032	99	1
1033	46	80
1034	3	159
1035	95	7
1036	0	121
1037	92	1
1038	88	0
1039	0	127
1040	88	2
1041	2	124
1042	111	0
1043	57	31
1044	113	5
1045	18	114
1046	98	1
1047	0	114
1048	94	2
1049	98	1
1050	90	1
1051	91	2
1052	91	7
1053	76	0
1054	99	1
1055	107	4
1056	0	143
1057	103	3
1058	2	133
1059	96	1
1060	1	139
1061	2	128
1062	87	0
1063	1	126
1064	95	2
1065	92	15
1066	81	0
1067	4	122
1068	107	0
1069	107	3
1070	111	0
1071	87	0
1072	5	124
1073	106	0
1074	3	123
1075	88	5
1076	95	4
1077	0	115
1078	89	3
1079	92	3
1080	2	129
1081	100	2
1082	74	37
1083	0	114
1084	0	112
1085	87	1
1086	6	144
1087	2	121
1088	86	1
1089	0	140
1090	116	2
1091	109	1
1092	0	119
1093	0	108
1094	1	125
1095	1	122
1096	3	96
1097	2	126
1098	84	0
1099	7	143
1100	1	121
1101	0	118
1102	4	106
1103	104	1
1104	2	125
1105	82	0
1106	86	4
1107	99	13
1108	4	124
1109	89	2
1110	0	127
1111	95	4
1112	77	0
1113	2	137
1114	117	0
1115	66	45
1116	0	135
1117	0	126
1118	12	84
1119	3	107
1120	92	3
1121	5	118
1122	97	4
1123	100	2
1124	101	0
1125	104	1
1126	88	3
1127	102	0
1128	79	1
1129	107	8
1130	2	123
1131	64	33
1132	84	0
1133	0	101
1134	80	0
1135	0	144
1136	3	131
1137	98	7
1138	105	0
1139	91	0
1140	2	114
1141	111	0
1142	10	91
1143	98	2
1144	2	131
1145	97	1
1146	5	133
1147	83	0
1148	100	4
1149	102	7
1150	85	8
1151	91	0
1152	2	123
1153	2	126
1154	0	124
1155	91	0
1156	86	0
1157	85	24
1158	95	9
1159	114	1
1160	0	120
1161	7	124
1162	0	131
1163	3	115
1164	80	0
1165	35	81
1166	6	115
1167	2	138
1168	87	7
1169	2	137
1170	1	116
1171	86	3
1172	84	0
1173	7	112
1174	1	139
1175	101	1
1176	112	0
1177	104	5
1178	72	24
1179	0	116
1180	3	129
1181	0	121
1182	94	0
1183	0	122
1184	1	130
1185	87	1
1186	0	113
1187	86	23
1188	78	0
1189	93	2
1190	4	134
1191	3	142
1192	9	121
1193	0	122
1194	99	0
1195	108	8
1196	107	0
1197	3	130
1198	101	2
1199	1	122
1200	111	3
1201	6	120
1202	75	38
1203	1	128
1204	1	121
1205	3	116
1206	0	153
1207	87	3
1208	101	2
1209	1	121
1210	3	124
1211	88	3
1212	100	3
1213	99	0
1214	2	112
1215	94	0
1216	92	3
1217	103	0
1218	100	3
1219	7	116
1220	0	128
1221	87	7
1222	80	1
1223	91	0
1224	0	138
1225	71	0
1226	80	1
1227	102	4
1228	99	10
1229	80	1
1230	1	136
1231	107	0
1232	0	129
1233	96	0
1234	99	5
1235	0	141
1236	62	0
1237	1	107
1238	0	153
1239	92	0
1240	0	128
1241	2	117
1242	0	121
1243	95	1
1244	90	1
1245	26	110
1246	95	6
1247	88	4
1248	0	132
1249	75	1
1250	3	132
1251	90	1
1252	86	1
1253	0	124
1254	87	0
1255	2	125
1256	0	123
1257	92	0
1258	0	133
1259	0	124
1260	90	0
1261	99	3
1262	2	104
1263	87	4
1264	3	124
1265	83	0
1266	103	0
1267	7	121
1268	99	0
1269	2	119
1270	87	0
1271	78	20
1272	97	1
1273	0	125
1274	4	126
1275	0	125
1276	0	133
1277	95	0
1278	100	5
1279	100	2
1280	90	1
1281	0	151
1282	87	2
1283	93	3
1284	88	43
1285	85	6
1286	2	138
1287	94	2
1288	0	123
1289	97	10
1290	4	132
1291	3	124
1292	103	4
1293	95	1
1294	100	7
1295	1	113
1296	4	108
1297	88	3
1298	0	126
1299	80	8
1300	0	136
1301	4	128
1302	92	2
1303	3	122
1304	108	1
1305	90	0
1306	1	111
1307	1	134
1308	1	140
1309	0	120
1310	93	0
1311	97	8
1312	85	4
1313	5	139
1314	77	0
1315	66	49
1316	83	0
1317	91	0
1318	119	9
1319	87	0
1320	99	0
1321	50	51
1322	3	135
1323	0	132
1324	7	110
1325	116	5
1326	3	116
1327	95	1
1328	72	50
1329	98	1
1330	1	124
1331	79	2
1332	13	88
1333	93	1
1334	4	115
1335	107	1
1336	8	126
1337	0	126
1338	81	7
1339	0	124
1340	122	0
1341	109	5
1342	92	4
1343	103	2
1344	92	2
1345	98	1
1346	83	3
1347	93	0
1348	38	77
1349	99	3
1350	94	0
1351	4	113
1352	95	3
1353	0	124
1354	116	1
1355	111	0
1356	93	2
1357	2	133
1358	89	0
1359	2	115
1360	89	0
1361	109	0
1362	0	128
1363	107	3
1364	1	133
1365	89	5
1366	109	3
1367	44	55
1368	91	5
1369	85	1
1370	112	6
1371	86	16
1372	0	128
1373	104	1
1374	0	114
1375	3	134
1376	0	127
1377	97	3
1378	102	3
1379	104	0
1380	82	2
1381	0	124
1382	96	0
1383	0	118
1384	0	130
1385	100	1
1386	0	131
1387	0	115
1388	54	45
1389	86	1
1390	87	1
1391	1	133
1392	95	23
1393	0	142
1394	0	128
1395	3	113
1396	0	125
1397	90	2
1398	8	128
1399	15	127
1400	4	107
1401	0	122
1402	108	0
1403	98	0
1404	3	140
1405	0	121
1406	75	10
1407	88	2
1408	4	127
1409	84	2
1410	97	10
1411	0	129
1412	0	125
1413	93	2
1414	98	1
1415	102	6
1416	95	1
1417	64	32
1418	2	130
1419	94	3
1420	90	6
1421	3	120
1422	92	0
1423	2	127
1424	0	131
1425	104	0
1426	0	124
1427	0	121
1428	97	9
1429	1	126
1430	0	138
1431	3	126
1432	1	145
1433	2	126
1434	81	2
1435	106	0
1436	96	5
1437	103	0
1438	4	121
1439	3	137
1440	107	3
1441	4	144
1442	2	120
1443	71	1
1444	62	31
1445	96	0
1446	84	2
1447	103	5
1448	93	2
1449	85	3
1450	0	122
1451	98	0
1452	0	125
1453	96	3
1454	2	131
1455	0	129
1456	74	0
1457	0	122
1458	107	0
1459	88	0
1460	100	4
1461	62	50
1462	95	4
1463	89	1
1464	4	115
1465	0	141
1466	98	2
1467	106	0
1468	0	138
1469	1	109
1470	85	3
1471	90	0
1472	0	137
1473	81	4
1474	96	1
1475	90	6
1476	0	133
1477	111	1
1478	85	2
1479	96	1
1480	99	4
1481	97	2
1482	2	116
1483	99	1
1484	0	139
1485	15	97
1486	2	112
1487	101	1
1488	99	6
1489	99	0
1490	101	1
1491	0	143
1492	80	2
1493	97	2
1494	3	98
1495	3	131
1496	79	0
1497	3	133
1498	103	1
1499	0	105
1500	102	0
1501	112	4
1502	6	122
1503	88	2
1504	97	2
1505	95	0
1506	83	0
1507	0	141
1508	115	0
1509	2	115
1510	88	1
1511	90	2
1512	1	126
1513	90	0
1514	66	52
1515	97	1
1516	1	129
1517	85	4
1518	93	7
1519	81	3
1520	95	4
1521	102	2
1522	69	1
1523	5	124
1524	103	2
1525	95	2
1526	102	1
1527	2	122
1528	95	3
1529	97	3
1530	83	0
1531	92	0
1532	2	133
1533	113	9
1534	0	95
1535	2	113
1536	0	126
1537	102	0
1538	105	0
1539	3	109
1540	74	7
1541	100	2
1542	99	0
1543	84	0
1544	2	124
1545	4	127
1546	10	93
1547	92	4
1548	91	2
1549	1	125
1550	95	2
1551	107	1
1552	110	5
1553	1	120
1554	53	51
1555	102	0
1556	87	6
1557	80	1
1558	97	4
1559	102	0
1560	97	4
1561	99	6
1562	21	95
1563	2	117
1564	95	23
1565	0	122
1566	92	1
1567	0	141
1568	105	5
1569	2	133
1570	0	123
1571	91	1
1572	69	0
1573	0	107
1574	0	128
1575	102	3
1576	0	131
1577	4	118
1578	93	5
1579	96	0
1580	102	1
1581	89	0
1582	4	141
1583	0	132
1584	103	9
1585	113	8
1586	1	157
1587	94	1
1588	2	133
1589	115	0
1590	93	5
1591	1	119
1592	85	1
1593	1	139
1594	79	5
1595	0	142
1596	108	2
1597	99	0
1598	93	3
1599	104	0
1600	103	0
1601	0	148
1602	93	0
1603	101	12
1604	92	2
1605	2	143
1606	4	139
1607	83	0
1608	2	148
1609	82	3
1610	89	1
1611	0	131
1612	94	3
1613	1	129
1614	76	12
1615	0	145
1616	4	131
1617	93	3
1618	94	1
1619	0	136
1620	0	132
1621	97	2
1622	98	3
1623	106	1
1624	4	117
1625	5	121
1626	85	26
1627	75	1
1628	0	130
1629	0	134
1630	1	133
1631	1	114
1632	83	24
1633	92	0
1634	98	2
1635	93	1
1636	0	134
1637	89	4
1638	97	8
1639	2	123
1640	113	1
1641	111	0
1642	87	14
1643	84	10
1644	89	8
1645	1	113
1646	0	155
1647	100	0
1648	0	118
1649	100	7
1650	0	115
1651	95	1
1652	97	23
1653	1	121
1654	1	147
1655	0	125
1656	5	130
1657	95	6
1658	0	112
1659	104	4
1660	102	2
1661	0	133
1662	5	110
1663	0	131
1664	91	8
1665	0	152
1666	96	0
1667	2	129
1668	88	9
1669	102	2
1670	0	148
1671	92	0
1672	0	122
1673	1	133
1674	79	2
1675	6	128
1676	1	128
1677	96	3
1678	4	122
1679	0	142
1680	0	136
1681	91	0
1682	95	7
1683	1	139
1684	101	0
1685	110	0
1686	45	79
1687	2	112
1688	102	1
1689	103	5
1690	70	6
1691	79	5
1692	1	123
1693	2	112
1694	1	131
1695	1	131
1696	0	144
1697	112	0
1698	0	131
1699	94	0
1700	0	143
1701	96	4
1702	95	4
1703	0	144
1704	98	3
1705	3	109
1706	93	5
1707	1	109
1708	1	135
1709	0	120
1710	0	93
1711	24	98
1712	23	101
1713	2	132
1714	0	125
1715	81	0
1716	0	117
1717	2	112
1718	1	136
1719	0	132
1720	3	120
1721	95	3
1722	0	144
1723	96	5
1724	0	122
1725	94	0
1726	65	43
1727	0	140
1728	100	2
1729	117	5
1730	92	0
1731	0	135
1732	91	3
1733	0	126
1734	4	118
1735	90	6
1736	96	0
1737	108	0
1738	0	134
1739	1	124
1740	4	142
1741	81	4
1742	83	10
1743	112	2
1744	80	6
1745	1	109
1746	2	115
1747	90	0
1748	1	120
1749	0	127
1750	1	123
1751	95	1
1752	91	2
1753	1	117
1754	6	145
1755	75	2
1756	95	0
1757	31	100
1758	89	2
1759	90	0
1760	101	0
1761	102	1
1762	97	4
1763	0	117
1764	38	79
1765	0	134
1766	1	126
1767	0	137
1768	1	122
1769	105	5
1770	106	0
1771	0	142
1772	85	3
1773	2	118
1774	3	119
1775	98	0
1776	93	5
1777	90	7
1778	102	2
1779	2	133
1780	88	0
1781	0	149
1782	1	117
1783	0	128
1784	79	2
1785	1	123
1786	92	15
1787	59	58
1788	0	128
1789	2	130
1790	85	5
1791	0	131
1792	84	5
1793	2	154
1794	0	133
1795	111	0
1796	1	114
1797	88	0
1798	112	3
1799	1	138
1800	86	0
1801	101	14
1802	93	3
1803	1	113
1804	4	108
1805	77	0
1806	107	13
1807	97	0
1808	110	0
1809	108	0
1810	95	0
1811	75	1
1812	43	79
1813	82	11
1814	27	88
1815	80	5
1816	94	1
1817	0	130
1818	1	121
1819	116	1
1820	91	9
1821	102	1
1822	100	1
1823	97	6
1824	22	108
1825	93	2
1826	107	4
1827	102	2
1828	86	2
1829	3	140
1830	103	2
1831	1	121
1832	0	135
1833	69	0
1834	0	109
1835	106	0
1836	88	1
1837	6	121
1838	1	116
1839	4	108
1840	96	0
1841	96	0
1842	3	137
1843	98	1
1844	100	5
1845	113	1
1846	101	3
1847	98	0
1848	6	109
1849	95	0
1850	1	119
1851	78	1
1852	100	0
1853	9	122
1854	1	133
1855	0	139
1856	0	114
1857	91	4
1858	105	3
1859	85	3
1860	3	134
1861	0	121
1862	0	134
1863	87	3
1864	88	1
1865	0	110
1866	1	121
1867	0	116
1868	3	136
1869	2	125
1870	0	128
1871	90	3
1872	0	126
1873	105	1
1874	93	4
1875	94	1
1876	0	116
1877	82	0
1878	1	160
1879	104	7
1880	0	142
1881	114	1
1882	1	116
1883	0	128
1884	95	0
1885	78	2
1886	2	143
1887	96	0
1888	95	0
1889	0	129
1890	2	133
1891	3	128
1892	0	157
1893	2	125
1894	89	0
1895	0	133
1896	103	4
1897	106	0
1898	23	108
1899	3	141
1900	81	4
1901	95	1
1902	0	125
1903	3	136
1904	118	0
1905	99	1
1906	0	124
1907	91	0
1908	0	118
1909	3	109
1910	101	0
1911	0	124
1912	78	0
1913	0	131
1914	0	124
1915	96	0
1916	0	148
1917	0	141
1918	81	0
1919	107	0
1920	120	4
1921	5	129
1922	99	6
1923	4	122
1924	95	1
1925	77	3
1926	0	122
1927	0	130
1928	99	2
1929	87	1
1930	91	0
1931	0	128
1932	95	1
1933	90	0
1934	103	3
1935	96	1
1936	113	2
1937	0	138
1938	0	113
1939	0	132
1940	1	129
1941	100	3
1942	102	1
1943	78	6
1944	3	134
1945	2	100
1946	2	132
1947	4	122
1948	73	0
1949	1	130
1950	0	111
1951	25	89
1952	114	1
1953	79	13
1954	85	0
1955	104	1
1956	94	0
1957	88	0
1958	87	4
1959	0	139
1960	12	130
1961	94	1
1962	66	38
1963	93	4
1964	90	2
1965	31	95
1966	96	3
1967	3	136
1968	0	138
1969	0	111
1970	1	119
1971	83	10
1972	94	3
1973	1	128
1974	0	116
1975	78	0
1976	78	12
1977	80	2
1978	44	78
1979	88	3
1980	110	4
1981	101	1
1982	92	1
1983	6	117
1984	16	99
1985	2	105
1986	0	132
1987	0	144
1988	80	0
1989	87	4
1990	102	2
1991	88	2
1992	87	7
1993	89	5
1994	77	22
1995	11	125
1996	96	5
1997	106	0
1998	1	134
1999	3	116
[truncated: 8,001 more rows]
