# Supplementary material for: Generalized method of moments for estimating parameters of stochastic reaction networks
Source: BMC Syst Biol. 2016 Oct 21;10:98. doi: 10.1186/s12918-016-0342-8 (PMC5073941; doi:10.1186/s12918-016-0342-8)
Supplement: Additional file 2 — Matlab code and data. This file contains the Matlab codes and samples which were used to produce the results. (GZ 9349 kb) [file 12918_2016_342_MOESM2_ESM.gz › Data/Gene Expression/samples/t01024.csv]

1	24
2	11
3	13
4	20
5	10
6	13
7	23
8	12
9	22
10	16
11	14
12	18
13	13
14	10
15	15
16	12
17	24
18	19
19	11
20	13
21	18
22	16
23	12
24	28
25	10
26	28
27	10
28	11
29	19
30	11
31	22
32	17
33	22
34	13
35	18
36	13
37	13
38	14
39	16
40	14
41	14
42	24
43	19
44	15
45	12
46	15
47	20
48	20
49	14
50	16
51	15
52	10
53	14
54	19
55	10
56	22
57	10
58	16
59	11
60	11
61	12
62	17
63	10
64	21
65	19
66	25
67	11
68	15
69	17
70	12
71	10
72	12
73	11
74	18
75	10
76	14
77	19
78	18
79	19
80	11
81	13
82	11
83	20
84	13
85	16
86	12
87	15
88	10
89	26
90	13
91	12
92	10
93	16
94	10
95	16
96	12
97	15
98	16
99	12
100	11
101	11
102	11
103	15
104	16
105	19
106	17
107	22
108	18
109	11
110	14
111	17
112	16
113	16
114	12
115	13
116	11
117	14
118	12
119	10
120	12
121	18
122	16
123	13
124	10
125	23
126	12
127	15
128	20
129	28
130	27
131	20
132	24
133	20
134	16
135	17
136	26
137	16
138	12
139	21
140	23
141	21
142	17
143	19
144	14
145	13
146	15
147	13
148	11
149	14
150	10
151	10
152	16
153	13
154	12
155	16
156	16
157	23
158	16
159	19
160	11
161	31
162	20
163	18
164	15
165	10
166	16
167	12
168	11
169	17
170	14
171	13
172	31
173	16
174	12
175	13
176	16
177	16
178	12
179	18
180	21
181	12
182	13
183	10
184	10
185	13
186	15
187	20
188	21
189	18
190	20
191	12
192	12
193	11
194	10
195	13
196	11
197	14
198	10
199	27
200	12
201	16
202	10
203	14
204	18
205	11
206	15
207	10
208	12
209	16
210	19
211	27
212	19
213	13
214	11
215	19
216	11
217	10
218	11
219	20
220	39
221	26
222	21
223	17
224	14
225	15
226	10
227	20
228	17
229	10
230	10
231	10
232	11
233	19
234	11
235	17
236	24
237	19
238	10
239	24
240	14
241	13
242	18
243	11
244	17
245	16
246	17
247	15
248	19
249	10
250	16
251	14
252	20
253	27
254	10
255	11
256	22
257	11
258	10
259	15
260	10
261	14
262	23
263	30
264	15
265	13
266	16
267	13
268	22
269	10
270	16
271	21
272	21
273	10
274	10
275	11
276	18
277	15
278	28
279	17
280	31
281	10
282	11
283	18
284	14
285	13
286	19
287	18
288	10
289	12
290	14
291	10
292	12
293	10
294	10
295	10
296	18
297	13
298	14
299	10
300	11
301	14
302	20
303	24
304	13
305	11
306	10
307	11
308	10
309	14
310	14
311	15
312	10
313	19
314	11
315	17
316	19
317	19
318	13
319	13
320	10
321	14
322	15
323	22
324	13
325	10
326	14
327	17
328	17
329	17
330	16
331	10
332	26
333	10
334	11
335	10
336	19
337	10
338	21
339	24
340	20
341	14
342	14
343	13
344	15
345	12
346	23
347	21
348	12
349	10
350	10
351	15
352	13
353	10
354	12
355	14
356	16
357	17
358	10
359	10
360	21
361	23
362	22
363	12
364	15
365	15
366	10
367	17
368	14
369	22
370	25
371	17
372	17
373	13
374	14
375	15
376	11
377	14
378	16
379	17
380	15
381	25
382	11
383	10
384	15
385	11
386	10
387	20
388	10
389	10
390	10
391	12
392	14
393	19
394	21
395	14
396	12
397	23
398	10
399	11
400	21
401	10
402	13
403	15
404	12
405	14
406	20
407	17
408	32
409	23
410	14
411	12
412	14
413	19
414	16
415	11
416	14
417	12
418	13
419	18
420	10
421	10
422	13
423	11
424	18
425	10
426	23
427	18
428	26
429	22
430	10
431	21
432	17
433	17
434	22
435	12
436	15
437	13
438	21
439	11
440	17
441	14
442	10
443	12
444	16
445	16
446	20
447	21
448	14
449	14
450	14
451	14
452	13
453	16
454	11
455	10
456	14
457	13
458	14
459	13
460	13
461	22
462	19
463	11
464	15
465	10
466	10
467	10
468	10
469	13
470	10
471	15
472	15
473	12
474	15
475	10
476	16
477	13
478	18
479	14
480	11
481	22
482	19
483	13
484	18
485	12
486	10
487	24
488	15
489	12
490	12
491	18
492	10
493	10
494	13
495	10
496	13
497	15
498	16
499	10
500	15
501	14
502	15
503	19
504	14
505	11
506	26
507	25
508	10
509	14
510	21
511	11
512	14
513	17
514	11
515	14
516	21
517	12
518	15
519	10
520	20
521	31
522	12
523	11
524	18
525	18
526	16
527	12
528	10
529	16
530	11
531	14
532	17
533	17
534	10
535	10
536	15
537	16
538	10
539	10
540	18
541	28
542	15
543	20
544	10
545	10
546	10
547	10
548	17
549	13
550	14
551	10
552	10
553	26
554	10
555	16
556	20
557	23
558	19
559	13
560	17
561	11
562	13
563	11
564	15
565	28
566	19
567	23
568	12
569	16
570	13
571	10
572	17
573	17
574	15
575	13
576	12
577	15
578	10
579	10
580	11
581	10
582	12
583	23
584	18
585	12
586	25
587	16
588	14
589	16
590	14
591	13
592	18
593	16
594	11
595	12
596	19
597	11
598	10
599	11
600	14
601	15
602	15
603	11
604	17
605	10
606	19
607	22
608	10
609	17
610	12
611	15
612	27
613	13
614	31
615	13
616	18
617	32
618	10
619	20
620	19
621	17
622	11
623	10
624	21
625	18
626	12
627	15
628	15
629	14
630	11
631	10
632	10
633	10
634	12
635	14
636	23
637	30
638	19
639	17
640	13
641	28
642	21
643	21
644	11
645	18
646	13
647	10
648	17
649	16
650	14
651	29
652	12
653	10
654	17
655	10
656	22
657	25
658	10
659	10
660	23
661	13
662	14
663	34
664	14
665	12
666	18
667	18
668	11
669	13
670	11
671	19
672	16
673	14
674	13
675	10
676	17
677	27
678	17
679	14
680	13
681	24
682	16
683	16
684	19
685	11
686	13
687	13
688	12
689	18
690	10
691	14
692	25
693	14
694	19
695	12
696	13
697	20
698	14
699	24
700	16
701	16
702	12
703	14
704	14
705	32
706	12
707	15
708	26
709	15
710	20
711	11
712	19
713	17
714	17
715	22
716	19
717	11
718	20
719	15
720	14
721	23
722	18
723	15
724	16
725	17
726	10
727	19
728	13
729	17
730	21
731	23
732	10
733	11
734	10
735	13
736	10
737	12
738	14
739	13
740	14
741	18
742	12
743	14
744	16
745	10
746	19
747	16
748	11
749	23
750	19
751	10
752	12
753	15
754	10
755	10
756	25
757	33
758	10
759	13
760	17
761	14
762	18
763	11
764	12
765	10
766	15
767	11
768	10
769	15
770	20
771	28
772	15
773	10
774	11
775	18
776	12
777	18
778	13
779	18
780	23
781	12
782	12
783	16
784	14
785	13
786	16
787	21
788	16
789	17
790	17
791	22
792	12
793	21
794	17
795	18
796	10
797	11
798	14
799	12
800	15
801	15
802	14
803	11
804	22
805	15
806	15
807	20
808	12
809	16
810	11
811	20
812	12
813	13
814	11
815	17
816	12
817	29
818	13
819	19
820	10
821	16
822	19
823	16
824	17
825	19
826	22
827	14
828	14
829	17
830	11
831	10
832	11
833	18
834	22
835	12
836	17
837	10
838	17
839	16
840	14
841	10
842	10
843	26
844	20
845	11
846	12
847	13
848	12
849	15
850	10
851	17
852	16
853	19
854	14
855	27
856	12
857	26
858	13
859	20
860	24
861	13
862	25
863	16
864	10
865	15
866	15
867	15
868	10
869	21
870	10
871	19
872	14
873	13
874	18
875	12
876	11
877	12
878	17
879	13
880	10
881	19
882	13
883	20
884	11
885	10
886	10
887	18
888	14
889	19
890	14
891	22
892	12
893	12
894	13
895	19
896	19
897	11
898	18
899	16
900	22
901	21
902	15
903	13
904	13
905	13
906	21
907	13
908	12
909	15
910	12
911	12
912	18
913	10
914	14
915	12
916	10
917	10
918	15
919	10
920	15
921	11
922	14
923	11
924	12
925	10
926	12
927	15
928	25
929	22
930	17
931	10
932	18
933	16
934	10
935	32
936	19
937	10
938	23
939	15
940	28
941	17
942	18
943	13
944	10
945	16
946	17
947	12
948	17
949	26
950	12
951	18
952	10
953	11
954	12
955	29
956	15
957	20
958	19
959	12
960	17
961	11
962	14
963	12
964	17
965	19
966	14
967	20
968	15
969	12
970	18
971	10
972	16
973	18
974	11
975	18
976	13
977	10
978	21
979	18
980	18
981	11
982	10
983	11
984	10
985	15
986	18
987	17
988	16
989	16
990	28
991	10
992	13
993	10
994	10
995	11
996	15
997	26
998	12
999	16
1000	18
1001	17
1002	12
1003	14
1004	10
1005	18
1006	15
1007	20
1008	14
1009	22
1010	14
1011	17
1012	10
1013	17
1014	12
1015	16
1016	11
1017	29
1018	12
1019	15
1020	20
1021	13
1022	23
1023	12
1024	17
1025	10
1026	11
1027	36
1028	11
1029	22
1030	13
1031	16
1032	19
1033	14
1034	11
1035	13
1036	17
1037	10
1038	12
1039	25
1040	30
1041	22
1042	15
1043	20
1044	10
1045	15
1046	10
1047	10
1048	14
1049	10
1050	13
1051	13
1052	11
1053	10
1054	16
1055	19
1056	13
1057	16
1058	13
1059	13
1060	10
1061	17
1062	29
1063	16
1064	13
1065	14
1066	16
1067	16
1068	16
1069	10
1070	10
1071	14
1072	11
1073	15
1074	14
1075	10
1076	13
1077	15
1078	11
1079	12
1080	11
1081	14
1082	14
1083	16
1084	10
1085	11
1086	12
1087	15
1088	12
1089	20
1090	11
1091	13
1092	13
1093	18
1094	10
1095	23
1096	20
1097	21
1098	15
1099	15
1100	11
1101	16
1102	12
1103	15
1104	17
1105	15
1106	10
1107	11
1108	10
1109	11
1110	12
1111	13
1112	10
1113	12
1114	10
1115	12
1116	17
1117	13
1118	20
1119	18
1120	24
1121	15
1122	11
1123	11
1124	20
1125	17
1126	27
1127	15
1128	11
1129	22
1130	11
1131	10
1132	18
1133	18
1134	18
1135	10
1136	27
1137	12
1138	10
1139	13
1140	31
1141	15
1142	14
1143	11
1144	18
1145	10
1146	29
1147	12
1148	25
1149	12
1150	16
1151	10
1152	30
1153	11
1154	18
1155	15
1156	12
1157	27
1158	15
1159	15
1160	17
1161	11
1162	14
1163	12
1164	10
1165	13
1166	13
1167	11
1168	14
1169	13
1170	10
1171	22
1172	12
1173	11
1174	30
1175	17
1176	14
1177	15
1178	19
1179	13
1180	12
1181	17
1182	14
1183	18
1184	15
1185	10
1186	11
1187	22
1188	17
1189	12
1190	24
1191	17
1192	14
1193	24
1194	25
1195	23
1196	22
1197	14
1198	10
1199	11
1200	14
1201	14
1202	11
1203	15
1204	15
1205	15
1206	18
1207	10
1208	22
1209	16
1210	20
1211	11
1212	12
1213	10
1214	12
1215	12
1216	15
1217	12
1218	15
1219	19
1220	13
1221	14
1222	10
1223	18
1224	10
1225	10
1226	10
1227	17
1228	13
1229	15
1230	24
1231	16
1232	10
1233	10
1234	14
1235	16
1236	10
1237	18
1238	12
1239	10
1240	16
1241	10
1242	10
1243	13
1244	17
1245	26
1246	23
1247	19
1248	17
1249	10
1250	19
1251	10
1252	12
1253	11
1254	14
1255	14
1256	14
1257	21
1258	12
1259	11
1260	19
1261	11
1262	19
1263	10
1264	11
1265	13
1266	11
1267	21
1268	11
1269	13
1270	13
1271	16
1272	22
1273	17
1274	11
1275	13
1276	23
1277	16
1278	12
1279	10
1280	21
1281	12
1282	20
1283	10
1284	11
1285	12
1286	10
1287	15
1288	29
1289	19
1290	12
1291	16
1292	11
1293	27
1294	22
1295	19
1296	22
1297	12
1298	12
1299	15
1300	26
1301	13
1302	10
1303	10
1304	10
1305	16
1306	10
1307	13
1308	14
1309	10
1310	10
1311	10
1312	17
1313	16
1314	13
1315	19
1316	22
1317	13
1318	14
1319	13
1320	13
1321	24
1322	10
1323	14
1324	19
1325	13
1326	10
1327	17
1328	28
1329	23
1330	10
1331	10
1332	12
1333	20
1334	11
1335	10
1336	12
1337	15
1338	20
1339	18
1340	10
1341	12
1342	11
1343	13
1344	10
1345	18
1346	17
1347	21
1348	11
1349	14
1350	23
1351	24
1352	26
1353	25
1354	11
1355	16
1356	10
1357	12
1358	17
1359	27
1360	20
1361	18
1362	16
1363	21
1364	10
1365	12
1366	15
1367	11
1368	16
1369	10
1370	11
1371	18
1372	15
1373	19
1374	16
1375	16
1376	12
1377	11
1378	10
1379	13
1380	13
1381	16
1382	16
1383	22
1384	23
1385	12
1386	11
1387	10
1388	16
1389	12
1390	19
1391	21
1392	12
1393	13
1394	13
1395	15
1396	17
1397	22
1398	24
1399	14
1400	24
1401	10
1402	10
1403	19
1404	15
1405	17
1406	13
1407	10
1408	22
1409	10
1410	10
1411	21
1412	10
1413	12
1414	26
1415	10
1416	11
1417	10
1418	24
1419	13
1420	14
1421	25
1422	12
1423	17
1424	25
1425	11
1426	12
1427	23
1428	13
1429	15
1430	19
1431	15
1432	10
1433	11
1434	15
1435	16
1436	10
1437	13
1438	17
1439	17
1440	17
1441	20
1442	10
1443	14
1444	17
1445	14
1446	25
1447	25
1448	18
1449	20
1450	20
1451	10
1452	10
1453	10
1454	21
1455	17
1456	15
1457	12
1458	15
1459	11
1460	11
1461	27
1462	24
1463	23
1464	11
1465	12
1466	19
1467	10
1468	13
1469	13
1470	10
1471	10
1472	24
1473	10
1474	14
1475	18
1476	17
1477	16
1478	15
1479	19
1480	27
1481	17
1482	24
1483	10
1484	11
1485	28
1486	21
1487	11
1488	11
1489	12
1490	14
1491	12
1492	10
1493	13
1494	13
1495	13
1496	11
1497	10
1498	11
1499	12
1500	21
1501	15
1502	25
1503	11
1504	10
1505	17
1506	28
1507	15
1508	13
1509	14
1510	21
1511	13
1512	11
1513	16
1514	12
1515	23
1516	11
1517	23
1518	17
1519	18
1520	10
1521	22
1522	11
1523	10
1524	11
1525	19
1526	15
1527	10
1528	10
1529	12
1530	26
1531	25
1532	16
1533	23
1534	16
1535	12
1536	23
1537	11
1538	11
1539	18
1540	10
1541	13
1542	12
1543	13
1544	10
1545	17
1546	11
1547	14
1548	17
1549	31
1550	10
1551	11
1552	10
1553	15
1554	10
1555	13
1556	12
1557	16
1558	18
1559	27
1560	14
1561	13
1562	21
1563	20
1564	14
1565	13
1566	31
1567	28
1568	34
1569	24
1570	10
1571	12
1572	15
1573	12
1574	10
1575	13
1576	15
1577	10
1578	21
1579	10
1580	10
1581	18
1582	26
1583	13
1584	19
1585	18
1586	20
1587	12
1588	12
1589	33
1590	18
1591	15
1592	11
1593	15
1594	11
1595	15
1596	13
1597	20
1598	10
1599	20
1600	10
1601	23
1602	12
1603	10
1604	18
1605	19
1606	11
1607	22
1608	24
1609	10
1610	11
1611	21
1612	10
1613	13
1614	10
1615	16
1616	17
1617	22
1618	18
1619	10
1620	10
1621	16
1622	18
1623	15
1624	12
1625	17
1626	19
1627	22
1628	14
1629	13
1630	18
1631	12
1632	14
1633	10
1634	17
1635	13
1636	24
1637	13
1638	17
1639	30
1640	14
1641	21
1642	16
1643	21
1644	10
1645	13
1646	11
1647	18
1648	14
1649	11
1650	14
1651	13
1652	13
1653	14
1654	22
1655	15
1656	20
1657	16
1658	16
1659	13
1660	14
1661	14
1662	13
1663	15
1664	18
1665	13
1666	17
1667	31
1668	15
1669	11
1670	20
1671	13
1672	20
1673	11
1674	10
1675	20
1676	17
1677	10
1678	19
1679	10
1680	20
1681	24
1682	19
1683	13
1684	15
1685	10
1686	12
1687	16
1688	13
1689	10
1690	10
1691	22
1692	11
1693	22
1694	14
1695	15
1696	32
1697	12
1698	11
1699	16
1700	18
1701	18
1702	17
1703	18
1704	22
1705	23
1706	21
1707	17
1708	13
1709	16
1710	11
1711	12
1712	16
1713	14
1714	18
1715	26
1716	22
1717	10
1718	24
1719	19
1720	15
1721	16
1722	21
1723	11
1724	10
1725	13
1726	15
1727	14
1728	17
1729	10
1730	25
1731	10
1732	12
1733	22
1734	12
1735	16
1736	11
1737	10
1738	26
1739	21
1740	13
1741	11
1742	15
1743	14
1744	15
1745	16
1746	17
1747	14
1748	10
1749	10
1750	13
1751	15
1752	11
1753	18
1754	12
1755	17
1756	23
1757	10
1758	33
1759	12
1760	13
1761	20
1762	23
1763	16
1764	13
1765	13
1766	11
1767	13
1768	22
1769	17
1770	17
1771	12
1772	10
1773	21
1774	22
1775	15
1776	14
1777	11
1778	11
1779	17
1780	12
1781	13
1782	13
1783	16
1784	10
1785	15
1786	11
1787	19
1788	17
1789	17
1790	12
1791	12
1792	18
1793	10
1794	18
1795	18
1796	18
1797	11
1798	21
1799	29
1800	12
1801	15
1802	13
1803	10
1804	14
1805	23
1806	18
1807	16
1808	11
1809	13
1810	16
1811	17
1812	18
1813	18
1814	10
1815	10
1816	24
1817	22
1818	25
1819	15
1820	19
1821	13
1822	10
1823	15
1824	17
1825	10
1826	14
1827	11
1828	10
1829	11
1830	14
1831	17
1832	11
1833	10
1834	20
1835	29
1836	14
1837	10
1838	12
1839	13
1840	17
1841	14
1842	13
1843	17
1844	20
1845	15
1846	25
1847	11
1848	14
1849	30
1850	12
1851	23
1852	14
1853	15
1854	25
1855	12
1856	13
1857	24
1858	12
1859	13
1860	16
1861	16
1862	10
1863	18
1864	12
1865	10
1866	16
1867	10
1868	17
1869	22
1870	10
1871	22
1872	10
1873	29
1874	21
1875	12
1876	11
1877	20
1878	15
1879	12
1880	22
1881	16
1882	16
1883	16
1884	12
1885	10
1886	24
1887	17
1888	10
1889	15
1890	16
1891	15
1892	27
1893	13
1894	18
1895	10
1896	10
1897	17
1898	10
1899	16
1900	20
1901	15
1902	14
1903	14
1904	13
1905	21
1906	10
1907	13
1908	25
1909	21
1910	13
1911	10
1912	10
1913	15
1914	14
1915	21
1916	10
1917	30
1918	11
1919	10
1920	16
1921	16
1922	12
1923	15
1924	10
1925	21
1926	12
1927	18
1928	11
1929	12
1930	12
1931	23
1932	11
1933	14
1934	36
1935	12
1936	10
1937	13
1938	12
1939	11
1940	20
1941	18
1942	19
1943	14
1944	13
1945	15
1946	22
1947	14
1948	22
1949	10
1950	19
1951	12
1952	15
1953	13
1954	10
1955	19
1956	12
1957	13
1958	11
1959	10
1960	17
1961	13
1962	17
1963	16
1964	33
1965	24
1966	16
1967	10
1968	21
1969	11
1970	12
1971	10
1972	27
1973	22
1974	10
1975	27
1976	16
1977	13
1978	19
1979	12
1980	28
1981	16
1982	11
1983	24
1984	19
1985	14
1986	27
1987	17
1988	16
1989	15
1990	13
1991	17
1992	17
1993	11
1994	22
1995	14
1996	14
1997	11
1998	11
1999	15
2000	14
[truncated: 8,000 more rows]
