# Supplementary material for: Generalized method of moments for estimating parameters of stochastic reaction networks
Source: BMC Syst Biol. 2016 Oct 21;10:98. doi: 10.1186/s12918-016-0342-8 (PMC5073941; doi:10.1186/s12918-016-0342-8)
Supplement: Additional file 2 — Matlab code and data. This file contains the Matlab codes and samples which were used to produce the results. (GZ 9349 kb) [file 12918_2016_342_MOESM2_ESM.gz › Data/Exclusive Switch/samples/14/t002.csv]

trajectory	P1	P2
1	0	69
2	65	2
3	0	82
4	57	0
5	48	1
6	46	14
7	0	84
8	63	0
9	15	69
10	5	71
11	0	79
12	17	62
13	59	7
14	49	1
15	1	66
16	58	6
17	58	8
18	64	0
19	4	73
20	2	77
21	6	61
22	63	6
23	0	80
24	52	9
25	0	73
26	3	79
27	2	76
28	52	1
29	77	0
30	74	1
31	63	9
32	0	88
33	1	74
34	57	6
35	43	5
36	72	1
37	50	8
38	55	0
39	58	4
40	0	95
41	0	78
42	0	76
43	14	45
44	3	77
45	52	0
46	56	1
47	0	99
48	0	101
49	71	8
50	1	77
51	2	86
52	5	78
53	49	0
54	64	0
55	0	75
56	57	2
57	0	69
58	51	10
59	0	94
60	0	79
61	62	3
62	59	0
63	4	76
64	65	3
65	5	68
66	51	6
67	33	16
68	63	2
69	0	89
70	4	87
71	63	0
72	2	71
73	0	75
74	6	70
75	51	0
76	16	57
77	66	1
78	55	2
79	56	15
80	54	0
81	5	93
82	53	7
83	5	86
84	6	81
85	2	83
86	64	0
87	1	83
88	62	2
89	65	0
90	51	0
91	0	84
92	61	0
93	46	0
94	59	11
95	1	67
96	48	0
97	61	0
98	5	72
99	2	94
100	48	0
101	0	77
102	63	0
103	1	70
104	70	0
105	0	85
106	56	4
107	66	0
108	4	86
109	9	63
110	65	7
111	1	68
112	1	76
113	53	0
114	73	0
115	1	78
116	71	0
117	3	63
118	0	77
119	53	9
120	56	0
121	66	0
122	0	76
123	24	49
124	57	9
125	53	11
126	75	4
127	1	70
128	63	11
129	11	72
130	58	4
131	0	69
132	2	81
133	47	3
134	0	70
135	66	0
136	2	81
137	7	73
138	73	0
139	75	2
140	51	5
141	0	86
142	11	83
143	0	73
144	2	84
145	13	55
146	65	1
147	0	91
148	57	0
149	0	72
150	58	8
151	72	6
152	57	9
153	63	4
154	51	3
155	5	71
156	51	5
157	61	3
158	68	5
159	8	90
160	63	10
161	13	68
162	38	34
163	59	9
164	36	40
165	12	58
166	0	79
167	6	78
168	58	5
169	22	47
170	2	84
171	53	16
172	70	0
173	58	8
174	4	87
175	56	1
176	79	0
177	48	0
178	3	87
179	67	0
180	56	2
181	67	5
182	1	88
183	1	88
184	48	4
185	28	49
186	45	2
187	3	75
188	76	0
189	2	84
190	6	69
191	0	86
192	5	93
193	48	0
194	4	75
195	50	1
196	62	1
197	2	70
198	66	1
199	0	78
200	46	0
201	62	0
202	64	0
203	66	3
204	51	7
205	9	69
206	55	0
207	0	81
208	0	81
209	61	5
210	1	84
211	61	0
212	55	0
213	3	83
214	50	2
215	59	7
216	54	0
217	65	4
218	71	0
219	0	79
220	45	6
221	3	63
222	0	92
223	63	0
224	0	88
225	0	76
226	58	3
227	52	3
228	8	80
229	1	83
230	52	0
231	60	0
232	4	68
233	57	7
234	0	81
235	66	6
236	1	58
237	1	64
238	59	7
239	57	1
240	0	94
241	62	1
242	1	78
243	0	69
244	54	0
245	51	6
246	0	77
247	67	0
248	57	0
249	84	0
250	54	2
251	59	0
252	0	106
253	53	1
254	65	6
255	64	5
256	62	0
257	0	88
258	0	84
259	58	7
260	52	1
261	0	64
262	3	74
263	64	11
264	67	2
265	7	82
266	62	2
267	68	0
268	58	0
269	0	78
270	67	0
271	56	0
272	60	0
273	50	7
274	57	8
275	61	1
276	2	89
277	5	91
278	2	77
279	63	1
280	3	84
281	43	34
282	0	75
283	56	6
284	47	4
285	63	2
286	54	0
287	0	77
288	66	0
289	5	79
290	61	0
291	4	62
292	0	76
293	0	99
294	0	83
295	62	8
296	2	69
297	2	86
298	59	15
299	56	0
300	53	1
301	53	0
302	61	4
303	62	1
304	78	5
305	58	7
306	53	12
307	0	86
308	64	5
309	0	72
310	59	0
311	68	1
312	3	75
313	39	29
314	18	59
315	57	0
316	69	3
317	0	82
318	55	0
319	65	0
320	59	3
321	55	0
322	3	61
323	4	81
324	62	0
325	53	0
326	59	1
327	0	64
328	43	33
329	60	0
330	61	11
331	61	5
332	2	81
333	0	70
334	63	6
335	63	2
336	0	75
337	59	7
338	54	5
339	0	82
340	55	6
341	59	8
342	9	74
343	55	0
344	59	0
345	59	6
346	0	86
347	55	2
348	0	70
349	58	0
350	59	9
351	0	90
352	41	0
353	0	75
354	52	0
355	0	99
356	70	3
357	1	75
358	0	77
359	1	69
360	0	84
361	1	68
362	1	80
363	2	99
364	0	90
365	1	97
366	59	2
367	63	0
368	60	2
369	6	74
370	66	1
371	58	0
372	54	10
373	0	87
374	0	88
375	0	88
376	60	0
377	71	0
378	29	66
379	56	1
380	62	1
381	6	101
382	63	0
383	0	68
384	61	0
385	46	0
386	7	67
387	14	64
388	61	0
389	42	27
390	5	87
391	0	74
392	3	86
393	53	4
394	57	7
395	41	3
396	63	0
397	61	13
398	1	89
399	0	88
400	55	0
401	2	75
402	4	81
403	66	0
404	71	4
405	8	82
406	62	0
407	0	73
408	0	69
409	55	0
410	0	74
411	50	0
412	0	95
413	63	5
414	0	81
415	52	2
416	54	0
417	6	91
418	50	12
419	1	98
420	0	79
421	2	75
422	2	76
423	62	0
424	65	0
425	53	5
426	49	0
427	41	49
428	48	6
429	46	0
430	64	2
431	52	0
432	3	73
433	0	80
434	55	2
435	0	73
436	36	21
437	0	82
438	56	0
439	5	69
440	78	0
441	0	74
442	5	75
443	3	68
444	0	83
445	4	71
446	0	85
447	57	3
448	0	81
449	64	4
450	61	2
451	65	0
452	7	86
453	63	3
454	0	63
455	1	84
456	21	46
457	3	74
458	53	3
459	65	14
460	72	15
461	57	4
462	59	0
463	65	3
464	57	1
465	47	1
466	60	1
467	63	10
468	1	55
469	61	2
470	24	60
471	53	0
472	0	71
473	48	0
474	0	82
475	50	0
476	75	2
477	4	97
478	41	5
479	6	70
480	47	2
481	66	0
482	49	12
483	52	2
484	44	4
485	5	89
486	2	97
487	2	79
488	45	0
489	0	68
490	0	89
491	1	91
492	0	75
493	54	6
494	9	85
495	0	93
496	59	0
497	55	0
498	4	72
499	0	81
500	1	84
501	65	5
502	0	68
503	52	0
504	42	1
505	52	13
506	0	67
507	1	87
508	64	5
509	61	0
510	1	90
511	63	3
512	64	0
513	66	0
514	59	0
515	65	4
516	15	72
517	70	8
518	3	80
519	52	6
520	0	92
521	57	6
522	58	6
523	62	3
524	60	2
525	0	86
526	64	0
527	44	29
528	61	12
529	1	68
530	2	84
531	54	0
532	53	0
533	0	73
534	0	85
535	46	0
536	1	64
537	0	72
538	61	0
539	60	12
540	1	86
541	61	0
542	57	0
543	58	8
544	56	0
545	62	0
546	46	26
547	0	78
548	55	0
549	7	59
550	0	77
551	1	88
552	53	3
553	2	78
554	54	3
555	64	0
556	65	7
557	56	0
558	56	0
559	0	79
560	4	86
561	0	83
562	48	0
563	64	5
564	58	5
565	50	0
566	0	92
567	9	76
568	7	83
569	58	0
570	12	77
571	74	0
572	51	10
573	54	1
574	0	87
575	3	79
576	0	77
577	0	78
578	53	0
579	0	87
580	61	3
581	2	93
582	58	0
583	0	84
584	25	42
585	73	1
586	1	65
587	0	60
588	0	86
589	3	75
590	62	3
591	0	81
592	46	3
593	0	93
594	6	66
595	4	71
596	57	5
597	59	0
598	53	2
599	10	73
600	5	72
601	70	0
602	55	0
603	0	94
604	52	2
605	1	78
606	0	69
607	49	10
608	75	0
609	49	0
610	58	6
611	42	11
612	0	72
613	0	72
614	71	0
615	0	79
616	74	9
617	57	4
618	52	26
619	0	80
620	48	3
621	69	0
622	61	0
623	61	0
624	0	77
625	52	7
626	0	80
627	47	25
628	2	83
629	71	5
630	62	7
631	52	0
632	55	11
633	62	2
634	0	73
635	43	35
636	54	1
637	64	0
638	54	0
639	2	74
640	61	3
641	2	78
642	0	76
643	2	62
644	0	92
645	6	79
646	0	74
647	0	87
648	0	86
649	60	0
650	1	96
651	0	67
652	3	75
653	65	0
654	52	2
655	48	4
656	3	96
657	58	0
658	3	79
659	70	0
660	1	80
661	57	0
662	7	74
663	0	76
664	0	76
665	0	66
666	3	83
667	0	74
668	0	77
669	0	80
670	70	6
671	2	62
672	58	6
673	57	1
674	4	75
675	48	9
676	0	85
677	45	35
678	1	71
679	3	77
680	59	1
681	69	0
682	3	94
683	54	0
684	2	74
685	63	0
686	7	72
687	0	82
688	0	74
689	6	93
690	61	0
691	59	4
692	1	72
693	48	2
694	2	73
695	4	70
696	61	2
697	58	0
698	43	0
699	0	63
700	57	4
701	42	7
702	56	0
703	47	0
704	57	4
705	53	8
706	2	68
707	70	12
708	55	3
709	0	78
710	76	0
711	62	2
712	9	75
713	0	75
714	76	0
715	2	86
716	61	0
717	0	66
718	53	5
719	1	83
720	8	79
721	13	57
722	52	0
723	0	74
724	60	3
725	1	83
726	53	2
727	58	0
728	46	3
729	75	7
730	51	0
731	0	84
732	0	76
733	63	0
734	74	5
735	47	1
736	48	0
737	0	72
738	56	8
739	1	83
740	2	85
741	9	78
742	5	80
743	69	1
744	2	81
745	3	88
746	20	55
747	4	82
748	0	72
749	53	4
750	1	80
751	0	84
752	1	89
753	17	67
754	52	6
755	58	1
756	65	3
757	0	93
758	56	7
759	3	65
760	39	31
761	2	85
762	63	0
763	56	10
764	51	10
765	51	0
766	5	77
767	58	0
768	49	7
769	2	85
770	67	5
771	1	73
772	52	4
773	49	1
774	46	10
775	68	0
776	0	71
777	24	52
778	0	83
779	0	65
780	0	87
781	51	4
782	50	13
783	1	91
784	4	76
785	55	0
786	6	82
787	44	4
788	0	83
789	0	79
790	4	72
791	54	22
792	45	6
793	2	88
794	57	0
795	5	77
796	0	65
797	52	3
798	57	7
799	1	74
800	65	2
801	7	90
802	48	3
803	54	7
804	51	1
805	0	98
806	58	0
807	1	85
808	1	72
809	10	82
810	60	0
811	59	1
812	3	89
813	57	13
814	53	2
815	75	0
816	0	92
817	56	5
818	2	68
819	73	12
820	52	0
821	40	28
822	58	3
823	0	97
824	51	7
825	60	0
826	51	6
827	3	78
828	15	75
829	0	72
830	4	70
831	56	0
832	4	82
833	64	1
834	0	72
835	53	7
836	29	34
837	2	70
838	0	77
839	61	0
840	59	5
841	66	0
842	7	69
843	0	80
844	7	67
845	62	13
846	0	81
847	60	4
848	4	98
849	44	1
850	40	0
851	6	85
852	58	0
853	0	92
854	0	73
855	0	61
856	32	43
857	0	75
858	1	87
859	0	65
860	60	7
861	40	0
862	0	89
863	0	92
864	64	3
865	0	85
866	70	0
867	2	72
868	49	5
869	7	78
870	1	64
871	44	5
872	50	9
873	7	80
874	4	89
875	65	0
876	74	0
877	58	0
878	0	83
879	0	82
880	3	77
881	47	0
882	58	7
883	55	1
884	3	84
885	4	75
886	63	5
887	2	96
888	57	2
889	38	0
890	54	8
891	18	62
892	1	65
893	51	7
894	0	81
895	72	10
896	9	72
897	60	0
898	61	0
899	43	2
900	56	0
901	56	4
902	2	98
903	51	4
904	51	1
905	43	13
906	55	6
907	2	90
908	0	79
909	62	3
910	59	5
911	9	81
912	58	0
913	67	3
914	1	86
915	58	6
916	64	7
917	64	3
918	50	4
919	0	70
920	62	0
921	55	0
922	49	0
923	5	65
924	65	15
925	11	87
926	52	0
927	0	78
928	45	2
929	48	7
930	53	0
931	4	85
932	0	77
933	66	0
934	0	92
935	67	1
936	1	75
937	2	70
938	48	21
939	3	82
940	0	82
941	73	0
942	44	0
943	66	0
944	2	70
945	71	4
946	66	3
947	0	110
948	1	84
949	0	82
950	5	91
951	67	0
952	3	99
953	1	63
954	63	4
955	68	0
956	0	76
957	0	71
958	0	81
959	1	86
960	58	0
961	0	70
962	62	3
963	0	73
964	0	88
965	0	73
966	62	0
967	64	5
968	24	47
969	0	78
970	57	0
971	81	0
972	54	0
973	68	0
974	1	76
975	35	54
976	1	76
977	57	7
978	2	72
979	71	13
980	4	72
981	53	7
982	60	2
983	56	0
984	66	1
985	3	78
986	55	3
987	66	7
988	63	0
989	1	79
990	52	0
991	72	6
992	59	4
993	73	0
994	1	79
995	52	6
996	0	76
997	4	80
998	0	80
999	57	0
1000	0	67
1001	2	95
1002	2	70
1003	1	81
1004	58	0
1005	67	2
1006	52	0
1007	2	87
1008	6	90
1009	51	6
1010	0	85
1011	2	82
1012	0	70
1013	4	75
1014	16	55
1015	1	89
1016	0	80
1017	0	74
1018	73	2
1019	5	83
1020	0	70
1021	15	97
1022	0	75
1023	40	33
1024	0	85
1025	15	72
1026	45	6
1027	0	82
1028	0	82
1029	1	86
1030	1	68
1031	6	74
1032	0	77
1033	0	80
1034	0	86
1035	54	2
1036	3	71
1037	59	0
1038	64	0
1039	0	80
1040	2	76
1041	11	79
1042	8	87
1043	63	0
1044	67	0
1045	59	6
1046	0	69
1047	53	0
1048	52	0
1049	0	72
1050	44	0
1051	7	78
1052	57	0
1053	76	0
1054	5	71
1055	54	16
1056	27	52
1057	56	0
1058	0	69
1059	9	82
1060	54	0
1061	59	2
1062	63	4
1063	1	86
1064	1	75
1065	56	0
1066	47	0
1067	7	76
1068	73	1
1069	61	0
1070	0	82
1071	0	74
1072	0	79
1073	62	5
1074	1	91
1075	0	72
1076	1	75
1077	52	4
1078	60	8
1079	0	74
1080	70	7
1081	50	8
1082	55	0
1083	1	68
1084	71	0
1085	54	0
1086	62	7
1087	0	66
1088	1	61
1089	47	13
1090	0	82
1091	0	95
1092	62	7
1093	49	1
1094	60	2
1095	0	65
1096	10	69
1097	0	86
1098	54	3
1099	71	2
1100	49	4
1101	0	78
1102	0	71
1103	67	0
1104	7	86
1105	3	74
1106	47	7
1107	61	0
1108	54	6
1109	46	37
1110	0	76
1111	0	78
1112	63	5
1113	2	85
1114	33	31
1115	16	68
1116	62	0
1117	51	6
1118	6	79
1119	0	80
1120	69	7
1121	63	0
1122	56	0
1123	61	0
1124	0	85
1125	46	0
1126	59	0
1127	50	20
1128	0	75
1129	33	41
1130	51	0
1131	0	72
1132	72	2
1133	60	4
1134	28	48
1135	1	84
1136	0	71
1137	0	74
1138	0	82
1139	0	74
1140	65	0
1141	0	64
1142	46	6
1143	2	86
1144	69	0
1145	52	3
1146	63	3
1147	47	20
1148	0	80
1149	0	69
1150	59	0
1151	34	50
1152	55	0
1153	61	0
1154	65	0
1155	55	0
1156	48	4
1157	60	1
1158	0	84
1159	46	28
1160	1	80
1161	64	0
1162	64	0
1163	0	75
1164	0	73
1165	4	90
1166	0	84
1167	13	80
1168	56	9
1169	18	70
1170	1	82
1171	66	1
1172	57	1
1173	0	74
1174	52	9
1175	1	84
1176	58	12
1177	65	7
1178	57	11
1179	62	8
1180	6	71
1181	40	0
1182	8	92
1183	51	0
1184	65	0
1185	3	79
1186	1	75
1187	44	35
1188	32	45
1189	75	3
1190	52	0
1191	58	4
1192	50	0
1193	9	79
1194	52	7
1195	6	72
1196	0	83
1197	2	83
1198	69	0
1199	23	58
1200	0	79
1201	0	94
1202	0	76
1203	7	83
1204	63	0
1205	0	90
1206	50	1
1207	11	75
1208	3	91
1209	3	72
1210	5	72
1211	42	7
1212	71	1
1213	0	71
1214	52	0
1215	0	80
1216	57	3
1217	59	3
1218	0	61
1219	10	55
1220	5	81
1221	0	80
1222	52	3
1223	60	2
1224	65	0
1225	1	77
1226	48	9
1227	89	0
1228	27	51
1229	53	4
1230	0	71
1231	0	82
1232	67	0
1233	61	6
1234	58	0
1235	0	76
1236	62	1
1237	0	86
1238	45	6
1239	0	78
1240	5	68
1241	68	5
1242	1	90
1243	41	3
1244	0	89
1245	74	0
1246	61	4
1247	0	80
1248	44	12
1249	68	4
1250	0	68
1251	67	4
1252	0	72
1253	48	8
1254	52	2
1255	54	2
1256	54	18
1257	59	6
1258	58	0
1259	0	74
1260	28	43
1261	64	2
1262	0	83
1263	53	4
1264	0	78
1265	59	6
1266	2	82
1267	55	6
1268	51	0
1269	5	77
1270	55	5
1271	64	0
1272	44	3
1273	40	15
1274	58	4
1275	60	1
1276	58	3
1277	54	0
1278	50	1
1279	0	72
1280	57	1
1281	51	7
1282	17	69
1283	58	0
1284	0	76
1285	0	67
1286	57	1
1287	6	82
1288	68	0
1289	62	0
1290	28	52
1291	48	0
1292	0	73
1293	54	10
1294	64	0
1295	54	7
1296	63	3
1297	45	26
1298	3	78
1299	4	70
1300	64	0
1301	68	10
1302	64	0
1303	57	10
1304	0	80
1305	59	1
1306	50	0
1307	1	77
1308	5	65
1309	55	0
1310	5	66
1311	59	8
1312	0	76
1313	48	0
1314	52	5
1315	2	67
1316	56	3
1317	46	0
1318	56	0
1319	57	6
1320	60	10
1321	0	78
1322	0	100
1323	63	0
1324	72	0
1325	0	77
1326	0	95
1327	33	48
1328	4	79
1329	63	0
1330	0	72
1331	62	8
1332	61	2
1333	52	0
1334	0	91
1335	15	62
1336	67	9
1337	65	3
1338	0	90
1339	65	0
1340	51	16
1341	57	0
1342	55	14
1343	53	2
1344	0	93
1345	54	1
1346	0	76
1347	0	69
1348	73	0
1349	55	1
1350	2	78
1351	64	0
1352	0	84
1353	63	11
1354	59	1
1355	2	78
1356	62	0
1357	61	13
1358	0	93
1359	62	3
1360	6	69
1361	11	66
1362	12	56
1363	57	2
1364	4	79
1365	9	54
1366	48	1
1367	65	0
1368	1	75
1369	5	72
1370	7	86
1371	65	2
1372	52	0
1373	61	0
1374	1	76
1375	39	29
1376	67	11
1377	63	0
1378	69	2
1379	59	1
1380	8	75
1381	4	77
1382	1	76
1383	59	0
1384	2	68
1385	0	83
1386	0	88
1387	57	3
1388	0	55
1389	45	1
1390	62	1
1391	3	77
1392	2	70
1393	53	4
1394	54	5
1395	54	0
1396	62	4
1397	53	10
1398	57	1
1399	0	76
1400	63	4
1401	4	79
1402	11	70
1403	2	84
1404	59	0
1405	2	63
1406	55	0
1407	59	11
1408	52	3
1409	0	74
1410	53	2
1411	0	92
1412	4	55
1413	68	0
1414	69	4
1415	0	74
1416	59	0
1417	4	85
1418	64	0
1419	0	71
1420	84	9
1421	65	0
1422	74	5
1423	49	1
1424	49	0
1425	61	1
1426	1	84
1427	66	4
1428	59	0
1429	55	0
1430	58	0
1431	66	6
1432	70	0
1433	28	52
1434	47	33
1435	0	80
1436	72	0
1437	31	55
1438	60	15
1439	0	80
1440	0	90
1441	72	3
1442	0	74
1443	1	72
1444	47	5
1445	60	2
1446	55	1
1447	59	2
1448	0	73
1449	46	4
1450	59	0
1451	63	0
1452	53	10
1453	0	88
1454	2	92
1455	59	3
1456	64	9
1457	68	0
1458	2	96
1459	61	7
1460	4	80
1461	69	15
1462	68	0
1463	53	27
1464	0	79
1465	0	78
1466	0	80
1467	65	0
1468	67	0
1469	68	5
1470	56	6
1471	3	70
1472	57	21
1473	54	1
1474	4	75
1475	63	0
1476	1	88
1477	47	2
1478	61	0
1479	63	4
1480	3	89
1481	58	1
1482	68	0
1483	54	1
1484	63	13
1485	80	0
1486	3	84
1487	21	59
1488	25	43
1489	68	0
1490	0	94
1491	47	0
1492	64	10
1493	58	11
1494	0	83
1495	9	74
1496	76	0
1497	0	85
1498	0	72
1499	69	3
1500	68	5
1501	43	2
1502	0	85
1503	57	0
1504	60	6
1505	0	87
1506	0	94
1507	3	78
1508	69	6
1509	1	81
1510	13	87
1511	49	2
1512	0	76
1513	16	50
1514	44	13
1515	5	77
1516	3	81
1517	64	0
1518	62	7
1519	1	89
1520	64	0
1521	75	0
1522	55	0
1523	2	69
1524	55	2
1525	58	5
1526	60	1
1527	3	78
1528	65	0
1529	65	0
1530	57	5
1531	71	1
1532	57	1
1533	54	4
1534	3	82
1535	45	0
1536	3	81
1537	2	93
1538	50	0
1539	54	4
1540	72	0
1541	56	3
1542	0	90
1543	1	70
1544	0	91
1545	70	4
1546	69	1
1547	40	0
1548	0	81
1549	50	7
1550	0	80
1551	3	76
1552	57	1
1553	0	93
1554	53	9
1555	0	74
1556	3	85
1557	53	2
1558	64	2
1559	2	68
1560	58	0
1561	51	9
1562	0	73
1563	58	1
1564	8	71
1565	0	81
1566	62	1
1567	63	1
1568	66	0
1569	1	73
1570	5	68
1571	62	6
1572	38	24
1573	60	11
1574	60	12
1575	64	5
1576	0	73
1577	63	0
1578	68	0
1579	50	0
1580	56	0
1581	0	76
1582	54	5
1583	68	0
1584	0	77
1585	0	73
1586	57	6
1587	4	80
1588	65	12
1589	46	38
1590	54	11
1591	3	80
1592	62	5
1593	0	78
1594	1	75
1595	3	70
1596	0	82
1597	0	73
1598	61	1
1599	65	0
1600	71	11
1601	0	69
1602	58	0
1603	0	83
1604	55	0
1605	55	0
1606	58	0
1607	64	5
1608	3	67
1609	7	77
1610	55	0
1611	73	0
1612	61	4
1613	46	12
1614	0	71
1615	1	75
1616	2	75
1617	47	0
1618	58	3
1619	5	90
1620	56	12
1621	68	2
1622	61	0
1623	0	82
1624	48	2
1625	2	79
1626	0	74
1627	59	3
1628	55	1
1629	66	5
1630	1	91
1631	1	81
1632	66	4
1633	55	7
1634	0	74
1635	0	67
1636	1	84
1637	43	5
1638	4	72
1639	76	11
1640	0	83
1641	61	13
1642	58	2
1643	66	0
1644	0	65
1645	57	0
1646	4	89
1647	0	73
1648	0	90
1649	49	0
1650	66	9
1651	49	0
1652	4	75
1653	41	7
1654	0	74
1655	68	5
1656	0	89
1657	0	73
1658	1	74
1659	0	79
1660	48	13
1661	5	88
1662	67	0
1663	0	83
1664	64	1
1665	66	0
1666	55	0
1667	0	78
1668	52	3
1669	63	0
1670	1	94
1671	67	0
1672	3	75
1673	52	1
1674	0	67
1675	12	69
1676	74	2
1677	52	17
1678	62	5
1679	0	78
1680	4	71
1681	59	0
1682	41	20
1683	0	77
1684	0	85
1685	2	80
1686	0	92
1687	3	82
1688	28	73
1689	58	2
1690	83	0
1691	5	89
1692	67	3
1693	13	62
1694	64	0
1695	53	0
1696	3	98
1697	0	106
1698	0	95
1699	47	6
1700	0	90
1701	0	80
1702	63	2
1703	62	5
1704	47	1
1705	60	0
1706	0	87
1707	71	0
1708	4	82
1709	53	0
1710	66	0
1711	54	1
1712	49	2
1713	6	74
1714	3	78
1715	65	4
1716	0	77
1717	48	0
1718	57	9
1719	53	0
1720	53	0
1721	6	85
1722	29	23
1723	48	5
1724	51	0
1725	7	71
1726	58	3
1727	65	0
1728	0	79
1729	4	73
1730	68	5
1731	1	89
1732	0	89
1733	60	1
1734	0	76
1735	4	74
1736	11	73
1737	1	68
1738	0	88
1739	68	1
1740	70	10
1741	54	0
1742	5	62
1743	60	7
1744	0	69
1745	62	0
1746	59	4
1747	0	77
1748	0	86
1749	2	86
1750	59	0
1751	54	0
1752	58	0
1753	51	0
1754	4	62
1755	22	58
1756	3	75
1757	66	0
1758	58	2
1759	0	66
1760	3	83
1761	1	84
1762	59	0
1763	50	0
1764	66	0
1765	2	75
1766	4	70
1767	56	5
1768	58	10
1769	57	0
1770	61	0
1771	58	4
1772	60	3
1773	0	87
1774	55	1
1775	65	9
1776	4	79
1777	3	74
1778	62	0
1779	4	74
1780	46	2
1781	4	78
1782	60	6
1783	51	0
1784	84	0
1785	0	88
1786	10	78
1787	0	87
1788	0	79
1789	5	83
1790	0	79
1791	2	77
1792	0	77
1793	53	4
1794	61	4
1795	3	96
1796	57	8
1797	42	27
1798	0	73
1799	59	3
1800	66	0
1801	1	86
1802	49	2
1803	68	0
1804	48	2
1805	59	11
1806	1	83
1807	59	4
1808	71	2
1809	52	3
1810	7	81
1811	54	1
1812	41	28
1813	3	88
1814	47	1
1815	1	82
1816	66	0
1817	58	2
1818	0	78
1819	0	78
1820	0	83
1821	51	0
1822	53	0
1823	69	3
1824	0	100
1825	2	80
1826	13	74
1827	44	4
1828	64	0
1829	55	2
1830	56	4
1831	11	77
1832	5	91
1833	55	8
1834	0	81
1835	53	0
1836	65	0
1837	3	81
1838	44	2
1839	6	76
1840	56	0
1841	57	0
1842	12	59
1843	66	1
1844	4	76
1845	0	67
1846	0	79
1847	46	5
1848	3	96
1849	59	0
1850	4	57
1851	0	86
1852	0	70
1853	0	77
1854	53	0
1855	1	66
1856	53	0
1857	0	66
1858	56	8
1859	51	1
1860	0	73
1861	47	0
1862	2	84
1863	0	72
1864	3	62
1865	0	70
1866	69	0
1867	3	85
1868	0	90
1869	68	0
1870	0	70
1871	43	4
1872	43	0
1873	65	0
1874	9	78
1875	72	1
1876	2	67
1877	66	5
1878	6	76
1879	64	0
1880	55	0
1881	60	0
1882	1	79
1883	58	0
1884	0	82
1885	5	64
1886	1	71
1887	48	27
1888	0	80
1889	0	68
1890	63	1
1891	61	0
1892	44	6
1893	0	69
1894	0	67
1895	47	4
1896	58	10
1897	64	0
1898	33	29
1899	58	2
1900	2	69
1901	59	3
1902	2	79
1903	61	0
1904	7	79
1905	0	71
1906	2	76
1907	58	1
1908	0	69
1909	50	0
1910	62	0
1911	61	1
1912	65	1
1913	0	72
1914	64	7
1915	24	63
1916	66	9
1917	63	0
1918	0	64
1919	7	88
1920	51	0
1921	56	4
1922	0	74
1923	0	64
1924	1	66
1925	1	77
1926	50	1
1927	56	2
1928	6	58
1929	2	86
1930	7	67
1931	0	89
1932	71	5
1933	67	10
1934	0	70
1935	5	67
1936	61	0
1937	1	74
1938	49	2
1939	7	73
1940	27	67
1941	7	95
1942	61	0
1943	1	74
1944	66	0
1945	58	0
1946	0	74
1947	2	67
1948	0	77
1949	49	3
1950	53	0
1951	43	2
1952	63	19
1953	2	80
1954	59	10
1955	2	85
1956	78	0
1957	0	83
1958	56	1
1959	47	1
1960	4	88
1961	54	3
1962	0	75
1963	49	0
1964	57	0
1965	0	83
1966	0	89
1967	13	76
1968	66	0
1969	3	90
1970	0	73
1971	7	69
1972	63	1
1973	51	0
1974	0	70
1975	5	86
1976	51	4
1977	0	104
1978	1	97
1979	43	7
1980	2	71
1981	65	12
1982	0	68
1983	47	0
1984	6	77
1985	42	0
1986	65	5
1987	56	4
1988	64	2
1989	59	0
1990	1	77
1991	1	78
1992	62	1
1993	0	79
1994	50	22
1995	0	92
1996	7	77
1997	46	0
1998	0	82
1999	1	73
[truncated: 8,001 more rows]
