# Supplementary material for: Generalized method of moments for estimating parameters of stochastic reaction networks
Source: BMC Syst Biol. 2016 Oct 21;10:98. doi: 10.1186/s12918-016-0342-8 (PMC5073941; doi:10.1186/s12918-016-0342-8)
Supplement: Additional file 2 — Matlab code and data. This file contains the Matlab codes and samples which were used to produce the results. (GZ 9349 kb) [file 12918_2016_342_MOESM2_ESM.gz › Data/Exclusive Switch/samples/17/t004.csv]

trajectory	P1	P2
1	97	3
2	105	2
3	0	127
4	102	1
5	93	0
6	0	137
7	85	3
8	94	2
9	92	1
10	1	141
11	98	10
12	116	3
13	101	0
14	0	117
15	65	38
16	1	138
17	86	0
18	6	100
19	81	24
20	0	114
21	0	127
22	102	0
23	4	116
24	5	140
25	0	136
26	1	141
27	87	0
28	3	130
29	88	3
30	81	37
31	2	114
32	66	29
33	103	0
34	21	104
35	0	102
36	3	134
37	3	121
38	0	116
39	102	1
40	23	95
41	1	128
42	0	117
43	52	51
44	102	5
45	86	0
46	0	143
47	3	144
48	0	145
49	0	117
50	106	0
51	0	133
52	90	0
53	110	4
54	18	122
55	2	121
56	98	1
57	1	101
58	88	0
59	2	137
60	97	5
61	2	114
62	5	127
63	90	1
64	83	1
65	1	139
66	91	0
67	83	3
68	112	2
69	86	7
70	0	145
71	80	4
72	6	127
73	94	2
74	81	5
75	91	0
76	99	1
77	1	122
78	0	128
79	101	5
80	2	127
81	93	1
82	94	3
83	86	3
84	90	0
85	90	16
86	83	12
87	100	2
88	110	0
89	74	41
90	2	125
91	90	5
92	7	124
93	88	0
94	95	3
95	0	128
96	93	0
97	5	117
98	3	133
99	110	2
100	0	117
101	114	7
102	97	0
103	1	136
104	110	3
105	85	0
106	101	0
107	88	0
108	0	125
109	0	130
110	0	136
111	93	3
112	61	81
113	115	2
114	0	126
115	86	5
116	3	134
117	90	1
118	1	139
119	94	7
120	86	3
121	0	122
122	93	0
123	97	7
124	89	9
125	0	129
126	88	4
127	93	0
128	2	129
129	77	4
130	0	115
131	96	0
132	11	107
133	0	153
134	100	1
135	1	121
136	88	0
137	106	0
138	78	0
139	86	0
140	101	3
141	0	130
142	6	98
143	102	6
144	0	117
145	1	119
146	1	137
147	4	117
148	2	116
149	104	4
150	91	6
151	0	129
152	1	139
153	1	124
154	2	132
155	117	0
156	0	146
157	0	106
158	102	2
159	1	136
160	0	124
161	0	138
162	86	3
163	100	11
164	3	113
165	6	117
166	1	112
167	0	97
168	23	100
169	80	4
170	87	5
171	1	124
172	97	0
173	0	138
174	87	2
175	99	0
176	0	143
177	0	138
178	0	123
179	92	0
180	108	4
181	76	5
182	0	139
183	1	108
184	0	142
185	97	0
186	86	2
187	2	130
188	0	135
189	93	1
190	93	1
191	4	124
192	81	0
193	109	2
194	81	5
195	83	4
196	5	141
197	78	4
198	103	8
199	0	119
200	91	0
201	107	0
202	2	131
203	89	1
204	88	1
205	15	116
206	98	1
207	102	2
208	1	129
209	2	134
210	96	1
211	0	116
212	82	6
213	94	1
214	2	130
215	2	127
216	0	131
217	1	124
218	81	9
219	101	1
220	93	0
221	2	119
222	80	7
223	106	4
224	103	1
225	85	0
226	100	0
227	4	134
228	98	6
229	89	0
230	2	132
231	0	124
232	4	120
233	2	139
234	93	4
235	84	0
236	93	2
237	0	122
238	113	0
239	85	0
240	95	0
241	97	0
242	4	136
243	100	4
244	94	0
245	99	2
246	120	4
247	105	0
248	0	139
249	94	1
250	18	103
251	4	125
252	88	4
253	110	1
254	97	0
255	100	1
256	87	4
257	0	117
258	4	118
259	87	7
260	109	1
261	86	2
262	89	1
263	3	123
264	96	7
265	1	115
266	59	51
267	0	119
268	29	93
269	91	1
270	87	1
271	108	4
272	8	105
273	2	140
274	84	0
275	98	0
276	4	119
277	86	3
278	2	120
279	0	127
280	99	2
281	96	1
282	82	2
283	0	143
284	1	135
285	0	130
286	97	1
287	90	0
288	99	2
289	103	3
290	68	36
291	91	0
292	102	7
293	0	134
294	0	130
295	102	1
296	3	94
297	0	135
298	2	128
299	99	1
300	1	130
301	0	143
302	88	5
303	78	4
304	87	25
305	104	5
306	11	99
307	90	3
308	95	0
309	0	136
310	101	3
311	94	3
312	98	2
313	5	123
314	103	0
315	92	4
316	87	2
317	105	1
318	0	106
319	20	110
320	86	1
321	93	1
322	97	0
323	111	0
324	100	0
325	0	118
326	88	1
327	89	1
328	0	123
329	76	40
330	106	0
331	6	146
332	0	115
333	2	110
334	92	0
335	83	1
336	3	141
337	3	115
338	99	1
339	89	2
340	86	0
341	1	121
342	0	147
343	2	109
344	5	128
345	100	4
346	83	0
347	95	5
348	102	1
349	84	0
350	3	130
351	0	134
352	0	143
353	92	1
354	98	4
355	92	1
356	1	143
357	0	118
358	0	109
359	2	118
360	84	4
361	13	112
362	6	110
363	2	119
364	1	131
365	98	4
366	0	121
367	1	143
368	39	68
369	84	0
370	1	126
371	101	0
372	2	132
373	0	122
374	102	6
375	83	4
376	3	125
377	3	132
378	1	124
379	88	9
380	89	3
381	1	95
382	86	1
383	0	126
384	100	2
385	3	123
386	0	144
387	5	115
388	0	142
389	44	87
390	91	1
391	86	7
392	102	3
393	113	6
394	5	125
395	87	0
396	75	26
397	7	125
398	0	118
399	74	1
400	85	9
401	112	4
402	5	126
403	0	142
404	0	110
405	96	10
406	1	122
407	4	124
408	84	0
409	0	117
410	67	16
411	2	131
412	1	131
413	97	6
414	75	21
415	109	3
416	0	128
417	89	1
418	100	1
419	86	0
420	108	0
421	106	0
422	96	1
423	2	122
424	5	156
425	10	124
426	0	141
427	101	0
428	2	140
429	82	1
430	0	140
431	2	135
432	98	0
433	9	127
434	0	128
435	92	6
436	0	138
437	0	106
438	99	5
439	6	121
440	85	0
441	77	6
442	0	117
443	94	0
444	86	2
445	1	131
446	95	0
447	95	0
448	94	2
449	0	135
450	85	1
451	3	127
452	1	116
453	86	0
454	92	4
455	99	2
456	100	0
457	104	2
458	89	6
459	0	128
460	87	0
461	1	127
462	97	0
463	1	103
464	1	131
465	43	80
466	0	118
467	0	141
468	88	1
469	0	125
470	92	10
471	1	113
472	107	3
473	95	6
474	94	0
475	3	102
476	114	3
477	0	110
478	0	111
479	3	146
480	95	2
481	2	130
482	11	107
483	97	0
484	106	0
485	94	3
486	1	121
487	86	4
488	0	101
489	85	1
490	96	0
491	7	127
492	103	1
493	0	132
494	2	125
495	92	0
496	0	130
497	3	139
498	2	143
499	5	151
500	0	142
501	94	0
502	0	130
503	0	128
504	1	131
505	7	145
506	1	120
507	95	0
508	102	4
509	2	127
510	93	1
511	0	110
512	88	0
513	90	0
514	86	0
515	84	3
516	107	0
517	79	0
518	77	0
519	110	2
520	0	111
521	112	1
522	1	120
523	0	127
524	0	122
525	0	129
526	0	120
527	109	0
528	86	2
529	0	111
530	74	2
531	1	102
532	0	130
533	0	126
534	0	151
535	1	143
536	85	3
537	87	0
538	94	1
539	108	2
540	0	114
541	108	0
542	1	116
543	2	136
544	4	142
545	95	2
546	87	0
547	3	120
548	84	1
549	5	130
550	1	129
551	0	124
552	83	0
553	2	139
554	2	126
555	86	15
556	116	0
557	0	133
558	99	0
559	0	136
560	1	137
561	0	127
562	92	9
563	7	144
564	4	105
565	107	4
566	3	141
567	1	133
568	108	0
569	104	0
570	90	0
571	81	1
572	110	0
573	86	0
574	69	0
575	109	2
576	0	123
577	91	2
578	92	0
579	102	0
580	92	1
581	88	0
582	1	142
583	79	4
584	85	1
585	4	125
586	102	0
587	13	114
588	3	128
589	0	122
590	4	137
591	1	125
592	91	1
593	98	1
594	92	0
595	3	113
596	4	117
597	0	135
598	3	120
599	94	1
600	93	1
601	0	118
602	88	5
603	91	1
604	1	123
605	3	124
606	0	129
607	4	134
608	4	119
609	1	131
610	5	121
611	101	6
612	1	127
613	96	5
614	77	1
615	2	120
616	3	136
617	90	8
618	95	3
619	103	14
620	0	128
621	86	12
622	98	0
623	0	132
624	105	3
625	1	114
626	3	138
627	0	120
628	98	0
629	0	123
630	0	122
631	109	0
632	2	132
633	84	3
634	108	3
635	83	0
636	82	0
637	91	1
638	88	0
639	101	9
640	1	125
641	85	0
642	0	135
643	90	19
644	3	141
645	1	134
646	5	117
647	8	134
648	0	128
649	94	6
650	99	3
651	1	133
652	93	3
653	17	125
654	2	137
655	99	5
656	91	0
657	103	11
658	0	111
659	105	6
660	12	102
661	33	91
662	101	5
663	100	0
664	92	0
665	1	122
666	8	122
667	86	0
668	7	136
669	98	0
670	1	110
671	94	4
672	14	95
673	90	1
674	3	126
675	74	1
676	66	27
677	92	2
678	0	126
679	113	9
680	0	119
681	89	2
682	100	1
683	0	89
684	93	7
685	0	142
686	90	4
687	88	0
688	99	4
689	86	4
690	85	2
691	2	121
692	1	135
693	1	110
694	141	0
695	79	20
696	0	131
697	99	0
698	3	138
699	1	139
700	91	0
701	69	9
702	0	151
703	4	127
704	97	1
705	1	120
706	1	120
707	108	8
708	3	133
709	0	133
710	101	5
711	106	0
712	118	1
713	94	0
714	88	7
715	0	102
716	0	136
717	0	123
718	46	39
719	0	124
720	84	4
721	99	4
722	1	138
723	99	1
724	1	118
725	115	7
726	98	4
727	92	0
728	105	0
729	91	5
730	0	127
731	20	103
732	92	2
733	1	142
734	91	4
735	0	118
736	0	124
737	0	128
738	0	107
739	106	2
740	2	112
741	5	124
742	93	4
743	95	2
744	2	148
745	4	110
746	119	0
747	2	117
748	5	128
749	56	53
750	0	130
751	111	5
752	93	4
753	85	1
754	6	107
755	71	60
756	97	0
757	102	1
758	4	142
759	63	50
760	94	0
761	0	129
762	2	107
763	0	141
764	121	0
765	83	1
766	0	123
767	0	127
768	83	5
769	4	101
770	105	1
771	8	129
772	1	102
773	1	124
774	96	3
775	0	124
776	104	4
777	5	153
778	5	122
779	89	6
780	100	0
781	91	3
782	1	124
783	88	0
784	91	0
785	113	3
786	52	45
787	0	106
788	0	133
789	2	133
790	112	2
791	92	0
792	102	3
793	0	119
794	1	135
795	1	116
796	4	151
797	96	2
798	0	117
799	2	130
800	99	0
801	0	126
802	78	1
803	91	3
804	98	2
805	95	5
806	105	3
807	2	137
808	112	0
809	1	118
810	75	2
811	90	2
812	104	3
813	108	0
814	3	138
815	92	0
816	0	128
817	102	2
818	96	1
819	2	138
820	4	124
821	0	92
822	3	126
823	0	112
824	99	0
825	1	126
826	0	120
827	110	1
828	5	119
829	101	0
830	0	152
831	93	0
832	104	1
833	92	1
834	98	0
835	99	0
836	89	0
837	0	134
838	0	130
839	94	2
840	96	1
841	94	1
842	58	49
843	101	3
844	121	3
845	108	0
846	92	4
847	106	6
848	2	131
849	93	0
850	85	7
851	77	0
852	7	128
853	0	126
854	110	1
855	96	5
856	0	120
857	83	12
858	1	129
859	0	117
860	91	1
861	83	1
862	85	0
863	5	135
864	90	2
865	1	129
866	96	0
867	1	124
868	3	129
869	92	0
870	93	4
871	3	120
872	2	109
873	100	0
874	91	3
875	96	1
876	103	7
877	1	138
878	92	0
879	104	0
880	2	128
881	87	1
882	97	0
883	104	2
884	94	5
885	112	6
886	2	118
887	80	4
888	3	125
889	96	6
890	11	117
891	84	7
892	26	82
893	104	1
894	4	125
895	92	0
896	99	5
897	1	148
898	88	2
899	4	119
900	1	136
901	101	0
902	1	140
903	0	113
904	89	0
905	88	2
906	0	128
907	4	108
908	1	117
909	108	5
910	106	0
911	1	133
912	11	109
913	1	117
914	88	0
915	100	0
916	2	138
917	1	144
918	113	2
919	83	0
920	7	107
921	88	0
922	0	125
923	93	4
924	0	133
925	1	111
926	1	123
927	1	115
928	109	0
929	2	136
930	87	0
931	93	3
932	3	139
933	92	10
934	0	116
935	94	1
936	84	2
937	0	144
938	7	109
939	78	3
940	105	0
941	0	124
942	88	0
943	1	108
944	109	0
945	0	139
946	97	2
947	102	0
948	3	112
949	84	2
950	90	0
951	4	142
952	0	112
953	1	123
954	33	112
955	103	4
956	82	23
957	82	3
958	3	104
959	3	114
960	0	141
961	99	3
962	106	0
963	94	5
964	0	131
965	90	4
966	96	2
967	2	121
968	94	0
969	95	0
970	83	1
971	0	149
972	4	114
973	2	114
974	4	136
975	1	114
976	101	0
977	97	0
978	1	145
979	0	126
980	95	0
981	9	143
982	90	3
983	92	2
984	95	0
985	0	129
986	99	4
987	1	115
988	0	126
989	0	134
990	87	0
991	93	3
992	102	6
993	91	0
994	102	6
995	6	106
996	95	0
997	84	0
998	8	117
999	87	4
1000	104	0
1001	0	117
1002	0	105
1003	5	120
1004	1	140
1005	83	1
1006	85	0
1007	105	2
1008	83	0
1009	100	0
1010	4	140
1011	96	1
1012	78	7
1013	101	2
1014	84	2
1015	49	70
1016	0	135
1017	86	2
1018	98	5
1019	0	115
1020	2	142
1021	24	104
1022	0	135
1023	6	127
1024	81	2
1025	27	77
1026	0	125
1027	103	6
1028	5	146
1029	97	0
1030	92	3
1031	5	121
1032	4	110
1033	88	0
1034	1	121
1035	0	126
1036	98	1
1037	90	0
1038	87	6
1039	3	110
1040	109	1
1041	1	122
1042	0	144
1043	0	148
1044	9	112
1045	0	122
1046	93	1
1047	1	132
1048	81	3
1049	1	110
1050	4	133
1051	99	2
1052	2	113
1053	0	136
1054	95	6
1055	1	108
1056	101	0
1057	1	120
1058	103	10
1059	5	114
1060	90	3
1061	102	1
1062	3	134
1063	2	115
1064	105	2
1065	1	100
1066	2	116
1067	2	120
1068	88	0
1069	0	122
1070	99	2
1071	20	108
1072	98	2
1073	2	133
1074	0	125
1075	95	0
1076	0	131
1077	98	3
1078	0	135
1079	88	1
1080	61	41
1081	59	33
1082	0	138
1083	110	0
1084	105	7
1085	1	123
1086	90	0
1087	97	0
1088	1	120
1089	97	19
1090	81	1
1091	2	116
1092	1	110
1093	0	140
1094	106	0
1095	88	1
1096	76	2
1097	91	0
1098	0	105
1099	102	3
1100	109	0
1101	93	0
1102	97	0
1103	98	1
1104	2	133
1105	94	7
1106	96	2
1107	95	1
1108	6	122
1109	87	5
1110	0	125
1111	23	81
1112	86	1
1113	96	3
1114	2	147
1115	95	5
1116	88	13
1117	0	122
1118	2	132
1119	1	110
1120	10	116
1121	80	0
1122	83	0
1123	89	0
1124	5	124
1125	70	37
1126	0	130
1127	29	90
1128	4	134
1129	1	128
1130	99	0
1131	102	1
1132	0	135
1133	25	90
1134	94	0
1135	0	134
1136	12	120
1137	0	118
1138	86	2
1139	1	117
1140	0	152
1141	3	130
1142	0	124
1143	97	3
1144	88	7
1145	108	5
1146	87	0
1147	110	1
1148	99	0
1149	98	1
1150	101	0
1151	71	1
1152	86	0
1153	6	120
1154	88	2
1155	0	114
1156	86	3
1157	81	2
1158	3	125
1159	94	1
1160	58	59
1161	76	4
1162	0	119
1163	0	123
1164	1	137
1165	97	7
1166	0	118
1167	1	123
1168	99	0
1169	86	0
1170	92	1
1171	9	134
1172	91	1
1173	94	0
1174	111	8
1175	2	118
1176	91	3
1177	2	135
1178	0	104
1179	108	3
1180	105	3
1181	110	0
1182	0	118
1183	89	3
1184	0	131
1185	100	3
1186	4	125
1187	1	112
1188	1	133
1189	2	132
1190	84	2
1191	43	73
1192	3	146
1193	1	142
1194	98	3
1195	0	127
1196	0	114
1197	1	121
1198	3	148
1199	92	0
1200	101	0
1201	0	135
1202	0	105
1203	0	125
1204	92	1
1205	82	26
1206	87	7
1207	1	133
1208	106	3
1209	109	6
1210	3	131
1211	0	121
1212	82	5
1213	1	105
1214	0	109
1215	100	2
1216	99	1
1217	1	137
1218	102	8
1219	2	129
1220	89	1
1221	101	3
1222	0	124
1223	98	0
1224	92	1
1225	96	1
1226	98	4
1227	1	139
1228	86	11
1229	0	115
1230	101	1
1231	0	110
1232	0	126
1233	72	4
1234	101	1
1235	91	0
1236	1	127
1237	91	0
1238	5	118
1239	104	1
1240	97	3
1241	86	0
1242	102	0
1243	99	0
1244	2	124
1245	0	122
1246	82	3
1247	26	115
1248	0	157
1249	0	135
1250	0	112
1251	90	3
1252	102	3
1253	2	99
1254	94	0
1255	0	120
1256	4	120
1257	91	1
1258	94	1
1259	0	114
1260	108	1
1261	95	2
1262	84	0
1263	0	131
1264	0	141
1265	76	20
1266	83	0
1267	94	0
1268	0	132
1269	1	121
1270	73	8
1271	5	121
1272	1	131
1273	1	143
1274	97	4
1275	0	118
1276	2	139
1277	78	0
1278	92	0
1279	90	1
1280	100	4
1281	1	128
1282	91	0
1283	34	84
1284	4	139
1285	109	5
1286	1	127
1287	0	112
1288	90	5
1289	79	18
1290	0	124
1291	88	5
1292	0	104
1293	93	0
1294	1	125
1295	0	131
1296	0	131
1297	3	124
1298	1	141
1299	108	0
1300	2	118
1301	107	3
1302	98	5
1303	94	0
1304	76	1
1305	111	0
1306	1	134
1307	94	0
1308	77	0
1309	98	4
1310	73	20
1311	84	0
1312	78	0
1313	0	147
1314	98	3
1315	85	0
1316	85	16
1317	1	126
1318	93	0
1319	99	0
1320	50	73
1321	1	137
1322	3	129
1323	86	4
1324	97	13
1325	115	3
1326	79	1
1327	0	139
1328	102	0
1329	0	148
1330	0	146
1331	0	140
1332	90	5
1333	93	6
1334	100	2
1335	99	7
1336	85	0
1337	97	0
1338	81	0
1339	5	124
1340	85	4
1341	100	0
1342	1	141
1343	88	9
1344	97	0
1345	100	0
1346	89	9
1347	86	3
1348	10	119
1349	0	112
1350	2	135
1351	103	0
1352	79	0
1353	112	6
1354	84	4
1355	2	125
1356	4	129
1357	1	113
1358	100	6
1359	86	0
1360	87	0
1361	1	117
1362	0	116
1363	0	151
1364	79	0
1365	86	12
1366	71	34
1367	95	5
1368	0	125
1369	6	116
1370	96	0
1371	95	0
1372	86	0
1373	4	124
1374	118	4
1375	94	2
1376	5	108
1377	84	2
1378	99	3
1379	83	2
1380	4	137
1381	77	1
1382	7	127
1383	1	145
1384	81	2
1385	89	2
1386	1	118
1387	1	136
1388	97	9
1389	87	3
1390	91	4
1391	98	5
1392	90	0
1393	91	0
1394	108	2
1395	99	7
1396	2	131
1397	104	1
1398	0	132
1399	100	8
1400	101	0
1401	4	129
1402	104	1
1403	1	97
1404	91	4
1405	94	4
1406	91	1
1407	101	1
1408	1	110
1409	0	113
1410	1	122
1411	3	126
1412	4	120
1413	2	150
1414	1	127
1415	47	51
1416	102	4
1417	94	0
1418	95	0
1419	73	30
1420	1	114
1421	112	0
1422	85	0
1423	102	3
1424	0	129
1425	94	3
1426	86	0
1427	1	119
1428	1	110
1429	2	136
1430	0	112
1431	97	0
1432	87	1
1433	107	1
1434	106	2
1435	0	119
1436	1	114
1437	0	130
1438	94	0
1439	109	3
1440	0	129
1441	126	0
1442	100	1
1443	102	1
1444	0	119
1445	30	108
1446	0	138
1447	73	5
1448	93	5
1449	87	0
1450	102	6
1451	91	32
1452	81	4
1453	0	116
1454	89	4
1455	1	138
1456	1	123
1457	0	127
1458	0	136
1459	91	7
1460	112	1
1461	90	1
1462	80	4
1463	1	125
1464	91	7
1465	7	112
1466	12	111
1467	99	1
1468	82	2
1469	111	0
1470	1	129
1471	97	4
1472	88	1
1473	90	34
1474	88	1
1475	0	135
1476	1	121
1477	93	3
1478	27	67
1479	1	125
1480	117	1
1481	97	6
1482	0	148
1483	89	0
1484	97	0
1485	0	121
1486	0	120
1487	65	42
1488	92	2
1489	2	134
1490	89	2
1491	10	110
1492	97	0
1493	0	143
1494	83	0
1495	105	1
1496	0	120
1497	0	123
1498	65	0
1499	0	135
1500	87	1
1501	85	1
1502	0	120
1503	1	126
1504	97	9
1505	0	127
1506	81	2
1507	2	136
1508	91	0
1509	1	118
1510	0	119
1511	86	0
1512	9	112
1513	2	138
1514	3	111
1515	103	0
1516	1	116
1517	81	4
1518	3	139
1519	45	71
1520	0	128
1521	86	0
1522	0	157
1523	0	112
1524	105	3
1525	1	123
1526	1	107
1527	66	45
1528	2	128
1529	106	0
1530	0	125
1531	0	122
1532	0	143
1533	2	129
1534	107	5
1535	2	124
1536	92	0
1537	93	4
1538	2	116
1539	109	3
1540	0	129
1541	102	0
1542	0	122
1543	98	0
1544	0	112
1545	74	2
1546	90	0
1547	2	106
1548	2	117
1549	119	0
1550	1	108
1551	0	121
1552	1	110
1553	112	1
1554	94	0
1555	1	133
1556	94	8
1557	2	121
1558	98	7
1559	110	2
1560	1	107
1561	80	4
1562	2	121
1563	93	3
1564	95	5
1565	94	0
1566	78	0
1567	110	0
1568	0	135
1569	87	1
1570	99	1
1571	75	13
1572	94	0
1573	99	0
1574	1	125
1575	89	1
1576	1	120
1577	4	152
1578	105	0
1579	3	115
1580	9	133
1581	0	126
1582	5	117
1583	1	113
1584	87	0
1585	92	6
1586	0	133
1587	18	106
1588	107	0
1589	96	0
1590	119	2
1591	17	102
1592	94	1
1593	2	132
1594	123	0
1595	84	0
1596	3	121
1597	87	0
1598	88	1
1599	5	119
1600	106	5
1601	0	107
1602	92	16
1603	0	105
1604	4	144
1605	93	0
1606	1	151
1607	95	1
1608	85	2
1609	0	102
1610	2	116
1611	94	5
1612	3	153
1613	81	0
1614	81	1
1615	114	1
1616	91	0
1617	0	146
1618	0	132
1619	1	131
1620	91	1
1621	100	0
1622	87	0
1623	112	1
1624	1	118
1625	80	1
1626	97	2
1627	61	10
1628	0	133
1629	102	30
1630	83	0
1631	0	113
1632	98	4
1633	102	3
1634	16	95
1635	92	2
1636	83	12
1637	72	0
1638	93	1
1639	95	1
1640	91	0
1641	0	134
1642	95	2
1643	102	5
1644	2	114
1645	63	46
1646	0	114
1647	1	110
1648	0	116
1649	0	139
1650	87	2
1651	1	116
1652	85	5
1653	87	2
1654	105	2
1655	89	0
1656	85	1
1657	0	131
1658	98	0
1659	1	114
1660	90	1
1661	0	115
1662	0	131
1663	95	9
1664	0	113
1665	0	120
1666	0	105
1667	1	126
1668	2	125
1669	0	124
1670	2	142
1671	23	119
1672	5	123
1673	0	117
1674	89	3
1675	17	127
1676	112	10
1677	105	2
1678	113	0
1679	3	140
1680	3	146
1681	0	124
1682	107	3
1683	89	0
1684	41	77
1685	94	0
1686	2	127
1687	3	103
1688	92	0
1689	1	112
1690	99	1
1691	86	2
1692	91	0
1693	2	141
1694	0	132
1695	98	0
1696	0	125
1697	98	2
1698	74	2
1699	0	130
1700	109	2
1701	0	136
1702	0	123
1703	90	0
1704	0	139
1705	94	6
1706	104	2
1707	116	0
1708	81	2
1709	94	0
1710	2	125
1711	0	123
1712	99	5
1713	13	111
1714	0	130
1715	112	1
1716	4	125
1717	0	119
1718	5	134
1719	106	1
1720	89	2
1721	4	131
1722	1	139
1723	1	137
1724	1	104
1725	103	10
1726	1	109
1727	1	130
1728	98	10
1729	1	153
1730	0	144
1731	95	0
1732	0	144
1733	76	3
1734	72	0
1735	0	105
1736	4	117
1737	6	131
1738	0	146
1739	116	0
1740	4	126
1741	0	146
1742	0	147
1743	3	140
1744	7	120
1745	97	1
1746	108	0
1747	91	0
1748	1	128
1749	83	2
1750	95	0
1751	110	0
1752	79	0
1753	88	2
1754	115	0
1755	103	6
1756	94	0
1757	91	0
1758	94	1
1759	0	130
1760	102	0
1761	0	118
1762	87	5
1763	112	0
1764	100	1
1765	1	117
1766	0	120
1767	4	124
1768	95	4
1769	100	0
1770	0	126
1771	0	120
1772	83	0
1773	80	4
1774	82	0
1775	105	1
1776	95	1
1777	101	7
1778	92	10
1779	3	114
1780	74	26
1781	0	140
1782	3	122
1783	4	121
1784	3	128
1785	91	2
1786	86	13
1787	0	110
1788	2	117
1789	111	0
1790	92	3
1791	89	3
1792	104	13
1793	99	1
1794	45	71
1795	0	133
1796	91	0
1797	2	105
1798	83	0
1799	105	3
1800	89	1
1801	79	33
1802	116	0
1803	92	6
1804	0	110
1805	1	134
1806	6	124
1807	100	4
1808	87	4
1809	0	124
1810	90	2
1811	88	1
1812	0	128
1813	93	7
1814	3	125
1815	20	109
1816	0	136
1817	89	21
1818	90	5
1819	23	119
1820	99	2
1821	1	141
1822	0	123
1823	76	3
1824	23	94
1825	114	0
1826	0	114
1827	4	133
1828	96	1
1829	105	0
1830	68	4
1831	5	144
1832	98	1
1833	10	102
1834	98	0
1835	3	149
1836	5	135
1837	88	0
1838	7	129
1839	0	126
1840	0	143
1841	92	2
1842	85	3
1843	1	105
1844	91	0
1845	94	1
1846	4	121
1847	76	34
1848	0	128
1849	104	0
1850	10	132
1851	0	146
1852	4	138
1853	99	0
1854	100	2
1855	102	6
1856	49	60
1857	94	0
1858	80	22
1859	1	116
1860	0	108
1861	23	78
1862	0	123
1863	1	133
1864	84	0
1865	93	2
1866	0	120
1867	5	119
1868	107	2
1869	0	122
1870	94	8
1871	98	4
1872	89	2
1873	117	0
1874	95	6
1875	3	128
1876	70	31
1877	73	3
1878	3	120
1879	0	146
1880	93	1
1881	100	0
1882	2	136
1883	0	142
1884	109	4
1885	2	121
1886	92	0
1887	81	1
1888	91	0
1889	105	4
1890	82	1
1891	0	125
1892	1	134
1893	92	2
1894	108	6
1895	100	3
1896	1	145
1897	100	2
1898	0	124
1899	0	133
1900	94	6
1901	95	0
1902	4	127
1903	0	134
1904	5	128
1905	0	135
1906	105	4
1907	0	138
1908	77	21
1909	1	157
1910	94	0
1911	1	114
1912	95	5
1913	85	0
1914	85	4
1915	0	128
1916	0	109
1917	92	0
1918	88	4
1919	74	0
1920	98	1
1921	0	129
1922	91	0
1923	93	0
1924	91	0
1925	0	135
1926	3	113
1927	2	125
1928	107	0
1929	0	122
1930	4	106
1931	97	0
1932	4	125
1933	86	2
1934	102	3
1935	0	134
1936	83	0
1937	0	130
1938	1	138
1939	93	0
1940	1	143
1941	84	0
1942	91	3
1943	0	130
1944	93	4
1945	1	140
1946	1	136
1947	0	140
1948	88	0
1949	3	124
1950	88	2
1951	122	1
1952	0	134
1953	78	1
1954	109	0
1955	0	151
1956	98	6
1957	113	4
1958	103	3
1959	0	118
1960	100	0
1961	82	4
1962	0	124
1963	1	116
1964	0	115
1965	2	142
1966	98	0
1967	99	2
1968	99	3
1969	0	149
1970	100	5
1971	96	2
1972	0	119
1973	0	135
1974	0	137
1975	103	0
1976	92	1
1977	95	0
1978	113	2
1979	93	2
1980	0	134
1981	84	17
1982	84	0
1983	96	2
1984	4	124
1985	92	0
1986	0	120
1987	1	123
1988	2	117
1989	0	112
1990	100	0
1991	2	119
1992	99	6
1993	0	110
1994	7	127
1995	93	6
1996	3	117
1997	90	0
1998	103	4
1999	1	109
[truncated: 8,001 more rows]
