# Supplementary material for: Generalized method of moments for estimating parameters of stochastic reaction networks
Source: BMC Syst Biol. 2016 Oct 21;10:98. doi: 10.1186/s12918-016-0342-8 (PMC5073941; doi:10.1186/s12918-016-0342-8)
Supplement: Additional file 2 — Matlab code and data. This file contains the Matlab codes and samples which were used to produce the results. (GZ 9349 kb) [file 12918_2016_342_MOESM2_ESM.gz › Data/Gene Expression/samples/t01016.csv]

1	10
2	13
3	21
4	10
5	13
6	16
7	11
8	11
9	14
10	14
11	25
12	10
13	21
14	10
15	17
16	15
17	15
18	11
19	10
20	12
21	13
22	12
23	24
24	15
25	13
26	12
27	21
28	17
29	12
30	14
31	16
32	12
33	18
34	17
35	18
36	19
37	12
38	11
39	23
40	10
41	10
42	16
43	16
44	13
45	18
46	10
47	10
48	23
49	19
50	13
51	22
52	16
53	10
54	10
55	14
56	10
57	16
58	13
59	17
60	21
61	14
62	26
63	10
64	14
65	13
66	21
67	17
68	12
69	10
70	10
71	10
72	10
73	10
74	13
75	17
76	14
77	19
78	25
79	10
80	12
81	14
82	12
83	18
84	14
85	14
86	27
87	11
88	10
89	11
90	19
91	10
92	11
93	21
94	10
95	12
96	11
97	11
98	14
99	14
100	10
101	24
102	10
103	12
104	12
105	10
106	14
107	10
108	21
109	12
110	18
111	19
112	18
113	18
114	10
115	21
116	11
117	14
118	14
119	10
120	27
121	11
122	14
123	17
124	16
125	10
126	35
127	25
128	11
129	12
130	10
131	25
132	12
133	16
134	16
135	12
136	22
137	13
138	28
139	25
140	14
141	11
142	17
143	12
144	13
145	20
146	18
147	27
148	10
149	18
150	14
151	19
152	11
153	18
154	17
155	11
156	16
157	15
158	13
159	17
160	10
161	10
162	12
163	13
164	14
165	16
166	10
167	10
168	16
169	18
170	12
171	14
172	14
173	15
174	13
175	23
176	12
177	18
178	10
179	11
180	12
181	17
182	13
183	20
184	11
185	25
186	20
187	12
188	12
189	12
190	18
191	16
192	10
193	18
194	17
195	15
196	11
197	10
198	14
199	18
200	13
201	29
202	15
203	21
204	17
205	11
206	10
207	17
208	13
209	11
210	22
211	12
212	14
213	19
214	35
215	13
216	14
217	12
218	20
219	21
220	12
221	13
222	10
223	11
224	15
225	10
226	18
227	14
228	10
229	12
230	11
231	10
232	21
233	10
234	12
235	10
236	14
237	10
238	14
239	14
240	13
241	12
242	12
243	17
244	30
245	10
246	14
247	11
248	10
249	13
250	12
251	10
252	12
253	12
254	11
255	14
256	12
257	13
258	25
259	16
260	11
261	17
262	15
263	15
264	17
265	28
266	22
267	11
268	14
269	13
270	11
271	10
272	14
273	16
274	11
275	10
276	11
277	11
278	19
279	10
280	17
281	11
282	15
283	18
284	31
285	13
286	10
287	17
288	17
289	20
290	13
291	12
292	18
293	10
294	16
295	25
296	10
297	12
298	14
299	19
300	18
301	17
302	14
303	19
304	21
305	20
306	10
307	15
308	20
309	10
310	13
311	13
312	21
313	10
314	13
315	15
316	20
317	14
318	22
319	12
320	21
321	16
322	15
323	13
324	10
325	10
326	35
327	10
328	18
329	10
330	16
331	13
332	13
333	12
334	10
335	16
336	20
337	15
338	22
339	14
340	18
341	12
342	15
343	19
344	10
345	14
346	23
347	12
348	14
349	18
350	10
351	10
352	15
353	17
354	16
355	14
356	25
357	20
358	10
359	10
360	18
361	14
362	17
363	18
364	13
365	18
366	18
367	14
368	25
369	19
370	13
371	17
372	11
373	12
374	15
375	11
376	10
377	18
378	30
379	14
380	10
381	15
382	12
383	10
384	25
385	13
386	18
387	15
388	10
389	16
390	15
391	22
392	12
393	24
394	17
395	14
396	13
397	12
398	13
399	20
400	14
401	10
402	12
403	15
404	13
405	19
406	10
407	13
408	15
409	10
410	16
411	11
412	15
413	30
414	10
415	21
416	14
417	24
418	12
419	10
420	12
421	11
422	10
423	24
424	22
425	23
426	10
427	16
428	17
429	11
430	16
431	10
432	10
433	11
434	11
435	18
436	16
437	15
438	12
439	14
440	24
441	20
442	18
443	10
444	18
445	16
446	17
447	12
448	13
449	14
450	14
451	12
452	12
453	15
454	20
455	12
456	10
457	17
458	15
459	13
460	17
461	11
462	19
463	16
464	11
465	12
466	22
467	10
468	10
469	16
470	17
471	14
472	14
473	11
474	20
475	12
476	19
477	10
478	18
479	14
480	15
481	15
482	10
483	10
484	22
485	19
486	22
487	10
488	11
489	13
490	13
491	17
492	16
493	11
494	13
495	11
496	15
497	10
498	18
499	18
500	20
501	13
502	20
503	16
504	17
505	10
506	14
507	11
508	14
509	12
510	11
511	26
512	11
513	10
514	10
515	12
516	12
517	16
518	17
519	19
520	12
521	13
522	12
523	10
524	13
525	10
526	10
527	19
528	13
529	15
530	18
531	11
532	15
533	15
534	18
535	11
536	10
537	11
538	15
539	10
540	11
541	29
542	19
543	10
544	17
545	14
546	11
547	10
548	17
549	16
550	35
551	17
552	10
553	18
554	10
555	15
556	15
557	14
558	17
559	14
560	10
561	22
562	12
563	14
564	14
565	22
566	15
567	14
568	17
569	15
570	13
571	12
572	14
573	11
574	14
575	15
576	16
577	10
578	16
579	11
580	10
581	14
582	18
583	10
584	18
585	19
586	13
587	21
588	12
589	18
590	15
591	13
592	27
593	10
594	10
595	13
596	17
597	16
598	15
599	13
600	14
601	11
602	27
603	10
604	24
605	18
606	11
607	16
608	21
609	10
610	12
611	11
612	10
613	33
614	36
615	17
616	19
617	10
618	15
619	10
620	15
621	20
622	15
623	11
624	13
625	18
626	10
627	10
628	15
629	22
630	13
631	20
632	12
633	23
634	15
635	16
636	17
637	10
638	26
639	10
640	11
641	25
642	20
643	11
644	11
645	28
646	10
647	12
648	19
649	12
650	18
651	21
652	14
653	10
654	10
655	11
656	16
657	15
658	15
659	10
660	16
661	20
662	23
663	23
664	27
665	15
666	13
667	23
668	27
669	23
670	15
671	23
672	26
673	16
674	28
675	17
676	14
677	21
678	10
679	14
680	13
681	10
682	25
683	17
684	12
685	11
686	19
687	10
688	14
689	10
690	23
691	13
692	13
693	11
694	10
695	14
696	20
697	17
698	11
699	13
700	19
701	24
702	10
703	17
704	11
705	12
706	16
707	19
708	17
709	13
710	15
711	16
712	18
713	17
714	28
715	17
716	17
717	12
718	14
719	18
720	24
721	22
722	12
723	11
724	27
725	10
726	27
727	18
728	16
729	10
730	14
731	11
732	11
733	17
734	12
735	12
736	14
737	12
738	14
739	18
740	14
741	31
742	11
743	14
744	24
745	10
746	19
747	10
748	15
749	10
750	14
751	16
752	23
753	10
754	11
755	15
756	25
757	10
758	12
759	21
760	18
761	23
762	15
763	11
764	14
765	21
766	12
767	14
768	16
769	19
770	12
771	23
772	28
773	15
774	21
775	13
776	20
777	13
778	11
779	25
780	17
781	15
782	22
783	16
784	10
785	14
786	10
787	22
788	17
789	10
790	21
791	15
792	23
793	11
794	33
795	13
796	23
797	10
798	13
799	13
800	15
801	14
802	11
803	17
804	12
805	11
806	18
807	12
808	15
809	28
810	14
811	35
812	11
813	12
814	13
815	20
816	14
817	12
818	30
819	18
820	16
821	20
822	10
823	15
824	11
825	11
826	10
827	13
828	24
829	10
830	11
831	17
832	11
833	23
834	12
835	11
836	22
837	13
838	17
839	14
840	22
841	10
842	14
843	11
844	24
845	11
846	15
847	17
848	26
849	20
850	19
851	11
852	14
853	11
854	22
855	23
856	10
857	20
858	28
859	15
860	10
861	20
862	14
863	22
864	22
865	16
866	14
867	19
868	13
869	15
870	18
871	13
872	12
873	14
874	20
875	24
876	18
877	12
878	18
879	17
880	22
881	16
882	16
883	12
884	19
885	17
886	20
887	12
888	23
889	21
890	24
891	10
892	11
893	10
894	17
895	23
896	10
897	18
898	10
899	14
900	15
901	15
902	11
903	16
904	20
905	13
906	19
907	39
908	14
909	12
910	12
911	13
912	20
913	13
914	17
915	23
916	19
917	18
918	13
919	25
920	14
921	10
922	15
923	20
924	10
925	17
926	17
927	10
928	14
929	13
930	10
931	19
932	26
933	13
934	10
935	13
936	13
937	12
938	11
939	10
940	14
941	13
942	13
943	14
944	10
945	22
946	14
947	14
948	14
949	13
950	12
951	10
952	25
953	19
954	15
955	15
956	13
957	21
958	20
959	18
960	11
961	25
962	10
963	11
964	21
965	15
966	12
967	16
968	13
969	11
970	13
971	19
972	11
973	17
974	17
975	21
976	15
977	13
978	16
979	19
980	11
981	11
982	23
983	11
984	11
985	13
986	10
987	14
988	15
989	10
990	17
991	16
992	13
993	25
994	10
995	14
996	11
997	25
998	10
999	14
1000	20
1001	14
1002	19
1003	10
1004	10
1005	10
1006	13
1007	10
1008	10
1009	15
1010	12
1011	17
1012	16
1013	13
1014	14
1015	18
1016	17
1017	19
1018	14
1019	15
1020	14
1021	13
1022	16
1023	24
1024	29
1025	10
1026	21
1027	16
1028	21
1029	21
1030	23
1031	14
1032	19
1033	20
1034	23
1035	26
1036	12
1037	20
1038	10
1039	17
1040	17
1041	10
1042	10
1043	12
1044	14
1045	10
1046	24
1047	17
1048	11
1049	14
1050	16
1051	18
1052	19
1053	15
1054	13
1055	21
1056	22
1057	16
1058	10
1059	17
1060	19
1061	19
1062	13
1063	22
1064	26
1065	18
1066	12
1067	16
1068	11
1069	14
1070	14
1071	14
1072	14
1073	13
1074	24
1075	21
1076	10
1077	27
1078	26
1079	14
1080	13
1081	20
1082	16
1083	14
1084	17
1085	14
1086	11
1087	12
1088	12
1089	12
1090	12
1091	10
1092	10
1093	15
1094	10
1095	15
1096	15
1097	15
1098	24
1099	11
1100	22
1101	20
1102	10
1103	11
1104	15
1105	14
1106	22
1107	10
1108	10
1109	17
1110	16
1111	27
1112	15
1113	16
1114	14
1115	17
1116	13
1117	13
1118	11
1119	16
1120	13
1121	10
1122	14
1123	10
1124	13
1125	14
1126	25
1127	16
1128	16
1129	15
1130	12
1131	26
1132	17
1133	10
1134	13
1135	11
1136	16
1137	13
1138	29
1139	11
1140	30
1141	13
1142	15
1143	23
1144	10
1145	19
1146	20
1147	15
1148	12
1149	18
1150	13
1151	20
1152	12
1153	16
1154	23
1155	16
1156	23
1157	21
1158	23
1159	12
1160	21
1161	10
1162	14
1163	13
1164	11
1165	14
1166	15
1167	24
1168	13
1169	31
1170	19
1171	19
1172	18
1173	10
1174	22
1175	18
1176	12
1177	10
1178	12
1179	14
1180	14
1181	21
1182	19
1183	18
1184	14
1185	10
1186	10
1187	21
1188	15
1189	28
1190	29
1191	16
1192	17
1193	13
1194	10
1195	16
1196	21
1197	12
1198	11
1199	10
1200	24
1201	19
1202	15
1203	15
1204	11
1205	13
1206	13
1207	17
1208	23
1209	22
1210	15
1211	15
1212	26
1213	13
1214	10
1215	14
1216	19
1217	21
1218	25
1219	12
1220	21
1221	15
1222	10
1223	10
1224	20
1225	10
1226	10
1227	11
1228	10
1229	17
1230	15
1231	20
1232	12
1233	22
1234	19
1235	16
1236	17
1237	19
1238	18
1239	13
1240	12
1241	18
1242	15
1243	10
1244	18
1245	21
1246	10
1247	14
1248	14
1249	11
1250	16
1251	10
1252	21
1253	10
1254	14
1255	24
1256	25
1257	18
1258	21
1259	16
1260	12
1261	10
1262	10
1263	16
1264	19
1265	12
1266	18
1267	16
1268	38
1269	19
1270	11
1271	17
1272	12
1273	13
1274	16
1275	14
1276	18
1277	16
1278	16
1279	19
1280	15
1281	20
1282	22
1283	10
1284	21
1285	11
1286	17
1287	19
1288	18
1289	14
1290	24
1291	11
1292	17
1293	17
1294	15
1295	12
1296	10
1297	14
1298	11
1299	27
1300	16
1301	24
1302	19
1303	14
1304	11
1305	16
1306	10
1307	15
1308	12
1309	15
1310	11
1311	23
1312	13
1313	13
1314	21
1315	16
1316	18
1317	22
1318	10
1319	16
1320	21
1321	17
1322	21
1323	15
1324	11
1325	22
1326	12
1327	15
1328	13
1329	11
1330	11
1331	12
1332	19
1333	20
1334	18
1335	12
1336	21
1337	14
1338	12
1339	12
1340	15
1341	16
1342	20
1343	11
1344	16
1345	10
1346	12
1347	17
1348	13
1349	10
1350	14
1351	12
1352	17
1353	11
1354	20
1355	11
1356	16
1357	10
1358	12
1359	23
1360	12
1361	19
1362	29
1363	10
1364	14
1365	12
1366	17
1367	20
1368	10
1369	10
1370	14
1371	12
1372	10
1373	19
1374	11
1375	29
1376	14
1377	19
1378	15
1379	10
1380	24
1381	27
1382	23
1383	13
1384	14
1385	11
1386	13
1387	13
1388	12
1389	10
1390	12
1391	17
1392	10
1393	16
1394	11
1395	20
1396	10
1397	20
1398	26
1399	10
1400	24
1401	13
1402	19
1403	10
1404	11
1405	13
1406	15
1407	12
1408	23
1409	12
1410	16
1411	18
1412	10
1413	24
1414	10
1415	20
1416	25
1417	25
1418	13
1419	14
1420	24
1421	15
1422	14
1423	10
1424	16
1425	18
1426	13
1427	19
1428	16
1429	10
1430	12
1431	10
1432	13
1433	13
1434	18
1435	14
1436	17
1437	10
1438	16
1439	34
1440	12
1441	12
1442	22
1443	18
1444	13
1445	21
1446	28
1447	14
1448	14
1449	18
1450	25
1451	15
1452	18
1453	14
1454	25
1455	24
1456	13
1457	13
1458	10
1459	20
1460	11
1461	14
1462	14
1463	35
1464	22
1465	13
1466	23
1467	10
1468	19
1469	19
1470	19
1471	23
1472	14
1473	10
1474	19
1475	20
1476	25
1477	21
1478	17
1479	16
1480	16
1481	16
1482	10
1483	17
1484	23
1485	17
1486	11
1487	25
1488	13
1489	15
1490	13
1491	10
1492	17
1493	21
1494	30
1495	20
1496	13
1497	12
1498	18
1499	20
1500	11
1501	10
1502	11
1503	16
1504	20
1505	12
1506	13
1507	13
1508	15
1509	15
1510	10
1511	12
1512	10
1513	12
1514	16
1515	20
1516	18
1517	14
1518	11
1519	15
1520	16
1521	21
1522	13
1523	19
1524	24
1525	16
1526	13
1527	15
1528	11
1529	10
1530	18
1531	16
1532	17
1533	10
1534	11
1535	15
1536	12
1537	11
1538	10
1539	10
1540	14
1541	11
1542	15
1543	15
1544	14
1545	19
1546	18
1547	22
1548	28
1549	19
1550	14
1551	13
1552	19
1553	12
1554	11
1555	19
1556	19
1557	17
1558	10
1559	19
1560	19
1561	11
1562	20
1563	17
1564	12
1565	12
1566	17
1567	10
1568	12
1569	15
1570	11
1571	10
1572	16
1573	12
1574	11
1575	11
1576	23
1577	16
1578	23
1579	10
1580	18
1581	13
1582	15
1583	16
1584	18
1585	17
1586	16
1587	16
1588	16
1589	10
1590	11
1591	21
1592	20
1593	11
1594	29
1595	23
1596	18
1597	13
1598	19
1599	23
1600	19
1601	18
1602	14
1603	12
1604	12
1605	16
1606	32
1607	12
1608	28
1609	12
1610	26
1611	14
1612	12
1613	17
1614	10
1615	11
1616	10
1617	11
1618	16
1619	27
1620	19
1621	18
1622	13
1623	15
1624	11
1625	10
1626	10
1627	18
1628	10
1629	15
1630	16
1631	14
1632	13
1633	10
1634	24
1635	13
1636	15
1637	21
1638	13
1639	15
1640	18
1641	21
1642	12
1643	11
1644	19
1645	17
1646	12
1647	15
1648	17
1649	14
1650	23
1651	10
1652	13
1653	13
1654	10
1655	15
1656	10
1657	10
1658	12
1659	17
1660	17
1661	13
1662	16
1663	12
1664	10
1665	19
1666	13
1667	17
1668	11
1669	17
1670	23
1671	14
1672	16
1673	14
1674	10
1675	15
1676	11
1677	17
1678	12
1679	18
1680	10
1681	22
1682	16
1683	14
1684	14
1685	12
1686	13
1687	21
1688	19
1689	13
1690	17
1691	12
1692	26
1693	16
1694	12
1695	16
1696	10
1697	12
1698	19
1699	15
1700	10
1701	10
1702	32
1703	12
1704	10
1705	14
1706	16
1707	13
1708	11
1709	18
1710	14
1711	33
1712	10
1713	17
1714	14
1715	17
1716	10
1717	15
1718	19
1719	10
1720	10
1721	14
1722	12
1723	14
1724	11
1725	24
1726	19
1727	12
1728	10
1729	16
1730	24
1731	12
1732	12
1733	27
1734	20
1735	16
1736	19
1737	21
1738	14
1739	12
1740	21
1741	11
1742	14
1743	17
1744	16
1745	16
1746	15
1747	12
1748	10
1749	10
1750	12
1751	19
1752	16
1753	17
1754	11
1755	16
1756	24
1757	18
1758	11
1759	22
1760	11
1761	22
1762	10
1763	18
1764	32
1765	12
1766	11
1767	15
1768	14
1769	19
1770	10
1771	13
1772	26
1773	13
1774	10
1775	12
1776	14
1777	13
1778	10
1779	24
1780	17
1781	12
1782	13
1783	15
1784	12
1785	16
1786	12
1787	11
1788	19
1789	15
1790	18
1791	27
1792	15
1793	10
1794	18
1795	18
1796	12
1797	13
1798	15
1799	10
1800	10
1801	24
1802	16
1803	10
1804	10
1805	15
1806	19
1807	21
1808	11
1809	13
1810	10
1811	12
1812	14
1813	22
1814	15
1815	11
1816	12
1817	13
1818	18
1819	11
1820	26
1821	11
1822	18
1823	17
1824	12
1825	14
1826	17
1827	16
1828	16
1829	10
1830	11
1831	18
1832	11
1833	11
1834	17
1835	16
1836	11
1837	13
1838	14
1839	16
1840	18
1841	12
1842	31
1843	12
1844	11
1845	10
1846	10
1847	16
1848	38
1849	12
1850	17
1851	14
1852	13
1853	18
1854	13
1855	24
1856	11
1857	18
1858	17
1859	10
1860	24
1861	20
1862	12
1863	14
1864	18
1865	10
1866	18
1867	16
1868	14
1869	17
1870	10
1871	10
1872	12
1873	14
1874	12
1875	12
1876	10
1877	15
1878	28
1879	17
1880	15
1881	14
1882	11
1883	19
1884	25
1885	12
1886	19
1887	20
1888	12
1889	19
1890	14
1891	13
1892	13
1893	12
1894	26
1895	15
1896	22
1897	14
1898	12
1899	12
1900	10
1901	10
1902	16
1903	10
1904	12
1905	17
1906	16
1907	17
1908	20
1909	11
1910	11
1911	16
1912	23
1913	11
1914	17
1915	12
1916	14
1917	15
1918	11
1919	15
1920	12
1921	12
1922	15
1923	10
1924	14
1925	10
1926	10
1927	11
1928	14
1929	14
1930	10
1931	11
1932	14
1933	10
1934	10
1935	10
1936	10
1937	14
1938	13
1939	14
1940	10
1941	18
1942	21
1943	23
1944	21
1945	15
1946	19
1947	10
1948	21
1949	11
1950	11
1951	20
1952	20
1953	14
1954	28
1955	11
1956	15
1957	13
1958	16
1959	12
1960	10
1961	10
1962	10
1963	24
1964	15
1965	15
1966	14
1967	17
1968	20
1969	17
1970	10
1971	14
1972	19
1973	13
1974	17
1975	18
1976	17
1977	26
1978	15
1979	13
1980	12
1981	28
1982	18
1983	14
1984	15
1985	22
1986	13
1987	23
1988	17
1989	16
1990	14
1991	17
1992	17
1993	25
1994	14
1995	15
1996	25
1997	15
1998	11
1999	10
2000	15
[truncated: 8,000 more rows]
