# Supplementary material for: Generalized method of moments for estimating parameters of stochastic reaction networks
Source: BMC Syst Biol. 2016 Oct 21;10:98. doi: 10.1186/s12918-016-0342-8 (PMC5073941; doi:10.1186/s12918-016-0342-8)
Supplement: Additional file 2 — Matlab code and data. This file contains the Matlab codes and samples which were used to produce the results. (GZ 9349 kb) [file 12918_2016_342_MOESM2_ESM.gz › Data/Exclusive Switch/samples/21/t001.csv]

trajectory	P1	P2
1	4	40
2	1	44
3	0	47
4	30	0
5	27	0
6	32	10
7	1	52
8	0	44
9	0	42
10	37	0
11	23	9
12	0	45
13	0	54
14	40	2
15	0	42
16	1	42
17	1	45
18	28	9
19	24	0
20	29	2
21	19	11
22	0	49
23	0	58
24	0	44
25	1	44
26	35	2
27	0	30
28	40	4
29	4	43
30	0	53
31	5	37
32	3	37
33	38	0
34	27	15
35	33	15
36	27	3
37	33	0
38	3	42
39	28	0
40	0	26
41	31	3
42	2	41
43	29	9
44	32	0
45	5	52
46	26	0
47	0	65
48	0	44
49	23	2
50	38	0
51	30	4
52	38	10
53	2	40
54	38	0
55	0	40
56	24	9
57	1	49
58	34	0
59	33	0
60	15	11
61	33	3
62	0	45
63	35	0
64	3	36
65	5	47
66	34	4
67	0	36
68	34	2
69	35	0
70	29	0
71	35	0
72	34	0
73	4	49
74	38	0
75	35	0
76	10	37
77	39	9
78	0	48
79	33	0
80	29	10
81	0	37
82	4	51
83	11	39
84	34	11
85	0	45
86	13	17
87	31	0
88	0	40
89	32	0
90	0	46
91	1	40
92	32	0
93	19	27
94	0	43
95	41	15
96	0	49
97	1	62
98	0	50
99	1	46
100	3	54
101	8	32
102	0	45
103	0	43
104	7	46
105	0	46
106	2	42
107	28	0
108	41	1
109	12	43
110	0	37
111	27	6
112	35	6
113	37	0
114	9	39
115	0	37
116	25	0
117	34	21
118	37	3
119	23	8
120	40	0
121	36	7
122	28	2
123	0	55
124	27	1
125	15	33
126	0	43
127	26	3
128	0	46
129	8	45
130	0	45
131	30	0
132	0	44
133	0	35
134	47	0
135	7	34
136	37	0
137	3	41
138	6	50
139	7	40
140	29	3
141	37	3
142	37	0
143	0	36
144	3	39
145	40	1
146	29	5
147	40	0
148	0	44
149	0	56
150	34	10
151	31	0
152	32	1
153	0	45
154	32	0
155	31	10
156	1	42
157	33	3
158	1	50
159	26	0
160	35	0
161	7	41
162	6	51
163	26	0
164	37	1
165	0	43
166	0	39
167	5	34
168	2	41
169	43	0
170	34	0
171	41	7
172	28	3
173	3	32
174	28	0
175	43	0
176	33	0
177	29	7
178	21	1
179	29	6
180	6	42
181	22	0
182	0	25
183	37	9
184	0	51
185	0	37
186	24	0
187	1	33
188	33	8
189	33	0
190	27	12
191	0	49
192	4	43
193	0	51
194	6	45
195	0	46
196	0	54
197	23	0
198	44	0
199	0	50
200	0	42
201	2	36
202	34	15
203	39	5
204	21	6
205	0	47
206	36	0
207	0	52
208	33	0
209	33	0
210	28	0
211	0	43
212	34	1
213	40	3
214	5	53
215	41	0
216	30	5
217	42	2
218	0	39
219	0	36
220	36	5
221	0	42
222	24	6
223	4	43
224	31	0
225	3	45
226	41	0
227	31	9
228	17	50
229	2	45
230	4	48
231	0	39
232	4	41
233	46	0
234	0	45
235	4	58
236	0	31
237	28	1
238	0	50
239	34	0
240	4	50
241	31	0
242	38	0
243	32	4
244	0	53
245	0	44
246	34	0
247	31	0
248	1	49
249	0	47
250	0	52
251	0	45
252	0	60
253	35	0
254	6	39
255	27	0
256	33	5
257	0	43
258	0	36
259	0	30
260	0	54
261	37	1
262	32	0
263	29	9
264	8	37
265	29	0
266	35	0
267	0	38
268	5	53
269	3	40
270	1	45
271	7	36
272	21	0
273	36	5
274	7	47
275	25	5
276	4	32
277	8	46
278	1	44
279	2	55
280	34	2
281	10	44
282	19	9
283	12	46
284	40	4
285	39	0
286	0	45
287	28	12
288	30	35
289	0	36
290	23	23
291	2	33
292	29	4
293	0	45
294	40	3
295	35	0
296	3	36
297	29	5
298	0	39
299	1	30
300	31	0
301	33	6
302	25	4
303	0	41
304	36	14
305	39	5
306	23	20
307	28	1
308	38	0
309	24	0
310	39	0
311	0	42
312	34	0
313	0	48
314	39	0
315	29	3
316	34	9
317	0	48
318	1	50
319	33	2
320	0	46
321	0	43
322	0	58
323	5	39
324	31	9
325	36	4
326	32	17
327	39	0
328	36	1
329	0	38
330	12	45
331	0	44
332	30	18
333	32	3
334	1	36
335	29	13
336	23	13
337	32	14
338	1	49
339	0	46
340	28	1
341	28	0
342	0	50
343	0	31
344	0	33
345	36	0
346	35	1
347	4	44
348	2	45
349	0	46
350	0	53
351	0	58
352	2	46
353	2	49
354	34	6
355	25	27
356	1	25
357	35	16
358	23	7
359	0	47
360	35	5
361	5	40
362	0	49
363	43	5
364	31	0
365	39	0
366	33	3
367	24	0
368	33	1
369	0	48
370	34	7
371	32	0
372	31	3
373	3	33
374	4	52
375	0	45
376	6	50
377	0	45
378	37	0
379	29	0
380	0	42
381	23	17
382	0	45
383	0	37
384	35	0
385	0	39
386	0	39
387	0	45
388	6	47
389	0	38
390	35	0
391	36	0
392	0	50
393	10	42
394	11	51
395	33	0
396	28	0
397	4	50
398	2	44
399	15	41
400	0	46
401	39	9
402	30	12
403	26	0
404	0	43
405	34	13
406	3	44
407	35	0
408	27	0
409	3	42
410	2	36
411	0	39
412	29	0
413	0	42
414	42	7
415	39	10
416	5	33
417	21	0
418	33	16
419	36	3
420	2	48
421	0	39
422	41	10
423	0	54
424	36	3
425	0	41
426	34	1
427	26	0
428	26	29
429	4	45
430	1	35
431	24	0
432	0	41
433	31	10
434	36	0
435	40	5
436	27	0
437	6	47
438	0	42
439	0	46
440	36	0
441	11	37
442	28	3
443	0	41
444	35	0
445	18	30
446	1	42
447	9	42
448	0	53
449	38	5
450	34	8
451	4	39
452	47	0
453	29	0
454	23	0
455	0	38
456	37	0
457	30	9
458	1	44
459	36	0
460	0	44
461	31	2
462	4	47
463	35	0
464	15	24
465	30	0
466	28	15
467	34	0
468	42	4
469	0	41
470	13	40
471	35	0
472	21	1
473	36	0
474	33	6
475	0	40
476	33	0
477	37	0
478	33	11
479	30	0
480	38	0
481	32	10
482	32	0
483	18	12
484	37	2
485	0	43
486	5	43
487	35	0
488	0	39
489	30	14
490	34	3
491	20	0
492	26	0
493	0	41
494	0	50
495	44	3
496	36	4
497	35	9
498	34	8
499	0	36
500	27	0
501	52	0
502	42	0
503	0	46
504	23	0
505	33	0
506	3	38
507	3	48
508	0	38
509	0	53
510	0	43
511	22	2
512	31	0
513	0	45
514	45	7
515	0	49
516	40	5
517	28	8
518	24	4
519	40	0
520	6	44
521	10	39
522	2	40
523	28	9
524	33	0
525	0	44
526	31	0
527	27	0
528	0	47
529	0	49
530	0	50
531	29	11
532	30	0
533	37	0
534	13	37
535	0	36
536	27	0
537	8	47
538	34	0
539	25	0
540	0	47
541	0	51
542	0	42
543	2	32
544	22	18
545	28	0
546	2	39
547	29	0
548	0	36
549	5	54
550	35	0
551	0	45
552	0	56
553	28	0
554	2	42
555	0	37
556	47	1
557	24	9
558	41	0
559	27	0
560	32	5
561	38	12
562	0	42
563	24	20
564	41	0
565	8	43
566	0	29
567	41	0
568	34	0
569	30	11
570	12	29
571	24	3
572	41	3
573	23	0
574	11	34
575	45	0
576	5	41
577	0	37
578	0	43
579	30	9
580	0	41
581	30	0
582	2	50
583	25	8
584	42	3
585	0	39
586	37	0
587	2	46
588	31	0
589	31	5
590	33	8
591	35	0
592	33	8
593	17	39
594	1	42
595	0	51
596	0	45
597	43	2
598	33	0
599	6	41
600	33	0
601	37	0
602	0	60
603	8	46
604	29	5
605	0	41
606	30	10
607	29	0
608	0	38
609	3	39
610	27	16
611	28	0
612	48	4
613	8	35
614	39	0
615	0	43
616	0	36
617	0	43
618	0	41
619	31	0
620	31	0
621	31	0
622	34	5
623	0	35
624	29	7
625	2	47
626	34	0
627	4	33
628	31	0
629	0	40
630	35	1
631	10	46
632	4	49
633	3	47
634	0	40
635	41	14
636	1	43
637	20	1
638	35	8
639	1	47
640	0	32
641	8	51
642	0	53
643	3	54
644	26	21
645	25	1
646	39	0
647	30	0
648	20	29
649	0	47
650	33	0
651	4	51
652	2	53
653	29	0
654	0	60
655	36	3
656	0	45
657	24	29
658	44	0
659	1	46
660	3	42
661	36	8
662	4	42
663	40	0
664	3	42
665	29	0
666	36	0
667	33	6
668	14	39
669	32	6
670	8	34
671	37	0
672	0	43
673	0	43
674	0	47
675	3	49
676	28	0
677	37	0
678	0	49
679	0	45
680	0	57
681	0	44
682	0	42
683	0	36
684	47	3
685	30	0
686	30	11
687	1	50
688	0	45
689	36	7
690	3	42
691	0	41
692	36	0
693	0	48
694	0	44
695	0	47
696	31	2
697	12	25
698	27	21
699	3	31
700	0	47
701	12	50
702	0	42
703	32	6
704	33	15
705	0	58
706	1	51
707	0	39
708	36	14
709	5	44
710	2	40
711	0	44
712	0	34
713	23	28
714	28	0
715	38	0
716	4	33
717	42	11
718	35	0
719	26	0
720	0	41
721	31	11
722	0	43
723	0	37
724	7	52
725	41	0
726	36	0
727	32	3
728	0	45
729	3	53
730	30	0
731	6	34
732	0	48
733	0	41
734	25	10
735	32	3
736	34	18
737	48	15
738	20	11
739	0	54
740	0	56
741	29	7
742	31	0
743	0	44
744	35	1
745	31	0
746	0	63
747	40	4
748	37	0
749	15	41
750	11	48
751	0	46
752	0	37
753	4	49
754	5	42
755	32	0
756	3	56
757	4	44
758	44	7
759	31	2
760	0	29
761	34	1
762	40	1
763	25	5
764	0	41
765	0	44
766	24	0
767	0	40
768	7	49
769	31	11
770	1	59
771	0	33
772	37	1
773	37	0
774	1	39
775	39	1
776	2	42
777	30	6
778	30	12
779	1	45
780	0	46
781	30	1
782	0	32
783	2	51
784	9	44
785	13	44
786	2	51
787	30	0
788	38	0
789	32	2
790	31	12
791	31	0
792	30	0
793	38	0
794	36	1
795	0	48
796	44	0
797	30	0
798	30	0
799	1	53
800	32	13
801	0	41
802	0	46
803	0	47
804	34	0
805	0	58
806	1	45
807	6	51
808	43	1
809	40	0
810	38	0
811	10	49
812	31	5
813	4	44
814	7	50
815	45	6
816	35	0
817	0	42
818	2	49
819	4	52
820	41	7
821	0	45
822	9	37
823	0	45
824	0	47
825	0	39
826	37	0
827	4	45
828	27	0
829	28	0
830	27	6
831	33	0
832	30	5
833	30	0
834	1	60
835	2	37
836	0	41
837	39	2
838	24	12
839	16	26
840	41	0
841	2	48
842	5	35
843	0	53
844	0	42
845	31	5
846	18	20
847	21	0
848	3	40
849	0	40
850	36	4
851	31	0
852	3	42
853	9	56
854	38	0
855	31	6
856	29	7
857	29	13
858	0	33
859	18	28
860	0	41
861	30	6
862	1	42
863	0	41
864	36	0
865	36	3
866	1	40
867	32	0
868	3	50
869	4	41
870	1	50
871	38	0
872	34	0
873	37	9
874	34	0
875	0	59
876	0	38
877	38	0
878	38	7
879	40	5
880	0	46
881	27	1
882	31	2
883	34	5
884	28	1
885	32	0
886	0	40
887	5	33
888	22	20
889	4	47
890	2	40
891	0	45
892	36	7
893	25	0
894	24	0
895	25	0
896	30	5
897	13	43
898	0	47
899	1	41
900	47	6
901	33	5
902	0	61
903	0	47
904	0	39
905	2	44
906	32	15
907	6	33
908	27	0
909	4	43
910	0	48
911	45	11
912	30	0
913	31	0
914	0	54
915	23	17
916	31	8
917	32	0
918	28	19
919	30	6
920	25	0
921	1	39
922	34	0
923	42	0
924	5	42
925	0	50
926	5	47
927	28	15
928	3	41
929	33	0
930	2	38
931	0	49
932	26	0
933	31	16
934	32	8
935	38	0
936	4	46
937	31	1
938	30	15
939	41	2
940	29	0
941	0	51
942	0	35
943	30	7
944	42	0
945	41	0
946	38	4
947	0	43
948	34	1
949	30	0
950	40	6
951	0	35
952	37	7
953	37	2
954	0	45
955	0	47
956	45	0
957	0	49
958	12	43
959	16	11
960	2	45
961	37	0
962	2	35
963	3	56
964	0	53
965	0	38
966	3	42
967	41	3
968	2	51
969	24	0
970	7	29
971	34	0
972	24	4
973	2	53
974	33	0
975	0	56
976	9	37
977	35	12
978	37	4
979	0	38
980	37	3
981	3	49
982	0	51
983	0	40
984	0	55
985	31	0
986	11	37
987	17	34
988	28	5
989	26	0
990	45	0
991	1	44
992	33	7
993	30	11
994	6	45
995	22	0
996	8	50
997	36	3
998	36	2
999	45	6
1000	29	0
1001	26	16
1002	0	53
1003	30	1
1004	0	39
1005	8	36
1006	4	49
1007	5	51
1008	39	0
1009	0	57
1010	32	1
1011	26	1
1012	32	0
1013	26	0
1014	0	44
1015	8	45
1016	0	40
1017	29	11
1018	0	40
1019	0	38
1020	27	6
1021	0	37
1022	0	56
1023	0	50
1024	31	0
1025	0	46
1026	11	46
1027	36	9
1028	2	55
1029	24	0
1030	1	34
1031	0	40
1032	0	56
1033	0	47
1034	0	53
1035	0	46
1036	35	0
1037	34	4
1038	0	30
1039	6	43
1040	31	7
1041	38	6
1042	3	28
1043	33	3
1044	32	0
1045	34	0
1046	1	55
1047	0	43
1048	31	0
1049	0	43
1050	24	9
1051	32	0
1052	25	20
1053	0	48
1054	37	2
1055	22	17
1056	45	1
1057	34	10
1058	6	42
1059	45	0
1060	23	7
1061	0	36
1062	1	33
1063	0	47
1064	9	35
1065	30	5
1066	34	7
1067	36	7
1068	32	0
1069	35	9
1070	2	34
1071	38	7
1072	0	42
1073	36	0
1074	28	0
1075	26	0
1076	37	0
1077	6	39
1078	4	43
1079	44	0
1080	36	0
1081	31	0
1082	23	21
1083	30	4
1084	39	1
1085	31	1
1086	30	1
1087	32	13
1088	0	60
1089	6	38
1090	37	0
1091	0	42
1092	36	0
1093	0	38
1094	25	0
1095	39	0
1096	36	0
1097	35	3
1098	0	48
1099	4	42
1100	22	10
1101	32	10
1102	28	6
1103	2	53
1104	0	44
1105	38	0
1106	31	2
1107	30	2
1108	9	47
1109	2	47
1110	36	0
1111	0	41
1112	0	39
1113	0	35
1114	29	10
1115	29	10
1116	41	0
1117	0	38
1118	33	16
1119	32	9
1120	30	0
1121	28	5
1122	26	24
1123	29	0
1124	0	43
1125	5	46
1126	1	44
1127	24	0
1128	11	56
1129	39	8
1130	1	46
1131	43	1
1132	7	48
1133	4	38
1134	38	0
1135	0	39
1136	26	15
1137	0	47
1138	25	7
1139	41	11
1140	21	21
1141	33	4
1142	29	0
1143	10	35
1144	0	50
1145	0	57
1146	46	0
1147	36	0
1148	43	0
1149	0	38
1150	0	43
1151	29	0
1152	0	36
1153	34	3
1154	0	45
1155	0	50
1156	46	3
1157	6	32
1158	38	0
1159	46	3
1160	0	53
1161	27	0
1162	1	36
1163	39	0
1164	33	0
1165	1	29
1166	33	0
1167	0	41
1168	4	38
1169	31	0
1170	30	1
1171	0	43
1172	40	4
1173	1	47
1174	0	39
1175	32	0
1176	0	42
1177	0	55
1178	39	0
1179	34	5
1180	22	3
1181	4	40
1182	34	3
1183	5	35
1184	37	22
1185	44	5
1186	36	0
1187	32	5
1188	34	0
1189	0	45
1190	0	48
1191	36	6
1192	4	45
1193	0	54
1194	4	44
1195	0	38
1196	2	44
1197	31	4
1198	35	0
1199	0	44
1200	28	11
1201	2	41
1202	38	0
1203	0	46
1204	0	53
1205	44	0
1206	40	0
1207	30	0
1208	37	0
1209	55	0
1210	38	10
1211	39	9
1212	37	6
1213	33	2
1214	5	34
1215	29	0
1216	29	6
1217	6	46
1218	0	45
1219	0	40
1220	29	0
1221	33	0
1222	36	22
1223	36	0
1224	38	13
1225	31	1
1226	42	0
1227	0	38
1228	5	36
1229	9	35
1230	6	38
1231	25	0
1232	0	49
1233	34	9
1234	22	14
1235	34	5
1236	43	0
1237	1	38
1238	35	13
1239	6	36
1240	14	40
1241	36	0
1242	0	41
1243	37	0
1244	38	0
1245	0	46
1246	16	31
1247	0	42
1248	0	40
1249	0	50
1250	1	36
1251	0	41
1252	13	34
1253	0	48
1254	31	0
1255	19	22
1256	0	41
1257	38	4
1258	38	15
1259	0	44
1260	33	0
1261	0	44
1262	36	0
1263	47	10
1264	23	8
1265	2	46
1266	34	1
1267	23	41
1268	0	41
1269	32	0
1270	0	36
1271	33	0
1272	0	46
1273	6	44
1274	0	45
1275	36	0
1276	0	43
1277	0	45
1278	41	0
1279	40	10
1280	30	3
1281	0	40
1282	0	49
1283	35	12
1284	31	0
1285	39	0
1286	0	39
1287	34	9
1288	1	45
1289	36	0
1290	2	41
1291	36	0
1292	27	0
1293	43	7
1294	34	2
1295	0	51
1296	39	0
1297	25	3
1298	33	5
1299	38	0
1300	0	45
1301	0	48
1302	5	43
1303	42	0
1304	9	38
1305	35	4
1306	5	45
1307	33	0
1308	30	0
1309	37	0
1310	31	8
1311	39	0
1312	30	0
1313	29	12
1314	41	0
1315	6	49
1316	0	47
1317	0	40
1318	39	0
1319	27	0
1320	0	35
1321	0	45
1322	33	2
1323	36	0
1324	33	3
1325	0	47
1326	0	43
1327	5	35
1328	0	43
1329	0	49
1330	32	0
1331	39	0
1332	10	62
1333	38	0
1334	35	0
1335	2	40
1336	31	2
1337	40	0
1338	0	54
1339	4	40
1340	39	4
1341	2	50
1342	0	32
1343	0	33
1344	0	49
1345	33	0
1346	41	4
1347	31	6
1348	31	0
1349	9	45
1350	13	24
1351	0	44
1352	24	2
1353	32	0
1354	0	48
1355	0	53
1356	44	19
1357	29	0
1358	35	6
1359	37	0
1360	32	8
1361	0	42
1362	0	47
1363	42	0
1364	0	31
1365	34	19
1366	46	2
1367	27	2
1368	44	1
1369	7	52
1370	38	0
1371	35	0
1372	45	6
1373	25	0
1374	0	35
1375	26	33
1376	5	54
1377	33	2
1378	0	52
1379	4	56
1380	30	0
1381	4	38
1382	30	6
1383	2	44
1384	28	4
1385	4	45
1386	0	47
1387	32	0
1388	0	36
1389	28	0
1390	0	36
1391	25	2
1392	28	0
1393	32	0
1394	12	34
1395	0	42
1396	27	3
1397	0	40
1398	33	0
1399	11	51
1400	30	0
1401	14	28
1402	0	57
1403	32	12
1404	5	42
1405	30	0
1406	32	0
1407	32	1
1408	29	0
1409	2	45
1410	18	21
1411	2	48
1412	0	48
1413	0	51
1414	0	40
1415	36	0
1416	8	39
1417	31	17
1418	0	47
1419	32	0
1420	38	2
1421	4	41
1422	10	24
1423	0	39
1424	26	0
1425	9	49
1426	28	5
1427	33	7
1428	25	11
1429	37	7
1430	6	42
1431	50	6
1432	31	0
1433	36	0
1434	0	36
1435	2	48
1436	4	43
1437	0	51
1438	25	3
1439	2	51
1440	3	55
1441	1	48
1442	29	0
1443	32	1
1444	32	0
1445	0	41
1446	41	9
1447	0	43
1448	33	0
1449	0	37
1450	26	12
1451	47	0
1452	37	0
1453	1	49
1454	8	41
1455	0	47
1456	10	41
1457	0	44
1458	0	38
1459	7	41
1460	5	37
1461	0	43
1462	0	39
1463	36	2
1464	9	49
1465	32	1
1466	35	0
1467	0	29
1468	0	40
1469	28	13
1470	5	36
1471	33	11
1472	0	51
1473	0	46
1474	0	52
1475	30	9
1476	32	14
1477	0	40
1478	6	48
1479	0	48
1480	33	0
1481	11	30
1482	5	39
1483	0	49
1484	0	35
1485	4	36
1486	30	3
1487	12	45
1488	37	0
1489	30	0
1490	34	0
1491	29	7
1492	32	5
1493	35	6
1494	43	0
1495	0	41
1496	24	2
1497	27	0
1498	30	3
1499	41	0
1500	37	11
1501	2	45
1502	0	47
1503	37	0
1504	3	37
1505	2	44
1506	0	40
1507	0	37
1508	0	42
1509	0	46
1510	0	34
1511	28	0
1512	0	54
1513	0	47
1514	0	48
1515	0	42
1516	42	0
1517	33	3
1518	26	0
1519	0	43
1520	31	10
1521	25	0
1522	0	43
1523	33	1
1524	30	0
1525	31	0
1526	34	0
1527	0	36
1528	0	38
1529	1	40
1530	33	0
1531	37	0
1532	29	0
1533	23	8
1534	37	13
1535	40	4
1536	41	0
1537	0	43
1538	33	7
1539	34	0
1540	0	45
1541	0	56
1542	5	39
1543	26	4
1544	32	8
1545	31	0
1546	0	45
1547	12	34
1548	28	0
1549	32	10
1550	0	34
1551	8	51
1552	0	40
1553	31	0
1554	33	0
1555	0	34
1556	38	0
1557	29	6
1558	0	50
1559	5	44
1560	0	47
1561	0	53
1562	8	45
1563	34	11
1564	21	24
1565	0	51
1566	35	0
1567	26	0
1568	28	7
1569	38	2
1570	0	43
1571	13	28
1572	0	44
1573	8	53
1574	37	0
1575	30	0
1576	0	45
1577	4	48
1578	30	0
1579	3	39
1580	1	48
1581	43	10
1582	2	46
1583	35	1
1584	29	4
1585	35	0
1586	42	7
1587	3	44
1588	4	47
1589	29	0
1590	0	34
1591	0	37
1592	2	50
1593	0	51
1594	33	0
1595	0	38
1596	6	43
1597	0	42
1598	33	0
1599	7	50
1600	4	46
1601	0	52
1602	37	0
1603	28	12
1604	3	54
1605	45	14
1606	1	46
1607	34	0
1608	0	41
1609	40	0
1610	0	35
1611	0	52
1612	9	40
1613	35	0
1614	1	43
1615	26	1
1616	35	0
1617	22	1
1618	39	10
1619	4	41
1620	26	1
1621	27	0
1622	0	37
1623	3	33
1624	42	0
1625	0	43
1626	2	43
1627	0	37
1628	0	60
1629	24	0
1630	6	60
1631	28	0
1632	0	57
1633	1	52
1634	8	48
1635	29	6
1636	5	43
1637	32	0
1638	28	9
1639	37	0
1640	3	40
1641	30	0
1642	32	20
1643	15	34
1644	0	25
1645	34	1
1646	5	47
1647	21	1
1648	9	34
1649	1	40
1650	0	41
1651	0	40
1652	0	39
1653	5	50
1654	36	9
1655	0	47
1656	4	54
1657	35	9
1658	1	38
1659	35	0
1660	13	31
1661	36	15
1662	0	42
1663	31	3
1664	0	36
1665	45	0
1666	0	39
1667	27	0
1668	31	5
1669	30	1
1670	1	42
1671	40	2
1672	0	31
1673	25	9
1674	2	36
1675	33	0
1676	38	0
1677	0	38
1678	35	9
1679	38	0
1680	2	45
1681	42	0
1682	0	37
1683	26	1
1684	6	36
1685	8	45
1686	38	2
1687	2	56
1688	45	0
1689	25	9
1690	34	3
1691	0	49
1692	0	35
1693	32	0
1694	0	50
1695	34	4
1696	8	46
1697	35	5
1698	34	4
1699	36	3
1700	0	50
1701	0	54
1702	0	50
1703	34	17
1704	14	32
1705	35	4
1706	0	31
1707	26	1
1708	0	46
1709	32	8
1710	24	7
1711	8	35
1712	3	44
1713	32	9
1714	19	30
1715	44	0
1716	10	39
1717	2	43
1718	21	8
1719	7	50
1720	37	12
1721	31	0
1722	0	52
1723	40	0
1724	3	54
1725	4	45
1726	0	39
1727	0	30
1728	26	12
1729	34	5
1730	35	0
1731	2	46
1732	32	12
1733	1	50
1734	0	58
1735	3	47
1736	51	2
1737	5	33
1738	28	1
1739	39	2
1740	43	8
1741	12	38
1742	0	60
1743	0	39
1744	0	43
1745	0	36
1746	5	36
1747	5	53
1748	0	42
1749	30	6
1750	31	0
1751	0	35
1752	37	0
1753	19	34
1754	6	52
1755	49	0
1756	30	3
1757	20	1
1758	28	0
1759	33	3
1760	36	0
1761	0	44
1762	25	0
1763	0	45
1764	31	6
1765	26	3
1766	0	48
1767	0	50
1768	5	47
1769	0	40
1770	25	9
1771	4	51
1772	32	0
1773	34	0
1774	37	4
1775	22	0
1776	1	47
1777	20	0
1778	45	0
1779	29	3
1780	32	2
1781	2	42
1782	8	34
1783	34	0
1784	3	37
1785	32	0
1786	31	0
1787	42	1
1788	29	11
1789	0	62
1790	0	58
1791	2	38
1792	0	43
1793	25	5
1794	0	36
1795	1	43
1796	0	49
1797	28	2
1798	0	63
1799	38	10
1800	38	11
1801	36	6
1802	32	9
1803	0	54
1804	24	10
1805	37	9
1806	0	48
1807	2	48
1808	5	42
1809	27	13
1810	0	55
1811	0	51
1812	28	0
1813	0	35
1814	40	0
1815	0	41
1816	0	35
1817	36	1
1818	37	0
1819	32	4
1820	4	45
1821	0	55
1822	23	0
1823	28	9
1824	28	0
1825	29	0
1826	0	50
1827	31	0
1828	0	47
1829	32	12
1830	0	32
1831	36	0
1832	0	47
1833	35	0
1834	4	46
1835	25	12
1836	0	37
1837	8	42
1838	33	0
1839	3	46
1840	38	1
1841	0	46
1842	32	0
1843	1	47
1844	32	3
1845	24	3
1846	26	3
1847	1	57
1848	6	38
1849	1	46
1850	23	0
1851	33	2
1852	0	42
1853	27	0
1854	32	7
1855	23	0
1856	6	47
1857	27	0
1858	35	0
1859	28	2
1860	35	0
1861	38	0
1862	33	6
1863	28	9
1864	25	17
1865	5	41
1866	0	49
1867	47	2
1868	43	0
1869	35	0
1870	38	11
1871	0	36
1872	0	34
1873	0	49
1874	35	0
1875	2	43
1876	0	40
1877	33	0
1878	29	18
1879	34	21
1880	31	1
1881	0	53
1882	40	3
1883	35	0
1884	7	39
1885	36	0
1886	27	5
1887	10	42
1888	0	52
1889	26	2
1890	3	43
1891	37	2
1892	28	0
1893	40	0
1894	27	0
1895	9	54
1896	18	6
1897	27	0
1898	1	46
1899	33	0
1900	30	0
1901	0	36
1902	0	46
1903	36	1
1904	0	50
1905	32	5
1906	0	49
1907	0	40
1908	36	2
1909	38	5
1910	13	46
1911	37	7
1912	4	43
1913	33	6
1914	36	7
1915	0	45
1916	0	34
1917	33	0
1918	35	1
1919	0	43
1920	30	0
1921	30	20
1922	34	0
1923	32	16
1924	34	0
1925	32	0
1926	24	0
1927	0	41
1928	38	0
1929	35	0
1930	36	0
1931	8	46
1932	0	51
1933	0	33
1934	37	0
1935	28	0
1936	7	44
1937	30	4
1938	37	7
1939	43	0
1940	34	2
1941	35	0
1942	41	0
1943	29	7
1944	7	41
1945	37	3
1946	0	42
1947	0	50
1948	0	54
1949	4	43
1950	0	55
1951	33	6
1952	32	1
1953	0	45
1954	35	1
1955	7	37
1956	35	0
1957	13	41
1958	0	45
1959	45	0
1960	29	14
1961	0	42
1962	0	33
1963	33	2
1964	32	14
1965	32	2
1966	5	43
1967	26	15
1968	24	4
1969	0	50
1970	24	0
1971	1	40
1972	41	0
1973	36	0
1974	32	4
1975	0	40
1976	30	0
1977	0	50
1978	3	48
1979	4	42
1980	1	49
1981	37	0
1982	0	46
1983	34	0
1984	28	6
1985	30	0
1986	25	11
1987	1	37
1988	0	50
1989	29	9
1990	36	0
1991	1	45
1992	4	41
1993	0	45
1994	38	5
1995	34	0
1996	21	9
1997	0	53
1998	27	7
1999	30	0
[truncated: 8,001 more rows]
