# Supplementary material for: Generalized method of moments for estimating parameters of stochastic reaction networks
Source: BMC Syst Biol. 2016 Oct 21;10:98. doi: 10.1186/s12918-016-0342-8 (PMC5073941; doi:10.1186/s12918-016-0342-8)
Supplement: Additional file 2 — Matlab code and data. This file contains the Matlab codes and samples which were used to produce the results. (GZ 9349 kb) [file 12918_2016_342_MOESM2_ESM.gz › Data/Exclusive Switch/samples/24/t003.csv]

trajectory	P1	P2
1	6	105
2	2	108
3	91	3
4	2	115
5	81	0
6	0	109
7	88	1
8	0	111
9	76	0
10	2	102
11	73	3
12	74	0
13	7	106
14	6	100
15	90	0
16	62	7
17	23	92
18	88	0
19	0	122
20	30	46
21	1	79
22	90	7
23	40	68
24	0	110
25	0	104
26	2	97
27	75	0
28	75	6
29	1	110
30	101	0
31	1	100
32	2	96
33	6	113
34	0	117
35	2	115
36	0	90
37	79	6
38	81	5
39	76	2
40	87	2
41	0	116
42	82	0
43	0	116
44	2	101
45	93	0
46	76	1
47	3	108
48	74	0
49	0	118
50	72	0
51	88	3
52	0	95
53	0	111
54	87	0
55	64	9
56	0	99
57	49	55
58	76	0
59	82	3
60	57	4
61	80	0
62	2	121
63	0	111
64	101	0
65	76	0
66	72	0
67	2	98
68	78	2
69	6	130
70	80	5
71	87	3
72	89	0
73	4	100
74	100	7
75	94	0
76	79	0
77	75	0
78	72	4
79	0	102
80	94	0
81	76	0
82	74	0
83	63	8
84	89	0
85	81	2
86	7	96
87	3	101
88	0	105
89	2	110
90	2	96
91	84	0
92	0	85
93	75	1
94	82	0
95	3	99
96	87	6
97	83	3
98	81	1
99	84	3
100	0	99
101	0	122
102	8	117
103	0	87
104	3	103
105	68	5
106	68	2
107	88	2
108	1	96
109	0	115
110	78	3
111	0	98
112	4	113
113	78	0
114	0	113
115	4	131
116	14	96
117	69	0
118	68	2
119	76	0
120	86	2
121	0	100
122	73	2
123	2	117
124	86	8
125	85	0
126	82	3
127	58	14
128	78	2
129	9	98
130	77	1
131	82	8
132	78	0
133	73	0
134	74	0
135	81	0
136	78	5
137	80	0
138	73	0
139	0	108
140	1	85
141	11	122
142	68	7
143	87	4
144	67	2
145	74	0
146	67	7
147	81	1
148	76	0
149	1	100
150	73	2
151	60	2
152	79	6
153	7	113
154	68	4
155	74	5
156	0	116
157	0	110
158	64	1
159	93	0
160	2	99
161	90	0
162	1	100
163	81	8
164	83	2
165	75	0
166	0	102
167	3	100
168	0	85
169	52	32
170	1	100
171	80	0
172	36	59
173	98	1
174	7	117
175	0	111
176	0	100
177	0	107
178	0	96
179	74	12
180	78	0
181	80	0
182	1	98
183	72	9
184	0	99
185	62	34
186	106	4
187	0	109
188	86	1
189	71	5
190	54	43
191	68	0
192	67	2
193	79	1
194	62	31
195	64	12
196	70	0
197	70	2
198	0	105
199	80	1
200	78	6
201	0	86
202	3	100
203	50	25
204	81	0
205	4	116
206	7	108
207	79	8
208	0	110
209	0	141
210	2	100
211	79	0
212	78	1
213	2	118
214	81	7
215	71	7
216	1	103
217	0	109
218	86	0
219	2	123
220	75	2
221	0	113
222	77	1
223	72	5
224	73	0
225	70	4
226	71	0
227	68	0
228	82	4
229	83	8
230	1	99
231	0	103
232	0	100
233	76	4
234	85	1
235	1	102
236	93	8
237	5	106
238	0	91
239	0	107
240	77	2
241	83	0
242	73	6
243	86	0
244	0	107
245	70	4
246	72	1
247	79	0
248	68	12
249	2	105
250	0	100
251	87	0
252	78	0
253	1	116
254	77	5
255	0	83
256	9	96
257	62	0
258	4	102
259	73	2
260	81	2
261	82	0
262	0	95
263	0	120
264	102	2
265	89	3
266	77	0
267	82	0
268	4	91
269	99	7
270	71	2
271	0	115
272	84	0
273	0	108
274	99	2
275	0	93
276	3	102
277	0	94
278	0	102
279	84	0
280	73	2
281	0	106
282	0	124
283	73	2
284	87	0
285	1	122
286	92	0
287	64	0
288	86	2
289	72	1
290	3	93
291	2	92
292	3	107
293	51	23
294	0	104
295	62	21
296	0	121
297	6	91
298	6	91
299	87	0
300	84	5
301	79	0
302	70	1
303	59	0
304	0	103
305	72	0
306	85	1
307	77	0
308	0	90
309	72	0
310	2	93
311	78	6
312	69	0
313	82	3
314	1	99
315	95	0
316	0	101
317	93	1
318	79	5
319	81	2
320	0	97
321	0	97
322	0	104
323	0	110
324	0	103
325	72	5
326	89	2
327	79	6
328	0	97
329	90	2
330	77	0
331	1	102
332	36	60
333	78	3
334	66	0
335	79	2
336	3	119
337	43	46
338	3	103
339	79	3
340	2	115
341	66	0
342	78	0
343	0	112
344	0	95
345	0	87
346	20	85
347	3	90
348	79	3
349	0	90
350	74	3
351	0	99
352	0	93
353	1	114
354	25	77
355	66	13
356	0	107
357	1	118
358	74	5
359	0	110
360	0	122
361	0	136
362	1	112
363	4	93
364	66	10
365	1	115
366	69	0
367	0	117
368	0	83
369	79	0
370	68	30
371	67	6
372	67	0
373	0	107
374	98	8
375	0	107
376	8	90
377	71	17
378	84	2
379	3	119
380	90	2
381	43	48
382	0	120
383	88	0
384	1	102
385	69	0
386	85	2
387	5	110
388	74	0
389	63	3
390	2	116
391	4	96
392	0	103
393	66	10
394	0	97
395	82	0
396	70	0
397	77	0
398	1	114
399	4	126
400	96	0
401	74	0
402	1	124
403	52	13
404	83	6
405	1	127
406	74	0
407	78	9
408	69	3
409	2	119
410	96	7
411	75	3
412	74	0
413	52	39
414	1	113
415	0	124
416	3	122
417	57	8
418	77	1
419	83	0
420	0	98
421	86	1
422	81	11
423	0	110
424	84	3
425	4	124
426	1	108
427	75	2
428	0	102
429	6	104
430	7	102
431	6	109
432	64	1
433	8	101
434	9	105
435	2	91
436	0	112
437	3	99
438	83	4
439	6	95
440	73	7
441	2	113
442	1	102
443	87	2
444	0	103
445	83	0
446	81	6
447	69	2
448	0	97
449	1	108
450	0	90
451	86	0
452	74	0
453	0	112
454	91	3
455	71	7
456	76	0
457	82	6
458	95	5
459	0	109
460	2	98
461	0	98
462	66	1
463	63	4
464	95	0
465	85	0
466	78	0
467	19	95
468	89	0
469	83	1
470	81	2
471	0	108
472	88	3
473	2	117
474	2	98
475	6	105
476	4	108
477	66	0
478	79	0
479	98	2
480	4	120
481	78	2
482	5	98
483	0	108
484	65	0
485	72	7
486	47	48
487	71	1
488	91	0
489	19	85
490	7	96
491	80	4
492	6	103
493	79	5
494	0	93
495	66	29
496	2	126
497	74	2
498	90	1
499	0	105
500	0	115
501	4	115
502	1	102
503	0	99
504	0	106
505	83	6
506	0	107
507	9	108
508	1	93
509	86	2
510	76	2
511	86	9
512	3	105
513	0	112
514	98	8
515	69	3
516	90	10
517	1	101
518	74	0
519	7	98
520	0	123
521	82	1
522	88	5
523	0	85
524	75	1
525	2	116
526	0	117
527	0	87
528	79	0
529	79	0
530	6	99
531	8	95
532	73	2
533	71	6
534	0	111
535	0	100
536	75	7
537	73	0
538	87	2
539	62	6
540	93	10
541	2	102
542	3	111
543	0	102
544	0	102
545	82	0
546	0	108
547	46	58
548	5	101
549	87	0
550	68	5
551	65	3
552	0	115
553	75	6
554	7	100
555	0	112
556	67	1
557	3	109
558	64	5
559	81	2
560	2	111
561	12	112
562	0	107
563	80	0
564	2	108
565	79	1
566	0	119
567	1	114
568	0	117
569	94	0
570	65	2
571	1	117
572	2	108
573	63	37
574	7	124
575	10	106
576	22	81
577	0	117
578	62	0
579	63	5
580	0	100
581	0	127
582	90	3
583	0	99
584	0	101
585	69	10
586	3	127
587	82	0
588	1	95
589	1	126
590	1	99
591	88	2
592	4	116
593	74	6
594	90	1
595	77	0
596	0	124
597	7	89
598	72	0
599	0	109
600	0	110
601	0	90
602	62	0
603	0	115
604	0	103
605	4	117
606	0	116
607	87	0
608	107	0
609	82	2
610	88	0
611	76	6
612	75	2
613	0	110
614	83	4
615	19	102
616	6	123
617	75	5
618	75	0
619	79	2
620	0	115
621	74	9
622	4	89
623	0	96
624	3	99
625	0	110
626	3	98
627	0	96
628	82	5
629	7	106
630	23	99
631	71	0
632	76	0
633	0	117
634	88	6
635	69	1
636	3	101
637	88	3
638	0	107
639	12	75
640	80	5
641	84	2
642	0	89
643	84	1
644	14	95
645	0	115
646	82	2
647	1	110
648	86	3
649	94	0
650	1	111
651	27	72
652	79	0
653	0	87
654	0	104
655	1	110
656	4	93
657	60	4
658	81	0
659	75	0
660	0	112
661	78	8
662	75	1
663	0	112
664	73	0
665	3	104
666	70	1
667	75	3
668	3	109
669	85	0
670	0	100
671	72	4
672	1	112
673	97	0
674	2	107
675	82	0
676	81	8
677	72	0
678	85	1
679	87	2
680	0	105
681	2	98
682	0	115
683	0	99
684	90	0
685	89	5
686	76	0
687	4	93
688	2	90
689	83	2
690	83	5
691	71	6
692	80	0
693	60	24
694	2	90
695	1	120
696	3	85
697	78	3
698	94	4
699	59	44
700	0	105
701	86	0
702	0	92
703	85	4
704	78	5
705	0	101
706	70	3
707	7	116
708	0	98
709	60	24
710	74	3
711	8	88
712	1	110
713	69	36
714	83	1
715	89	3
716	0	119
717	76	2
718	82	1
719	3	114
720	89	0
721	77	0
722	82	7
723	4	94
724	85	1
725	0	104
726	80	7
727	3	113
728	0	127
729	75	0
730	77	4
731	69	0
732	70	2
733	1	101
734	74	3
735	85	2
736	0	116
737	73	3
738	0	114
739	90	0
740	0	112
741	66	1
742	85	7
743	0	108
744	1	103
745	89	0
746	83	6
747	80	1
748	72	0
749	77	6
750	81	5
751	1	109
752	0	103
753	76	0
754	0	107
755	78	6
756	82	0
757	81	3
758	0	94
759	7	118
760	0	115
761	0	117
762	0	101
763	96	0
764	91	3
765	2	117
766	84	11
767	66	0
768	73	14
769	1	108
770	8	108
771	3	126
772	70	4
773	76	0
774	83	3
775	21	88
776	0	95
777	96	3
778	0	110
779	3	98
780	78	2
781	4	107
782	3	121
783	93	2
784	2	109
785	0	115
786	93	0
787	74	0
788	76	1
789	87	7
790	69	1
791	97	0
792	74	0
793	0	94
794	0	109
795	79	2
796	81	0
797	74	15
798	66	2
799	70	8
800	68	0
801	77	0
802	88	0
803	0	105
804	6	130
805	81	0
806	1	120
807	79	4
808	62	3
809	73	0
810	87	0
811	86	0
812	7	102
813	85	0
814	85	0
815	90	3
816	91	16
817	81	8
818	1	114
819	74	14
820	0	115
821	1	109
822	2	124
823	1	115
824	77	0
825	2	106
826	92	1
827	0	105
828	62	27
829	2	117
830	87	11
831	0	110
832	70	0
833	77	0
834	2	115
835	70	7
836	81	6
837	75	0
838	95	4
839	77	10
840	0	98
841	73	0
842	58	1
843	79	5
844	76	7
845	80	5
846	73	0
847	2	91
848	79	1
849	4	103
850	0	103
851	63	3
852	78	0
853	1	100
854	5	115
855	74	0
856	6	86
857	75	1
858	91	0
859	89	3
860	0	111
861	0	95
862	5	94
863	88	0
864	1	106
865	94	9
866	5	112
867	0	102
868	1	100
869	70	8
870	3	92
871	2	97
872	65	0
873	67	0
874	83	0
875	72	0
876	72	1
877	0	103
878	93	0
879	70	1
880	95	3
881	77	4
882	77	2
883	28	91
884	0	107
885	3	112
886	80	0
887	73	2
888	72	0
889	94	10
890	71	0
891	78	4
892	73	11
893	5	92
894	1	126
895	1	108
896	1	134
897	0	91
898	1	112
899	1	110
900	92	0
901	91	6
902	34	65
903	67	9
904	0	119
905	83	8
906	88	5
907	0	124
908	83	3
909	105	8
910	71	29
911	74	3
912	82	2
913	0	87
914	3	110
915	72	0
916	74	0
917	0	100
918	0	108
919	3	87
920	83	0
921	2	99
922	9	94
923	87	1
924	81	1
925	0	105
926	0	98
927	52	47
928	3	108
929	0	87
930	81	7
931	0	86
932	90	0
933	81	5
934	0	112
935	78	6
936	74	16
937	88	2
938	88	2
939	86	0
940	73	1
941	78	1
942	0	100
943	81	0
944	3	108
945	87	1
946	1	99
947	7	97
948	1	106
949	0	119
950	0	89
951	9	84
952	76	0
953	80	0
954	66	0
955	1	125
956	6	106
957	82	0
958	0	106
959	63	0
960	87	2
961	85	0
962	68	0
963	84	0
964	3	113
965	79	1
966	0	106
967	41	58
968	92	3
969	1	86
970	91	1
971	2	102
972	77	0
973	77	0
974	0	103
975	78	3
976	4	99
977	0	104
978	79	1
979	83	3
980	2	91
981	0	103
982	4	100
983	77	0
984	75	0
985	101	2
986	86	0
987	33	71
988	81	0
989	1	86
990	71	0
991	0	108
992	79	5
993	1	116
994	83	4
995	75	0
996	88	3
997	0	100
998	0	111
999	85	7
1000	81	0
1001	80	0
1002	83	0
1003	70	2
1004	0	121
1005	0	110
1006	5	105
1007	79	9
1008	95	0
1009	81	12
1010	8	80
1011	27	63
1012	87	4
1013	3	90
1014	63	0
1015	79	6
1016	75	1
1017	0	105
1018	81	2
1019	0	96
1020	84	7
1021	0	114
1022	90	1
1023	3	101
1024	78	7
1025	0	87
1026	66	3
1027	67	0
1028	83	2
1029	36	40
1030	0	108
1031	94	7
1032	72	0
1033	63	0
1034	0	94
1035	1	107
1036	101	4
1037	93	3
1038	71	0
1039	80	0
1040	91	0
1041	22	102
1042	0	80
1043	2	102
1044	0	105
1045	69	3
1046	63	3
1047	3	109
1048	71	2
1049	7	110
1050	3	96
1051	91	6
1052	79	5
1053	2	105
1054	76	4
1055	77	0
1056	5	105
1057	82	0
1058	92	5
1059	1	120
1060	86	0
1061	0	100
1062	72	0
1063	72	5
1064	20	85
1065	0	99
1066	0	99
1067	18	88
1068	87	0
1069	89	1
1070	72	8
1071	82	0
1072	32	71
1073	67	42
1074	78	2
1075	7	102
1076	82	0
1077	69	0
1078	81	0
1079	83	2
1080	0	101
1081	0	96
1082	1	105
1083	0	106
1084	1	115
1085	1	112
1086	86	12
1087	79	3
1088	0	92
1089	76	2
1090	69	7
1091	91	2
1092	0	99
1093	0	118
1094	83	0
1095	76	2
1096	81	8
1097	1	116
1098	13	88
1099	87	0
1100	4	103
1101	77	2
1102	77	7
1103	87	0
1104	95	5
1105	77	0
1106	2	111
1107	0	104
1108	92	0
1109	72	3
1110	70	0
1111	3	103
1112	75	7
1113	0	111
1114	77	0
1115	67	2
1116	0	111
1117	1	95
1118	80	0
1119	83	5
1120	71	4
1121	0	115
1122	73	10
1123	86	2
1124	77	16
1125	1	107
1126	63	0
1127	78	0
1128	75	7
1129	0	106
1130	58	0
1131	74	1
1132	0	104
1133	80	9
1134	78	0
1135	0	105
1136	74	5
1137	87	3
1138	2	97
1139	77	0
1140	91	0
1141	98	0
1142	78	4
1143	4	122
1144	0	119
1145	73	2
1146	0	112
1147	86	0
1148	89	0
1149	0	108
1150	84	5
1151	0	89
1152	69	1
1153	71	7
1154	3	116
1155	0	105
1156	77	6
1157	66	0
1158	1	108
1159	80	5
1160	80	10
1161	0	99
1162	72	2
1163	75	0
1164	3	94
1165	78	0
1166	2	108
1167	84	1
1168	5	109
1169	86	5
1170	84	3
1171	4	94
1172	76	2
1173	86	11
1174	2	88
1175	64	1
1176	0	119
1177	80	0
1178	0	122
1179	0	92
1180	2	98
1181	1	120
1182	0	100
1183	4	110
1184	71	1
1185	68	2
1186	3	104
1187	88	4
1188	9	108
1189	81	2
1190	2	88
1191	88	0
1192	63	1
1193	70	0
1194	6	94
1195	0	89
1196	0	97
1197	0	111
1198	0	113
1199	85	1
1200	76	0
1201	76	0
1202	88	0
1203	78	1
1204	2	95
1205	20	100
1206	76	8
1207	0	106
1208	0	100
1209	73	2
1210	0	112
1211	3	117
1212	11	92
1213	81	2
1214	70	0
1215	0	109
1216	78	4
1217	51	46
1218	0	115
1219	95	1
1220	60	0
1221	79	1
1222	0	96
1223	12	86
1224	62	0
1225	2	115
1226	0	94
1227	5	116
1228	75	1
1229	73	0
1230	5	83
1231	91	0
1232	83	1
1233	92	3
1234	7	105
1235	61	8
1236	80	4
1237	3	91
1238	4	98
1239	53	40
1240	76	3
1241	0	86
1242	106	5
1243	86	0
1244	56	0
1245	2	111
1246	91	0
1247	30	62
1248	0	107
1249	65	28
1250	3	109
1251	0	127
1252	80	1
1253	3	103
1254	0	117
1255	51	41
1256	3	117
1257	0	87
1258	4	96
1259	4	107
1260	74	12
1261	89	0
1262	84	0
1263	81	1
1264	72	8
1265	87	0
1266	79	7
1267	73	10
1268	2	96
1269	88	0
1270	63	5
1271	79	0
1272	3	99
1273	88	2
1274	3	121
1275	83	1
1276	0	109
1277	0	106
1278	0	100
1279	83	1
1280	74	0
1281	77	1
1282	60	0
1283	89	0
1284	0	115
1285	0	90
1286	79	2
1287	69	2
1288	0	112
1289	41	34
1290	1	112
1291	69	1
1292	0	107
1293	73	1
1294	7	106
1295	82	3
1296	77	1
1297	12	112
1298	93	0
1299	85	3
1300	77	2
1301	0	91
1302	10	109
1303	80	0
1304	0	109
1305	86	1
1306	2	101
1307	60	8
1308	73	2
1309	1	110
1310	1	96
1311	1	90
1312	1	109
1313	85	2
1314	1	120
1315	79	3
1316	92	4
1317	1	104
1318	2	115
1319	0	111
1320	87	3
1321	88	0
1322	1	91
1323	80	0
1324	73	3
1325	69	0
1326	77	1
1327	1	104
1328	83	2
1329	66	0
1330	81	1
1331	70	1
1332	63	5
1333	72	2
1334	72	2
1335	2	107
1336	81	5
1337	80	0
1338	80	2
1339	62	5
1340	10	112
1341	65	1
1342	0	100
1343	88	4
1344	0	102
1345	87	1
1346	0	108
1347	74	6
1348	70	16
1349	71	0
1350	0	101
1351	0	105
1352	62	19
1353	4	105
1354	77	4
1355	4	90
1356	1	109
1357	81	4
1358	94	16
1359	73	11
1360	0	96
1361	2	122
1362	0	116
1363	0	111
1364	80	1
1365	66	0
1366	69	3
1367	3	107
1368	75	3
1369	0	102
1370	78	0
1371	66	11
1372	0	94
1373	0	117
1374	3	118
1375	86	19
1376	1	89
1377	83	3
1378	73	11
1379	82	11
1380	74	0
1381	0	87
1382	2	109
1383	5	92
1384	6	100
1385	0	106
1386	4	112
1387	85	6
1388	78	0
1389	1	108
1390	1	99
1391	0	94
1392	1	98
1393	64	5
1394	1	105
1395	91	5
1396	0	111
1397	74	9
1398	80	9
1399	0	93
1400	0	108
1401	92	0
1402	71	0
1403	93	4
1404	66	0
1405	0	88
1406	74	0
1407	82	1
1408	0	94
1409	61	8
1410	80	0
1411	0	89
1412	74	1
1413	2	116
1414	89	0
1415	0	97
1416	65	4
1417	2	105
1418	1	117
1419	90	0
1420	83	1
1421	4	102
1422	66	8
1423	88	2
1424	0	118
1425	68	0
1426	2	119
1427	71	0
1428	1	103
1429	86	5
1430	63	13
1431	45	46
1432	0	112
1433	78	2
1434	83	0
1435	1	82
1436	2	100
1437	83	0
1438	1	106
1439	81	9
1440	77	3
1441	3	102
1442	69	8
1443	6	107
1444	2	105
1445	74	5
1446	84	0
1447	77	3
1448	88	0
1449	74	0
1450	84	0
1451	56	55
1452	0	125
1453	83	3
1454	74	13
1455	2	106
1456	71	0
1457	1	113
1458	26	64
1459	81	0
1460	40	60
1461	1	103
1462	81	0
1463	82	2
1464	80	0
1465	6	103
1466	75	7
1467	1	102
1468	82	7
1469	0	91
1470	92	3
1471	0	86
1472	80	8
1473	71	5
1474	0	111
1475	5	101
1476	3	113
1477	89	1
1478	0	111
1479	78	6
1480	87	5
1481	0	90
1482	70	0
1483	78	3
1484	69	1
1485	68	24
1486	76	2
1487	68	0
1488	95	1
1489	0	107
1490	94	0
1491	72	0
1492	78	4
1493	0	104
1494	75	4
1495	79	7
1496	34	56
1497	1	116
1498	3	110
1499	77	6
1500	57	35
1501	78	0
1502	4	117
1503	77	0
1504	88	1
1505	80	4
1506	4	113
1507	94	0
1508	98	0
1509	80	0
1510	63	21
1511	2	126
1512	77	0
1513	67	0
1514	0	123
1515	82	3
1516	78	5
1517	93	1
1518	0	101
1519	62	10
1520	1	114
1521	36	68
1522	0	92
1523	0	103
1524	80	0
1525	7	117
1526	0	94
1527	1	111
1528	2	104
1529	78	0
1530	78	1
1531	3	100
1532	73	5
1533	74	2
1534	68	5
1535	88	0
1536	95	0
1537	0	109
1538	91	0
1539	0	99
1540	88	7
1541	75	0
1542	69	5
1543	3	98
1544	77	7
1545	0	117
1546	92	0
1547	87	5
1548	82	0
1549	4	102
1550	4	101
1551	0	114
1552	89	0
1553	0	117
1554	77	0
1555	0	103
1556	85	5
1557	25	58
1558	71	2
1559	63	7
1560	70	3
1561	76	6
1562	73	3
1563	7	121
1564	78	0
1565	8	106
1566	0	109
1567	0	103
1568	79	0
1569	74	6
1570	26	95
1571	74	8
1572	85	4
1573	80	1
1574	0	110
1575	0	100
1576	2	100
1577	75	5
1578	69	4
1579	0	84
1580	69	1
1581	67	9
1582	0	118
1583	89	2
1584	4	97
1585	83	8
1586	0	115
1587	78	0
1588	0	116
1589	0	104
1590	74	3
1591	77	0
1592	86	0
1593	0	94
1594	0	89
1595	85	0
1596	1	109
1597	0	131
1598	86	0
1599	77	0
1600	78	4
1601	4	109
1602	2	106
1603	0	121
1604	90	1
1605	4	99
1606	74	2
1607	75	2
1608	0	103
1609	0	100
1610	86	2
1611	83	2
1612	65	2
1613	0	107
1614	86	1
1615	0	98
1616	70	2
1617	80	2
1618	72	0
1619	64	1
1620	4	107
1621	3	108
1622	70	0
1623	1	121
1624	77	0
1625	4	118
1626	87	0
1627	41	34
1628	3	102
1629	0	105
1630	88	4
1631	89	1
1632	0	120
1633	1	98
1634	82	0
1635	73	6
1636	83	0
1637	71	13
1638	43	43
1639	8	109
1640	80	0
1641	76	0
1642	20	95
1643	0	120
1644	3	93
1645	65	33
1646	1	124
1647	95	0
1648	88	1
1649	65	1
1650	2	105
1651	75	0
1652	91	0
1653	0	97
1654	1	111
1655	18	82
1656	78	0
1657	0	100
1658	0	108
1659	79	1
1660	1	116
1661	82	3
1662	91	8
1663	74	3
1664	0	101
1665	1	99
1666	2	112
1667	0	113
1668	90	0
1669	77	2
1670	0	104
1671	2	115
1672	74	5
1673	75	13
1674	0	99
1675	84	3
1676	1	116
1677	72	4
1678	94	1
1679	85	2
1680	48	49
1681	3	96
1682	66	14
1683	64	0
1684	76	0
1685	82	6
1686	70	5
1687	77	1
1688	85	0
1689	2	105
1690	24	71
1691	88	3
1692	5	98
1693	68	8
1694	4	105
1695	0	106
1696	87	4
1697	74	0
1698	0	97
1699	1	102
1700	0	100
1701	66	29
1702	4	107
1703	1	99
1704	1	102
1705	80	4
1706	2	106
1707	3	108
1708	85	0
1709	9	115
1710	0	101
1711	77	4
1712	56	14
1713	78	1
1714	0	99
1715	92	8
1716	76	12
1717	2	98
1718	85	0
1719	91	0
1720	83	7
1721	97	6
1722	0	112
1723	79	0
1724	0	111
1725	78	10
1726	0	92
1727	67	2
1728	78	2
1729	0	109
1730	83	6
1731	4	95
1732	3	98
1733	74	8
1734	61	4
1735	1	105
1736	0	93
1737	4	104
1738	0	98
1739	88	7
1740	74	4
1741	77	0
1742	76	6
1743	72	1
1744	84	8
1745	0	113
1746	74	7
1747	72	2
1748	10	115
1749	0	112
1750	78	0
1751	4	99
1752	93	0
1753	0	93
1754	0	137
1755	80	0
1756	0	104
1757	0	86
1758	79	7
1759	70	14
1760	68	7
1761	92	0
1762	77	3
1763	0	122
1764	0	97
1765	82	6
1766	62	24
1767	74	1
1768	74	9
1769	86	1
1770	0	117
1771	72	4
1772	78	1
1773	69	0
1774	2	105
1775	0	85
1776	0	108
1777	73	1
1778	0	83
1779	76	2
1780	79	0
1781	66	5
1782	0	111
1783	86	4
1784	64	0
1785	80	3
1786	1	115
1787	0	97
1788	67	0
1789	81	4
1790	79	1
1791	70	5
1792	5	110
1793	0	97
1794	0	101
1795	1	103
1796	0	116
1797	70	8
1798	75	0
1799	3	110
1800	0	103
1801	1	108
1802	0	109
1803	4	108
1804	66	5
1805	81	0
1806	72	1
1807	46	40
1808	85	3
1809	78	0
1810	0	116
1811	0	115
1812	62	1
1813	73	0
1814	82	0
1815	57	18
1816	3	94
1817	89	2
1818	1	110
1819	0	101
1820	0	95
1821	28	53
1822	5	104
1823	86	8
1824	61	12
1825	75	5
1826	0	98
1827	82	0
1828	0	117
1829	0	107
1830	80	17
1831	0	106
1832	3	113
1833	0	114
1834	0	104
1835	0	137
1836	29	70
1837	0	106
1838	86	4
1839	93	0
1840	73	0
1841	0	113
1842	83	2
1843	73	5
1844	0	103
1845	75	0
1846	20	73
1847	0	103
1848	15	106
1849	72	9
1850	87	8
1851	4	128
1852	2	114
1853	0	107
1854	68	2
1855	0	100
1856	0	119
1857	82	0
1858	1	99
1859	77	7
1860	5	110
1861	21	77
1862	86	3
1863	0	114
1864	90	4
1865	0	121
1866	87	2
1867	14	65
1868	88	2
1869	0	109
1870	90	3
1871	89	3
1872	75	4
1873	2	94
1874	69	0
1875	0	113
1876	26	90
1877	2	119
1878	73	8
1879	90	8
1880	54	21
1881	60	4
1882	1	121
1883	4	107
1884	86	0
1885	3	108
1886	77	1
1887	66	3
1888	82	0
1889	6	112
1890	0	127
1891	79	6
1892	82	0
1893	3	115
1894	0	90
1895	82	5
1896	83	6
1897	86	2
1898	79	0
1899	5	113
1900	70	3
1901	17	83
1902	64	3
1903	5	94
1904	90	1
1905	1	100
1906	71	2
1907	3	90
1908	6	126
1909	84	0
1910	5	98
1911	1	120
1912	68	1
1913	2	102
1914	69	3
1915	1	108
1916	81	1
1917	69	0
1918	3	131
1919	78	3
1920	0	120
1921	4	108
1922	64	0
1923	6	107
1924	87	5
1925	74	5
1926	90	0
1927	8	97
1928	86	1
1929	2	94
1930	0	82
1931	2	108
1932	8	109
1933	0	108
1934	6	111
1935	0	106
1936	80	0
1937	69	0
1938	81	1
1939	77	2
1940	2	110
1941	69	0
1942	0	103
1943	81	2
1944	67	12
1945	1	99
1946	7	113
1947	71	0
1948	88	3
1949	2	121
1950	77	0
1951	78	15
1952	4	100
1953	0	110
1954	82	0
1955	82	7
1956	2	94
1957	5	92
1958	0	84
1959	3	114
1960	5	108
1961	2	106
1962	70	4
1963	78	29
1964	1	105
1965	0	101
1966	70	5
1967	0	112
1968	0	107
1969	0	102
1970	72	0
1971	5	102
1972	66	1
1973	73	0
1974	1	109
1975	72	3
1976	0	121
1977	40	69
1978	95	4
1979	3	110
1980	68	2
1981	75	0
1982	47	43
1983	77	1
1984	0	114
1985	2	102
1986	2	96
1987	83	0
1988	3	93
1989	9	103
1990	0	133
1991	0	97
1992	0	111
1993	37	56
1994	0	105
1995	87	3
1996	82	1
1997	70	5
1998	83	9
1999	2	111
[truncated: 8,001 more rows]
