# Supplementary material for: Generalized method of moments for estimating parameters of stochastic reaction networks
Source: BMC Syst Biol. 2016 Oct 21;10:98. doi: 10.1186/s12918-016-0342-8 (PMC5073941; doi:10.1186/s12918-016-0342-8)
Supplement: Additional file 2 — Matlab code and data. This file contains the Matlab codes and samples which were used to produce the results. (GZ 9349 kb) [file 12918_2016_342_MOESM2_ESM.gz › Data/Exclusive Switch/samples/12/t001.csv]

trajectory	P1	P2
1	33	14
2	33	0
3	31	0
4	33	0
5	32	0
6	33	8
7	29	0
8	28	4
9	43	0
10	30	7
11	0	50
12	4	39
13	33	5
14	6	41
15	0	49
16	38	8
17	0	42
18	42	4
19	29	5
20	35	0
21	0	47
22	31	1
23	24	11
24	3	38
25	0	35
26	29	0
27	30	0
28	36	8
29	32	0
30	12	40
31	36	10
32	19	22
33	34	0
34	35	0
35	0	37
36	0	43
37	37	0
38	21	15
39	29	0
40	33	10
41	30	16
42	7	47
43	42	0
44	0	59
45	38	9
46	31	10
47	29	5
48	30	0
49	27	1
50	5	42
51	37	0
52	23	13
53	42	1
54	24	0
55	41	2
56	37	7
57	31	0
58	42	15
59	33	3
60	0	39
61	0	46
62	0	37
63	36	8
64	34	0
65	4	52
66	30	0
67	32	0
68	23	8
69	0	42
70	27	0
71	25	0
72	0	40
73	23	13
74	0	33
75	1	52
76	24	26
77	0	45
78	20	17
79	30	3
80	6	27
81	0	47
82	2	47
83	4	42
84	4	44
85	25	0
86	34	0
87	27	13
88	34	3
89	36	11
90	0	48
91	5	55
92	30	0
93	39	0
94	42	0
95	3	42
96	32	5
97	0	37
98	30	0
99	4	44
100	0	51
101	31	0
102	2	40
103	0	48
104	0	54
105	2	36
106	42	0
107	41	5
108	37	0
109	42	1
110	25	16
111	38	0
112	31	0
113	0	41
114	47	0
115	39	0
116	21	1
117	36	0
118	33	0
119	0	48
120	3	49
121	0	47
122	12	38
123	26	13
124	32	0
125	0	47
126	0	42
127	0	44
128	41	1
129	0	51
130	31	0
131	0	36
132	2	43
133	29	8
134	6	34
135	0	40
136	36	1
137	24	4
138	3	36
139	28	1
140	0	49
141	38	14
142	15	44
143	29	0
144	21	23
145	0	37
146	40	0
147	40	0
148	0	47
149	8	40
150	0	39
151	7	38
152	1	43
153	6	36
154	0	49
155	2	36
156	0	44
157	4	48
158	3	38
159	36	6
160	9	46
161	38	0
162	32	0
163	33	5
164	0	39
165	31	6
166	0	54
167	28	7
168	2	45
169	5	43
170	26	0
171	0	40
172	38	0
173	0	39
174	35	6
175	37	0
176	0	39
177	27	23
178	45	0
179	0	46
180	34	1
181	33	0
182	35	7
183	14	46
184	10	41
185	25	9
186	42	0
187	0	39
188	27	2
189	33	5
190	38	0
191	0	36
192	0	34
193	34	0
194	40	4
195	37	0
196	39	0
197	0	51
198	24	20
199	26	0
200	41	0
201	35	3
202	0	49
203	2	35
204	0	42
205	44	0
206	38	0
207	5	53
208	5	47
209	27	0
210	22	5
211	43	0
212	5	49
213	30	6
214	31	0
215	38	0
216	30	2
217	11	35
218	26	0
219	0	51
220	20	0
221	24	1
222	7	46
223	47	2
224	32	0
225	37	4
226	32	7
227	9	37
228	0	34
229	0	28
230	0	46
231	39	0
232	37	0
233	25	11
234	3	47
235	33	1
236	0	37
237	33	0
238	0	50
239	33	9
240	0	51
241	9	47
242	30	0
243	25	4
244	34	19
245	39	9
246	32	0
247	35	0
248	0	51
249	25	1
250	0	40
251	38	4
252	31	2
253	0	53
254	0	43
255	0	45
256	27	0
257	23	10
258	0	52
259	44	2
260	0	49
261	36	4
262	7	29
263	21	17
264	35	1
265	29	6
266	4	46
267	0	46
268	0	55
269	40	2
270	24	0
271	3	43
272	0	58
273	38	12
274	26	0
275	38	6
276	31	0
277	34	0
278	4	53
279	0	50
280	29	8
281	0	51
282	32	0
283	0	50
284	5	37
285	32	0
286	0	49
287	36	3
288	37	0
289	36	0
290	0	42
291	41	0
292	37	0
293	1	39
294	0	47
295	3	34
296	26	8
297	1	36
298	7	41
299	0	50
300	23	3
301	1	50
302	32	2
303	0	46
304	0	37
305	0	34
306	1	35
307	6	45
308	3	39
309	43	4
310	0	39
311	0	37
312	24	14
313	0	43
314	39	0
315	35	5
316	40	0
317	35	0
318	30	1
319	39	0
320	33	3
321	37	0
322	7	55
323	32	3
324	25	41
325	7	41
326	5	31
327	0	44
328	28	12
329	0	44
330	28	0
331	37	0
332	35	4
333	23	24
334	0	43
335	42	0
336	0	39
337	31	8
338	31	0
339	3	53
340	0	47
341	36	1
342	7	52
343	34	2
344	34	10
345	0	48
346	25	7
347	0	45
348	28	0
349	38	8
350	0	54
351	23	8
352	41	0
353	28	0
354	0	53
355	2	52
356	0	48
357	51	0
358	0	41
359	32	0
360	34	8
361	7	44
362	30	5
363	36	0
364	27	0
365	27	15
366	0	54
367	5	59
368	3	38
369	0	49
370	0	38
371	0	34
372	33	0
373	1	38
374	47	10
375	0	39
376	31	8
377	0	58
378	42	4
379	34	0
380	19	31
381	1	49
382	0	39
383	0	43
384	13	30
385	30	0
386	0	48
387	0	35
388	1	44
389	2	34
390	38	9
391	24	31
392	6	52
393	28	7
394	26	0
395	4	45
396	0	44
397	38	0
398	29	0
399	0	47
400	6	47
401	3	41
402	15	36
403	0	40
404	33	0
405	2	38
406	0	43
407	5	50
408	37	2
409	0	33
410	31	5
411	27	0
412	24	11
413	26	12
414	1	45
415	24	16
416	0	50
417	35	1
418	24	0
419	29	0
420	51	5
421	32	13
422	29	0
423	0	43
424	6	42
425	33	3
426	3	38
427	37	0
428	38	1
429	31	13
430	8	41
431	26	0
432	0	48
433	0	57
434	31	5
435	25	0
436	0	54
437	31	0
438	33	5
439	37	0
440	34	11
441	3	46
442	37	1
443	25	20
444	32	5
445	22	15
446	3	46
447	5	49
448	36	6
449	0	45
450	35	3
451	0	52
452	35	0
453	25	16
454	43	4
455	26	0
456	0	45
457	0	40
458	20	3
459	7	34
460	42	7
461	25	4
462	36	1
463	37	0
464	44	0
465	28	1
466	0	48
467	3	58
468	33	1
469	5	31
470	25	7
471	3	33
472	24	0
473	29	0
474	3	46
475	0	40
476	32	0
477	0	40
478	42	1
479	1	55
480	0	50
481	35	0
482	21	0
483	23	0
484	35	11
485	1	48
486	3	50
487	1	55
488	6	54
489	27	0
490	32	0
491	39	4
492	6	52
493	0	45
494	3	48
495	31	16
496	29	7
497	38	0
498	0	40
499	37	3
500	0	53
501	42	1
502	27	0
503	40	6
504	34	1
505	41	5
506	42	3
507	33	0
508	42	20
509	47	0
510	20	0
511	42	0
512	35	0
513	41	0
514	0	45
515	6	43
516	1	43
517	0	34
518	37	6
519	28	0
520	32	0
521	0	49
522	24	9
523	0	52
524	0	44
525	0	42
526	3	45
527	35	5
528	0	37
529	30	9
530	38	0
531	30	0
532	31	0
533	3	48
534	9	39
535	38	0
536	0	43
537	40	0
538	0	40
539	0	57
540	0	50
541	0	44
542	0	43
543	33	13
544	47	1
545	43	0
546	32	0
547	31	0
548	0	41
549	22	5
550	23	4
551	1	36
552	39	5
553	40	0
554	32	3
555	7	46
556	2	45
557	0	49
558	39	0
559	29	5
560	0	33
561	31	0
562	37	0
563	43	0
564	32	0
565	0	31
566	0	43
567	34	0
568	0	61
569	32	0
570	46	0
571	0	52
572	31	16
573	12	36
574	34	0
575	41	0
576	4	47
577	0	49
578	0	42
579	30	0
580	0	49
581	1	53
582	0	54
583	36	16
584	0	43
585	40	0
586	17	44
587	11	36
588	0	44
589	3	36
590	33	4
591	27	9
592	0	34
593	3	39
594	0	58
595	30	0
596	25	6
597	44	0
598	0	45
599	25	0
600	31	0
601	0	45
602	29	0
603	40	19
604	26	0
605	40	0
606	0	45
607	30	0
608	31	0
609	44	0
610	38	0
611	25	13
612	0	38
613	18	37
614	0	45
615	0	42
616	0	59
617	36	0
618	9	38
619	3	45
620	0	40
621	0	42
622	0	40
623	31	0
624	0	40
625	35	8
626	32	0
627	0	51
628	0	46
629	35	0
630	38	0
631	28	0
632	35	0
633	0	43
634	25	0
635	0	48
636	37	11
637	32	0
638	28	7
639	0	42
640	4	42
641	36	11
642	0	37
643	37	1
644	2	40
645	0	56
646	34	0
647	37	0
648	4	46
649	36	0
650	0	50
651	0	42
652	40	0
653	27	17
654	5	42
655	34	8
656	14	32
657	29	8
658	27	6
659	0	38
660	32	3
661	31	0
662	31	2
663	0	43
664	32	0
665	8	56
666	1	36
667	0	45
668	3	41
669	32	0
670	39	15
671	27	0
672	4	50
673	31	4
674	5	52
675	34	0
676	9	41
677	32	6
678	0	50
679	39	0
680	29	0
681	0	47
682	1	41
683	0	41
684	33	4
685	34	0
686	0	46
687	0	44
688	30	0
689	0	40
690	28	10
691	23	11
692	38	16
693	33	4
694	41	0
695	15	0
696	0	48
697	29	3
698	33	5
699	36	4
700	35	0
701	14	38
702	32	0
703	31	3
704	0	45
705	8	51
706	0	31
707	0	62
708	31	6
709	0	55
710	28	3
711	6	54
712	1	51
713	0	43
714	36	0
715	19	3
716	30	4
717	27	0
718	3	47
719	0	48
720	0	44
721	33	1
722	30	1
723	38	0
724	32	9
725	30	14
726	0	38
727	0	48
728	27	0
729	9	57
730	0	47
731	6	34
732	37	9
733	33	0
734	4	52
735	0	43
736	28	0
737	36	5
738	34	4
739	5	47
740	4	37
741	36	0
742	35	0
743	0	42
744	6	42
745	32	3
746	0	48
747	46	0
748	0	46
749	32	0
750	29	11
751	2	39
752	25	13
753	0	44
754	6	60
755	31	7
756	0	48
757	30	15
758	31	0
759	35	7
760	34	2
761	0	46
762	0	49
763	29	17
764	0	39
765	35	2
766	29	14
767	43	1
768	35	0
769	3	48
770	14	43
771	39	2
772	31	0
773	32	0
774	0	46
775	39	0
776	35	1
777	36	0
778	39	0
779	3	45
780	31	4
781	30	0
782	39	0
783	36	0
784	0	44
785	31	10
786	29	3
787	34	0
788	7	38
789	30	0
790	6	39
791	4	47
792	26	23
793	2	45
794	0	53
795	30	3
796	33	0
797	0	44
798	35	0
799	3	38
800	35	0
801	39	0
802	30	0
803	0	48
804	26	21
805	0	40
806	8	43
807	28	2
808	10	41
809	26	0
810	34	0
811	0	52
812	36	0
813	0	50
814	0	49
815	35	11
816	10	31
817	0	40
818	29	16
819	0	52
820	31	0
821	0	44
822	14	39
823	0	44
824	0	39
825	36	4
826	0	37
827	39	0
828	6	45
829	24	16
830	30	10
831	0	44
832	0	34
833	29	0
834	0	40
835	4	47
836	36	0
837	3	41
838	39	0
839	0	41
840	0	47
841	38	0
842	41	5
843	41	0
844	38	4
845	31	0
846	1	43
847	27	0
848	8	49
849	7	38
850	36	0
851	31	0
852	36	12
853	0	43
854	3	49
855	42	18
856	6	37
857	6	41
858	22	15
859	0	47
860	28	6
861	9	49
862	28	11
863	39	1
864	0	44
865	35	3
866	26	4
867	39	4
868	22	4
869	1	39
870	28	0
871	3	34
872	43	0
873	2	38
874	0	55
875	6	50
876	0	31
877	45	0
878	30	3
879	6	49
880	0	42
881	28	11
882	29	0
883	0	45
884	0	53
885	32	3
886	0	40
887	41	7
888	1	47
889	33	3
890	33	0
891	0	44
892	30	0
893	33	0
894	30	0
895	36	0
896	41	0
897	31	3
898	0	45
899	0	41
900	0	53
901	36	5
902	6	46
903	38	0
904	3	45
905	1	40
906	17	43
907	0	46
908	37	0
909	0	50
910	26	4
911	29	0
912	3	45
913	10	41
914	30	9
915	35	9
916	0	53
917	0	50
918	0	49
919	0	53
920	0	52
921	0	49
922	4	40
923	0	34
924	39	0
925	35	12
926	33	0
927	0	45
928	0	47
929	0	38
930	5	43
931	32	18
932	0	38
933	30	4
934	27	1
935	10	46
936	0	37
937	42	1
938	1	49
939	5	43
940	37	0
941	26	0
942	2	46
943	0	57
944	0	53
945	38	0
946	37	5
947	23	0
948	0	40
949	25	0
950	0	35
951	0	54
952	0	50
953	1	43
954	0	60
955	41	0
956	0	53
957	35	0
958	39	0
959	36	4
960	35	1
961	28	14
962	27	0
963	30	9
964	0	30
965	0	40
966	32	7
967	38	2
968	33	0
969	3	38
970	26	0
971	33	0
972	37	9
973	0	37
974	40	0
975	44	0
976	0	44
977	0	54
978	36	4
979	0	34
980	27	7
981	40	4
982	0	36
983	29	24
984	3	45
985	41	0
986	0	34
987	5	41
988	28	18
989	0	43
990	6	42
991	24	11
992	5	48
993	0	43
994	0	50
995	35	0
996	0	46
997	0	40
998	21	20
999	23	6
1000	3	42
1001	26	5
1002	7	40
1003	0	38
1004	5	35
1005	31	0
1006	25	0
1007	0	58
1008	36	6
1009	33	1
1010	0	47
1011	28	4
1012	41	0
1013	0	52
1014	38	5
1015	28	0
1016	2	40
1017	30	0
1018	26	0
1019	0	47
1020	44	2
1021	32	3
1022	36	5
1023	30	1
1024	30	8
1025	28	8
1026	29	2
1027	35	3
1028	29	1
1029	27	0
1030	5	55
1031	37	0
1032	33	9
1033	40	12
1034	30	3
1035	26	11
1036	33	0
1037	2	43
1038	33	0
1039	30	0
1040	29	2
1041	1	49
1042	0	42
1043	38	0
1044	26	19
1045	27	3
1046	7	48
1047	0	37
1048	6	39
1049	3	31
1050	32	0
1051	36	0
1052	34	0
1053	0	46
1054	27	0
1055	26	0
1056	31	9
1057	28	0
1058	0	46
1059	30	9
1060	7	42
1061	4	45
1062	24	11
1063	23	10
1064	1	48
1065	3	54
1066	15	31
1067	0	46
1068	30	1
1069	1	46
1070	36	8
1071	2	45
1072	0	34
1073	28	0
1074	35	0
1075	3	40
1076	29	0
1077	6	51
1078	37	0
1079	0	50
1080	38	3
1081	30	0
1082	8	46
1083	0	39
1084	42	2
1085	39	0
1086	40	13
1087	1	40
1088	5	43
1089	37	0
1090	22	0
1091	0	40
1092	4	46
1093	31	10
1094	0	48
1095	32	7
1096	0	36
1097	2	43
1098	0	32
1099	1	50
1100	1	42
1101	36	5
1102	27	1
1103	9	52
1104	27	0
1105	3	44
1106	33	0
1107	0	44
1108	0	48
1109	39	0
1110	0	40
1111	24	0
1112	24	1
1113	22	12
1114	37	0
1115	33	0
1116	0	46
1117	23	5
1118	31	8
1119	44	1
1120	30	0
1121	23	5
1122	8	43
1123	37	1
1124	0	48
1125	0	47
1126	0	41
1127	31	8
1128	28	6
1129	0	52
1130	34	0
1131	6	37
1132	3	34
1133	0	46
1134	33	0
1135	0	38
1136	1	49
1137	36	0
1138	0	39
1139	30	11
1140	3	49
1141	27	0
1142	39	8
1143	0	45
1144	0	45
1145	0	42
1146	31	0
1147	31	0
1148	7	45
1149	39	13
1150	0	45
1151	36	2
1152	0	38
1153	34	0
1154	0	42
1155	2	60
1156	31	0
1157	31	0
1158	33	9
1159	2	37
1160	0	39
1161	36	6
1162	1	39
1163	36	0
1164	0	23
1165	33	10
1166	15	34
1167	31	2
1168	36	2
1169	37	6
1170	41	0
1171	39	0
1172	0	49
1173	22	3
1174	28	0
1175	34	1
1176	0	33
1177	44	0
1178	40	0
1179	35	0
1180	26	4
1181	31	4
1182	0	50
1183	27	13
1184	43	0
1185	0	54
1186	35	4
1187	36	8
1188	27	0
1189	4	50
1190	24	0
1191	31	2
1192	3	45
1193	9	45
1194	39	0
1195	30	0
1196	44	12
1197	33	0
1198	0	41
1199	29	6
1200	2	44
1201	0	44
1202	2	56
1203	35	15
1204	23	13
1205	14	11
1206	0	55
1207	2	44
1208	0	45
1209	36	0
1210	0	39
1211	0	50
1212	38	0
1213	0	61
1214	4	36
1215	34	0
1216	31	0
1217	27	0
1218	36	0
1219	26	0
1220	30	7
1221	0	42
1222	5	43
1223	26	0
1224	35	0
1225	0	52
1226	7	37
1227	16	27
1228	28	7
1229	34	0
1230	35	7
1231	4	34
1232	33	0
1233	34	15
1234	4	46
1235	35	0
1236	30	2
1237	4	45
1238	29	2
1239	1	43
1240	25	0
1241	1	64
1242	36	5
1243	41	1
1244	44	8
1245	15	33
1246	26	10
1247	27	0
1248	2	41
1249	0	43
1250	0	40
1251	12	21
1252	34	4
1253	34	10
1254	36	0
1255	3	53
1256	0	43
1257	29	2
1258	43	8
1259	25	15
1260	12	40
1261	0	33
1262	0	59
1263	0	30
1264	4	42
1265	0	61
1266	45	0
1267	3	41
1268	34	0
1269	23	3
1270	37	0
1271	8	47
1272	0	33
1273	28	2
1274	7	48
1275	40	0
1276	38	7
1277	31	0
1278	34	4
1279	0	38
1280	5	34
1281	0	43
1282	26	0
1283	43	0
1284	10	38
1285	45	0
1286	3	48
1287	0	49
1288	44	0
1289	35	0
1290	5	46
1291	4	35
1292	2	36
1293	31	0
1294	23	6
1295	0	50
1296	2	48
1297	0	48
1298	36	0
1299	49	0
1300	0	41
1301	39	1
1302	7	46
1303	35	0
1304	5	47
1305	4	44
1306	0	41
1307	36	0
1308	16	26
1309	11	39
1310	0	35
1311	3	47
1312	37	1
1313	4	50
1314	0	44
1315	8	30
1316	34	11
1317	34	7
1318	6	42
1319	7	44
1320	28	10
1321	42	3
1322	3	44
1323	28	0
1324	0	44
1325	30	8
1326	27	9
1327	27	0
1328	1	40
1329	0	42
1330	24	0
1331	28	9
1332	5	43
1333	40	0
1334	4	41
1335	31	10
1336	0	46
1337	27	2
1338	30	0
1339	30	0
1340	8	48
1341	11	58
1342	36	0
1343	31	12
1344	35	0
1345	28	0
1346	0	43
1347	1	45
1348	27	0
1349	28	0
1350	12	38
1351	0	41
1352	1	38
1353	28	0
1354	0	39
1355	6	53
1356	36	8
1357	33	7
1358	21	0
1359	5	46
1360	5	47
1361	28	11
1362	26	0
1363	0	47
1364	7	45
1365	0	39
1366	2	45
1367	23	0
1368	30	0
1369	32	0
1370	27	4
1371	34	0
1372	24	3
1373	26	2
1374	46	6
1375	38	0
1376	0	36
1377	22	5
1378	8	46
1379	0	40
1380	34	8
1381	51	0
1382	35	4
1383	0	57
1384	34	8
1385	37	3
1386	29	12
1387	31	0
1388	32	4
1389	29	10
1390	31	0
1391	36	2
1392	34	0
1393	29	0
1394	0	44
1395	14	52
1396	40	0
1397	40	0
1398	50	0
1399	3	42
1400	33	0
1401	0	43
1402	6	38
1403	0	37
1404	34	0
1405	26	7
1406	0	46
1407	3	45
1408	0	41
1409	5	47
1410	3	51
1411	30	0
1412	29	4
1413	28	0
1414	0	58
1415	39	0
1416	1	43
1417	2	50
1418	0	48
1419	0	35
1420	4	51
1421	31	7
1422	1	34
1423	0	47
1424	0	43
1425	10	45
1426	36	0
1427	28	0
1428	0	39
1429	34	3
1430	31	0
1431	0	41
1432	42	0
1433	45	7
1434	29	4
1435	30	0
1436	27	2
1437	27	0
1438	23	1
1439	0	43
1440	0	51
1441	40	3
1442	5	50
1443	37	4
1444	27	14
1445	35	0
1446	5	32
1447	27	14
1448	33	0
1449	0	40
1450	21	0
1451	4	38
1452	2	41
1453	5	42
1454	3	38
1455	0	40
1456	42	0
1457	0	48
1458	36	13
1459	2	37
1460	10	35
1461	31	0
1462	0	39
1463	30	0
1464	30	0
1465	3	37
1466	39	1
1467	7	46
1468	41	0
1469	33	0
1470	0	48
1471	0	37
1472	0	44
1473	38	0
1474	37	7
1475	0	45
1476	31	5
1477	32	7
1478	31	0
1479	0	42
1480	26	5
1481	32	0
1482	30	0
1483	0	42
1484	0	48
1485	0	44
1486	39	13
1487	31	6
1488	37	5
1489	0	35
1490	24	7
1491	17	20
1492	7	42
1493	48	0
1494	24	0
1495	20	1
1496	39	0
1497	7	54
1498	19	31
1499	36	3
1500	0	48
1501	32	0
1502	0	57
1503	0	45
1504	0	32
1505	30	0
1506	26	0
1507	0	45
1508	0	53
1509	26	4
1510	5	51
1511	4	54
1512	2	48
1513	0	45
1514	0	40
1515	32	0
1516	0	37
1517	8	45
1518	0	47
1519	34	0
1520	34	4
1521	0	52
1522	24	2
1523	31	3
1524	32	5
1525	39	4
1526	0	34
1527	27	0
1528	1	44
1529	0	41
1530	0	37
1531	32	0
1532	28	0
1533	26	0
1534	31	0
1535	30	0
1536	33	0
1537	39	1
1538	0	46
1539	38	2
1540	36	0
1541	0	40
1542	29	4
1543	0	48
1544	8	47
1545	0	46
1546	28	0
1547	0	54
1548	30	0
1549	32	0
1550	0	51
1551	0	36
1552	44	9
1553	27	0
1554	0	44
1555	1	43
1556	26	0
1557	0	37
1558	0	36
1559	23	0
1560	23	0
1561	12	34
1562	0	44
1563	0	44
1564	2	37
1565	0	49
1566	31	9
1567	33	0
1568	36	6
1569	29	15
1570	34	0
1571	2	50
1572	32	0
1573	33	2
1574	23	0
1575	0	51
1576	0	35
1577	0	45
1578	0	36
1579	26	0
1580	0	59
1581	33	4
1582	35	8
1583	3	59
1584	22	7
1585	27	4
1586	29	2
1587	1	33
1588	0	40
1589	39	0
1590	34	18
1591	35	11
1592	0	53
1593	29	1
1594	0	48
1595	30	0
1596	44	0
1597	0	39
1598	0	50
1599	37	0
1600	28	11
1601	32	8
1602	0	42
1603	33	3
1604	37	0
1605	27	0
1606	37	0
1607	31	0
1608	4	47
1609	5	43
1610	37	0
1611	32	7
1612	0	46
1613	29	11
1614	44	2
1615	5	39
1616	32	11
1617	1	45
1618	31	10
1619	23	4
1620	4	45
1621	0	38
1622	26	0
1623	35	3
1624	0	36
1625	47	4
1626	1	56
1627	0	34
1628	3	45
1629	33	0
1630	26	4
1631	36	0
1632	36	0
1633	0	45
1634	4	34
1635	2	56
1636	0	33
1637	33	0
1638	0	43
1639	34	2
1640	3	41
1641	0	41
1642	0	41
1643	42	8
1644	8	48
1645	17	51
1646	34	0
1647	32	20
1648	54	1
1649	1	42
1650	37	0
1651	0	63
1652	24	0
1653	0	33
1654	0	46
1655	31	0
1656	5	48
1657	32	15
1658	1	33
1659	25	14
1660	37	1
1661	23	5
1662	43	0
1663	0	42
1664	9	32
1665	37	1
1666	0	46
1667	0	40
1668	27	0
1669	5	52
1670	5	45
1671	32	1
1672	42	3
1673	33	0
1674	17	23
1675	35	3
1676	36	0
1677	32	0
1678	1	52
1679	3	36
1680	32	2
1681	34	0
1682	28	0
1683	33	16
1684	32	4
1685	0	44
1686	0	45
1687	29	0
1688	32	6
1689	0	52
1690	0	47
1691	4	48
1692	16	38
1693	35	1
1694	28	20
1695	28	1
1696	1	39
1697	6	43
1698	40	2
1699	35	3
1700	33	0
1701	27	14
1702	3	52
1703	37	4
1704	44	0
1705	35	0
1706	35	0
1707	29	13
1708	0	42
1709	0	41
1710	42	0
1711	29	0
1712	28	5
1713	2	45
1714	32	0
1715	4	35
1716	33	3
1717	30	0
1718	0	48
1719	45	0
1720	27	0
1721	42	17
1722	0	43
1723	29	4
1724	30	9
1725	0	44
1726	35	0
1727	35	0
1728	31	0
1729	3	38
1730	43	0
1731	1	38
1732	26	8
1733	32	5
1734	0	46
1735	26	0
1736	32	5
1737	3	43
1738	19	42
1739	31	0
1740	37	4
1741	0	50
1742	23	0
1743	34	6
1744	24	6
1745	26	0
1746	34	0
1747	20	1
1748	32	10
1749	39	17
1750	37	3
1751	29	0
1752	27	0
1753	25	9
1754	0	48
1755	0	47
1756	33	0
1757	0	45
1758	0	42
1759	37	5
1760	26	0
1761	44	0
1762	44	0
1763	2	44
1764	42	3
1765	26	0
1766	39	2
1767	32	0
1768	0	44
1769	0	43
1770	0	45
1771	33	10
1772	40	4
1773	30	7
1774	0	41
1775	33	0
1776	32	0
1777	0	46
1778	28	0
1779	24	1
1780	38	4
1781	2	48
1782	33	2
1783	24	12
1784	34	0
1785	8	54
1786	3	35
1787	0	44
1788	27	0
1789	0	34
1790	43	0
1791	36	0
1792	25	2
1793	0	39
1794	0	42
1795	0	54
1796	33	0
1797	32	10
1798	8	38
1799	29	0
1800	29	10
1801	6	38
1802	30	6
1803	31	8
1804	35	14
1805	34	7
1806	39	1
1807	0	39
1808	29	4
1809	0	51
1810	35	5
1811	7	46
1812	2	53
1813	35	3
1814	36	0
1815	3	46
1816	0	48
1817	0	40
1818	32	0
1819	0	55
1820	35	1
1821	33	0
1822	0	36
1823	0	46
1824	0	44
1825	0	43
1826	0	45
1827	32	0
1828	9	27
1829	0	38
1830	30	1
1831	38	0
1832	3	51
1833	36	0
1834	34	5
1835	0	40
1836	32	5
1837	43	0
1838	0	33
1839	2	56
1840	26	0
1841	8	46
1842	2	44
1843	33	5
1844	27	0
1845	4	50
1846	0	48
1847	28	0
1848	34	11
1849	0	57
1850	39	0
1851	23	0
1852	27	6
1853	28	6
1854	8	52
1855	35	0
1856	6	35
1857	25	0
1858	0	52
1859	3	50
1860	33	3
1861	34	4
1862	35	7
1863	0	48
1864	30	9
1865	33	7
1866	0	47
1867	7	45
1868	6	46
1869	29	4
1870	3	41
1871	44	0
1872	0	42
1873	7	48
1874	0	52
1875	0	47
1876	40	5
1877	0	50
1878	35	0
1879	2	44
1880	2	46
1881	44	1
1882	3	39
1883	35	11
1884	37	0
1885	18	27
1886	0	42
1887	1	45
1888	38	0
1889	0	60
1890	40	0
1891	27	0
1892	28	0
1893	28	1
1894	37	0
1895	29	0
1896	27	15
1897	4	39
1898	18	17
1899	29	0
1900	34	4
1901	20	10
1902	34	4
1903	30	5
1904	33	1
1905	0	51
1906	27	0
1907	20	2
1908	0	45
1909	1	38
1910	27	8
1911	0	48
1912	0	43
1913	29	4
1914	3	42
1915	25	1
1916	37	0
1917	43	2
1918	28	12
1919	23	19
1920	34	3
1921	0	58
1922	36	0
1923	34	0
1924	1	59
1925	2	39
1926	34	0
1927	38	4
1928	24	0
1929	0	55
1930	45	2
1931	41	1
1932	1	44
1933	6	40
1934	2	44
1935	7	42
1936	33	13
1937	27	9
1938	0	39
1939	0	44
1940	0	45
1941	3	52
1942	32	2
1943	0	50
1944	35	3
1945	39	5
1946	0	33
1947	1	43
1948	4	37
1949	24	18
1950	23	9
1951	30	5
1952	45	0
1953	28	0
1954	0	55
1955	9	48
1956	5	34
1957	5	50
1958	0	39
1959	13	48
1960	36	26
1961	27	6
1962	29	1
1963	29	0
1964	0	42
1965	33	0
1966	4	47
1967	27	0
1968	49	0
1969	0	38
1970	38	0
1971	5	45
1972	0	46
1973	4	39
1974	33	8
1975	0	31
1976	29	0
1977	20	20
1978	40	2
1979	35	0
1980	0	53
1981	10	36
1982	0	62
1983	0	50
1984	0	34
1985	33	0
1986	0	43
1987	32	10
1988	30	5
1989	32	0
1990	0	49
1991	34	1
1992	31	0
1993	26	0
1994	34	1
1995	3	46
1996	28	0
1997	20	20
1998	0	47
1999	39	4
[truncated: 8,001 more rows]
