# Supplementary material for: Generalized method of moments for estimating parameters of stochastic reaction networks
Source: BMC Syst Biol. 2016 Oct 21;10:98. doi: 10.1186/s12918-016-0342-8 (PMC5073941; doi:10.1186/s12918-016-0342-8)
Supplement: Additional file 2 — Matlab code and data. This file contains the Matlab codes and samples which were used to produce the results. (GZ 9349 kb) [file 12918_2016_342_MOESM2_ESM.gz › Data/Exclusive Switch/samples/15/t003.csv]

trajectory	P1	P2
1	78	4
2	4	110
3	72	9
4	76	5
5	84	10
6	78	2
7	1	107
8	0	127
9	101	1
10	77	0
11	86	4
12	68	7
13	89	0
14	75	6
15	71	1
16	0	107
17	2	98
18	0	124
19	0	119
20	0	114
21	3	94
22	80	0
23	76	3
24	1	96
25	3	87
26	2	99
27	0	115
28	85	1
29	81	0
30	88	7
31	94	5
32	73	5
33	88	0
34	89	4
35	7	82
36	82	0
37	88	0
38	1	97
39	1	107
40	80	3
41	1	115
42	2	77
43	1	107
44	1	105
45	82	3
46	2	119
47	0	90
48	82	4
49	106	2
50	0	91
51	1	92
52	94	2
53	82	0
54	3	100
55	0	102
56	0	107
57	81	0
58	0	118
59	107	0
60	74	7
61	45	54
62	89	0
63	80	0
64	0	105
65	75	0
66	41	66
67	89	0
68	79	0
69	0	97
70	1	108
71	73	8
72	0	122
73	39	52
74	48	39
75	75	13
76	87	0
77	0	101
78	94	1
79	88	0
80	0	97
81	67	8
82	86	0
83	83	0
84	1	104
85	94	0
86	78	0
87	80	2
88	70	34
89	42	48
90	0	109
91	1	95
92	60	0
93	64	6
94	85	14
95	87	0
96	4	97
97	93	3
98	68	13
99	79	4
100	0	94
101	1	94
102	0	98
103	75	2
104	0	113
105	0	96
106	11	85
107	2	111
108	81	4
109	90	0
110	80	12
111	58	26
112	0	100
113	0	107
114	46	45
115	5	104
116	70	20
117	0	102
118	89	0
119	36	69
120	80	0
121	74	3
122	2	119
123	2	94
124	73	0
125	0	109
126	80	6
127	76	0
128	72	0
129	89	1
130	0	103
131	81	3
132	31	47
133	0	97
134	72	0
135	87	3
136	48	32
137	65	6
138	0	113
139	16	93
140	4	113
141	0	99
142	80	0
143	2	85
144	0	104
145	66	8
146	2	113
147	95	3
148	2	112
149	74	0
150	2	99
151	2	90
152	0	104
153	94	1
154	90	3
155	0	105
156	84	0
157	69	0
158	1	96
159	0	98
160	41	54
161	72	0
162	1	87
163	83	8
164	62	3
165	0	93
166	67	11
167	70	11
168	79	5
169	2	104
170	64	1
171	70	0
172	0	126
173	2	100
174	64	0
175	87	4
176	67	0
177	73	0
178	67	2
179	0	111
180	4	127
181	0	89
182	0	88
183	79	6
184	71	9
185	69	0
186	7	106
187	0	111
188	0	108
189	3	104
190	88	0
191	0	100
192	1	122
193	71	19
194	84	7
195	4	101
196	83	0
197	0	102
198	87	9
199	58	25
200	90	0
201	1	116
202	89	0
203	92	2
204	57	30
205	66	1
206	88	7
207	0	103
208	85	4
209	56	49
210	74	20
211	73	0
212	0	101
213	1	113
214	90	0
215	5	105
216	71	4
217	1	116
218	66	0
219	1	88
220	67	3
221	0	84
222	78	5
223	77	0
224	73	3
225	1	117
226	1	122
227	80	9
228	2	127
229	64	18
230	78	7
231	70	0
232	0	109
233	4	106
234	84	0
235	83	9
236	91	2
237	77	6
238	4	103
239	2	107
240	94	0
241	74	0
242	74	0
243	22	91
244	2	106
245	2	115
246	80	6
247	81	7
248	43	47
249	0	98
250	91	0
251	0	100
252	91	12
253	78	3
254	3	111
255	81	2
256	99	5
257	74	0
258	15	85
259	93	4
260	81	0
261	0	100
262	80	1
263	78	3
264	83	8
265	4	93
266	1	109
267	3	112
268	3	100
269	2	91
270	0	93
271	5	122
272	80	0
273	87	3
274	79	2
275	4	102
276	0	99
277	86	0
278	82	7
279	3	109
280	74	0
281	3	110
282	80	0
283	0	83
284	0	99
285	94	0
286	72	0
287	0	91
288	0	97
289	4	105
290	74	2
291	75	0
292	2	114
293	1	99
294	4	103
295	14	103
296	86	1
297	78	2
298	64	5
299	72	3
300	74	0
301	65	6
302	67	0
303	93	2
304	1	101
305	12	101
306	86	0
307	69	5
308	1	107
309	27	85
310	2	96
311	1	104
312	0	110
313	5	106
314	0	108
315	2	91
316	78	6
317	72	0
318	5	93
319	0	106
320	76	0
321	78	1
322	82	6
323	30	81
324	87	5
325	3	86
326	85	0
327	3	114
328	5	89
329	0	85
330	88	1
331	81	4
332	65	8
333	0	96
334	1	91
335	0	106
336	85	4
337	1	103
338	2	118
339	0	96
340	0	95
341	97	7
342	0	91
343	0	98
344	87	0
345	73	1
346	0	97
347	5	93
348	88	5
349	0	115
350	0	90
351	69	42
352	81	8
353	74	1
354	79	3
355	77	5
356	0	104
357	0	98
358	61	4
359	81	5
360	77	1
361	0	109
362	82	5
363	76	0
364	0	101
365	71	0
366	0	89
367	0	122
368	85	1
369	0	124
370	74	0
371	0	109
372	11	102
373	70	15
374	75	12
375	76	3
376	77	6
377	76	23
378	93	2
379	76	14
380	82	9
381	3	104
382	0	101
383	79	0
384	81	3
385	80	9
386	2	111
387	6	102
388	0	96
389	66	17
390	5	109
391	67	3
392	69	2
393	79	1
394	85	9
395	0	107
396	83	1
397	3	101
398	69	2
399	82	0
400	93	0
401	1	98
402	82	2
403	75	0
404	83	0
405	0	108
406	74	1
407	76	6
408	2	99
409	85	2
410	2	106
411	75	5
412	82	9
413	75	0
414	59	42
415	80	0
416	86	5
417	0	113
418	80	0
419	6	93
420	80	0
421	73	0
422	0	111
423	84	1
424	76	0
425	0	109
426	81	3
427	0	100
428	78	3
429	65	0
430	11	93
431	76	2
432	0	113
433	91	2
434	0	110
435	0	113
436	3	114
437	79	10
438	87	1
439	2	106
440	77	0
441	0	120
442	82	2
443	3	105
444	0	100
445	0	100
446	86	2
447	75	6
448	81	3
449	74	2
450	1	92
451	74	0
452	43	55
453	83	9
454	16	105
455	20	88
456	1	113
457	1	112
458	94	9
459	0	112
460	3	118
461	2	100
462	78	0
463	88	5
464	0	125
465	85	3
466	73	1
467	0	107
468	75	2
469	76	2
470	84	2
471	76	7
472	86	9
473	77	0
474	0	114
475	83	8
476	88	0
477	1	113
478	0	100
479	90	0
480	75	1
481	24	77
482	0	117
483	70	3
484	20	83
485	0	102
486	0	105
487	2	96
488	88	1
489	0	111
490	1	105
491	4	109
492	91	4
493	0	113
494	70	3
495	0	89
496	81	1
497	84	1
498	70	0
499	0	108
500	76	0
501	0	88
502	79	1
503	77	0
504	79	6
505	64	0
506	0	111
507	0	111
508	64	4
509	3	107
510	76	4
511	66	0
512	0	101
513	0	96
514	78	0
515	2	87
516	70	0
517	81	0
518	0	107
519	69	10
520	60	0
521	12	83
522	80	2
523	9	103
524	75	0
525	17	96
526	0	97
527	67	0
528	90	0
529	88	4
530	77	1
531	70	0
532	75	2
533	74	0
534	75	3
535	3	101
536	80	0
537	74	2
538	0	115
539	0	112
540	73	8
541	86	2
542	89	0
543	64	0
544	84	0
545	65	0
546	0	104
547	0	95
548	2	92
549	0	104
550	93	0
551	0	94
552	60	15
553	0	101
554	0	92
555	1	92
556	69	0
557	84	1
558	0	125
559	0	113
560	79	0
561	80	0
562	65	1
563	89	3
564	0	115
565	1	91
566	2	100
567	83	1
568	82	0
569	3	104
570	77	0
571	11	90
572	1	109
573	2	121
574	65	0
575	66	7
576	4	109
577	1	102
578	43	48
579	72	0
580	0	104
581	34	53
582	83	1
583	1	91
584	2	101
585	7	103
586	86	2
587	56	12
588	0	105
589	2	110
590	73	6
591	68	0
592	82	5
593	0	95
594	46	40
595	2	115
596	74	2
597	0	100
598	64	1
599	10	88
600	87	0
601	76	3
602	22	73
603	85	2
604	1	113
605	63	0
606	75	7
607	5	126
608	0	117
609	3	99
610	84	13
611	91	6
612	79	0
613	51	35
614	74	0
615	71	2
616	1	109
617	68	7
618	1	111
619	0	99
620	81	7
621	0	103
622	75	2
623	0	103
624	1	131
625	7	86
626	81	5
627	2	107
628	0	111
629	1	106
630	38	67
631	73	2
632	3	107
633	94	0
634	76	0
635	80	5
636	2	99
637	4	116
638	84	15
639	87	2
640	0	110
641	79	0
642	0	99
643	0	94
644	2	107
645	80	5
646	84	7
647	1	113
648	2	109
649	84	0
650	3	105
651	1	99
652	4	113
653	66	0
654	0	107
655	0	107
656	68	0
657	88	3
658	90	2
659	0	103
660	78	5
661	77	2
662	0	106
663	78	5
664	1	126
665	1	110
666	0	115
667	89	0
668	93	4
669	66	0
670	3	106
671	75	7
672	80	5
673	0	109
674	1	83
675	86	0
676	1	122
677	82	2
678	76	6
679	83	1
680	69	0
681	1	96
682	70	0
683	2	105
684	95	4
685	83	0
686	92	5
687	5	113
688	1	104
689	84	1
690	39	43
691	0	95
692	85	3
693	82	2
694	4	94
695	79	12
696	77	10
697	87	2
698	73	3
699	74	12
700	78	0
701	7	110
702	1	98
703	80	26
704	12	89
705	54	5
706	58	0
707	0	106
708	85	2
709	71	14
710	83	0
711	64	13
712	90	0
713	0	101
714	0	107
715	88	1
716	2	110
717	84	4
718	46	43
719	91	3
720	22	69
721	99	0
722	76	0
723	72	0
724	58	0
725	67	0
726	76	2
727	0	108
728	69	3
729	77	1
730	0	111
731	81	1
732	82	9
733	1	108
734	0	100
735	68	8
736	64	0
737	1	97
738	9	104
739	82	2
740	2	110
741	72	0
742	0	83
743	78	0
744	98	0
745	0	77
746	57	3
747	0	116
748	74	6
749	0	89
750	4	94
751	87	0
752	82	0
753	67	1
754	73	1
755	84	0
756	2	100
757	76	0
758	3	117
759	52	45
760	64	0
761	0	90
762	71	0
763	76	0
764	76	10
765	68	6
766	74	7
767	79	11
768	76	1
769	76	0
770	76	0
771	107	1
772	77	2
773	77	2
774	1	109
775	0	114
776	70	2
777	0	116
778	88	0
779	82	5
780	3	113
781	1	106
782	83	3
783	89	0
784	76	0
785	1	87
786	4	115
787	65	0
788	85	0
789	1	114
790	77	6
791	0	115
792	84	12
793	84	0
794	76	0
795	77	4
796	75	2
797	0	115
798	75	0
799	5	112
800	0	114
801	86	3
802	74	3
803	83	0
804	3	110
805	71	0
806	0	107
807	85	0
808	1	114
809	66	8
810	76	3
811	6	122
812	73	6
813	80	0
814	81	1
815	3	108
816	84	1
817	87	0
818	87	1
819	8	113
820	71	0
821	1	98
822	2	110
823	69	0
824	0	120
825	10	89
826	84	0
827	86	1
828	0	114
829	36	47
830	78	0
831	67	4
832	3	126
833	80	8
834	0	117
835	82	5
836	0	110
837	0	118
838	1	101
839	91	5
840	75	1
841	8	104
842	68	0
843	80	1
844	57	8
845	89	0
846	0	97
847	0	121
848	81	10
849	4	106
850	67	8
851	0	89
852	79	0
853	83	2
854	76	0
855	79	2
856	77	4
857	77	2
858	2	117
859	78	0
860	64	12
861	2	107
862	61	13
863	0	99
864	77	0
865	0	111
866	79	0
867	3	92
868	82	0
869	73	0
870	0	108
871	0	93
872	93	7
873	77	3
874	54	33
875	68	3
876	82	2
877	0	101
878	1	109
879	74	5
880	86	2
881	77	2
882	0	116
883	62	20
884	97	0
885	68	4
886	63	24
887	74	2
888	0	99
889	70	0
890	0	122
891	0	106
892	0	92
893	74	0
894	35	80
895	1	114
896	10	114
897	83	1
898	1	103
899	3	104
900	4	104
901	80	3
902	23	74
903	0	97
904	87	0
905	0	98
906	74	1
907	85	4
908	74	2
909	71	5
910	81	4
911	76	5
912	69	0
913	0	126
914	1	120
915	79	0
916	66	0
917	77	2
918	69	0
919	73	3
920	70	2
921	71	0
922	3	107
923	0	118
924	81	1
925	67	7
926	82	0
927	40	48
928	78	12
929	72	2
930	77	2
931	92	0
932	2	104
933	13	111
934	2	103
935	0	108
936	88	2
937	4	125
938	64	11
939	2	88
940	3	117
941	75	0
942	80	3
943	49	30
944	0	108
945	1	91
946	6	108
947	1	102
948	66	4
949	2	111
950	0	117
951	84	0
952	1	115
953	75	2
954	90	0
955	82	1
956	1	97
957	4	108
958	0	102
959	0	111
960	0	113
961	4	94
962	6	107
963	87	0
964	0	127
965	0	104
966	6	107
967	0	102
968	81	0
969	74	4
970	4	107
971	85	2
972	67	1
973	71	0
974	75	1
975	87	2
976	0	107
977	78	3
978	79	0
979	78	2
980	62	29
981	76	0
982	60	13
983	70	2
984	2	124
985	83	3
986	91	5
987	79	1
988	89	2
989	1	102
990	80	0
991	59	57
992	49	63
993	69	3
994	2	93
995	62	0
996	0	113
997	72	1
998	0	90
999	87	3
1000	4	108
1001	3	104
1002	67	5
1003	0	99
1004	89	0
1005	91	4
1006	0	87
1007	75	4
1008	0	112
1009	4	106
1010	0	101
1011	69	12
1012	28	58
1013	0	100
1014	84	9
1015	1	100
1016	78	0
1017	71	0
1018	89	7
1019	5	109
1020	88	10
1021	1	109
1022	0	94
1023	77	9
1024	2	117
1025	74	0
1026	74	0
1027	75	8
1028	84	0
1029	96	6
1030	71	8
1031	4	118
1032	88	1
1033	67	0
1034	84	0
1035	0	107
1036	53	47
1037	1	108
1038	0	126
1039	93	0
1040	26	75
1041	71	2
1042	1	114
1043	56	17
1044	2	113
1045	2	116
1046	65	0
1047	65	5
1048	80	8
1049	78	0
1050	2	107
1051	85	2
1052	71	1
1053	78	10
1054	1	113
1055	85	7
1056	82	0
1057	87	14
1058	87	8
1059	92	4
1060	3	105
1061	14	85
1062	0	107
1063	6	112
1064	87	1
1065	86	0
1066	1	94
1067	0	100
1068	0	106
1069	89	3
1070	80	3
1071	3	95
1072	77	0
1073	73	0
1074	0	104
1075	69	30
1076	52	25
1077	81	7
1078	84	1
1079	0	108
1080	1	112
1081	27	81
1082	2	134
1083	4	111
1084	1	101
1085	80	2
1086	1	101
1087	74	0
1088	0	94
1089	85	5
1090	1	106
1091	3	110
1092	89	1
1093	86	4
1094	61	25
1095	59	3
1096	70	11
1097	0	120
1098	77	0
1099	69	3
1100	78	2
1101	77	2
1102	79	2
1103	78	5
1104	2	117
1105	3	105
1106	69	0
1107	72	5
1108	56	45
1109	2	113
1110	0	89
1111	85	0
1112	57	50
1113	0	115
1114	70	4
1115	3	100
1116	68	2
1117	3	114
1118	87	9
1119	0	112
1120	83	4
1121	79	15
1122	2	100
1123	92	3
1124	34	72
1125	82	0
1126	3	100
1127	90	2
1128	81	7
1129	5	109
1130	88	0
1131	88	0
1132	72	0
1133	0	111
1134	4	102
1135	66	0
1136	73	5
1137	0	108
1138	0	90
1139	4	109
1140	72	4
1141	65	2
1142	69	3
1143	93	1
1144	2	112
1145	2	106
1146	0	104
1147	1	103
1148	0	119
1149	73	11
1150	59	31
1151	0	102
1152	0	82
1153	82	0
1154	84	0
1155	84	0
1156	70	0
1157	1	110
1158	63	0
1159	79	0
1160	71	0
1161	0	113
1162	0	110
1163	84	0
1164	0	113
1165	100	0
1166	0	106
1167	62	0
1168	95	0
1169	70	0
1170	2	88
1171	90	2
1172	72	2
1173	4	94
1174	58	49
1175	4	102
1176	78	2
1177	65	1
1178	4	93
1179	79	0
1180	6	91
1181	71	0
1182	87	1
1183	76	0
1184	82	6
1185	4	91
1186	3	98
1187	0	106
1188	0	119
1189	0	113
1190	0	101
1191	4	112
1192	77	3
1193	0	106
1194	5	113
1195	2	131
1196	1	101
1197	3	102
1198	79	7
1199	0	116
1200	68	0
1201	0	121
1202	73	8
1203	82	2
1204	79	5
1205	1	119
1206	0	104
1207	1	126
1208	0	102
1209	80	0
1210	96	2
1211	90	2
1212	6	104
1213	6	113
1214	0	118
1215	81	0
1216	13	90
1217	0	96
1218	65	5
1219	1	99
1220	0	106
1221	1	107
1222	6	94
1223	4	108
1224	59	4
1225	76	0
1226	0	88
1227	89	4
1228	0	104
1229	46	58
1230	88	3
1231	0	113
1232	8	106
1233	82	1
1234	70	0
1235	1	100
1236	65	3
1237	79	14
1238	80	5
1239	8	96
1240	85	3
1241	72	5
1242	3	95
1243	2	125
1244	2	105
1245	74	0
1246	0	121
1247	76	0
1248	85	1
1249	3	102
1250	71	1
1251	71	2
1252	0	115
1253	77	4
1254	0	109
1255	54	26
1256	2	117
1257	6	104
1258	71	1
1259	72	4
1260	83	0
1261	74	0
1262	0	107
1263	0	107
1264	85	0
1265	79	5
1266	85	9
1267	80	0
1268	83	9
1269	100	0
1270	81	9
1271	79	1
1272	75	1
1273	70	2
1274	74	0
1275	3	107
1276	81	0
1277	67	5
1278	88	3
1279	4	120
1280	0	113
1281	0	104
1282	85	1
1283	3	120
1284	1	99
1285	59	2
1286	69	3
1287	6	97
1288	93	0
1289	0	90
1290	88	3
1291	0	99
1292	2	97
1293	3	94
1294	86	0
1295	1	126
1296	4	108
1297	70	9
1298	77	0
1299	74	1
1300	60	7
1301	75	1
1302	74	4
1303	82	2
1304	82	0
1305	70	10
1306	82	3
1307	0	114
1308	82	0
1309	71	8
1310	79	0
1311	0	105
1312	3	115
1313	77	2
1314	2	110
1315	71	0
1316	0	88
1317	68	12
1318	0	108
1319	65	6
1320	4	98
1321	2	108
1322	74	0
1323	65	0
1324	63	0
1325	0	90
1326	0	106
1327	66	6
1328	70	0
1329	0	102
1330	72	7
1331	76	3
1332	71	10
1333	3	93
1334	2	104
1335	73	2
1336	93	1
1337	2	106
1338	85	0
1339	7	95
1340	4	101
1341	71	1
1342	0	103
1343	77	0
1344	87	0
1345	73	1
1346	0	115
1347	78	0
1348	1	110
1349	3	97
1350	2	109
1351	0	125
1352	72	6
1353	66	1
1354	4	96
1355	71	0
1356	79	0
1357	5	112
1358	79	1
1359	85	0
1360	4	107
1361	0	88
1362	0	95
1363	1	105
1364	78	5
1365	1	94
1366	79	2
1367	63	20
1368	69	1
1369	55	33
1370	10	87
1371	77	0
1372	0	94
1373	0	117
1374	65	1
1375	74	8
1376	0	104
1377	1	105
1378	76	5
1379	79	0
1380	69	8
1381	78	3
1382	82	0
1383	2	109
1384	81	0
1385	0	101
1386	7	114
1387	89	1
1388	73	6
1389	0	105
1390	82	5
1391	85	9
1392	74	4
1393	81	0
1394	93	0
1395	0	130
1396	81	0
1397	75	0
1398	1	108
1399	80	0
1400	76	0
1401	8	98
1402	79	0
1403	82	4
1404	83	0
1405	78	0
1406	76	1
1407	0	97
1408	0	110
1409	64	9
1410	80	6
1411	3	99
1412	0	98
1413	3	103
1414	71	6
1415	6	110
1416	0	119
1417	0	113
1418	1	123
1419	0	94
1420	38	65
1421	0	112
1422	80	3
1423	80	0
1424	0	95
1425	4	104
1426	0	127
1427	86	0
1428	2	93
1429	66	2
1430	66	1
1431	87	7
1432	1	103
1433	80	5
1434	60	4
1435	66	6
1436	0	102
1437	69	28
1438	2	97
1439	78	0
1440	82	2
1441	87	1
1442	0	122
1443	80	9
1444	71	1
1445	1	103
1446	6	112
1447	87	0
1448	0	98
1449	77	1
1450	62	5
1451	0	96
1452	86	1
1453	88	0
1454	4	93
1455	1	110
1456	5	120
1457	73	0
1458	79	6
1459	8	108
1460	23	78
1461	85	6
1462	78	8
1463	86	2
1464	103	0
1465	2	111
1466	73	0
1467	75	0
1468	75	0
1469	78	0
1470	77	3
1471	58	4
1472	4	107
1473	85	0
1474	80	0
1475	82	0
1476	3	90
1477	69	8
1478	65	0
1479	57	13
1480	5	108
1481	94	0
1482	82	5
1483	0	119
1484	78	12
1485	1	129
1486	85	1
1487	76	2
1488	0	105
1489	73	7
1490	84	0
1491	2	109
1492	0	106
1493	2	118
1494	85	0
1495	66	12
1496	76	4
1497	76	15
1498	74	3
1499	81	9
1500	88	0
1501	75	0
1502	100	2
1503	86	2
1504	3	112
1505	88	0
1506	92	6
1507	2	102
1508	82	0
1509	88	0
1510	3	119
1511	82	0
1512	85	2
1513	76	1
1514	0	113
1515	77	0
1516	85	2
1517	1	76
1518	79	5
1519	77	1
1520	57	23
1521	100	0
1522	3	103
1523	81	4
1524	4	112
1525	0	117
1526	80	2
1527	0	116
1528	70	0
1529	67	0
1530	86	4
1531	54	25
1532	0	97
1533	86	0
1534	72	1
1535	0	115
1536	1	99
1537	0	100
1538	78	5
1539	81	4
1540	0	115
1541	95	5
1542	75	8
1543	73	9
1544	0	91
1545	64	5
1546	95	0
1547	77	0
1548	76	5
1549	95	6
1550	0	118
1551	72	0
1552	0	94
1553	79	0
1554	80	0
1555	90	2
1556	3	119
1557	81	2
1558	36	80
1559	75	0
1560	0	105
1561	0	118
1562	77	0
1563	87	5
1564	78	0
1565	6	107
1566	81	0
1567	89	0
1568	0	104
1569	0	110
1570	69	0
1571	82	1
1572	91	0
1573	91	0
1574	71	7
1575	1	105
1576	3	96
1577	71	3
1578	53	29
1579	5	114
1580	84	5
1581	69	3
1582	5	102
1583	77	1
1584	0	94
1585	76	4
1586	69	24
1587	70	0
1588	83	0
1589	81	1
1590	7	111
1591	1	113
1592	75	0
1593	0	118
1594	84	0
1595	0	119
1596	81	8
1597	0	111
1598	2	89
1599	95	0
1600	2	120
1601	0	110
1602	0	98
1603	0	121
1604	2	106
1605	0	111
1606	0	125
1607	1	120
1608	69	0
1609	0	94
1610	77	1
1611	1	92
1612	65	0
1613	0	106
1614	5	101
1615	5	106
1616	4	87
1617	90	6
1618	0	86
1619	87	4
1620	74	0
1621	0	112
1622	81	1
1623	7	102
1624	91	5
1625	0	95
1626	6	123
1627	0	90
1628	66	1
1629	74	10
1630	6	98
1631	3	99
1632	63	23
1633	77	0
1634	76	0
1635	88	1
1636	35	47
1637	89	6
1638	86	5
1639	12	106
1640	4	106
1641	3	92
1642	0	111
1643	61	0
1644	0	117
1645	3	108
1646	1	99
1647	0	90
1648	1	123
1649	85	3
1650	68	0
1651	75	3
1652	93	2
1653	70	16
1654	61	0
1655	76	1
1656	6	123
1657	2	91
1658	93	5
1659	75	8
1660	75	0
1661	79	0
1662	1	80
1663	0	106
1664	7	106
1665	5	112
1666	71	7
1667	91	0
1668	0	97
1669	68	24
1670	92	1
1671	83	5
1672	71	0
1673	0	99
1674	90	4
1675	0	122
1676	84	1
1677	3	108
1678	23	92
1679	71	2
1680	69	20
1681	93	0
1682	79	0
1683	81	2
1684	2	101
1685	0	122
1686	83	7
1687	0	99
1688	2	111
1689	2	108
1690	0	87
1691	68	23
1692	0	116
1693	3	102
1694	2	116
1695	81	3
1696	0	104
1697	79	2
1698	37	66
1699	77	2
1700	0	83
1701	70	2
1702	87	1
1703	96	3
1704	90	0
1705	71	6
1706	0	99
1707	1	110
1708	71	9
1709	86	8
1710	64	0
1711	67	0
1712	72	1
1713	0	97
1714	93	0
1715	90	0
1716	63	6
1717	7	116
1718	71	14
1719	74	3
1720	78	1
1721	48	37
1722	0	110
1723	66	14
1724	6	104
1725	85	4
1726	6	122
1727	0	99
1728	70	2
1729	1	105
1730	86	1
1731	1	98
1732	83	0
1733	67	0
1734	3	109
1735	0	99
1736	68	1
1737	82	0
1738	59	2
1739	59	17
1740	48	42
1741	82	6
1742	74	5
1743	79	8
1744	81	0
1745	86	2
1746	77	3
1747	0	95
1748	0	107
1749	73	0
1750	91	0
1751	84	0
1752	82	4
1753	83	4
1754	0	98
1755	0	121
1756	1	108
1757	75	0
1758	0	101
1759	1	112
1760	66	14
1761	75	0
1762	84	7
1763	75	0
1764	76	1
1765	1	92
1766	71	3
1767	6	110
1768	82	1
1769	70	0
1770	88	0
1771	0	118
1772	0	109
1773	88	7
1774	2	90
1775	86	2
1776	1	115
1777	83	1
1778	69	0
1779	2	103
1780	2	108
1781	5	94
1782	0	112
1783	80	0
1784	1	96
1785	0	114
1786	0	102
1787	0	112
1788	3	105
1789	0	102
1790	0	111
1791	64	3
1792	69	11
1793	3	113
1794	83	2
1795	68	0
1796	77	4
1797	80	8
1798	78	2
1799	6	93
1800	0	99
1801	45	50
1802	0	112
1803	93	1
1804	70	4
1805	1	104
1806	84	0
1807	84	5
1808	1	89
1809	0	101
1810	0	120
1811	58	23
1812	62	20
1813	74	3
1814	73	0
1815	89	1
1816	1	110
1817	83	0
1818	2	101
1819	92	4
1820	0	107
1821	2	90
1822	78	0
1823	74	0
1824	92	7
1825	71	0
1826	1	112
1827	5	97
1828	106	2
1829	62	3
1830	21	80
1831	0	108
1832	95	8
1833	52	33
1834	1	104
1835	6	105
1836	23	73
1837	76	13
1838	85	0
1839	83	2
1840	29	59
1841	0	108
1842	0	109
1843	59	0
1844	9	103
1845	80	4
1846	62	0
1847	83	0
1848	1	113
1849	80	2
1850	3	95
1851	72	3
1852	83	5
1853	68	0
1854	81	0
1855	82	10
1856	0	113
1857	78	0
1858	44	76
1859	68	17
1860	97	1
1861	67	8
1862	2	108
1863	85	0
1864	7	91
1865	0	114
1866	72	3
1867	6	98
1868	83	7
1869	0	93
1870	76	0
1871	1	99
1872	0	121
1873	86	2
1874	0	101
1875	78	0
1876	82	0
1877	80	3
1878	86	4
1879	78	0
1880	63	0
1881	88	4
1882	79	0
1883	90	0
1884	67	38
1885	1	109
1886	73	4
1887	77	0
1888	83	3
1889	73	3
1890	1	91
1891	82	0
1892	86	0
1893	3	99
1894	87	4
1895	0	110
1896	2	117
1897	85	0
1898	73	0
1899	1	110
1900	0	120
1901	6	106
1902	72	0
1903	0	107
1904	85	0
1905	57	1
1906	65	0
1907	2	119
1908	80	1
1909	0	106
1910	74	0
1911	0	96
1912	83	10
1913	76	0
1914	78	9
1915	74	1
1916	61	0
1917	0	119
1918	66	4
1919	64	0
1920	80	3
1921	0	103
1922	88	1
1923	76	6
1924	59	14
1925	0	109
1926	7	90
1927	0	110
1928	85	5
1929	72	3
1930	3	82
1931	85	1
1932	0	118
1933	92	0
1934	3	97
1935	50	47
1936	0	94
1937	76	0
1938	81	4
1939	110	11
1940	84	9
1941	71	0
1942	70	2
1943	2	95
1944	82	2
1945	0	99
1946	79	3
1947	0	120
1948	107	2
1949	76	3
1950	68	3
1951	84	1
1952	0	102
1953	82	3
1954	74	0
1955	64	21
1956	0	118
1957	81	0
1958	78	3
1959	71	7
1960	4	95
1961	7	108
1962	0	85
1963	0	94
1964	0	91
1965	69	1
1966	88	0
1967	83	10
1968	91	1
1969	8	111
1970	0	131
1971	0	104
1972	74	2
1973	87	0
1974	73	1
1975	70	9
1976	1	111
1977	81	0
1978	0	106
1979	0	106
1980	106	4
1981	71	5
1982	4	99
1983	3	90
1984	63	4
1985	2	99
1986	82	0
1987	68	1
1988	0	95
1989	73	4
1990	78	0
1991	0	100
1992	1	118
1993	78	2
1994	28	77
1995	73	5
1996	0	87
1997	90	1
1998	1	107
1999	0	107
[truncated: 8,001 more rows]
