# Supplementary material for: Generalized method of moments for estimating parameters of stochastic reaction networks
Source: BMC Syst Biol. 2016 Oct 21;10:98. doi: 10.1186/s12918-016-0342-8 (PMC5073941; doi:10.1186/s12918-016-0342-8)
Supplement: Additional file 2 — Matlab code and data. This file contains the Matlab codes and samples which were used to produce the results. (GZ 9349 kb) [file 12918_2016_342_MOESM2_ESM.gz › Data/Exclusive Switch/samples/1/t004.csv]

trajectory	P1	P2
1	1	123
2	0	120
3	91	5
4	0	119
5	94	0
6	0	114
7	0	136
8	103	5
9	1	113
10	97	6
11	81	8
12	34	99
13	23	106
14	96	1
15	73	7
16	91	2
17	91	0
18	97	2
19	0	117
20	85	1
21	1	125
22	1	110
23	97	1
24	0	138
25	109	2
26	0	115
27	74	23
28	87	0
29	1	142
30	1	132
31	28	77
32	93	5
33	0	102
34	85	0
35	104	3
36	97	3
37	111	0
38	94	2
39	80	0
40	2	107
41	88	5
42	81	0
43	87	0
44	93	1
45	2	106
46	95	1
47	6	146
48	86	4
49	1	142
50	98	0
51	1	136
52	92	4
53	76	2
54	99	1
55	105	1
56	108	0
57	4	110
58	0	109
59	1	136
60	1	120
61	0	150
62	111	6
63	3	113
64	81	0
65	77	1
66	2	139
67	108	8
68	99	2
69	0	132
70	2	145
71	92	2
72	0	126
73	3	136
74	100	0
75	3	146
76	1	120
77	2	124
78	96	0
79	74	17
80	0	112
81	86	0
82	100	1
83	1	111
84	2	131
85	0	137
86	1	122
87	92	0
88	99	0
89	98	0
90	103	4
91	0	115
92	0	144
93	95	1
94	0	106
95	1	130
96	106	8
97	72	38
98	102	5
99	100	0
100	89	0
101	88	6
102	0	132
103	1	117
104	85	7
105	6	121
106	99	2
107	96	10
108	96	2
109	104	0
110	0	133
111	91	0
112	4	154
113	85	6
114	26	86
115	97	7
116	1	136
117	90	20
118	0	113
119	106	0
120	0	139
121	88	6
122	42	97
123	77	0
124	98	7
125	4	125
126	0	97
127	93	2
128	0	142
129	5	119
130	101	0
131	85	5
132	0	141
133	1	144
134	57	59
135	114	0
136	70	0
137	6	131
138	60	55
139	85	1
140	3	116
141	99	0
142	74	0
143	98	13
144	89	0
145	86	0
146	90	2
147	90	2
148	1	112
149	72	24
150	1	135
151	112	0
152	0	117
153	42	74
154	0	110
155	2	137
156	97	0
157	0	111
158	0	123
159	116	1
160	100	0
161	1	114
162	1	134
163	0	135
164	1	139
165	91	3
166	1	134
167	4	114
168	1	134
169	105	0
170	9	150
171	88	5
172	83	9
173	103	2
174	2	111
175	95	0
176	1	111
177	1	113
178	91	2
179	96	2
180	82	0
181	2	114
182	88	1
183	4	105
184	101	0
185	85	8
186	4	137
187	1	136
188	94	4
189	1	105
190	0	116
191	1	125
192	92	1
193	3	103
194	69	22
195	0	130
196	1	119
197	85	0
198	84	0
199	5	129
200	90	2
201	0	126
202	118	2
203	1	142
204	0	116
205	97	1
206	15	115
207	77	22
208	2	116
209	87	0
210	88	2
211	90	0
212	3	144
213	118	0
214	22	111
215	0	100
216	1	135
217	108	0
218	84	0
219	89	4
220	0	115
221	0	117
222	101	0
223	1	113
224	95	2
225	0	123
226	91	2
227	0	142
228	2	134
229	2	105
230	96	0
231	84	1
232	0	122
233	1	121
234	107	0
235	0	112
236	1	127
237	2	112
238	3	112
239	0	120
240	0	133
241	90	3
242	93	7
243	0	134
244	98	0
245	91	1
246	82	0
247	108	3
248	83	4
249	95	1
250	85	4
251	5	133
252	85	1
253	94	4
254	0	122
255	88	0
256	62	30
257	3	140
258	1	120
259	0	115
260	25	98
261	0	122
262	0	136
263	1	104
264	0	130
265	2	123
266	98	0
267	89	8
268	82	3
269	105	0
270	99	1
271	92	1
272	1	124
273	99	1
274	88	0
275	97	9
276	94	1
277	2	119
278	0	118
279	99	2
280	1	114
281	0	126
282	0	123
283	0	124
284	0	118
285	112	3
286	84	5
287	92	1
288	115	2
289	86	0
290	0	117
291	90	1
292	2	120
293	18	107
294	2	113
295	87	0
296	95	1
297	0	119
298	93	5
299	0	127
300	3	116
301	1	125
302	95	1
303	91	3
304	8	118
305	94	5
306	1	113
307	99	8
308	106	1
309	7	119
310	105	0
311	92	0
312	101	1
313	0	131
314	0	110
315	90	5
316	2	124
317	0	130
318	5	128
319	0	108
320	87	0
321	92	1
322	0	124
323	96	2
324	75	38
325	96	0
326	84	4
327	87	1
328	0	136
329	99	3
330	115	5
331	84	0
332	92	4
333	5	142
334	4	115
335	0	139
336	111	4
337	76	1
338	102	2
339	94	10
340	105	0
341	0	143
342	51	69
343	100	0
344	119	0
345	101	0
346	86	9
347	91	2
348	110	0
349	0	133
350	1	119
351	0	122
352	98	0
353	0	124
354	89	3
355	0	108
356	74	2
357	11	95
358	3	107
359	0	128
360	82	4
361	78	0
362	92	5
363	71	58
364	1	122
365	95	1
366	90	0
367	110	0
368	10	121
369	1	125
370	110	2
371	100	1
372	90	2
373	5	129
374	98	0
375	110	4
376	99	1
377	3	126
378	91	6
379	2	96
380	102	1
381	94	4
382	6	129
383	2	132
384	98	3
385	3	141
386	94	0
387	110	1
388	85	0
389	96	0
390	1	136
391	88	24
392	85	0
393	100	3
394	34	108
395	0	117
396	0	130
397	92	3
398	65	38
399	2	117
400	91	0
401	1	133
402	94	0
403	95	2
404	97	0
405	1	126
406	59	19
407	92	2
408	105	0
409	96	8
410	105	5
411	0	132
412	98	0
413	80	0
414	0	125
415	1	122
416	93	2
417	90	2
418	4	129
419	1	140
420	87	3
421	93	3
422	88	4
423	1	130
424	84	2
425	0	123
426	2	130
427	87	1
428	3	118
429	1	129
430	1	133
431	0	138
432	1	125
433	0	120
434	101	0
435	0	116
436	0	129
437	102	9
438	80	3
439	83	3
440	87	3
441	0	132
442	1	128
443	0	144
444	2	123
445	95	1
446	89	3
447	101	0
448	91	3
449	69	0
450	83	0
451	0	117
452	85	2
453	2	127
454	93	2
455	85	0
456	95	2
457	82	2
458	0	146
459	89	3
460	96	2
461	1	119
462	97	0
463	0	146
464	0	121
465	83	5
466	3	130
467	72	3
468	103	0
469	2	136
470	101	0
471	2	107
472	5	115
473	78	0
474	3	129
475	85	4
476	81	5
477	0	128
478	99	0
479	76	1
480	97	2
481	3	145
482	98	0
483	91	5
484	93	1
485	96	0
486	92	0
487	0	130
488	82	0
489	1	130
490	95	2
491	87	1
492	2	125
493	93	0
494	97	0
495	0	122
496	91	12
497	107	0
498	104	0
499	93	5
500	97	11
501	2	101
502	2	142
503	97	2
504	0	114
505	104	2
506	0	134
507	0	131
508	89	0
509	2	109
510	19	95
511	84	0
512	82	8
513	72	0
514	0	125
515	1	137
516	83	1
517	0	134
518	74	4
519	95	5
520	7	105
521	75	1
522	1	114
523	104	2
524	98	5
525	1	122
526	77	2
527	100	3
528	1	144
529	101	3
530	101	1
531	105	4
532	4	113
533	2	115
534	0	145
535	2	125
536	1	118
537	100	0
538	0	122
539	1	145
540	96	0
541	4	132
542	85	3
543	98	6
544	103	4
545	89	0
546	1	125
547	0	143
548	78	1
549	0	141
550	108	0
551	104	2
552	1	122
553	2	127
554	93	7
555	90	8
556	98	0
557	3	158
558	2	126
559	1	118
560	8	114
561	21	110
562	83	5
563	58	46
564	87	2
565	107	2
566	0	123
567	0	128
568	92	1
569	48	60
570	107	2
571	90	2
572	77	2
573	32	81
574	1	121
575	91	0
576	105	0
577	91	0
578	0	118
579	88	0
580	81	13
581	0	137
582	75	22
583	99	4
584	91	0
585	0	137
586	15	89
587	85	4
588	5	120
589	108	0
590	73	41
591	1	112
592	92	1
593	2	130
594	89	3
595	3	109
596	96	1
597	100	0
598	3	125
599	16	114
600	87	1
601	0	141
602	2	138
603	101	0
604	1	141
605	0	122
606	76	0
607	0	138
608	1	137
609	1	133
610	78	1
611	59	40
612	88	1
613	102	3
614	110	1
615	99	0
616	0	124
617	94	0
618	104	0
619	100	9
620	103	1
621	98	0
622	80	2
623	100	4
624	92	2
625	38	101
626	3	116
627	86	18
628	0	129
629	2	118
630	94	0
631	0	151
632	106	4
633	86	1
634	107	1
635	105	6
636	1	135
637	0	154
638	87	6
639	0	120
640	8	112
641	25	88
642	103	0
643	86	0
644	107	13
645	90	0
646	46	61
647	0	124
648	96	6
649	0	125
650	86	13
651	69	39
652	96	6
653	0	131
654	104	1
655	105	2
656	97	2
657	64	63
658	90	3
659	92	3
660	1	130
661	1	127
662	78	1
663	79	0
664	0	129
665	49	72
666	104	1
667	1	124
668	94	6
669	2	105
670	2	114
671	82	0
672	68	4
673	0	123
674	0	133
675	0	126
676	86	0
677	0	111
678	79	0
679	0	132
680	1	115
681	100	6
682	94	4
683	78	2
684	93	0
685	2	123
686	12	113
687	88	1
688	4	119
689	0	120
690	105	1
691	101	6
692	1	129
693	8	109
694	107	0
695	3	156
696	4	111
697	4	124
698	83	5
699	97	1
700	0	131
701	0	113
702	82	3
703	2	123
704	2	123
705	3	130
706	86	29
707	93	0
708	86	26
709	91	4
710	1	125
711	84	0
712	1	106
713	92	16
714	92	4
715	97	2
716	55	46
717	2	143
718	96	2
719	100	0
720	0	141
721	97	8
722	0	120
723	106	0
724	100	6
725	4	125
726	0	129
727	79	18
728	0	110
729	1	144
730	2	143
731	4	110
732	0	131
733	103	5
734	84	0
735	97	0
736	105	4
737	107	5
738	85	0
739	58	18
740	78	42
741	12	134
742	97	2
743	0	120
744	7	131
745	95	1
746	101	0
747	99	5
748	91	7
749	2	123
750	94	0
751	2	120
752	90	0
753	0	126
754	46	63
755	9	137
756	98	4
757	0	143
758	2	129
759	1	126
760	97	3
761	91	0
762	4	139
763	105	0
764	0	109
765	76	7
766	90	0
767	103	0
768	97	1
769	0	135
770	17	105
771	0	113
772	1	130
773	111	3
774	0	116
775	92	0
776	0	147
777	1	128
778	100	1
779	67	25
780	96	0
781	4	114
782	1	141
783	0	141
784	92	0
785	104	2
786	87	0
787	97	2
788	0	129
789	104	0
790	2	136
791	0	158
792	2	125
793	1	124
794	0	132
795	2	121
796	0	144
797	88	8
798	86	5
799	6	114
800	0	158
801	91	0
802	98	0
803	2	117
804	86	1
805	0	111
806	109	1
807	1	110
808	4	115
809	105	5
810	101	0
811	98	0
812	93	0
813	93	0
814	1	110
815	96	1
816	86	1
817	112	0
818	96	26
819	10	123
820	83	0
821	92	1
822	3	120
823	0	137
824	98	0
825	78	0
826	79	5
827	0	128
828	106	1
829	96	0
830	0	134
831	94	0
832	96	0
833	82	9
834	0	116
835	81	3
836	1	137
837	101	7
838	95	3
839	105	1
840	99	1
841	97	1
842	1	118
843	3	128
844	85	0
845	2	133
846	2	137
847	1	104
848	92	3
849	79	1
850	82	2
851	101	0
852	8	127
853	4	139
854	94	8
855	5	128
856	0	134
857	97	7
858	86	0
859	98	0
860	0	134
861	1	121
862	97	2
863	89	0
864	0	127
865	0	144
866	0	133
867	88	2
868	0	118
869	0	105
870	100	2
871	3	135
872	112	1
873	0	136
874	2	119
875	2	130
876	84	0
877	0	150
878	93	0
879	0	128
880	3	134
881	81	0
882	0	130
883	3	123
884	106	2
885	2	135
886	82	13
887	0	154
888	0	148
889	97	0
890	99	1
891	3	112
892	50	52
893	1	149
894	92	0
895	5	125
896	88	0
897	0	121
898	94	2
899	78	5
900	93	1
901	0	127
902	94	2
903	4	133
904	89	1
905	0	120
906	92	0
907	92	1
908	93	0
909	102	2
910	0	140
911	0	132
912	98	0
913	1	128
914	0	120
915	1	148
916	83	0
917	101	1
918	99	0
919	88	1
920	6	127
921	0	135
922	14	116
923	83	0
924	1	127
925	94	3
926	103	1
927	98	0
928	94	4
929	96	0
930	109	3
931	0	133
932	0	132
933	96	2
934	0	128
935	1	106
936	0	129
937	83	3
938	0	131
939	103	3
940	2	130
941	46	61
942	103	5
943	13	134
944	0	124
945	77	2
946	106	7
947	1	134
948	0	130
949	90	0
950	4	113
951	89	10
952	94	0
953	3	140
954	4	117
955	90	0
956	2	145
957	4	131
958	99	1
959	1	134
960	0	110
961	0	127
962	79	1
963	2	138
964	91	3
965	74	40
966	2	126
967	92	2
968	10	118
969	109	0
970	2	114
971	100	0
972	0	119
973	91	2
974	77	3
975	1	126
976	108	3
977	91	0
978	93	6
979	0	121
980	95	2
981	88	2
982	0	132
983	4	126
984	4	129
985	89	10
986	106	6
987	83	0
988	2	133
989	2	133
990	50	51
991	80	0
992	87	6
993	89	4
994	1	132
995	107	4
996	92	0
997	4	145
998	89	0
999	116	4
1000	2	138
1001	99	1
1002	3	132
1003	94	2
1004	97	5
1005	7	127
1006	95	5
1007	1	128
1008	0	105
1009	0	127
1010	105	0
1011	100	2
1012	75	3
1013	98	0
1014	8	118
1015	87	2
1016	86	0
1017	7	118
1018	86	0
1019	1	115
1020	5	123
1021	4	122
1022	1	126
1023	2	133
1024	0	123
1025	0	131
1026	0	123
1027	0	142
1028	0	124
1029	5	134
1030	121	0
1031	79	0
1032	108	3
1033	91	0
1034	10	126
1035	104	4
1036	106	0
1037	74	3
1038	1	137
1039	2	123
1040	87	3
1041	0	130
1042	90	5
1043	1	111
1044	94	5
1045	92	0
1046	96	0
1047	88	0
1048	103	1
1049	1	131
1050	95	0
1051	86	8
1052	109	6
1053	99	1
1054	0	119
1055	1	114
1056	98	3
1057	3	135
1058	79	5
1059	80	2
1060	99	4
1061	1	128
1062	84	1
1063	92	10
1064	1	128
1065	0	116
1066	0	133
1067	88	5
1068	90	0
1069	83	3
1070	102	8
1071	88	0
1072	99	0
1073	96	0
1074	5	146
1075	1	118
1076	5	136
1077	69	1
1078	0	119
1079	0	135
1080	100	3
1081	91	0
1082	74	0
1083	0	134
1084	0	105
1085	77	23
1086	1	133
1087	2	102
1088	7	103
1089	0	118
1090	0	143
1091	78	21
1092	104	4
1093	102	0
1094	2	127
1095	95	0
1096	102	0
1097	90	3
1098	115	0
1099	101	4
1100	81	24
1101	2	129
1102	100	4
1103	86	2
1104	97	0
1105	116	0
1106	2	128
1107	5	133
1108	86	4
1109	98	3
1110	93	0
1111	0	129
1112	0	124
1113	97	0
1114	0	126
1115	6	126
1116	101	0
1117	1	110
1118	84	3
1119	4	100
1120	106	2
1121	89	0
1122	0	122
1123	96	3
1124	107	1
1125	21	102
1126	82	0
1127	1	112
1128	90	5
1129	106	5
1130	3	132
1131	0	104
1132	7	131
1133	98	8
1134	81	1
1135	0	132
1136	5	142
1137	91	15
1138	11	112
1139	3	126
1140	106	1
1141	3	142
1142	88	7
1143	76	0
1144	98	4
1145	84	1
1146	103	0
1147	90	0
1148	86	3
1149	3	126
1150	2	123
1151	0	123
1152	89	4
1153	92	0
1154	96	10
1155	0	142
1156	0	149
1157	100	2
1158	3	103
1159	84	0
1160	64	31
1161	3	125
1162	0	124
1163	3	131
1164	94	3
1165	0	123
1166	96	0
1167	85	0
1168	91	0
1169	3	124
1170	89	4
1171	49	87
1172	0	135
1173	92	3
1174	99	2
1175	100	3
1176	86	18
1177	0	127
1178	100	0
1179	90	0
1180	98	0
1181	84	0
1182	98	5
1183	97	0
1184	86	3
1185	3	131
1186	91	0
1187	111	0
1188	1	128
1189	99	3
1190	0	155
1191	1	124
1192	95	0
1193	105	0
1194	84	5
1195	0	123
1196	0	132
1197	0	127
1198	2	116
1199	99	0
1200	0	109
1201	82	1
1202	94	3
1203	1	134
1204	8	112
1205	84	2
1206	83	1
1207	0	117
1208	1	117
1209	3	113
1210	101	0
1211	85	14
1212	89	0
1213	85	2
1214	109	0
1215	2	119
1216	54	56
1217	99	3
1218	86	1
1219	1	131
1220	108	0
1221	2	121
1222	92	2
1223	93	14
1224	4	127
1225	2	128
1226	1	123
1227	99	0
1228	90	19
1229	0	122
1230	0	130
1231	92	4
1232	101	0
1233	110	1
1234	91	1
1235	76	0
1236	95	0
1237	81	2
1238	4	109
1239	72	16
1240	91	3
1241	1	107
1242	113	1
1243	11	110
1244	0	110
1245	1	117
1246	0	115
1247	98	8
1248	98	3
1249	74	4
1250	93	2
1251	7	118
1252	103	3
1253	95	0
1254	36	92
1255	2	141
1256	93	3
1257	92	5
1258	90	0
1259	5	109
1260	94	2
1261	0	141
1262	91	2
1263	98	0
1264	2	115
1265	1	122
1266	100	1
1267	0	124
1268	92	2
1269	1	127
1270	88	3
1271	87	1
1272	98	1
1273	117	5
1274	2	112
1275	2	147
1276	0	123
1277	88	1
1278	107	0
1279	101	9
1280	3	113
1281	92	2
1282	4	120
1283	0	154
1284	0	127
1285	105	0
1286	91	5
1287	2	139
1288	72	8
1289	84	2
1290	93	4
1291	81	0
1292	1	141
1293	90	1
1294	107	0
1295	89	2
1296	2	120
1297	87	17
1298	98	1
1299	83	4
1300	2	123
1301	96	0
1302	106	7
1303	86	0
1304	113	0
1305	79	2
1306	84	0
1307	106	1
1308	92	0
1309	6	127
1310	5	132
1311	0	109
1312	96	5
1313	5	117
1314	98	9
1315	103	0
1316	0	142
1317	2	119
1318	0	131
1319	95	9
1320	3	112
1321	0	106
1322	4	113
1323	99	4
1324	95	5
1325	96	0
1326	3	125
1327	0	127
1328	103	6
1329	111	2
1330	99	3
1331	2	137
1332	83	11
1333	0	124
1334	0	116
1335	88	5
1336	98	8
1337	0	123
1338	1	106
1339	91	0
1340	97	2
1341	3	122
1342	96	2
1343	86	5
1344	86	1
1345	115	0
1346	97	8
1347	4	112
1348	0	120
1349	2	143
1350	3	125
1351	92	1
1352	86	0
1353	83	4
1354	5	131
1355	95	0
1356	1	136
1357	0	99
1358	88	4
1359	2	120
1360	98	0
1361	80	3
1362	98	4
1363	91	1
1364	0	123
1365	94	2
1366	2	140
1367	0	127
1368	1	117
1369	1	138
1370	11	116
1371	87	0
1372	61	48
1373	93	0
1374	93	0
1375	92	8
1376	0	142
1377	2	123
1378	86	2
1379	3	112
1380	91	0
1381	77	0
1382	102	8
1383	1	131
1384	109	1
1385	90	1
1386	103	1
1387	99	0
1388	86	7
1389	107	0
1390	83	4
1391	102	0
1392	3	123
1393	6	106
1394	71	2
1395	1	133
1396	90	0
1397	99	0
1398	94	1
1399	82	0
1400	3	140
1401	7	114
1402	6	150
1403	86	5
1404	21	96
1405	93	0
1406	1	119
1407	103	1
1408	1	128
1409	1	134
1410	90	1
1411	94	6
1412	5	128
1413	32	69
1414	2	139
1415	101	0
1416	95	0
1417	99	5
1418	92	1
1419	90	2
1420	104	0
1421	1	115
1422	91	0
1423	1	142
1424	91	0
1425	1	117
1426	96	0
1427	98	0
1428	0	126
1429	100	1
1430	1	131
1431	0	129
1432	115	0
1433	92	0
1434	0	124
1435	0	114
1436	3	127
1437	90	0
1438	87	3
1439	110	0
1440	0	125
1441	99	4
1442	0	135
1443	114	0
1444	86	7
1445	86	4
1446	2	136
1447	0	146
1448	96	6
1449	104	0
1450	87	2
1451	0	126
1452	93	3
1453	75	3
1454	88	0
1455	2	121
1456	95	0
1457	81	0
1458	1	136
1459	89	4
1460	0	127
1461	83	2
1462	91	0
1463	103	4
1464	5	118
1465	6	116
1466	3	119
1467	103	2
1468	4	148
1469	104	7
1470	97	0
1471	74	2
1472	89	0
1473	1	146
1474	91	2
1475	96	2
1476	0	134
1477	0	116
1478	5	126
1479	96	0
1480	99	8
1481	1	147
1482	78	4
1483	3	106
1484	93	2
1485	3	119
1486	94	3
1487	96	6
1488	0	126
1489	0	116
1490	0	145
1491	100	0
1492	108	0
1493	0	108
1494	80	0
1495	109	4
1496	77	1
1497	104	6
1498	92	0
1499	0	142
1500	0	137
1501	4	126
1502	2	133
1503	88	0
1504	86	0
1505	88	1
1506	89	9
1507	1	134
1508	97	4
1509	1	134
1510	0	112
1511	7	148
1512	95	8
1513	4	131
1514	0	149
1515	92	0
1516	4	109
1517	6	114
1518	1	134
1519	0	116
1520	92	2
1521	89	19
1522	90	2
1523	70	0
1524	0	148
1525	95	0
1526	0	115
1527	89	0
1528	14	99
1529	98	1
1530	4	140
1531	97	1
1532	1	134
1533	105	4
1534	80	7
1535	2	122
1536	3	123
1537	94	37
1538	101	6
1539	11	111
1540	111	1
1541	44	50
1542	90	1
1543	0	123
1544	9	116
1545	111	0
1546	72	38
1547	2	111
1548	2	127
1549	0	116
1550	9	126
1551	110	0
1552	120	0
1553	0	116
1554	0	132
1555	91	0
1556	0	130
1557	2	129
1558	0	121
1559	90	5
1560	1	125
1561	83	0
1562	107	7
1563	98	3
1564	74	5
1565	6	135
1566	1	141
1567	0	140
1568	115	2
1569	94	0
1570	90	2
1571	0	129
1572	92	4
1573	1	133
1574	1	118
1575	92	1
1576	0	119
1577	95	2
1578	97	0
1579	0	138
1580	5	132
1581	90	0
1582	85	1
1583	11	97
1584	95	3
1585	6	123
1586	0	131
1587	80	28
1588	80	22
1589	5	139
1590	0	123
1591	57	44
1592	0	134
1593	103	4
1594	33	84
1595	0	145
1596	84	0
1597	4	133
1598	2	114
1599	2	134
1600	72	1
1601	0	120
1602	9	123
1603	5	139
1604	111	0
1605	1	143
1606	98	0
1607	5	126
1608	89	1
1609	107	1
1610	9	115
1611	97	1
1612	0	129
1613	0	107
1614	115	1
1615	4	124
1616	0	123
1617	116	1
1618	0	117
1619	97	1
1620	94	3
1621	98	2
1622	94	3
1623	95	0
1624	0	133
1625	112	0
1626	106	3
1627	1	117
1628	0	122
1629	7	114
1630	109	1
1631	97	1
1632	1	117
1633	90	3
1634	0	144
1635	90	0
1636	6	130
1637	114	0
1638	96	3
1639	61	62
1640	98	0
1641	84	1
1642	1	128
1643	100	0
1644	89	3
1645	1	126
1646	95	0
1647	16	108
1648	106	2
1649	4	121
1650	2	129
1651	1	114
1652	0	119
1653	0	132
1654	5	124
1655	100	1
1656	85	15
1657	102	2
1658	90	2
1659	1	122
1660	0	132
1661	90	2
1662	0	147
1663	5	134
1664	34	66
1665	88	0
1666	1	134
1667	93	1
1668	78	0
1669	0	130
1670	110	1
1671	2	115
1672	0	115
1673	96	0
1674	2	106
1675	0	136
1676	1	139
1677	96	2
1678	0	106
1679	0	136
1680	7	130
1681	83	5
1682	1	136
1683	110	3
1684	0	128
1685	3	124
1686	101	4
1687	0	120
1688	2	112
1689	79	2
1690	2	120
1691	87	3
1692	86	0
1693	0	138
1694	93	2
1695	90	0
1696	0	121
1697	97	3
1698	67	0
1699	43	78
1700	91	1
1701	44	76
1702	104	2
1703	1	110
1704	96	5
1705	0	132
1706	68	44
1707	3	119
1708	101	5
1709	92	4
1710	4	112
1711	88	1
1712	92	0
1713	76	2
1714	37	72
1715	5	146
1716	87	0
1717	3	135
1718	93	3
1719	1	109
1720	89	0
1721	89	1
1722	0	120
1723	93	0
1724	90	2
1725	69	33
1726	1	146
1727	8	125
1728	5	133
1729	0	116
1730	1	138
1731	89	1
1732	63	45
1733	88	7
1734	94	4
1735	101	0
1736	84	0
1737	85	2
1738	102	0
1739	110	0
1740	90	7
1741	114	10
1742	30	63
1743	118	4
1744	86	1
1745	1	122
1746	45	71
1747	97	7
1748	2	139
1749	116	0
1750	92	2
1751	91	1
1752	95	0
1753	0	133
1754	3	99
1755	1	124
1756	91	0
1757	1	127
1758	89	0
1759	82	3
1760	87	11
1761	1	134
1762	98	1
1763	0	126
1764	117	2
1765	105	9
1766	92	0
1767	77	0
1768	88	0
1769	86	2
1770	0	116
1771	2	136
1772	107	0
1773	0	119
1774	0	143
1775	89	0
1776	0	109
1777	0	136
1778	90	9
1779	88	0
1780	103	0
1781	109	2
1782	100	0
1783	0	123
1784	20	109
1785	109	0
1786	2	119
1787	92	30
1788	1	127
1789	3	141
1790	8	113
1791	0	123
1792	2	114
1793	2	139
1794	98	1
1795	93	15
1796	46	72
1797	94	1
1798	80	0
1799	0	121
1800	87	1
1801	90	6
1802	114	3
1803	97	0
1804	89	8
1805	83	0
1806	0	140
1807	88	3
1808	1	132
1809	115	1
1810	0	131
1811	1	137
1812	4	124
1813	91	4
1814	0	138
1815	2	99
1816	81	0
1817	93	0
1818	101	0
1819	2	134
1820	99	12
1821	0	106
1822	93	0
1823	0	138
1824	79	0
1825	102	1
1826	3	124
1827	113	0
1828	4	115
1829	85	0
1830	100	0
1831	111	6
1832	90	0
1833	92	2
1834	0	144
1835	88	4
1836	78	12
1837	0	136
1838	84	4
1839	1	131
1840	91	0
1841	90	0
1842	81	0
1843	93	4
1844	113	0
1845	90	2
1846	4	114
1847	91	2
1848	28	99
1849	115	2
1850	1	128
1851	2	117
1852	2	146
1853	105	0
1854	85	30
1855	3	115
1856	106	2
1857	10	120
1858	84	2
1859	107	6
1860	1	121
1861	94	2
1862	108	0
1863	90	2
1864	2	117
1865	98	4
1866	4	141
1867	105	3
1868	16	124
1869	96	0
1870	1	145
1871	1	123
1872	3	128
1873	0	131
1874	1	123
1875	1	102
1876	89	0
1877	2	139
1878	92	1
1879	105	2
1880	81	0
1881	9	129
1882	4	121
1883	88	0
1884	80	0
1885	0	129
1886	0	140
1887	100	0
1888	97	1
1889	0	161
1890	75	0
1891	0	134
1892	76	3
1893	98	0
1894	90	0
1895	99	0
1896	76	3
1897	0	127
1898	74	0
1899	94	6
1900	91	2
1901	0	133
1902	105	5
1903	100	5
1904	0	117
1905	1	124
1906	0	135
1907	106	7
1908	59	40
1909	91	0
1910	91	5
1911	95	0
1912	5	113
1913	1	121
1914	78	1
1915	94	0
1916	1	138
1917	97	8
1918	0	122
1919	91	0
1920	0	119
1921	1	122
1922	0	138
1923	91	5
1924	97	7
1925	96	0
1926	0	131
1927	93	1
1928	85	4
1929	0	119
1930	92	0
1931	0	135
1932	99	0
1933	3	120
1934	1	112
1935	94	6
1936	10	104
1937	92	2
1938	1	116
1939	103	5
1940	95	1
1941	100	7
1942	92	0
1943	84	0
1944	0	100
1945	1	128
1946	79	3
1947	0	115
1948	79	13
1949	93	6
1950	0	132
1951	3	110
1952	31	98
1953	107	0
1954	93	0
1955	88	11
1956	103	3
1957	99	3
1958	103	2
1959	95	11
1960	3	113
1961	24	110
1962	90	0
1963	99	6
1964	98	0
1965	7	120
1966	92	5
1967	0	126
1968	86	1
1969	71	26
1970	97	16
1971	1	138
1972	93	0
1973	87	0
1974	5	139
1975	100	0
1976	3	116
1977	87	2
1978	0	136
1979	117	1
1980	110	0
1981	0	111
1982	0	128
1983	113	5
1984	2	125
1985	86	3
1986	82	3
1987	3	127
1988	0	144
1989	101	0
1990	84	1
1991	0	121
1992	2	131
1993	3	121
1994	16	127
1995	114	0
1996	73	2
1997	3	125
1998	96	1
1999	100	2
[truncated: 8,001 more rows]
