# Supplementary material for: Generalized method of moments for estimating parameters of stochastic reaction networks
Source: BMC Syst Biol. 2016 Oct 21;10:98. doi: 10.1186/s12918-016-0342-8 (PMC5073941; doi:10.1186/s12918-016-0342-8)
Supplement: Additional file 2 — Matlab code and data. This file contains the Matlab codes and samples which were used to produce the results. (GZ 9349 kb) [file 12918_2016_342_MOESM2_ESM.gz › Data/Gene Expression/samples/t0101.csv]

1	10
2	12
3	20
4	12
5	18
6	14
7	16
8	16
9	15
10	10
11	18
12	13
13	24
14	12
15	18
16	12
17	20
18	15
19	16
20	11
21	11
22	14
23	11
24	10
25	10
26	10
27	10
28	15
29	18
30	17
31	20
32	10
33	14
34	24
35	13
36	10
37	12
38	12
39	16
40	21
41	15
42	22
43	14
44	16
45	12
46	16
47	19
48	13
49	10
50	10
51	15
52	11
53	12
54	10
55	18
56	18
57	14
58	20
59	10
60	23
61	15
62	21
63	12
64	13
65	10
66	22
67	16
68	17
69	15
70	10
71	17
72	12
73	23
74	10
75	10
76	11
77	12
78	22
79	12
80	19
81	17
82	17
83	19
84	19
85	20
86	17
87	15
88	18
89	15
90	15
91	14
92	28
93	21
94	10
95	18
96	21
97	14
98	13
99	13
100	10
101	12
102	10
103	18
104	18
105	16
106	10
107	10
108	11
109	10
110	14
111	24
112	10
113	12
114	21
115	20
116	10
117	12
118	27
119	10
120	12
121	19
122	17
123	16
124	17
125	10
126	12
127	17
128	15
129	10
130	14
131	10
132	10
133	10
134	12
135	24
136	16
137	22
138	11
139	29
140	12
141	15
142	15
143	19
144	15
145	10
146	26
147	10
148	13
149	15
150	10
151	15
152	18
153	15
154	12
155	10
156	10
157	13
158	13
159	13
160	27
161	14
162	15
163	10
164	21
165	13
166	11
167	11
168	14
169	12
170	12
171	20
172	18
173	12
174	12
175	15
176	17
177	32
178	14
179	10
180	13
181	10
182	10
183	12
184	14
185	12
186	21
187	14
188	21
189	11
190	20
191	10
192	15
193	17
194	12
195	16
196	13
197	21
198	20
199	10
200	11
201	10
202	10
203	27
204	13
205	15
206	18
207	15
208	15
209	10
210	11
211	10
212	10
213	19
214	11
215	19
216	18
217	21
218	11
219	10
220	17
221	10
222	15
223	10
224	15
225	13
226	13
227	24
228	15
229	13
230	25
231	10
232	15
233	10
234	12
235	15
236	22
237	16
238	15
239	21
240	11
241	14
242	20
243	20
244	11
245	10
246	30
247	11
248	15
249	16
250	14
251	17
252	26
253	14
254	17
255	15
256	18
257	15
258	18
259	19
260	10
261	11
262	18
263	18
264	15
265	20
266	20
267	17
268	10
269	12
270	12
271	21
272	13
273	14
274	14
275	16
276	15
277	20
278	14
279	10
280	21
281	17
282	13
283	19
284	17
285	38
286	19
287	30
288	14
289	12
290	14
291	15
292	10
293	11
294	13
295	16
296	10
297	18
298	15
299	13
300	10
301	16
302	24
303	13
304	33
305	19
306	19
307	19
308	12
309	15
310	18
311	14
312	10
313	20
314	18
315	11
316	12
317	10
318	11
319	11
320	18
321	12
322	22
323	12
324	11
325	11
326	24
327	11
328	12
329	17
330	17
331	21
332	13
333	21
334	14
335	10
336	17
337	12
338	20
339	19
340	20
341	12
342	15
343	22
344	10
345	18
346	11
347	13
348	14
349	13
350	12
351	19
352	10
353	20
354	20
355	18
356	23
357	19
358	20
359	12
360	10
361	16
362	12
363	12
364	10
365	20
366	18
367	18
368	14
369	10
370	21
371	14
372	12
373	18
374	25
375	10
376	15
377	18
378	14
379	21
380	17
381	10
382	10
383	18
384	22
385	18
386	11
387	13
388	13
389	11
390	19
391	13
392	11
393	11
394	27
395	11
396	12
397	17
398	18
399	29
400	10
401	10
402	14
403	11
404	20
405	15
406	13
407	11
408	13
409	16
410	11
411	17
412	20
413	14
414	14
415	13
416	13
417	12
418	21
419	13
420	18
421	10
422	12
423	26
424	12
425	22
426	13
427	13
428	11
429	18
430	34
431	20
432	10
433	23
434	15
435	19
436	10
437	18
438	12
439	19
440	16
441	15
442	23
443	16
444	23
445	15
446	14
447	14
448	11
449	26
450	10
451	17
452	13
453	18
454	24
455	11
456	19
457	15
458	17
459	15
460	18
461	10
462	16
463	17
464	21
465	19
466	15
467	17
468	20
469	11
470	14
471	11
472	11
473	12
474	17
475	20
476	13
477	27
478	19
479	19
480	11
481	10
482	14
483	19
484	10
485	14
486	10
487	15
488	16
489	17
490	18
491	20
492	14
493	23
494	22
495	12
496	10
497	32
498	11
499	24
500	12
501	15
502	17
503	17
504	24
505	13
506	16
507	15
508	23
509	14
510	28
511	11
512	11
513	11
514	18
515	12
516	19
517	10
518	13
519	15
520	10
521	10
522	17
523	11
524	32
525	12
526	10
527	22
528	25
529	20
530	12
531	13
532	12
533	12
534	15
535	10
536	15
537	17
538	10
539	18
540	19
541	10
542	24
543	11
544	10
545	14
546	10
547	18
548	10
549	10
550	22
551	33
552	10
553	19
554	18
555	10
556	16
557	19
558	16
559	12
560	17
561	20
562	10
563	22
564	13
565	12
566	14
567	10
568	14
569	21
570	13
571	14
572	16
573	10
574	16
575	19
576	10
577	10
578	15
579	10
580	14
581	10
582	11
583	11
584	16
585	10
586	15
587	16
588	19
589	20
590	15
591	15
592	24
593	10
594	13
595	17
596	15
597	27
598	14
599	12
600	18
601	16
602	17
603	19
604	21
605	17
606	14
607	14
608	10
609	13
610	11
611	10
612	11
613	18
614	14
615	21
616	19
617	13
618	14
619	16
620	10
621	31
622	18
623	13
624	24
625	23
626	17
627	13
628	10
629	13
630	14
631	12
632	10
633	10
634	10
635	10
636	19
637	10
638	17
639	19
640	15
641	10
642	10
643	14
644	27
645	18
646	10
647	13
648	10
649	12
650	10
651	13
652	13
653	11
654	10
655	16
656	12
657	16
658	16
659	15
660	14
661	13
662	19
663	10
664	13
665	12
666	31
667	28
668	16
669	15
670	14
671	21
672	10
673	10
674	11
675	23
676	16
677	17
678	10
679	10
680	10
681	12
682	20
683	19
684	11
685	28
686	15
687	10
688	15
689	11
690	19
691	12
692	14
693	20
694	11
695	22
696	21
697	14
698	10
699	11
700	10
701	24
702	10
703	17
704	10
705	22
706	10
707	18
708	21
709	11
710	19
711	12
712	19
713	10
714	10
715	15
716	14
717	10
718	23
719	13
720	17
721	17
722	20
723	14
724	19
725	18
726	12
727	20
728	13
729	13
730	19
731	14
732	13
733	18
734	14
735	12
736	14
737	19
738	11
739	11
740	12
741	21
742	24
743	31
744	13
745	10
746	16
747	15
748	20
749	14
750	10
751	16
752	28
753	13
754	17
755	26
756	12
757	18
758	19
759	10
760	10
761	11
762	21
763	15
764	15
765	11
766	14
767	22
768	10
769	13
770	10
771	10
772	10
773	12
774	17
775	23
776	28
777	11
778	12
779	10
780	11
781	13
782	11
783	15
784	17
785	14
786	17
787	13
788	13
789	10
790	22
791	14
792	14
793	15
794	11
795	13
796	11
797	17
798	17
799	19
800	25
801	11
802	21
803	20
804	10
805	10
806	13
807	10
808	10
809	14
810	19
811	17
812	12
813	13
814	17
815	13
816	10
817	14
818	22
819	10
820	18
821	14
822	12
823	22
824	11
825	10
826	10
827	10
828	16
829	14
830	12
831	29
832	19
833	20
834	15
835	18
836	14
837	23
838	23
839	10
840	13
841	22
842	22
843	10
844	14
845	17
846	20
847	22
848	21
849	14
850	10
851	13
852	15
853	20
854	14
855	10
856	22
857	14
858	17
859	13
860	14
861	10
862	18
863	10
864	22
865	12
866	17
867	18
868	15
869	13
870	13
871	15
872	24
873	19
874	14
875	13
876	23
877	22
878	11
879	10
880	10
881	20
882	20
883	11
884	24
885	12
886	16
887	12
888	14
889	14
890	21
891	10
892	25
893	17
894	12
895	22
896	19
897	15
898	17
899	21
900	17
901	20
902	10
903	10
904	10
905	10
906	11
907	17
908	17
909	12
910	15
911	13
912	12
913	13
914	13
915	10
916	11
917	28
918	11
919	15
920	12
921	20
922	11
923	17
924	26
925	13
926	14
927	13
928	10
929	35
930	14
931	17
932	16
933	15
934	21
935	22
936	12
937	23
938	14
939	21
940	10
941	15
942	23
943	10
944	37
945	10
946	10
947	21
948	17
949	17
950	13
951	11
952	12
953	31
954	10
955	10
956	17
957	12
958	17
959	12
960	24
961	14
962	16
963	16
964	16
965	11
966	14
967	10
968	21
969	12
970	11
971	14
972	15
973	14
974	11
975	25
976	19
977	13
978	20
979	11
980	10
981	24
982	10
983	10
984	12
985	11
986	20
987	16
988	12
989	15
990	23
991	12
992	17
993	17
994	12
995	19
996	12
997	11
998	16
999	16
1000	12
1001	15
1002	21
1003	11
1004	14
1005	11
1006	19
1007	11
1008	14
1009	12
1010	13
1011	20
1012	10
1013	13
1014	17
1015	12
1016	18
1017	10
1018	15
1019	24
1020	14
1021	13
1022	18
1023	10
1024	13
1025	11
1026	16
1027	14
1028	12
1029	20
1030	14
1031	11
1032	12
1033	16
1034	16
1035	15
1036	16
1037	11
1038	12
1039	19
1040	20
1041	16
1042	18
1043	10
1044	13
1045	23
1046	19
1047	17
1048	16
1049	18
1050	22
1051	10
1052	15
1053	17
1054	10
1055	15
1056	10
1057	30
1058	12
1059	13
1060	16
1061	16
1062	12
1063	13
1064	15
1065	13
1066	15
1067	20
1068	14
1069	20
1070	12
1071	11
1072	12
1073	29
1074	11
1075	10
1076	14
1077	10
1078	10
1079	18
1080	13
1081	15
1082	12
1083	21
1084	25
1085	21
1086	16
1087	27
1088	21
1089	12
1090	14
1091	18
1092	13
1093	13
1094	12
1095	11
1096	11
1097	19
1098	10
1099	22
1100	14
1101	10
1102	12
1103	26
1104	10
1105	19
1106	17
1107	20
1108	16
1109	14
1110	13
1111	14
1112	14
1113	12
1114	19
1115	14
1116	11
1117	10
1118	15
1119	21
1120	22
1121	18
1122	13
1123	20
1124	15
1125	12
1126	21
1127	18
1128	11
1129	16
1130	14
1131	10
1132	10
1133	22
1134	22
1135	15
1136	19
1137	11
1138	20
1139	18
1140	10
1141	12
1142	10
1143	14
1144	12
1145	11
1146	14
1147	20
1148	40
1149	12
1150	10
1151	11
1152	12
1153	13
1154	12
1155	24
1156	10
1157	19
1158	12
1159	12
1160	16
1161	14
1162	10
1163	12
1164	18
1165	14
1166	19
1167	19
1168	11
1169	17
1170	11
1171	25
1172	14
1173	18
1174	10
1175	24
1176	17
1177	10
1178	10
1179	18
1180	26
1181	13
1182	10
1183	15
1184	14
1185	16
1186	13
1187	10
1188	15
1189	15
1190	16
1191	10
1192	12
1193	12
1194	13
1195	10
1196	10
1197	20
1198	16
1199	23
1200	14
1201	16
1202	21
1203	12
1204	21
1205	15
1206	14
1207	17
1208	24
1209	11
1210	15
1211	23
1212	12
1213	10
1214	17
1215	10
1216	17
1217	12
1218	16
1219	10
1220	12
1221	16
1222	20
1223	19
1224	16
1225	11
1226	12
1227	18
1228	10
1229	21
1230	16
1231	14
1232	34
1233	12
1234	17
1235	10
1236	21
1237	14
1238	12
1239	12
1240	11
1241	14
1242	12
1243	10
1244	20
1245	10
1246	13
1247	13
1248	11
1249	19
1250	10
1251	14
1252	12
1253	14
1254	14
1255	11
1256	11
1257	20
1258	22
1259	13
1260	22
1261	14
1262	14
1263	17
1264	16
1265	10
1266	15
1267	19
1268	14
1269	15
1270	12
1271	13
1272	19
1273	21
1274	12
1275	15
1276	16
1277	15
1278	16
1279	15
1280	11
1281	13
1282	20
1283	10
1284	14
1285	16
1286	20
1287	20
1288	11
1289	22
1290	17
1291	20
1292	12
1293	12
1294	26
1295	14
1296	10
1297	10
1298	24
1299	10
1300	10
1301	12
1302	15
1303	12
1304	22
1305	12
1306	16
1307	12
1308	14
1309	16
1310	14
1311	11
1312	16
1313	15
1314	12
1315	19
1316	18
1317	12
1318	10
1319	10
1320	15
1321	22
1322	17
1323	20
1324	10
1325	19
1326	30
1327	12
1328	17
1329	28
1330	11
1331	19
1332	15
1333	19
1334	16
1335	12
1336	16
1337	27
1338	21
1339	14
1340	34
1341	16
1342	20
1343	10
1344	18
1345	19
1346	12
1347	12
1348	21
1349	20
1350	11
1351	16
1352	14
1353	11
1354	13
1355	17
1356	12
1357	11
1358	14
1359	13
1360	18
1361	12
1362	26
1363	11
1364	17
1365	13
1366	19
1367	11
1368	13
1369	14
1370	12
1371	10
1372	25
1373	25
1374	14
1375	24
1376	10
1377	12
1378	12
1379	14
1380	17
1381	14
1382	14
1383	13
1384	20
1385	17
1386	22
1387	13
1388	10
1389	11
1390	14
1391	17
1392	14
1393	12
1394	19
1395	25
1396	21
1397	14
1398	17
1399	15
1400	36
1401	15
1402	16
1403	10
1404	12
1405	11
1406	17
1407	13
1408	15
1409	15
1410	14
1411	20
1412	38
1413	20
1414	20
1415	19
1416	22
1417	14
1418	16
1419	10
1420	10
1421	11
1422	10
1423	17
1424	10
1425	21
1426	10
1427	31
1428	13
1429	14
1430	14
1431	11
1432	12
1433	19
1434	14
1435	20
1436	30
1437	16
1438	13
1439	12
1440	11
1441	28
1442	12
1443	10
1444	18
1445	15
1446	12
1447	15
1448	10
1449	13
1450	10
1451	15
1452	21
1453	22
1454	15
1455	10
1456	17
1457	23
1458	10
1459	11
1460	15
1461	16
1462	10
1463	29
1464	22
1465	14
1466	15
1467	12
1468	18
1469	11
1470	12
1471	10
1472	18
1473	16
1474	24
1475	16
1476	15
1477	21
1478	14
1479	10
1480	16
1481	17
1482	21
1483	10
1484	12
1485	28
1486	17
1487	14
1488	24
1489	17
1490	13
1491	10
1492	15
1493	14
1494	13
1495	17
1496	24
1497	23
1498	17
1499	10
1500	28
1501	11
1502	22
1503	18
1504	23
1505	10
1506	18
1507	17
1508	10
1509	14
1510	23
1511	22
1512	13
1513	10
1514	19
1515	14
1516	20
1517	27
1518	11
1519	12
1520	27
1521	13
1522	27
1523	18
1524	10
1525	12
1526	13
1527	16
1528	19
1529	14
1530	17
1531	16
1532	14
1533	12
1534	16
1535	12
1536	32
1537	16
1538	12
1539	14
1540	11
1541	12
1542	22
1543	11
1544	12
1545	12
1546	12
1547	16
1548	12
1549	11
1550	13
1551	21
1552	18
1553	10
1554	11
1555	12
1556	19
1557	19
1558	10
1559	21
1560	15
1561	18
1562	12
1563	19
1564	20
1565	23
1566	17
1567	13
1568	16
1569	16
1570	15
1571	17
1572	11
1573	17
1574	14
1575	12
1576	14
1577	14
1578	16
1579	10
1580	15
1581	22
1582	12
1583	15
1584	13
1585	22
1586	16
1587	17
1588	17
1589	17
1590	23
1591	14
1592	13
1593	10
1594	12
1595	26
1596	16
1597	14
1598	10
1599	13
1600	10
1601	17
1602	14
1603	25
1604	19
1605	10
1606	25
1607	10
1608	10
1609	20
1610	14
1611	11
1612	13
1613	16
1614	13
1615	12
1616	31
1617	20
1618	14
1619	12
1620	19
1621	13
1622	13
1623	20
1624	13
1625	16
1626	12
1627	10
1628	11
1629	11
1630	26
1631	17
1632	22
1633	18
1634	23
1635	20
1636	14
1637	16
1638	17
1639	26
1640	12
1641	14
1642	15
1643	12
1644	13
1645	20
1646	12
1647	13
1648	14
1649	10
1650	13
1651	16
1652	10
1653	10
1654	10
1655	17
1656	13
1657	13
1658	11
1659	15
1660	15
1661	20
1662	11
1663	19
1664	10
1665	15
1666	23
1667	15
1668	10
1669	28
1670	10
1671	12
1672	17
1673	19
1674	11
1675	15
1676	12
1677	12
1678	19
1679	28
1680	10
1681	22
1682	10
1683	21
1684	17
1685	17
1686	10
1687	10
1688	11
1689	23
1690	20
1691	17
1692	25
1693	16
1694	11
1695	13
1696	18
1697	22
1698	10
1699	12
1700	21
1701	17
1702	13
1703	20
1704	22
1705	11
1706	19
1707	12
1708	20
1709	12
1710	11
1711	10
1712	13
1713	14
1714	26
1715	12
1716	24
1717	14
1718	10
1719	35
1720	17
1721	14
1722	21
1723	16
1724	13
1725	10
1726	12
1727	17
1728	13
1729	22
1730	10
1731	10
1732	13
1733	10
1734	11
1735	22
1736	13
1737	11
1738	14
1739	10
1740	17
1741	17
1742	11
1743	12
1744	25
1745	13
1746	14
1747	12
1748	13
1749	12
1750	11
1751	12
1752	14
1753	13
1754	16
1755	32
1756	14
1757	10
1758	16
1759	16
1760	10
1761	10
1762	17
1763	26
1764	19
1765	10
1766	14
1767	10
1768	14
1769	10
1770	16
1771	10
1772	15
1773	12
1774	14
1775	15
1776	20
1777	11
1778	12
1779	12
1780	15
1781	12
1782	21
1783	11
1784	23
1785	18
1786	11
1787	11
1788	18
1789	12
1790	20
1791	13
1792	13
1793	14
1794	14
1795	17
1796	21
1797	27
1798	14
1799	16
1800	14
1801	20
1802	28
1803	13
1804	13
1805	22
1806	13
1807	14
1808	22
1809	12
1810	26
1811	15
1812	31
1813	20
1814	12
1815	11
1816	18
1817	10
1818	23
1819	12
1820	10
1821	13
1822	11
1823	10
1824	10
1825	14
1826	22
1827	12
1828	18
1829	13
1830	17
1831	14
1832	14
1833	10
1834	19
1835	13
1836	17
1837	10
1838	20
1839	12
1840	16
1841	12
1842	10
1843	14
1844	17
1845	24
1846	12
1847	10
1848	21
1849	13
1850	11
1851	12
1852	10
1853	14
1854	10
1855	24
1856	26
1857	23
1858	13
1859	14
1860	17
1861	14
1862	10
1863	26
1864	11
1865	21
1866	19
1867	31
1868	13
1869	14
1870	12
1871	21
1872	15
1873	10
1874	21
1875	19
1876	10
1877	14
1878	14
1879	28
1880	22
1881	13
1882	19
1883	12
1884	16
1885	19
1886	17
1887	15
1888	10
1889	10
1890	18
1891	17
1892	15
1893	16
1894	14
1895	18
1896	13
1897	10
1898	19
1899	30
1900	10
1901	24
1902	14
1903	11
1904	13
1905	12
1906	14
1907	12
1908	26
1909	26
1910	17
1911	18
1912	12
1913	11
1914	22
1915	16
1916	10
1917	29
1918	13
1919	10
1920	16
1921	11
1922	11
1923	18
1924	18
1925	13
1926	19
1927	14
1928	23
1929	19
1930	11
1931	10
1932	15
1933	21
1934	18
1935	10
1936	10
1937	22
1938	15
1939	10
1940	19
1941	25
1942	24
1943	12
1944	17
1945	14
1946	12
1947	21
1948	18
1949	13
1950	11
1951	13
1952	11
1953	14
1954	18
1955	14
1956	12
1957	10
1958	24
1959	15
1960	20
1961	18
1962	22
1963	19
1964	10
1965	12
1966	17
1967	26
1968	16
1969	12
1970	10
1971	16
1972	22
1973	15
1974	11
1975	20
1976	13
1977	12
1978	12
1979	16
1980	15
1981	17
1982	10
1983	14
1984	10
1985	23
1986	10
1987	17
1988	12
1989	22
1990	15
1991	11
1992	14
1993	12
1994	15
1995	18
1996	21
1997	23
1998	14
1999	10
2000	12
[truncated: 8,000 more rows]
