# Supplementary material for: Generalized method of moments for estimating parameters of stochastic reaction networks
Source: BMC Syst Biol. 2016 Oct 21;10:98. doi: 10.1186/s12918-016-0342-8 (PMC5073941; doi:10.1186/s12918-016-0342-8)
Supplement: Additional file 2 — Matlab code and data. This file contains the Matlab codes and samples which were used to produce the results. (GZ 9349 kb) [file 12918_2016_342_MOESM2_ESM.gz › Data/Exclusive Switch/samples/22/t002.csv]

trajectory	P1	P2
1	38	32
2	0	79
3	0	71
4	53	1
5	56	1
6	71	9
7	1	75
8	0	82
9	0	69
10	57	0
11	58	7
12	0	70
13	0	96
14	76	2
15	0	77
16	1	83
17	1	76
18	58	6
19	54	0
20	57	1
21	50	6
22	0	84
23	0	90
24	0	79
25	1	69
26	64	2
27	0	78
28	76	3
29	3	77
30	0	84
31	5	81
32	2	79
33	73	0
34	61	13
35	52	13
36	64	2
37	54	0
38	3	90
39	56	0
40	0	65
41	64	3
42	2	85
43	60	6
44	56	0
45	4	83
46	51	0
47	0	93
48	0	76
49	58	1
50	59	0
51	52	3
52	74	9
53	2	79
54	75	0
55	0	79
56	50	7
57	2	102
58	53	0
59	59	0
60	41	9
61	47	2
62	0	72
63	68	0
64	2	65
65	4	73
66	63	4
67	0	64
68	65	2
69	62	0
70	54	0
71	69	0
72	58	3
73	4	70
74	67	0
75	59	1
76	8	72
77	69	7
78	3	79
79	59	0
80	52	9
81	0	66
82	4	93
83	7	80
84	48	8
85	0	84
86	10	66
87	60	1
88	0	75
89	57	0
90	0	69
91	3	56
92	62	0
93	15	75
94	0	82
95	68	11
96	0	77
97	2	101
98	0	83
99	1	83
100	3	90
101	7	67
102	0	85
103	0	66
104	3	74
105	0	74
106	2	84
107	64	0
108	64	1
109	8	89
110	0	73
111	56	5
112	64	6
113	63	0
114	7	74
115	0	66
116	46	0
117	59	15
118	57	3
119	52	7
120	64	0
121	58	5
122	61	2
123	0	85
124	57	2
125	35	34
126	0	73
127	50	3
128	0	80
129	7	89
130	3	85
131	63	0
132	4	83
133	0	76
134	64	0
135	28	35
136	59	0
137	4	78
138	4	80
139	7	84
140	62	5
141	57	2
142	67	0
143	2	70
144	3	72
145	61	1
146	47	5
147	56	0
148	0	96
149	0	102
150	52	9
151	55	0
152	54	3
153	0	90
154	56	0
155	58	7
156	4	68
157	64	3
158	1	69
159	54	2
160	61	0
161	5	79
162	3	80
163	54	0
164	58	1
165	0	86
166	0	60
167	5	73
168	0	100
169	66	0
170	69	0
171	58	11
172	66	2
173	2	76
174	44	0
175	63	1
176	63	0
177	63	8
178	42	1
179	44	5
180	6	80
181	50	0
182	0	67
183	77	8
184	0	81
185	0	70
186	58	0
187	1	78
188	57	4
189	62	0
190	55	8
191	0	86
192	4	85
193	0	89
194	6	72
195	1	74
196	0	84
197	47	1
198	65	0
199	1	79
200	0	72
201	34	28
202	61	9
203	61	3
204	47	5
205	0	90
206	63	0
207	1	90
208	63	0
209	49	0
210	50	0
211	2	73
212	62	1
213	63	3
214	9	82
215	66	0
216	54	5
217	72	2
218	0	65
219	0	67
220	55	4
221	1	79
222	55	4
223	4	80
224	65	0
225	25	44
226	70	0
227	55	9
228	42	38
229	1	88
230	3	86
231	0	75
232	2	68
233	84	0
234	3	72
235	4	81
236	0	71
237	50	1
238	0	86
239	59	0
240	4	78
241	46	0
242	58	0
243	65	3
244	0	87
245	3	84
246	71	1
247	58	0
248	1	80
249	0	77
250	2	83
251	0	92
252	0	95
253	61	0
254	5	75
255	48	0
256	53	4
257	0	82
258	0	73
259	1	68
260	0	80
261	67	1
262	61	0
263	55	6
264	27	52
265	57	0
266	64	0
267	0	59
268	3	90
269	1	73
270	2	72
271	4	71
272	60	0
273	62	5
274	7	82
275	58	12
276	2	67
277	6	91
278	0	73
279	2	91
280	59	2
281	16	69
282	46	9
283	11	82
284	48	14
285	59	0
286	0	86
287	54	8
288	23	71
289	0	74
290	58	21
291	1	78
292	59	3
293	0	83
294	60	1
295	60	1
296	2	78
297	48	3
298	0	66
299	1	75
300	58	0
301	62	8
302	53	3
303	3	71
304	74	10
305	62	4
306	42	18
307	56	2
308	67	0
309	52	0
310	61	2
311	1	74
312	55	0
313	0	76
314	69	0
315	63	1
316	54	8
317	0	77
318	1	93
319	60	2
320	0	75
321	0	90
322	0	88
323	5	70
324	54	6
325	70	3
326	51	13
327	66	3
328	66	1
329	0	67
330	9	95
331	0	74
332	53	17
333	53	2
334	1	71
335	64	9
336	56	9
337	55	9
338	1	89
339	0	76
340	53	2
341	60	0
342	0	92
343	3	69
344	0	74
345	68	0
346	58	1
347	3	76
348	1	79
349	0	87
350	0	83
351	0	87
352	2	76
353	4	84
354	61	4
355	63	24
356	0	63
357	67	14
358	52	5
359	0	76
360	54	4
361	2	85
362	0	83
363	78	5
364	60	0
365	55	0
366	60	4
367	54	1
368	65	1
369	0	77
370	73	5
371	68	0
372	54	2
373	3	64
374	19	53
375	0	74
376	35	40
377	0	80
378	58	0
379	52	0
380	0	86
381	41	15
382	0	66
383	0	73
384	61	0
385	0	78
386	0	70
387	0	77
388	6	79
389	0	68
390	49	0
391	63	0
392	2	77
393	9	77
394	10	73
395	48	0
396	58	0
397	3	80
398	1	86
399	48	32
400	0	72
401	49	8
402	54	10
403	59	0
404	1	62
405	31	48
406	3	72
407	59	2
408	52	0
409	4	68
410	2	83
411	2	68
412	58	0
413	0	74
414	66	6
415	68	9
416	5	80
417	50	0
418	54	10
419	65	2
420	1	74
421	0	83
422	70	12
423	0	89
424	65	3
425	0	89
426	57	2
427	49	0
428	55	19
429	4	81
430	1	77
431	51	0
432	0	70
433	58	7
434	55	1
435	62	4
436	54	0
437	27	41
438	1	73
439	0	73
440	66	0
441	12	73
442	50	3
443	0	87
444	64	0
445	52	19
446	1	70
447	4	82
448	0	71
449	64	3
450	68	8
451	4	85
452	70	0
453	64	0
454	55	0
455	0	76
456	58	0
457	62	8
458	0	70
459	54	0
460	1	69
461	61	2
462	4	78
463	63	0
464	53	19
465	62	0
466	51	12
467	59	0
468	78	4
469	0	85
470	11	57
471	46	0
472	56	0
473	65	0
474	56	5
475	0	69
476	60	0
477	56	1
478	61	9
479	67	0
480	56	0
481	48	7
482	66	0
483	48	7
484	64	2
485	0	85
486	2	81
487	54	0
488	0	61
489	52	11
490	53	2
491	43	1
492	44	0
493	0	76
494	0	81
495	71	2
496	56	4
497	60	10
498	61	6
499	0	71
500	67	0
501	83	0
502	62	0
503	1	71
504	57	0
505	71	0
506	2	77
507	6	93
508	0	75
509	0	85
510	0	79
511	43	2
512	63	0
513	0	80
514	63	3
515	1	90
516	55	4
517	63	6
518	49	2
519	60	2
520	4	81
521	9	78
522	1	74
523	53	8
524	57	0
525	0	77
526	56	1
527	53	0
528	0	88
529	0	85
530	0	88
531	54	8
532	57	0
533	65	7
534	33	36
535	2	84
536	56	0
537	4	91
538	69	0
539	48	0
540	1	65
541	0	77
542	0	70
543	1	54
544	14	64
545	57	0
546	2	68
547	51	0
548	0	69
549	9	90
550	65	0
551	0	83
552	0	90
553	61	0
554	1	75
555	0	82
556	77	1
557	62	9
558	64	0
559	63	0
560	57	3
561	63	10
562	0	74
563	45	18
564	63	1
565	7	73
566	0	60
567	77	0
568	62	0
569	57	13
570	10	69
571	50	3
572	66	3
573	45	0
574	11	59
575	80	3
576	5	83
577	3	74
578	0	90
579	66	6
580	2	78
581	53	1
582	2	85
583	43	8
584	65	2
585	0	84
586	58	0
587	3	65
588	63	0
589	58	4
590	46	7
591	63	0
592	70	6
593	16	74
594	1	85
595	0	92
596	0	79
597	72	1
598	58	0
599	5	70
600	51	0
601	62	5
602	0	99
603	6	78
604	61	4
605	43	35
606	56	11
607	48	0
608	0	67
609	3	76
610	41	12
611	59	0
612	61	3
613	8	65
614	60	0
615	0	84
616	0	66
617	0	79
618	0	76
619	57	1
620	60	0
621	56	0
622	57	4
623	0	74
624	64	7
625	2	77
626	56	1
627	2	50
628	54	0
629	0	68
630	57	1
631	5	68
632	37	47
633	4	74
634	0	74
635	59	13
636	1	80
637	43	1
638	70	7
639	1	83
640	2	78
641	8	84
642	0	108
643	5	86
644	58	15
645	51	0
646	65	0
647	48	0
648	44	21
649	0	75
650	60	0
651	4	84
652	1	100
653	52	0
654	0	91
655	65	2
656	2	91
657	41	29
658	77	0
659	1	82
660	3	83
661	59	8
662	2	63
663	79	0
664	3	63
665	56	0
666	63	0
667	54	3
668	56	33
669	65	5
670	41	29
671	59	0
672	0	86
673	0	74
674	0	86
675	9	73
676	50	0
677	48	0
678	0	83
679	0	80
680	2	84
681	0	69
682	0	78
683	0	69
684	74	3
685	62	0
686	55	10
687	0	81
688	0	83
689	63	5
690	2	81
691	2	65
692	63	0
693	0	84
694	0	65
695	0	76
696	72	1
697	11	67
698	55	19
699	3	76
700	0	87
701	9	84
702	0	65
703	65	5
704	70	12
705	0	91
706	1	85
707	0	76
708	54	7
709	4	64
710	4	64
711	0	79
712	0	58
713	57	22
714	60	0
715	68	0
716	3	74
717	64	9
718	61	0
719	59	9
720	9	83
721	60	10
722	1	89
723	0	68
724	5	79
725	71	0
726	55	0
727	55	2
728	1	72
729	3	83
730	62	0
731	5	74
732	0	76
733	8	73
734	55	7
735	62	1
736	66	13
737	73	12
738	50	9
739	0	90
740	0	93
741	51	5
742	63	0
743	0	80
744	62	1
745	67	2
746	0	89
747	73	4
748	53	0
749	24	61
750	46	38
751	0	80
752	0	75
753	4	87
754	3	73
755	47	0
756	3	83
757	4	83
758	71	4
759	52	2
760	0	71
761	67	5
762	56	1
763	50	4
764	0	75
765	0	81
766	48	0
767	1	74
768	5	83
769	56	5
770	1	102
771	0	79
772	55	2
773	63	8
774	0	74
775	64	2
776	2	72
777	49	8
778	55	10
779	2	74
780	0	88
781	60	1
782	0	70
783	2	87
784	5	72
785	8	80
786	2	91
787	52	0
788	64	0
789	51	2
790	53	11
791	56	0
792	57	1
793	58	2
794	53	1
795	0	92
796	64	0
797	65	0
798	62	0
799	1	77
800	50	12
801	0	80
802	0	89
803	0	82
804	59	0
805	0	88
806	1	58
807	4	79
808	70	1
809	59	0
810	67	1
811	7	76
812	61	4
813	3	86
814	27	49
815	73	4
816	67	0
817	0	68
818	2	87
819	31	47
820	41	42
821	0	82
822	6	87
823	0	81
824	0	76
825	0	77
826	63	0
827	4	79
828	59	0
829	46	0
830	59	5
831	51	0
832	56	4
833	65	4
834	1	94
835	1	63
836	0	93
837	61	1
838	54	8
839	12	73
840	69	0
841	2	74
842	4	89
843	0	92
844	1	75
845	58	5
846	42	16
847	38	0
848	29	40
849	4	82
850	58	4
851	62	1
852	0	87
853	39	40
854	58	0
855	63	6
856	54	6
857	25	57
858	0	69
859	40	25
860	0	96
861	60	6
862	1	72
863	3	69
864	62	0
865	54	3
866	0	69
867	45	0
868	2	93
869	4	73
870	1	82
871	58	0
872	59	0
873	64	8
874	68	0
875	0	97
876	0	75
877	59	0
878	56	7
879	66	5
880	0	75
881	59	3
882	65	1
883	61	5
884	44	0
885	60	0
886	0	82
887	29	25
888	49	15
889	27	55
890	1	68
891	0	76
892	56	7
893	51	1
894	47	1
895	51	0
896	65	5
897	48	31
898	4	97
899	1	79
900	71	5
901	53	3
902	0	87
903	0	95
904	0	68
905	1	86
906	53	11
907	5	58
908	55	0
909	1	72
910	0	95
911	74	10
912	48	0
913	61	3
914	0	96
915	55	13
916	60	6
917	56	0
918	60	15
919	41	16
920	49	0
921	1	71
922	48	0
923	58	0
924	2	82
925	0	86
926	1	92
927	58	14
928	3	67
929	60	0
930	2	77
931	0	86
932	52	0
933	59	14
934	57	6
935	54	1
936	4	73
937	60	1
938	46	11
939	58	1
940	47	0
941	1	83
942	0	65
943	59	6
944	69	0
945	66	0
946	62	4
947	0	76
948	65	1
949	49	0
950	63	3
951	0	73
952	63	5
953	50	1
954	0	82
955	0	79
956	61	0
957	0	88
958	9	76
959	41	7
960	2	84
961	45	0
962	1	82
963	3	91
964	0	81
965	0	82
966	1	81
967	60	3
968	2	89
969	52	4
970	11	62
971	63	0
972	54	3
973	2	86
974	62	2
975	0	77
976	31	45
977	54	11
978	66	3
979	2	88
980	66	3
981	3	85
982	0	78
983	3	65
984	0	76
985	53	0
986	12	78
987	31	33
988	51	3
989	52	0
990	68	0
991	0	76
992	64	6
993	52	10
994	4	78
995	44	0
996	6	85
997	57	2
998	60	1
999	62	3
1000	60	0
1001	44	12
1002	0	87
1003	53	1
1004	0	78
1005	8	68
1006	2	74
1007	2	85
1008	61	0
1009	0	85
1010	59	1
1011	54	1
1012	61	0
1013	48	0
1014	0	71
1015	8	70
1016	0	81
1017	68	9
1018	0	68
1019	0	68
1020	46	7
1021	0	66
1022	0	95
1023	0	80
1024	62	0
1025	0	83
1026	11	85
1027	56	8
1028	2	88
1029	46	1
1030	32	40
1031	0	74
1032	0	81
1033	0	81
1034	0	96
1035	0	89
1036	55	0
1037	66	4
1038	0	72
1039	4	62
1040	57	7
1041	70	4
1042	3	71
1043	64	4
1044	65	0
1045	58	0
1046	2	81
1047	0	89
1048	66	0
1049	0	81
1050	53	7
1051	42	0
1052	50	15
1053	0	79
1054	57	2
1055	48	15
1056	75	1
1057	46	34
1058	5	81
1059	69	0
1060	52	7
1061	29	32
1062	1	78
1063	0	80
1064	29	40
1065	44	4
1066	41	31
1067	62	9
1068	62	0
1069	56	9
1070	14	46
1071	67	5
1072	1	79
1073	64	0
1074	43	0
1075	58	0
1076	61	0
1077	4	84
1078	3	68
1079	59	0
1080	56	1
1081	55	0
1082	54	19
1083	60	3
1084	54	1
1085	60	3
1086	68	0
1087	43	24
1088	0	85
1089	5	70
1090	55	0
1091	0	80
1092	71	0
1093	1	78
1094	48	0
1095	58	0
1096	61	0
1097	63	3
1098	0	75
1099	3	79
1100	51	6
1101	57	8
1102	64	6
1103	1	82
1104	0	74
1105	65	0
1106	62	1
1107	51	2
1108	8	82
1109	2	68
1110	59	3
1111	0	83
1112	0	68
1113	0	67
1114	47	8
1115	64	8
1116	63	0
1117	0	70
1118	30	48
1119	64	7
1120	54	0
1121	54	2
1122	21	64
1123	60	0
1124	0	68
1125	5	86
1126	0	77
1127	51	0
1128	10	92
1129	50	7
1130	11	62
1131	57	1
1132	6	76
1133	3	67
1134	56	0
1135	0	89
1136	55	13
1137	0	75
1138	44	5
1139	67	9
1140	54	22
1141	53	4
1142	61	0
1143	8	73
1144	0	81
1145	0	86
1146	77	0
1147	50	0
1148	77	1
1149	1	84
1150	1	84
1151	69	0
1152	0	73
1153	60	3
1154	0	90
1155	0	84
1156	74	5
1157	31	21
1158	80	0
1159	58	3
1160	0	78
1161	56	2
1162	1	75
1163	66	3
1164	53	0
1165	1	62
1166	61	0
1167	0	70
1168	4	57
1169	57	0
1170	53	0
1171	0	82
1172	57	5
1173	1	75
1174	0	60
1175	57	0
1176	0	70
1177	0	95
1178	72	3
1179	68	5
1180	59	3
1181	7	80
1182	61	2
1183	3	72
1184	66	19
1185	59	4
1186	68	0
1187	56	5
1188	67	0
1189	0	84
1190	0	85
1191	63	7
1192	4	83
1193	0	89
1194	4	83
1195	0	85
1196	2	72
1197	49	4
1198	59	1
1199	1	78
1200	60	8
1201	38	34
1202	63	0
1203	0	84
1204	0	93
1205	63	1
1206	70	0
1207	56	0
1208	61	0
1209	76	0
1210	70	7
1211	70	7
1212	52	6
1213	49	1
1214	5	73
1215	54	0
1216	63	6
1217	42	37
1218	11	78
1219	0	75
1220	48	0
1221	53	0
1222	58	16
1223	64	0
1224	65	7
1225	65	1
1226	62	5
1227	0	71
1228	5	71
1229	8	69
1230	4	77
1231	57	0
1232	0	93
1233	57	8
1234	49	9
1235	73	4
1236	67	1
1237	1	71
1238	67	8
1239	6	72
1240	12	85
1241	65	0
1242	0	87
1243	59	0
1244	58	0
1245	0	81
1246	12	75
1247	0	80
1248	0	79
1249	0	78
1250	0	75
1251	0	76
1252	42	34
1253	0	85
1254	58	0
1255	18	60
1256	0	79
1257	65	3
1258	66	10
1259	0	60
1260	54	0
1261	0	79
1262	73	1
1263	72	7
1264	56	6
1265	1	82
1266	54	0
1267	25	75
1268	0	83
1269	58	1
1270	0	87
1271	60	0
1272	0	78
1273	3	83
1274	0	79
1275	62	1
1276	0	83
1277	0	75
1278	67	0
1279	62	22
1280	60	3
1281	0	59
1282	2	82
1283	50	7
1284	61	3
1285	74	0
1286	0	65
1287	64	6
1288	1	78
1289	57	0
1290	1	73
1291	61	0
1292	59	0
1293	62	2
1294	56	1
1295	1	89
1296	60	0
1297	61	0
1298	59	2
1299	66	0
1300	0	76
1301	0	75
1302	2	65
1303	72	0
1304	7	81
1305	61	4
1306	3	85
1307	70	1
1308	60	0
1309	54	4
1310	60	7
1311	60	0
1312	58	0
1313	44	33
1314	63	0
1315	43	44
1316	0	86
1317	0	82
1318	56	1
1319	44	0
1320	1	92
1321	6	95
1322	53	2
1323	58	0
1324	69	3
1325	0	86
1326	0	72
1327	3	81
1328	0	91
1329	0	90
1330	62	0
1331	56	0
1332	8	90
1333	61	0
1334	61	0
1335	2	86
1336	63	5
1337	73	0
1338	0	91
1339	3	73
1340	65	4
1341	2	82
1342	0	76
1343	0	59
1344	0	97
1345	49	0
1346	69	4
1347	45	5
1348	60	0
1349	4	92
1350	35	20
1351	0	71
1352	63	2
1353	67	0
1354	0	81
1355	0	82
1356	81	16
1357	47	0
1358	63	6
1359	52	0
1360	61	6
1361	0	69
1362	0	77
1363	72	0
1364	1	57
1365	57	18
1366	77	2
1367	63	2
1368	62	0
1369	6	84
1370	72	0
1371	71	0
1372	64	5
1373	57	5
1374	0	78
1375	20	70
1376	5	86
1377	57	2
1378	0	82
1379	5	86
1380	59	0
1381	4	72
1382	54	6
1383	1	64
1384	57	3
1385	4	69
1386	0	67
1387	61	0
1388	0	78
1389	47	0
1390	0	63
1391	55	0
1392	52	0
1393	64	0
1394	31	40
1395	0	78
1396	55	3
1397	0	73
1398	52	0
1399	40	44
1400	64	0
1401	11	58
1402	0	94
1403	48	11
1404	5	69
1405	72	0
1406	56	1
1407	64	1
1408	61	0
1409	1	84
1410	50	15
1411	2	90
1412	0	82
1413	0	74
1414	0	82
1415	71	0
1416	4	73
1417	59	14
1418	0	95
1419	56	0
1420	55	8
1421	4	89
1422	38	20
1423	0	85
1424	61	1
1425	7	79
1426	67	4
1427	50	6
1428	54	7
1429	75	7
1430	42	32
1431	67	4
1432	57	0
1433	59	1
1434	0	72
1435	1	84
1436	3	79
1437	0	68
1438	55	3
1439	0	82
1440	3	84
1441	4	84
1442	66	0
1443	37	29
1444	57	0
1445	0	84
1446	61	8
1447	0	81
1448	63	0
1449	0	68
1450	60	9
1451	66	0
1452	55	0
1453	1	89
1454	7	59
1455	0	77
1456	7	77
1457	0	57
1458	0	63
1459	6	84
1460	3	72
1461	0	56
1462	0	79
1463	62	3
1464	8	66
1465	56	1
1466	62	0
1467	0	60
1468	0	70
1469	50	8
1470	4	77
1471	57	18
1472	0	80
1473	0	82
1474	0	81
1475	61	9
1476	56	10
1477	0	68
1478	3	70
1479	3	69
1480	32	38
1481	42	18
1482	5	77
1483	0	78
1484	0	70
1485	3	75
1486	58	4
1487	8	69
1488	60	1
1489	56	0
1490	63	0
1491	55	7
1492	54	3
1493	52	6
1494	55	1
1495	0	73
1496	49	2
1497	54	0
1498	55	3
1499	79	0
1500	73	9
1501	2	89
1502	0	83
1503	68	0
1504	3	77
1505	2	80
1506	0	68
1507	0	72
1508	0	80
1509	0	77
1510	0	67
1511	52	0
1512	0	82
1513	0	77
1514	0	89
1515	0	72
1516	82	0
1517	50	3
1518	52	0
1519	8	85
1520	55	9
1521	57	0
1522	0	76
1523	56	0
1524	48	0
1525	58	0
1526	69	1
1527	0	78
1528	0	87
1529	1	80
1530	70	2
1531	63	0
1532	46	0
1533	53	6
1534	65	8
1535	67	3
1536	57	0
1537	0	79
1538	62	7
1539	66	0
1540	0	90
1541	1	113
1542	4	79
1543	62	1
1544	58	7
1545	56	0
1546	0	74
1547	9	73
1548	55	0
1549	70	8
1550	0	68
1551	17	67
1552	0	82
1553	59	0
1554	63	2
1555	0	73
1556	68	0
1557	53	4
1558	1	87
1559	5	94
1560	5	83
1561	1	69
1562	5	82
1563	60	10
1564	65	15
1565	0	86
1566	64	0
1567	52	0
1568	52	6
1569	56	1
1570	0	75
1571	12	65
1572	0	68
1573	7	87
1574	54	2
1575	53	4
1576	0	79
1577	4	69
1578	58	0
1579	29	29
1580	0	93
1581	58	8
1582	2	88
1583	65	1
1584	59	3
1585	69	0
1586	75	7
1587	4	78
1588	0	82
1589	76	0
1590	0	75
1591	0	65
1592	2	72
1593	0	85
1594	47	0
1595	0	74
1596	6	87
1597	0	60
1598	59	0
1599	4	75
1600	3	92
1601	0	83
1602	68	0
1603	62	10
1604	3	77
1605	65	8
1606	1	67
1607	58	0
1608	0	82
1609	69	0
1610	0	68
1611	0	88
1612	6	78
1613	62	0
1614	1	75
1615	52	1
1616	51	0
1617	56	1
1618	78	9
1619	3	78
1620	47	1
1621	53	0
1622	1	73
1623	3	69
1624	70	0
1625	0	76
1626	2	62
1627	0	80
1628	0	96
1629	49	2
1630	6	96
1631	63	4
1632	0	85
1633	1	79
1634	10	83
1635	49	4
1636	2	88
1637	60	3
1638	49	7
1639	63	0
1640	3	71
1641	53	2
1642	55	18
1643	12	70
1644	0	53
1645	57	0
1646	5	87
1647	52	0
1648	7	64
1649	1	69
1650	0	83
1651	0	68
1652	0	66
1653	4	93
1654	61	8
1655	0	74
1656	3	87
1657	76	6
1658	1	73
1659	55	0
1660	7	55
1661	52	14
1662	0	68
1663	55	1
1664	0	70
1665	70	6
1666	0	90
1667	58	0
1668	63	5
1669	55	1
1670	1	82
1671	65	0
1672	2	63
1673	56	9
1674	1	67
1675	48	0
1676	62	0
1677	0	85
1678	63	7
1679	63	0
1680	3	82
1681	65	1
1682	0	80
1683	50	1
1684	4	72
1685	6	81
1686	57	0
1687	2	78
1688	69	0
1689	54	8
1690	62	3
1691	3	89
1692	0	65
1693	68	1
1694	3	92
1695	60	2
1696	28	63
1697	66	4
1698	57	4
1699	63	6
1700	0	82
1701	1	80
1702	0	86
1703	54	8
1704	33	56
1705	57	3
1706	0	71
1707	58	1
1708	1	70
1709	59	6
1710	52	6
1711	6	66
1712	3	78
1713	52	9
1714	55	21
1715	69	0
1716	7	62
1717	1	80
1718	51	8
1719	7	74
1720	62	11
1721	61	0
1722	0	85
1723	66	0
1724	3	79
1725	36	40
1726	1	71
1727	0	71
1728	55	8
1729	62	4
1730	55	0
1731	2	72
1732	58	8
1733	1	86
1734	0	87
1735	3	80
1736	66	2
1737	3	67
1738	46	0
1739	69	2
1740	63	8
1741	10	82
1742	6	98
1743	0	81
1744	0	75
1745	0	70
1746	9	74
1747	3	85
1748	6	68
1749	54	3
1750	52	2
1751	3	77
1752	60	2
1753	45	28
1754	5	78
1755	73	0
1756	52	3
1757	54	1
1758	53	0
1759	52	3
1760	68	0
1761	0	84
1762	54	0
1763	0	72
1764	56	5
1765	48	3
1766	0	74
1767	0	90
1768	3	72
1769	0	75
1770	47	6
1771	17	62
1772	67	0
1773	65	0
1774	77	3
1775	53	0
1776	1	78
1777	31	32
1778	60	0
1779	60	2
1780	66	4
1781	1	73
1782	8	84
1783	63	0
1784	2	65
1785	69	1
1786	52	0
1787	64	1
1788	57	8
1789	0	101
1790	0	81
1791	2	68
1792	0	60
1793	58	4
1794	0	70
1795	1	83
1796	0	93
1797	61	0
1798	0	90
1799	60	9
1800	71	9
1801	65	4
1802	63	5
1803	0	79
1804	42	7
1805	67	7
1806	0	70
1807	5	79
1808	3	81
1809	51	10
1810	1	79
1811	0	83
1812	57	0
1813	9	75
1814	66	0
1815	0	77
1816	0	74
1817	58	0
1818	60	0
1819	49	3
1820	3	86
1821	0	88
1822	41	0
1823	60	7
1824	57	0
1825	45	0
1826	0	76
1827	52	0
1828	0	75
1829	28	63
1830	0	74
1831	62	0
1832	0	74
1833	66	0
1834	3	85
1835	18	47
1836	0	72
1837	6	79
1838	55	0
1839	3	71
1840	63	1
1841	0	76
1842	57	0
1843	0	87
1844	59	3
1845	59	3
1846	56	2
1847	5	93
1848	6	91
1849	2	80
1850	43	3
1851	46	1
1852	0	82
1853	46	0
1854	51	7
1855	53	0
1856	34	43
1857	47	1
1858	64	0
1859	58	2
1860	53	0
1861	62	0
1862	68	5
1863	60	8
1864	21	58
1865	4	83
1866	0	83
1867	67	1
1868	59	0
1869	59	0
1870	55	9
1871	0	78
1872	0	59
1873	0	102
1874	57	4
1875	2	63
1876	0	80
1877	61	0
1878	57	13
1879	33	50
1880	62	1
1881	0	82
1882	80	2
1883	55	0
1884	7	66
1885	61	0
1886	63	3
1887	8	82
1888	0	84
1889	52	2
1890	2	84
1891	64	0
1892	51	0
1893	54	0
1894	42	0
1895	8	94
1896	39	5
1897	44	0
1898	1	85
1899	59	0
1900	37	24
1901	0	63
1902	3	77
1903	53	1
1904	0	82
1905	55	3
1906	0	82
1907	0	68
1908	56	1
1909	74	4
1910	8	82
1911	57	5
1912	3	88
1913	62	6
1914	66	6
1915	1	71
1916	0	72
1917	56	0
1918	51	1
1919	0	87
1920	64	0
1921	54	30
1922	54	0
1923	54	11
1924	60	0
1925	58	0
1926	48	5
1927	2	70
1928	71	0
1929	66	2
1930	57	2
1931	9	69
1932	0	83
1933	0	70
1934	57	0
1935	56	0
1936	6	98
1937	52	5
1938	59	6
1939	67	1
1940	47	3
1941	56	0
1942	78	0
1943	62	4
1944	6	79
1945	62	2
1946	0	84
1947	0	89
1948	0	86
1949	1	75
1950	0	85
1951	61	6
1952	51	1
1953	0	86
1954	67	0
1955	4	72
1956	51	0
1957	11	80
1958	0	80
1959	61	0
1960	52	13
1961	0	78
1962	0	66
1963	60	2
1964	58	14
1965	62	1
1966	3	75
1967	55	12
1968	48	4
1969	2	90
1970	56	0
1971	0	73
1972	60	0
1973	54	0
1974	49	4
1975	0	71
1976	71	0
1977	0	79
1978	3	79
1979	2	82
1980	4	77
1981	60	0
1982	0	65
1983	64	0
1984	61	3
1985	55	0
1986	56	9
1987	1	76
1988	0	81
1989	64	4
1990	65	0
1991	1	70
1992	4	75
1993	1	89
1994	68	5
1995	60	0
1996	44	8
1997	1	81
1998	47	5
1999	62	0
[truncated: 8,001 more rows]
