# Supplementary material for: Generalized method of moments for estimating parameters of stochastic reaction networks
Source: BMC Syst Biol. 2016 Oct 21;10:98. doi: 10.1186/s12918-016-0342-8 (PMC5073941; doi:10.1186/s12918-016-0342-8)
Supplement: Additional file 2 — Matlab code and data. This file contains the Matlab codes and samples which were used to produce the results. (GZ 9349 kb) [file 12918_2016_342_MOESM2_ESM.gz › Data/Exclusive Switch/TwoStep.m]

%Script for parameter estimation
%inputs:
%-A: string to choose sample folder, A= '1', '2',..., '50'
%-momnum: number of moments, here momnum= 2,4,5,6,8,9 or 14, 
%	where 2,4,6 and 8 does not involve mixed moments and 5, 9 and 14 include them.
function [x1, x2] = TwoStep(A, momnum)
format long;
x0=[0.5 0.5 0.01 0.01 0.05 0.05 0.05 0.05];

cd('samples');
s = num2str(A,2);
cd(s);
        
    data(:,:,1)=csvread('t002.csv',1,0);
    data(:,:,2)=csvread('t004.csv',1,0);   

cd ..   
cd ..
    M=zeros(2, momnum);
    for j=1:2
        P1=data(:,2, j);
        P2=data(:,3, j);
        auxM = samplemom(P1, P2, momnum);
        M(j,:)=auxM;
        W(:,:,j)=eye(momnum);
    end


%first run to get estimate without weights
opts = optimoptions(@fmincon,'Algorithm','sqp', 'Display', 'off', 'MaxFunEvals',5000);
problem = createOptimProblem('fmincon','objective',...
@(r) momdiff2(r, M, W, momnum),'x0',x0,'lb',[0.5 0.5 0 0 0.000 0.000 0.000 0.000],'ub',[1.5 1.5 0.05 0.05 0.1 0.1 0.1 0.1],'options',opts);
gs = GlobalSearch('NumTrialPoints', 500, 'NumStageOnePoints', 200, 'StartPointsToRun', 'bounds');
[x1, fx1] = run(gs,problem);

%%%%%%%%%%%%%%%%%%%%%%%%%%%%%%%%%%%%%%%%%%%%%%%%%%%%%%%%%%%%%%%%%%%%%%%%%%%

%second run with weight matrix deduced from first run
x0=x1;
for j=1:2
	P1=data(:,2, j);
        P2=data(:,3, j);
        Y4=output_hyb(x0);
	[~,~,Y2] = exswParEstTry1GetMoments1d(Y4, j);
        W2=weightmatrix(P1,P2,Y2, momnum);
	W(:,:,j)=inv(W2);
end
%calculate moments with estimated parameters
opts = optimoptions(@fmincon,'Algorithm','sqp', 'Display', 'off', 'MaxFunEvals',5000);
problem2 = createOptimProblem('fmincon','objective',...
@(r2) momdiff2(r2, M, W, momnum),'x0',x0,'lb',[0.5 0.5 0 0 0.000 0.000 0.000 0.000],'ub',[1.5 1.5 0.05 0.05 0.1 0.1 0.1 0.1],'options',opts);
gs2 = GlobalSearch('NumTrialPoints', 500, 'NumStageOnePoints', 200, 'StartPointsToRun', 'bounds');
[x2, fx2] = run(gs2,problem2);
%%%%%%%%%%%%%%%%%%%%%%%%%%%%%%%%%%%%%%%%%%%%%%%%%%%%%%%%%%%%%%%%%%%%%%

end
