# Supplementary material for: Generalized method of moments for estimating parameters of stochastic reaction networks
Source: BMC Syst Biol. 2016 Oct 21;10:98. doi: 10.1186/s12918-016-0342-8 (PMC5073941; doi:10.1186/s12918-016-0342-8)
Supplement: Additional file 2 — Matlab code and data. This file contains the Matlab codes and samples which were used to produce the results. (GZ 9349 kb) [file 12918_2016_342_MOESM2_ESM.gz › Data/Exclusive Switch/samples/25/t004.csv]

trajectory	P1	P2
1	88	5
2	77	6
3	0	99
4	2	124
5	1	135
6	1	128
7	2	104
8	1	138
9	4	120
10	1	123
11	82	2
12	94	0
13	97	8
14	56	42
15	2	141
16	90	3
17	112	3
18	6	141
19	96	1
20	97	5
21	57	37
22	1	117
23	1	127
24	3	116
25	102	0
26	90	0
27	2	120
28	0	132
29	0	136
30	3	113
31	6	111
32	4	125
33	90	0
34	94	0
35	0	141
36	105	0
37	89	3
38	74	36
39	107	1
40	94	1
41	4	131
42	4	123
43	2	108
44	2	152
45	103	1
46	0	119
47	0	116
48	83	0
49	95	1
50	3	117
51	1	119
52	0	128
53	0	132
54	4	118
55	90	8
56	74	0
57	0	129
58	104	3
59	59	59
60	1	111
61	99	2
62	76	2
63	88	1
64	103	1
65	79	1
66	2	127
67	1	145
68	0	126
69	101	2
70	23	108
71	85	0
72	91	1
73	86	1
74	1	139
75	92	4
76	18	115
77	90	0
78	96	0
79	0	130
80	0	124
81	41	60
82	87	6
83	90	2
84	3	133
85	0	135
86	83	4
87	5	115
88	94	0
89	0	141
90	104	0
91	1	128
92	101	0
93	91	0
94	95	0
95	0	129
96	3	129
97	92	1
98	94	0
99	6	127
100	74	0
101	80	2
102	106	0
103	2	126
104	5	120
105	0	122
106	1	123
107	109	3
108	2	114
109	3	119
110	96	4
111	90	1
112	90	0
113	82	36
114	0	120
115	0	141
116	87	0
117	0	110
118	2	156
119	92	0
120	89	2
121	98	1
122	0	126
123	1	136
124	86	0
125	82	0
126	4	141
127	103	0
128	0	137
129	87	5
130	0	126
131	0	131
132	93	3
133	2	128
134	0	124
135	90	3
136	0	132
137	79	0
138	74	1
139	89	0
140	0	119
141	0	109
142	96	2
143	0	119
144	93	0
145	0	122
146	104	0
147	121	0
148	4	123
149	73	1
150	4	125
151	105	1
152	0	122
153	92	0
154	100	5
155	0	112
156	88	36
157	92	8
158	80	3
159	109	1
160	0	129
161	2	111
162	1	138
163	0	138
164	68	1
165	0	131
166	87	0
167	99	0
168	0	143
169	0	132
170	3	135
171	97	3
172	90	7
173	84	8
174	98	2
175	103	2
176	0	101
177	0	162
178	0	105
179	1	125
180	0	143
181	119	0
182	95	1
183	91	3
184	100	1
185	0	129
186	2	142
187	89	21
188	1	138
189	0	133
190	95	3
191	0	128
192	109	11
193	85	0
194	100	0
195	0	128
196	0	140
197	2	119
198	84	7
199	1	121
200	63	25
201	103	0
202	112	0
203	0	137
204	78	16
205	2	126
206	100	0
207	101	7
208	1	123
209	93	0
210	82	2
211	111	0
212	81	7
213	104	11
214	100	1
215	106	2
216	112	0
217	90	8
218	89	5
219	106	5
220	71	0
221	2	125
222	91	0
223	87	0
224	1	128
225	3	117
226	0	119
227	0	131
228	96	1
229	4	115
230	0	127
231	0	124
232	84	11
233	93	0
234	2	122
235	20	114
236	96	4
237	81	1
238	3	108
239	89	0
240	3	119
241	83	3
242	0	131
243	107	1
244	85	1
245	0	117
246	87	0
247	92	3
248	1	119
249	0	133
250	95	0
251	2	114
252	7	104
253	82	1
254	1	121
255	0	135
256	3	107
257	7	130
258	103	9
259	0	119
260	5	119
261	101	3
262	15	119
263	82	2
264	0	126
265	102	3
266	86	3
267	107	0
268	1	100
269	0	103
270	87	4
271	103	2
272	0	133
273	72	0
274	1	138
275	93	4
276	2	120
277	3	114
278	90	8
279	106	10
280	2	119
281	0	117
282	4	136
283	105	2
284	0	135
285	1	120
286	29	102
287	92	0
288	3	119
289	1	132
290	1	128
291	92	0
292	16	95
293	4	142
294	18	88
295	94	0
296	1	128
297	97	7
298	4	116
299	0	119
300	124	0
301	82	9
302	81	1
303	99	17
304	0	140
305	1	135
306	0	130
307	3	114
308	110	0
309	9	135
310	96	6
311	11	129
312	0	141
313	99	0
314	70	0
315	97	0
316	99	2
317	103	3
318	75	34
319	86	4
320	84	3
321	0	134
322	0	133
323	0	122
324	96	0
325	91	0
326	99	3
327	115	0
328	1	122
329	89	4
330	78	0
331	75	27
332	89	0
333	0	157
334	0	104
335	84	0
336	93	0
337	102	0
338	3	126
339	0	144
340	87	1
341	2	119
342	77	0
343	0	113
344	82	3
345	0	119
346	92	0
347	96	4
348	0	124
349	2	139
350	113	3
351	99	0
352	0	115
353	0	120
354	2	119
355	0	111
356	3	121
357	26	111
358	90	5
359	4	125
360	109	0
361	97	2
362	91	2
363	101	0
364	72	1
365	95	0
366	77	7
367	0	118
368	95	1
369	88	1
370	2	114
371	1	116
372	1	120
373	87	10
374	100	2
375	0	120
376	1	110
377	1	132
378	1	141
379	106	1
380	86	0
381	100	3
382	0	128
383	105	4
384	94	0
385	91	0
386	100	1
387	4	142
388	94	0
389	1	116
390	52	84
391	2	123
392	0	146
393	81	10
394	0	111
395	95	3
396	4	124
397	102	3
398	113	2
399	9	138
400	94	0
401	113	0
402	95	0
403	111	2
404	102	4
405	0	109
406	0	108
407	0	117
408	92	1
409	91	0
410	0	123
411	0	126
412	87	4
413	0	135
414	6	146
415	89	0
416	0	129
417	93	0
418	93	0
419	0	121
420	103	1
421	93	0
422	84	4
423	2	123
424	96	1
425	4	122
426	102	8
427	0	122
428	79	4
429	108	8
430	0	117
431	92	10
432	108	6
433	1	138
434	3	130
435	0	121
436	36	67
437	1	135
438	97	3
439	100	8
440	0	143
441	96	10
442	2	119
443	108	1
444	70	29
445	105	0
446	88	1
447	93	4
448	101	2
449	107	3
450	3	131
451	91	3
452	104	0
453	105	0
454	0	128
455	91	0
456	0	135
457	73	20
458	81	3
459	87	0
460	107	1
461	99	1
462	98	2
463	76	0
464	95	0
465	84	9
466	8	123
467	0	142
468	2	110
469	104	3
470	1	137
471	95	0
472	103	0
473	92	5
474	93	3
475	2	124
476	0	123
477	2	138
478	1	131
479	0	136
480	98	0
481	1	120
482	99	1
483	108	2
484	0	127
485	0	120
486	90	4
487	90	1
488	1	125
489	85	0
490	84	0
491	84	2
492	77	9
493	0	134
494	97	0
495	1	137
496	90	0
497	92	2
498	2	130
499	85	0
500	27	91
501	6	129
502	99	0
503	96	0
504	97	0
505	0	127
506	99	1
507	1	113
508	0	118
509	61	46
510	10	131
511	0	133
512	0	139
513	109	2
514	0	141
515	0	135
516	0	100
517	0	110
518	0	119
519	4	155
520	115	10
521	0	129
522	96	3
523	90	2
524	2	144
525	88	2
526	111	2
527	102	2
528	5	131
529	4	130
530	0	109
531	113	1
532	92	3
533	95	0
534	87	1
535	83	2
536	89	21
537	3	131
538	94	2
539	128	0
540	1	118
541	85	0
542	83	29
543	92	5
544	93	4
545	103	2
546	106	2
547	88	1
548	88	0
549	1	131
550	107	13
551	84	2
552	0	102
553	93	0
554	106	0
555	107	7
556	116	4
557	91	0
558	88	5
559	94	0
560	79	11
561	0	120
562	85	3
563	0	121
564	93	1
565	0	120
566	115	10
567	6	137
568	8	125
569	80	0
570	101	0
571	96	1
572	18	101
573	9	124
574	0	119
575	97	1
576	95	0
577	92	1
578	92	11
579	2	130
580	12	113
581	77	10
582	89	3
583	3	120
584	3	121
585	0	130
586	0	126
587	101	1
588	30	103
589	83	1
590	0	141
591	108	0
592	0	134
593	65	41
594	97	0
595	0	133
596	92	0
597	0	146
598	98	3
599	75	0
600	93	0
601	0	128
602	4	129
603	1	121
604	101	5
605	95	3
606	3	130
607	101	3
608	99	0
609	103	2
610	49	55
611	1	122
612	111	1
613	108	0
614	82	14
615	0	132
616	101	2
617	97	0
618	0	125
619	2	152
620	94	3
621	99	3
622	1	127
623	0	101
624	109	5
625	0	137
626	77	2
627	1	116
628	104	4
629	97	5
630	85	49
631	0	107
632	97	0
633	0	133
634	95	0
635	94	0
636	113	0
637	94	0
638	0	115
639	3	130
640	0	128
641	97	2
642	2	130
643	86	0
644	3	116
645	1	112
646	0	130
647	84	7
648	77	25
649	92	0
650	69	36
651	3	132
652	0	114
653	92	1
654	1	138
655	107	0
656	0	125
657	96	2
658	0	114
659	97	0
660	91	1
661	2	125
662	89	7
663	99	4
664	108	0
665	1	137
666	21	82
667	27	92
668	95	0
669	2	147
670	95	3
671	84	1
672	0	126
673	103	2
674	33	117
675	0	125
676	1	126
677	103	0
678	0	130
679	93	6
680	1	145
681	87	8
682	91	5
683	94	0
684	101	0
685	0	128
686	0	128
687	99	0
688	80	15
689	99	0
690	108	4
691	94	2
692	0	106
693	0	134
694	69	5
695	96	0
696	87	1
697	86	1
698	4	130
699	111	0
700	89	0
701	0	119
702	86	2
703	88	4
704	0	117
705	1	128
706	0	129
707	61	20
708	2	114
709	0	134
710	0	115
711	2	146
712	3	113
713	109	0
714	85	10
715	103	0
716	0	124
717	50	59
718	0	128
719	0	107
720	107	1
721	0	142
722	94	0
723	54	76
724	4	136
725	89	6
726	93	1
727	94	2
728	5	127
729	1	130
730	1	146
731	0	122
732	55	58
733	7	129
734	84	3
735	113	0
736	1	142
737	95	0
738	3	127
739	20	119
740	0	103
741	3	111
742	86	0
743	85	0
744	107	0
745	2	125
746	100	2
747	3	125
748	3	139
749	3	118
750	92	1
751	91	6
752	0	148
753	75	6
754	103	2
755	0	118
756	0	114
757	2	114
758	5	115
759	91	6
760	95	0
761	79	5
762	2	131
763	79	2
764	82	1
765	109	2
766	91	1
767	91	0
768	1	118
769	2	134
770	95	0
771	78	5
772	84	0
773	101	0
774	88	3
775	104	0
776	88	0
777	114	4
778	85	0
779	105	0
780	89	1
781	100	5
782	107	4
783	5	115
784	76	2
785	91	0
786	82	1
787	95	0
788	3	115
789	86	2
790	9	106
791	1	111
792	0	127
793	1	114
794	105	1
795	2	114
796	94	1
797	74	7
798	2	155
799	0	116
800	99	0
801	2	140
802	0	130
803	1	125
804	70	37
805	86	0
806	96	6
807	49	60
808	105	2
809	97	8
810	0	136
811	4	129
812	2	123
813	0	148
814	85	0
815	78	0
816	0	146
817	0	132
818	1	130
819	111	0
820	1	122
821	0	123
822	2	122
823	81	3
824	102	0
825	0	129
826	0	149
827	3	105
828	99	9
829	3	127
830	94	2
831	92	0
832	3	139
833	90	8
834	4	111
835	2	112
836	108	2
837	4	133
838	5	131
839	2	121
840	10	121
841	91	4
842	2	140
843	108	0
844	92	21
845	0	136
846	4	117
847	11	129
848	2	115
849	112	0
850	108	0
851	100	0
852	108	5
853	105	0
854	21	107
855	2	107
856	1	108
857	93	2
858	0	132
859	93	1
860	98	1
861	1	117
862	85	1
863	72	1
864	75	17
865	0	113
866	2	107
867	101	0
868	2	131
869	0	141
870	0	121
871	5	131
872	0	150
873	107	0
874	97	1
875	88	2
876	85	0
877	0	135
878	0	95
879	0	121
880	95	0
881	1	120
882	90	0
883	0	122
884	1	138
885	108	0
886	85	4
887	106	12
888	116	1
889	2	130
890	81	0
891	103	0
892	0	137
893	0	127
894	3	104
895	1	128
896	78	4
897	91	3
898	5	123
899	0	111
900	88	2
901	86	1
902	112	0
903	84	3
904	20	86
905	94	5
906	5	128
907	0	138
908	38	84
909	2	118
910	15	119
911	97	0
912	39	75
913	107	0
914	91	0
915	105	3
916	3	129
917	1	117
918	2	150
919	89	1
920	0	139
921	136	0
922	19	112
923	102	0
924	0	142
925	0	117
926	87	0
927	73	0
928	86	0
929	91	2
930	66	1
931	0	131
932	94	5
933	0	113
934	0	147
935	75	27
936	110	0
937	10	90
938	4	128
939	92	0
940	1	130
941	81	5
942	106	2
943	95	2
944	87	3
945	0	132
946	96	7
947	52	58
948	2	118
949	81	0
950	26	98
951	3	108
952	3	113
953	105	1
954	40	79
955	101	2
956	0	133
957	0	110
958	4	125
959	18	105
960	77	12
961	0	131
962	89	3
963	92	1
964	1	104
965	78	0
966	0	131
967	98	6
968	98	5
969	0	133
970	1	112
971	83	0
972	2	133
973	0	136
974	0	124
975	83	1
976	77	23
977	0	128
978	0	112
979	40	93
980	0	130
981	99	0
982	1	124
983	87	2
984	0	108
985	26	100
986	99	1
987	104	0
988	0	133
989	98	1
990	1	134
991	97	4
992	0	120
993	85	4
994	101	2
995	87	6
996	95	1
997	115	0
998	4	120
999	102	3
1000	102	0
1001	4	95
1002	98	0
1003	96	5
1004	2	124
1005	1	127
1006	90	0
1007	84	1
1008	0	132
1009	92	1
1010	7	105
1011	96	7
1012	107	0
1013	83	1
1014	96	5
1015	0	119
1016	105	1
1017	94	4
1018	82	4
1019	2	125
1020	3	111
1021	76	8
1022	20	97
1023	97	7
1024	98	7
1025	1	137
1026	86	0
1027	1	120
1028	114	2
1029	0	108
1030	104	1
1031	3	130
1032	104	20
1033	95	1
1034	103	2
1035	0	141
1036	88	26
1037	3	129
1038	93	1
1039	91	0
1040	100	10
1041	7	105
1042	89	8
1043	82	1
1044	0	121
1045	131	4
1046	0	135
1047	1	130
1048	99	0
1049	0	123
1050	0	125
1051	96	5
1052	94	5
1053	1	142
1054	4	135
1055	86	6
1056	0	130
1057	80	6
1058	5	102
1059	2	114
1060	6	113
1061	2	125
1062	88	9
1063	93	0
1064	88	1
1065	95	2
1066	3	124
1067	0	123
1068	88	1
1069	101	3
1070	98	4
1071	76	1
1072	0	123
1073	16	119
1074	98	2
1075	42	78
1076	1	113
1077	0	127
1078	2	119
1079	0	133
1080	109	0
1081	0	137
1082	85	3
1083	97	0
1084	0	132
1085	5	128
1086	3	127
1087	81	4
1088	94	8
1089	82	1
1090	4	136
1091	2	114
1092	2	119
1093	1	107
1094	0	132
1095	112	2
1096	1	113
1097	104	1
1098	67	40
1099	100	1
1100	86	0
1101	0	131
1102	0	137
1103	95	1
1104	1	128
1105	107	0
1106	72	45
1107	93	1
1108	105	1
1109	88	0
1110	90	0
1111	3	109
1112	80	15
1113	97	1
1114	1	127
1115	0	128
1116	83	2
1117	2	131
1118	0	112
1119	5	123
1120	98	1
1121	0	120
1122	92	0
1123	0	137
1124	91	1
1125	120	0
1126	12	120
1127	87	0
1128	103	8
1129	2	134
1130	85	5
1131	75	5
1132	99	3
1133	17	90
1134	97	5
1135	0	120
1136	101	0
1137	91	8
1138	32	92
1139	0	130
1140	107	0
1141	99	0
1142	91	0
1143	84	2
1144	92	1
1145	91	5
1146	2	134
1147	1	135
1148	93	4
1149	95	0
1150	92	0
1151	73	0
1152	80	0
1153	4	112
1154	1	144
1155	3	134
1156	94	3
1157	93	4
1158	3	129
1159	88	6
1160	1	135
1161	105	0
1162	0	127
1163	0	145
1164	0	111
1165	1	123
1166	0	129
1167	104	1
1168	0	110
1169	39	52
1170	3	145
1171	91	1
1172	104	0
1173	8	140
1174	0	134
1175	106	0
1176	115	1
1177	110	0
1178	5	115
1179	4	132
1180	0	127
1181	0	130
1182	89	1
1183	90	0
1184	95	0
1185	0	132
1186	12	111
1187	0	132
1188	21	82
1189	108	2
1190	85	3
1191	1	120
1192	42	82
1193	2	133
1194	0	128
1195	97	2
1196	98	0
1197	99	3
1198	0	118
1199	112	1
1200	2	111
1201	98	0
1202	113	5
1203	16	99
1204	0	132
1205	91	8
1206	97	8
1207	96	1
1208	5	147
1209	106	11
1210	98	1
1211	107	2
1212	0	119
1213	0	143
1214	0	122
1215	78	3
1216	111	5
1217	2	136
1218	0	113
1219	87	3
1220	103	0
1221	3	125
1222	0	130
1223	86	4
1224	0	128
1225	94	4
1226	1	112
1227	119	1
1228	87	1
1229	83	2
1230	99	6
1231	94	0
1232	0	133
1233	97	5
1234	88	0
1235	93	0
1236	105	0
1237	115	0
1238	0	116
1239	6	133
1240	1	129
1241	2	128
1242	97	0
1243	83	0
1244	72	34
1245	95	5
1246	84	5
1247	99	3
1248	103	6
1249	0	121
1250	90	0
1251	14	99
1252	3	118
1253	0	142
1254	100	8
1255	0	132
1256	95	3
1257	1	119
1258	2	135
1259	76	0
1260	90	0
1261	1	115
1262	86	1
1263	0	136
1264	2	129
1265	107	3
1266	84	9
1267	66	0
1268	80	0
1269	6	131
1270	0	128
1271	96	2
1272	108	0
1273	83	6
1274	1	124
1275	2	129
1276	93	0
1277	98	5
1278	0	121
1279	101	1
1280	0	138
1281	100	13
1282	2	131
1283	12	105
1284	3	106
1285	4	115
1286	82	3
1287	3	135
1288	104	2
1289	0	99
1290	0	131
1291	89	0
1292	77	2
1293	84	6
1294	3	99
1295	89	20
1296	66	33
1297	6	131
1298	2	108
1299	0	111
1300	80	5
1301	104	0
1302	83	2
1303	114	0
1304	0	124
1305	0	131
1306	1	124
1307	103	2
1308	110	0
1309	89	6
1310	98	1
1311	97	4
1312	5	150
1313	1	154
1314	0	120
1315	81	0
1316	3	164
1317	83	16
1318	100	0
1319	4	140
1320	110	4
1321	83	3
1322	118	3
1323	0	138
1324	106	0
1325	87	1
1326	0	139
1327	3	131
1328	0	126
1329	2	134
1330	3	119
1331	97	1
1332	6	107
1333	88	1
1334	0	129
1335	93	0
1336	2	124
1337	3	116
1338	111	6
1339	81	1
1340	3	127
1341	0	124
1342	0	131
1343	93	1
1344	0	133
1345	0	130
1346	0	114
1347	76	0
1348	2	134
1349	93	0
1350	3	138
1351	95	1
1352	2	117
1353	114	4
1354	5	138
1355	74	33
1356	1	148
1357	2	119
1358	5	138
1359	91	0
1360	103	0
1361	118	0
1362	98	8
1363	2	132
1364	0	127
1365	3	130
1366	99	6
1367	102	4
1368	92	6
1369	10	120
1370	0	144
1371	3	108
1372	0	111
1373	90	31
1374	1	142
1375	42	69
1376	104	0
1377	110	3
1378	0	126
1379	88	4
1380	84	0
1381	3	136
1382	93	0
1383	109	0
1384	106	2
1385	94	1
1386	7	113
1387	92	2
1388	1	130
1389	102	4
1390	2	123
1391	2	142
1392	2	121
1393	85	2
1394	2	118
1395	88	0
1396	0	158
1397	0	135
1398	96	8
1399	6	142
1400	0	98
1401	0	118
1402	86	2
1403	4	126
1404	2	133
1405	93	1
1406	98	0
1407	1	113
1408	86	0
1409	0	132
1410	99	5
1411	4	122
1412	80	0
1413	0	121
1414	107	0
1415	0	116
1416	4	105
1417	5	141
1418	1	123
1419	6	139
1420	0	130
1421	86	2
1422	117	2
1423	92	0
1424	104	0
1425	3	144
1426	98	0
1427	93	2
1428	4	129
1429	92	9
1430	103	4
1431	2	129
1432	0	142
1433	90	1
1434	1	132
1435	1	136
1436	0	130
1437	82	4
1438	81	0
1439	92	0
1440	0	132
1441	3	121
1442	91	6
1443	99	2
1444	83	7
1445	88	1
1446	82	8
1447	4	132
1448	92	1
1449	2	137
1450	2	109
1451	78	2
1452	2	139
1453	91	7
1454	0	124
1455	5	125
1456	84	0
1457	44	60
1458	108	0
1459	99	0
1460	97	3
1461	7	132
1462	2	135
1463	110	1
1464	1	142
1465	92	0
1466	97	0
1467	0	119
1468	0	126
1469	95	0
1470	0	113
1471	1	107
1472	0	116
1473	6	101
1474	4	127
1475	107	5
1476	95	0
1477	1	108
1478	77	28
1479	92	2
1480	1	111
1481	93	1
1482	1	140
1483	95	0
1484	91	4
1485	91	8
1486	75	0
1487	92	4
1488	101	3
1489	0	122
1490	2	112
1491	96	8
1492	80	1
1493	2	128
1494	107	4
1495	85	0
1496	0	146
1497	94	3
1498	105	11
1499	50	39
1500	98	0
1501	99	0
1502	0	125
1503	91	0
1504	3	130
1505	0	122
1506	2	104
1507	100	6
1508	62	28
1509	5	142
1510	101	2
1511	0	135
1512	91	0
1513	2	153
1514	0	128
1515	81	2
1516	2	130
1517	85	7
1518	7	111
1519	6	121
1520	3	116
1521	98	0
1522	2	101
1523	96	1
1524	105	2
1525	93	1
1526	93	3
1527	2	135
1528	3	109
1529	1	120
1530	93	0
1531	106	5
1532	0	119
1533	87	0
1534	90	2
1535	87	4
1536	88	0
1537	0	130
1538	80	5
1539	99	5
1540	96	4
1541	0	158
1542	1	119
1543	99	1
1544	0	121
1545	0	118
1546	43	83
1547	86	7
1548	5	121
1549	2	132
1550	4	118
1551	0	109
1552	107	0
1553	103	1
1554	77	47
1555	117	0
1556	6	122
1557	96	0
1558	98	0
1559	101	0
1560	80	0
1561	0	119
1562	2	135
1563	42	55
1564	93	13
1565	0	119
1566	85	5
1567	0	139
1568	0	116
1569	1	138
1570	0	135
1571	82	26
1572	1	145
1573	2	128
1574	3	148
1575	6	148
1576	2	110
1577	76	2
1578	101	0
1579	98	0
1580	2	101
1581	107	2
1582	0	128
1583	67	33
1584	100	0
1585	3	137
1586	85	2
1587	74	15
1588	0	149
1589	3	117
1590	69	1
1591	1	110
1592	111	2
1593	0	122
1594	0	141
1595	103	8
1596	91	0
1597	18	131
1598	2	125
1599	3	122
1600	0	122
1601	0	125
1602	3	104
1603	107	0
1604	2	119
1605	89	2
1606	1	120
1607	1	144
1608	0	157
1609	94	0
1610	96	0
1611	1	119
1612	1	105
1613	93	0
1614	112	5
1615	101	2
1616	101	2
1617	79	1
1618	82	1
1619	103	0
1620	100	1
1621	95	35
1622	97	2
1623	105	0
1624	103	0
1625	96	1
1626	90	2
1627	107	1
1628	0	130
1629	3	115
1630	1	114
1631	0	139
1632	6	122
1633	110	2
1634	98	5
1635	97	2
1636	5	107
1637	5	134
1638	103	2
1639	1	137
1640	3	148
1641	102	0
1642	1	150
1643	0	121
1644	76	0
1645	94	0
1646	0	119
1647	86	0
1648	103	0
1649	90	3
1650	1	138
1651	87	0
1652	6	130
1653	88	1
1654	1	115
1655	6	120
1656	104	0
1657	101	0
1658	74	13
1659	2	125
1660	1	121
1661	99	1
1662	93	0
1663	94	0
1664	0	147
1665	112	2
1666	107	0
1667	98	4
1668	94	5
1669	101	0
1670	5	128
1671	2	130
1672	91	1
1673	82	1
1674	88	8
1675	89	0
1676	0	145
1677	1	108
1678	103	1
1679	89	5
1680	2	127
1681	0	124
1682	106	2
1683	1	116
1684	0	121
1685	95	1
1686	0	142
1687	73	4
1688	86	3
1689	113	0
1690	4	139
1691	103	0
1692	92	6
1693	1	126
1694	97	2
1695	109	4
1696	16	100
1697	82	4
1698	95	1
1699	30	105
1700	96	15
1701	94	0
1702	2	116
1703	0	160
1704	102	0
1705	82	19
1706	116	0
1707	1	128
1708	95	1
1709	91	0
1710	107	3
1711	1	123
1712	3	113
1713	0	123
1714	1	132
1715	95	1
1716	81	31
1717	91	2
1718	5	127
1719	81	1
1720	4	121
1721	95	10
1722	0	121
1723	112	0
1724	105	0
1725	0	129
1726	2	121
1727	0	123
1728	0	133
1729	101	4
1730	2	111
1731	104	1
1732	91	0
1733	99	9
1734	1	110
1735	0	130
1736	6	123
1737	2	138
1738	2	112
1739	63	0
1740	0	120
1741	0	128
1742	78	1
1743	94	0
1744	1	122
1745	6	116
1746	4	116
1747	0	132
1748	1	147
1749	96	16
1750	96	0
1751	0	135
1752	0	111
1753	92	3
1754	0	139
1755	106	0
1756	7	103
1757	93	1
1758	0	134
1759	104	3
1760	2	108
1761	88	1
1762	90	7
1763	100	1
1764	2	138
1765	86	1
1766	0	122
1767	84	1
1768	2	133
1769	4	116
1770	111	2
1771	87	1
1772	98	4
1773	0	125
1774	36	65
1775	7	119
1776	97	3
1777	5	123
1778	96	0
1779	86	5
1780	97	2
1781	4	131
1782	105	1
1783	100	8
1784	97	1
1785	12	115
1786	90	0
1787	92	2
1788	84	1
1789	1	132
1790	0	123
1791	85	0
1792	0	137
1793	41	83
1794	94	5
1795	97	3
1796	101	0
1797	22	104
1798	94	28
1799	2	125
1800	3	130
1801	103	1
1802	98	1
1803	0	121
1804	3	147
1805	0	107
1806	0	136
1807	110	0
1808	1	108
1809	111	0
1810	94	7
1811	2	124
1812	0	130
1813	90	0
1814	85	2
1815	0	124
1816	2	118
1817	90	4
1818	6	105
1819	101	2
1820	82	1
1821	100	3
1822	94	1
1823	99	6
1824	20	83
1825	86	2
1826	101	3
1827	105	3
1828	0	109
1829	0	107
1830	94	5
1831	2	124
1832	0	131
1833	14	107
1834	100	2
1835	68	36
1836	0	127
1837	99	3
1838	4	158
1839	1	107
1840	2	130
1841	87	3
1842	9	122
1843	98	0
1844	113	8
1845	90	6
1846	68	24
1847	1	136
1848	89	0
1849	100	2
1850	1	127
1851	104	2
1852	97	0
1853	0	127
1854	2	135
1855	98	4
1856	115	3
1857	5	117
1858	3	134
1859	104	0
1860	98	0
1861	89	0
1862	98	0
1863	109	2
1864	107	0
1865	100	2
1866	0	124
1867	0	142
1868	0	118
1869	1	110
1870	99	0
1871	88	0
1872	90	2
1873	2	129
1874	93	3
1875	91	0
1876	2	132
1877	0	149
1878	5	135
1879	96	1
1880	2	124
1881	92	0
1882	1	146
1883	108	1
1884	74	2
1885	90	0
1886	0	128
1887	2	117
1888	1	148
1889	0	129
1890	2	110
1891	0	120
1892	101	1
1893	12	112
1894	84	4
1895	101	2
1896	80	1
1897	70	19
1898	87	1
1899	2	150
1900	1	135
1901	107	2
1902	89	3
1903	0	149
1904	103	1
1905	5	133
1906	106	0
1907	88	0
1908	0	126
1909	30	110
1910	0	111
1911	90	3
1912	99	0
1913	0	128
1914	79	0
1915	7	117
1916	77	2
1917	93	1
1918	1	117
1919	92	2
1920	2	118
1921	105	1
1922	106	4
1923	0	142
1924	95	3
1925	0	116
1926	0	112
1927	99	1
1928	91	1
1929	0	123
1930	93	4
1931	1	131
1932	104	0
1933	97	1
1934	2	130
1935	99	4
1936	102	5
1937	1	133
1938	4	125
1939	3	130
1940	108	0
1941	0	136
1942	3	119
1943	68	51
1944	100	4
1945	96	3
1946	0	148
1947	2	135
1948	98	2
1949	117	0
1950	90	6
1951	0	135
1952	99	0
1953	5	116
1954	113	1
1955	86	0
1956	3	142
1957	3	115
1958	6	116
1959	98	0
1960	0	119
1961	95	2
1962	82	4
1963	78	0
1964	100	16
1965	103	4
1966	0	146
1967	0	125
1968	0	148
1969	76	1
1970	109	2
1971	83	5
1972	99	3
1973	2	125
1974	0	136
1975	94	0
1976	10	127
1977	27	85
1978	113	0
1979	2	140
1980	1	140
1981	0	122
1982	12	103
1983	0	121
1984	1	132
1985	13	131
1986	7	128
1987	86	3
1988	89	11
1989	0	130
1990	83	6
1991	102	0
1992	83	6
1993	0	122
1994	98	0
1995	0	113
1996	115	0
1997	86	0
1998	82	0
1999	110	6
[truncated: 8,001 more rows]
