# Supplementary material for: Generalized method of moments for estimating parameters of stochastic reaction networks
Source: BMC Syst Biol. 2016 Oct 21;10:98. doi: 10.1186/s12918-016-0342-8 (PMC5073941; doi:10.1186/s12918-016-0342-8)
Supplement: Additional file 2 — Matlab code and data. This file contains the Matlab codes and samples which were used to produce the results. (GZ 9349 kb) [file 12918_2016_342_MOESM2_ESM.gz › Data/Exclusive Switch/samples/13/t002.csv]

trajectory	P1	P2
1	53	9
2	64	0
3	58	0
4	49	0
5	60	0
6	57	6
7	61	3
8	61	4
9	56	0
10	59	4
11	0	78
12	6	75
13	60	4
14	5	68
15	0	84
16	63	7
17	2	70
18	71	4
19	53	4
20	64	2
21	0	87
22	53	1
23	50	9
24	2	81
25	0	68
26	51	0
27	64	0
28	38	42
29	49	0
30	12	68
31	74	7
32	56	15
33	59	0
34	70	0
35	0	75
36	0	84
37	61	0
38	45	12
39	62	2
40	57	9
41	56	12
42	7	68
43	67	0
44	0	94
45	55	9
46	47	7
47	46	2
48	59	0
49	55	0
50	5	75
51	61	0
52	54	10
53	66	1
54	48	0
55	61	2
56	64	6
57	56	0
58	66	12
59	60	2
60	0	79
61	0	80
62	0	75
63	63	7
64	61	0
65	3	68
66	50	1
67	59	0
68	50	4
69	0	68
70	60	0
71	57	0
72	0	86
73	45	10
74	0	74
75	0	77
76	51	20
77	0	76
78	52	14
79	54	2
80	37	23
81	0	80
82	37	45
83	34	36
84	43	37
85	69	3
86	56	4
87	53	11
88	60	2
89	48	34
90	0	84
91	4	89
92	60	2
93	62	0
94	74	0
95	2	78
96	64	5
97	1	73
98	56	0
99	3	79
100	0	90
101	47	0
102	1	86
103	0	81
104	0	89
105	2	67
106	87	0
107	67	4
108	64	0
109	68	0
110	52	15
111	53	0
112	48	0
113	1	77
114	68	0
115	60	0
116	46	0
117	68	0
118	58	0
119	1	81
120	6	94
121	2	83
122	9	75
123	54	10
124	69	0
125	0	74
126	0	79
127	0	67
128	67	1
129	0	91
130	66	0
131	0	74
132	2	84
133	58	6
134	6	77
135	0	76
136	52	2
137	52	4
138	2	68
139	54	1
140	0	72
141	56	13
142	12	81
143	55	0
144	50	16
145	0	75
146	56	0
147	54	1
148	1	82
149	6	77
150	0	77
151	7	70
152	1	64
153	5	65
154	0	79
155	2	68
156	0	81
157	8	80
158	1	78
159	57	4
160	9	79
161	65	0
162	59	0
163	61	3
164	0	66
165	59	4
166	0	87
167	48	6
168	1	70
169	4	82
170	49	0
171	4	76
172	59	0
173	0	68
174	51	4
175	65	0
176	4	82
177	39	17
178	75	0
179	0	78
180	52	1
181	44	12
182	26	51
183	11	88
184	7	78
185	60	8
186	66	0
187	1	80
188	58	2
189	56	1
190	63	0
191	4	67
192	0	66
193	68	2
194	68	3
195	51	3
196	64	0
197	0	80
198	49	17
199	59	0
200	68	0
201	56	2
202	0	80
203	2	83
204	0	69
205	76	0
206	57	0
207	3	92
208	5	79
209	48	0
210	42	5
211	71	2
212	3	89
213	57	4
214	65	0
215	73	1
216	62	1
217	9	67
218	64	1
219	0	88
220	43	2
221	54	1
222	6	87
223	75	3
224	52	0
225	67	3
226	61	6
227	9	84
228	0	81
229	0	72
230	1	68
231	72	0
232	65	0
233	44	7
234	1	86
235	65	0
236	0	83
237	60	0
238	0	81
239	58	8
240	0	95
241	8	83
242	58	0
243	52	2
244	52	12
245	59	11
246	51	0
247	63	0
248	1	78
249	55	1
250	2	62
251	58	3
252	60	2
253	0	93
254	0	75
255	0	76
256	48	0
257	57	9
258	0	92
259	72	2
260	0	89
261	60	2
262	49	21
263	55	12
264	64	1
265	47	4
266	5	78
267	0	68
268	0	99
269	61	2
270	59	3
271	2	79
272	0	95
273	60	7
274	55	0
275	59	6
276	55	1
277	62	0
278	3	73
279	4	91
280	54	5
281	1	80
282	67	3
283	0	93
284	5	66
285	49	0
286	0	88
287	62	2
288	64	0
289	33	30
290	0	82
291	64	0
292	52	0
293	0	79
294	0	94
295	3	67
296	53	8
297	1	73
298	5	74
299	0	82
300	49	3
301	1	79
302	54	2
303	0	77
304	0	73
305	1	72
306	1	79
307	5	75
308	3	59
309	66	3
310	0	77
311	0	78
312	46	17
313	0	85
314	79	0
315	64	2
316	56	0
317	58	0
318	47	1
319	61	0
320	59	1
321	64	0
322	11	86
323	62	3
324	17	74
325	6	73
326	4	69
327	2	76
328	50	11
329	0	79
330	55	2
331	63	0
332	69	4
333	48	18
334	0	68
335	71	0
336	0	79
337	63	8
338	54	0
339	3	83
340	0	89
341	51	1
342	6	90
343	54	2
344	59	9
345	0	91
346	55	5
347	0	75
348	56	0
349	58	3
350	0	81
351	51	7
352	72	0
353	51	1
354	6	90
355	1	85
356	0	80
357	64	0
358	0	72
359	47	0
360	62	5
361	6	82
362	60	4
363	69	0
364	55	0
365	56	10
366	0	82
367	3	108
368	2	74
369	1	93
370	1	68
371	0	78
372	48	0
373	1	86
374	57	16
375	0	62
376	54	6
377	0	97
378	70	2
379	52	0
380	31	48
381	0	84
382	0	80
383	0	78
384	39	21
385	42	0
386	27	41
387	2	58
388	0	75
389	1	72
390	82	8
391	48	25
392	6	91
393	57	8
394	62	0
395	4	67
396	0	73
397	69	0
398	52	2
399	1	81
400	6	83
401	2	66
402	11	68
403	0	76
404	55	0
405	2	83
406	0	74
407	3	89
408	65	1
409	2	77
410	58	5
411	53	0
412	48	9
413	47	11
414	0	85
415	49	10
416	0	80
417	56	1
418	61	0
419	50	0
420	73	3
421	66	9
422	53	0
423	0	74
424	6	67
425	62	4
426	5	73
427	48	0
428	56	1
429	34	45
430	7	75
431	48	0
432	0	81
433	0	88
434	64	5
435	55	0
436	0	86
437	62	0
438	59	4
439	47	0
440	58	8
441	5	83
442	64	1
443	52	22
444	50	4
445	17	36
446	3	76
447	5	91
448	67	4
449	0	73
450	56	3
451	0	82
452	56	0
453	50	14
454	65	3
455	46	0
456	0	64
457	1	72
458	49	3
459	14	62
460	79	6
461	60	3
462	56	3
463	67	0
464	72	0
465	57	0
466	0	79
467	3	95
468	54	3
469	5	70
470	56	10
471	3	64
472	57	0
473	64	0
474	3	78
475	0	83
476	56	1
477	0	74
478	71	1
479	1	81
480	0	88
481	74	0
482	41	0
483	50	0
484	68	7
485	47	36
486	2	85
487	1	91
488	6	83
489	45	0
490	61	0
491	61	1
492	2	88
493	0	65
494	3	81
495	56	11
496	57	5
497	63	0
498	0	62
499	54	3
500	0	85
501	73	0
502	50	0
503	64	6
504	66	1
505	53	4
506	67	3
507	58	9
508	60	18
509	71	0
510	49	0
511	65	0
512	58	0
513	69	0
514	1	66
515	5	84
516	1	65
517	0	64
518	54	3
519	55	1
520	60	0
521	1	78
522	54	7
523	0	92
524	0	83
525	2	80
526	2	100
527	64	3
528	0	71
529	60	8
530	46	0
531	58	0
532	55	0
533	1	89
534	7	93
535	57	0
536	0	89
537	56	0
538	0	79
539	0	91
540	0	77
541	0	83
542	0	100
543	52	12
544	70	1
545	63	0
546	59	0
547	63	3
548	0	69
549	60	5
550	54	3
551	1	76
552	78	3
553	61	0
554	59	1
555	6	67
556	2	61
557	1	85
558	56	0
559	54	4
560	2	75
561	54	1
562	63	0
563	69	0
564	67	0
565	0	54
566	1	69
567	60	0
568	0	81
569	50	4
570	67	0
571	0	90
572	51	11
573	8	66
574	63	0
575	68	0
576	5	83
577	0	83
578	0	70
579	60	0
580	1	84
581	0	80
582	0	83
583	52	11
584	0	81
585	57	0
586	9	80
587	11	71
588	1	73
589	2	75
590	70	2
591	57	8
592	1	62
593	3	81
594	0	94
595	57	0
596	47	4
597	76	0
598	0	71
599	49	0
600	51	0
601	0	78
602	55	2
603	70	14
604	52	0
605	61	0
606	0	81
607	45	0
608	56	0
609	73	0
610	67	0
611	58	10
612	1	78
613	17	86
614	0	86
615	1	86
616	0	88
617	68	0
618	9	65
619	2	70
620	1	85
621	0	87
622	0	71
623	66	0
624	0	79
625	64	5
626	58	0
627	0	88
628	10	78
629	60	0
630	61	0
631	62	0
632	55	0
633	0	80
634	58	2
635	1	82
636	61	10
637	67	1
638	34	42
639	0	77
640	8	79
641	56	7
642	0	91
643	59	1
644	3	63
645	0	93
646	63	0
647	60	4
648	4	79
649	65	0
650	1	87
651	0	72
652	60	0
653	48	13
654	41	34
655	70	6
656	12	69
657	42	4
658	58	5
659	0	73
660	75	3
661	58	0
662	49	3
663	0	79
664	55	0
665	7	88
666	0	65
667	6	72
668	3	75
669	54	0
670	51	9
671	59	0
672	4	77
673	55	3
674	5	78
675	69	0
676	33	33
677	62	5
678	0	90
679	67	0
680	50	0
681	0	72
682	1	71
683	0	90
684	58	6
685	62	1
686	0	73
687	0	83
688	75	0
689	1	80
690	57	8
691	51	10
692	60	11
693	59	3
694	78	1
695	35	0
696	0	87
697	58	2
698	65	3
699	68	1
700	52	0
701	13	72
702	60	2
703	60	2
704	0	73
705	8	96
706	0	70
707	0	99
708	63	5
709	0	73
710	57	4
711	2	87
712	1	74
713	0	76
714	61	0
715	56	6
716	54	4
717	66	0
718	3	79
719	0	85
720	0	69
721	56	1
722	58	1
723	71	0
724	59	7
725	61	11
726	4	74
727	0	86
728	54	0
729	6	92
730	0	62
731	7	66
732	66	7
733	59	0
734	3	76
735	1	78
736	52	0
737	53	5
738	58	2
739	3	91
740	4	73
741	60	0
742	57	2
743	0	78
744	5	82
745	64	2
746	0	82
747	69	0
748	0	83
749	56	1
750	53	9
751	0	82
752	50	11
753	0	82
754	6	92
755	57	6
756	0	88
757	48	13
758	66	0
759	57	5
760	48	2
761	8	95
762	0	79
763	21	55
764	0	75
765	52	2
766	56	13
767	68	1
768	53	0
769	2	80
770	47	35
771	54	2
772	52	0
773	61	0
774	0	78
775	62	0
776	72	1
777	71	0
778	57	0
779	3	91
780	63	4
781	50	0
782	64	0
783	62	0
784	1	76
785	52	8
786	61	2
787	53	0
788	6	66
789	64	1
790	4	74
791	21	61
792	17	58
793	1	68
794	0	98
795	65	4
796	70	1
797	0	74
798	63	0
799	3	68
800	63	1
801	65	0
802	71	0
803	0	77
804	17	64
805	0	75
806	8	70
807	52	2
808	7	73
809	62	2
810	63	0
811	0	74
812	55	0
813	0	82
814	0	76
815	44	27
816	8	70
817	0	80
818	48	15
819	0	74
820	61	0
821	0	100
822	51	34
823	0	81
824	3	61
825	67	4
826	0	79
827	71	0
828	3	76
829	48	9
830	67	9
831	3	84
832	0	65
833	57	0
834	0	78
835	4	88
836	59	0
837	1	72
838	58	2
839	0	68
840	0	78
841	58	0
842	65	2
843	62	0
844	62	4
845	57	0
846	1	72
847	54	0
848	37	42
849	6	74
850	57	0
851	57	0
852	50	11
853	0	83
854	4	78
855	60	19
856	5	92
857	4	73
858	51	13
859	1	75
860	50	6
861	5	81
862	61	9
863	58	1
864	0	82
865	68	2
866	54	4
867	62	4
868	14	45
869	1	74
870	51	0
871	0	66
872	60	0
873	2	73
874	0	96
875	4	73
876	0	61
877	73	0
878	55	3
879	2	83
880	5	84
881	66	8
882	54	0
883	0	76
884	0	82
885	66	2
886	0	76
887	61	8
888	0	81
889	61	3
890	61	7
891	0	85
892	47	0
893	59	1
894	54	0
895	61	0
896	62	0
897	64	3
898	0	96
899	0	77
900	0	93
901	55	5
902	4	78
903	70	0
904	1	81
905	1	73
906	14	66
907	0	88
908	61	0
909	0	87
910	61	4
911	54	0
912	2	82
913	8	87
914	60	8
915	58	8
916	0	77
917	0	71
918	1	78
919	0	69
920	0	81
921	0	81
922	3	86
923	0	76
924	73	0
925	61	10
926	52	0
927	0	82
928	0	88
929	14	48
930	25	46
931	53	17
932	0	67
933	59	2
934	53	0
935	4	77
936	2	73
937	77	0
938	1	85
939	4	90
940	63	0
941	55	0
942	2	75
943	0	90
944	0	95
945	63	0
946	68	4
947	59	0
948	0	81
949	60	3
950	0	75
951	0	84
952	0	84
953	1	72
954	0	94
955	57	0
956	0	89
957	55	0
958	57	0
959	67	3
960	59	1
961	56	13
962	63	4
963	60	9
964	0	58
965	1	69
966	70	6
967	61	2
968	50	0
969	3	68
970	46	0
971	55	0
972	69	7
973	10	61
974	50	1
975	65	0
976	0	70
977	1	94
978	59	4
979	0	65
980	50	7
981	74	4
982	1	62
983	42	42
984	3	79
985	77	0
986	0	81
987	4	79
988	49	14
989	2	68
990	5	83
991	48	9
992	4	100
993	0	89
994	0	76
995	62	0
996	0	68
997	0	82
998	24	48
999	35	5
1000	3	87
1001	49	3
1002	7	78
1003	1	64
1004	4	73
1005	60	0
1006	47	0
1007	3	89
1008	62	5
1009	57	0
1010	0	83
1011	47	3
1012	74	0
1013	2	94
1014	59	5
1015	66	0
1016	5	75
1017	47	0
1018	49	0
1019	0	82
1020	77	1
1021	57	3
1022	26	46
1023	63	1
1024	54	6
1025	47	7
1026	59	2
1027	67	1
1028	55	1
1029	55	1
1030	5	85
1031	59	1
1032	57	7
1033	57	6
1034	64	2
1035	48	5
1036	57	0
1037	2	83
1038	63	0
1039	58	0
1040	51	2
1041	1	90
1042	1	76
1043	65	1
1044	57	16
1045	59	2
1046	4	64
1047	0	69
1048	3	80
1049	3	68
1050	63	0
1051	66	0
1052	61	2
1053	0	73
1054	54	0
1055	65	0
1056	68	11
1057	53	6
1058	0	85
1059	64	6
1060	6	74
1061	9	78
1062	53	8
1063	57	13
1064	1	91
1065	3	103
1066	13	67
1067	0	84
1068	57	1
1069	1	73
1070	61	7
1071	2	72
1072	0	68
1073	55	0
1074	56	0
1075	3	77
1076	57	0
1077	4	89
1078	65	0
1079	0	67
1080	56	1
1081	66	6
1082	5	65
1083	10	67
1084	69	2
1085	59	0
1086	60	16
1087	1	80
1088	5	85
1089	72	0
1090	57	0
1091	0	78
1092	3	79
1093	67	10
1094	0	79
1095	69	5
1096	0	68
1097	2	88
1098	3	69
1099	0	88
1100	1	81
1101	57	5
1102	52	1
1103	7	85
1104	57	1
1105	1	67
1106	54	0
1107	0	78
1108	0	78
1109	61	0
1110	1	83
1111	48	0
1112	51	1
1113	51	13
1114	55	0
1115	61	3
1116	0	81
1117	48	4
1118	48	4
1119	60	1
1120	53	0
1121	43	5
1122	7	64
1123	60	1
1124	0	86
1125	0	84
1126	0	87
1127	69	6
1128	58	1
1129	0	84
1130	54	0
1131	5	75
1132	2	83
1133	2	84
1134	51	0
1135	0	63
1136	0	80
1137	59	0
1138	0	76
1139	57	9
1140	2	95
1141	61	0
1142	62	4
1143	0	78
1144	0	81
1145	0	88
1146	57	0
1147	43	0
1148	6	81
1149	60	9
1150	0	86
1151	57	7
1152	1	79
1153	70	0
1154	3	69
1155	1	93
1156	55	1
1157	61	0
1158	54	7
1159	2	66
1160	0	71
1161	68	4
1162	1	82
1163	62	1
1164	0	50
1165	55	9
1166	48	26
1167	58	2
1168	55	1
1169	51	35
1170	70	0
1171	68	0
1172	0	78
1173	53	1
1174	51	1
1175	56	3
1176	0	77
1177	61	0
1178	69	0
1179	64	0
1180	50	4
1181	61	4
1182	0	104
1183	54	10
1184	66	0
1185	0	74
1186	66	3
1187	58	7
1188	59	0
1189	3	80
1190	47	0
1191	54	2
1192	4	82
1193	9	88
1194	59	0
1195	63	4
1196	73	10
1197	62	0
1198	0	83
1199	63	4
1200	0	71
1201	0	85
1202	1	82
1203	61	10
1204	54	10
1205	45	8
1206	2	82
1207	2	80
1208	2	73
1209	59	1
1210	0	59
1211	2	94
1212	63	2
1213	0	87
1214	1	76
1215	55	0
1216	63	0
1217	59	0
1218	71	0
1219	54	0
1220	67	7
1221	0	69
1222	5	70
1223	54	0
1224	56	0
1225	0	96
1226	5	72
1227	43	20
1228	56	6
1229	63	0
1230	72	6
1231	4	74
1232	55	0
1233	69	14
1234	4	74
1235	52	0
1236	62	1
1237	2	80
1238	59	3
1239	1	68
1240	47	0
1241	1	101
1242	61	7
1243	62	1
1244	46	28
1245	20	59
1246	45	6
1247	53	0
1248	2	90
1249	0	76
1250	0	78
1251	43	18
1252	61	2
1253	56	8
1254	53	0
1255	3	79
1256	0	79
1257	62	2
1258	56	7
1259	46	11
1260	9	77
1261	0	75
1262	0	85
1263	0	75
1264	3	79
1265	0	107
1266	72	0
1267	2	78
1268	52	0
1269	54	2
1270	55	0
1271	19	67
1272	0	60
1273	61	2
1274	7	79
1275	66	0
1276	66	5
1277	57	0
1278	64	7
1279	0	82
1280	4	58
1281	0	74
1282	57	0
1283	72	0
1284	8	84
1285	63	0
1286	2	81
1287	0	92
1288	74	0
1289	61	0
1290	4	82
1291	22	41
1292	3	60
1293	52	2
1294	46	5
1295	2	76
1296	1	74
1297	0	86
1298	65	1
1299	73	0
1300	3	83
1301	54	2
1302	5	81
1303	65	0
1304	4	80
1305	4	79
1306	3	75
1307	70	0
1308	12	56
1309	7	62
1310	0	65
1311	8	88
1312	63	1
1313	4	76
1314	0	79
1315	37	24
1316	62	9
1317	52	7
1318	3	75
1319	5	87
1320	52	9
1321	66	3
1322	3	72
1323	63	0
1324	0	82
1325	63	7
1326	52	8
1327	47	0
1328	1	64
1329	2	80
1330	51	0
1331	50	7
1332	4	70
1333	77	0
1334	3	85
1335	57	10
1336	0	77
1337	61	2
1338	54	0
1339	62	0
1340	7	82
1341	10	91
1342	64	0
1343	63	5
1344	55	0
1345	61	4
1346	1	68
1347	1	76
1348	48	0
1349	66	0
1350	40	30
1351	2	72
1352	1	78
1353	54	0
1354	0	60
1355	35	47
1356	56	8
1357	70	5
1358	55	0
1359	3	83
1360	3	78
1361	53	7
1362	55	0
1363	3	78
1364	6	62
1365	0	75
1366	2	74
1367	62	1
1368	57	0
1369	62	0
1370	67	4
1371	54	0
1372	45	3
1373	60	4
1374	72	8
1375	56	0
1376	1	76
1377	54	4
1378	6	85
1379	3	68
1380	57	7
1381	66	0
1382	60	9
1383	1	92
1384	74	8
1385	54	3
1386	29	50
1387	63	0
1388	49	3
1389	54	8
1390	51	0
1391	60	2
1392	54	0
1393	50	0
1394	0	79
1395	10	89
1396	65	0
1397	71	0
1398	71	0
1399	4	74
1400	57	0
1401	2	79
1402	38	29
1403	0	68
1404	68	0
1405	49	12
1406	1	79
1407	2	72
1408	6	81
1409	3	84
1410	2	80
1411	52	1
1412	55	4
1413	53	0
1414	0	87
1415	62	2
1416	1	87
1417	2	76
1418	0	82
1419	0	66
1420	16	60
1421	66	6
1422	2	59
1423	0	74
1424	0	69
1425	10	81
1426	62	0
1427	63	0
1428	0	74
1429	61	3
1430	56	0
1431	3	60
1432	60	0
1433	49	5
1434	59	2
1435	52	0
1436	58	2
1437	47	0
1438	47	2
1439	0	71
1440	0	93
1441	60	3
1442	5	62
1443	67	4
1444	52	9
1445	55	0
1446	5	56
1447	27	44
1448	61	0
1449	0	72
1450	47	0
1451	4	64
1452	3	71
1453	5	87
1454	2	74
1455	12	62
1456	67	0
1457	0	92
1458	65	10
1459	2	71
1460	6	74
1461	63	0
1462	0	76
1463	63	0
1464	67	0
1465	3	69
1466	72	4
1467	5	80
1468	67	0
1469	66	0
1470	5	72
1471	0	79
1472	0	82
1473	60	0
1474	61	7
1475	0	66
1476	63	2
1477	61	4
1478	43	0
1479	1	69
1480	51	6
1481	57	1
1482	64	0
1483	0	81
1484	2	70
1485	0	78
1486	66	11
1487	59	4
1488	65	5
1489	0	78
1490	19	49
1491	38	15
1492	7	70
1493	73	0
1494	60	0
1495	26	44
1496	68	0
1497	5	74
1498	56	23
1499	55	4
1500	2	73
1501	58	0
1502	0	83
1503	0	63
1504	0	69
1505	61	0
1506	53	5
1507	2	82
1508	3	93
1509	44	4
1510	5	78
1511	3	90
1512	2	77
1513	0	82
1514	0	67
1515	52	0
1516	0	69
1517	40	41
1518	2	75
1519	60	0
1520	62	3
1521	0	89
1522	52	4
1523	51	1
1524	53	4
1525	60	4
1526	0	70
1527	62	0
1528	0	76
1529	2	84
1530	1	78
1531	65	0
1532	61	0
1533	53	1
1534	59	0
1535	59	0
1536	62	2
1537	66	0
1538	0	87
1539	65	2
1540	51	0
1541	0	78
1542	56	3
1543	0	88
1544	7	72
1545	2	81
1546	50	0
1547	0	97
1548	51	0
1549	66	0
1550	0	98
1551	1	68
1552	78	3
1553	53	0
1554	0	96
1555	1	74
1556	40	2
1557	0	81
1558	0	63
1559	52	0
1560	47	0
1561	43	32
1562	0	67
1563	0	87
1564	2	73
1565	0	85
1566	56	7
1567	55	1
1568	77	4
1569	54	9
1570	62	0
1571	1	88
1572	54	0
1573	55	2
1574	50	0
1575	0	97
1576	0	74
1577	0	78
1578	0	77
1579	62	0
1580	0	82
1581	54	5
1582	62	6
1583	2	94
1584	43	6
1585	51	4
1586	45	2
1587	1	81
1588	0	84
1589	71	1
1590	63	14
1591	47	9
1592	0	89
1593	58	1
1594	0	75
1595	53	0
1596	61	0
1597	0	76
1598	22	76
1599	66	0
1600	57	9
1601	56	7
1602	0	82
1603	45	1
1604	61	0
1605	52	0
1606	61	0
1607	52	0
1608	4	76
1609	5	84
1610	74	0
1611	74	7
1612	0	78
1613	48	8
1614	64	4
1615	3	77
1616	63	10
1617	1	89
1618	58	8
1619	45	10
1620	4	81
1621	0	80
1622	51	0
1623	70	4
1624	0	78
1625	67	3
1626	1	89
1627	0	66
1628	2	71
1629	50	2
1630	52	2
1631	66	0
1632	62	0
1633	0	75
1634	1	89
1635	1	86
1636	3	54
1637	63	0
1638	0	79
1639	54	1
1640	3	91
1641	0	69
1642	0	81
1643	56	8
1644	7	92
1645	15	85
1646	49	0
1647	24	64
1648	70	0
1649	1	89
1650	62	0
1651	0	105
1652	57	1
1653	2	68
1654	0	84
1655	53	0
1656	3	78
1657	24	58
1658	1	62
1659	15	59
1660	66	1
1661	64	5
1662	61	0
1663	0	72
1664	8	72
1665	65	1
1666	0	78
1667	2	67
1668	67	0
1669	4	81
1670	3	84
1671	58	2
1672	63	3
1673	55	0
1674	51	17
1675	74	2
1676	59	0
1677	55	0
1678	0	78
1679	3	78
1680	64	2
1681	66	0
1682	54	0
1683	61	11
1684	54	2
1685	1	85
1686	1	78
1687	51	0
1688	59	4
1689	0	81
1690	0	74
1691	4	89
1692	42	30
1693	66	1
1694	53	18
1695	59	1
1696	1	64
1697	3	81
1698	55	6
1699	60	2
1700	59	0
1701	46	12
1702	4	80
1703	68	3
1704	68	0
1705	56	0
1706	66	0
1707	55	11
1708	5	72
1709	0	87
1710	56	0
1711	66	0
1712	49	2
1713	1	88
1714	57	0
1715	36	27
1716	50	3
1717	58	0
1718	0	69
1719	59	0
1720	46	0
1721	65	36
1722	0	75
1723	61	3
1724	39	40
1725	1	78
1726	44	0
1727	58	0
1728	50	0
1729	2	80
1730	61	0
1731	1	77
1732	55	3
1733	47	4
1734	0	79
1735	63	0
1736	54	5
1737	3	78
1738	45	42
1739	60	2
1740	64	3
1741	0	77
1742	48	0
1743	67	4
1744	58	3
1745	49	0
1746	55	0
1747	40	3
1748	57	7
1749	67	7
1750	63	3
1751	51	0
1752	51	0
1753	46	9
1754	0	82
1755	0	92
1756	64	0
1757	0	72
1758	0	75
1759	61	6
1760	53	0
1761	73	0
1762	64	0
1763	1	79
1764	74	2
1765	51	5
1766	69	2
1767	52	1
1768	0	85
1769	3	70
1770	0	64
1771	67	5
1772	61	6
1773	66	5
1774	0	73
1775	67	0
1776	50	0
1777	0	72
1778	62	0
1779	46	0
1780	71	4
1781	2	85
1782	58	2
1783	58	11
1784	57	0
1785	7	91
1786	2	83
1787	0	67
1788	51	0
1789	27	40
1790	60	0
1791	72	0
1792	46	4
1793	1	80
1794	6	64
1795	0	82
1796	54	0
1797	66	10
1798	39	30
1799	60	0
1800	52	9
1801	5	83
1802	55	5
1803	60	6
1804	55	10
1805	55	6
1806	63	1
1807	0	77
1808	55	4
1809	4	80
1810	53	4
1811	6	74
1812	1	103
1813	54	4
1814	60	3
1815	2	79
1816	0	75
1817	0	84
1818	51	5
1819	1	91
1820	59	2
1821	72	0
1822	0	71
1823	0	74
1824	0	75
1825	0	87
1826	0	80
1827	57	3
1828	6	57
1829	0	69
1830	56	1
1831	59	1
1832	3	95
1833	63	0
1834	59	6
1835	0	75
1836	65	4
1837	69	0
1838	0	66
1839	2	91
1840	60	0
1841	7	91
1842	36	39
1843	61	4
1844	50	0
1845	4	84
1846	0	76
1847	51	3
1848	51	9
1849	0	77
1850	56	0
1851	53	0
1852	50	5
1853	56	4
1854	7	91
1855	56	0
1856	4	77
1857	65	0
1858	0	96
1859	2	75
1860	67	3
1861	53	5
1862	48	10
1863	0	72
1864	48	9
1865	54	6
1866	0	82
1867	6	82
1868	4	76
1869	64	3
1870	37	30
1871	73	0
1872	1	68
1873	5	85
1874	1	76
1875	0	82
1876	54	3
1877	0	99
1878	58	0
1879	2	83
1880	2	78
1881	63	1
1882	3	74
1883	66	8
1884	66	0
1885	44	21
1886	0	90
1887	1	98
1888	64	0
1889	0	93
1890	72	0
1891	49	0
1892	56	0
1893	49	0
1894	62	0
1895	57	0
1896	60	10
1897	3	71
1898	17	56
1899	55	0
1900	66	6
1901	22	49
1902	55	3
1903	55	3
1904	59	0
1905	0	85
1906	61	0
1907	46	1
1908	2	72
1909	1	64
1910	57	6
1911	28	43
1912	0	78
1913	61	4
1914	3	79
1915	48	1
1916	63	0
1917	62	3
1918	57	10
1919	54	15
1920	67	1
1921	0	92
1922	62	0
1923	61	0
1924	10	90
1925	5	82
1926	64	1
1927	67	3
1928	56	0
1929	1	79
1930	64	2
1931	63	1
1932	0	87
1933	6	84
1934	2	95
1935	3	86
1936	72	9
1937	47	7
1938	0	80
1939	0	75
1940	0	79
1941	6	92
1942	61	7
1943	0	74
1944	64	3
1945	57	5
1946	0	65
1947	1	75
1948	4	73
1949	35	32
1950	58	8
1951	60	4
1952	67	0
1953	61	0
1954	3	87
1955	5	68
1956	1	79
1957	4	71
1958	0	74
1959	45	38
1960	66	24
1961	63	4
1962	45	0
1963	45	1
1964	2	74
1965	52	0
1966	3	86
1967	42	0
1968	71	0
1969	0	69
1970	53	0
1971	4	77
1972	0	84
1973	4	73
1974	53	7
1975	0	83
1976	65	0
1977	45	30
1978	71	2
1979	65	0
1980	0	84
1981	16	49
1982	1	94
1983	0	75
1984	0	64
1985	65	0
1986	29	44
1987	48	9
1988	60	5
1989	62	0
1990	1	78
1991	49	1
1992	57	0
1993	58	0
1994	68	1
1995	2	81
1996	54	0
1997	46	18
1998	0	79
1999	62	2
[truncated: 8,001 more rows]
