# Supplementary material for: Generalized method of moments for estimating parameters of stochastic reaction networks
Source: BMC Syst Biol. 2016 Oct 21;10:98. doi: 10.1186/s12918-016-0342-8 (PMC5073941; doi:10.1186/s12918-016-0342-8)
Supplement: Additional file 2 — Matlab code and data. This file contains the Matlab codes and samples which were used to produce the results. (GZ 9349 kb) [file 12918_2016_342_MOESM2_ESM.gz › Data/Exclusive Switch/samples/49/t001.csv]

trajectory	P1	P2
1	5	56
2	0	50
3	27	11
4	0	38
5	27	0
6	2	40
7	2	50
8	28	10
9	0	36
10	34	8
11	30	15
12	0	53
13	33	18
14	38	3
15	21	11
16	33	4
17	43	0
18	34	7
19	0	35
20	27	0
21	0	43
22	3	48
23	31	4
24	0	44
25	33	0
26	0	43
27	12	42
28	28	0
29	2	52
30	1	42
31	3	34
32	39	9
33	0	30
34	26	0
35	46	0
36	30	6
37	31	0
38	34	7
39	28	0
40	0	50
41	30	0
42	28	0
43	33	0
44	36	0
45	0	46
46	36	0
47	13	45
48	31	14
49	0	49
50	27	0
51	0	40
52	27	9
53	21	3
54	34	0
55	33	0
56	33	0
57	9	38
58	0	45
59	1	57
60	1	47
61	0	53
62	36	15
63	2	43
64	29	0
65	29	1
66	0	51
67	36	16
68	45	0
69	0	40
70	4	52
71	25	3
72	0	46
73	7	45
74	33	0
75	4	47
76	6	34
77	3	43
78	30	0
79	10	28
80	0	42
81	27	0
82	45	0
83	0	51
84	0	48
85	0	46
86	1	53
87	35	0
88	30	0
89	39	1
90	42	8
91	0	42
92	0	74
93	34	0
94	0	41
95	1	46
96	35	14
97	3	41
98	23	14
99	52	0
100	43	1
101	28	8
102	0	58
103	0	43
104	18	5
105	9	40
106	30	3
107	22	23
108	36	0
109	45	0
110	0	50
111	38	0
112	10	43
113	42	11
114	2	36
115	28	10
116	1	50
117	9	35
118	0	36
119	31	0
120	0	46
121	26	11
122	7	45
123	31	0
124	34	14
125	7	40
126	0	37
127	26	11
128	0	54
129	0	45
130	45	0
131	33	5
132	0	52
133	3	65
134	0	44
135	31	0
136	34	0
137	6	46
138	7	51
139	23	0
140	6	33
141	33	0
142	42	0
143	32	21
144	37	0
145	27	0
146	30	0
147	26	0
148	2	48
149	0	45
150	2	54
151	30	0
152	0	44
153	25	18
154	0	37
155	8	46
156	33	0
157	0	41
158	0	45
159	34	0
160	44	2
161	0	37
162	4	59
163	0	49
164	1	45
165	29	0
166	0	59
167	10	59
168	3	38
169	34	0
170	12	48
171	37	7
172	26	21
173	31	0
174	0	42
175	38	1
176	3	38
177	0	48
178	21	2
179	33	7
180	26	0
181	4	33
182	27	0
183	6	45
184	46	0
185	29	11
186	5	37
187	0	52
188	36	0
189	2	41
190	0	45
191	3	37
192	38	0
193	0	34
194	2	36
195	0	40
196	2	38
197	37	5
198	32	3
199	5	47
200	24	0
201	0	53
202	40	4
203	1	51
204	0	47
205	33	0
206	15	32
207	0	35
208	0	36
209	37	0
210	30	6
211	36	0
212	6	57
213	41	0
214	18	42
215	0	45
216	0	45
217	40	0
218	25	0
219	26	6
220	0	51
221	1	43
222	27	0
223	1	39
224	41	2
225	0	55
226	31	4
227	0	42
228	4	42
229	3	46
230	31	0
231	32	1
232	0	50
233	4	31
234	38	0
235	0	47
236	0	34
237	0	43
238	7	38
239	0	43
240	0	42
241	32	11
242	27	8
243	0	48
244	38	0
245	38	0
246	34	1
247	31	3
248	33	5
249	31	0
250	38	6
251	9	52
252	25	0
253	30	3
254	0	53
255	34	0
256	0	59
257	1	42
258	7	40
259	0	49
260	3	32
261	0	40
262	0	34
263	1	42
264	0	55
265	3	42
266	29	0
267	30	11
268	25	0
269	52	2
270	33	1
271	27	0
272	0	45
273	45	4
274	26	0
275	29	7
276	27	0
277	0	41
278	0	51
279	27	6
280	3	52
281	0	49
282	1	44
283	0	45
284	0	43
285	33	7
286	25	0
287	34	3
288	31	2
289	42	0
290	0	35
291	27	1
292	3	46
293	37	6
294	0	40
295	33	0
296	39	1
297	0	50
298	32	12
299	0	35
300	4	41
301	1	46
302	38	0
303	33	8
304	13	37
305	27	5
306	0	45
307	26	10
308	33	0
309	3	57
310	35	0
311	34	0
312	37	0
313	0	44
314	0	33
315	29	9
316	1	42
317	0	48
318	5	46
319	0	36
320	41	0
321	28	2
322	0	54
323	40	0
324	6	47
325	24	0
326	34	6
327	30	0
328	0	45
329	27	8
330	42	8
331	44	0
332	33	8
333	0	45
334	0	35
335	0	38
336	47	9
337	29	5
338	41	8
339	30	12
340	39	0
341	0	49
342	30	2
343	40	1
344	38	0
345	33	0
346	22	11
347	33	2
348	36	0
349	0	50
350	0	42
351	0	47
352	38	0
353	0	52
354	23	6
355	0	37
356	30	2
357	8	34
358	3	38
359	0	40
360	29	6
361	27	0
362	28	12
363	40	24
364	0	44
365	28	4
366	33	1
367	39	2
368	23	29
369	1	28
370	36	8
371	34	0
372	32	0
373	6	40
374	41	0
375	33	7
376	31	1
377	4	48
378	43	8
379	4	42
380	30	5
381	34	6
382	6	51
383	4	40
384	32	7
385	3	42
386	27	0
387	29	0
388	36	0
389	38	0
390	1	47
391	29	8
392	31	0
393	39	8
394	27	15
395	0	41
396	0	41
397	27	5
398	2	52
399	3	56
400	30	0
401	0	46
402	37	0
403	38	0
404	28	0
405	0	39
406	26	1
407	34	0
408	37	0
409	42	10
410	35	18
411	1	39
412	39	0
413	29	0
414	0	38
415	4	51
416	28	3
417	38	6
418	5	54
419	0	39
420	21	11
421	27	0
422	28	2
423	0	55
424	23	9
425	0	45
426	2	43
427	36	9
428	6	43
429	0	50
430	0	49
431	0	48
432	0	31
433	0	53
434	32	0
435	0	32
436	0	33
437	35	25
438	28	10
439	26	4
440	36	2
441	0	54
442	1	48
443	0	45
444	3	45
445	44	0
446	27	5
447	45	0
448	29	4
449	28	0
450	25	0
451	0	40
452	29	2
453	0	45
454	36	4
455	32	0
456	28	7
457	21	5
458	0	39
459	33	6
460	29	5
461	0	45
462	33	0
463	0	39
464	2	47
465	30	3
466	6	53
467	27	6
468	33	0
469	0	41
470	26	0
471	0	47
472	9	33
473	31	0
474	4	53
475	32	4
476	25	8
477	0	47
478	35	3
479	32	0
480	35	0
481	0	41
482	45	0
483	33	20
484	29	2
485	41	0
486	38	0
487	0	51
488	30	1
489	0	43
490	27	6
491	24	3
492	0	33
493	39	2
494	32	0
495	0	48
496	28	25
497	37	0
498	43	0
499	38	17
500	47	2
501	0	41
502	1	41
503	31	3
504	0	41
505	20	4
506	0	40
507	4	32
508	31	0
509	2	44
510	1	43
511	30	0
512	39	10
513	29	0
514	0	39
515	2	54
516	22	0
517	0	47
518	29	0
519	40	6
520	1	34
521	33	1
522	2	45
523	32	7
524	34	7
525	0	38
526	26	6
527	26	9
528	0	37
529	49	5
530	40	0
531	33	10
532	7	36
533	0	50
534	0	47
535	0	47
536	3	45
537	28	0
538	0	40
539	0	42
540	42	0
541	9	42
542	37	4
543	29	6
544	41	1
545	35	0
546	1	42
547	0	37
548	27	0
549	0	35
550	33	0
551	43	2
552	0	43
553	0	45
554	29	0
555	20	19
556	29	0
557	8	43
558	5	44
559	0	39
560	11	39
561	24	0
562	23	6
563	0	38
564	27	0
565	31	0
566	0	50
567	0	43
568	31	0
569	6	34
570	40	3
571	28	3
572	32	6
573	36	0
574	6	41
575	30	0
576	45	0
577	33	0
578	0	56
579	34	0
580	2	44
581	0	48
582	16	26
583	36	6
584	33	0
585	0	59
586	0	30
587	27	5
588	7	57
589	35	0
590	14	45
591	0	40
592	34	0
593	2	52
594	33	2
595	0	45
596	27	2
597	43	0
598	0	46
599	1	37
600	30	1
601	0	58
602	2	41
603	35	0
604	1	41
605	0	51
606	33	0
607	0	48
608	0	44
609	0	40
610	36	2
611	0	33
612	32	0
613	37	4
614	24	2
615	42	0
616	0	50
617	41	0
618	42	0
619	38	9
620	29	0
621	38	2
622	32	0
623	37	5
624	33	0
625	9	42
626	0	39
627	6	41
628	3	35
629	1	42
630	30	2
631	0	55
632	34	7
633	29	0
634	31	2
635	34	8
636	0	34
637	0	57
638	36	7
639	0	47
640	15	15
641	29	20
642	27	3
643	25	0
644	37	17
645	31	0
646	24	0
647	0	48
648	33	9
649	0	55
650	26	24
651	15	40
652	38	17
653	0	39
654	35	3
655	39	0
656	33	3
657	6	43
658	25	4
659	28	7
660	0	39
661	0	57
662	26	0
663	26	0
664	0	42
665	0	50
666	29	0
667	0	48
668	37	8
669	5	37
670	0	38
671	29	0
672	22	8
673	0	44
674	0	31
675	0	49
676	31	0
677	3	46
678	37	0
679	0	51
680	2	45
681	29	7
682	32	6
683	24	0
684	34	0
685	0	44
686	12	43
687	28	2
688	3	51
689	0	52
690	32	0
691	34	10
692	0	44
693	12	43
694	35	0
695	6	54
696	8	35
697	13	26
698	29	10
699	42	0
700	0	49
701	0	34
702	30	5
703	1	45
704	4	45
705	6	37
706	9	35
707	27	0
708	12	33
709	24	11
710	1	51
711	27	0
712	0	40
713	8	28
714	33	0
715	29	5
716	0	43
717	5	46
718	35	2
719	33	1
720	0	39
721	41	15
722	0	43
723	30	0
724	27	13
725	8	44
726	0	42
727	16	23
728	0	36
729	3	44
730	3	36
731	8	43
732	0	50
733	28	6
734	31	0
735	39	0
736	24	3
737	28	12
738	29	0
739	0	40
740	0	49
741	15	45
742	32	5
743	0	50
744	10	55
745	33	0
746	27	0
747	39	10
748	30	13
749	0	54
750	37	0
751	4	41
752	28	0
753	0	33
754	8	42
755	10	48
756	27	0
757	0	47
758	3	53
759	1	38
760	34	6
761	40	0
762	1	38
763	41	0
764	0	41
765	22	20
766	27	0
767	31	0
768	39	0
769	0	47
770	8	51
771	1	49
772	0	39
773	33	4
774	0	48
775	33	1
776	0	56
777	0	44
778	35	2
779	13	32
780	30	0
781	4	47
782	0	43
783	0	53
784	27	0
785	39	2
786	35	0
787	46	2
788	0	45
789	30	0
790	2	46
791	0	47
792	0	47
793	0	40
794	0	49
795	0	35
796	2	44
797	34	12
798	23	0
799	9	44
800	0	44
801	35	0
802	31	0
803	0	49
804	32	2
805	0	29
806	33	4
807	0	39
808	0	51
809	36	6
810	42	0
811	39	0
812	33	0
813	31	0
814	3	35
815	27	0
816	32	0
817	36	0
818	8	44
819	14	32
820	34	0
821	35	3
822	1	46
823	0	45
824	40	0
825	36	0
826	28	8
827	0	47
828	46	4
829	40	0
830	0	37
831	33	0
832	32	0
833	29	12
834	0	43
835	27	10
836	0	52
837	29	11
838	37	8
839	40	1
840	29	0
841	27	4
842	0	46
843	2	44
844	37	0
845	3	49
846	2	49
847	0	45
848	33	6
849	27	2
850	33	2
851	40	0
852	10	44
853	1	52
854	36	14
855	0	41
856	0	49
857	32	17
858	31	0
859	26	0
860	0	44
861	0	42
862	39	2
863	28	0
864	2	56
865	1	57
866	0	42
867	25	5
868	0	51
869	0	34
870	36	4
871	8	48
872	39	0
873	0	53
874	3	38
875	0	47
876	33	3
877	0	46
878	38	0
879	0	45
880	5	38
881	30	0
882	0	42
883	0	43
884	38	5
885	0	48
886	22	30
887	0	54
888	0	53
889	35	0
890	46	0
891	3	36
892	19	25
893	0	47
894	35	0
895	0	36
896	33	0
897	0	35
898	34	0
899	26	7
900	27	0
901	0	54
902	30	2
903	3	33
904	36	6
905	2	41
906	41	0
907	38	2
908	37	0
909	35	1
910	0	36
911	0	39
912	32	1
913	0	63
914	0	35
915	0	47
916	30	0
917	31	5
918	44	0
919	37	3
920	2	48
921	0	50
922	24	12
923	33	0
924	0	53
925	26	4
926	31	2
927	23	3
928	31	6
929	25	0
930	36	5
931	0	48
932	0	37
933	42	5
934	0	37
935	4	33
936	0	47
937	38	0
938	0	36
939	34	3
940	6	44
941	0	41
942	26	0
943	19	32
944	2	57
945	31	7
946	42	10
947	0	43
948	0	49
949	27	0
950	12	32
951	36	14
952	33	1
953	0	38
954	0	33
955	28	0
956	3	52
957	0	45
958	25	0
959	5	43
960	0	46
961	0	56
962	29	0
963	5	39
964	25	3
965	22	26
966	7	50
967	39	1
968	6	48
969	35	1
970	3	38
971	37	3
972	0	38
973	33	3
974	39	7
975	0	50
976	33	4
977	38	0
978	39	14
979	0	37
980	27	3
981	39	0
982	0	40
983	6	36
984	6	50
985	30	8
986	31	0
987	37	0
988	2	43
989	6	51
990	0	33
991	29	0
992	39	11
993	29	4
994	3	47
995	41	8
996	44	1
997	6	53
998	31	0
999	48	0
1000	0	52
1001	39	2
1002	8	52
1003	35	0
1004	43	6
1005	14	33
1006	32	7
1007	0	47
1008	0	44
1009	0	46
1010	42	0
1011	30	4
1012	22	5
1013	33	0
1014	10	45
1015	39	6
1016	38	0
1017	2	32
1018	28	0
1019	0	54
1020	8	68
1021	0	55
1022	6	48
1023	0	53
1024	0	39
1025	0	37
1026	2	44
1027	0	40
1028	1	58
1029	6	46
1030	46	0
1031	29	0
1032	30	0
1033	41	0
1034	0	53
1035	37	10
1036	30	0
1037	23	5
1038	4	40
1039	12	40
1040	26	2
1041	0	46
1042	31	0
1043	3	47
1044	43	7
1045	31	0
1046	35	0
1047	41	0
1048	41	0
1049	0	41
1050	30	5
1051	32	10
1052	34	10
1053	33	2
1054	0	44
1055	1	42
1056	42	0
1057	5	44
1058	34	0
1059	29	6
1060	28	2
1061	0	45
1062	26	0
1063	25	19
1064	0	43
1065	0	44
1066	0	35
1067	23	8
1068	34	0
1069	33	5
1070	34	11
1071	21	0
1072	38	0
1073	31	0
1074	6	53
1075	5	26
1076	6	47
1077	28	0
1078	0	49
1079	0	45
1080	42	0
1081	37	0
1082	28	0
1083	0	50
1084	0	37
1085	32	3
1086	0	43
1087	6	53
1088	5	40
1089	0	39
1090	0	42
1091	18	21
1092	38	0
1093	34	0
1094	2	39
1095	41	0
1096	33	0
1097	36	11
1098	37	0
1099	32	1
1100	26	8
1101	1	42
1102	33	5
1103	40	0
1104	31	9
1105	36	0
1106	10	45
1107	13	35
1108	27	10
1109	34	5
1110	28	0
1111	0	41
1112	0	46
1113	33	0
1114	0	45
1115	8	33
1116	38	0
1117	4	41
1118	29	9
1119	7	33
1120	26	0
1121	21	0
1122	0	44
1123	33	0
1124	33	3
1125	41	6
1126	31	0
1127	0	47
1128	26	7
1129	30	0
1130	4	38
1131	0	31
1132	6	43
1133	40	17
1134	38	0
1135	0	59
1136	8	47
1137	14	37
1138	28	21
1139	0	41
1140	26	4
1141	9	48
1142	31	9
1143	35	0
1144	32	9
1145	36	3
1146	49	0
1147	31	0
1148	40	4
1149	5	52
1150	1	58
1151	0	38
1152	28	7
1153	35	0
1154	30	15
1155	0	55
1156	0	50
1157	30	6
1158	6	54
1159	32	0
1160	2	44
1161	9	44
1162	0	48
1163	5	46
1164	29	4
1165	0	51
1166	34	0
1167	24	0
1168	43	0
1169	0	36
1170	25	3
1171	40	25
1172	0	49
1173	32	6
1174	30	0
1175	35	1
1176	20	30
1177	0	50
1178	43	1
1179	29	1
1180	35	0
1181	28	0
1182	38	8
1183	35	0
1184	34	0
1185	0	38
1186	33	0
1187	46	0
1188	1	54
1189	33	4
1190	0	41
1191	2	52
1192	34	0
1193	48	0
1194	26	1
1195	0	50
1196	0	42
1197	0	43
1198	2	52
1199	42	0
1200	0	38
1201	30	0
1202	30	3
1203	0	38
1204	15	30
1205	34	2
1206	37	3
1207	0	41
1208	0	46
1209	3	36
1210	27	0
1211	16	30
1212	31	0
1213	36	0
1214	33	0
1215	3	51
1216	7	49
1217	41	4
1218	27	5
1219	2	42
1220	46	0
1221	5	37
1222	40	3
1223	15	32
1224	7	43
1225	4	40
1226	2	45
1227	29	0
1228	33	8
1229	0	32
1230	0	37
1231	33	0
1232	32	1
1233	38	1
1234	41	0
1235	31	3
1236	27	0
1237	33	5
1238	13	37
1239	19	32
1240	33	7
1241	0	44
1242	40	1
1243	0	47
1244	2	45
1245	0	34
1246	0	45
1247	31	12
1248	36	0
1249	17	9
1250	27	2
1251	14	29
1252	32	9
1253	33	0
1254	4	49
1255	0	44
1256	28	6
1257	31	3
1258	38	0
1259	10	34
1260	26	6
1261	0	50
1262	30	3
1263	29	3
1264	0	42
1265	0	51
1266	24	0
1267	3	44
1268	30	4
1269	1	53
1270	36	2
1271	31	0
1272	36	0
1273	40	0
1274	0	32
1275	0	63
1276	0	43
1277	44	2
1278	34	0
1279	28	13
1280	7	39
1281	26	0
1282	3	55
1283	6	49
1284	0	45
1285	31	0
1286	27	4
1287	0	40
1288	22	14
1289	30	0
1290	33	4
1291	35	1
1292	2	34
1293	36	6
1294	37	0
1295	35	3
1296	0	37
1297	20	43
1298	30	0
1299	35	10
1300	0	52
1301	29	1
1302	36	6
1303	39	0
1304	35	0
1305	25	3
1306	38	0
1307	39	5
1308	27	0
1309	7	35
1310	9	55
1311	0	44
1312	36	4
1313	2	35
1314	32	8
1315	24	0
1316	0	43
1317	5	45
1318	0	47
1319	37	13
1320	4	31
1321	0	45
1322	8	54
1323	35	0
1324	34	0
1325	30	0
1326	6	47
1327	0	47
1328	37	7
1329	31	0
1330	35	0
1331	2	42
1332	32	13
1333	0	31
1334	0	43
1335	23	6
1336	26	19
1337	0	47
1338	0	41
1339	29	0
1340	28	4
1341	5	37
1342	31	2
1343	33	12
1344	36	0
1345	41	0
1346	36	10
1347	7	42
1348	0	41
1349	0	54
1350	0	48
1351	26	3
1352	31	0
1353	36	5
1354	7	58
1355	23	0
1356	0	46
1357	0	44
1358	27	8
1359	3	45
1360	38	0
1361	17	6
1362	40	7
1363	34	1
1364	0	44
1365	35	4
1366	0	45
1367	0	26
1368	0	41
1369	0	59
1370	0	45
1371	39	0
1372	4	58
1373	28	0
1374	43	0
1375	25	18
1376	0	47
1377	0	56
1378	36	0
1379	0	36
1380	33	0
1381	26	0
1382	31	12
1383	0	49
1384	41	2
1385	32	0
1386	37	0
1387	31	0
1388	45	18
1389	30	3
1390	24	9
1391	37	3
1392	0	35
1393	13	51
1394	34	7
1395	0	40
1396	32	6
1397	32	0
1398	33	0
1399	29	0
1400	6	55
1401	7	50
1402	10	55
1403	40	11
1404	28	5
1405	35	0
1406	0	42
1407	34	3
1408	3	39
1409	3	45
1410	42	0
1411	26	14
1412	2	44
1413	8	25
1414	3	48
1415	31	0
1416	34	0
1417	27	5
1418	34	3
1419	38	8
1420	31	0
1421	0	42
1422	31	0
1423	3	56
1424	31	0
1425	0	43
1426	26	0
1427	26	0
1428	0	45
1429	42	3
1430	5	51
1431	0	47
1432	31	0
1433	41	1
1434	0	51
1435	1	46
1436	7	45
1437	38	0
1438	23	3
1439	36	0
1440	2	50
1441	50	10
1442	0	45
1443	45	0
1444	29	13
1445	32	7
1446	0	45
1447	0	46
1448	31	9
1449	36	0
1450	34	1
1451	0	53
1452	32	1
1453	20	4
1454	33	0
1455	0	39
1456	36	0
1457	27	0
1458	4	59
1459	34	8
1460	0	45
1461	22	9
1462	34	0
1463	40	6
1464	7	43
1465	10	47
1466	5	43
1467	38	9
1468	9	63
1469	28	10
1470	44	0
1471	28	1
1472	40	0
1473	0	51
1474	26	5
1475	37	0
1476	0	54
1477	0	46
1478	5	39
1479	30	0
1480	27	8
1481	0	49
1482	25	11
1483	7	40
1484	38	0
1485	0	40
1486	30	3
1487	31	13
1488	0	40
1489	0	34
1490	0	41
1491	31	0
1492	37	0
1493	0	43
1494	37	0
1495	41	10
1496	32	0
1497	34	12
1498	26	0
1499	1	41
1500	0	54
1501	6	37
1502	3	42
1503	39	0
1504	35	0
1505	24	0
1506	17	17
1507	0	49
1508	43	5
1509	1	41
1510	0	51
1511	6	56
1512	20	26
1513	0	45
1514	0	51
1515	24	0
1516	7	35
1517	9	27
1518	0	39
1519	0	53
1520	33	0
1521	13	33
1522	27	6
1523	29	0
1524	0	60
1525	29	0
1526	0	49
1527	38	0
1528	0	42
1529	27	5
1530	9	31
1531	41	0
1532	0	45
1533	38	0
1534	26	12
1535	2	44
1536	4	49
1537	30	12
1538	32	4
1539	16	49
1540	28	0
1541	4	47
1542	21	0
1543	1	52
1544	19	19
1545	40	3
1546	15	26
1547	0	38
1548	0	41
1549	0	50
1550	8	45
1551	38	0
1552	48	0
1553	0	33
1554	0	46
1555	35	0
1556	0	51
1557	0	46
1558	1	49
1559	33	5
1560	4	54
1561	23	0
1562	33	8
1563	29	5
1564	28	11
1565	3	45
1566	0	52
1567	0	52
1568	42	2
1569	49	0
1570	32	1
1571	0	46
1572	36	5
1573	0	41
1574	3	53
1575	27	0
1576	0	38
1577	36	3
1578	33	0
1579	0	39
1580	7	46
1581	30	0
1582	21	0
1583	28	23
1584	31	4
1585	6	46
1586	0	35
1587	4	48
1588	23	22
1589	9	44
1590	0	48
1591	0	47
1592	0	46
1593	30	15
1594	7	44
1595	0	52
1596	37	0
1597	0	45
1598	2	45
1599	2	51
1600	29	0
1601	0	40
1602	13	51
1603	7	42
1604	41	0
1605	0	59
1606	29	0
1607	13	43
1608	27	1
1609	40	4
1610	11	36
1611	24	2
1612	0	44
1613	2	32
1614	41	0
1615	8	42
1616	0	42
1617	39	1
1618	0	41
1619	38	0
1620	24	4
1621	46	3
1622	31	0
1623	41	2
1624	0	37
1625	33	0
1626	34	3
1627	4	53
1628	0	38
1629	12	42
1630	42	1
1631	40	5
1632	1	45
1633	23	7
1634	0	44
1635	29	0
1636	5	41
1637	23	0
1638	30	8
1639	0	47
1640	47	0
1641	26	0
1642	0	40
1643	30	0
1644	30	7
1645	2	48
1646	34	0
1647	32	5
1648	31	6
1649	6	47
1650	0	41
1651	0	37
1652	0	41
1653	0	55
1654	11	30
1655	29	2
1656	28	24
1657	26	5
1658	26	4
1659	1	46
1660	1	46
1661	35	0
1662	0	47
1663	14	42
1664	7	39
1665	30	0
1666	1	51
1667	29	1
1668	30	0
1669	0	50
1670	31	0
1671	0	37
1672	0	40
1673	36	0
1674	8	45
1675	0	46
1676	3	58
1677	34	4
1678	0	31
1679	0	47
1680	11	47
1681	32	11
1682	0	46
1683	43	0
1684	0	47
1685	9	53
1686	37	8
1687	0	52
1688	0	45
1689	33	5
1690	3	37
1691	36	4
1692	32	0
1693	0	44
1694	36	5
1695	37	0
1696	0	45
1697	35	1
1698	39	0
1699	0	40
1700	28	3
1701	23	24
1702	38	4
1703	1	35
1704	29	11
1705	0	45
1706	36	13
1707	0	26
1708	27	10
1709	32	0
1710	0	41
1711	32	1
1712	30	0
1713	36	3
1714	25	10
1715	8	47
1716	24	0
1717	0	51
1718	29	6
1719	0	33
1720	28	0
1721	38	3
1722	0	38
1723	31	0
1724	30	3
1725	4	37
1726	5	50
1727	11	40
1728	5	45
1729	2	44
1730	0	48
1731	38	0
1732	0	37
1733	37	9
1734	33	5
1735	21	0
1736	27	0
1737	28	0
1738	43	0
1739	36	4
1740	28	13
1741	39	19
1742	0	52
1743	49	0
1744	32	5
1745	1	36
1746	0	45
1747	37	8
1748	4	46
1749	36	0
1750	35	5
1751	36	0
1752	47	0
1753	0	35
1754	0	40
1755	0	35
1756	43	0
1757	0	41
1758	32	0
1759	31	10
1760	33	28
1761	0	44
1762	37	0
1763	0	30
1764	37	2
1765	29	17
1766	22	0
1767	41	0
1768	35	1
1769	26	0
1770	0	43
1771	0	49
1772	36	0
1773	0	36
1774	0	48
1775	33	0
1776	0	47
1777	0	54
1778	31	25
1779	34	0
1780	36	0
1781	30	2
1782	22	1
1783	0	43
1784	16	36
1785	33	0
1786	0	40
1787	37	23
1788	5	49
1789	6	43
1790	11	35
1791	0	45
1792	0	50
1793	4	43
1794	34	3
1795	20	19
1796	27	22
1797	31	2
1798	30	1
1799	0	45
1800	30	2
1801	29	11
1802	29	10
1803	32	0
1804	27	14
1805	25	0
1806	0	42
1807	25	9
1808	0	38
1809	42	0
1810	0	38
1811	0	49
1812	4	41
1813	31	5
1814	0	45
1815	2	43
1816	21	0
1817	32	0
1818	40	0
1819	5	56
1820	21	19
1821	0	39
1822	36	0
1823	0	46
1824	30	0
1825	36	0
1826	0	35
1827	51	0
1828	3	52
1829	33	0
1830	31	0
1831	27	5
1832	38	1
1833	38	0
1834	0	48
1835	32	5
1836	14	22
1837	0	44
1838	31	7
1839	0	52
1840	29	0
1841	41	0
1842	32	0
1843	30	13
1844	33	0
1845	42	0
1846	2	45
1847	37	0
1848	33	17
1849	47	6
1850	3	40
1851	4	62
1852	1	47
1853	30	0
1854	39	9
1855	6	42
1856	43	2
1857	19	21
1858	25	4
1859	39	8
1860	0	45
1861	37	0
1862	42	1
1863	37	6
1864	0	43
1865	35	0
1866	5	45
1867	36	7
1868	2	60
1869	42	0
1870	0	48
1871	0	43
1872	7	48
1873	1	42
1874	0	53
1875	1	46
1876	37	0
1877	3	47
1878	30	1
1879	28	5
1880	29	0
1881	9	38
1882	0	31
1883	37	0
1884	33	7
1885	0	49
1886	0	50
1887	35	0
1888	38	0
1889	0	44
1890	25	0
1891	0	41
1892	23	7
1893	31	5
1894	29	0
1895	30	0
1896	29	4
1897	0	53
1898	28	0
1899	36	10
1900	35	0
1901	0	47
1902	40	7
1903	29	11
1904	0	44
1905	1	40
1906	0	52
1907	37	15
1908	9	37
1909	30	0
1910	30	6
1911	28	0
1912	10	44
1913	0	41
1914	31	3
1915	32	0
1916	0	48
1917	24	14
1918	0	47
1919	32	4
1920	1	52
1921	0	49
1922	2	46
1923	36	9
1924	39	6
1925	36	0
1926	0	48
1927	20	4
1928	42	10
1929	0	40
1930	26	0
1931	0	45
1932	31	0
1933	6	44
1934	3	39
1935	34	9
1936	2	42
1937	41	6
1938	5	42
1939	29	8
1940	28	3
1941	41	10
1942	34	0
1943	28	2
1944	0	37
1945	0	50
1946	26	1
1947	0	46
1948	23	24
1949	36	13
1950	0	47
1951	6	41
1952	43	4
1953	27	0
1954	31	0
1955	29	9
1956	32	0
1957	32	11
1958	27	0
1959	23	21
1960	6	47
1961	40	6
1962	34	0
1963	32	11
1964	30	0
1965	4	37
1966	32	6
1967	0	44
1968	37	8
1969	6	39
1970	19	39
1971	2	47
1972	47	0
1973	33	0
1974	6	40
1975	29	0
1976	4	48
1977	37	0
1978	0	47
1979	40	5
1980	34	1
1981	0	47
1982	0	44
1983	29	9
1984	0	33
1985	27	8
1986	31	1
1987	6	35
1988	0	44
1989	39	0
1990	36	0
1991	0	37
1992	4	51
1993	5	31
1994	31	23
1995	31	0
1996	34	0
1997	3	45
1998	30	4
1999	32	2
[truncated: 8,001 more rows]
