# Supplementary material for: Generalized method of moments for estimating parameters of stochastic reaction networks
Source: BMC Syst Biol. 2016 Oct 21;10:98. doi: 10.1186/s12918-016-0342-8 (PMC5073941; doi:10.1186/s12918-016-0342-8)
Supplement: Additional file 2 — Matlab code and data. This file contains the Matlab codes and samples which were used to produce the results. (GZ 9349 kb) [file 12918_2016_342_MOESM2_ESM.gz › Data/Gene Expression/samples/t01041.csv]

1	15
2	23
3	14
4	21
5	20
6	16
7	17
8	23
9	17
10	13
11	10
12	13
13	23
14	20
15	23
16	23
17	11
18	10
19	23
20	11
21	17
22	14
23	14
24	10
25	12
26	14
27	14
28	12
29	14
30	11
31	11
32	11
33	25
34	12
35	13
36	13
37	18
38	15
39	10
40	14
41	18
42	11
43	10
44	20
45	22
46	12
47	11
48	11
49	19
50	11
51	13
52	15
53	11
54	11
55	20
56	12
57	12
58	21
59	19
60	13
61	14
62	18
63	22
64	19
65	11
66	14
67	16
68	10
69	16
70	16
71	21
72	17
73	13
74	11
75	10
76	12
77	22
78	11
79	15
80	10
81	10
82	17
83	15
84	22
85	15
86	10
87	16
88	20
89	11
90	12
91	18
92	11
93	14
94	21
95	16
96	19
97	19
98	13
99	18
100	17
101	13
102	10
103	13
104	15
105	13
106	10
107	14
108	10
109	40
110	13
111	24
112	17
113	14
114	18
115	19
116	12
117	13
118	13
119	13
120	18
121	12
122	10
123	14
124	20
125	10
126	12
127	10
128	18
129	11
130	20
131	15
132	24
133	13
134	16
135	15
136	13
137	20
138	15
139	10
140	15
141	16
142	13
143	17
144	21
145	20
146	14
147	22
148	15
149	15
150	12
151	18
152	10
153	16
154	13
155	11
156	12
157	12
158	17
159	13
160	21
161	22
162	17
163	13
164	11
165	21
166	17
167	13
168	17
169	10
170	18
171	10
172	16
173	11
174	10
175	14
176	12
177	12
178	14
179	22
180	18
181	16
182	10
183	24
184	16
185	21
186	16
187	28
188	19
189	10
190	18
191	15
192	10
193	12
194	13
195	13
196	13
197	12
198	12
199	17
200	31
201	21
202	14
203	10
204	12
205	14
206	10
207	11
208	15
209	12
210	20
211	10
212	11
213	10
214	11
215	23
216	10
217	20
218	16
219	13
220	19
221	13
222	13
223	13
224	10
225	23
226	10
227	12
228	17
229	31
230	10
231	13
232	20
233	10
234	10
235	15
236	19
237	21
238	26
239	12
240	15
241	20
242	15
243	15
244	23
245	12
246	14
247	13
248	17
249	13
250	15
251	16
252	21
253	11
254	21
255	12
256	16
257	11
258	12
259	19
260	16
261	25
262	24
263	11
264	14
265	12
266	19
267	17
268	10
269	14
270	12
271	10
272	19
273	24
274	11
275	16
276	10
277	23
278	17
279	15
280	13
281	13
282	10
283	14
284	11
285	16
286	13
287	13
288	11
289	11
290	17
291	17
292	25
293	11
294	13
295	10
296	15
297	17
298	10
299	21
300	13
301	17
302	22
303	10
304	13
305	12
306	14
307	15
308	23
309	10
310	10
311	20
312	15
313	11
314	30
315	14
316	14
317	12
318	16
319	11
320	13
321	19
322	14
323	14
324	22
325	13
326	16
327	23
328	25
329	20
330	22
331	13
332	16
333	22
334	23
335	12
336	25
337	17
338	10
339	17
340	13
341	25
342	18
343	16
344	10
345	21
346	18
347	10
348	13
349	12
350	21
351	13
352	14
353	10
354	13
355	22
356	19
357	15
358	15
359	12
360	12
361	14
362	17
363	11
364	19
365	10
366	12
367	10
368	10
369	11
370	16
371	24
372	13
373	18
374	19
375	11
376	11
377	22
378	21
379	15
380	28
381	22
382	14
383	11
384	14
385	29
386	18
387	10
388	18
389	13
390	15
391	38
392	19
393	11
394	20
395	20
396	17
397	17
398	22
399	13
400	19
401	14
402	10
403	19
404	11
405	16
406	20
407	14
408	25
409	22
410	16
411	19
412	25
413	27
414	18
415	19
416	11
417	11
418	10
419	12
420	10
421	16
422	15
423	13
424	22
425	18
426	11
427	15
428	12
429	11
430	20
431	17
432	10
433	20
434	11
435	13
436	15
437	18
438	17
439	10
440	10
441	18
442	13
443	19
444	10
445	11
446	10
447	12
448	14
449	32
450	11
451	15
452	15
453	19
454	17
455	21
456	20
457	10
458	15
459	22
460	17
461	15
462	19
463	14
464	13
465	10
466	19
467	12
468	12
469	16
470	11
471	17
472	12
473	19
474	10
475	12
476	11
477	28
478	12
479	16
480	15
481	12
482	31
483	13
484	23
485	16
486	10
487	15
488	15
489	17
490	17
491	16
492	16
493	10
494	12
495	13
496	15
497	10
498	15
499	13
500	20
501	10
502	19
503	15
504	15
505	11
506	13
507	10
508	15
509	14
510	11
511	11
512	24
513	24
514	21
515	10
516	12
517	16
518	12
519	22
520	12
521	20
522	13
523	12
524	10
525	20
526	16
527	15
528	10
529	20
530	13
531	11
532	19
533	11
534	16
535	10
536	15
537	18
538	14
539	25
540	12
541	12
542	11
543	11
544	17
545	13
546	12
547	14
548	13
549	13
550	11
551	20
552	14
553	25
554	16
555	14
556	12
557	16
558	18
559	10
560	23
561	12
562	16
563	17
564	18
565	10
566	18
567	14
568	16
569	11
570	24
571	23
572	16
573	12
574	15
575	19
576	13
577	12
578	11
579	16
580	11
581	11
582	22
583	15
584	14
585	12
586	19
587	14
588	15
589	10
590	13
591	10
592	10
593	15
594	10
595	12
596	11
597	31
598	12
599	19
600	14
601	20
602	18
603	11
604	14
605	13
606	18
607	13
608	10
609	10
610	14
611	16
612	16
613	14
614	30
615	10
616	26
617	11
618	18
619	14
620	25
621	10
622	10
623	25
624	10
625	16
626	11
627	19
628	11
629	10
630	10
631	11
632	10
633	16
634	17
635	10
636	25
637	35
638	14
639	23
640	10
641	25
642	11
643	10
644	16
645	23
646	18
647	11
648	11
649	13
650	11
651	10
652	23
653	29
654	12
655	21
656	16
657	13
658	20
659	10
660	20
661	11
662	14
663	13
664	14
665	13
666	14
667	18
668	25
669	11
670	18
671	27
672	12
673	16
674	14
675	18
676	15
677	14
678	12
679	11
680	13
681	17
682	11
683	15
684	17
685	14
686	10
687	13
688	14
689	10
690	16
691	10
692	13
693	23
694	17
695	10
696	12
697	11
698	16
699	27
700	13
701	13
702	18
703	15
704	18
705	15
706	19
707	29
708	21
709	14
710	12
711	14
712	24
713	31
714	23
715	11
716	10
717	22
718	25
719	18
720	19
721	11
722	29
723	11
724	15
725	10
726	16
727	13
728	20
729	18
730	11
731	10
732	20
733	13
734	13
735	11
736	10
737	18
738	10
739	16
740	19
741	12
742	10
743	29
744	22
745	10
746	21
747	20
748	13
749	21
750	17
751	13
752	23
753	15
754	25
755	13
756	15
757	12
758	17
759	22
760	28
761	13
762	10
763	16
764	13
765	11
766	13
767	16
768	10
769	20
770	10
771	21
772	15
773	22
774	11
775	11
776	27
777	17
778	10
779	10
780	10
781	11
782	17
783	18
784	18
785	11
786	16
787	14
788	10
789	12
790	10
791	18
792	17
793	12
794	10
795	14
796	12
797	17
798	17
799	10
800	14
801	12
802	14
803	21
804	18
805	10
806	11
807	16
808	21
809	11
810	17
811	15
812	17
813	10
814	17
815	18
816	20
817	18
818	15
819	13
820	12
821	14
822	10
823	12
824	15
825	12
826	15
827	29
828	20
829	23
830	15
831	11
832	11
833	12
834	25
835	28
836	13
837	22
838	15
839	16
840	10
841	15
842	10
843	13
844	17
845	14
846	20
847	20
848	15
849	11
850	17
851	11
852	11
853	13
854	10
855	10
856	14
857	16
858	16
859	19
860	10
861	10
862	10
863	16
864	12
865	23
866	14
867	17
868	15
869	18
870	13
871	17
872	11
873	33
874	10
875	15
876	10
877	20
878	18
879	18
880	18
881	17
882	13
883	15
884	21
885	10
886	20
887	10
888	12
889	21
890	12
891	10
892	14
893	14
894	10
895	16
896	12
897	13
898	19
899	11
900	23
901	16
902	27
903	10
904	13
905	10
906	12
907	12
908	11
909	13
910	24
911	20
912	14
913	22
914	13
915	19
916	10
917	18
918	17
919	17
920	24
921	30
922	15
923	16
924	20
925	14
926	14
927	19
928	18
929	13
930	11
931	20
932	10
933	22
934	13
935	18
936	14
937	17
938	10
939	11
940	10
941	15
942	22
943	10
944	10
945	19
946	14
947	23
948	18
949	14
950	27
951	12
952	13
953	19
954	11
955	15
956	16
957	17
958	23
959	10
960	15
961	13
962	15
963	21
964	13
965	19
966	16
967	13
968	10
969	13
970	19
971	20
972	14
973	13
974	17
975	12
976	11
977	25
978	14
979	11
980	26
981	12
982	18
983	10
984	18
985	13
986	11
987	15
988	10
989	14
990	15
991	20
992	14
993	11
994	23
995	12
996	25
997	21
998	23
999	16
1000	11
1001	11
1002	22
1003	10
1004	11
1005	15
1006	10
1007	12
1008	16
1009	14
1010	13
1011	15
1012	24
1013	14
1014	30
1015	17
1016	16
1017	14
1018	11
1019	15
1020	27
1021	11
1022	10
1023	10
1024	13
1025	13
1026	17
1027	10
1028	17
1029	19
1030	18
1031	16
1032	10
1033	10
1034	11
1035	16
1036	11
1037	13
1038	12
1039	14
1040	17
1041	15
1042	14
1043	14
1044	15
1045	11
1046	24
1047	21
1048	34
1049	13
1050	18
1051	13
1052	13
1053	10
1054	20
1055	12
1056	17
1057	14
1058	11
1059	16
1060	11
1061	10
1062	13
1063	10
1064	13
1065	21
1066	10
1067	15
1068	10
1069	10
1070	15
1071	13
1072	13
1073	19
1074	10
1075	16
1076	16
1077	11
1078	13
1079	17
1080	13
1081	25
1082	11
1083	10
1084	13
1085	12
1086	25
1087	12
1088	13
1089	12
1090	19
1091	12
1092	33
1093	13
1094	12
1095	11
1096	14
1097	20
1098	24
1099	14
1100	15
1101	20
1102	13
1103	11
1104	11
1105	19
1106	15
1107	19
1108	15
1109	20
1110	10
1111	10
1112	17
1113	12
1114	20
1115	10
1116	11
1117	10
1118	18
1119	12
1120	14
1121	10
1122	17
1123	23
1124	12
1125	14
1126	19
1127	15
1128	10
1129	14
1130	10
1131	14
1132	19
1133	17
1134	14
1135	11
1136	13
1137	15
1138	11
1139	10
1140	16
1141	10
1142	10
1143	15
1144	22
1145	16
1146	15
1147	11
1148	17
1149	10
1150	10
1151	14
1152	23
1153	11
1154	12
1155	18
1156	15
1157	26
1158	17
1159	13
1160	14
1161	13
1162	17
1163	13
1164	10
1165	12
1166	26
1167	12
1168	15
1169	24
1170	17
1171	20
1172	13
1173	10
1174	20
1175	14
1176	19
1177	15
1178	12
1179	11
1180	16
1181	18
1182	20
1183	12
1184	16
1185	33
1186	11
1187	14
1188	11
1189	22
1190	18
1191	13
1192	13
1193	17
1194	11
1195	15
1196	13
1197	18
1198	15
1199	10
1200	20
1201	15
1202	16
1203	18
1204	11
1205	10
1206	10
1207	14
1208	13
1209	10
1210	13
1211	32
1212	11
1213	10
1214	11
1215	13
1216	13
1217	10
1218	25
1219	25
1220	18
1221	17
1222	14
1223	14
1224	14
1225	10
1226	14
1227	15
1228	22
1229	17
1230	10
1231	12
1232	16
1233	16
1234	15
1235	12
1236	10
1237	10
1238	19
1239	10
1240	10
1241	23
1242	10
1243	19
1244	16
1245	15
1246	17
1247	17
1248	11
1249	19
1250	18
1251	12
1252	10
1253	10
1254	11
1255	10
1256	17
1257	12
1258	14
1259	13
1260	20
1261	12
1262	15
1263	19
1264	16
1265	15
1266	13
1267	16
1268	13
1269	13
1270	14
1271	11
1272	14
1273	11
1274	14
1275	18
1276	10
1277	16
1278	10
1279	21
1280	13
1281	10
1282	15
1283	12
1284	13
1285	16
1286	16
1287	18
1288	25
1289	26
1290	10
1291	16
1292	10
1293	11
1294	13
1295	16
1296	19
1297	10
1298	10
1299	14
1300	19
1301	26
1302	20
1303	10
1304	14
1305	13
1306	14
1307	10
1308	10
1309	10
1310	10
1311	10
1312	12
1313	17
1314	10
1315	13
1316	11
1317	18
1318	12
1319	20
1320	21
1321	14
1322	13
1323	14
1324	10
1325	15
1326	16
1327	14
1328	11
1329	15
1330	11
1331	12
1332	13
1333	11
1334	12
1335	11
1336	10
1337	10
1338	13
1339	10
1340	17
1341	14
1342	10
1343	16
1344	17
1345	13
1346	15
1347	26
1348	16
1349	10
1350	16
1351	16
1352	14
1353	26
1354	13
1355	10
1356	14
1357	20
1358	15
1359	11
1360	21
1361	18
1362	15
1363	31
1364	15
1365	14
1366	13
1367	13
1368	10
1369	27
1370	15
1371	14
1372	13
1373	17
1374	18
1375	10
1376	20
1377	12
1378	15
1379	12
1380	13
1381	21
1382	24
1383	17
1384	11
1385	12
1386	10
1387	10
1388	12
1389	15
1390	17
1391	15
1392	15
1393	10
1394	15
1395	16
1396	10
1397	16
1398	11
1399	10
1400	21
1401	26
1402	11
1403	15
1404	14
1405	14
1406	20
1407	16
1408	13
1409	26
1410	12
1411	13
1412	11
1413	12
1414	15
1415	15
1416	40
1417	16
1418	13
1419	14
1420	14
1421	18
1422	14
1423	13
1424	22
1425	15
1426	16
1427	15
1428	12
1429	12
1430	13
1431	21
1432	13
1433	25
1434	19
1435	12
1436	12
1437	21
1438	17
1439	18
1440	10
1441	12
1442	11
1443	10
1444	11
1445	10
1446	14
1447	17
1448	17
1449	17
1450	11
1451	12
1452	12
1453	19
1454	16
1455	11
1456	16
1457	29
1458	10
1459	11
1460	17
1461	20
1462	19
1463	10
1464	13
1465	19
1466	13
1467	10
1468	27
1469	10
1470	14
1471	12
1472	25
1473	12
1474	16
1475	12
1476	12
1477	13
1478	16
1479	18
1480	20
1481	21
1482	12
1483	14
1484	19
1485	20
1486	17
1487	11
1488	21
1489	10
1490	10
1491	13
1492	17
1493	23
1494	17
1495	18
1496	11
1497	21
1498	10
1499	13
1500	23
1501	10
1502	15
1503	17
1504	21
1505	10
1506	18
1507	13
1508	12
1509	10
1510	19
1511	10
1512	18
1513	14
1514	17
1515	21
1516	11
1517	14
1518	18
1519	23
1520	14
1521	22
1522	18
1523	20
1524	18
1525	18
1526	20
1527	21
1528	10
1529	16
1530	16
1531	10
1532	14
1533	10
1534	17
1535	10
1536	10
1537	20
1538	11
1539	13
1540	12
1541	11
1542	13
1543	21
1544	15
1545	22
1546	25
1547	17
1548	11
1549	17
1550	14
1551	11
1552	11
1553	20
1554	16
1555	11
1556	30
1557	10
1558	14
1559	12
1560	17
1561	11
1562	10
1563	16
1564	10
1565	10
1566	21
1567	13
1568	25
1569	11
1570	14
1571	14
1572	16
1573	21
1574	17
1575	16
1576	11
1577	17
1578	13
1579	11
1580	11
1581	21
1582	15
1583	12
1584	11
1585	19
1586	30
1587	10
1588	12
1589	15
1590	12
1591	10
1592	15
1593	25
1594	10
1595	18
1596	10
1597	10
1598	12
1599	10
1600	14
1601	13
1602	20
1603	15
1604	15
1605	19
1606	22
1607	24
1608	12
1609	11
1610	12
1611	37
1612	21
1613	13
1614	19
1615	19
1616	18
1617	28
1618	10
1619	20
1620	10
1621	17
1622	14
1623	12
1624	13
1625	18
1626	11
1627	11
1628	18
1629	10
1630	14
1631	20
1632	13
1633	15
1634	13
1635	14
1636	18
1637	11
1638	21
1639	13
1640	16
1641	14
1642	15
1643	18
1644	10
1645	28
1646	21
1647	17
1648	17
1649	12
1650	10
1651	16
1652	10
1653	16
1654	11
1655	14
1656	14
1657	13
1658	17
1659	11
1660	24
1661	29
1662	15
1663	18
1664	14
1665	20
1666	10
1667	13
1668	11
1669	16
1670	10
1671	11
1672	10
1673	18
1674	29
1675	16
1676	12
1677	10
1678	14
1679	16
1680	12
1681	10
1682	14
1683	17
1684	12
1685	13
1686	11
1687	25
1688	14
1689	12
1690	23
1691	10
1692	16
1693	20
1694	13
1695	13
1696	14
1697	10
1698	10
1699	24
1700	15
1701	21
1702	23
1703	12
1704	15
1705	15
1706	16
1707	14
1708	15
1709	14
1710	13
1711	11
1712	21
1713	11
1714	10
1715	16
1716	10
1717	17
1718	11
1719	16
1720	11
1721	31
1722	25
1723	10
1724	15
1725	15
1726	14
1727	23
1728	17
1729	12
1730	21
1731	20
1732	10
1733	13
1734	14
1735	19
1736	23
1737	16
1738	15
1739	16
1740	11
1741	14
1742	17
1743	21
1744	16
1745	15
1746	24
1747	16
1748	15
1749	18
1750	10
1751	16
1752	15
1753	14
1754	19
1755	16
1756	11
1757	12
1758	15
1759	17
1760	15
1761	18
1762	14
1763	12
1764	16
1765	10
1766	13
1767	15
1768	15
1769	14
1770	24
1771	15
1772	19
1773	17
1774	17
1775	10
1776	12
1777	10
1778	21
1779	18
1780	18
1781	15
1782	11
1783	18
1784	18
1785	15
1786	10
1787	25
1788	16
1789	21
1790	10
1791	12
1792	14
1793	11
1794	14
1795	13
1796	17
1797	25
1798	14
1799	15
1800	10
1801	15
1802	10
1803	18
1804	12
1805	21
1806	20
1807	18
1808	10
1809	20
1810	19
1811	11
1812	17
1813	15
1814	15
1815	15
1816	10
1817	13
1818	13
1819	23
1820	16
1821	20
1822	15
1823	14
1824	20
1825	10
1826	14
1827	24
1828	12
1829	17
1830	19
1831	11
1832	26
1833	13
1834	20
1835	21
1836	14
1837	13
1838	11
1839	14
1840	13
1841	17
1842	11
1843	15
1844	15
1845	11
1846	21
1847	11
1848	17
1849	13
1850	21
1851	13
1852	13
1853	23
1854	17
1855	12
1856	14
1857	12
1858	10
1859	19
1860	15
1861	14
1862	10
1863	20
1864	10
1865	14
1866	13
1867	16
1868	13
1869	14
1870	26
1871	13
1872	20
1873	21
1874	15
1875	17
1876	10
1877	11
1878	15
1879	13
1880	15
1881	13
1882	11
1883	12
1884	11
1885	10
1886	13
1887	10
1888	14
1889	17
1890	12
1891	18
1892	11
1893	10
1894	10
1895	16
1896	10
1897	13
1898	20
1899	15
1900	12
1901	20
1902	14
1903	18
1904	20
1905	10
1906	15
1907	19
1908	26
1909	17
1910	10
1911	15
1912	15
1913	19
1914	20
1915	14
1916	11
1917	10
1918	17
1919	10
1920	12
1921	18
1922	21
1923	10
1924	10
1925	17
1926	11
1927	14
1928	12
1929	24
1930	11
1931	19
1932	13
1933	11
1934	17
1935	13
1936	10
1937	24
1938	10
1939	16
1940	15
1941	23
1942	10
1943	10
1944	30
1945	17
1946	21
1947	12
1948	13
1949	11
1950	10
1951	10
1952	15
1953	13
1954	24
1955	17
1956	13
1957	23
1958	29
1959	17
1960	13
1961	17
1962	20
1963	10
1964	20
1965	13
1966	12
1967	19
1968	11
1969	14
1970	21
1971	29
1972	10
1973	17
1974	16
1975	14
1976	12
1977	23
1978	12
1979	17
1980	13
1981	16
1982	10
1983	14
1984	34
1985	11
1986	14
1987	15
1988	19
1989	16
1990	14
1991	19
1992	10
1993	17
1994	16
1995	10
1996	11
1997	15
1998	13
1999	12
2000	11
[truncated: 8,000 more rows]
