# Supplementary material for: Generalized method of moments for estimating parameters of stochastic reaction networks
Source: BMC Syst Biol. 2016 Oct 21;10:98. doi: 10.1186/s12918-016-0342-8 (PMC5073941; doi:10.1186/s12918-016-0342-8)
Supplement: Additional file 2 — Matlab code and data. This file contains the Matlab codes and samples which were used to produce the results. (GZ 9349 kb) [file 12918_2016_342_MOESM2_ESM.gz › Data/Exclusive Switch/samples/16/t004.csv]

trajectory	P1	P2
1	81	22
2	0	123
3	89	0
4	104	2
5	103	0
6	0	146
7	97	2
8	106	0
9	84	12
10	0	143
11	6	134
12	94	2
13	4	135
14	1	129
15	0	126
16	1	107
17	85	1
18	3	112
19	94	1
20	93	6
21	100	0
22	2	126
23	4	94
24	4	113
25	3	132
26	92	0
27	87	7
28	84	1
29	107	2
30	77	0
31	116	0
32	97	1
33	91	8
34	8	118
35	0	135
36	105	3
37	0	112
38	96	0
39	99	7
40	0	121
41	8	144
42	2	129
43	0	126
44	83	3
45	101	0
46	90	0
47	111	0
48	99	1
49	88	5
50	1	115
51	40	65
52	1	118
53	94	3
54	99	0
55	3	134
56	3	136
57	20	107
58	0	115
59	84	1
60	2	125
61	0	113
62	97	2
63	2	133
64	104	0
65	1	134
66	102	2
67	3	124
68	53	64
69	96	7
70	106	0
71	84	1
72	3	136
73	86	1
74	0	120
75	90	2
76	0	141
77	100	0
78	99	0
79	95	6
80	51	72
81	92	4
82	101	2
83	107	0
84	74	0
85	0	117
86	87	0
87	107	0
88	10	123
89	79	3
90	1	108
91	83	5
92	44	57
93	100	1
94	98	0
95	1	116
96	98	8
97	89	0
98	1	118
99	60	44
100	1	124
101	0	109
102	0	125
103	0	119
104	0	123
105	94	4
106	0	138
107	0	141
108	0	127
109	0	125
110	5	122
111	1	143
112	0	144
113	2	143
114	95	2
115	85	0
116	97	0
117	100	1
118	0	135
119	97	4
120	78	27
121	3	127
122	83	3
123	93	3
124	0	132
125	91	0
126	0	110
127	109	0
128	0	123
129	0	115
130	12	122
131	81	0
132	94	3
133	85	2
134	0	103
135	0	119
136	7	123
137	2	130
138	4	102
139	5	130
140	5	116
141	89	1
142	112	2
143	100	0
144	91	1
145	2	134
146	91	0
147	97	3
148	0	134
149	96	1
150	1	135
151	97	3
152	77	23
153	1	142
154	82	1
155	95	2
156	0	139
157	0	130
158	6	127
159	94	0
160	0	128
161	102	0
162	0	120
163	2	128
164	0	128
165	1	124
166	106	1
167	1	127
168	103	4
169	3	131
170	0	136
171	2	113
172	81	21
173	82	1
174	0	139
175	1	126
176	87	0
177	97	3
178	95	8
179	0	130
180	80	3
181	84	19
182	79	6
183	89	0
184	99	2
185	1	126
186	77	2
187	1	124
188	84	0
189	112	6
190	104	1
191	1	129
192	100	1
193	1	137
194	0	118
195	96	0
196	0	116
197	2	127
198	92	1
199	23	106
200	100	4
201	0	103
202	84	1
203	99	0
204	98	2
205	81	7
206	2	116
207	1	129
208	7	131
209	97	3
210	105	0
211	1	135
212	111	2
213	7	130
214	97	4
215	97	6
216	1	133
217	101	0
218	95	0
219	96	3
220	0	103
221	3	145
222	4	130
223	90	5
224	0	127
225	0	138
226	99	2
227	86	1
228	3	110
229	1	132
230	94	0
231	110	0
232	79	0
233	2	130
234	83	6
235	94	1
236	46	59
237	0	142
238	2	131
239	100	0
240	103	0
241	86	2
242	4	143
243	1	129
244	84	2
245	89	0
246	100	1
247	1	124
248	89	0
249	1	130
250	2	120
251	93	1
252	90	1
253	104	3
254	87	10
255	100	3
256	0	122
257	87	4
258	2	121
259	93	0
260	0	138
261	1	127
262	0	145
263	93	0
264	0	119
265	94	0
266	102	4
267	37	58
268	102	2
269	85	1
270	3	118
271	0	114
272	93	0
273	2	138
274	87	0
275	99	1
276	24	87
277	0	120
278	102	3
279	91	0
280	3	109
281	99	8
282	116	0
283	2	124
284	105	0
285	91	0
286	1	151
287	0	116
288	97	3
289	8	109
290	0	117
291	110	0
292	101	5
293	0	137
294	0	136
295	3	134
296	96	1
297	0	124
298	2	128
299	1	130
300	90	0
301	104	3
302	84	0
303	4	98
304	35	93
305	77	2
306	101	4
307	0	119
308	80	5
309	5	135
310	97	0
311	0	127
312	0	124
313	98	0
314	69	2
315	79	1
316	0	123
317	3	151
318	0	122
319	57	3
320	0	112
321	128	3
322	79	4
323	0	141
324	0	100
325	101	2
326	101	1
327	0	144
328	2	118
329	1	122
330	88	2
331	1	130
332	104	1
333	0	127
334	83	0
335	3	132
336	105	0
337	64	43
338	87	6
339	92	6
340	1	125
341	86	1
342	110	0
343	0	132
344	95	0
345	3	125
346	83	5
347	93	1
348	84	0
349	92	5
350	0	116
351	3	130
352	61	76
353	95	0
354	92	10
355	97	4
356	78	1
357	0	150
358	119	2
359	105	0
360	103	4
361	0	138
362	82	0
363	103	1
364	0	125
365	96	0
366	94	1
367	90	3
368	2	121
369	97	1
370	83	1
371	102	0
372	0	106
373	0	134
374	92	10
375	101	5
376	1	130
377	94	3
378	92	1
379	1	124
380	1	144
381	1	151
382	35	93
383	112	1
384	2	122
385	1	139
386	49	67
387	89	2
388	83	1
389	99	0
390	0	139
391	96	0
392	94	3
393	1	120
394	0	115
395	90	3
396	2	122
397	84	3
398	0	128
399	4	140
400	102	0
401	0	138
402	3	122
403	89	12
404	4	122
405	94	0
406	1	133
407	87	20
408	88	3
409	94	1
410	122	0
411	4	105
412	108	1
413	0	127
414	108	3
415	107	0
416	0	123
417	2	126
418	100	1
419	16	109
420	110	0
421	2	117
422	91	1
423	0	132
424	91	2
425	5	132
426	89	4
427	1	137
428	81	0
429	83	3
430	98	3
431	2	115
432	15	111
433	1	128
434	0	132
435	77	6
436	76	10
437	94	3
438	91	16
439	92	3
440	117	2
441	89	4
442	3	128
443	1	146
444	107	0
445	94	2
446	1	146
447	81	1
448	93	0
449	1	118
450	97	0
451	87	1
452	7	124
453	1	122
454	56	52
455	95	1
456	94	2
457	7	149
458	112	0
459	3	116
460	106	0
461	0	111
462	3	127
463	2	133
464	4	111
465	98	3
466	0	129
467	76	0
468	87	0
469	2	118
470	1	113
471	57	66
472	47	79
473	98	2
474	86	1
475	1	120
476	2	115
477	104	0
478	103	1
479	93	12
480	78	5
481	3	119
482	88	0
483	111	1
484	3	117
485	0	133
486	3	143
487	109	4
488	0	133
489	98	6
490	5	121
491	87	0
492	88	5
493	0	112
494	4	135
495	0	102
496	100	0
497	39	64
498	88	1
499	96	1
500	101	0
501	1	125
502	6	137
503	0	126
504	1	131
505	1	119
506	92	0
507	98	0
508	100	1
509	99	5
510	1	132
511	79	0
512	0	122
513	7	144
514	93	4
515	3	131
516	108	1
517	91	4
518	88	0
519	113	1
520	0	113
521	99	8
522	0	100
523	0	106
524	5	134
525	95	13
526	83	2
527	81	13
528	11	114
529	79	0
530	98	5
531	89	1
532	1	135
533	79	0
534	0	131
535	30	88
536	14	114
537	103	0
538	98	18
539	107	2
540	102	2
541	1	117
542	79	1
543	105	3
544	102	0
545	88	4
546	1	130
547	0	146
548	88	5
549	86	20
550	0	136
551	0	126
552	109	5
553	90	0
554	91	0
555	103	1
556	0	113
557	3	150
558	14	150
559	103	4
560	9	102
561	94	0
562	98	0
563	3	135
564	0	121
565	85	3
566	0	125
567	96	6
568	1	129
569	0	137
570	71	0
571	103	0
572	13	130
573	98	1
574	0	127
575	85	0
576	3	127
577	90	1
578	1	140
579	0	129
580	88	1
581	0	156
582	89	0
583	106	2
584	109	0
585	98	0
586	118	0
587	0	137
588	94	5
589	89	5
590	5	127
591	93	1
592	2	104
593	96	7
594	0	123
595	113	3
596	102	4
597	51	79
598	32	101
599	0	129
600	102	5
601	4	129
602	75	33
603	83	34
604	0	126
605	0	155
606	89	7
607	115	1
608	89	0
609	89	18
610	97	1
611	2	116
612	5	105
613	80	0
614	104	0
615	0	136
616	2	146
617	1	142
618	86	0
619	1	98
620	98	7
621	110	1
622	113	4
623	2	126
624	83	2
625	101	1
626	100	5
627	9	128
628	1	119
629	98	0
630	94	1
631	0	125
632	81	0
633	79	20
634	91	0
635	96	0
636	0	104
637	0	141
638	101	0
639	102	1
640	0	115
641	4	107
642	104	7
643	97	0
644	0	134
645	96	2
646	98	8
647	114	1
648	77	0
649	0	112
650	89	3
651	109	2
652	2	115
653	76	0
654	1	128
655	2	126
656	107	0
657	106	0
658	1	124
659	2	126
660	0	114
661	10	139
662	0	119
663	98	4
664	0	139
665	0	119
666	0	121
667	3	142
668	99	1
669	103	0
670	4	157
671	1	133
672	4	108
673	99	5
674	86	2
675	97	2
676	0	114
677	1	128
678	1	136
679	89	5
680	100	4
681	90	1
682	97	2
683	86	0
684	10	114
685	113	2
686	97	1
687	87	0
688	0	130
689	100	0
690	1	143
691	0	111
692	114	1
693	1	137
694	0	141
695	87	4
696	0	132
697	105	4
698	62	55
699	0	145
700	80	2
701	93	5
702	79	5
703	58	62
704	92	0
705	0	130
706	0	142
707	2	139
708	87	3
709	0	131
710	0	109
711	89	4
712	103	2
713	85	4
714	76	26
715	0	120
716	91	3
717	102	4
718	0	137
719	118	5
720	0	129
721	0	125
722	93	0
723	0	125
724	0	120
725	2	119
726	81	4
727	0	120
728	105	2
729	93	1
730	0	136
731	2	129
732	77	4
733	98	0
734	1	123
735	0	110
736	97	0
737	4	120
738	4	133
739	1	124
740	4	120
741	0	129
742	73	2
743	92	4
744	1	115
745	1	145
746	112	1
747	90	0
748	92	3
749	87	0
750	90	0
751	92	1
752	2	133
753	2	125
754	91	1
755	88	0
756	84	1
757	1	133
758	95	3
759	82	0
760	2	107
761	0	142
762	2	133
763	0	132
764	1	136
765	98	0
766	52	61
767	93	5
768	1	123
769	86	1
770	5	124
771	90	2
772	80	5
773	78	4
774	0	130
775	2	112
776	85	8
777	102	5
778	4	114
779	3	114
780	0	114
781	102	5
782	0	143
783	106	0
784	93	0
785	88	0
786	91	7
787	88	4
788	5	108
789	90	3
790	97	2
791	109	1
792	2	157
793	107	2
794	5	116
795	77	20
796	91	6
797	90	2
798	2	141
799	1	124
800	85	1
801	0	130
802	3	127
803	46	99
804	53	53
805	89	0
806	7	145
807	3	126
808	0	131
809	0	112
810	102	0
811	85	3
812	107	6
813	1	118
814	100	1
815	94	2
816	3	139
817	99	0
818	2	116
819	0	110
820	84	0
821	4	127
822	117	0
823	0	136
824	32	91
825	97	6
826	4	116
827	106	3
828	1	118
829	83	43
830	84	0
831	1	138
832	0	122
833	101	1
834	86	0
835	0	113
836	1	140
837	2	126
838	78	26
839	4	114
840	0	136
841	49	42
842	0	128
843	107	1
844	105	7
845	82	5
846	0	126
847	1	118
848	0	132
849	3	121
850	82	2
851	118	0
852	88	0
853	1	128
854	64	62
855	90	0
856	89	4
857	101	1
858	0	124
859	102	2
860	92	0
861	0	111
862	42	83
863	84	0
864	33	92
865	0	117
866	1	125
867	91	1
868	94	4
869	0	128
870	91	0
871	98	4
872	92	0
873	87	6
874	84	1
875	0	124
876	109	0
877	75	8
878	84	0
879	86	2
880	95	0
881	87	0
882	0	118
883	1	125
884	89	0
885	101	1
886	0	133
887	89	4
888	90	2
889	84	1
890	114	4
891	91	0
892	9	114
893	83	1
894	77	0
895	96	0
896	114	1
897	94	2
898	101	2
899	0	132
900	0	116
901	1	122
902	0	121
903	86	2
904	99	9
905	106	0
906	0	120
907	92	6
908	107	0
909	100	2
910	99	21
911	2	120
912	99	0
913	1	118
914	90	4
915	97	9
916	92	1
917	79	1
918	1	121
919	93	1
920	11	98
921	96	0
922	1	127
923	0	123
924	4	137
925	1	139
926	0	120
927	0	126
928	1	130
929	79	1
930	2	124
931	1	107
932	88	3
933	94	1
934	0	140
935	0	107
936	89	0
937	0	143
938	100	7
939	0	151
940	5	122
941	96	3
942	102	2
943	79	0
944	0	144
945	1	132
946	106	1
947	83	3
948	98	1
949	2	143
950	2	132
951	0	124
952	1	129
953	0	131
954	1	123
955	0	143
956	4	125
957	78	2
958	89	1
959	0	124
960	81	1
961	104	0
962	85	0
963	99	0
964	6	127
965	97	0
966	74	15
967	79	0
968	0	112
969	3	133
970	98	1
971	95	1
972	0	127
973	0	136
974	89	0
975	0	116
976	5	141
977	5	127
978	98	1
979	98	0
980	68	31
981	95	0
982	103	0
983	1	152
984	92	5
985	105	5
986	76	0
987	81	1
988	88	0
989	1	121
990	94	0
991	87	0
992	81	1
993	97	2
994	1	141
995	2	117
996	78	7
997	1	140
998	86	2
999	0	119
1000	100	0
1001	105	4
1002	95	0
1003	101	0
1004	105	1
1005	90	0
1006	0	115
1007	2	119
1008	107	5
1009	91	3
1010	104	4
1011	0	148
1012	92	4
1013	99	0
1014	100	3
1015	0	122
1016	82	1
1017	0	132
1018	87	3
1019	0	123
1020	81	27
1021	0	134
1022	2	139
1023	104	1
1024	95	0
1025	1	133
1026	5	143
1027	0	127
1028	104	2
1029	81	5
1030	95	3
1031	1	120
1032	1	118
1033	95	12
1034	94	1
1035	84	5
1036	72	1
1037	1	113
1038	0	115
1039	15	123
1040	1	137
1041	0	122
1042	97	2
1043	0	125
1044	77	0
1045	94	2
1046	94	6
1047	107	0
1048	5	141
1049	108	1
1050	6	143
1051	1	127
1052	2	143
1053	100	0
1054	68	28
1055	0	137
1056	5	134
1057	0	116
1058	86	0
1059	88	1
1060	85	2
1061	0	133
1062	97	1
1063	93	1
1064	95	0
1065	2	109
1066	82	1
1067	1	131
1068	104	4
1069	76	2
1070	0	129
1071	110	2
1072	2	117
1073	11	95
1074	90	0
1075	91	2
1076	101	0
1077	85	0
1078	96	0
1079	78	27
1080	91	2
1081	4	123
1082	0	132
1083	95	3
1084	0	121
1085	89	2
1086	0	127
1087	4	134
1088	99	0
1089	7	125
1090	1	147
1091	0	130
1092	3	120
1093	99	8
1094	0	124
1095	106	2
1096	1	113
1097	0	135
1098	0	135
1099	102	0
1100	99	0
1101	6	122
1102	90	0
1103	6	142
1104	77	0
1105	4	124
1106	100	8
1107	35	93
1108	4	125
1109	5	133
1110	95	1
1111	77	6
1112	107	1
1113	51	61
1114	105	0
1115	118	1
1116	98	1
1117	97	1
1118	0	141
1119	107	0
1120	82	2
1121	2	124
1122	0	130
1123	79	13
1124	3	116
1125	96	1
1126	94	0
1127	102	1
1128	3	130
1129	0	130
1130	4	119
1131	81	3
1132	4	133
1133	96	5
1134	4	120
1135	4	118
1136	87	2
1137	85	3
1138	0	105
1139	100	10
1140	94	0
1141	103	2
1142	95	0
1143	6	141
1144	99	0
1145	5	124
1146	4	117
1147	7	106
1148	99	4
1149	82	1
1150	87	2
1151	0	130
1152	0	127
1153	93	3
1154	94	0
1155	1	134
1156	3	135
1157	108	1
1158	82	0
1159	102	0
1160	1	104
1161	99	1
1162	106	0
1163	0	129
1164	89	1
1165	87	0
1166	0	134
1167	0	131
1168	89	1
1169	0	153
1170	4	120
1171	7	139
1172	98	0
1173	74	0
1174	94	3
1175	95	3
1176	2	112
1177	98	1
1178	103	0
1179	2	113
1180	4	114
1181	97	1
1182	0	121
1183	0	152
1184	97	0
1185	100	4
1186	0	132
1187	0	113
1188	0	139
1189	5	118
1190	101	3
1191	5	122
1192	101	4
1193	0	131
1194	89	8
1195	45	91
1196	77	8
1197	0	145
1198	90	5
1199	112	0
1200	12	110
1201	3	123
1202	0	126
1203	82	1
1204	0	118
1205	92	0
1206	107	0
1207	87	4
1208	96	1
1209	0	120
1210	97	2
1211	8	126
1212	100	3
1213	2	117
1214	1	119
1215	4	117
1216	98	2
1217	2	150
1218	1	133
1219	90	4
1220	99	2
1221	90	0
1222	2	119
1223	2	143
1224	62	49
1225	0	141
1226	91	0
1227	78	0
1228	0	151
1229	81	9
1230	98	2
1231	0	122
1232	2	139
1233	92	7
1234	0	135
1235	121	4
1236	104	4
1237	0	129
1238	0	135
1239	109	8
1240	104	2
1241	0	127
1242	14	111
1243	96	2
1244	0	135
1245	1	138
1246	85	0
1247	71	31
1248	74	35
1249	1	135
1250	79	2
1251	1	105
1252	98	1
1253	2	118
1254	66	63
1255	109	1
1256	91	0
1257	0	133
1258	95	6
1259	105	0
1260	88	0
1261	0	123
1262	97	0
1263	85	12
1264	101	1
1265	2	121
1266	101	0
1267	96	3
1268	91	4
1269	92	0
1270	0	114
1271	86	3
1272	97	2
1273	98	0
1274	0	118
1275	2	130
1276	24	98
1277	98	2
1278	91	2
1279	116	4
1280	88	1
1281	3	115
1282	9	134
1283	3	120
1284	3	107
1285	129	0
1286	92	0
1287	95	0
1288	2	130
1289	2	136
1290	91	0
1291	2	138
1292	99	0
1293	89	0
1294	99	3
1295	101	0
1296	0	134
1297	84	0
1298	4	151
1299	95	0
1300	100	4
1301	103	0
1302	94	5
1303	0	126
1304	131	4
1305	84	20
1306	80	0
1307	1	105
1308	95	2
1309	0	137
1310	6	145
1311	92	0
1312	5	125
1313	2	119
1314	93	2
1315	2	112
1316	0	120
1317	86	0
1318	0	126
1319	104	0
1320	2	129
1321	91	3
1322	2	135
1323	72	4
1324	1	125
1325	92	0
1326	84	0
1327	87	5
1328	100	7
1329	1	143
1330	4	137
1331	107	0
1332	103	3
1333	5	128
1334	5	127
1335	84	6
1336	97	4
1337	80	3
1338	0	120
1339	95	1
1340	95	0
1341	105	0
1342	1	95
1343	92	4
1344	0	118
1345	0	117
1346	101	2
1347	100	0
1348	96	1
1349	1	126
1350	0	114
1351	84	1
1352	99	10
1353	3	112
1354	120	5
1355	2	130
1356	1	130
1357	104	6
1358	90	11
1359	1	139
1360	4	122
1361	4	131
1362	16	111
1363	4	124
1364	97	0
1365	2	140
1366	97	1
1367	105	0
1368	8	124
1369	104	4
1370	88	2
1371	2	129
1372	79	23
1373	4	129
1374	104	0
1375	98	4
1376	0	127
1377	0	145
1378	0	105
1379	95	0
1380	98	1
1381	90	3
1382	105	0
1383	91	0
1384	0	117
1385	2	108
1386	3	121
1387	28	101
1388	106	4
1389	96	0
1390	86	3
1391	81	3
1392	94	1
1393	99	4
1394	2	131
1395	90	0
1396	80	1
1397	89	2
1398	2	132
1399	97	0
1400	0	116
1401	102	0
1402	0	140
1403	22	93
1404	99	6
1405	100	1
1406	91	2
1407	0	106
1408	74	7
1409	1	127
1410	115	2
1411	1	120
1412	17	94
1413	101	2
1414	6	119
1415	2	144
1416	3	131
1417	37	88
1418	99	0
1419	24	107
1420	83	0
1421	90	0
1422	98	10
1423	1	135
1424	1	133
1425	0	126
1426	2	135
1427	102	0
1428	3	112
1429	93	0
1430	57	54
1431	100	7
1432	107	3
1433	5	113
1434	91	13
1435	3	130
1436	99	1
1437	96	7
1438	78	25
1439	112	0
1440	0	154
1441	81	20
1442	105	0
1443	0	128
1444	18	113
1445	3	121
1446	0	138
1447	103	0
1448	0	124
1449	2	134
1450	1	125
1451	0	126
1452	86	0
1453	12	102
1454	1	134
1455	94	7
1456	100	1
1457	4	140
1458	97	1
1459	4	143
1460	0	116
1461	98	0
1462	0	127
1463	10	117
1464	5	128
1465	0	141
1466	0	146
1467	3	132
1468	101	1
1469	92	3
1470	75	1
1471	94	2
1472	94	1
1473	2	139
1474	76	1
1475	1	133
1476	92	0
1477	3	118
1478	0	142
1479	95	1
1480	102	2
1481	68	48
1482	0	136
1483	94	1
1484	5	127
1485	112	0
1486	90	3
1487	1	142
1488	6	136
1489	99	2
1490	89	0
1491	0	146
1492	0	121
1493	0	143
1494	0	125
1495	0	124
1496	100	5
1497	94	5
1498	70	15
1499	3	154
1500	0	129
1501	41	89
1502	93	3
1503	0	111
1504	0	127
1505	101	0
1506	4	115
1507	92	4
1508	6	113
1509	95	0
1510	92	7
1511	79	3
1512	90	3
1513	88	2
1514	109	12
1515	81	3
1516	95	0
1517	1	101
1518	0	126
1519	78	0
1520	89	0
1521	94	1
1522	97	0
1523	1	132
1524	111	0
1525	104	0
1526	3	122
1527	81	2
1528	83	1
1529	83	0
1530	3	118
1531	74	26
1532	0	132
1533	104	2
1534	101	4
1535	94	0
1536	34	99
1537	99	4
1538	6	128
1539	0	142
1540	3	129
1541	118	4
1542	108	0
1543	98	4
1544	0	116
1545	0	110
1546	56	59
1547	118	2
1548	107	3
1549	0	127
1550	82	4
1551	102	6
1552	114	1
1553	0	136
1554	88	1
1555	99	1
1556	105	4
1557	0	139
1558	105	0
1559	100	2
1560	86	7
1561	3	115
1562	89	0
1563	98	4
1564	0	104
1565	90	0
1566	87	6
1567	2	112
1568	92	1
1569	0	105
1570	0	136
1571	0	124
1572	92	5
1573	91	0
1574	1	137
1575	0	146
1576	94	4
1577	90	4
1578	89	0
1579	0	143
1580	0	119
1581	85	2
1582	3	110
1583	56	48
1584	0	125
1585	3	119
1586	105	2
1587	0	141
1588	106	11
1589	76	1
1590	73	3
1591	88	0
1592	104	4
1593	4	114
1594	5	120
1595	98	3
1596	0	134
1597	0	131
1598	94	0
1599	1	118
1600	2	129
1601	0	128
1602	107	5
1603	94	0
1604	102	5
1605	100	0
1606	0	153
1607	96	2
1608	0	125
1609	102	2
1610	0	106
1611	95	4
1612	0	130
1613	101	1
1614	88	0
1615	0	142
1616	87	0
1617	99	0
1618	3	126
1619	101	1
1620	0	123
1621	104	1
1622	103	5
1623	53	63
1624	114	0
1625	5	131
1626	91	0
1627	5	120
1628	91	0
1629	95	1
1630	95	2
1631	1	129
1632	92	5
1633	81	6
1634	103	3
1635	3	155
1636	1	120
1637	2	133
1638	95	19
1639	89	3
1640	4	144
1641	2	133
1642	90	1
1643	90	6
1644	0	125
1645	99	1
1646	86	1
1647	95	0
1648	89	3
1649	0	133
1650	5	152
1651	2	135
1652	1	111
1653	0	133
1654	0	131
1655	30	90
1656	0	123
1657	89	4
1658	1	115
1659	91	2
1660	84	3
1661	0	138
1662	0	111
1663	4	129
1664	98	0
1665	85	0
1666	0	130
1667	89	35
1668	7	127
1669	95	0
1670	98	1
1671	3	148
1672	1	116
1673	2	132
1674	1	125
1675	0	136
1676	0	122
1677	3	136
1678	0	138
1679	0	129
1680	0	124
1681	91	7
1682	87	2
1683	0	134
1684	102	0
1685	38	75
1686	1	138
1687	103	0
1688	2	133
1689	0	122
1690	3	148
1691	6	97
1692	87	0
1693	85	3
1694	0	144
1695	49	61
1696	107	0
1697	2	119
1698	1	136
1699	111	7
1700	0	108
1701	50	80
1702	95	0
1703	98	3
1704	2	124
1705	0	128
1706	86	17
1707	89	0
1708	111	0
1709	0	107
1710	94	5
1711	1	129
1712	0	117
1713	0	114
1714	0	125
1715	0	121
1716	106	1
1717	0	106
1718	0	129
1719	100	9
1720	88	1
1721	112	0
1722	84	0
1723	97	0
1724	3	143
1725	4	147
1726	2	104
1727	103	1
1728	4	107
1729	97	0
1730	0	121
1731	4	116
1732	5	153
1733	99	0
1734	97	3
1735	91	5
1736	6	126
1737	111	3
1738	102	1
1739	101	3
1740	93	0
1741	98	4
1742	97	5
1743	113	3
1744	0	103
1745	88	13
1746	89	3
1747	3	132
1748	93	8
1749	95	18
1750	2	110
1751	0	122
1752	116	1
1753	0	127
1754	7	112
1755	89	2
1756	101	0
1757	0	113
1758	91	2
1759	20	103
1760	91	0
1761	2	106
1762	97	0
1763	79	23
1764	92	6
1765	89	0
1766	0	128
1767	96	0
1768	102	3
1769	0	144
1770	36	83
1771	0	110
1772	5	129
1773	2	125
1774	102	0
1775	2	128
1776	100	4
1777	121	0
1778	118	0
1779	99	2
1780	110	2
1781	111	1
1782	114	4
1783	0	119
1784	106	3
1785	106	0
1786	95	2
1787	109	1
1788	116	4
1789	87	1
1790	0	127
1791	0	124
1792	81	2
1793	1	144
1794	111	1
1795	98	0
1796	89	1
1797	99	1
1798	86	3
1799	1	120
1800	95	3
1801	63	47
1802	0	131
1803	0	116
1804	1	138
1805	1	111
1806	0	113
1807	90	2
1808	1	129
1809	2	135
1810	0	124
1811	86	4
1812	2	129
1813	2	140
1814	101	0
1815	79	0
1816	1	149
1817	3	134
1818	1	127
1819	0	127
1820	1	127
1821	1	114
1822	96	1
1823	3	133
1824	93	0
1825	0	136
1826	0	130
1827	95	4
1828	91	0
1829	1	137
1830	83	2
1831	97	3
1832	0	119
1833	88	5
1834	6	107
1835	77	11
1836	45	62
1837	0	119
1838	0	112
1839	81	0
1840	105	1
1841	3	126
1842	0	115
1843	97	5
1844	104	0
1845	94	0
1846	0	122
1847	86	10
1848	94	1
1849	88	2
1850	0	142
1851	2	114
1852	0	100
1853	2	129
1854	106	7
1855	98	5
1856	96	0
1857	56	72
1858	97	1
1859	94	14
1860	81	4
1861	0	108
1862	102	0
1863	84	0
1864	10	125
1865	92	3
1866	109	11
1867	111	1
1868	93	4
1869	0	140
1870	99	5
1871	97	5
1872	32	84
1873	2	139
1874	97	2
1875	92	4
1876	1	134
1877	4	128
1878	2	128
1879	75	2
1880	80	5
1881	104	2
1882	21	115
1883	85	0
1884	104	0
1885	1	138
1886	98	5
1887	98	3
1888	6	128
1889	0	132
1890	4	117
1891	1	139
1892	0	135
1893	0	144
1894	117	0
1895	98	1
1896	0	133
1897	2	147
1898	99	4
1899	91	1
1900	92	5
1901	41	70
1902	96	3
1903	4	113
1904	97	1
1905	103	0
1906	95	2
1907	0	140
1908	2	135
1909	6	123
1910	0	113
1911	81	20
1912	75	4
1913	89	2
1914	3	121
1915	5	124
1916	2	134
1917	1	105
1918	35	85
1919	92	0
1920	2	124
1921	0	116
1922	1	149
1923	102	7
1924	0	148
1925	79	1
1926	97	0
1927	94	3
1928	103	0
1929	0	116
1930	5	114
1931	86	1
1932	1	154
1933	2	133
1934	84	0
1935	6	129
1936	5	117
1937	8	119
1938	0	118
1939	3	130
1940	110	2
1941	94	0
1942	105	0
1943	90	13
1944	0	114
1945	0	122
1946	103	9
1947	82	14
1948	3	140
1949	0	139
1950	91	2
1951	3	126
1952	1	109
1953	96	5
1954	98	1
1955	106	0
1956	10	123
1957	92	1
1958	1	120
1959	2	121
1960	93	10
1961	96	0
1962	79	12
1963	4	128
1964	0	109
1965	107	0
1966	100	0
1967	103	1
1968	0	129
1969	105	1
1970	90	0
1971	0	129
1972	85	0
1973	0	109
1974	93	5
1975	4	121
1976	0	140
1977	0	148
1978	2	144
1979	85	0
1980	72	26
1981	104	0
1982	102	3
1983	109	2
1984	0	132
1985	2	127
1986	98	0
1987	92	0
1988	0	144
1989	6	122
1990	91	6
1991	5	124
1992	85	0
1993	6	104
1994	80	3
1995	0	126
1996	82	2
1997	73	23
1998	71	10
1999	89	1
[truncated: 8,001 more rows]
