# Supplementary material for: Generalized method of moments for estimating parameters of stochastic reaction networks
Source: BMC Syst Biol. 2016 Oct 21;10:98. doi: 10.1186/s12918-016-0342-8 (PMC5073941; doi:10.1186/s12918-016-0342-8)
Supplement: Additional file 2 — Matlab code and data. This file contains the Matlab codes and samples which were used to produce the results. (GZ 9349 kb) [file 12918_2016_342_MOESM2_ESM.gz › Data/Exclusive Switch/samples/11/t001.csv]

trajectory	P1	P2
1	30	0
2	12	44
3	41	2
4	43	0
5	0	40
6	5	44
7	32	0
8	26	2
9	32	0
10	1	33
11	34	0
12	29	0
13	1	57
14	0	40
15	9	43
16	0	50
17	0	39
18	0	35
19	0	44
20	37	0
21	11	25
22	2	49
23	31	3
24	0	36
25	21	28
26	2	45
27	35	10
28	0	38
29	26	0
30	0	39
31	0	35
32	37	5
33	33	0
34	32	0
35	14	48
36	0	48
37	39	0
38	0	40
39	8	53
40	37	1
41	31	0
42	2	45
43	34	12
44	38	14
45	32	2
46	0	51
47	0	36
48	0	47
49	38	0
50	28	6
51	30	0
52	6	38
53	30	9
54	25	0
55	0	46
56	20	3
57	0	37
58	25	12
59	31	0
60	0	46
61	35	4
62	28	0
63	3	34
64	22	5
65	0	48
66	40	0
67	5	46
68	36	3
69	29	5
70	36	2
71	36	16
72	47	0
73	35	0
74	34	6
75	0	40
76	0	51
77	30	2
78	33	0
79	32	9
80	5	34
81	44	10
82	43	0
83	32	0
84	0	42
85	34	0
86	23	1
87	31	1
88	22	0
89	32	4
90	6	60
91	35	0
92	8	47
93	2	41
94	0	32
95	28	0
96	4	47
97	0	46
98	0	46
99	39	1
100	38	0
101	12	43
102	6	35
103	2	34
104	0	56
105	36	10
106	36	3
107	38	0
108	2	42
109	2	43
110	28	0
111	0	43
112	7	43
113	7	32
114	0	47
115	39	1
116	25	1
117	41	0
118	29	4
119	35	0
120	39	0
121	22	0
122	0	48
123	37	2
124	2	36
125	29	1
126	32	0
127	6	40
128	36	0
129	48	0
130	12	43
131	41	0
132	32	0
133	0	44
134	3	48
135	25	8
136	39	1
137	0	32
138	0	42
139	38	12
140	31	0
141	0	45
142	13	26
143	30	2
144	32	0
145	1	50
146	39	1
147	35	0
148	0	44
149	28	4
150	6	40
151	2	46
152	25	0
153	3	52
154	23	8
155	0	54
156	5	37
157	20	0
158	0	47
159	40	0
160	38	0
161	0	41
162	1	48
163	37	0
164	0	47
165	5	47
166	4	40
167	4	48
168	38	14
169	4	34
170	21	10
171	0	40
172	25	8
173	26	3
174	36	0
175	31	9
176	35	0
177	30	0
178	38	2
179	29	0
180	41	0
181	0	50
182	7	57
183	6	51
184	6	44
185	3	57
186	33	0
187	36	2
188	44	6
189	28	10
190	32	20
191	39	6
192	37	0
193	0	42
194	31	0
195	26	4
196	9	38
197	34	0
198	0	53
199	3	50
200	24	0
201	0	43
202	30	0
203	21	0
204	37	3
205	28	5
206	0	39
207	0	48
208	0	49
209	33	0
210	32	0
211	0	49
212	0	42
213	0	55
214	41	0
215	0	38
216	35	0
217	34	14
218	0	50
219	7	48
220	1	40
221	0	38
222	37	0
223	7	48
224	3	40
225	22	2
226	26	0
227	0	45
228	3	48
229	0	41
230	0	37
231	34	5
232	28	0
233	30	4
234	27	10
235	0	54
236	2	47
237	26	2
238	40	0
239	35	1
240	2	49
241	28	4
242	31	5
243	2	53
244	0	47
245	44	0
246	35	2
247	28	0
248	32	9
249	8	52
250	41	0
251	5	42
252	0	41
253	29	14
254	17	37
255	22	0
256	34	2
257	35	0
258	41	13
259	0	35
260	38	0
261	33	14
262	38	0
263	0	48
264	8	42
265	56	0
266	37	2
267	0	36
268	5	37
269	34	0
270	31	0
271	41	0
272	36	1
273	31	8
274	29	12
275	2	43
276	33	0
277	33	15
278	40	9
279	33	0
280	24	0
281	31	0
282	31	9
283	11	43
284	26	18
285	22	0
286	0	42
287	34	0
288	2	47
289	32	19
290	0	38
291	8	34
292	29	1
293	0	37
294	11	49
295	33	0
296	26	0
297	34	11
298	28	0
299	2	43
300	1	49
301	0	52
302	0	39
303	29	9
304	40	0
305	3	51
306	31	0
307	38	0
308	31	0
309	0	34
310	0	47
311	33	3
312	0	35
313	35	5
314	0	44
315	3	44
316	8	47
317	0	41
318	28	0
319	37	0
320	0	48
321	31	2
322	43	4
323	0	45
324	4	56
325	38	0
326	2	47
327	24	2
328	37	8
329	0	48
330	29	0
331	27	7
332	0	46
333	18	23
334	0	45
335	40	0
336	43	0
337	6	42
338	0	39
339	38	0
340	12	31
341	0	44
342	6	41
343	7	41
344	3	49
345	10	37
346	0	47
347	28	0
348	33	0
349	5	46
350	28	14
351	0	44
352	36	3
353	4	49
354	37	0
355	31	0
356	27	19
357	5	40
358	49	1
359	17	22
360	34	13
361	22	0
362	33	0
363	0	52
364	0	57
365	27	0
366	0	33
367	33	10
368	41	0
369	0	33
370	31	0
371	2	48
372	10	44
373	0	41
374	8	43
375	4	55
376	37	0
377	0	49
378	40	0
379	0	53
380	35	7
381	18	36
382	41	0
383	0	39
384	2	52
385	3	46
386	32	0
387	0	35
388	0	40
389	0	43
390	30	1
391	34	0
392	0	47
393	0	35
394	26	0
395	40	1
396	28	0
397	32	0
398	29	0
399	38	0
400	0	54
401	36	8
402	0	36
403	2	46
404	27	10
405	31	0
406	52	3
407	33	0
408	36	0
409	39	9
410	0	42
411	0	48
412	34	0
413	0	46
414	34	0
415	0	43
416	27	9
417	32	4
418	1	41
419	30	14
420	2	37
421	25	0
422	26	5
423	0	40
424	26	2
425	10	50
426	34	0
427	0	39
428	40	0
429	42	0
430	33	1
431	38	1
432	38	0
433	1	30
434	32	0
435	1	47
436	0	33
437	0	41
438	0	46
439	30	7
440	2	46
441	31	3
442	29	0
443	40	1
444	10	43
445	22	4
446	36	0
447	32	0
448	32	0
449	9	44
450	44	5
451	35	9
452	28	0
453	27	0
454	0	47
455	39	5
456	30	0
457	1	41
458	38	0
459	8	33
460	27	3
461	33	13
462	0	49
463	36	0
464	1	46
465	26	4
466	2	45
467	0	39
468	30	1
469	0	51
470	36	7
471	40	0
472	30	0
473	10	33
474	32	7
475	0	44
476	33	20
477	31	0
478	3	35
479	38	5
480	20	25
481	0	43
482	38	3
483	35	0
484	26	5
485	28	6
486	28	2
487	29	3
488	6	48
489	35	0
490	43	0
491	0	40
492	11	48
493	1	51
494	34	0
495	0	43
496	0	48
497	33	0
498	0	45
499	39	0
500	3	53
501	2	47
502	31	16
503	8	48
504	34	0
505	27	2
506	30	1
507	4	47
508	28	0
509	28	0
510	26	0
511	34	16
512	36	0
513	0	34
514	3	48
515	34	0
516	36	0
517	38	0
518	0	41
519	21	15
520	41	0
521	1	50
522	0	43
523	30	3
524	8	35
525	11	47
526	4	42
527	37	4
528	1	37
529	38	17
530	0	39
531	0	42
532	38	5
533	35	0
534	42	5
535	27	0
536	4	51
537	30	6
538	36	0
539	0	48
540	37	0
541	20	28
542	0	37
543	32	6
544	6	44
545	42	0
546	0	44
547	30	10
548	34	0
549	0	41
550	31	0
551	0	40
552	2	47
553	46	0
554	0	39
555	39	0
556	0	32
557	25	0
558	0	63
559	5	63
560	35	1
561	27	1
562	29	5
563	24	7
564	45	1
565	20	26
566	28	13
567	28	4
568	3	39
569	38	0
570	20	0
571	0	40
572	32	0
573	42	3
574	44	9
575	25	3
576	18	21
577	21	0
578	26	4
579	0	49
580	0	46
581	31	0
582	31	2
583	1	45
584	0	52
585	7	55
586	41	5
587	36	0
588	42	0
589	30	5
590	39	0
591	37	1
592	30	16
593	1	41
594	26	0
595	28	19
596	0	45
597	9	60
598	42	0
599	1	45
600	45	5
601	0	50
602	0	47
603	31	0
604	31	5
605	31	12
606	37	0
607	32	5
608	5	35
609	0	44
610	13	18
611	0	48
612	6	35
613	8	48
614	25	13
615	3	40
616	3	49
617	31	0
618	33	13
619	10	36
620	39	5
621	6	50
622	18	15
623	2	52
624	2	44
625	0	38
626	43	7
627	26	16
628	3	56
629	1	40
630	33	0
631	4	43
632	0	41
633	29	1
634	31	0
635	38	0
636	31	11
637	28	12
638	46	8
639	1	56
640	41	1
641	0	42
642	0	51
643	35	0
644	0	45
645	30	5
646	42	0
647	32	6
648	0	44
649	27	8
650	0	60
651	27	9
652	0	63
653	33	0
654	28	0
655	2	46
656	7	37
657	0	33
658	33	0
659	35	0
660	29	0
661	27	5
662	0	29
663	28	1
664	36	0
665	29	5
666	6	42
667	32	14
668	33	4
669	21	0
670	23	1
671	41	0
672	45	0
673	28	4
674	3	37
675	0	38
676	37	0
677	29	0
678	35	0
679	0	49
680	18	26
681	0	27
682	2	40
683	37	4
684	51	0
685	0	42
686	2	58
687	1	32
688	37	8
689	0	36
690	36	0
691	0	45
692	0	48
693	31	13
694	34	0
695	4	45
696	0	44
697	36	0
698	0	45
699	0	51
700	1	41
701	2	39
702	6	39
703	33	0
704	41	1
705	26	0
706	30	8
707	22	6
708	6	39
709	0	45
710	0	48
711	34	0
712	38	5
713	0	53
714	7	31
715	0	48
716	0	38
717	0	47
718	41	0
719	0	45
720	21	2
721	2	41
722	0	61
723	0	55
724	31	0
725	35	10
726	0	55
727	36	23
728	38	5
729	30	8
730	13	45
731	0	35
732	0	42
733	42	6
734	0	42
735	34	5
736	24	12
737	29	0
738	36	14
739	2	47
740	36	0
741	35	9
742	9	30
743	35	3
744	34	9
745	37	0
746	22	4
747	0	38
748	29	5
749	9	35
750	39	1
751	0	45
752	28	1
753	0	43
754	9	35
755	0	29
756	30	0
757	37	19
758	0	47
759	33	0
760	30	0
761	29	11
762	0	28
763	4	35
764	28	0
765	0	36
766	0	45
767	26	0
768	40	0
769	12	40
770	25	5
771	0	43
772	36	2
773	33	4
774	0	33
775	0	44
776	32	0
777	33	3
778	28	0
779	23	0
780	31	0
781	39	6
782	33	0
783	23	4
784	0	47
785	33	3
786	26	2
787	26	15
788	37	8
789	30	7
790	14	43
791	33	8
792	33	6
793	23	3
794	0	52
795	0	47
796	0	42
797	5	44
798	31	0
799	30	0
800	31	3
801	0	30
802	3	44
803	4	50
804	0	44
805	0	58
806	29	7
807	0	36
808	25	0
809	29	0
810	7	35
811	14	43
812	31	1
813	0	34
814	43	5
815	0	50
816	2	48
817	29	16
818	32	0
819	0	54
820	0	55
821	39	10
822	29	15
823	0	40
824	0	35
825	34	7
826	34	1
827	35	12
828	0	44
829	35	2
830	39	5
831	34	0
832	40	1
833	0	42
834	31	1
835	39	0
836	25	1
837	6	34
838	30	0
839	34	0
840	0	40
841	8	48
842	7	55
843	30	27
844	3	50
845	0	47
846	30	2
847	45	0
848	35	5
849	2	34
850	29	0
851	33	2
852	1	45
853	3	45
854	0	46
855	0	47
856	0	41
857	20	0
858	0	39
859	33	3
860	0	47
861	34	7
862	0	49
863	35	1
864	19	0
865	0	51
866	4	58
867	35	0
868	9	49
869	2	39
870	32	1
871	34	0
872	28	0
873	24	0
874	30	1
875	39	1
876	39	5
877	0	46
878	40	0
879	0	41
880	35	0
881	0	47
882	0	33
883	43	0
884	0	35
885	4	49
886	40	3
887	2	36
888	0	48
889	10	47
890	1	52
891	5	51
892	21	23
893	42	4
894	1	42
895	29	9
896	0	39
897	0	40
898	10	41
899	36	3
900	35	0
901	0	43
902	22	16
903	28	0
904	0	51
905	22	9
906	30	0
907	0	46
908	0	48
909	32	0
910	4	50
911	20	33
912	32	1
913	33	6
914	18	0
915	38	0
916	0	42
917	44	0
918	0	54
919	2	55
920	25	0
921	2	57
922	30	0
923	26	2
924	32	7
925	35	0
926	36	15
927	0	56
928	30	0
929	2	41
930	32	3
931	0	51
932	0	37
933	36	3
934	41	0
935	0	26
936	1	42
937	28	2
938	0	39
939	0	53
940	38	0
941	0	45
942	30	24
943	41	0
944	30	0
945	12	41
946	35	0
947	26	12
948	43	0
949	35	0
950	40	0
951	30	1
952	41	2
953	34	0
954	34	2
955	5	41
956	34	0
957	9	36
958	0	47
959	30	0
960	0	39
961	0	40
962	0	42
963	0	43
964	2	49
965	25	3
966	34	4
967	0	48
968	0	37
969	34	4
970	34	0
971	24	8
972	36	0
973	31	0
974	7	46
975	28	0
976	25	0
977	38	2
978	9	53
979	32	0
980	0	34
981	0	42
982	0	47
983	6	43
984	39	7
985	37	5
986	30	4
987	37	2
988	35	16
989	36	0
990	0	30
991	33	0
992	0	52
993	3	54
994	28	0
995	0	42
996	29	2
997	6	37
998	0	41
999	31	16
1000	10	47
1001	0	42
1002	31	0
1003	0	39
1004	3	51
1005	32	0
1006	39	0
1007	5	41
1008	29	8
1009	0	41
1010	45	1
1011	31	4
1012	28	1
1013	3	39
1014	26	0
1015	35	2
1016	30	6
1017	23	3
1018	40	0
1019	42	0
1020	36	0
1021	0	51
1022	36	10
1023	2	47
1024	0	56
1025	32	0
1026	37	0
1027	0	45
1028	6	31
1029	31	10
1030	28	0
1031	0	44
1032	30	7
1033	34	2
1034	4	35
1035	27	11
1036	4	41
1037	2	44
1038	39	0
1039	3	48
1040	25	0
1041	30	0
1042	1	46
1043	14	27
1044	24	6
1045	1	38
1046	36	14
1047	0	37
1048	28	0
1049	34	1
1050	1	53
1051	4	52
1052	0	41
1053	0	59
1054	0	42
1055	2	34
1056	35	0
1057	19	5
1058	39	0
1059	26	0
1060	3	27
1061	28	2
1062	26	0
1063	24	27
1064	0	40
1065	38	0
1066	0	44
1067	4	48
1068	35	0
1069	0	54
1070	26	8
1071	39	0
1072	9	49
1073	39	0
1074	0	54
1075	35	6
1076	43	0
1077	0	54
1078	7	50
1079	34	0
1080	38	0
1081	0	44
1082	27	2
1083	42	12
1084	21	3
1085	3	36
1086	32	0
1087	30	0
1088	33	0
1089	31	7
1090	10	43
1091	3	53
1092	38	0
1093	0	37
1094	24	23
1095	0	35
1096	0	42
1097	26	1
1098	24	29
1099	20	0
1100	7	52
1101	0	46
1102	33	0
1103	4	50
1104	43	8
1105	0	50
1106	43	0
1107	1	40
1108	0	35
1109	26	0
1110	29	1
1111	32	0
1112	0	48
1113	5	55
1114	1	50
1115	30	0
1116	37	2
1117	27	10
1118	13	44
1119	41	0
1120	36	4
1121	24	9
1122	50	0
1123	5	35
1124	27	0
1125	9	37
1126	0	44
1127	29	0
1128	40	3
1129	48	0
1130	40	1
1131	0	42
1132	3	47
1133	0	60
1134	0	33
1135	29	3
1136	38	18
1137	28	0
1138	2	41
1139	40	8
1140	0	51
1141	22	11
1142	0	40
1143	32	0
1144	2	33
1145	23	0
1146	44	3
1147	35	9
1148	6	42
1149	0	38
1150	0	44
1151	0	41
1152	0	36
1153	31	3
1154	45	0
1155	41	0
1156	25	0
1157	0	41
1158	44	0
1159	0	44
1160	0	36
1161	9	39
1162	0	47
1163	40	4
1164	34	6
1165	0	54
1166	39	0
1167	32	3
1168	34	6
1169	7	50
1170	27	8
1171	29	0
1172	0	39
1173	33	0
1174	30	1
1175	35	13
1176	41	0
1177	5	57
1178	0	47
1179	42	0
1180	33	7
1181	36	0
1182	6	49
1183	23	8
1184	40	9
1185	6	37
1186	35	3
1187	34	6
1188	4	41
1189	3	40
1190	35	0
1191	37	4
1192	3	46
1193	30	0
1194	0	44
1195	0	48
1196	34	0
1197	34	14
1198	26	0
1199	37	2
1200	1	39
1201	40	9
1202	1	40
1203	0	58
1204	22	8
1205	45	0
1206	0	43
1207	0	46
1208	38	2
1209	23	10
1210	10	20
1211	5	38
1212	0	41
1213	39	1
1214	39	3
1215	30	0
1216	1	50
1217	0	56
1218	0	49
1219	8	23
1220	0	38
1221	4	38
1222	32	0
1223	2	56
1224	4	44
1225	35	11
1226	33	16
1227	38	0
1228	7	47
1229	0	43
1230	6	38
1231	14	15
1232	31	0
1233	0	37
1234	27	7
1235	2	34
1236	31	0
1237	1	34
1238	33	0
1239	0	56
1240	38	4
1241	0	47
1242	32	7
1243	0	41
1244	13	44
1245	35	4
1246	31	0
1247	32	0
1248	36	0
1249	32	1
1250	31	7
1251	0	34
1252	0	55
1253	27	0
1254	0	47
1255	5	46
1256	0	45
1257	0	51
1258	0	46
1259	0	49
1260	28	0
1261	46	0
1262	0	55
1263	1	36
1264	37	0
1265	35	0
1266	7	48
1267	17	23
1268	37	0
1269	28	0
1270	27	0
1271	37	7
1272	40	16
1273	40	0
1274	34	0
1275	0	43
1276	35	0
1277	24	2
1278	27	5
1279	42	1
1280	37	3
1281	28	0
1282	4	43
1283	27	6
1284	44	8
1285	38	8
1286	33	0
1287	9	36
1288	29	10
1289	0	37
1290	32	5
1291	34	2
1292	0	49
1293	38	0
1294	38	1
1295	43	0
1296	1	33
1297	0	43
1298	4	47
1299	32	0
1300	35	4
1301	34	3
1302	23	0
1303	32	2
1304	32	7
1305	0	46
1306	29	10
1307	30	0
1308	43	0
1309	33	7
1310	0	38
1311	29	0
1312	24	5
1313	33	0
1314	38	0
1315	28	0
1316	13	23
1317	22	5
1318	35	0
1319	2	52
1320	0	45
1321	36	7
1322	38	0
1323	43	0
1324	38	0
1325	31	3
1326	34	0
1327	32	5
1328	0	51
1329	27	0
1330	32	0
1331	0	41
1332	50	11
1333	36	4
1334	0	37
1335	3	53
1336	37	1
1337	3	40
1338	31	3
1339	29	9
1340	33	1
1341	42	0
1342	0	40
1343	32	7
1344	0	37
1345	29	11
1346	42	3
1347	30	6
1348	6	48
1349	32	7
1350	10	39
1351	4	48
1352	35	0
1353	0	46
1354	33	3
1355	30	4
1356	43	0
1357	2	37
1358	0	48
1359	2	42
1360	0	44
1361	38	10
1362	34	1
1363	32	0
1364	9	30
1365	20	0
1366	32	3
1367	0	45
1368	28	21
1369	28	0
1370	18	27
1371	2	41
1372	5	42
1373	39	0
1374	0	38
1375	3	36
1376	0	42
1377	35	11
1378	0	36
1379	30	5
1380	41	0
1381	36	1
1382	3	47
1383	47	6
1384	0	44
1385	0	36
1386	0	39
1387	42	0
1388	22	14
1389	1	41
1390	31	8
1391	31	0
1392	35	5
1393	28	0
1394	0	44
1395	44	0
1396	24	0
1397	38	2
1398	33	5
1399	31	5
1400	37	1
1401	16	46
1402	30	0
1403	42	0
1404	13	29
1405	38	0
1406	1	47
1407	0	38
1408	0	46
1409	35	1
1410	0	55
1411	30	0
1412	36	2
1413	26	0
1414	0	45
1415	6	41
1416	29	17
1417	28	0
1418	5	55
1419	0	35
1420	0	37
1421	1	42
1422	6	40
1423	36	0
1424	0	38
1425	0	50
1426	0	48
1427	21	0
1428	43	0
1429	0	52
1430	29	7
1431	30	0
1432	27	15
1433	29	14
1434	39	0
1435	25	0
1436	13	17
1437	27	0
1438	33	8
1439	41	0
1440	4	53
1441	0	41
1442	36	0
1443	31	6
1444	51	0
1445	30	0
1446	0	38
1447	0	46
1448	41	0
1449	5	35
1450	32	0
1451	1	50
1452	2	46
1453	5	40
1454	17	36
1455	3	57
1456	0	51
1457	29	0
1458	33	0
1459	30	0
1460	29	0
1461	0	52
1462	31	0
1463	0	42
1464	1	42
1465	0	45
1466	22	10
1467	0	48
1468	1	60
1469	3	45
1470	28	0
1471	3	40
1472	33	0
1473	4	48
1474	36	7
1475	34	12
1476	0	42
1477	30	0
1478	34	0
1479	30	0
1480	5	34
1481	7	34
1482	38	6
1483	6	36
1484	32	10
1485	1	48
1486	17	0
1487	0	51
1488	24	0
1489	32	0
1490	38	0
1491	0	36
1492	36	0
1493	32	0
1494	0	36
1495	1	53
1496	33	1
1497	0	41
1498	25	16
1499	0	38
1500	0	38
1501	32	0
1502	36	0
1503	25	0
1504	0	50
1505	0	45
1506	29	4
1507	0	37
1508	0	49
1509	2	49
1510	32	0
1511	4	48
1512	31	0
1513	40	0
1514	33	5
1515	0	41
1516	1	35
1517	26	5
1518	37	0
1519	23	8
1520	33	13
1521	2	36
1522	31	0
1523	23	0
1524	24	1
1525	31	5
1526	38	0
1527	5	54
1528	26	0
1529	22	0
1530	41	0
1531	25	0
1532	1	55
1533	28	0
1534	34	0
1535	25	0
1536	7	46
1537	29	0
1538	8	44
1539	41	15
1540	37	0
1541	35	0
1542	20	52
1543	33	0
1544	33	0
1545	5	54
1546	28	15
1547	4	52
1548	0	46
1549	43	0
1550	0	43
1551	0	48
1552	37	0
1553	5	46
1554	3	40
1555	8	50
1556	0	31
1557	0	34
1558	9	46
1559	3	42
1560	0	44
1561	33	8
1562	27	0
1563	41	0
1564	10	49
1565	30	0
1566	31	0
1567	37	0
1568	0	26
1569	32	7
1570	3	52
1571	27	0
1572	37	2
1573	0	50
1574	0	41
1575	36	9
1576	1	47
1577	38	3
1578	4	53
1579	4	51
1580	31	1
1581	0	42
1582	4	42
1583	39	0
1584	0	57
1585	27	2
1586	1	38
1587	0	42
1588	0	45
1589	0	34
1590	39	0
1591	45	1
1592	24	8
1593	21	3
1594	29	17
1595	0	38
1596	31	0
1597	28	0
1598	46	6
1599	30	0
1600	38	5
1601	37	0
1602	0	59
1603	1	44
1604	0	45
1605	29	7
1606	0	41
1607	33	10
1608	0	43
1609	28	0
1610	10	37
1611	35	0
1612	48	0
1613	0	39
1614	27	0
1615	5	49
1616	0	39
1617	0	47
1618	0	44
1619	34	0
1620	35	0
1621	6	51
1622	37	0
1623	40	4
1624	13	40
1625	3	39
1626	0	48
1627	32	0
1628	5	43
1629	33	1
1630	38	0
1631	37	0
1632	0	41
1633	11	55
1634	0	37
1635	0	55
1636	17	0
1637	5	47
1638	31	5
1639	34	4
1640	29	0
1641	0	44
1642	31	0
1643	2	51
1644	29	0
1645	6	39
1646	38	2
1647	43	11
1648	33	5
1649	8	43
1650	2	52
1651	28	15
1652	30	0
1653	0	41
1654	26	7
1655	0	49
1656	0	39
1657	48	0
1658	10	40
1659	37	6
1660	31	0
1661	27	13
1662	8	43
1663	0	43
1664	2	48
1665	34	4
1666	0	37
1667	0	48
1668	15	31
1669	28	0
1670	36	3
1671	31	0
1672	0	45
1673	25	10
1674	10	48
1675	15	33
1676	0	39
1677	0	47
1678	26	22
1679	33	0
1680	0	54
1681	0	41
1682	35	8
1683	0	37
1684	31	0
1685	31	0
1686	0	40
1687	0	48
1688	4	37
1689	5	50
1690	4	39
1691	30	2
1692	8	36
1693	38	4
1694	1	42
1695	23	11
1696	9	40
1697	4	44
1698	40	0
1699	7	49
1700	36	9
1701	26	0
1702	35	1
1703	0	44
1704	31	9
1705	5	44
1706	31	0
1707	23	0
1708	27	8
1709	0	44
1710	0	50
1711	0	48
1712	0	46
1713	34	0
1714	0	48
1715	5	48
1716	4	51
1717	0	44
1718	1	36
1719	0	51
1720	0	51
1721	35	0
1722	38	0
1723	40	5
1724	30	5
1725	0	45
1726	1	53
1727	28	0
1728	3	45
1729	0	39
1730	0	49
1731	27	0
1732	3	50
1733	32	0
1734	0	48
1735	36	0
1736	37	9
1737	0	55
1738	0	42
1739	41	2
1740	0	43
1741	33	0
1742	31	5
1743	1	42
1744	31	0
1745	30	8
1746	35	0
1747	34	0
1748	0	39
1749	0	53
1750	33	0
1751	1	47
1752	28	9
1753	10	40
1754	0	38
1755	2	46
1756	0	50
1757	21	9
1758	0	36
1759	0	47
1760	25	0
1761	4	50
1762	31	14
1763	22	10
1764	5	39
1765	0	47
1766	34	8
1767	34	0
1768	0	53
1769	3	44
1770	7	43
1771	28	6
1772	24	0
1773	31	0
1774	29	0
1775	0	55
1776	36	4
1777	6	40
1778	7	48
1779	30	0
1780	0	31
1781	36	0
1782	37	0
1783	36	0
1784	0	61
1785	33	10
1786	7	27
1787	31	17
1788	35	10
1789	6	32
1790	0	48
1791	0	40
1792	42	0
1793	3	49
1794	0	48
1795	28	24
1796	0	44
1797	31	0
1798	43	5
1799	31	3
1800	0	60
1801	14	31
1802	7	38
1803	6	46
1804	42	0
1805	2	36
1806	45	1
1807	19	0
1808	35	0
1809	0	55
1810	6	44
1811	32	0
1812	35	0
1813	0	44
1814	0	39
1815	0	53
1816	33	1
1817	32	2
1818	0	39
1819	0	47
1820	1	42
1821	36	1
1822	29	0
1823	5	38
1824	0	51
1825	34	0
1826	2	38
1827	17	36
1828	44	1
1829	33	5
1830	0	50
1831	29	0
1832	0	37
1833	3	42
1834	34	0
1835	4	43
1836	38	0
1837	29	0
1838	0	55
1839	5	39
1840	0	34
1841	42	5
1842	30	8
1843	0	42
1844	37	0
1845	0	34
1846	26	5
1847	0	43
1848	0	39
1849	0	26
1850	35	5
1851	2	43
1852	35	0
1853	6	42
1854	33	0
1855	0	44
1856	0	46
1857	39	1
1858	29	7
1859	0	38
1860	0	51
1861	33	0
1862	27	4
1863	26	10
1864	20	2
1865	7	42
1866	22	0
1867	31	0
1868	1	41
1869	5	53
1870	42	11
1871	29	12
1872	27	2
1873	38	16
1874	3	41
1875	34	0
1876	0	55
1877	10	31
1878	1	42
1879	39	0
1880	40	0
1881	0	58
1882	42	1
1883	23	10
1884	31	0
1885	30	0
1886	0	46
1887	34	8
1888	21	2
1889	0	43
1890	0	46
1891	38	0
1892	34	6
1893	33	0
1894	34	9
1895	30	0
1896	26	5
1897	32	6
1898	3	49
1899	2	35
1900	0	36
1901	32	10
1902	36	0
1903	21	36
1904	5	55
1905	37	0
1906	3	44
1907	32	0
1908	32	0
1909	0	39
1910	0	44
1911	11	41
1912	10	44
1913	36	0
1914	0	48
1915	27	7
1916	26	1
1917	40	0
1918	31	8
1919	37	0
1920	10	41
1921	24	15
1922	1	43
1923	0	45
1924	10	40
1925	37	0
1926	4	53
1927	33	5
1928	43	2
1929	28	9
1930	32	0
1931	1	39
1932	42	0
1933	26	3
1934	30	1
1935	0	33
1936	0	43
1937	31	0
1938	0	40
1939	0	38
1940	0	44
1941	7	43
1942	28	13
1943	30	0
1944	0	50
1945	33	11
1946	3	42
1947	0	46
1948	36	0
1949	0	44
1950	38	0
1951	0	42
1952	30	16
1953	37	0
1954	1	46
1955	0	43
1956	40	0
1957	43	1
1958	37	0
1959	0	47
1960	37	0
1961	28	6
1962	23	10
1963	30	0
1964	2	30
1965	29	13
1966	0	52
1967	34	1
1968	18	20
1969	0	39
1970	35	6
1971	38	0
1972	0	39
1973	33	0
1974	29	7
1975	35	2
1976	43	0
1977	2	59
1978	49	1
1979	0	36
1980	4	49
1981	31	0
1982	39	0
1983	0	41
1984	29	8
1985	27	3
1986	0	40
1987	34	0
1988	0	43
1989	8	52
1990	2	46
1991	0	35
1992	1	40
1993	30	5
1994	0	52
1995	37	5
1996	32	3
1997	0	38
1998	39	7
1999	36	2
[truncated: 8,001 more rows]
