# Supplementary material for: Generalized method of moments for estimating parameters of stochastic reaction networks
Source: BMC Syst Biol. 2016 Oct 21;10:98. doi: 10.1186/s12918-016-0342-8 (PMC5073941; doi:10.1186/s12918-016-0342-8)
Supplement: Additional file 2 — Matlab code and data. This file contains the Matlab codes and samples which were used to produce the results. (GZ 9349 kb) [file 12918_2016_342_MOESM2_ESM.gz › Data/Gene Expression/samples/t01033.csv]

1	10
2	12
3	10
4	13
5	15
6	12
7	12
8	18
9	13
10	10
11	10
12	26
13	10
14	16
15	21
16	27
17	13
18	14
19	11
20	14
21	10
22	13
23	14
24	21
25	20
26	15
27	18
28	16
29	20
30	14
31	12
32	14
33	19
34	20
35	12
36	11
37	22
38	14
39	19
40	16
41	15
42	24
43	11
44	14
45	13
46	10
47	21
48	24
49	11
50	13
51	18
52	20
53	16
54	27
55	20
56	15
57	10
58	11
59	16
60	11
61	19
62	14
63	10
64	14
65	15
66	10
67	13
68	18
69	15
70	13
71	20
72	13
73	13
74	12
75	13
76	29
77	16
78	10
79	13
80	12
81	12
82	25
83	14
84	17
85	36
86	24
87	12
88	14
89	17
90	29
91	25
92	11
93	15
94	16
95	17
96	10
97	17
98	19
99	10
100	12
101	20
102	10
103	10
104	14
105	12
106	18
107	11
108	16
109	20
110	22
111	10
112	11
113	11
114	21
115	10
116	27
117	10
118	10
119	19
120	20
121	10
122	11
123	10
124	33
125	13
126	14
127	12
128	22
129	14
130	13
131	19
132	11
133	15
134	11
135	22
136	12
137	14
138	13
139	15
140	19
141	17
142	22
143	13
144	19
145	16
146	13
147	15
148	11
149	22
150	18
151	11
152	14
153	13
154	12
155	13
156	27
157	10
158	24
159	19
160	15
161	14
162	10
163	10
164	33
165	14
166	10
167	10
168	10
169	25
170	28
171	11
172	17
173	23
174	18
175	15
176	10
177	20
178	17
179	10
180	17
181	17
182	10
183	16
184	16
185	14
186	19
187	17
188	10
189	27
190	16
191	12
192	17
193	11
194	18
195	14
196	16
197	21
198	12
199	11
200	11
201	16
202	12
203	14
204	14
205	19
206	12
207	11
208	11
209	10
210	18
211	16
212	10
213	13
214	19
215	20
216	10
217	11
218	10
219	32
220	10
221	13
222	30
223	11
224	10
225	10
226	13
227	10
228	12
229	23
230	10
231	14
232	17
233	21
234	16
235	10
236	18
237	18
238	15
239	10
240	10
241	18
242	12
243	10
244	14
245	10
246	17
247	13
248	18
249	31
250	20
251	14
252	11
253	17
254	12
255	11
256	10
257	11
258	27
259	18
260	12
261	19
262	10
263	20
264	15
265	16
266	11
267	13
268	16
269	14
270	10
271	10
272	18
273	13
274	12
275	12
276	13
277	14
278	15
279	18
280	12
281	20
282	16
283	16
284	15
285	24
286	11
287	16
288	13
289	12
290	12
291	28
292	16
293	17
294	17
295	17
296	11
297	14
298	16
299	11
300	32
301	18
302	16
303	12
304	14
305	13
306	12
307	14
308	11
309	25
310	12
311	10
312	20
313	33
314	11
315	11
316	22
317	21
318	12
319	12
320	25
321	15
322	16
323	10
324	10
325	23
326	21
327	19
328	19
329	25
330	15
331	19
332	13
333	22
334	15
335	27
336	14
337	18
338	16
339	16
340	22
341	12
342	15
343	23
344	22
345	17
346	12
347	10
348	22
349	15
350	14
351	15
352	11
353	17
354	12
355	10
356	11
357	19
358	10
359	15
360	12
361	14
362	18
363	18
364	14
365	14
366	22
367	11
368	12
369	10
370	25
371	14
372	13
373	19
374	25
375	18
376	10
377	12
378	12
379	15
380	19
381	12
382	14
383	10
384	10
385	20
386	10
387	15
388	21
389	13
390	20
391	10
392	19
393	17
394	20
395	10
396	14
397	15
398	17
399	11
400	20
401	20
402	19
403	10
404	13
405	14
406	17
407	15
408	25
409	21
410	25
411	17
412	12
413	17
414	14
415	11
416	14
417	11
418	14
419	18
420	15
421	16
422	14
423	10
424	12
425	29
426	11
427	31
428	12
429	12
430	10
431	10
432	11
433	19
434	16
435	12
436	21
437	30
438	13
439	15
440	24
441	22
442	15
443	21
444	16
445	23
446	11
447	20
448	27
449	10
450	18
451	21
452	24
453	10
454	11
455	10
456	10
457	19
458	19
459	19
460	22
461	21
462	12
463	10
464	12
465	19
466	15
467	12
468	18
469	10
470	10
471	15
472	21
473	18
474	10
475	14
476	10
477	13
478	15
479	11
480	11
481	13
482	21
483	15
484	18
485	10
486	10
487	10
488	10
489	16
490	12
491	14
492	16
493	10
494	10
495	13
496	10
497	16
498	15
499	19
500	13
501	12
502	21
503	16
504	19
505	21
506	13
507	22
508	12
509	10
510	11
511	15
512	18
513	16
514	12
515	14
516	17
517	10
518	11
519	10
520	16
521	10
522	26
523	11
524	13
525	13
526	19
527	11
528	15
529	20
530	17
531	13
532	11
533	19
534	13
535	12
536	22
537	10
538	10
539	12
540	15
541	11
542	16
543	18
544	20
545	13
546	10
547	24
548	11
549	14
550	24
551	10
552	22
553	29
554	12
555	10
556	13
557	13
558	27
559	16
560	21
561	13
562	18
563	12
564	14
565	15
566	18
567	11
568	14
569	12
570	11
571	11
572	27
573	13
574	10
575	14
576	11
577	19
578	18
579	14
580	16
581	12
582	14
583	17
584	10
585	14
586	14
587	22
588	25
589	18
590	14
591	13
592	18
593	12
594	21
595	18
596	13
597	14
598	10
599	11
600	29
601	23
602	14
603	11
604	12
605	25
606	16
607	13
608	16
609	16
610	11
611	12
612	16
613	23
614	15
615	13
616	11
617	25
618	14
619	13
620	18
621	17
622	16
623	13
624	13
625	16
626	10
627	13
628	10
629	12
630	12
631	21
632	13
633	10
634	15
635	21
636	11
637	19
638	12
639	11
640	10
641	16
642	22
643	27
644	20
645	22
646	16
647	11
648	18
649	27
650	15
651	11
652	10
653	23
654	14
655	14
656	24
657	12
658	18
659	13
660	10
661	22
662	10
663	21
664	10
665	10
666	10
667	19
668	11
669	20
670	10
671	17
672	10
673	20
674	10
675	17
676	10
677	18
678	10
679	11
680	16
681	11
682	14
683	10
684	18
685	18
686	36
687	13
688	12
689	10
690	21
691	19
692	14
693	11
694	15
695	21
696	18
697	22
698	17
699	10
700	13
701	13
702	22
703	13
704	22
705	14
706	14
707	14
708	10
709	10
710	12
711	17
712	14
713	11
714	25
715	15
716	16
717	20
718	14
719	16
720	10
721	14
722	10
723	14
724	13
725	31
726	10
727	15
728	13
729	16
730	10
731	18
732	18
733	14
734	16
735	13
736	22
737	12
738	15
739	15
740	10
741	10
742	12
743	22
744	12
745	13
746	16
747	26
748	17
749	13
750	10
751	17
752	12
753	13
754	19
755	12
756	15
757	13
758	13
759	17
760	12
761	32
762	16
763	13
764	12
765	16
766	11
767	21
768	15
769	13
770	13
771	20
772	11
773	17
774	14
775	12
776	19
777	12
778	15
779	10
780	17
781	14
782	16
783	15
784	14
785	19
786	17
787	13
788	19
789	10
790	11
791	10
792	15
793	17
794	10
795	15
796	32
797	21
798	10
799	20
800	12
801	12
802	11
803	11
804	13
805	16
806	11
807	11
808	17
809	20
810	15
811	18
812	14
813	13
814	21
815	12
816	11
817	16
818	12
819	10
820	15
821	15
822	10
823	10
824	14
825	12
826	13
827	10
828	12
829	15
830	14
831	17
832	26
833	14
834	22
835	19
836	11
837	16
838	10
839	13
840	10
841	11
842	10
843	16
844	13
845	17
846	10
847	22
848	16
849	10
850	20
851	17
852	17
853	10
854	10
855	12
856	12
857	11
858	13
859	25
860	14
861	15
862	23
863	20
864	16
865	19
866	28
867	13
868	13
869	24
870	12
871	18
872	19
873	19
874	15
875	17
876	16
877	13
878	13
879	17
880	18
881	10
882	12
883	10
884	12
885	11
886	15
887	15
888	16
889	17
890	11
891	16
892	11
893	13
894	11
895	12
896	15
897	13
898	10
899	13
900	18
901	10
902	19
903	10
904	23
905	22
906	18
907	21
908	10
909	11
910	11
911	17
912	14
913	11
914	16
915	21
916	15
917	15
918	17
919	16
920	13
921	16
922	30
923	10
924	33
925	23
926	15
927	17
928	14
929	14
930	11
931	13
932	15
933	11
934	21
935	16
936	14
937	14
938	10
939	21
940	17
941	10
942	11
943	13
944	20
945	24
946	19
947	12
948	17
949	12
950	26
951	13
952	17
953	11
954	12
955	15
956	14
957	10
958	20
959	12
960	29
961	14
962	15
963	11
964	26
965	14
966	16
967	10
968	16
969	10
970	21
971	24
972	22
973	12
974	23
975	12
976	16
977	22
978	17
979	15
980	11
981	13
982	19
983	18
984	23
985	12
986	19
987	13
988	10
989	12
990	11
991	10
992	23
993	10
994	14
995	17
996	19
997	20
998	20
999	17
1000	20
1001	11
1002	22
1003	11
1004	15
1005	13
1006	16
1007	12
1008	12
1009	20
1010	21
1011	16
1012	10
1013	10
1014	11
1015	22
1016	11
1017	16
1018	18
1019	14
1020	12
1021	10
1022	17
1023	19
1024	10
1025	12
1026	14
1027	10
1028	14
1029	22
1030	28
1031	12
1032	22
1033	23
1034	13
1035	19
1036	26
1037	11
1038	19
1039	10
1040	13
1041	17
1042	13
1043	13
1044	15
1045	21
1046	13
1047	18
1048	12
1049	18
1050	21
1051	18
1052	11
1053	14
1054	15
1055	14
1056	10
1057	18
1058	10
1059	20
1060	19
1061	19
1062	12
1063	11
1064	14
1065	17
1066	16
1067	13
1068	12
1069	13
1070	12
1071	14
1072	10
1073	10
1074	26
1075	10
1076	10
1077	14
1078	12
1079	11
1080	11
1081	11
1082	16
1083	10
1084	18
1085	10
1086	34
1087	10
1088	11
1089	10
1090	17
1091	10
1092	13
1093	18
1094	17
1095	19
1096	16
1097	12
1098	13
1099	14
1100	12
1101	17
1102	21
1103	14
1104	12
1105	13
1106	19
1107	16
1108	22
1109	11
1110	15
1111	10
1112	18
1113	17
1114	17
1115	10
1116	19
1117	15
1118	13
1119	13
1120	17
1121	11
1122	21
1123	25
1124	10
1125	16
1126	13
1127	15
1128	14
1129	13
1130	24
1131	12
1132	12
1133	12
1134	10
1135	14
1136	12
1137	12
1138	13
1139	10
1140	19
1141	23
1142	21
1143	17
1144	19
1145	22
1146	22
1147	14
1148	18
1149	20
1150	13
1151	11
1152	12
1153	12
1154	10
1155	10
1156	17
1157	18
1158	10
1159	11
1160	14
1161	20
1162	12
1163	10
1164	14
1165	11
1166	20
1167	10
1168	10
1169	12
1170	10
1171	18
1172	23
1173	12
1174	15
1175	15
1176	16
1177	11
1178	10
1179	15
1180	25
1181	10
1182	19
1183	18
1184	11
1185	17
1186	17
1187	29
1188	15
1189	14
1190	15
1191	22
1192	15
1193	12
1194	10
1195	13
1196	10
1197	12
1198	22
1199	11
1200	12
1201	12
1202	12
1203	16
1204	11
1205	19
1206	10
1207	11
1208	14
1209	14
1210	16
1211	10
1212	13
1213	11
1214	12
1215	18
1216	11
1217	18
1218	16
1219	20
1220	18
1221	20
1222	21
1223	12
1224	13
1225	18
1226	12
1227	22
1228	12
1229	13
1230	11
1231	16
1232	11
1233	14
1234	12
1235	10
1236	22
1237	17
1238	18
1239	12
1240	10
1241	14
1242	13
1243	10
1244	21
1245	14
1246	14
1247	14
1248	13
1249	18
1250	13
1251	11
1252	14
1253	14
1254	16
1255	18
1256	10
1257	25
1258	12
1259	10
1260	24
1261	10
1262	26
1263	22
1264	13
1265	13
1266	17
1267	12
1268	23
1269	17
1270	19
1271	14
1272	16
1273	17
1274	14
1275	14
1276	12
1277	16
1278	28
1279	13
1280	16
1281	15
1282	18
1283	11
1284	10
1285	14
1286	10
1287	16
1288	10
1289	14
1290	14
1291	14
1292	16
1293	28
1294	14
1295	14
1296	14
1297	18
1298	22
1299	17
1300	11
1301	19
1302	20
1303	11
1304	12
1305	10
1306	12
1307	17
1308	15
1309	28
1310	12
1311	10
1312	11
1313	16
1314	11
1315	11
1316	13
1317	13
1318	27
1319	31
1320	17
1321	10
1322	17
1323	11
1324	11
1325	11
1326	30
1327	16
1328	10
1329	11
1330	16
1331	13
1332	14
1333	27
1334	16
1335	25
1336	18
1337	19
1338	12
1339	19
1340	12
1341	10
1342	12
1343	22
1344	17
1345	16
1346	20
1347	22
1348	10
1349	12
1350	20
1351	10
1352	14
1353	12
1354	16
1355	21
1356	10
1357	12
1358	17
1359	12
1360	13
1361	11
1362	23
1363	12
1364	36
1365	10
1366	18
1367	13
1368	17
1369	16
1370	12
1371	11
1372	13
1373	28
1374	12
1375	20
1376	15
1377	23
1378	12
1379	20
1380	15
1381	12
1382	10
1383	16
1384	18
1385	13
1386	12
1387	10
1388	13
1389	17
1390	20
1391	21
1392	12
1393	20
1394	14
1395	13
1396	18
1397	13
1398	13
1399	19
1400	11
1401	12
1402	10
1403	12
1404	23
1405	10
1406	25
1407	14
1408	23
1409	15
1410	13
1411	25
1412	28
1413	13
1414	18
1415	19
1416	14
1417	12
1418	20
1419	12
1420	15
1421	13
1422	14
1423	10
1424	14
1425	15
1426	11
1427	15
1428	15
1429	13
1430	11
1431	18
1432	10
1433	25
1434	10
1435	10
1436	12
1437	12
1438	14
1439	16
1440	10
1441	10
1442	27
1443	12
1444	13
1445	13
1446	16
1447	17
1448	20
1449	24
1450	24
1451	15
1452	16
1453	10
1454	17
1455	10
1456	20
1457	13
1458	13
1459	14
1460	16
1461	23
1462	12
1463	10
1464	11
1465	22
1466	10
1467	10
1468	13
1469	12
1470	10
1471	15
1472	10
1473	11
1474	10
1475	14
1476	14
1477	12
1478	10
1479	13
1480	18
1481	14
1482	15
1483	14
1484	12
1485	14
1486	12
1487	16
1488	19
1489	10
1490	11
1491	24
1492	13
1493	10
1494	13
1495	11
1496	20
1497	17
1498	16
1499	19
1500	21
1501	12
1502	13
1503	21
1504	24
1505	26
1506	10
1507	30
1508	20
1509	13
1510	18
1511	19
1512	16
1513	12
1514	17
1515	15
1516	10
1517	15
1518	15
1519	16
1520	10
1521	17
1522	14
1523	15
1524	10
1525	13
1526	14
1527	11
1528	21
1529	14
1530	14
1531	13
1532	16
1533	11
1534	13
1535	24
1536	17
1537	15
1538	15
1539	18
1540	16
1541	16
1542	11
1543	10
1544	12
1545	12
1546	18
1547	10
1548	16
1549	16
1550	14
1551	10
1552	15
1553	12
1554	23
1555	16
1556	12
1557	19
1558	10
1559	11
1560	30
1561	11
1562	18
1563	10
1564	11
1565	10
1566	11
1567	13
1568	11
1569	10
1570	10
1571	24
1572	20
1573	23
1574	17
1575	10
1576	14
1577	17
1578	13
1579	21
1580	22
1581	20
1582	10
1583	10
1584	12
1585	23
1586	28
1587	17
1588	15
1589	11
1590	15
1591	13
1592	22
1593	10
1594	12
1595	15
1596	13
1597	26
1598	11
1599	18
1600	18
1601	12
1602	17
1603	12
1604	10
1605	14
1606	15
1607	13
1608	14
1609	20
1610	11
1611	10
1612	14
1613	14
1614	13
1615	10
1616	23
1617	15
1618	15
1619	11
1620	12
1621	12
1622	14
1623	22
1624	13
1625	20
1626	10
1627	18
1628	12
1629	10
1630	13
1631	10
1632	19
1633	10
1634	10
1635	13
1636	22
1637	24
1638	10
1639	16
1640	12
1641	13
1642	20
1643	10
1644	18
1645	15
1646	10
1647	23
1648	20
1649	11
1650	21
1651	11
1652	22
1653	17
1654	21
1655	12
1656	11
1657	11
1658	20
1659	14
1660	18
1661	13
1662	10
1663	13
1664	12
1665	18
1666	26
1667	14
1668	16
1669	18
1670	16
1671	15
1672	11
1673	31
1674	22
1675	10
1676	11
1677	22
1678	22
1679	15
1680	18
1681	10
1682	10
1683	17
1684	14
1685	20
1686	10
1687	15
1688	11
1689	31
1690	16
1691	18
1692	27
1693	10
1694	12
1695	11
1696	18
1697	12
1698	24
1699	15
1700	18
1701	10
1702	11
1703	16
1704	15
1705	13
1706	10
1707	13
1708	11
1709	23
1710	15
1711	15
1712	12
1713	22
1714	19
1715	10
1716	10
1717	14
1718	10
1719	19
1720	28
1721	15
1722	21
1723	19
1724	10
1725	13
1726	20
1727	15
1728	14
1729	27
1730	10
1731	23
1732	23
1733	15
1734	10
1735	22
1736	13
1737	13
1738	17
1739	10
1740	11
1741	17
1742	22
1743	13
1744	12
1745	17
1746	10
1747	14
1748	12
1749	25
1750	12
1751	16
1752	22
1753	15
1754	12
1755	13
1756	10
1757	18
1758	32
1759	17
1760	22
1761	11
1762	16
1763	25
1764	10
1765	18
1766	21
1767	17
1768	33
1769	14
1770	10
1771	12
1772	15
1773	20
1774	13
1775	12
1776	19
1777	13
1778	12
1779	10
1780	14
1781	10
1782	13
1783	12
1784	10
1785	18
1786	29
1787	11
1788	11
1789	18
1790	17
1791	15
1792	14
1793	16
1794	15
1795	18
1796	22
1797	10
1798	11
1799	20
1800	12
1801	17
1802	12
1803	11
1804	13
1805	19
1806	11
1807	13
1808	10
1809	12
1810	26
1811	10
1812	22
1813	17
1814	10
1815	28
1816	17
1817	22
1818	11
1819	15
1820	22
1821	17
1822	25
1823	21
1824	10
1825	19
1826	11
1827	21
1828	10
1829	14
1830	14
1831	10
1832	18
1833	10
1834	14
1835	11
1836	14
1837	19
1838	17
1839	14
1840	17
1841	24
1842	16
1843	21
1844	11
1845	17
1846	10
1847	16
1848	35
1849	13
1850	26
1851	17
1852	15
1853	10
1854	13
1855	21
1856	21
1857	15
1858	23
1859	10
1860	18
1861	31
1862	17
1863	14
1864	10
1865	16
1866	11
1867	10
1868	25
1869	13
1870	23
1871	12
1872	14
1873	17
1874	11
1875	12
1876	12
1877	16
1878	12
1879	17
1880	10
1881	16
1882	10
1883	19
1884	10
1885	11
1886	16
1887	17
1888	12
1889	15
1890	20
1891	12
1892	19
1893	13
1894	17
1895	20
1896	13
1897	21
1898	19
1899	13
1900	12
1901	20
1902	37
1903	10
1904	14
1905	13
1906	13
1907	11
1908	19
1909	13
1910	12
1911	12
1912	17
1913	17
1914	12
1915	10
1916	10
1917	10
1918	10
1919	19
1920	13
1921	16
1922	14
1923	11
1924	13
1925	10
1926	16
1927	13
1928	25
1929	12
1930	24
1931	10
1932	15
1933	11
1934	28
1935	18
1936	13
1937	26
1938	13
1939	21
1940	10
1941	10
1942	18
1943	25
1944	20
1945	15
1946	14
1947	11
1948	17
1949	13
1950	11
1951	13
1952	20
1953	10
1954	13
1955	19
1956	15
1957	15
1958	13
1959	13
1960	19
1961	16
1962	13
1963	16
1964	10
1965	15
1966	14
1967	13
1968	16
1969	17
1970	10
1971	10
1972	10
1973	13
1974	14
1975	16
1976	11
1977	10
1978	22
1979	10
1980	14
1981	14
1982	11
1983	10
1984	11
1985	14
1986	15
1987	10
1988	11
1989	15
1990	13
1991	10
1992	13
1993	13
1994	22
1995	16
1996	14
1997	16
1998	14
1999	15
2000	21
[truncated: 8,000 more rows]
