# Supplementary material for: Generalized method of moments for estimating parameters of stochastic reaction networks
Source: BMC Syst Biol. 2016 Oct 21;10:98. doi: 10.1186/s12918-016-0342-8 (PMC5073941; doi:10.1186/s12918-016-0342-8)
Supplement: Additional file 2 — Matlab code and data. This file contains the Matlab codes and samples which were used to produce the results. (GZ 9349 kb) [file 12918_2016_342_MOESM2_ESM.gz › Data/Exclusive Switch/samples/20/t001.csv]

trajectory	P1	P2
1	0	43
2	2	42
3	0	40
4	0	45
5	33	3
6	0	56
7	37	0
8	32	3
9	38	1
10	36	7
11	35	6
12	0	38
13	30	5
14	35	0
15	34	3
16	38	2
17	29	4
18	1	45
19	26	10
20	0	35
21	25	0
22	21	5
23	6	36
24	25	1
25	40	4
26	7	46
27	40	0
28	25	3
29	0	40
30	42	0
31	18	20
32	2	56
33	3	38
34	40	0
35	21	0
36	24	0
37	24	0
38	8	50
39	3	38
40	0	45
41	0	38
42	37	0
43	37	11
44	0	46
45	10	40
46	0	54
47	20	0
48	0	47
49	39	0
50	0	36
51	0	42
52	0	36
53	0	34
54	37	0
55	30	11
56	3	45
57	32	11
58	33	0
59	0	38
60	21	0
61	23	0
62	1	43
63	5	48
64	2	45
65	0	41
66	32	0
67	42	0
68	1	40
69	36	0
70	33	0
71	3	44
72	35	0
73	35	0
74	0	46
75	29	18
76	24	4
77	4	54
78	32	0
79	0	45
80	34	0
81	0	40
82	27	2
83	28	0
84	41	7
85	30	15
86	0	42
87	1	43
88	5	26
89	34	5
90	25	0
91	0	50
92	31	12
93	0	42
94	17	41
95	25	0
96	2	44
97	33	0
98	0	38
99	20	10
100	35	0
101	30	0
102	26	0
103	33	0
104	30	4
105	0	53
106	38	16
107	27	12
108	30	0
109	31	0
110	0	51
111	35	9
112	9	44
113	1	46
114	0	53
115	36	0
116	41	6
117	2	36
118	34	8
119	37	6
120	3	43
121	0	47
122	0	52
123	12	34
124	28	6
125	2	46
126	3	39
127	29	1
128	30	13
129	5	37
130	42	0
131	42	4
132	39	6
133	31	5
134	0	43
135	28	0
136	36	5
137	31	3
138	7	45
139	6	46
140	9	41
141	33	0
142	36	7
143	35	12
144	14	42
145	0	44
146	36	0
147	0	49
148	24	2
149	37	10
150	36	5
151	3	53
152	32	9
153	36	0
154	0	42
155	14	28
156	25	1
157	37	3
158	0	35
159	0	49
160	0	59
161	1	54
162	37	0
163	27	12
164	30	2
165	0	67
166	2	38
167	31	0
168	36	21
169	20	0
170	29	13
171	25	3
172	0	37
173	34	2
174	21	6
175	2	36
176	35	0
177	0	55
178	0	49
179	0	36
180	39	0
181	5	35
182	28	0
183	37	4
184	2	44
185	36	0
186	26	0
187	30	0
188	30	0
189	13	47
190	0	44
191	32	7
192	0	57
193	40	0
194	5	48
195	28	14
196	0	45
197	31	0
198	37	0
199	34	7
200	0	35
201	30	0
202	27	7
203	0	35
204	29	0
205	28	3
206	39	4
207	25	3
208	30	16
209	42	10
210	28	0
211	25	0
212	43	4
213	36	0
214	7	53
215	0	38
216	35	0
217	29	21
218	0	45
219	27	0
220	19	35
221	24	10
222	42	0
223	3	49
224	38	0
225	30	0
226	0	41
227	32	2
228	0	53
229	18	31
230	36	0
231	41	0
232	4	49
233	3	37
234	40	0
235	0	40
236	24	14
237	20	0
238	10	56
239	24	0
240	34	9
241	27	6
242	6	22
243	29	5
244	18	30
245	30	0
246	27	12
247	0	44
248	2	47
249	28	0
250	0	34
251	0	42
252	32	10
253	40	0
254	27	1
255	27	0
256	41	0
257	6	33
258	9	35
259	44	0
260	0	38
261	0	50
262	21	0
263	0	54
264	34	10
265	25	9
266	31	0
267	29	0
268	31	10
269	36	2
270	34	0
271	4	39
272	4	43
273	0	55
274	0	47
275	0	40
276	0	40
277	34	7
278	0	46
279	2	53
280	30	6
281	34	0
282	10	37
283	0	46
284	0	52
285	9	39
286	20	31
287	33	0
288	27	0
289	0	51
290	0	42
291	38	12
292	0	46
293	4	42
294	36	0
295	28	0
296	29	0
297	40	0
298	0	50
299	31	7
300	32	7
301	40	0
302	40	0
303	29	0
304	34	5
305	27	0
306	30	6
307	33	0
308	32	0
309	30	0
310	28	0
311	43	0
312	39	0
313	9	40
314	16	21
315	18	0
316	35	5
317	33	0
318	0	47
319	31	0
320	36	3
321	2	42
322	0	51
323	6	41
324	27	4
325	3	56
326	0	48
327	0	36
328	0	46
329	27	0
330	4	40
331	21	0
332	4	34
333	30	10
334	23	0
335	3	57
336	0	45
337	8	44
338	36	5
339	33	0
340	4	49
341	2	50
342	51	1
343	0	34
344	35	4
345	16	0
346	41	0
347	35	17
348	32	0
349	16	7
350	27	28
351	0	43
352	1	38
353	33	5
354	28	10
355	29	0
356	6	36
357	36	0
358	24	19
359	30	0
360	40	0
361	42	0
362	36	6
363	2	48
364	0	44
365	4	56
366	30	3
367	2	48
368	7	39
369	0	52
370	6	40
371	0	43
372	30	10
373	0	49
374	0	40
375	29	4
376	0	43
377	38	0
378	26	0
379	0	48
380	32	2
381	38	0
382	0	64
383	26	5
384	0	44
385	26	5
386	34	7
387	37	0
388	32	0
389	24	5
390	0	51
391	2	36
392	31	0
393	38	4
394	3	60
395	0	28
396	8	60
397	0	42
398	28	1
399	0	61
400	39	2
401	0	38
402	38	3
403	25	0
404	0	45
405	39	0
406	2	48
407	0	35
408	0	56
409	0	47
410	34	0
411	28	0
412	0	54
413	3	55
414	29	0
415	26	5
416	33	16
417	22	0
418	0	46
419	16	45
420	0	50
421	0	35
422	0	45
423	37	3
424	0	37
425	0	40
426	28	1
427	0	40
428	36	5
429	0	36
430	0	38
431	0	38
432	0	45
433	0	58
434	27	3
435	28	5
436	0	43
437	6	48
438	0	48
439	25	3
440	51	0
441	0	39
442	0	42
443	0	39
444	0	47
445	38	0
446	28	6
447	32	0
448	0	47
449	34	1
450	2	56
451	23	4
452	0	36
453	26	6
454	39	3
455	38	0
456	36	5
457	33	0
458	0	39
459	33	0
460	0	47
461	6	44
462	3	53
463	2	42
464	31	6
465	10	47
466	1	42
467	32	8
468	36	6
469	32	0
470	35	11
471	34	3
472	0	51
473	26	0
474	31	1
475	31	2
476	5	38
477	1	40
478	32	3
479	0	38
480	35	0
481	2	46
482	30	0
483	0	42
484	0	48
485	0	32
486	37	0
487	3	38
488	26	0
489	35	1
490	0	48
491	32	0
492	3	41
493	26	2
494	3	48
495	3	42
496	0	46
497	23	17
498	36	0
499	0	40
500	31	0
501	33	0
502	4	33
503	33	5
504	0	46
505	1	51
506	3	53
507	0	40
508	0	40
509	0	45
510	28	3
511	0	52
512	0	45
513	39	0
514	36	5
515	35	0
516	34	3
517	0	37
518	0	43
519	25	0
520	0	41
521	0	49
522	41	0
523	37	11
524	34	10
525	43	8
526	31	0
527	32	6
528	34	6
529	35	2
530	39	0
531	0	35
532	0	45
533	5	40
534	4	42
535	6	39
536	36	0
537	25	0
538	39	3
539	40	2
540	40	3
541	6	52
542	37	0
543	31	1
544	26	3
545	31	0
546	33	0
547	30	8
548	7	43
549	35	0
550	35	0
551	31	1
552	34	0
553	38	2
554	39	10
555	37	7
556	40	0
557	8	35
558	23	0
559	40	0
560	36	6
561	33	9
562	41	19
563	4	49
564	33	0
565	26	14
566	27	19
567	0	38
568	6	52
569	5	48
570	19	18
571	27	22
572	32	0
573	0	37
574	3	41
575	0	58
576	7	44
577	30	7
578	2	29
579	0	56
580	0	46
581	15	23
582	37	15
583	22	26
584	0	47
585	2	52
586	0	39
587	29	13
588	3	44
589	31	0
590	31	0
591	26	0
592	7	34
593	0	52
594	30	0
595	31	9
596	30	0
597	29	14
598	4	50
599	38	1
600	8	40
601	38	0
602	30	0
603	9	41
604	36	3
605	1	38
606	22	23
607	36	2
608	3	54
609	0	40
610	33	10
611	25	2
612	39	0
613	2	43
614	30	0
615	0	41
616	0	41
617	0	37
618	34	0
619	42	7
620	0	52
621	26	5
622	0	52
623	21	6
624	28	0
625	2	38
626	31	1
627	37	0
628	21	0
629	0	55
630	33	0
631	37	0
632	0	51
633	33	8
634	33	0
635	0	42
636	36	0
637	0	56
638	29	6
639	0	49
640	0	46
641	7	41
642	35	0
643	0	53
644	31	0
645	6	46
646	23	3
647	33	0
648	31	8
649	44	7
650	35	0
651	0	37
652	0	30
653	27	0
654	35	0
655	30	16
656	35	2
657	0	44
658	0	47
659	32	0
660	0	44
661	0	51
662	34	9
663	32	8
664	29	1
665	27	14
666	36	0
667	0	43
668	40	14
669	0	58
670	0	41
671	25	0
672	31	0
673	0	46
674	30	3
675	33	0
676	0	41
677	45	12
678	0	41
679	22	11
680	29	7
681	0	40
682	0	46
683	31	0
684	27	6
685	0	44
686	29	20
687	0	43
688	2	48
689	11	51
690	27	0
691	0	41
692	47	0
693	32	6
694	48	0
695	0	47
696	12	43
697	42	0
698	30	4
699	4	44
700	27	0
701	0	46
702	22	0
703	6	37
704	0	27
705	0	49
706	0	47
707	0	45
708	30	0
709	0	41
710	0	44
711	11	54
712	7	46
713	0	49
714	0	46
715	1	46
716	0	42
717	34	6
718	28	0
719	0	47
720	31	3
721	14	26
722	34	10
723	0	45
724	0	41
725	8	40
726	0	51
727	5	35
728	3	52
729	4	42
730	0	45
731	30	5
732	26	4
733	6	40
734	32	5
735	40	3
736	4	49
737	35	0
738	29	3
739	0	52
740	0	48
741	5	53
742	26	3
743	37	0
744	35	0
745	3	45
746	3	46
747	40	0
748	0	51
749	0	50
750	0	46
751	32	2
752	3	44
753	0	45
754	1	55
755	36	0
756	41	0
757	32	0
758	22	0
759	37	0
760	32	0
761	27	0
762	0	49
763	0	40
764	0	43
765	24	27
766	0	41
767	35	8
768	0	31
769	4	50
770	43	0
771	0	52
772	49	0
773	1	36
774	28	0
775	0	37
776	0	36
777	7	47
778	33	2
779	30	0
780	36	0
781	5	45
782	28	0
783	33	11
784	31	10
785	4	38
786	27	0
787	9	33
788	43	0
789	38	2
790	0	39
791	1	35
792	34	3
793	0	39
794	9	47
795	28	0
796	32	0
797	29	0
798	10	32
799	25	0
800	0	42
801	30	9
802	0	38
803	0	47
804	0	39
805	1	46
806	32	0
807	0	41
808	0	47
809	6	39
810	29	1
811	0	50
812	0	48
813	23	0
814	36	0
815	36	0
816	4	46
817	39	4
818	32	0
819	33	0
820	0	42
821	0	42
822	41	3
823	0	46
824	8	39
825	19	55
826	0	42
827	42	14
828	38	2
829	30	0
830	37	6
831	32	3
832	46	0
833	25	0
834	35	3
835	0	48
836	0	59
837	32	3
838	26	32
839	24	2
840	40	3
841	27	2
842	29	0
843	0	40
844	0	47
845	31	9
846	0	52
847	13	32
848	0	40
849	6	42
850	26	0
851	0	37
852	0	40
853	33	0
854	0	45
855	27	1
856	40	0
857	34	0
858	27	5
859	0	43
860	5	48
861	2	52
862	0	40
863	41	0
864	0	49
865	27	0
866	5	42
867	3	37
868	31	10
869	3	40
870	0	51
871	0	42
872	43	0
873	32	0
874	28	0
875	0	44
876	0	41
877	41	0
878	34	1
879	29	14
880	0	44
881	39	0
882	26	21
883	18	0
884	8	49
885	10	26
886	7	57
887	38	12
888	0	39
889	41	0
890	25	7
891	0	40
892	28	13
893	37	2
894	38	5
895	0	44
896	0	47
897	0	51
898	4	40
899	0	45
900	8	29
901	1	32
902	6	48
903	7	35
904	6	48
905	25	35
906	0	42
907	0	54
908	35	0
909	35	0
910	28	4
911	34	1
912	0	46
913	22	16
914	0	45
915	22	1
916	20	5
917	44	0
918	0	40
919	0	40
920	26	0
921	12	52
922	0	49
923	27	2
924	36	6
925	1	38
926	42	0
927	6	36
928	38	0
929	21	26
930	0	38
931	39	0
932	0	41
933	0	55
934	0	57
935	32	15
936	0	48
937	0	50
938	28	5
939	0	43
940	29	0
941	29	0
942	22	0
943	0	51
944	11	42
945	0	39
946	35	0
947	29	0
948	3	49
949	31	11
950	0	37
951	30	0
952	7	46
953	34	0
954	30	0
955	36	0
956	26	0
957	29	0
958	38	0
959	0	37
960	27	0
961	5	54
962	25	4
963	38	9
964	39	5
965	31	9
966	48	3
967	31	0
968	0	49
969	40	1
970	30	9
971	1	58
972	20	0
973	40	0
974	36	0
975	32	0
976	40	0
977	2	44
978	31	0
979	28	0
980	0	40
981	32	0
982	0	43
983	30	7
984	31	9
985	2	43
986	0	45
987	7	49
988	33	7
989	42	5
990	2	41
991	34	0
992	6	40
993	24	2
994	19	31
995	31	0
996	25	7
997	3	38
998	0	39
999	1	39
1000	29	0
1001	30	1
1002	0	34
1003	0	39
1004	2	50
1005	29	0
1006	34	15
1007	34	8
1008	25	1
1009	28	13
1010	37	14
1011	31	18
1012	31	5
1013	28	8
1014	40	0
1015	46	4
1016	29	0
1017	2	39
1018	1	39
1019	0	37
1020	35	0
1021	38	0
1022	27	0
1023	37	0
1024	5	47
1025	0	58
1026	34	1
1027	32	0
1028	0	32
1029	43	3
1030	28	0
1031	2	48
1032	30	4
1033	9	54
1034	0	51
1035	7	38
1036	20	0
1037	32	2
1038	35	9
1039	29	4
1040	34	0
1041	29	0
1042	34	0
1043	36	13
1044	27	0
1045	28	0
1046	0	50
1047	30	0
1048	36	0
1049	38	0
1050	16	32
1051	33	0
1052	43	5
1053	30	0
1054	1	53
1055	5	48
1056	28	4
1057	21	0
1058	33	2
1059	28	0
1060	29	0
1061	39	7
1062	30	8
1063	0	38
1064	36	1
1065	36	16
1066	0	42
1067	41	1
1068	0	33
1069	0	53
1070	25	19
1071	32	0
1072	27	9
1073	2	50
1074	38	6
1075	34	0
1076	2	33
1077	35	4
1078	28	10
1079	0	42
1080	0	40
1081	37	0
1082	5	47
1083	0	37
1084	33	0
1085	0	51
1086	7	40
1087	31	0
1088	6	36
1089	3	55
1090	30	1
1091	0	45
1092	6	35
1093	22	1
1094	29	10
1095	35	6
1096	0	50
1097	34	6
1098	0	40
1099	0	52
1100	0	39
1101	4	44
1102	36	7
1103	30	3
1104	26	2
1105	31	0
1106	0	48
1107	6	44
1108	32	9
1109	24	3
1110	0	47
1111	2	44
1112	0	57
1113	0	44
1114	0	45
1115	2	34
1116	0	53
1117	33	0
1118	39	0
1119	7	45
1120	0	48
1121	0	45
1122	40	0
1123	38	4
1124	8	39
1125	0	33
1126	35	4
1127	5	41
1128	8	52
1129	25	2
1130	0	40
1131	1	42
1132	0	40
1133	2	39
1134	39	0
1135	0	48
1136	33	2
1137	0	57
1138	38	0
1139	0	46
1140	5	47
1141	0	38
1142	0	50
1143	35	1
1144	31	0
1145	0	47
1146	25	0
1147	37	2
1148	36	5
1149	29	0
1150	0	41
1151	25	11
1152	0	49
1153	21	5
1154	22	23
1155	31	0
1156	39	2
1157	31	10
1158	0	46
1159	33	0
1160	1	48
1161	44	5
1162	0	52
1163	24	17
1164	27	5
1165	0	46
1166	33	4
1167	0	49
1168	33	1
1169	0	40
1170	0	44
1171	35	7
1172	26	11
1173	26	1
1174	2	46
1175	29	17
1176	4	43
1177	32	0
1178	3	37
1179	44	4
1180	0	49
1181	31	5
1182	29	2
1183	3	39
1184	34	9
1185	1	62
1186	6	52
1187	41	8
1188	39	4
1189	2	54
1190	30	3
1191	37	5
1192	27	8
1193	27	10
1194	42	1
1195	46	0
1196	1	44
1197	33	0
1198	5	41
1199	38	8
1200	38	8
1201	35	0
1202	0	47
1203	0	40
1204	38	0
1205	0	48
1206	35	0
1207	34	0
1208	36	10
1209	30	5
1210	0	52
1211	35	9
1212	29	8
1213	0	46
1214	1	37
1215	26	4
1216	24	27
1217	33	0
1218	9	49
1219	0	44
1220	38	5
1221	32	8
1222	21	0
1223	34	15
1224	0	41
1225	24	22
1226	0	30
1227	22	14
1228	35	0
1229	34	13
1230	24	0
1231	1	58
1232	30	12
1233	0	41
1234	32	0
1235	26	0
1236	27	3
1237	0	51
1238	33	0
1239	3	30
1240	0	29
1241	0	43
1242	24	0
1243	37	5
1244	38	0
1245	0	40
1246	36	0
1247	0	50
1248	3	63
1249	32	2
1250	0	26
1251	29	16
1252	30	0
1253	0	37
1254	34	11
1255	35	7
1256	29	0
1257	31	0
1258	0	45
1259	30	0
1260	6	39
1261	39	0
1262	0	40
1263	5	44
1264	35	8
1265	34	0
1266	27	0
1267	34	7
1268	27	0
1269	23	22
1270	30	10
1271	32	3
1272	0	35
1273	25	3
1274	8	41
1275	8	37
1276	2	42
1277	34	0
1278	0	38
1279	11	43
1280	25	0
1281	0	39
1282	0	36
1283	32	0
1284	31	11
1285	41	0
1286	35	5
1287	37	9
1288	2	40
1289	38	0
1290	38	1
1291	32	9
1292	28	0
1293	28	2
1294	32	11
1295	1	41
1296	33	5
1297	5	47
1298	1	60
1299	11	46
1300	34	0
1301	0	45
1302	0	50
1303	32	3
1304	0	47
1305	8	40
1306	6	31
1307	11	39
1308	6	44
1309	0	34
1310	9	43
1311	27	0
1312	31	5
1313	13	48
1314	2	46
1315	0	45
1316	0	47
1317	0	50
1318	9	36
1319	32	3
1320	27	0
1321	5	46
1322	33	4
1323	0	44
1324	27	0
1325	26	11
1326	0	45
1327	0	56
1328	33	0
1329	31	8
1330	1	44
1331	28	0
1332	32	9
1333	31	8
1334	37	2
1335	32	8
1336	38	0
1337	2	51
1338	27	7
1339	31	8
1340	1	51
1341	33	7
1342	35	9
1343	1	41
1344	35	0
1345	0	43
1346	32	6
1347	8	43
1348	28	2
1349	29	6
1350	8	38
1351	43	0
1352	9	39
1353	33	5
1354	32	11
1355	32	0
1356	32	15
1357	0	32
1358	34	3
1359	30	4
1360	0	52
1361	1	50
1362	37	2
1363	6	43
1364	25	0
1365	19	19
1366	31	5
1367	8	52
1368	33	15
1369	38	12
1370	0	50
1371	29	14
1372	28	7
1373	44	0
1374	34	0
1375	9	48
1376	0	47
1377	2	52
1378	0	55
1379	7	50
1380	0	52
1381	39	0
1382	4	45
1383	0	52
1384	38	0
1385	0	38
1386	0	41
1387	35	13
1388	39	0
1389	29	1
1390	32	11
1391	38	8
1392	1	40
1393	0	41
1394	2	42
1395	4	47
1396	34	0
1397	10	47
1398	0	50
1399	4	33
1400	15	20
1401	5	46
1402	0	50
1403	1	41
1404	0	54
1405	0	50
1406	31	0
1407	29	8
1408	5	44
1409	9	44
1410	37	10
1411	21	0
1412	24	2
1413	0	40
1414	37	0
1415	5	47
1416	3	42
1417	0	55
1418	44	4
1419	39	0
1420	33	0
1421	0	43
1422	29	5
1423	32	0
1424	0	45
1425	33	0
1426	5	38
1427	15	30
1428	31	0
1429	15	37
1430	0	35
1431	33	0
1432	32	15
1433	25	0
1434	28	0
1435	31	0
1436	38	14
1437	3	49
1438	1	38
1439	7	36
1440	32	0
1441	6	44
1442	31	4
1443	32	0
1444	35	0
1445	37	0
1446	41	1
1447	0	40
1448	39	0
1449	3	31
1450	32	0
1451	34	6
1452	35	11
1453	21	2
1454	40	3
1455	0	51
1456	22	5
1457	22	0
1458	10	36
1459	0	43
1460	28	15
1461	8	37
1462	0	55
1463	35	2
1464	36	0
1465	13	34
1466	1	38
1467	40	5
1468	28	12
1469	5	54
1470	0	46
1471	26	1
1472	1	44
1473	0	42
1474	0	52
1475	9	43
1476	2	48
1477	30	5
1478	33	0
1479	0	39
1480	34	0
1481	2	37
1482	35	1
1483	0	46
1484	31	4
1485	20	2
1486	3	40
1487	34	4
1488	0	41
1489	0	51
1490	34	0
1491	1	44
1492	0	52
1493	39	0
1494	39	0
1495	40	0
1496	35	0
1497	36	12
1498	26	0
1499	0	59
1500	23	19
1501	7	40
1502	29	0
1503	9	50
1504	27	15
1505	0	45
1506	33	11
1507	30	0
1508	0	44
1509	39	7
1510	32	0
1511	24	0
1512	4	39
1513	36	0
1514	25	4
1515	39	0
1516	1	49
1517	38	4
1518	33	0
1519	29	11
1520	0	39
1521	36	0
1522	39	5
1523	29	2
1524	27	0
1525	0	49
1526	38	0
1527	37	2
1528	3	47
1529	3	45
1530	15	25
1531	0	48
1532	3	26
1533	37	1
1534	29	0
1535	0	44
1536	32	0
1537	23	0
1538	0	36
1539	2	45
1540	24	0
1541	46	12
1542	17	23
1543	28	0
1544	34	0
1545	24	0
1546	28	11
1547	32	0
1548	19	21
1549	0	34
1550	29	0
1551	33	0
1552	3	37
1553	34	1
1554	0	48
1555	4	60
1556	34	3
1557	3	42
1558	30	0
1559	4	26
1560	4	41
1561	32	4
1562	43	6
1563	33	0
1564	34	0
1565	28	7
1566	0	55
1567	0	41
1568	38	0
1569	12	37
1570	33	1
1571	30	7
1572	2	37
1573	6	40
1574	27	3
1575	0	35
1576	0	37
1577	4	36
1578	10	44
1579	37	0
1580	0	44
1581	37	3
1582	39	0
1583	0	44
1584	26	0
1585	34	8
1586	28	3
1587	5	39
1588	39	0
1589	0	46
1590	0	42
1591	35	0
1592	3	44
1593	17	22
1594	27	5
1595	36	0
1596	0	36
1597	30	0
1598	0	44
1599	27	1
1600	31	1
1601	35	7
1602	0	40
1603	24	6
1604	29	0
1605	0	35
1606	37	0
1607	31	2
1608	36	16
1609	0	45
1610	21	6
1611	23	0
1612	32	0
1613	0	36
1614	33	11
1615	46	5
1616	0	40
1617	20	0
1618	0	48
1619	5	51
1620	6	36
1621	0	47
1622	29	0
1623	30	14
1624	25	10
1625	40	0
1626	40	6
1627	31	1
1628	27	8
1629	31	0
1630	37	3
1631	1	41
1632	2	55
1633	38	0
1634	29	7
1635	24	23
1636	0	40
1637	0	38
1638	32	3
1639	0	40
1640	29	0
1641	0	43
1642	13	39
1643	0	55
1644	0	42
1645	0	51
1646	49	0
1647	37	8
1648	35	11
1649	9	38
1650	8	49
1651	6	44
1652	39	8
1653	43	0
1654	34	4
1655	29	8
1656	0	49
1657	32	3
1658	36	0
1659	0	39
1660	33	5
1661	32	0
1662	29	3
1663	29	18
1664	30	5
1665	0	43
1666	36	11
1667	40	0
1668	0	39
1669	37	0
1670	0	47
1671	35	0
1672	41	0
1673	6	42
1674	32	0
1675	46	3
1676	7	50
1677	26	6
1678	0	47
1679	27	0
1680	0	46
1681	0	40
1682	0	57
1683	38	17
1684	0	41
1685	0	43
1686	37	0
1687	0	47
1688	2	54
1689	11	44
1690	39	0
1691	0	58
1692	0	45
1693	0	43
1694	24	0
1695	29	0
1696	39	3
1697	25	15
1698	15	30
1699	36	32
1700	35	19
1701	13	42
1702	18	16
1703	29	0
1704	29	11
1705	3	27
1706	30	1
1707	33	0
1708	2	43
1709	0	39
1710	27	0
1711	12	27
1712	31	4
1713	37	3
1714	28	1
1715	0	49
1716	6	44
1717	0	43
1718	31	0
1719	22	0
1720	32	9
1721	0	41
1722	31	12
1723	43	4
1724	33	8
1725	36	0
1726	29	0
1727	36	15
1728	1	58
1729	0	51
1730	1	59
1731	30	0
1732	0	48
1733	0	48
1734	30	2
1735	1	55
1736	31	1
1737	33	7
1738	0	47
1739	1	50
1740	27	8
1741	25	1
1742	38	6
1743	4	46
1744	36	0
1745	36	2
1746	35	0
1747	32	4
1748	0	37
1749	1	43
1750	0	44
1751	37	1
1752	37	0
1753	28	9
1754	34	4
1755	21	0
1756	3	43
1757	4	42
1758	43	2
1759	38	4
1760	21	0
1761	8	56
1762	0	50
1763	38	3
1764	0	37
1765	32	4
1766	10	33
1767	33	8
1768	41	0
1769	19	19
1770	38	0
1771	29	6
1772	41	0
1773	40	0
1774	21	3
1775	38	3
1776	30	0
1777	35	8
1778	43	0
1779	37	0
1780	29	7
1781	21	0
1782	30	8
1783	0	40
1784	0	41
1785	24	1
1786	0	35
1787	1	42
1788	2	39
1789	38	0
1790	32	0
1791	0	50
1792	31	1
1793	13	29
1794	31	2
1795	5	34
1796	27	8
1797	6	42
1798	29	10
1799	33	0
1800	0	57
1801	0	55
1802	4	42
1803	30	0
1804	2	38
1805	0	41
1806	35	4
1807	0	35
1808	12	46
1809	4	46
1810	30	0
1811	20	0
1812	32	0
1813	34	2
1814	0	50
1815	1	54
1816	0	51
1817	0	55
1818	0	44
1819	31	0
1820	35	8
1821	10	38
1822	3	45
1823	32	16
1824	40	0
1825	37	0
1826	33	4
1827	0	40
1828	42	2
1829	0	45
1830	25	7
1831	0	50
1832	8	54
1833	0	54
1834	0	39
1835	30	0
1836	39	15
1837	26	0
1838	0	50
1839	36	0
1840	26	0
1841	37	0
1842	38	0
1843	0	36
1844	26	18
1845	0	43
1846	4	40
1847	1	50
1848	4	55
1849	1	36
1850	20	0
1851	44	4
1852	0	41
1853	28	4
1854	32	1
1855	25	0
1856	5	50
1857	0	43
1858	25	0
1859	29	5
1860	33	5
1861	0	55
1862	26	6
1863	28	0
1864	0	44
1865	3	58
1866	40	11
1867	38	0
1868	30	7
1869	5	42
1870	0	53
1871	28	5
1872	0	58
1873	36	10
1874	46	0
1875	0	47
1876	29	0
1877	36	0
1878	0	39
1879	37	0
1880	38	8
1881	23	0
1882	0	45
1883	24	0
1884	33	6
1885	41	4
1886	40	7
1887	0	41
1888	30	7
1889	30	0
1890	1	42
1891	0	64
1892	6	42
1893	0	48
1894	28	0
1895	31	0
1896	40	14
1897	23	1
1898	38	0
1899	33	6
1900	35	12
1901	41	10
1902	38	6
1903	32	0
1904	31	0
1905	0	36
1906	27	0
1907	2	49
1908	35	0
1909	0	52
1910	8	46
1911	45	0
1912	2	46
1913	3	48
1914	0	53
1915	0	45
1916	33	9
1917	10	47
1918	34	7
1919	29	0
1920	2	45
1921	36	1
1922	34	0
1923	39	6
1924	26	12
1925	43	0
1926	0	48
1927	0	46
1928	5	55
1929	0	41
1930	35	1
1931	38	1
1932	35	0
1933	25	0
1934	39	2
1935	0	61
1936	13	35
1937	0	54
1938	32	6
1939	0	32
1940	2	34
1941	23	13
1942	31	1
1943	30	5
1944	34	0
1945	0	50
1946	35	3
1947	3	39
1948	38	4
1949	1	38
1950	37	5
1951	0	42
1952	0	52
1953	0	43
1954	2	43
1955	1	44
1956	0	41
1957	37	11
1958	0	45
1959	2	41
1960	5	51
1961	0	55
1962	31	0
1963	31	0
1964	0	39
1965	31	10
1966	26	1
1967	0	51
1968	7	50
1969	23	12
1970	0	54
1971	34	3
1972	0	48
1973	28	0
1974	41	0
1975	34	0
1976	25	0
1977	0	51
1978	17	25
1979	0	32
1980	21	0
1981	30	0
1982	0	34
1983	0	54
1984	40	8
1985	27	14
1986	35	2
1987	39	2
1988	39	4
1989	29	0
1990	36	0
1991	0	43
1992	30	0
1993	35	4
1994	0	47
1995	0	56
1996	13	37
1997	0	44
1998	33	9
1999	2	37
[truncated: 8,001 more rows]
