# Supplementary material for: Generalized method of moments for estimating parameters of stochastic reaction networks
Source: BMC Syst Biol. 2016 Oct 21;10:98. doi: 10.1186/s12918-016-0342-8 (PMC5073941; doi:10.1186/s12918-016-0342-8)
Supplement: Additional file 2 — Matlab code and data. This file contains the Matlab codes and samples which were used to produce the results. (GZ 9349 kb) [file 12918_2016_342_MOESM2_ESM.gz › Data/Exclusive Switch/samples/23/t003.csv]

trajectory	P1	P2
1	80	1
2	72	7
3	74	5
4	74	5
5	80	9
6	80	0
7	72	0
8	85	0
9	75	0
10	0	111
11	0	95
12	97	8
13	11	97
14	75	0
15	4	111
16	0	91
17	63	3
18	7	108
19	90	0
20	0	101
21	80	3
22	69	0
23	79	0
24	85	0
25	90	0
26	80	0
27	80	0
28	89	6
29	70	0
30	0	123
31	3	124
32	3	98
33	0	102
34	0	98
35	0	106
36	84	2
37	0	99
38	85	6
39	1	97
40	0	107
41	0	82
42	87	0
43	73	2
44	1	106
45	80	1
46	3	100
47	0	98
48	0	110
49	0	96
50	85	1
51	84	3
52	75	8
53	63	0
54	89	5
55	90	0
56	68	5
57	3	111
58	74	1
59	3	124
60	4	104
61	4	114
62	88	4
63	2	104
64	0	106
65	66	8
66	1	104
67	87	12
68	0	101
69	0	110
70	0	111
71	78	8
72	0	90
73	1	102
74	3	112
75	5	77
76	62	2
77	92	0
78	76	0
79	67	0
80	3	91
81	83	2
82	0	92
83	82	0
84	3	100
85	5	108
86	78	0
87	0	106
88	4	117
89	2	104
90	0	88
91	73	0
92	94	2
93	72	9
94	63	7
95	2	102
96	79	1
97	86	5
98	3	107
99	89	0
100	94	0
101	89	0
102	62	17
103	82	2
104	71	5
105	0	116
106	81	5
107	77	1
108	100	2
109	1	122
110	0	99
111	2	86
112	92	0
113	90	0
114	65	0
115	80	5
116	1	100
117	0	110
118	84	7
119	0	107
120	93	10
121	0	105
122	21	56
123	88	0
124	0	106
125	73	8
126	84	0
127	70	0
128	8	99
129	72	6
130	72	0
131	0	107
132	4	97
133	3	91
134	2	103
135	3	108
136	2	95
137	78	10
138	0	108
139	72	0
140	79	1
141	2	77
142	0	102
143	61	26
144	75	0
145	66	0
146	2	100
147	67	1
148	85	0
149	70	1
150	76	1
151	0	111
152	79	0
153	90	0
154	70	4
155	33	69
156	80	2
157	76	0
158	2	120
159	75	0
160	0	103
161	84	1
162	88	3
163	74	4
164	72	0
165	5	96
166	2	117
167	77	7
168	71	1
169	59	5
170	85	3
171	80	6
172	80	10
173	68	39
174	92	5
175	4	100
176	0	109
177	1	117
178	98	0
179	73	7
180	2	108
181	72	0
182	0	92
183	66	4
184	1	121
185	0	113
186	81	5
187	5	116
188	1	87
189	63	1
190	70	1
191	4	86
192	66	8
193	84	6
194	86	3
195	63	1
196	81	4
197	80	10
198	0	96
199	1	126
200	70	1
201	82	1
202	0	113
203	95	0
204	82	0
205	77	5
206	0	101
207	72	0
208	3	109
209	91	0
210	0	105
211	1	101
212	0	108
213	83	1
214	2	110
215	85	4
216	77	2
217	5	125
218	0	94
219	79	16
220	2	111
221	7	100
222	75	3
223	82	0
224	81	0
225	0	109
226	76	5
227	0	116
228	93	11
229	81	2
230	76	5
231	78	0
232	0	115
233	0	94
234	17	82
235	1	92
236	4	112
237	0	110
238	0	111
239	8	124
240	86	0
241	0	120
242	83	7
243	62	0
244	0	97
245	89	2
246	0	121
247	70	1
248	71	0
249	79	5
250	3	100
251	76	0
252	78	2
253	73	5
254	97	9
255	89	4
256	87	1
257	0	101
258	87	0
259	4	102
260	86	0
261	6	95
262	64	2
263	37	75
264	1	95
265	67	5
266	75	0
267	0	101
268	3	100
269	85	0
270	1	120
271	0	122
272	3	96
273	2	107
274	0	85
275	2	117
276	104	0
277	0	112
278	68	4
279	83	0
280	96	5
281	0	100
282	0	112
283	80	6
284	77	0
285	4	107
286	0	104
287	0	130
288	0	100
289	84	5
290	0	91
291	1	100
292	0	113
293	82	0
294	1	93
295	91	0
296	5	113
297	2	105
298	3	110
299	43	41
300	71	3
301	87	5
302	5	104
303	3	112
304	73	3
305	10	100
306	35	45
307	5	97
308	8	107
309	0	111
310	5	107
311	0	102
312	68	7
313	95	0
314	4	106
315	73	0
316	94	3
317	4	98
318	0	85
319	0	103
320	65	0
321	1	108
322	77	0
323	82	0
324	0	111
325	0	120
326	0	108
327	0	101
328	68	7
329	3	102
330	3	107
331	88	0
332	78	1
333	1	102
334	0	109
335	73	0
336	67	4
337	97	0
338	74	1
339	0	97
340	70	3
341	3	117
342	79	0
343	92	4
344	73	5
345	85	0
346	1	117
347	69	11
348	6	92
349	63	0
350	76	8
351	82	0
352	70	8
353	75	0
354	78	0
355	2	121
356	35	67
357	84	4
358	64	5
359	5	120
360	17	81
361	81	0
362	88	0
363	74	3
364	84	0
365	0	97
366	0	117
367	0	92
368	86	0
369	75	3
370	0	117
371	77	0
372	1	91
373	77	13
374	85	2
375	2	111
376	85	3
377	0	107
378	30	78
379	77	0
380	92	1
381	80	5
382	0	108
383	0	90
384	2	100
385	2	113
386	1	95
387	0	110
388	85	11
389	81	11
390	69	7
391	3	95
392	73	0
393	88	0
394	0	113
395	4	96
396	84	2
397	4	109
398	81	0
399	78	0
400	67	0
401	73	0
402	2	125
403	83	0
404	2	96
405	75	0
406	15	77
407	3	103
408	71	1
409	0	110
410	78	0
411	1	104
412	0	104
413	79	34
414	71	1
415	0	105
416	80	0
417	2	81
418	5	122
419	0	124
420	87	1
421	6	106
422	0	113
423	87	2
424	2	109
425	79	0
426	65	1
427	2	86
428	91	2
429	79	3
430	104	1
431	5	117
432	2	89
433	84	3
434	6	107
435	76	1
436	80	1
437	70	1
438	0	99
439	0	95
440	1	106
441	76	1
442	2	98
443	0	106
444	64	1
445	89	2
446	77	15
447	89	2
448	80	2
449	0	107
450	8	97
451	0	107
452	0	109
453	82	0
454	0	97
455	3	108
456	0	107
457	73	2
458	85	13
459	1	99
460	98	0
461	96	0
462	65	0
463	80	3
464	0	97
465	67	7
466	97	0
467	76	11
468	3	109
469	0	116
470	86	8
471	0	102
472	1	102
473	72	3
474	0	109
475	0	82
476	75	1
477	2	118
478	74	4
479	80	1
480	2	116
481	82	2
482	78	1
483	1	112
484	7	117
485	88	0
486	92	0
487	0	123
488	1	107
489	96	0
490	77	9
491	65	0
492	60	0
493	76	0
494	3	114
495	0	92
496	0	119
497	83	0
498	96	0
499	9	101
500	0	120
501	3	107
502	70	2
503	95	0
504	0	79
505	88	0
506	90	0
507	0	111
508	52	2
509	86	0
510	82	0
511	86	7
512	81	2
513	0	125
514	17	61
515	91	3
516	0	90
517	4	125
518	1	95
519	86	1
520	63	38
521	85	0
522	91	0
523	0	107
524	82	1
525	4	122
526	0	117
527	0	112
528	2	86
529	80	0
530	78	1
531	72	0
532	77	24
533	2	105
534	95	0
535	81	1
536	69	0
537	89	4
538	71	0
539	1	98
540	0	120
541	56	27
542	84	1
543	80	0
544	74	0
545	83	0
546	2	125
547	0	127
548	81	3
549	3	104
550	3	101
551	6	111
552	1	112
553	6	101
554	82	0
555	65	0
556	0	117
557	81	0
558	0	92
559	71	0
560	73	0
561	0	97
562	0	100
563	5	103
564	84	0
565	0	102
566	1	76
567	92	14
568	3	109
569	0	110
570	1	95
571	2	100
572	3	94
573	0	107
574	78	0
575	76	1
576	0	102
577	0	99
578	80	2
579	78	4
580	1	86
581	74	2
582	82	1
583	0	114
584	68	14
585	97	0
586	95	1
587	2	109
588	76	4
589	82	0
590	84	8
591	73	6
592	68	2
593	89	8
594	72	0
595	87	4
596	0	92
597	81	10
598	91	3
599	2	108
600	66	29
601	2	95
602	49	29
603	71	7
604	0	108
605	20	67
606	82	2
607	74	2
608	0	86
609	75	4
610	84	0
611	1	122
612	100	0
613	87	0
614	2	99
615	70	4
616	80	0
617	3	105
618	81	5
619	84	3
620	0	99
621	0	112
622	0	121
623	82	1
624	80	0
625	1	110
626	0	102
627	5	112
628	0	99
629	87	0
630	0	113
631	85	5
632	0	136
633	72	0
634	5	105
635	0	102
636	79	0
637	6	124
638	1	115
639	73	3
640	3	106
641	70	4
642	75	4
643	0	113
644	0	106
645	1	107
646	5	100
647	0	95
648	1	98
649	3	113
650	87	0
651	0	93
652	78	0
653	1	108
654	1	100
655	1	104
656	85	3
657	87	0
658	3	101
659	83	0
660	7	90
661	77	4
662	1	89
663	72	18
664	1	104
665	66	4
666	0	109
667	2	98
668	14	83
669	14	93
670	1	83
671	5	109
672	2	115
673	0	105
674	3	94
675	2	100
676	41	42
677	77	0
678	75	6
679	94	7
680	0	110
681	7	116
682	3	109
683	79	4
684	1	85
685	84	0
686	75	8
687	82	0
688	66	4
689	7	96
690	0	95
691	77	15
692	2	108
693	5	102
694	74	0
695	76	6
696	87	1
697	72	0
698	86	6
699	77	2
700	98	0
701	82	8
702	3	107
703	83	0
704	3	104
705	90	3
706	4	97
707	86	0
708	2	97
709	9	106
710	0	120
711	88	0
712	74	0
713	78	5
714	81	0
715	77	0
716	7	103
717	74	4
718	75	1
719	66	0
720	0	110
721	78	2
722	89	1
723	1	107
724	36	81
725	73	4
726	66	0
727	0	106
728	75	6
729	0	111
730	75	0
731	1	118
732	75	1
733	81	0
734	86	0
735	1	96
736	71	10
737	36	67
738	7	99
739	84	4
740	75	1
741	89	1
742	1	86
743	2	121
744	82	5
745	81	2
746	83	7
747	0	104
748	0	100
749	83	7
750	0	97
751	2	94
752	87	0
753	0	101
754	75	5
755	4	110
756	84	1
757	75	7
758	78	0
759	0	103
760	11	110
761	88	0
762	1	102
763	75	1
764	86	3
765	0	100
766	57	25
767	0	126
768	0	127
769	60	30
770	68	0
771	4	96
772	3	114
773	75	0
774	0	108
775	84	5
776	2	93
777	85	3
778	93	0
779	78	2
780	0	110
781	7	108
782	8	104
783	81	0
784	74	4
785	81	3
786	81	5
787	70	2
788	98	2
789	84	2
790	1	105
791	0	134
792	3	100
793	4	120
794	3	134
795	5	99
796	0	95
797	1	104
798	0	106
799	80	0
800	88	0
801	77	3
802	79	0
803	89	1
804	60	14
805	0	97
806	74	0
807	16	79
808	2	91
809	0	105
810	87	2
811	1	104
812	82	3
813	0	140
814	0	130
815	1	94
816	80	5
817	85	0
818	82	4
819	0	112
820	1	109
821	84	0
822	76	10
823	2	107
824	3	99
825	84	9
826	76	0
827	93	0
828	74	0
829	63	0
830	86	0
831	0	104
832	78	2
833	80	7
834	77	0
835	78	0
836	0	95
837	61	2
838	0	99
839	84	0
840	7	102
841	0	106
842	69	0
843	70	2
844	0	100
845	79	0
846	87	3
847	86	2
848	74	3
849	3	106
850	7	108
851	42	55
852	77	3
853	95	4
854	0	104
855	73	0
856	84	0
857	90	5
858	69	2
859	66	0
860	3	107
861	80	0
862	0	96
863	93	0
864	2	92
865	2	94
866	6	86
867	0	91
868	74	12
869	0	111
870	0	91
871	98	0
872	0	101
873	79	0
874	1	114
875	81	0
876	78	1
877	0	101
878	72	2
879	20	71
880	84	0
881	79	0
882	54	42
883	0	118
884	0	85
885	0	104
886	86	3
887	70	0
888	0	106
889	68	5
890	85	0
891	0	102
892	0	89
893	72	0
894	71	11
895	66	1
896	0	90
897	87	14
898	40	45
899	68	0
900	3	112
901	2	103
902	83	0
903	3	121
904	70	0
905	2	108
906	82	1
907	0	102
908	69	0
909	9	111
910	85	7
911	0	130
912	0	126
913	75	0
914	72	0
915	43	52
916	0	110
917	66	3
918	0	90
919	2	91
920	81	2
921	0	91
922	103	0
923	1	102
924	98	2
925	77	18
926	0	120
927	0	126
928	1	92
929	76	1
930	0	109
931	0	103
932	0	109
933	2	106
934	2	91
935	95	10
936	0	104
937	5	113
938	2	100
939	85	5
940	2	113
941	81	9
942	0	95
943	73	0
944	0	119
945	78	10
946	0	92
947	1	108
948	87	1
949	82	3
950	1	109
951	4	94
952	78	3
953	2	98
954	75	18
955	3	114
956	76	6
957	0	101
958	71	2
959	2	108
960	0	129
961	55	0
962	81	6
963	62	0
964	0	107
965	1	104
966	0	94
967	88	2
968	0	98
969	3	109
970	3	100
971	79	0
972	0	105
973	85	1
974	95	0
975	0	110
976	90	5
977	65	0
978	72	4
979	0	94
980	4	107
981	1	95
982	78	3
983	89	3
984	0	98
985	0	116
986	0	99
987	1	93
988	72	0
989	0	116
990	2	90
991	7	94
992	75	19
993	72	2
994	74	4
995	87	1
996	70	2
997	0	91
998	0	96
999	87	0
1000	79	2
1001	77	8
1002	75	4
1003	82	7
1004	1	118
1005	4	103
1006	0	104
1007	0	107
1008	0	108
1009	80	0
1010	0	100
1011	3	98
1012	21	75
1013	76	3
1014	90	3
1015	79	3
1016	72	0
1017	0	108
1018	2	113
1019	3	99
1020	0	114
1021	78	5
1022	1	108
1023	91	0
1024	4	120
1025	3	105
1026	69	6
1027	53	39
1028	72	1
1029	79	4
1030	3	102
1031	87	4
1032	75	5
1033	71	12
1034	17	91
1035	0	103
1036	84	1
1037	0	110
1038	2	112
1039	85	0
1040	6	106
1041	72	0
1042	4	87
1043	0	102
1044	89	0
1045	78	2
1046	88	1
1047	0	124
1048	1	93
1049	2	102
1050	0	107
1051	3	100
1052	0	105
1053	85	0
1054	74	0
1055	9	112
1056	62	3
1057	15	86
1058	97	0
1059	0	89
1060	93	1
1061	77	2
1062	74	1
1063	90	0
1064	5	124
1065	70	2
1066	81	6
1067	85	4
1068	3	106
1069	79	6
1070	85	6
1071	0	98
1072	0	121
1073	0	105
1074	2	98
1075	75	0
1076	1	93
1077	73	35
1078	86	0
1079	93	1
1080	0	92
1081	73	1
1082	71	1
1083	4	111
1084	4	128
1085	84	5
1086	89	1
1087	82	1
1088	0	119
1089	6	111
1090	0	119
1091	70	0
1092	86	1
1093	4	99
1094	77	4
1095	60	43
1096	2	90
1097	71	0
1098	79	8
1099	87	0
1100	83	3
1101	0	105
1102	0	97
1103	6	109
1104	81	2
1105	66	0
1106	1	105
1107	72	0
1108	0	121
1109	89	0
1110	59	28
1111	73	0
1112	85	3
1113	86	0
1114	77	5
1115	58	37
1116	1	101
1117	0	118
1118	82	0
1119	73	0
1120	0	110
1121	3	116
1122	2	110
1123	0	93
1124	0	99
1125	77	4
1126	89	0
1127	1	98
1128	1	111
1129	0	104
1130	96	5
1131	5	109
1132	84	9
1133	2	132
1134	78	0
1135	88	0
1136	69	2
1137	1	99
1138	4	112
1139	3	94
1140	4	102
1141	3	110
1142	0	114
1143	5	133
1144	5	94
1145	82	11
1146	0	105
1147	73	1
1148	0	110
1149	83	1
1150	3	85
1151	1	102
1152	92	2
1153	77	0
1154	91	0
1155	6	111
1156	61	19
1157	0	113
1158	5	99
1159	75	0
1160	85	0
1161	77	1
1162	1	122
1163	79	4
1164	4	92
1165	6	123
1166	0	103
1167	1	105
1168	0	114
1169	0	117
1170	87	2
1171	0	96
1172	73	2
1173	51	39
1174	70	1
1175	78	1
1176	83	0
1177	0	99
1178	1	105
1179	78	6
1180	90	0
1181	1	119
1182	0	113
1183	1	121
1184	2	106
1185	55	26
1186	76	1
1187	84	3
1188	19	73
1189	87	0
1190	7	105
1191	1	98
1192	0	101
1193	78	9
1194	49	45
1195	4	125
1196	85	0
1197	79	11
1198	1	93
1199	1	114
1200	76	1
1201	64	2
1202	81	0
1203	73	2
1204	86	1
1205	0	121
1206	3	93
1207	69	14
1208	0	105
1209	6	126
1210	65	17
1211	6	99
1212	90	0
1213	1	92
1214	0	92
1215	87	0
1216	2	104
1217	1	110
1218	64	5
1219	1	109
1220	75	3
1221	86	0
1222	83	0
1223	91	0
1224	57	5
1225	0	108
1226	8	103
1227	73	4
1228	82	3
1229	84	0
1230	83	0
1231	0	98
1232	0	104
1233	0	92
1234	0	93
1235	57	4
1236	66	18
1237	84	0
1238	0	106
1239	91	3
1240	70	11
1241	55	0
1242	73	0
1243	88	7
1244	82	2
1245	3	88
1246	4	97
1247	1	107
1248	78	3
1249	78	0
1250	3	112
1251	0	103
1252	0	101
1253	73	2
1254	0	105
1255	81	10
1256	0	94
1257	76	9
1258	62	0
1259	88	0
1260	65	4
1261	92	7
1262	93	6
1263	83	7
1264	1	111
1265	0	90
1266	77	1
1267	82	5
1268	0	115
1269	16	97
1270	0	112
1271	1	102
1272	81	0
1273	0	118
1274	74	10
1275	82	7
1276	2	106
1277	64	8
1278	74	1
1279	98	1
1280	79	1
1281	0	96
1282	79	0
1283	1	101
1284	76	0
1285	3	118
1286	100	2
1287	0	118
1288	2	113
1289	1	124
1290	0	132
1291	76	8
1292	95	0
1293	80	1
1294	0	104
1295	88	5
1296	69	3
1297	0	95
1298	0	113
1299	0	89
1300	97	0
1301	75	0
1302	83	1
1303	1	117
1304	3	98
1305	0	113
1306	0	109
1307	58	2
1308	71	4
1309	87	7
1310	67	0
1311	82	0
1312	1	124
1313	71	4
1314	68	1
1315	54	17
1316	2	121
1317	0	116
1318	70	3
1319	75	5
1320	67	1
1321	2	115
1322	89	2
1323	80	0
1324	86	1
1325	0	102
1326	71	2
1327	64	16
1328	0	107
1329	4	109
1330	96	1
1331	75	0
1332	3	120
1333	93	2
1334	87	1
1335	91	1
1336	0	107
1337	0	97
1338	73	0
1339	1	101
1340	0	103
1341	76	0
1342	75	0
1343	0	104
1344	57	3
1345	77	2
1346	4	114
1347	80	2
1348	84	0
1349	75	2
1350	85	1
1351	0	87
1352	98	0
1353	64	4
1354	60	26
1355	75	1
1356	80	0
1357	0	90
1358	60	9
1359	93	4
1360	3	124
1361	76	0
1362	5	96
1363	1	136
1364	0	94
1365	52	28
1366	84	14
1367	0	104
1368	67	0
1369	67	10
1370	82	6
1371	76	1
1372	57	34
1373	3	120
1374	77	12
1375	69	0
1376	0	109
1377	76	0
1378	0	81
1379	69	6
1380	0	102
1381	85	1
1382	1	84
1383	60	21
1384	76	6
1385	2	104
1386	79	2
1387	0	102
1388	14	104
1389	62	14
1390	89	0
1391	73	7
1392	76	0
1393	69	7
1394	74	0
1395	2	123
1396	4	110
1397	3	106
1398	78	0
1399	1	100
1400	77	0
1401	95	0
1402	2	107
1403	1	89
1404	2	96
1405	78	0
1406	72	0
1407	35	55
1408	77	4
1409	0	104
1410	0	114
1411	69	1
1412	0	104
1413	42	71
1414	0	115
1415	86	1
1416	1	104
1417	82	0
1418	0	102
1419	72	0
1420	0	98
1421	1	103
1422	3	100
1423	5	112
1424	76	5
1425	0	109
1426	81	0
1427	79	4
1428	1	107
1429	0	105
1430	3	106
1431	81	1
1432	78	0
1433	2	110
1434	88	0
1435	63	12
1436	87	0
1437	85	6
1438	72	0
1439	85	3
1440	83	0
1441	77	1
1442	86	6
1443	86	0
1444	39	62
1445	1	107
1446	77	0
1447	75	0
1448	1	116
1449	79	1
1450	73	1
1451	64	0
1452	76	3
1453	66	0
1454	10	90
1455	0	103
1456	2	107
1457	72	18
1458	16	103
1459	77	0
1460	2	109
1461	71	0
1462	80	0
1463	68	0
1464	2	92
1465	0	98
1466	65	4
1467	61	36
1468	3	92
1469	0	114
1470	0	106
1471	68	1
1472	2	122
1473	2	108
1474	36	56
1475	92	0
1476	0	117
1477	68	11
1478	94	1
1479	78	8
1480	4	106
1481	0	98
1482	88	4
1483	99	1
1484	0	112
1485	6	116
1486	78	0
1487	3	118
1488	89	0
1489	1	126
1490	0	105
1491	73	8
1492	82	0
1493	69	0
1494	2	91
1495	70	2
1496	82	0
1497	91	3
1498	1	103
1499	3	103
1500	101	5
1501	77	6
1502	1	101
1503	78	4
1504	98	1
1505	2	105
1506	9	86
1507	3	105
1508	1	101
1509	0	110
1510	75	8
1511	76	0
1512	3	98
1513	55	0
1514	79	0
1515	79	0
1516	0	105
1517	73	0
1518	86	0
1519	85	9
1520	0	102
1521	4	108
1522	70	1
1523	71	0
1524	88	0
1525	54	20
1526	70	0
1527	71	0
1528	0	114
1529	6	110
1530	100	3
1531	48	48
1532	82	3
1533	0	103
1534	77	0
1535	85	0
1536	23	60
1537	89	0
1538	1	113
1539	1	101
1540	79	3
1541	0	97
1542	79	1
1543	4	106
1544	26	46
1545	73	1
1546	79	3
1547	87	0
1548	73	6
1549	0	107
1550	64	5
1551	66	0
1552	30	97
1553	4	122
1554	76	0
1555	86	10
1556	1	104
1557	82	2
1558	91	2
1559	0	95
1560	81	1
1561	80	1
1562	0	99
1563	0	109
1564	77	0
1565	2	104
1566	87	0
1567	3	101
1568	56	31
1569	80	1
1570	1	102
1571	0	118
1572	73	6
1573	3	114
1574	0	114
1575	0	114
1576	3	113
1577	0	110
1578	1	97
1579	5	110
1580	0	87
1581	85	3
1582	5	110
1583	0	108
1584	72	1
1585	85	1
1586	76	7
1587	1	105
1588	3	123
1589	81	4
1590	99	3
1591	1	122
1592	64	3
1593	2	120
1594	91	0
1595	5	109
1596	4	111
1597	80	2
1598	63	22
1599	0	112
1600	0	116
1601	90	3
1602	60	4
1603	8	105
1604	81	3
1605	3	96
1606	84	0
1607	4	97
1608	75	4
1609	0	110
1610	0	79
1611	76	0
1612	72	0
1613	0	102
1614	107	0
1615	0	101
1616	83	2
1617	2	97
1618	72	0
1619	74	2
1620	6	88
1621	76	0
1622	82	0
1623	85	1
1624	0	113
1625	3	114
1626	78	9
1627	62	4
1628	86	5
1629	1	102
1630	1	117
1631	80	1
1632	0	90
1633	66	6
1634	0	93
1635	3	106
1636	0	113
1637	11	76
1638	70	4
1639	0	108
1640	82	6
1641	76	0
1642	44	62
1643	2	122
1644	78	0
1645	6	97
1646	1	105
1647	1	124
1648	3	117
1649	73	1
1650	70	0
1651	79	1
1652	2	110
1653	6	88
1654	81	0
1655	2	119
1656	1	119
1657	0	111
1658	69	3
1659	41	65
1660	69	5
1661	0	99
1662	69	1
1663	8	109
1664	76	1
1665	0	132
1666	2	101
1667	0	107
1668	1	104
1669	71	7
1670	3	86
1671	2	99
1672	72	0
1673	83	6
1674	0	112
1675	102	1
1676	7	117
1677	77	0
1678	1	101
1679	1	93
1680	86	3
1681	100	7
1682	78	0
1683	1	96
1684	85	0
1685	80	0
1686	95	2
1687	75	2
1688	102	0
1689	0	102
1690	41	58
1691	0	116
1692	84	6
1693	0	96
1694	0	106
1695	73	2
1696	0	108
1697	4	109
1698	78	0
1699	0	111
1700	75	1
1701	76	0
1702	0	111
1703	98	1
1704	114	7
1705	66	0
1706	5	107
1707	0	103
1708	7	94
1709	75	3
1710	80	0
1711	75	2
1712	75	0
1713	1	102
1714	0	116
1715	78	0
1716	80	7
1717	2	116
1718	0	100
1719	0	99
1720	5	111
1721	72	0
1722	60	20
1723	2	107
1724	2	103
1725	0	107
1726	74	0
1727	85	0
1728	3	117
1729	69	0
1730	25	73
1731	3	90
1732	88	6
1733	82	2
1734	76	0
1735	76	9
1736	70	0
1737	0	102
1738	87	0
1739	0	119
1740	66	4
1741	74	1
1742	71	8
1743	88	0
1744	2	103
1745	2	98
1746	67	9
1747	70	5
1748	2	113
1749	84	0
1750	8	104
1751	1	100
1752	68	13
1753	76	5
1754	69	5
1755	0	103
1756	73	3
1757	75	25
1758	3	99
1759	74	0
1760	76	2
1761	4	101
1762	85	0
1763	1	115
1764	0	112
1765	0	93
1766	4	113
1767	76	1
1768	73	0
1769	0	119
1770	79	7
1771	87	1
1772	64	0
1773	1	97
1774	97	1
1775	87	5
1776	73	1
1777	0	126
1778	4	96
1779	57	1
1780	92	0
1781	88	1
1782	64	8
1783	72	0
1784	1	113
1785	2	92
1786	67	0
1787	73	3
1788	78	0
1789	74	5
1790	91	0
1791	81	8
1792	0	96
1793	66	12
1794	2	102
1795	96	0
1796	1	93
1797	95	3
1798	92	1
1799	0	110
1800	76	1
1801	0	108
1802	2	101
1803	81	0
1804	1	94
1805	68	2
1806	84	0
1807	79	0
1808	3	87
1809	68	33
1810	3	95
1811	4	115
1812	17	79
1813	4	127
1814	72	0
1815	80	4
1816	84	5
1817	0	89
1818	81	0
1819	94	7
1820	71	1
1821	82	8
1822	80	2
1823	68	2
1824	5	92
1825	78	0
1826	85	0
1827	101	0
1828	81	0
1829	72	1
1830	74	35
1831	1	122
1832	3	112
1833	76	5
1834	1	107
1835	0	88
1836	2	126
1837	0	104
1838	80	6
1839	84	5
1840	4	103
1841	78	1
1842	3	105
1843	1	100
1844	22	96
1845	1	108
1846	91	1
1847	80	6
1848	2	105
1849	8	77
1850	102	0
1851	2	112
1852	52	1
1853	84	1
1854	4	109
1855	5	96
1856	68	7
1857	2	87
1858	76	0
1859	89	7
1860	16	99
1861	0	95
1862	76	0
1863	76	1
1864	79	5
1865	78	0
1866	91	6
1867	88	6
1868	73	0
1869	72	3
1870	69	3
1871	81	0
1872	76	10
1873	0	90
1874	0	87
1875	3	106
1876	81	20
1877	97	3
1878	69	5
1879	83	5
1880	4	112
1881	0	117
1882	43	43
1883	86	0
1884	72	0
1885	70	18
1886	88	2
1887	3	92
1888	58	0
1889	89	1
1890	67	4
1891	79	1
1892	0	100
1893	94	0
1894	92	0
1895	87	1
1896	91	3
1897	71	12
1898	65	1
1899	76	2
1900	0	107
1901	0	94
1902	82	0
1903	1	105
1904	98	1
1905	103	2
1906	2	98
1907	0	106
1908	81	5
1909	0	112
1910	4	131
1911	68	0
1912	79	1
1913	78	9
1914	2	103
1915	0	112
1916	1	97
1917	0	102
1918	0	107
1919	77	3
1920	2	90
1921	0	96
1922	72	3
1923	2	112
1924	66	0
1925	78	0
1926	0	109
1927	3	97
1928	97	0
1929	0	108
1930	6	124
1931	86	10
1932	0	98
1933	67	11
1934	3	123
1935	85	2
1936	89	2
1937	77	0
1938	6	121
1939	85	8
1940	75	5
1941	64	21
1942	72	0
1943	0	118
1944	77	5
1945	70	0
1946	70	6
1947	69	0
1948	71	6
1949	80	4
1950	0	110
1951	1	116
1952	84	2
1953	0	126
1954	0	111
1955	0	100
1956	1	109
1957	76	1
1958	77	0
1959	82	0
1960	6	92
1961	0	109
1962	1	95
1963	2	117
1964	0	108
1965	0	109
1966	66	0
1967	0	109
1968	59	2
1969	0	113
1970	82	0
1971	80	0
1972	10	111
1973	0	111
1974	75	0
1975	94	1
1976	63	4
1977	8	101
1978	3	86
1979	0	113
1980	0	110
1981	1	118
1982	93	0
1983	85	0
1984	0	114
1985	0	114
1986	67	3
1987	73	0
1988	1	116
1989	4	107
1990	66	2
1991	74	0
1992	9	98
1993	71	0
1994	77	0
1995	80	0
1996	78	0
1997	82	0
1998	63	2
1999	84	3
[truncated: 8,001 more rows]
