# Supplementary material for: Generalized method of moments for estimating parameters of stochastic reaction networks
Source: BMC Syst Biol. 2016 Oct 21;10:98. doi: 10.1186/s12918-016-0342-8 (PMC5073941; doi:10.1186/s12918-016-0342-8)
Supplement: Additional file 2 — Matlab code and data. This file contains the Matlab codes and samples which were used to produce the results. (GZ 9349 kb) [file 12918_2016_342_MOESM2_ESM.gz › Data/Gene Expression/Demean.m]

%Script for parameter estimation
%inputs: 
%-momnun: order/number of moments, here momnum=1,2,3 or 4
%-he: choose a sample, here he=1,2,...,50
%-cut: determine used samplesize, cut =0 -> size 10,000; cut =9,999 -> size 1
function x1 = Demean (momnum, he, cut)
x0=[0.1 0.1 0.1];
format long;
   cd('samples');
   data(:,:,1)=csvread('t0101.csv');
   data(:,:,2)=csvread('t0102.csv');
   data(:,:,3)=csvread('t0103.csv');
   data(:,:,4)=csvread('t0104.csv');
   data(:,:,5)=csvread('t0105.csv');
   data(:,:,6)=csvread('t0106.csv');
   data(:,:,7)=csvread('t0107.csv');
   data(:,:,8)=csvread('t0108.csv');
   data(:,:,9)=csvread('t0109.csv');
   data(:,:,10)=csvread('t01010.csv'); 
   data(:,:,11)=csvread('t01011.csv');
   data(:,:,12)=csvread('t01012.csv');
   data(:,:,13)=csvread('t01013.csv');
   data(:,:,14)=csvread('t01014.csv');
   data(:,:,15)=csvread('t01015.csv');
   data(:,:,16)=csvread('t01016.csv');
   data(:,:,17)=csvread('t01017.csv');
   data(:,:,18)=csvread('t01018.csv');
   data(:,:,19)=csvread('t01019.csv');
   data(:,:,20)=csvread('t01020.csv');  
   data(:,:,21)=csvread('t01021.csv');
   data(:,:,22)=csvread('t01022.csv');
   data(:,:,23)=csvread('t01023.csv');
   data(:,:,24)=csvread('t01024.csv');
   data(:,:,25)=csvread('t01025.csv');
   data(:,:,26)=csvread('t01026.csv');
   data(:,:,27)=csvread('t01027.csv');
   data(:,:,28)=csvread('t01028.csv');
   data(:,:,29)=csvread('t01029.csv');
   data(:,:,30)=csvread('t01030.csv');  
   data(:,:,31)=csvread('t01031.csv');
   data(:,:,32)=csvread('t01032.csv');
   data(:,:,33)=csvread('t01033.csv');
   data(:,:,34)=csvread('t01034.csv');
   data(:,:,35)=csvread('t01035.csv');
   data(:,:,36)=csvread('t01036.csv');
   data(:,:,37)=csvread('t01037.csv');
   data(:,:,38)=csvread('t01038.csv');
   data(:,:,39)=csvread('t01039.csv');
   data(:,:,40)=csvread('t01040.csv');  
   data(:,:,41)=csvread('t01041.csv');
   data(:,:,42)=csvread('t01042.csv');
   data(:,:,43)=csvread('t01043.csv');
   data(:,:,44)=csvread('t01044.csv');
   data(:,:,45)=csvread('t01045.csv');
   data(:,:,46)=csvread('t01046.csv');
   data(:,:,47)=csvread('t01047.csv');
   data(:,:,48)=csvread('t01048.csv');
   data(:,:,49)=csvread('t01049.csv');
   data(:,:,50)=csvread('t01050.csv');
   cd ..  
   B=data(1:end-cut,:,:);
   
    P1=B(:,2, he);
    M = samplemom(momnum, P1);


W2=weightmatrix2(P1,M, momnum);
%uncomment following line for diagonal only
%W2=diag(diag(W2));
W=inv(W2);
opts = optimoptions(@fmincon,'Algorithm','sqp', 'Display', 'off', 'MaxFunEvals',5000);
problem = createOptimProblem('fmincon','objective',...
@(r) momdiff2(r, M, momnum, W),'x0',x0,'lb',[0 0 0],'ub',[0.5 0.5 0.5],'options',opts);
gs = GlobalSearch('NumTrialPoints', 500, 'NumStageOnePoints', 200, 'StartPointsToRun', 'bounds');
[x1, fx1] = run(gs,problem);

%%%%%%%%%%%%%%%%%%%%%%%%%%%%%%%%%%%%%%%%%%%%%%%%%%%%%%%%%%%%%%%%%%%%%%

end
