# Supplementary material for: Generalized method of moments for estimating parameters of stochastic reaction networks
Source: BMC Syst Biol. 2016 Oct 21;10:98. doi: 10.1186/s12918-016-0342-8 (PMC5073941; doi:10.1186/s12918-016-0342-8)
Supplement: Additional file 2 — Matlab code and data. This file contains the Matlab codes and samples which were used to produce the results. (GZ 9349 kb) [file 12918_2016_342_MOESM2_ESM.gz › Data/Gene Expression/weightmatrix2.m]

%weight matrix for demean
function [ W ] = weightmatrix2(P1, M, momnum)

if momnum==1
    	aux=[P1];
elseif momnum==2
    	aux=[P1 P1.^2];
elseif momnum==3
    	aux=[P1 P1.^2 P1.^3];
else
	aux=[P1 P1.^2 P1.^3 P1.^4];   
end    
W=zeros(momnum,momnum);

for i=1:momnum
    for j=1:momnum
        W(i,j)=mean((aux(:,i)-M(i)).*(aux(:,j)-M(j)));
    end
end
end
