# Supplementary material for: Generalized method of moments for estimating parameters of stochastic reaction networks
Source: BMC Syst Biol. 2016 Oct 21;10:98. doi: 10.1186/s12918-016-0342-8 (PMC5073941; doi:10.1186/s12918-016-0342-8)
Supplement: Additional file 2 — Matlab code and data. This file contains the Matlab codes and samples which were used to produce the results. (GZ 9349 kb) [file 12918_2016_342_MOESM2_ESM.gz › Data/Exclusive Switch/samples/14/t003.csv]

trajectory	P1	P2
1	63	1
2	78	0
3	74	3
4	89	0
5	82	22
6	0	113
7	65	2
8	1	104
9	98	6
10	75	6
11	3	101
12	85	9
13	75	0
14	74	2
15	80	4
16	82	2
17	70	1
18	2	102
19	89	1
20	98	0
21	65	0
22	82	3
23	75	5
24	0	100
25	1	107
26	63	4
27	0	95
28	0	95
29	0	99
30	1	98
31	69	0
32	73	1
33	87	2
34	2	92
35	65	12
36	71	0
37	77	0
38	0	119
39	76	8
40	90	3
41	68	1
42	89	10
43	0	112
44	93	7
45	87	5
46	88	2
47	8	105
48	0	94
49	0	111
50	78	9
51	74	7
52	0	102
53	74	0
54	69	1
55	89	2
56	0	98
57	70	6
58	1	109
59	72	2
60	70	0
61	3	104
62	98	0
63	73	0
64	2	111
65	0	96
66	88	3
67	2	115
68	1	107
69	72	1
70	0	108
71	74	0
72	0	105
73	0	98
74	0	122
75	0	107
76	93	3
77	91	4
78	37	34
79	90	0
80	2	105
81	5	122
82	78	4
83	76	0
84	82	5
85	78	2
86	69	3
87	79	0
88	106	0
89	78	4
90	73	3
91	0	114
92	82	0
93	75	4
94	81	7
95	63	17
96	25	71
97	74	8
98	2	119
99	2	118
100	75	1
101	1	94
102	5	94
103	0	97
104	0	117
105	1	114
106	4	118
107	72	3
108	24	97
109	91	3
110	76	0
111	0	103
112	4	95
113	83	7
114	92	2
115	100	0
116	66	0
117	82	0
118	93	0
119	68	4
120	0	96
121	10	105
122	80	0
123	0	114
124	72	3
125	80	1
126	81	5
127	91	2
128	83	9
129	64	3
130	74	1
131	4	91
132	79	0
133	1	106
134	0	96
135	91	0
136	1	87
137	82	0
138	73	0
139	5	96
140	4	109
141	3	110
142	88	7
143	80	0
144	2	105
145	75	4
146	81	0
147	80	6
148	80	0
149	95	0
150	80	0
151	77	1
152	88	2
153	68	0
154	79	3
155	3	118
156	0	92
157	2	120
158	0	107
159	2	120
160	57	2
161	76	3
162	90	11
163	5	108
164	3	101
165	78	4
166	0	114
167	71	3
168	4	106
169	75	1
170	66	0
171	0	98
172	88	0
173	0	129
174	1	121
175	65	3
176	1	114
177	83	0
178	92	1
179	15	78
180	90	0
181	75	2
182	89	1
183	83	4
184	94	0
185	0	115
186	78	9
187	75	1
188	76	2
189	3	107
190	4	110
191	0	108
192	2	108
193	75	1
194	74	4
195	78	0
196	95	4
197	1	110
198	77	0
199	75	3
200	86	0
201	55	43
202	0	100
203	90	3
204	0	107
205	5	107
206	95	0
207	3	111
208	83	4
209	4	97
210	67	2
211	89	7
212	18	81
213	1	98
214	0	112
215	1	129
216	83	0
217	67	3
218	5	106
219	0	112
220	0	102
221	3	120
222	7	109
223	7	99
224	99	0
225	0	96
226	89	1
227	0	104
228	0	109
229	0	105
230	0	116
231	87	3
232	79	0
233	76	0
234	65	1
235	87	2
236	78	1
237	88	0
238	68	0
239	81	5
240	84	8
241	4	125
242	0	109
243	0	96
244	96	3
245	83	1
246	0	125
247	83	3
248	1	102
249	2	86
250	79	9
251	74	4
252	2	111
253	68	0
254	4	102
255	5	119
256	4	101
257	0	97
258	6	117
259	3	124
260	70	4
261	69	0
262	87	0
263	0	114
264	85	0
265	0	118
266	77	0
267	0	127
268	82	1
269	4	107
270	78	4
271	72	3
272	83	1
273	73	1
274	87	1
275	90	0
276	8	99
277	0	121
278	70	8
279	60	8
280	0	101
281	84	7
282	83	0
283	4	117
284	2	98
285	85	12
286	88	1
287	80	0
288	80	0
289	3	92
290	77	0
291	84	0
292	87	0
293	84	0
294	75	8
295	75	1
296	3	102
297	0	104
298	0	120
299	76	4
300	91	1
301	0	103
302	71	1
303	76	0
304	82	1
305	0	91
306	5	104
307	82	7
308	80	0
309	5	97
310	71	0
311	59	42
312	80	0
313	6	104
314	0	102
315	71	3
316	6	97
317	69	0
318	5	95
319	83	3
320	86	0
321	0	106
322	84	5
323	0	130
324	3	114
325	0	115
326	1	119
327	6	114
328	4	107
329	83	0
330	87	0
331	85	10
332	88	0
333	82	1
334	78	2
335	76	0
336	0	109
337	88	1
338	100	6
339	82	1
340	76	5
341	1	107
342	84	20
343	86	5
344	66	0
345	79	3
346	0	120
347	94	0
348	86	0
349	88	0
350	6	115
351	74	4
352	81	9
353	78	2
354	88	7
355	74	0
356	92	3
357	4	87
358	67	0
359	0	112
360	0	102
361	0	101
362	78	0
363	73	0
364	79	0
365	77	1
366	58	22
367	84	0
368	90	1
369	74	6
370	60	1
371	1	113
372	66	32
373	79	0
374	0	110
375	0	106
376	90	2
377	0	105
378	81	0
379	4	92
380	6	120
381	1	125
382	78	0
383	65	27
384	2	105
385	6	104
386	77	1
387	70	3
388	73	3
389	0	117
390	1	115
391	87	0
392	57	10
393	0	90
394	81	2
395	78	0
396	73	1
397	0	105
398	0	112
399	76	1
400	63	0
401	0	104
402	0	92
403	81	0
404	84	5
405	2	98
406	81	17
407	15	82
408	1	107
409	1	96
410	72	4
411	1	102
412	69	0
413	76	1
414	82	5
415	0	99
416	67	0
417	0	107
418	76	0
419	0	106
420	80	9
421	73	6
422	69	0
423	6	107
424	74	1
425	2	120
426	88	0
427	88	2
428	0	119
429	86	0
430	70	6
431	1	102
432	75	0
433	5	110
434	4	107
435	0	122
436	70	2
437	2	110
438	2	118
439	1	101
440	41	54
441	80	0
442	0	109
443	0	118
444	3	110
445	0	117
446	75	7
447	80	0
448	88	6
449	22	85
450	81	0
451	64	1
452	2	98
453	0	110
454	89	0
455	1	107
456	0	97
457	80	0
458	3	117
459	90	3
460	0	105
461	0	131
462	71	0
463	19	91
464	4	119
465	96	1
466	76	0
467	87	6
468	1	88
469	76	2
470	69	7
471	0	103
472	69	2
473	93	4
474	84	2
475	0	107
476	1	109
477	5	115
478	5	100
479	0	102
480	1	104
481	0	94
482	74	0
483	88	0
484	32	71
485	1	110
486	81	0
487	76	1
488	70	9
489	5	123
490	1	107
491	90	11
492	73	1
493	3	99
494	0	97
495	85	4
496	0	97
497	2	95
498	88	0
499	93	2
500	2	95
501	78	9
502	85	0
503	85	1
504	0	109
505	88	2
506	3	106
507	88	2
508	0	108
509	4	110
510	1	107
511	74	4
512	67	0
513	1	108
514	1	103
515	9	107
516	4	98
517	71	6
518	0	90
519	3	115
520	93	0
521	0	116
522	83	1
523	67	3
524	95	3
525	2	104
526	6	98
527	79	4
528	0	111
529	1	114
530	81	10
531	83	3
532	106	2
533	1	88
534	84	2
535	88	0
536	0	125
537	80	0
538	82	3
539	0	114
540	49	45
541	0	122
542	83	3
543	76	0
544	6	121
545	0	94
546	0	114
547	0	107
548	4	97
549	75	1
550	3	108
551	84	6
552	80	1
553	74	0
554	84	0
555	86	2
556	87	0
557	0	106
558	94	0
559	67	0
560	90	4
561	75	6
562	5	90
563	71	0
564	0	101
565	83	0
566	5	117
567	68	2
568	2	91
569	4	95
570	2	112
571	7	119
572	81	4
573	80	0
574	0	100
575	60	2
576	2	118
577	0	105
578	4	113
579	82	0
580	75	1
581	57	0
582	0	106
583	0	92
584	80	0
585	68	2
586	6	108
587	0	119
588	0	108
589	83	6
590	73	1
591	11	97
592	72	0
593	78	0
594	74	1
595	3	99
596	65	12
597	82	3
598	0	106
599	70	2
600	67	4
601	77	4
602	0	94
603	3	99
604	0	100
605	57	6
606	2	108
607	73	0
608	77	0
609	81	6
610	0	97
611	6	116
612	68	8
613	0	95
614	83	1
615	6	125
616	79	7
617	83	0
618	1	100
619	72	1
620	66	2
621	4	113
622	4	108
623	0	102
624	78	5
625	61	1
626	90	0
627	0	104
628	0	110
629	72	4
630	0	117
631	77	0
632	86	6
633	5	110
634	0	108
635	72	0
636	95	9
637	82	0
638	79	2
639	1	105
640	3	100
641	1	101
642	1	92
643	78	1
644	88	1
645	1	128
646	0	104
647	0	135
648	81	0
649	90	0
650	67	6
651	63	5
652	84	4
653	62	31
654	90	0
655	67	4
656	0	96
657	79	3
658	0	105
659	2	102
660	0	124
661	75	25
662	77	0
663	2	118
664	78	4
665	83	0
666	0	101
667	0	113
668	0	113
669	1	121
670	4	110
671	64	1
672	0	105
673	11	95
674	81	7
675	1	103
676	5	102
677	84	10
678	90	2
679	1	93
680	97	4
681	0	102
682	98	0
683	82	0
684	6	116
685	75	2
686	6	96
687	0	115
688	70	5
689	0	85
690	93	0
691	3	93
692	78	0
693	79	5
694	82	0
695	3	91
696	95	3
697	5	106
698	1	108
699	0	118
700	2	97
701	0	105
702	74	4
703	0	92
704	69	2
705	60	9
706	72	5
707	59	1
708	90	9
709	0	99
710	0	100
711	88	1
712	80	0
713	2	94
714	64	5
715	91	0
716	2	110
717	0	112
718	84	5
719	4	104
720	0	107
721	69	2
722	74	1
723	3	97
724	0	95
725	78	3
726	83	1
727	76	3
728	4	109
729	73	0
730	80	4
731	0	115
732	87	2
733	39	60
734	13	62
735	74	2
736	77	0
737	67	4
738	77	1
739	62	6
740	2	95
741	79	0
742	69	0
743	84	0
744	84	1
745	90	0
746	2	86
747	80	9
748	83	7
749	100	1
750	0	103
751	70	1
752	75	5
753	75	4
754	0	111
755	75	0
756	86	2
757	4	97
758	1	126
759	0	111
760	61	2
761	88	0
762	1	88
763	68	2
764	1	121
765	2	98
766	0	105
767	11	93
768	1	113
769	67	2
770	80	0
771	79	0
772	0	109
773	84	6
774	83	1
775	0	121
776	94	0
777	69	4
778	88	0
779	0	120
780	3	109
781	72	0
782	1	87
783	4	103
784	78	4
785	68	6
786	74	9
787	2	120
788	2	114
789	84	0
790	0	108
791	64	28
792	79	0
793	0	102
794	0	103
795	88	3
796	86	0
797	4	107
798	66	1
799	68	7
800	81	1
801	1	113
802	69	0
803	77	0
804	0	121
805	0	116
806	76	3
807	80	0
808	0	106
809	0	86
810	82	6
811	77	0
812	0	117
813	81	6
814	0	119
815	66	9
816	1	102
817	1	111
818	70	5
819	74	0
820	88	1
821	85	4
822	6	105
823	82	0
824	78	0
825	81	1
826	85	0
827	74	4
828	2	102
829	80	0
830	78	0
831	89	5
832	79	7
833	63	5
834	79	15
835	11	96
836	85	3
837	0	115
838	86	5
839	6	81
840	73	13
841	0	104
842	5	105
843	72	5
844	3	113
845	4	111
846	0	133
847	64	3
848	79	1
849	4	110
850	3	95
851	94	5
852	3	94
853	81	12
854	0	102
855	74	1
856	1	105
857	58	23
858	80	8
859	87	1
860	71	6
861	7	87
862	87	0
863	85	0
864	93	8
865	0	122
866	2	109
867	0	86
868	63	12
869	86	0
870	87	3
871	79	5
872	80	1
873	62	37
874	88	0
875	6	104
876	80	0
877	70	9
878	83	1
879	1	125
880	83	6
881	4	103
882	2	91
883	3	106
884	1	98
885	72	0
886	81	0
887	74	0
888	75	5
889	68	3
890	70	0
891	0	129
892	0	89
893	65	6
894	85	4
895	91	0
896	1	105
897	71	0
898	72	1
899	7	95
900	0	98
901	67	0
902	0	95
903	80	5
904	1	96
905	87	0
906	82	1
907	7	91
908	81	3
909	18	84
910	0	105
911	76	1
912	2	98
913	63	2
914	0	103
915	0	110
916	76	7
917	86	2
918	83	0
919	77	0
920	68	0
921	83	0
922	95	1
923	0	114
924	74	0
925	0	111
926	80	3
927	2	111
928	3	100
929	0	95
930	76	1
931	72	0
932	1	96
933	29	59
934	57	27
935	75	0
936	0	89
937	0	90
938	73	22
939	87	1
940	80	0
941	82	2
942	67	25
943	1	99
944	1	104
945	3	105
946	0	98
947	67	0
948	0	109
949	5	96
950	0	117
951	75	6
952	82	1
953	87	3
954	82	0
955	7	101
956	0	89
957	60	2
958	10	87
959	85	0
960	90	7
961	5	79
962	3	95
963	13	85
964	73	4
965	81	0
966	84	5
967	2	104
968	71	12
969	81	0
970	1	107
971	76	1
972	0	116
973	84	1
974	69	24
975	85	5
976	0	108
977	85	7
978	5	107
979	3	124
980	6	110
981	77	0
982	70	1
983	56	39
984	2	97
985	82	3
986	74	6
987	10	95
988	65	0
989	78	0
990	0	107
991	33	58
992	0	102
993	2	99
994	3	116
995	68	1
996	83	4
997	68	2
998	0	117
999	71	2
1000	84	1
1001	1	95
1002	0	93
1003	0	119
1004	83	3
1005	73	6
1006	74	0
1007	0	95
1008	0	89
1009	73	0
1010	6	89
1011	85	0
1012	6	102
1013	82	0
1014	84	1
1015	2	85
1016	80	8
1017	1	101
1018	78	1
1019	11	83
1020	61	4
1021	82	10
1022	2	96
1023	4	114
1024	2	105
1025	1	95
1026	0	120
1027	82	1
1028	80	0
1029	50	47
1030	1	103
1031	0	108
1032	46	62
1033	1	107
1034	0	135
1035	2	125
1036	76	2
1037	2	96
1038	68	4
1039	77	3
1040	0	117
1041	7	105
1042	63	0
1043	1	121
1044	86	1
1045	72	0
1046	73	6
1047	0	107
1048	90	0
1049	75	1
1050	0	105
1051	84	0
1052	2	112
1053	68	0
1054	88	0
1055	73	5
1056	0	107
1057	0	98
1058	0	107
1059	92	0
1060	81	0
1061	1	108
1062	75	0
1063	72	0
1064	0	100
1065	1	117
1066	1	110
1067	5	97
1068	0	113
1069	98	0
1070	4	107
1071	84	0
1072	0	92
1073	64	3
1074	0	94
1075	3	100
1076	0	110
1077	9	89
1078	2	96
1079	3	106
1080	0	114
1081	4	102
1082	0	92
1083	4	120
1084	1	113
1085	73	0
1086	84	6
1087	86	0
1088	1	94
1089	0	95
1090	84	2
1091	75	0
1092	4	96
1093	74	7
1094	85	0
1095	72	0
1096	0	125
1097	4	95
1098	64	41
1099	5	109
1100	90	1
1101	2	102
1102	61	30
1103	59	13
1104	81	0
1105	91	13
1106	97	6
1107	64	9
1108	87	11
1109	69	0
1110	3	104
1111	0	102
1112	61	5
1113	83	0
1114	0	105
1115	60	23
1116	1	96
1117	4	95
1118	74	2
1119	71	4
1120	0	117
1121	1	119
1122	2	114
1123	98	0
1124	1	105
1125	0	105
1126	73	0
1127	85	1
1128	1	96
1129	0	119
1130	70	0
1131	4	112
1132	7	110
1133	1	100
1134	2	107
1135	1	98
1136	83	3
1137	1	119
1138	68	3
1139	80	2
1140	2	106
1141	0	79
1142	81	4
1143	1	107
1144	83	2
1145	30	71
1146	72	8
1147	3	108
1148	73	1
1149	3	92
1150	0	98
1151	71	1
1152	78	1
1153	67	0
1154	16	87
1155	71	3
1156	3	90
1157	0	111
1158	79	11
1159	80	0
1160	84	0
1161	69	5
1162	74	0
1163	1	124
1164	79	0
1165	4	97
1166	3	114
1167	83	0
1168	70	2
1169	96	1
1170	84	0
1171	63	21
1172	3	107
1173	71	0
1174	79	0
1175	0	107
1176	87	0
1177	0	100
1178	2	94
1179	0	103
1180	86	0
1181	70	5
1182	4	107
1183	77	3
1184	2	102
1185	66	0
1186	0	113
1187	0	102
1188	86	2
1189	71	0
1190	77	0
1191	72	0
1192	0	104
1193	76	2
1194	82	0
1195	0	114
1196	0	88
1197	76	6
1198	0	98
1199	12	97
1200	0	114
1201	0	89
1202	10	113
1203	29	63
1204	0	107
1205	83	0
1206	73	3
1207	1	117
1208	97	1
1209	94	1
1210	0	95
1211	3	109
1212	4	90
1213	1	87
1214	80	1
1215	78	0
1216	14	80
1217	62	39
1218	0	106
1219	67	7
1220	84	0
1221	76	3
1222	5	109
1223	0	120
1224	9	105
1225	87	0
1226	94	2
1227	86	8
1228	9	93
1229	90	1
1230	0	114
1231	87	0
1232	0	111
1233	4	94
1234	2	109
1235	73	3
1236	25	76
1237	64	9
1238	1	105
1239	0	105
1240	92	1
1241	0	124
1242	0	125
1243	86	3
1244	85	0
1245	1	102
1246	0	96
1247	20	71
1248	75	5
1249	76	0
1250	1	90
1251	2	108
1252	92	0
1253	88	1
1254	0	118
1255	3	115
1256	4	103
1257	7	96
1258	0	105
1259	0	114
1260	92	0
1261	4	104
1262	1	110
1263	1	112
1264	0	99
1265	80	0
1266	85	0
1267	60	0
1268	2	120
1269	79	2
1270	1	131
1271	93	0
1272	2	108
1273	72	4
1274	76	6
1275	73	0
1276	26	95
1277	0	101
1278	76	3
1279	0	104
1280	0	117
1281	2	109
1282	4	100
1283	82	4
1284	4	99
1285	1	97
1286	1	101
1287	66	1
1288	76	3
1289	73	12
1290	1	110
1291	0	104
1292	90	2
1293	81	0
1294	0	106
1295	86	13
1296	3	99
1297	98	0
1298	0	102
1299	83	2
1300	69	1
1301	1	122
1302	76	9
1303	2	113
1304	100	4
1305	84	0
1306	85	9
1307	73	2
1308	0	114
1309	83	6
1310	1	89
1311	64	1
1312	0	116
1313	84	4
1314	25	71
1315	0	100
1316	81	0
1317	0	117
1318	75	4
1319	78	0
1320	2	90
1321	5	92
1322	2	95
1323	35	55
1324	75	1
1325	66	2
1326	82	0
1327	1	131
1328	27	65
1329	71	7
1330	65	7
1331	4	103
1332	94	6
1333	0	113
1334	6	102
1335	75	4
1336	86	0
1337	76	6
1338	0	93
1339	5	104
1340	2	107
1341	78	0
1342	3	124
1343	94	4
1344	79	3
1345	2	104
1346	83	0
1347	75	0
1348	3	100
1349	61	0
1350	88	0
1351	95	0
1352	0	112
1353	0	107
1354	93	7
1355	1	107
1356	24	69
1357	74	4
1358	74	3
1359	75	0
1360	85	0
1361	65	0
1362	76	5
1363	3	118
1364	1	113
1365	1	107
1366	74	8
1367	1	107
1368	0	119
1369	0	93
1370	98	2
1371	14	94
1372	69	1
1373	0	125
1374	80	0
1375	1	133
1376	3	86
1377	0	131
1378	0	105
1379	2	117
1380	0	114
1381	80	13
1382	1	109
1383	6	106
1384	5	98
1385	0	112
1386	5	110
1387	69	7
1388	0	118
1389	5	107
1390	0	99
1391	83	0
1392	2	87
1393	76	3
1394	0	101
1395	2	112
1396	78	0
1397	86	3
1398	22	70
1399	80	6
1400	1	85
1401	5	109
1402	86	0
1403	1	103
1404	78	3
1405	1	106
1406	7	110
1407	84	1
1408	0	107
1409	76	5
1410	0	114
1411	88	3
1412	76	2
1413	0	105
1414	0	115
1415	72	9
1416	73	0
1417	7	108
1418	1	113
1419	76	1
1420	0	134
1421	85	3
1422	3	103
1423	89	0
1424	66	7
1425	74	0
1426	85	0
1427	4	115
1428	69	2
1429	3	98
1430	84	0
1431	106	4
1432	1	109
1433	67	2
1434	69	0
1435	0	104
1436	0	122
1437	1	103
1438	74	0
1439	0	92
1440	1	114
1441	69	5
1442	3	119
1443	0	109
1444	0	92
1445	80	11
1446	79	0
1447	95	0
1448	72	6
1449	0	108
1450	68	0
1451	93	3
1452	4	103
1453	1	116
1454	1	105
1455	60	9
1456	4	118
1457	63	3
1458	75	6
1459	83	3
1460	84	0
1461	90	1
1462	9	90
1463	85	1
1464	0	125
1465	1	105
1466	0	101
1467	88	5
1468	95	1
1469	1	106
1470	7	107
1471	78	7
1472	71	0
1473	1	108
1474	77	0
1475	78	0
1476	8	102
1477	74	2
1478	0	105
1479	80	0
1480	0	117
1481	88	1
1482	23	74
1483	60	3
1484	3	93
1485	82	0
1486	3	118
1487	0	116
1488	82	0
1489	85	0
1490	2	102
1491	68	21
1492	0	108
1493	2	107
1494	5	104
1495	64	7
1496	74	3
1497	4	113
1498	0	109
1499	76	5
1500	2	97
1501	106	7
1502	0	119
1503	0	118
1504	5	105
1505	2	110
1506	2	84
1507	0	92
1508	75	1
1509	2	97
1510	88	2
1511	0	120
1512	87	0
1513	69	1
1514	81	1
1515	0	100
1516	0	101
1517	91	0
1518	81	1
1519	31	69
1520	89	10
1521	93	0
1522	75	3
1523	71	0
1524	65	0
1525	0	103
1526	0	89
1527	0	97
1528	4	94
1529	6	102
1530	91	0
1531	79	1
1532	0	108
1533	0	111
1534	81	2
1535	1	118
1536	87	4
1537	73	1
1538	93	0
1539	35	67
1540	80	0
1541	0	115
1542	92	0
1543	73	3
1544	65	7
1545	0	96
1546	76	2
1547	75	1
1548	74	0
1549	77	9
1550	2	115
1551	0	119
1552	0	128
1553	0	110
1554	84	7
1555	66	2
1556	78	3
1557	1	118
1558	4	109
1559	50	29
1560	63	6
1561	89	0
1562	67	0
1563	63	3
1564	54	38
1565	76	14
1566	77	8
1567	73	0
1568	0	110
1569	15	101
1570	67	0
1571	78	3
1572	0	105
1573	3	109
1574	1	109
1575	0	117
1576	79	5
1577	69	0
1578	78	0
1579	82	2
1580	9	98
1581	77	4
1582	74	8
1583	0	102
1584	83	2
1585	87	0
1586	1	126
1587	73	1
1588	91	1
1589	95	0
1590	77	0
1591	3	100
1592	1	109
1593	7	109
1594	97	0
1595	0	85
1596	5	109
1597	74	0
1598	88	0
1599	0	109
1600	3	90
1601	1	122
1602	0	105
1603	78	0
1604	1	109
1605	0	81
1606	80	0
1607	75	0
1608	94	2
1609	75	1
1610	3	114
1611	76	5
1612	81	0
1613	3	124
1614	82	0
1615	88	1
1616	71	4
1617	89	4
1618	63	0
1619	61	6
1620	84	5
1621	0	95
1622	3	103
1623	88	0
1624	84	2
1625	2	106
1626	0	98
1627	88	7
1628	36	51
1629	92	1
1630	5	107
1631	0	112
1632	80	1
1633	68	5
1634	88	1
1635	78	10
1636	0	108
1637	0	108
1638	0	89
1639	1	98
1640	4	123
1641	1	120
1642	76	0
1643	69	4
1644	0	112
1645	0	118
1646	0	101
1647	80	1
1648	3	89
1649	2	99
1650	90	2
1651	0	94
1652	77	0
1653	2	98
1654	89	1
1655	0	111
1656	70	0
1657	74	0
1658	71	1
1659	1	107
1660	84	2
1661	0	85
1662	72	2
1663	3	98
1664	3	108
1665	84	15
1666	86	2
1667	82	0
1668	3	107
1669	81	3
1670	0	98
1671	78	0
1672	88	3
1673	1	99
1674	0	97
1675	72	2
1676	76	2
1677	75	3
1678	73	2
1679	92	0
1680	84	0
1681	0	96
1682	0	115
1683	80	2
1684	80	1
1685	0	124
1686	90	0
1687	82	7
1688	87	0
1689	13	101
1690	77	3
1691	0	91
1692	1	93
1693	75	0
1694	96	0
1695	76	0
1696	4	119
1697	77	1
1698	79	4
1699	16	84
1700	85	3
1701	0	125
1702	4	95
1703	5	113
1704	76	0
1705	72	0
1706	83	0
1707	90	3
1708	83	4
1709	1	102
1710	84	4
1711	0	120
1712	82	1
1713	83	0
1714	0	113
1715	86	0
1716	86	1
1717	3	87
1718	0	92
1719	78	1
1720	76	0
1721	2	99
1722	82	0
1723	81	0
1724	2	103
1725	90	1
1726	3	112
1727	76	4
1728	69	3
1729	0	101
1730	74	0
1731	70	6
1732	0	90
1733	76	2
1734	1	84
1735	87	0
1736	3	119
1737	73	0
1738	70	3
1739	2	114
1740	68	1
1741	1	95
1742	0	101
1743	72	0
1744	77	0
1745	0	105
1746	68	0
1747	1	96
1748	3	105
1749	2	100
1750	0	85
1751	1	109
1752	57	41
1753	1	104
1754	0	118
1755	67	0
1756	70	1
1757	91	7
1758	69	1
1759	76	17
1760	3	116
1761	90	0
1762	79	0
1763	74	2
1764	0	108
1765	0	105
1766	95	0
1767	86	0
1768	7	103
1769	0	101
1770	64	2
1771	0	107
1772	5	117
1773	0	111
1774	94	5
1775	2	108
1776	80	11
1777	3	95
1778	20	66
1779	73	14
1780	86	0
1781	76	4
1782	34	55
1783	78	10
1784	88	1
1785	86	10
1786	82	0
1787	75	1
1788	0	111
1789	107	0
1790	5	125
1791	85	4
1792	63	34
1793	76	6
1794	3	103
1795	73	0
1796	71	4
1797	85	7
1798	72	6
1799	47	38
1800	1	86
1801	78	0
1802	26	61
1803	67	7
1804	74	4
1805	83	1
1806	0	106
1807	75	2
1808	46	50
1809	10	91
1810	74	3
1811	2	113
1812	90	3
1813	0	115
1814	4	96
1815	3	118
1816	65	5
1817	80	1
1818	72	0
1819	88	4
1820	71	1
1821	2	110
1822	1	103
1823	25	63
1824	0	105
1825	0	94
1826	65	0
1827	58	22
1828	83	2
1829	81	8
1830	4	87
1831	70	1
1832	57	16
1833	0	93
1834	71	6
1835	3	99
1836	93	0
1837	0	95
1838	0	89
1839	85	0
1840	70	3
1841	3	119
1842	0	79
1843	3	107
1844	0	111
1845	85	6
1846	5	127
1847	18	85
1848	6	102
1849	85	4
1850	0	105
1851	0	97
1852	81	5
1853	83	0
1854	0	102
1855	0	113
1856	77	1
1857	70	0
1858	0	114
1859	80	1
1860	76	3
1861	0	103
1862	85	1
1863	0	99
1864	87	4
1865	78	0
1866	104	0
1867	89	7
1868	7	104
1869	59	1
1870	76	2
1871	0	95
1872	1	94
1873	4	105
1874	78	0
1875	81	0
1876	67	0
1877	80	0
1878	0	112
1879	80	5
1880	74	1
1881	94	7
1882	3	101
1883	80	0
1884	78	0
1885	2	112
1886	70	1
1887	65	0
1888	0	102
1889	75	3
1890	79	0
1891	64	2
1892	67	3
1893	80	1
1894	16	104
1895	90	0
1896	91	0
1897	82	5
1898	0	96
1899	77	1
1900	2	110
1901	78	0
1902	81	0
1903	81	2
1904	75	6
1905	84	7
1906	87	2
1907	102	2
1908	3	86
1909	0	126
1910	1	102
1911	0	121
1912	70	1
1913	0	96
1914	77	2
1915	1	108
1916	64	11
1917	9	120
1918	0	113
1919	1	102
1920	81	0
1921	80	3
1922	56	4
1923	4	109
1924	84	1
1925	4	93
1926	1	102
1927	77	1
1928	63	2
1929	89	5
1930	77	0
1931	0	104
1932	62	0
1933	6	104
1934	85	0
1935	3	87
1936	1	91
1937	82	0
1938	0	88
1939	4	83
1940	62	0
1941	80	10
1942	0	120
1943	0	108
1944	69	4
1945	29	65
1946	86	0
1947	0	93
1948	0	110
1949	76	0
1950	4	115
1951	8	128
1952	0	130
1953	68	0
1954	89	1
1955	1	116
1956	84	1
1957	69	1
1958	58	2
1959	71	14
1960	81	1
1961	82	8
1962	95	4
1963	78	3
1964	1	95
1965	70	5
1966	90	0
1967	0	101
1968	77	0
1969	1	112
1970	74	0
1971	0	112
1972	73	2
1973	77	0
1974	79	1
1975	0	113
1976	69	0
1977	84	4
1978	0	102
1979	5	113
1980	76	0
1981	62	15
1982	0	113
1983	4	101
1984	5	112
1985	1	108
1986	8	103
1987	0	129
1988	84	5
1989	5	93
1990	61	4
1991	0	108
1992	75	6
1993	82	0
1994	83	0
1995	0	101
1996	0	103
1997	73	4
1998	75	0
1999	1	101
[truncated: 8,001 more rows]
