# Supplementary material for: Generalized method of moments for estimating parameters of stochastic reaction networks
Source: BMC Syst Biol. 2016 Oct 21;10:98. doi: 10.1186/s12918-016-0342-8 (PMC5073941; doi:10.1186/s12918-016-0342-8)
Supplement: Additional file 2 — Matlab code and data. This file contains the Matlab codes and samples which were used to produce the results. (GZ 9349 kb) [file 12918_2016_342_MOESM2_ESM.gz › Data/Gene Expression/samples/t01025.csv]

1	25
2	16
3	15
4	21
5	18
6	16
7	18
8	10
9	15
10	22
11	12
12	17
13	13
14	15
15	12
16	23
17	14
18	22
19	13
20	21
21	14
22	13
23	10
24	10
25	19
26	15
27	13
28	14
29	10
30	25
31	13
32	12
33	13
34	23
35	17
36	10
37	23
38	12
39	11
40	19
41	10
42	10
43	11
44	10
45	17
46	16
47	23
48	24
49	15
50	11
51	17
52	13
53	29
54	16
55	19
56	29
57	12
58	10
59	10
60	12
61	16
62	13
63	12
64	25
65	10
66	13
67	17
68	18
69	11
70	22
71	14
72	26
73	27
74	10
75	17
76	14
77	19
78	10
79	13
80	15
81	12
82	15
83	13
84	27
85	11
86	13
87	10
88	16
89	17
90	14
91	10
92	21
93	17
94	13
95	13
96	10
97	23
98	27
99	12
100	11
101	12
102	11
103	13
104	14
105	10
106	18
107	17
108	10
109	16
110	11
111	14
112	15
113	16
114	14
115	17
116	17
117	20
118	12
119	18
120	10
121	15
122	11
123	10
124	31
125	25
126	15
127	11
128	25
129	22
130	19
131	19
132	21
133	15
134	11
135	12
136	10
137	26
138	13
139	19
140	12
141	19
142	15
143	12
144	11
145	11
146	13
147	17
148	14
149	13
150	16
151	13
152	19
153	14
154	14
155	24
156	24
157	11
158	19
159	15
160	15
161	13
162	18
163	14
164	27
165	15
166	15
167	15
168	13
169	11
170	17
171	30
172	10
173	10
174	10
175	23
176	25
177	13
178	14
179	10
180	17
181	10
182	15
183	18
184	10
185	11
186	10
187	11
188	16
189	10
190	18
191	12
192	15
193	19
194	12
195	14
196	14
197	12
198	21
199	21
200	14
201	15
202	11
203	17
204	17
205	10
206	19
207	10
208	16
209	17
210	13
211	14
212	12
213	11
214	14
215	10
216	11
217	22
218	16
219	14
220	22
221	24
222	12
223	10
224	12
225	18
226	14
227	14
228	18
229	17
230	16
231	18
232	23
233	12
234	15
235	10
236	15
237	14
238	18
239	15
240	10
241	21
242	10
243	17
244	11
245	12
246	11
247	18
248	14
249	19
250	14
251	11
252	16
253	12
254	16
255	28
256	11
257	14
258	12
259	25
260	20
261	12
262	11
263	14
264	14
265	11
266	29
267	12
268	20
269	18
270	11
271	11
272	22
273	14
274	10
275	22
276	21
277	18
278	19
279	11
280	15
281	12
282	15
283	17
284	15
285	11
286	13
287	22
288	10
289	13
290	13
291	15
292	18
293	10
294	28
295	14
296	10
297	11
298	10
299	12
300	10
301	12
302	14
303	26
304	14
305	12
306	16
307	12
308	17
309	10
310	20
311	10
312	12
313	12
314	20
315	18
316	10
317	10
318	23
319	10
320	11
321	18
322	17
323	13
324	22
325	14
326	15
327	13
328	17
329	19
330	10
331	17
332	18
333	16
334	16
335	16
336	22
337	11
338	16
339	21
340	29
341	12
342	11
343	14
344	16
345	18
346	13
347	16
348	20
349	12
350	10
351	12
352	12
353	13
354	18
355	10
356	16
357	10
358	16
359	10
360	16
361	15
362	11
363	12
364	12
365	19
366	18
367	12
368	11
369	12
370	10
371	11
372	16
373	16
374	13
375	12
376	13
377	15
378	13
379	10
380	17
381	13
382	14
383	13
384	12
385	10
386	20
387	24
388	10
389	16
390	10
391	11
392	11
393	11
394	14
395	12
396	15
397	10
398	15
399	18
400	10
401	10
402	19
403	23
404	16
405	14
406	24
407	13
408	22
409	13
410	15
411	19
412	19
413	13
414	14
415	14
416	13
417	13
418	20
419	13
420	11
421	10
422	10
423	22
424	15
425	11
426	12
427	10
428	11
429	16
430	11
431	18
432	11
433	15
434	15
435	25
436	24
437	14
438	17
439	12
440	19
441	11
442	11
443	15
444	16
445	17
446	18
447	11
448	20
449	11
450	20
451	11
452	21
453	12
454	19
455	23
456	16
457	14
458	11
459	13
460	12
461	10
462	16
463	20
464	11
465	14
466	10
467	16
468	18
469	20
470	26
471	15
472	15
473	14
474	18
475	11
476	10
477	12
478	13
479	14
480	13
481	12
482	13
483	16
484	12
485	26
486	12
487	14
488	11
489	14
490	19
491	11
492	15
493	18
494	11
495	10
496	12
497	10
498	18
499	11
500	16
501	21
502	11
503	27
504	11
505	14
506	14
507	17
508	15
509	11
510	18
511	18
512	11
513	12
514	23
515	17
516	13
517	13
518	13
519	19
520	10
521	15
522	17
523	13
524	13
525	14
526	12
527	12
528	13
529	19
530	10
531	12
532	17
533	14
534	10
535	18
536	12
537	17
538	21
539	13
540	10
541	17
542	23
543	16
544	17
545	10
546	23
547	10
548	11
549	14
550	16
551	19
552	13
553	10
554	11
555	16
556	12
557	11
558	17
559	13
560	14
561	13
562	16
563	13
564	13
565	11
566	13
567	13
568	14
569	11
570	10
571	20
572	15
573	12
574	13
575	31
576	12
577	20
578	17
579	21
580	19
581	13
582	12
583	16
584	17
585	15
586	15
587	16
588	14
589	17
590	13
591	15
592	10
593	15
594	23
595	10
596	17
597	10
598	17
599	11
600	12
601	16
602	15
603	12
604	22
605	20
606	17
607	18
608	18
609	20
610	10
611	13
612	15
613	20
614	18
615	12
616	12
617	12
618	16
619	16
620	13
621	13
622	15
623	10
624	15
625	12
626	21
627	22
628	14
629	11
630	13
631	13
632	14
633	16
634	10
635	16
636	11
637	21
638	13
639	12
640	11
641	18
642	21
643	13
644	13
645	11
646	11
647	10
648	16
649	17
650	10
651	13
652	18
653	14
654	17
655	14
656	20
657	35
658	11
659	23
660	27
661	12
662	30
663	16
664	13
665	11
666	13
667	16
668	18
669	10
670	12
671	14
672	12
673	11
674	12
675	17
676	13
677	11
678	23
679	24
680	22
681	10
682	27
683	15
684	15
685	25
686	12
687	12
688	15
689	16
690	15
691	18
692	15
693	10
694	21
695	17
696	18
697	14
698	11
699	24
700	13
701	14
702	10
703	15
704	10
705	17
706	17
707	16
708	19
709	12
710	14
711	17
712	12
713	25
714	19
715	15
716	10
717	12
718	20
719	17
720	11
721	31
722	16
723	11
724	14
725	10
726	16
727	18
728	12
729	13
730	10
731	11
732	12
733	16
734	10
735	19
736	17
737	13
738	10
739	20
740	10
741	18
742	10
743	16
744	13
745	12
746	19
747	13
748	15
749	11
750	21
751	10
752	15
753	26
754	17
755	22
756	22
757	10
758	19
759	10
760	13
761	15
762	17
763	10
764	10
765	19
766	11
767	12
768	10
769	18
770	16
771	20
772	16
773	21
774	28
775	10
776	15
777	19
778	13
779	11
780	15
781	16
782	10
783	11
784	21
785	23
786	10
787	23
788	10
789	19
790	20
791	11
792	17
793	16
794	21
795	21
796	10
797	30
798	15
799	12
800	14
801	18
802	24
803	16
804	19
805	12
806	11
807	14
808	14
809	11
810	11
811	21
812	14
813	17
814	10
815	17
816	13
817	10
818	20
819	16
820	20
821	16
822	17
823	17
824	10
825	10
826	23
827	15
828	17
829	12
830	22
831	16
832	10
833	14
834	14
835	22
836	12
837	15
838	15
839	14
840	13
841	10
842	11
843	14
844	10
845	17
846	12
847	13
848	10
849	12
850	17
851	10
852	13
853	30
854	14
855	27
856	10
857	22
858	12
859	15
860	10
861	17
862	17
863	25
864	11
865	12
866	14
867	11
868	10
869	11
870	18
871	10
872	26
873	10
874	10
875	10
876	20
877	14
878	15
879	10
880	10
881	17
882	16
883	14
884	13
885	19
886	11
887	10
888	11
889	16
890	14
891	18
892	18
893	12
894	19
895	15
896	16
897	11
898	13
899	12
900	28
901	10
902	13
903	23
904	24
905	17
906	13
907	11
908	10
909	14
910	22
911	16
912	17
913	10
914	28
915	16
916	11
917	10
918	19
919	24
920	12
921	11
922	14
923	13
924	19
925	19
926	17
927	17
928	10
929	13
930	10
931	10
932	15
933	20
934	11
935	15
936	10
937	17
938	18
939	14
940	22
941	13
942	10
943	18
944	15
945	10
946	21
947	12
948	20
949	12
950	17
951	23
952	12
953	17
954	36
955	12
956	20
957	13
958	16
959	15
960	12
961	18
962	15
963	18
964	19
965	10
966	12
967	11
968	15
969	20
970	27
971	10
972	13
973	10
974	18
975	12
976	10
977	14
978	13
979	10
980	14
981	16
982	13
983	24
984	10
985	11
986	15
987	17
988	18
989	25
990	10
991	12
992	15
993	10
994	10
995	11
996	13
997	21
998	11
999	10
1000	15
1001	11
1002	13
1003	13
1004	15
1005	11
1006	11
1007	22
1008	10
1009	14
1010	19
1011	15
1012	12
1013	28
1014	11
1015	13
1016	21
1017	10
1018	14
1019	11
1020	10
1021	20
1022	12
1023	13
1024	15
1025	10
1026	31
1027	13
1028	10
1029	18
1030	10
1031	19
1032	11
1033	16
1034	14
1035	23
1036	10
1037	17
1038	14
1039	10
1040	17
1041	11
1042	18
1043	10
1044	14
1045	15
1046	11
1047	18
1048	23
1049	19
1050	16
1051	12
1052	18
1053	16
1054	10
1055	13
1056	19
1057	16
1058	16
1059	10
1060	13
1061	12
1062	13
1063	16
1064	13
1065	21
1066	17
1067	14
1068	20
1069	13
1070	20
1071	14
1072	16
1073	13
1074	10
1075	10
1076	20
1077	10
1078	14
1079	11
1080	11
1081	14
1082	22
1083	25
1084	14
1085	15
1086	17
1087	16
1088	26
1089	11
1090	12
1091	15
1092	11
1093	17
1094	13
1095	14
1096	23
1097	15
1098	10
1099	30
1100	10
1101	12
1102	12
1103	10
1104	12
1105	21
1106	11
1107	15
1108	11
1109	15
1110	20
1111	10
1112	16
1113	15
1114	22
1115	19
1116	16
1117	17
1118	12
1119	17
1120	18
1121	12
1122	11
1123	13
1124	20
1125	13
1126	30
1127	10
1128	17
1129	13
1130	18
1131	19
1132	17
1133	13
1134	15
1135	15
1136	16
1137	22
1138	17
1139	14
1140	10
1141	10
1142	12
1143	13
1144	16
1145	22
1146	12
1147	19
1148	12
1149	15
1150	12
1151	16
1152	21
1153	11
1154	10
1155	25
1156	16
1157	21
1158	10
1159	12
1160	12
1161	10
1162	13
1163	10
1164	16
1165	16
1166	16
1167	18
1168	11
1169	10
1170	20
1171	18
1172	19
1173	16
1174	22
1175	15
1176	16
1177	12
1178	23
1179	17
1180	17
1181	10
1182	14
1183	12
1184	21
1185	22
1186	10
1187	11
1188	12
1189	13
1190	20
1191	15
1192	20
1193	12
1194	19
1195	11
1196	13
1197	11
1198	10
1199	11
1200	12
1201	14
1202	16
1203	14
1204	10
1205	17
1206	19
1207	12
1208	10
1209	10
1210	23
1211	13
1212	10
1213	10
1214	16
1215	21
1216	17
1217	19
1218	13
1219	18
1220	12
1221	14
1222	10
1223	13
1224	10
1225	16
1226	17
1227	12
1228	15
1229	10
1230	12
1231	14
1232	22
1233	13
1234	18
1235	13
1236	17
1237	21
1238	11
1239	11
1240	16
1241	17
1242	10
1243	12
1244	18
1245	10
1246	11
1247	14
1248	12
1249	13
1250	22
1251	15
1252	20
1253	14
1254	14
1255	12
1256	20
1257	14
1258	25
1259	23
1260	12
1261	20
1262	16
1263	13
1264	16
1265	14
1266	12
1267	12
1268	14
1269	10
1270	14
1271	19
1272	14
1273	24
1274	10
1275	11
1276	19
1277	14
1278	10
1279	14
1280	12
1281	10
1282	20
1283	15
1284	15
1285	12
1286	22
1287	10
1288	29
1289	21
1290	15
1291	11
1292	10
1293	14
1294	17
1295	10
1296	21
1297	20
1298	25
1299	10
1300	19
1301	10
1302	10
1303	18
1304	23
1305	17
1306	15
1307	16
1308	10
1309	18
1310	12
1311	12
1312	17
1313	15
1314	15
1315	15
1316	12
1317	11
1318	14
1319	11
1320	23
1321	12
1322	15
1323	15
1324	11
1325	13
1326	27
1327	23
1328	16
1329	10
1330	18
1331	19
1332	17
1333	17
1334	31
1335	14
1336	18
1337	13
1338	11
1339	18
1340	17
1341	10
1342	21
1343	15
1344	20
1345	16
1346	28
1347	12
1348	16
1349	27
1350	15
1351	19
1352	20
1353	19
1354	19
1355	22
1356	11
1357	17
1358	14
1359	11
1360	12
1361	13
1362	15
1363	15
1364	17
1365	10
1366	14
1367	14
1368	19
1369	10
1370	22
1371	12
1372	11
1373	16
1374	21
1375	16
1376	18
1377	19
1378	22
1379	14
1380	15
1381	22
1382	18
1383	19
1384	14
1385	10
1386	10
1387	17
1388	20
1389	20
1390	14
1391	17
1392	11
1393	10
1394	20
1395	18
1396	11
1397	20
1398	15
1399	10
1400	25
1401	14
1402	12
1403	16
1404	10
1405	12
1406	12
1407	13
1408	11
1409	20
1410	12
1411	11
1412	12
1413	16
1414	12
1415	18
1416	20
1417	15
1418	17
1419	22
1420	11
1421	12
1422	20
1423	11
1424	18
1425	10
1426	15
1427	10
1428	10
1429	20
1430	12
1431	15
1432	10
1433	10
1434	15
1435	10
1436	12
1437	13
1438	13
1439	10
1440	17
1441	11
1442	11
1443	23
1444	13
1445	15
1446	17
1447	11
1448	11
1449	14
1450	18
1451	11
1452	15
1453	10
1454	15
1455	10
1456	10
1457	18
1458	13
1459	15
1460	19
1461	12
1462	19
1463	27
1464	18
1465	10
1466	12
1467	10
1468	16
1469	14
1470	18
1471	19
1472	12
1473	20
1474	28
1475	19
1476	10
1477	18
1478	17
1479	25
1480	13
1481	21
1482	15
1483	10
1484	19
1485	17
1486	17
1487	14
1488	12
1489	14
1490	12
1491	31
1492	10
1493	18
1494	13
1495	14
1496	13
1497	17
1498	11
1499	16
1500	13
1501	10
1502	15
1503	14
1504	12
1505	13
1506	23
1507	12
1508	15
1509	26
1510	15
1511	10
1512	21
1513	23
1514	18
1515	15
1516	29
1517	19
1518	21
1519	22
1520	11
1521	13
1522	19
1523	10
1524	10
1525	22
1526	11
1527	13
1528	11
1529	21
1530	10
1531	17
1532	10
1533	18
1534	16
1535	11
1536	16
1537	13
1538	24
1539	11
1540	27
1541	12
1542	10
1543	13
1544	13
1545	10
1546	10
1547	10
1548	16
1549	11
1550	16
1551	12
1552	10
1553	14
1554	10
1555	20
1556	12
1557	11
1558	13
1559	14
1560	18
1561	15
1562	13
1563	13
1564	16
1565	20
1566	12
1567	13
1568	13
1569	14
1570	29
1571	10
1572	10
1573	13
1574	10
1575	24
1576	14
1577	11
1578	11
1579	27
1580	12
1581	10
1582	10
1583	13
1584	13
1585	13
1586	18
1587	20
1588	18
1589	11
1590	13
1591	13
1592	10
1593	21
1594	10
1595	10
1596	17
1597	12
1598	16
1599	13
1600	11
1601	12
1602	21
1603	18
1604	20
1605	14
1606	21
1607	15
1608	14
1609	12
1610	10
1611	10
1612	19
1613	18
1614	12
1615	13
1616	26
1617	19
1618	15
1619	10
1620	31
1621	18
1622	17
1623	23
1624	11
1625	17
1626	10
1627	14
1628	13
1629	13
1630	10
1631	10
1632	16
1633	10
1634	13
1635	14
1636	26
1637	10
1638	10
1639	13
1640	14
1641	11
1642	13
1643	25
1644	15
1645	17
1646	14
1647	22
1648	21
1649	12
1650	19
1651	13
1652	19
1653	17
1654	10
1655	13
1656	10
1657	12
1658	19
1659	13
1660	12
1661	13
1662	11
1663	10
1664	12
1665	10
1666	10
1667	21
1668	23
1669	12
1670	15
1671	15
1672	12
1673	16
1674	14
1675	21
1676	18
1677	14
1678	18
1679	15
1680	12
1681	10
1682	10
1683	16
1684	20
1685	10
1686	15
1687	23
1688	11
1689	14
1690	27
1691	20
1692	19
1693	23
1694	20
1695	11
1696	15
1697	10
1698	13
1699	21
1700	12
1701	15
1702	20
1703	17
1704	15
1705	11
1706	13
1707	10
1708	10
1709	23
1710	16
1711	14
1712	17
1713	12
1714	15
1715	11
1716	11
1717	13
1718	18
1719	14
1720	19
1721	10
1722	12
1723	18
1724	14
1725	11
1726	16
1727	17
1728	22
1729	25
1730	14
1731	15
1732	10
1733	23
1734	23
1735	17
1736	13
1737	17
1738	10
1739	12
1740	21
1741	12
1742	12
1743	16
1744	12
1745	17
1746	11
1747	12
1748	18
1749	13
1750	16
1751	22
1752	15
1753	13
1754	10
1755	17
1756	12
1757	18
1758	17
1759	18
1760	14
1761	10
1762	16
1763	10
1764	15
1765	27
1766	13
1767	11
1768	11
1769	14
1770	10
1771	23
1772	21
1773	10
1774	16
1775	15
1776	19
1777	20
1778	18
1779	12
1780	10
1781	15
1782	21
1783	11
1784	10
1785	10
1786	10
1787	13
1788	10
1789	10
1790	14
1791	11
1792	20
1793	11
1794	11
1795	11
1796	12
1797	11
1798	11
1799	11
1800	18
1801	10
1802	23
1803	13
1804	25
1805	10
1806	17
1807	10
1808	36
1809	18
1810	16
1811	36
1812	18
1813	13
1814	10
1815	19
1816	19
1817	13
1818	15
1819	14
1820	17
1821	10
1822	22
1823	15
1824	12
1825	11
1826	18
1827	10
1828	18
1829	20
1830	17
1831	12
1832	16
1833	16
1834	13
1835	17
1836	10
1837	10
1838	12
1839	17
1840	22
1841	10
1842	10
1843	14
1844	10
1845	12
1846	17
1847	15
1848	24
1849	20
1850	17
1851	10
1852	12
1853	13
1854	24
1855	10
1856	12
1857	18
1858	15
1859	20
1860	15
1861	10
1862	17
1863	12
1864	14
1865	12
1866	10
1867	12
1868	11
1869	15
1870	15
1871	12
1872	16
1873	15
1874	21
1875	13
1876	15
1877	14
1878	22
1879	17
1880	14
1881	11
1882	17
1883	14
1884	14
1885	14
1886	18
1887	11
1888	21
1889	11
1890	12
1891	23
1892	24
1893	18
1894	20
1895	13
1896	11
1897	10
1898	11
1899	11
1900	18
1901	13
1902	16
1903	13
1904	27
1905	18
1906	24
1907	11
1908	18
1909	10
1910	17
1911	18
1912	20
1913	13
1914	19
1915	14
1916	11
1917	13
1918	10
1919	15
1920	11
1921	17
1922	15
1923	21
1924	14
1925	19
1926	18
1927	17
1928	17
1929	10
1930	16
1931	16
1932	16
1933	15
1934	14
1935	13
1936	12
1937	12
1938	23
1939	14
1940	17
1941	13
1942	10
1943	13
1944	12
1945	11
1946	12
1947	18
1948	12
1949	14
1950	13
1951	10
1952	10
1953	23
1954	19
1955	17
1956	29
1957	11
1958	16
1959	14
1960	10
1961	10
1962	25
1963	18
1964	21
1965	10
1966	28
1967	23
1968	11
1969	10
1970	17
1971	11
1972	12
1973	21
1974	12
1975	13
1976	14
1977	12
1978	21
1979	17
1980	18
1981	14
1982	12
1983	12
1984	13
1985	10
1986	10
1987	26
1988	18
1989	10
1990	21
1991	17
1992	10
1993	14
1994	21
1995	14
1996	16
1997	22
1998	16
1999	19
2000	13
[truncated: 8,000 more rows]
