# Supplementary material for: Generalized method of moments for estimating parameters of stochastic reaction networks
Source: BMC Syst Biol. 2016 Oct 21;10:98. doi: 10.1186/s12918-016-0342-8 (PMC5073941; doi:10.1186/s12918-016-0342-8)
Supplement: Additional file 2 — Matlab code and data. This file contains the Matlab codes and samples which were used to produce the results. (GZ 9349 kb) [file 12918_2016_342_MOESM2_ESM.gz › Data/Gene Expression/samples/t01017.csv]

1	32
2	14
3	10
4	12
5	12
6	10
7	12
8	12
9	19
10	31
11	23
12	11
13	15
14	18
15	10
16	10
17	13
18	20
19	17
20	20
21	19
22	13
23	22
24	22
25	16
26	12
27	12
28	15
29	10
30	27
31	10
32	19
33	10
34	12
35	14
36	15
37	18
38	12
39	15
40	10
41	23
42	17
43	22
44	16
45	15
46	23
47	10
48	20
49	19
50	18
51	11
52	10
53	14
54	25
55	17
56	15
57	11
58	10
59	18
60	13
61	17
62	10
63	16
64	23
65	13
66	11
67	19
68	12
69	20
70	16
71	18
72	12
73	17
74	17
75	11
76	17
77	26
78	25
79	11
80	10
81	12
82	12
83	11
84	14
85	13
86	19
87	17
88	14
89	21
90	22
91	12
92	11
93	12
94	22
95	21
96	18
97	10
98	17
99	13
100	21
101	10
102	11
103	16
104	16
105	11
106	12
107	14
108	17
109	12
110	13
111	18
112	13
113	10
114	20
115	11
116	13
117	10
118	13
119	13
120	13
121	21
122	10
123	15
124	17
125	13
126	16
127	10
128	10
129	12
130	18
131	12
132	12
133	15
134	15
135	17
136	26
137	14
138	14
139	20
140	21
141	19
142	10
143	11
144	32
145	15
146	16
147	10
148	13
149	23
150	12
151	20
152	17
153	21
154	11
155	15
156	11
157	10
158	12
159	14
160	18
161	13
162	11
163	18
164	15
165	15
166	10
167	14
168	19
169	15
170	12
171	18
172	12
173	14
174	13
175	18
176	15
177	10
178	15
179	23
180	17
181	11
182	12
183	12
184	15
185	10
186	21
187	24
188	18
189	13
190	21
191	14
192	15
193	27
194	10
195	16
196	14
197	10
198	13
199	10
200	19
201	13
202	17
203	13
204	21
205	18
206	18
207	11
208	18
209	15
210	22
211	15
212	16
213	15
214	24
215	11
216	16
217	11
218	20
219	10
220	23
221	10
222	10
223	11
224	10
225	14
226	19
227	10
228	17
229	11
230	22
231	19
232	22
233	10
234	10
235	10
236	10
237	17
238	12
239	14
240	13
241	13
242	12
243	14
244	11
245	14
246	16
247	12
248	12
249	12
250	13
251	17
252	18
253	13
254	11
255	14
256	20
257	10
258	11
259	18
260	17
261	13
262	11
263	10
264	12
265	18
266	16
267	14
268	27
269	10
270	19
271	14
272	14
273	13
274	17
275	16
276	21
277	21
278	13
279	23
280	11
281	17
282	11
283	13
284	15
285	13
286	15
287	13
288	14
289	24
290	12
291	19
292	15
293	10
294	11
295	17
296	20
297	10
298	17
299	18
300	17
301	10
302	14
303	10
304	16
305	20
306	11
307	10
308	19
309	14
310	12
311	17
312	18
313	21
314	20
315	26
316	10
317	16
318	12
319	14
320	11
321	10
322	29
323	16
324	11
325	15
326	16
327	20
328	21
329	12
330	19
331	22
332	17
333	28
334	18
335	14
336	12
337	23
338	18
339	12
340	13
341	10
342	16
343	16
344	24
345	13
346	13
347	15
348	16
349	18
350	19
351	18
352	13
353	10
354	20
355	24
356	15
357	18
358	15
359	15
360	15
361	10
362	13
363	10
364	15
365	10
366	20
367	18
368	11
369	20
370	13
371	10
372	25
373	16
374	10
375	23
376	27
377	23
378	20
379	29
380	17
381	15
382	15
383	16
384	22
385	15
386	18
387	15
388	23
389	30
390	11
391	10
392	10
393	13
394	13
395	12
396	13
397	12
398	13
399	18
400	10
401	17
402	12
403	18
404	20
405	16
406	27
407	12
408	10
409	10
410	20
411	16
412	13
413	24
414	14
415	14
416	14
417	27
418	15
419	12
420	12
421	31
422	16
423	29
424	13
425	26
426	16
427	15
428	18
429	15
430	16
431	15
432	26
433	11
434	19
435	21
436	13
437	20
438	14
439	17
440	14
441	11
442	16
443	18
444	26
445	10
446	11
447	19
448	28
449	13
450	14
451	14
452	11
453	18
454	16
455	10
456	13
457	13
458	10
459	17
460	27
461	13
462	14
463	18
464	28
465	11
466	14
467	16
468	10
469	14
470	19
471	13
472	11
473	12
474	10
475	17
476	14
477	17
478	24
479	14
480	25
481	12
482	14
483	10
484	25
485	19
486	18
487	10
488	16
489	18
490	23
491	15
492	12
493	20
494	18
495	12
496	11
497	16
498	13
499	31
500	14
501	14
502	12
503	21
504	18
505	17
506	14
507	11
508	10
509	12
510	21
511	10
512	20
513	16
514	16
515	24
516	21
517	10
518	10
519	13
520	17
521	18
522	24
523	17
524	25
525	13
526	12
527	13
528	15
529	15
530	14
531	21
532	10
533	21
534	12
535	12
536	11
537	14
538	13
539	18
540	16
541	17
542	33
543	10
544	13
545	18
546	12
547	23
548	19
549	21
550	11
551	11
552	14
553	15
554	14
555	10
556	10
557	15
558	13
559	18
560	14
561	23
562	19
563	14
564	14
565	10
566	17
567	29
568	12
569	14
570	15
571	19
572	14
573	16
574	22
575	17
576	22
577	10
578	27
579	13
580	17
581	10
582	10
583	23
584	10
585	15
586	18
587	19
588	12
589	32
590	17
591	10
592	10
593	18
594	15
595	25
596	13
597	15
598	12
599	17
600	29
601	12
602	10
603	12
604	20
605	19
606	16
607	16
608	10
609	16
610	19
611	14
612	13
613	11
614	10
615	11
616	16
617	23
618	13
619	17
620	12
621	11
622	19
623	18
624	14
625	12
626	13
627	17
628	12
629	13
630	13
631	13
632	10
633	19
634	10
635	10
636	27
637	23
638	22
639	15
640	10
641	15
642	12
643	13
644	10
645	16
646	12
647	10
648	10
649	17
650	10
651	10
652	13
653	10
654	12
655	10
656	12
657	18
658	12
659	13
660	16
661	12
662	19
663	13
664	14
665	10
666	26
667	24
668	11
669	14
670	27
671	14
672	14
673	12
674	14
675	19
676	10
677	21
678	28
679	12
680	12
681	12
682	20
683	23
684	19
685	10
686	19
687	19
688	14
689	12
690	19
691	21
692	19
693	11
694	17
695	10
696	29
697	10
698	17
699	11
700	15
701	20
702	11
703	29
704	10
705	17
706	13
707	12
708	12
709	10
710	16
711	23
712	10
713	18
714	16
715	12
716	14
717	12
718	15
719	16
720	10
721	11
722	16
723	28
724	12
725	10
726	12
727	18
728	15
729	17
730	20
731	11
732	14
733	13
734	21
735	13
736	12
737	12
738	15
739	14
740	18
741	18
742	19
743	13
744	15
745	13
746	32
747	11
748	15
749	15
750	14
751	12
752	13
753	25
754	11
755	10
756	20
757	13
758	18
759	13
760	11
761	15
762	11
763	10
764	13
765	19
766	19
767	17
768	14
769	12
770	10
771	13
772	14
773	21
774	12
775	30
776	18
777	19
778	14
779	18
780	16
781	11
782	12
783	16
784	10
785	21
786	20
787	20
788	15
789	12
790	10
791	18
792	17
793	26
794	12
795	24
796	13
797	20
798	15
799	14
800	15
801	10
802	11
803	14
804	11
805	12
806	16
807	16
808	15
809	14
810	19
811	24
812	10
813	24
814	14
815	21
816	12
817	20
818	10
819	11
820	15
821	12
822	21
823	19
824	10
825	16
826	32
827	12
828	10
829	17
830	13
831	10
832	23
833	10
834	10
835	15
836	11
837	10
838	27
839	13
840	17
841	14
842	13
843	12
844	26
845	12
846	15
847	12
848	12
849	25
850	14
851	25
852	13
853	12
854	17
855	13
856	12
857	11
858	10
859	27
860	17
861	15
862	18
863	13
864	18
865	13
866	17
867	15
868	10
869	17
870	13
871	22
872	15
873	19
874	11
875	11
876	12
877	16
878	10
879	14
880	13
881	19
882	13
883	14
884	18
885	10
886	14
887	14
888	26
889	10
890	10
891	22
892	13
893	14
894	21
895	10
896	11
897	12
898	11
899	20
900	16
901	15
902	10
903	10
904	18
905	11
906	16
907	24
908	12
909	18
910	18
911	13
912	10
913	11
914	19
915	13
916	15
917	10
918	11
919	18
920	21
921	21
922	11
923	10
924	13
925	14
926	16
927	11
928	12
929	12
930	19
931	27
932	17
933	20
934	14
935	14
936	12
937	13
938	25
939	17
940	18
941	10
942	10
943	10
944	14
945	15
946	22
947	10
948	21
949	11
950	11
951	33
952	15
953	19
954	13
955	16
956	17
957	29
958	22
959	16
960	12
961	22
962	15
963	13
964	19
965	16
966	14
967	10
968	22
969	12
970	12
971	14
972	23
973	17
974	22
975	14
976	17
977	15
978	12
979	10
980	28
981	10
982	18
983	13
984	13
985	13
986	29
987	10
988	19
989	17
990	13
991	10
992	21
993	28
994	10
995	10
996	16
997	27
998	13
999	17
1000	10
1001	27
1002	16
1003	15
1004	15
1005	10
1006	13
1007	10
1008	12
1009	16
1010	15
1011	10
1012	13
1013	23
1014	12
1015	13
1016	19
1017	14
1018	13
1019	12
1020	23
1021	21
1022	13
1023	15
1024	17
1025	19
1026	21
1027	11
1028	13
1029	10
1030	13
1031	13
1032	15
1033	28
1034	12
1035	12
1036	17
1037	14
1038	17
1039	12
1040	13
1041	14
1042	22
1043	13
1044	11
1045	21
1046	10
1047	15
1048	22
1049	11
1050	13
1051	19
1052	18
1053	14
1054	14
1055	14
1056	23
1057	15
1058	12
1059	17
1060	12
1061	14
1062	17
1063	22
1064	10
1065	17
1066	16
1067	11
1068	10
1069	15
1070	11
1071	16
1072	20
1073	17
1074	16
1075	17
1076	22
1077	10
1078	19
1079	20
1080	14
1081	28
1082	11
1083	18
1084	12
1085	17
1086	19
1087	18
1088	10
1089	20
1090	10
1091	21
1092	14
1093	11
1094	11
1095	11
1096	10
1097	22
1098	19
1099	16
1100	16
1101	11
1102	10
1103	10
1104	11
1105	10
1106	14
1107	26
1108	16
1109	12
1110	10
1111	15
1112	13
1113	18
1114	15
1115	22
1116	13
1117	12
1118	15
1119	13
1120	19
1121	16
1122	14
1123	23
1124	14
1125	22
1126	10
1127	11
1128	20
1129	14
1130	20
1131	11
1132	22
1133	17
1134	19
1135	10
1136	10
1137	13
1138	13
1139	16
1140	13
1141	14
1142	11
1143	16
1144	15
1145	13
1146	13
1147	24
1148	18
1149	14
1150	18
1151	25
1152	12
1153	13
1154	14
1155	14
1156	19
1157	10
1158	10
1159	10
1160	11
1161	15
1162	13
1163	26
1164	12
1165	25
1166	11
1167	17
1168	10
1169	10
1170	11
1171	13
1172	14
1173	21
1174	13
1175	12
1176	15
1177	12
1178	14
1179	19
1180	19
1181	24
1182	14
1183	16
1184	10
1185	11
1186	13
1187	16
1188	10
1189	11
1190	13
1191	15
1192	21
1193	29
1194	10
1195	17
1196	23
1197	17
1198	14
1199	11
1200	10
1201	14
1202	30
1203	17
1204	24
1205	12
1206	18
1207	15
1208	10
1209	16
1210	10
1211	19
1212	11
1213	13
1214	12
1215	10
1216	10
1217	20
1218	12
1219	13
1220	17
1221	14
1222	10
1223	13
1224	15
1225	10
1226	13
1227	12
1228	12
1229	16
1230	13
1231	20
1232	10
1233	18
1234	11
1235	11
1236	19
1237	14
1238	24
1239	14
1240	10
1241	18
1242	21
1243	15
1244	18
1245	15
1246	16
1247	10
1248	11
1249	18
1250	18
1251	11
1252	16
1253	10
1254	13
1255	19
1256	10
1257	23
1258	19
1259	14
1260	21
1261	14
1262	29
1263	20
1264	12
1265	20
1266	14
1267	17
1268	16
1269	10
1270	20
1271	16
1272	10
1273	10
1274	10
1275	18
1276	12
1277	25
1278	11
1279	17
1280	15
1281	27
1282	17
1283	14
1284	12
1285	21
1286	12
1287	11
1288	20
1289	20
1290	13
1291	16
1292	18
1293	14
1294	10
1295	21
1296	12
1297	16
1298	22
1299	14
1300	10
1301	17
1302	12
1303	11
1304	10
1305	26
1306	10
1307	14
1308	10
1309	15
1310	17
1311	10
1312	23
1313	10
1314	12
1315	21
1316	12
1317	23
1318	16
1319	10
1320	13
1321	16
1322	16
1323	17
1324	12
1325	16
1326	14
1327	14
1328	13
1329	10
1330	13
1331	24
1332	12
1333	10
1334	12
1335	14
1336	16
1337	12
1338	15
1339	15
1340	13
1341	13
1342	16
1343	14
1344	13
1345	19
1346	21
1347	13
1348	17
1349	27
1350	10
1351	18
1352	15
1353	18
1354	10
1355	10
1356	10
1357	16
1358	14
1359	17
1360	10
1361	21
1362	10
1363	20
1364	17
1365	20
1366	17
1367	21
1368	10
1369	20
1370	16
1371	18
1372	15
1373	12
1374	13
1375	17
1376	15
1377	14
1378	13
1379	15
1380	23
1381	18
1382	14
1383	11
1384	10
1385	14
1386	14
1387	16
1388	16
1389	14
1390	11
1391	10
1392	11
1393	19
1394	12
1395	12
1396	14
1397	29
1398	12
1399	10
1400	13
1401	11
1402	11
1403	31
1404	17
1405	11
1406	24
1407	11
1408	10
1409	16
1410	15
1411	13
1412	12
1413	17
1414	17
1415	14
1416	14
1417	15
1418	13
1419	12
1420	14
1421	14
1422	10
1423	17
1424	11
1425	10
1426	13
1427	37
1428	16
1429	12
1430	18
1431	15
1432	12
1433	16
1434	21
1435	14
1436	14
1437	10
1438	11
1439	14
1440	12
1441	15
1442	12
1443	11
1444	22
1445	10
1446	10
1447	11
1448	12
1449	17
1450	11
1451	14
1452	20
1453	14
1454	17
1455	15
1456	16
1457	10
1458	11
1459	14
1460	12
1461	15
1462	12
1463	12
1464	13
1465	16
1466	30
1467	11
1468	22
1469	20
1470	18
1471	23
1472	17
1473	15
1474	12
1475	19
1476	10
1477	15
1478	12
1479	13
1480	10
1481	14
1482	14
1483	17
1484	10
1485	26
1486	13
1487	14
1488	10
1489	10
1490	10
1491	12
1492	24
1493	28
1494	10
1495	11
1496	11
1497	16
1498	21
1499	14
1500	31
1501	31
1502	15
1503	12
1504	10
1505	13
1506	16
1507	13
1508	16
1509	23
1510	12
1511	16
1512	14
1513	14
1514	11
1515	18
1516	14
1517	13
1518	16
1519	19
1520	15
1521	22
1522	26
1523	15
1524	16
1525	13
1526	15
1527	24
1528	10
1529	31
1530	27
1531	10
1532	18
1533	18
1534	12
1535	13
1536	13
1537	29
1538	14
1539	18
1540	24
1541	19
1542	17
1543	30
1544	19
1545	20
1546	11
1547	12
1548	24
1549	15
1550	11
1551	10
1552	16
1553	10
1554	10
1555	17
1556	10
1557	23
1558	14
1559	10
1560	23
1561	11
1562	13
1563	10
1564	17
1565	26
1566	13
1567	20
1568	13
1569	13
1570	10
1571	12
1572	11
1573	11
1574	12
1575	20
1576	11
1577	16
1578	10
1579	13
1580	26
1581	10
1582	14
1583	13
1584	22
1585	14
1586	10
1587	17
1588	22
1589	15
1590	10
1591	21
1592	12
1593	13
1594	15
1595	13
1596	12
1597	23
1598	15
1599	16
1600	12
1601	22
1602	15
1603	25
1604	12
1605	34
1606	18
1607	19
1608	27
1609	11
1610	12
1611	23
1612	10
1613	13
1614	17
1615	10
1616	10
1617	18
1618	21
1619	23
1620	14
1621	17
1622	18
1623	16
1624	19
1625	11
1626	25
1627	11
1628	26
1629	27
1630	27
1631	16
1632	11
1633	11
1634	14
1635	13
1636	20
1637	11
1638	24
1639	12
1640	13
1641	10
1642	11
1643	15
1644	10
1645	12
1646	12
1647	14
1648	12
1649	25
1650	13
1651	12
1652	10
1653	19
1654	22
1655	10
1656	11
1657	20
1658	12
1659	27
1660	20
1661	25
1662	18
1663	13
1664	18
1665	10
1666	12
1667	16
1668	14
1669	11
1670	18
1671	12
1672	13
1673	12
1674	18
1675	22
1676	13
1677	16
1678	15
1679	14
1680	16
1681	25
1682	23
1683	27
1684	18
1685	12
1686	10
1687	17
1688	13
1689	10
1690	10
1691	16
1692	15
1693	11
1694	10
1695	18
1696	13
1697	20
1698	11
1699	13
1700	20
1701	10
1702	12
1703	20
1704	11
1705	13
1706	14
1707	17
1708	17
1709	14
1710	18
1711	21
1712	10
1713	13
1714	16
1715	10
1716	11
1717	10
1718	22
1719	16
1720	33
1721	28
1722	15
1723	23
1724	12
1725	14
1726	25
1727	18
1728	16
1729	12
1730	11
1731	30
1732	11
1733	23
1734	10
1735	14
1736	10
1737	14
1738	15
1739	26
1740	10
1741	17
1742	14
1743	12
1744	14
1745	13
1746	10
1747	21
1748	12
1749	15
1750	16
1751	10
1752	12
1753	22
1754	13
1755	12
1756	10
1757	15
1758	14
1759	20
1760	17
1761	15
1762	19
1763	14
1764	10
1765	21
1766	14
1767	10
1768	18
1769	10
1770	19
1771	22
1772	23
1773	25
1774	13
1775	22
1776	12
1777	14
1778	12
1779	13
1780	13
1781	19
1782	14
1783	23
1784	18
1785	10
1786	19
1787	12
1788	17
1789	10
1790	23
1791	12
1792	12
1793	10
1794	11
1795	12
1796	12
1797	16
1798	16
1799	10
1800	13
1801	16
1802	10
1803	10
1804	12
1805	18
1806	28
1807	20
1808	18
1809	12
1810	11
1811	10
1812	19
1813	19
1814	12
1815	25
1816	16
1817	17
1818	10
1819	22
1820	10
1821	18
1822	13
1823	19
1824	13
1825	21
1826	10
1827	10
1828	15
1829	16
1830	21
1831	20
1832	11
1833	13
1834	12
1835	27
1836	13
1837	11
1838	12
1839	13
1840	19
1841	13
1842	16
1843	20
1844	20
1845	17
1846	10
1847	23
1848	14
1849	12
1850	10
1851	14
1852	16
1853	19
1854	10
1855	19
1856	13
1857	13
1858	27
1859	14
1860	10
1861	22
1862	20
1863	11
1864	10
1865	16
1866	17
1867	39
1868	15
1869	16
1870	12
1871	16
1872	10
1873	11
1874	18
1875	20
1876	20
1877	11
1878	22
1879	10
1880	15
1881	13
1882	30
1883	10
1884	10
1885	18
1886	10
1887	11
1888	12
1889	13
1890	10
1891	15
1892	10
1893	19
1894	20
1895	15
1896	13
1897	12
1898	21
1899	21
1900	18
1901	18
1902	11
1903	12
1904	10
1905	10
1906	10
1907	13
1908	11
1909	20
1910	19
1911	17
1912	10
1913	17
1914	11
1915	24
1916	10
1917	20
1918	25
1919	19
1920	15
1921	19
1922	13
1923	15
1924	10
1925	10
1926	10
1927	21
1928	11
1929	18
1930	13
1931	21
1932	12
1933	14
1934	21
1935	12
1936	14
1937	17
1938	13
1939	16
1940	10
1941	18
1942	10
1943	10
1944	10
1945	13
1946	15
1947	12
1948	13
1949	20
1950	14
1951	13
1952	14
1953	11
1954	23
1955	31
1956	13
1957	23
1958	15
1959	12
1960	12
1961	13
1962	10
1963	23
1964	15
1965	27
1966	11
1967	13
1968	10
1969	15
1970	14
1971	14
1972	18
1973	13
1974	12
1975	13
1976	10
1977	20
1978	14
1979	10
1980	17
1981	26
1982	10
1983	15
1984	18
1985	13
1986	13
1987	13
1988	12
1989	33
1990	20
1991	16
1992	16
1993	13
1994	21
1995	18
1996	17
1997	15
1998	17
1999	24
2000	13
[truncated: 8,000 more rows]
