# Supplementary material for: Generalized method of moments for estimating parameters of stochastic reaction networks
Source: BMC Syst Biol. 2016 Oct 21;10:98. doi: 10.1186/s12918-016-0342-8 (PMC5073941; doi:10.1186/s12918-016-0342-8)
Supplement: Additional file 2 — Matlab code and data. This file contains the Matlab codes and samples which were used to produce the results. (GZ 9349 kb) [file 12918_2016_342_MOESM2_ESM.gz › Data/Exclusive Switch/samples/21/t002.csv]

trajectory	P1	P2
1	0	86
2	1	70
3	0	79
4	0	90
5	53	3
6	2	96
7	69	0
8	62	3
9	56	0
10	55	7
11	54	7
12	5	79
13	62	5
14	65	0
15	52	2
16	60	2
17	20	50
18	0	81
19	50	9
20	1	79
21	62	0
22	27	29
23	5	76
24	54	1
25	65	4
26	7	75
27	60	0
28	58	2
29	1	71
30	61	0
31	14	59
32	3	93
33	2	69
34	64	0
35	50	0
36	52	0
37	53	4
38	6	80
39	3	76
40	1	85
41	0	71
42	66	0
43	59	7
44	0	78
45	9	76
46	0	97
47	50	0
48	0	81
49	67	0
50	0	63
51	0	77
52	0	74
53	0	65
54	52	0
55	62	8
56	3	88
57	57	8
58	53	0
59	0	77
60	53	0
61	63	0
62	1	84
63	5	81
64	1	80
65	0	74
66	64	0
67	70	0
68	1	70
69	66	0
70	48	0
71	3	77
72	56	0
73	56	0
74	0	90
75	59	15
76	56	3
77	4	104
78	60	0
79	0	80
80	63	0
81	1	76
82	57	2
83	64	0
84	71	5
85	59	11
86	0	69
87	1	75
88	5	65
89	51	5
90	56	1
91	0	90
92	54	11
93	3	78
94	46	40
95	51	0
96	2	69
97	55	0
98	0	82
99	45	9
100	68	0
101	64	0
102	51	1
103	64	0
104	48	4
105	0	81
106	57	13
107	53	11
108	50	0
109	58	0
110	0	92
111	59	6
112	3	71
113	1	65
114	0	70
115	66	0
116	70	5
117	3	72
118	65	6
119	63	5
120	6	80
121	0	71
122	0	89
123	48	24
124	50	6
125	2	68
126	3	71
127	44	0
128	64	12
129	4	69
130	66	0
131	63	3
132	60	6
133	65	4
134	0	83
135	56	0
136	66	4
137	60	1
138	4	80
139	7	67
140	8	87
141	66	3
142	69	5
143	25	66
144	12	78
145	3	81
146	60	1
147	0	77
148	49	2
149	68	8
150	62	4
151	3	81
152	66	6
153	50	1
154	0	84
155	12	70
156	50	1
157	55	2
158	1	72
159	0	87
160	0	91
161	0	90
162	60	0
163	47	14
164	54	1
165	1	89
166	2	67
167	56	0
168	55	22
169	43	0
170	46	12
171	53	2
172	0	73
173	60	2
174	52	4
175	2	69
176	63	1
177	0	84
178	0	93
179	1	67
180	63	0
181	4	69
182	46	0
183	73	4
184	2	83
185	52	0
186	41	1
187	57	2
188	53	0
189	8	81
190	0	76
191	68	6
192	0	85
193	58	0
194	5	88
195	66	15
196	5	77
197	60	1
198	72	0
199	67	6
200	0	73
201	58	0
202	47	6
203	1	70
204	57	2
205	53	3
206	67	3
207	51	3
208	55	14
209	69	9
210	55	0
211	51	0
212	54	4
213	61	0
214	6	88
215	1	78
216	60	0
217	57	17
218	0	80
219	47	0
220	54	29
221	52	10
222	63	0
223	2	83
224	72	1
225	54	0
226	0	77
227	61	1
228	0	77
229	50	27
230	60	0
231	70	0
232	3	86
233	4	71
234	60	2
235	0	72
236	40	12
237	52	0
238	9	87
239	54	3
240	58	7
241	51	6
242	8	60
243	57	7
244	12	75
245	63	0
246	56	8
247	0	71
248	2	71
249	61	1
250	0	70
251	0	63
252	63	9
253	69	0
254	57	3
255	52	0
256	54	0
257	4	66
258	29	25
259	70	0
260	0	73
261	0	85
262	55	1
263	2	75
264	60	6
265	61	12
266	51	0
267	60	4
268	60	10
269	56	3
270	61	0
271	2	77
272	15	62
273	0	88
274	0	93
275	0	82
276	0	69
277	61	6
278	0	80
279	2	84
280	56	4
281	57	0
282	6	77
283	0	72
284	1	75
285	7	74
286	16	75
287	58	0
288	60	0
289	0	84
290	0	78
291	63	11
292	0	78
293	2	73
294	56	0
295	55	0
296	68	0
297	57	0
298	0	97
299	58	6
300	49	4
301	69	3
302	71	0
303	55	0
304	68	4
305	52	0
306	56	4
307	61	0
308	52	0
309	51	0
310	67	0
311	65	0
312	71	0
313	35	37
314	16	72
315	48	0
316	64	2
317	65	0
318	0	81
319	50	0
320	62	2
321	2	78
322	0	82
323	3	84
324	54	4
325	2	79
326	0	82
327	0	68
328	0	78
329	47	1
330	30	43
331	58	1
332	6	72
333	57	8
334	53	0
335	6	81
336	0	73
337	7	72
338	77	4
339	32	45
340	2	86
341	1	86
342	62	15
343	0	82
344	60	3
345	44	0
346	75	3
347	65	15
348	51	0
349	41	6
350	51	22
351	0	85
352	3	69
353	71	3
354	71	8
355	62	0
356	16	67
357	63	0
358	66	15
359	55	0
360	65	0
361	72	0
362	52	5
363	1	84
364	1	81
365	3	91
366	63	1
367	2	76
368	5	79
369	0	81
370	5	56
371	0	92
372	55	6
373	0	68
374	0	75
375	56	3
376	0	80
377	61	1
378	66	0
379	0	82
380	57	0
381	65	0
382	0	105
383	52	5
384	0	85
385	65	4
386	72	10
387	56	0
388	47	0
389	51	5
390	0	79
391	1	86
392	50	5
393	53	2
394	3	84
395	0	84
396	7	100
397	0	82
398	55	1
399	0	91
400	54	3
401	0	72
402	70	2
403	50	0
404	0	69
405	62	0
406	2	91
407	0	76
408	0	98
409	0	82
410	63	0
411	53	0
412	0	68
413	3	96
414	57	0
415	59	5
416	56	14
417	46	0
418	0	74
419	13	84
420	0	90
421	0	65
422	0	72
423	58	3
424	0	72
425	1	64
426	63	1
427	0	71
428	61	2
429	2	75
430	0	75
431	0	79
432	0	85
433	0	95
434	60	3
435	55	4
436	0	75
437	12	71
438	1	89
439	56	2
440	82	1
441	0	75
442	26	42
443	0	70
444	0	66
445	59	2
446	58	6
447	54	0
448	0	91
449	49	1
450	1	78
451	54	2
452	0	68
453	54	6
454	66	4
455	74	0
456	61	4
457	63	0
458	0	70
459	75	0
460	0	82
461	4	70
462	3	88
463	1	77
464	54	4
465	9	78
466	1	79
467	53	6
468	72	7
469	61	0
470	60	11
471	54	2
472	0	93
473	61	0
474	61	1
475	48	1
476	3	80
477	1	67
478	58	2
479	0	74
480	61	0
481	2	87
482	56	2
483	0	79
484	0	74
485	0	71
486	44	0
487	2	71
488	44	4
489	58	3
490	0	100
491	62	0
492	3	82
493	48	2
494	3	90
495	3	87
496	2	92
497	50	15
498	64	0
499	0	65
500	53	0
501	58	0
502	3	72
503	67	7
504	0	90
505	1	78
506	2	87
507	2	84
508	0	73
509	1	69
510	64	3
511	0	91
512	0	76
513	64	0
514	59	5
515	58	1
516	69	4
517	0	84
518	0	70
519	49	0
520	0	85
521	0	78
522	69	0
523	60	10
524	55	9
525	63	7
526	57	2
527	59	6
528	61	5
529	58	2
530	65	0
531	0	78
532	0	75
533	6	75
534	4	75
535	5	74
536	59	0
537	56	0
538	63	2
539	66	4
540	68	3
541	5	93
542	64	0
543	58	0
544	44	3
545	54	0
546	45	0
547	54	15
548	5	67
549	63	0
550	70	0
551	65	1
552	65	0
553	54	2
554	70	9
555	68	7
556	63	0
557	5	59
558	51	0
559	64	0
560	72	4
561	52	8
562	58	32
563	3	80
564	54	9
565	56	9
566	45	11
567	4	78
568	6	85
569	7	93
570	54	16
571	18	70
572	63	0
573	0	75
574	2	71
575	0	92
576	6	76
577	46	24
578	4	65
579	0	74
580	0	61
581	13	60
582	75	11
583	48	39
584	0	81
585	2	93
586	0	76
587	25	62
588	3	80
589	54	0
590	66	0
591	61	0
592	11	74
593	0	76
594	48	0
595	58	6
596	53	0
597	55	11
598	4	85
599	74	1
600	7	64
601	67	0
602	60	4
603	6	80
604	63	3
605	1	76
606	41	23
607	58	4
608	3	90
609	0	79
610	61	8
611	50	2
612	61	0
613	14	61
614	48	0
615	1	70
616	0	69
617	1	75
618	65	0
619	59	6
620	1	98
621	68	3
622	0	95
623	45	6
624	52	0
625	2	69
626	59	1
627	54	2
628	46	0
629	0	96
630	55	0
631	75	0
632	0	65
633	57	5
634	47	0
635	0	72
636	62	0
637	0	76
638	53	2
639	0	76
640	0	88
641	7	78
642	46	0
643	1	70
644	58	0
645	2	79
646	57	3
647	54	3
648	64	5
649	66	6
650	70	0
651	2	81
652	0	68
653	52	5
654	59	0
655	53	15
656	69	1
657	0	81
658	0	79
659	52	0
660	0	81
661	0	63
662	52	6
663	69	6
664	52	1
665	45	9
666	56	0
667	0	77
668	61	11
669	0	84
670	5	72
671	41	3
672	64	0
673	1	87
674	57	3
675	56	0
676	0	70
677	64	8
678	0	86
679	54	9
680	59	6
681	0	74
682	0	98
683	47	0
684	54	12
685	0	76
686	78	16
687	0	85
688	2	73
689	9	68
690	52	0
691	0	78
692	67	5
693	57	6
694	63	0
695	0	72
696	10	80
697	67	0
698	56	4
699	3	83
700	56	0
701	1	76
702	49	0
703	6	83
704	0	69
705	0	84
706	0	57
707	0	85
708	56	0
709	0	67
710	1	75
711	10	81
712	5	73
713	0	92
714	5	79
715	6	82
716	0	73
717	56	6
718	56	0
719	0	89
720	48	3
721	40	42
722	57	7
723	0	70
724	0	78
725	3	77
726	0	73
727	5	65
728	3	90
729	4	76
730	0	83
731	53	4
732	58	3
733	8	77
734	58	3
735	61	1
736	2	97
737	62	0
738	56	2
739	0	86
740	0	82
741	39	49
742	53	2
743	54	0
744	61	0
745	3	78
746	3	83
747	71	0
748	1	80
749	0	87
750	0	84
751	29	43
752	2	76
753	1	80
754	0	79
755	64	2
756	65	0
757	55	0
758	59	0
759	60	1
760	51	0
761	58	0
762	2	77
763	0	79
764	0	78
765	59	30
766	0	70
767	54	6
768	0	69
769	3	87
770	63	0
771	1	85
772	66	2
773	1	74
774	49	0
775	0	74
776	0	78
777	15	51
778	52	5
779	54	0
780	68	2
781	4	80
782	53	0
783	52	9
784	49	6
785	4	61
786	57	0
787	7	71
788	67	0
789	72	2
790	0	69
791	1	70
792	56	3
793	0	68
794	6	76
795	48	0
796	57	0
797	65	2
798	40	22
799	45	0
800	0	72
801	64	7
802	0	60
803	0	76
804	0	83
805	6	81
806	64	0
807	0	69
808	0	75
809	3	74
810	50	1
811	4	79
812	0	80
813	54	0
814	59	0
815	60	0
816	4	88
817	72	2
818	66	0
819	68	0
820	0	71
821	0	84
822	61	1
823	0	74
824	6	69
825	16	81
826	1	65
827	62	12
828	55	1
829	72	0
830	70	3
831	66	2
832	70	0
833	55	0
834	61	2
835	0	94
836	2	89
837	59	4
838	53	22
839	49	4
840	68	3
841	63	1
842	49	0
843	0	85
844	0	74
845	56	5
846	0	85
847	11	65
848	0	83
849	6	77
850	54	1
851	0	63
852	0	80
853	56	0
854	0	96
855	62	2
856	70	0
857	63	0
858	50	5
859	0	81
860	5	88
861	1	88
862	0	69
863	55	3
864	0	72
865	48	0
866	4	79
867	3	72
868	55	5
869	3	80
870	0	100
871	0	80
872	63	0
873	60	0
874	59	2
875	2	77
876	0	74
877	56	1
878	59	1
879	57	10
880	0	80
881	67	0
882	46	21
883	56	0
884	7	91
885	42	18
886	7	100
887	65	10
888	3	81
889	70	3
890	52	7
891	0	81
892	23	54
893	56	1
894	61	4
895	0	75
896	0	89
897	0	75
898	3	78
899	1	82
900	8	71
901	1	80
902	5	85
903	4	72
904	3	92
905	49	24
906	0	77
907	0	74
908	48	3
909	64	2
910	63	3
911	62	0
912	0	83
913	44	14
914	0	80
915	51	5
916	47	4
917	79	0
918	0	75
919	0	74
920	51	0
921	11	93
922	0	74
923	51	1
924	60	6
925	1	78
926	58	0
927	4	69
928	65	0
929	40	23
930	0	81
931	63	0
932	0	75
933	0	92
934	0	94
935	61	9
936	0	91
937	0	83
938	49	4
939	1	76
940	48	0
941	50	0
942	54	2
943	0	84
944	9	80
945	0	77
946	63	0
947	48	0
948	4	79
949	62	11
950	0	73
951	46	0
952	5	78
953	63	0
954	56	0
955	63	0
956	55	0
957	55	4
958	74	1
959	0	81
960	64	0
961	2	73
962	58	4
963	53	8
964	73	2
965	64	8
966	65	6
967	56	0
968	0	87
969	73	0
970	62	8
971	1	82
972	42	0
973	63	0
974	66	3
975	55	3
976	65	0
977	1	77
978	66	0
979	50	0
980	0	73
981	60	0
982	1	81
983	55	2
984	56	5
985	1	81
986	0	93
987	5	92
988	54	7
989	84	4
990	2	77
991	71	0
992	8	67
993	48	1
994	12	70
995	48	0
996	19	52
997	1	76
998	0	69
999	1	80
1000	57	0
1001	61	1
1002	0	67
1003	0	68
1004	2	78
1005	49	0
1006	59	16
1007	62	8
1008	53	1
1009	51	14
1010	24	59
1011	57	15
1012	59	4
1013	53	6
1014	61	0
1015	84	4
1016	52	0
1017	1	70
1018	1	75
1019	0	75
1020	70	1
1021	56	0
1022	56	0
1023	64	1
1024	2	72
1025	0	88
1026	62	1
1027	71	0
1028	0	60
1029	67	3
1030	46	0
1031	2	88
1032	51	3
1033	6	86
1034	0	102
1035	6	82
1036	48	0
1037	54	2
1038	60	6
1039	50	3
1040	62	3
1041	61	0
1042	54	0
1043	63	9
1044	44	0
1045	63	0
1046	0	72
1047	56	0
1048	67	0
1049	77	0
1050	45	27
1051	48	0
1052	75	5
1053	46	0
1054	1	88
1055	5	83
1056	47	3
1057	41	4
1058	59	1
1059	52	1
1060	59	0
1061	69	4
1062	56	7
1063	0	67
1064	56	0
1065	53	14
1066	1	71
1067	64	1
1068	0	73
1069	0	77
1070	24	41
1071	67	0
1072	55	9
1073	2	70
1074	40	42
1075	64	0
1076	5	87
1077	66	2
1078	64	9
1079	0	87
1080	0	74
1081	63	2
1082	31	46
1083	0	67
1084	62	0
1085	0	89
1086	6	83
1087	60	0
1088	5	76
1089	2	87
1090	55	1
1091	0	79
1092	3	81
1093	56	1
1094	46	5
1095	57	6
1096	0	76
1097	63	5
1098	0	71
1099	0	84
1100	0	72
1101	2	72
1102	60	7
1103	57	3
1104	64	1
1105	57	0
1106	0	88
1107	8	75
1108	62	9
1109	27	29
1110	0	77
1111	1	80
1112	0	94
1113	3	90
1114	1	75
1115	4	64
1116	1	94
1117	59	0
1118	57	0
1119	6	80
1120	0	75
1121	0	74
1122	68	0
1123	56	3
1124	6	64
1125	0	72
1126	58	1
1127	4	81
1128	7	81
1129	44	2
1130	0	87
1131	1	76
1132	0	74
1133	1	68
1134	66	8
1135	0	83
1136	55	1
1137	0	93
1138	63	0
1139	0	72
1140	11	82
1141	0	76
1142	2	79
1143	70	1
1144	54	0
1145	0	77
1146	44	0
1147	66	4
1148	62	3
1149	63	0
1150	26	45
1151	46	9
1152	1	81
1153	50	4
1154	51	19
1155	55	2
1156	57	2
1157	53	8
1158	0	85
1159	63	0
1160	1	73
1161	66	8
1162	0	88
1163	51	16
1164	59	4
1165	0	95
1166	66	2
1167	0	78
1168	60	0
1169	7	75
1170	0	80
1171	54	5
1172	55	8
1173	52	1
1174	2	82
1175	46	15
1176	4	87
1177	50	0
1178	3	74
1179	64	2
1180	0	100
1181	57	5
1182	64	2
1183	1	74
1184	37	38
1185	3	94
1186	4	82
1187	63	7
1188	71	8
1189	2	86
1190	61	2
1191	68	5
1192	43	7
1193	53	8
1194	69	0
1195	77	1
1196	1	61
1197	51	5
1198	42	34
1199	74	6
1200	57	7
1201	49	1
1202	0	84
1203	0	69
1204	65	0
1205	0	82
1206	58	0
1207	49	0
1208	65	10
1209	51	4
1210	0	93
1211	62	7
1212	57	7
1213	0	70
1214	0	76
1215	55	3
1216	55	22
1217	52	0
1218	8	78
1219	0	107
1220	70	3
1221	55	7
1222	54	0
1223	64	11
1224	0	84
1225	37	50
1226	0	73
1227	40	9
1228	65	4
1229	62	13
1230	50	2
1231	1	87
1232	53	10
1233	0	80
1234	66	0
1235	57	0
1236	50	3
1237	0	85
1238	54	0
1239	3	70
1240	0	59
1241	0	85
1242	47	0
1243	54	4
1244	48	1
1245	0	76
1246	45	0
1247	0	80
1248	3	79
1249	62	2
1250	0	48
1251	46	11
1252	45	0
1253	0	74
1254	49	9
1255	61	6
1256	54	0
1257	63	3
1258	0	74
1259	55	0
1260	5	73
1261	62	0
1262	4	76
1263	5	86
1264	63	6
1265	59	0
1266	48	0
1267	72	11
1268	55	0
1269	50	16
1270	52	10
1271	78	3
1272	1	72
1273	45	5
1274	6	78
1275	10	78
1276	1	73
1277	65	0
1278	0	73
1279	11	84
1280	49	0
1281	0	80
1282	0	78
1283	62	1
1284	54	9
1285	68	0
1286	62	3
1287	63	6
1288	2	67
1289	65	0
1290	62	1
1291	57	8
1292	58	0
1293	60	2
1294	66	9
1295	1	57
1296	52	3
1297	6	84
1298	0	108
1299	9	72
1300	57	0
1301	0	70
1302	0	82
1303	59	2
1304	1	80
1305	7	75
1306	5	61
1307	9	72
1308	5	76
1309	0	73
1310	8	71
1311	53	0
1312	57	3
1313	8	83
1314	1	72
1315	0	79
1316	0	71
1317	0	87
1318	4	70
1319	58	4
1320	53	0
1321	4	67
1322	48	4
1323	2	82
1324	51	0
1325	44	26
1326	0	79
1327	0	91
1328	60	0
1329	51	6
1330	0	80
1331	58	0
1332	62	8
1333	53	6
1334	64	1
1335	57	6
1336	64	0
1337	1	87
1338	50	6
1339	49	7
1340	1	89
1341	59	6
1342	62	9
1343	0	75
1344	65	0
1345	2	77
1346	53	6
1347	7	78
1348	60	2
1349	44	23
1350	7	58
1351	65	0
1352	6	63
1353	56	3
1354	67	9
1355	50	0
1356	69	11
1357	0	70
1358	60	2
1359	70	3
1360	0	92
1361	0	73
1362	54	2
1363	4	77
1364	54	0
1365	53	14
1366	66	3
1367	6	93
1368	61	12
1369	74	12
1370	0	80
1371	55	12
1372	60	6
1373	75	0
1374	61	0
1375	9	94
1376	18	42
1377	1	86
1378	0	100
1379	7	89
1380	0	104
1381	67	0
1382	4	72
1383	0	82
1384	75	1
1385	0	58
1386	0	69
1387	61	7
1388	63	0
1389	55	2
1390	54	9
1391	60	5
1392	1	72
1393	0	72
1394	0	81
1395	8	80
1396	59	0
1397	7	90
1398	0	80
1399	2	74
1400	14	54
1401	5	85
1402	2	84
1403	1	78
1404	0	79
1405	7	77
1406	55	0
1407	60	6
1408	5	80
1409	7	77
1410	63	9
1411	42	0
1412	43	2
1413	0	70
1414	56	1
1415	4	70
1416	3	71
1417	0	89
1418	65	3
1419	56	5
1420	63	0
1421	0	73
1422	46	3
1423	69	0
1424	0	85
1425	63	0
1426	3	79
1427	11	65
1428	46	0
1429	14	84
1430	2	74
1431	59	0
1432	57	13
1433	52	2
1434	54	0
1435	46	3
1436	63	10
1437	1	88
1438	1	69
1439	5	61
1440	59	2
1441	5	79
1442	54	4
1443	66	0
1444	65	0
1445	54	0
1446	57	1
1447	0	76
1448	61	5
1449	4	48
1450	59	0
1451	71	5
1452	55	10
1453	54	1
1454	61	2
1455	0	76
1456	52	3
1457	55	0
1458	7	76
1459	0	69
1460	47	12
1461	4	88
1462	0	84
1463	57	1
1464	60	0
1465	34	28
1466	1	70
1467	58	4
1468	54	9
1469	6	85
1470	0	98
1471	58	1
1472	3	66
1473	0	76
1474	0	87
1475	9	76
1476	28	45
1477	46	4
1478	63	0
1479	0	82
1480	64	0
1481	2	68
1482	50	1
1483	0	67
1484	44	6
1485	46	1
1486	3	74
1487	64	4
1488	0	71
1489	0	95
1490	66	0
1491	1	74
1492	0	77
1493	70	0
1494	63	0
1495	62	2
1496	69	0
1497	52	15
1498	54	1
1499	0	90
1500	49	14
1501	8	71
1502	48	0
1503	8	77
1504	60	13
1505	0	68
1506	59	8
1507	51	0
1508	0	80
1509	70	6
1510	58	0
1511	50	2
1512	19	55
1513	54	0
1514	67	4
1515	60	0
1516	1	86
1517	59	2
1518	63	0
1519	60	8
1520	0	82
1521	54	0
1522	66	2
1523	55	2
1524	63	1
1525	0	91
1526	59	3
1527	64	1
1528	3	74
1529	3	83
1530	53	17
1531	0	73
1532	3	66
1533	50	1
1534	54	0
1535	0	87
1536	62	0
1537	61	0
1538	0	67
1539	2	80
1540	58	0
1541	63	9
1542	53	20
1543	60	1
1544	58	0
1545	50	0
1546	53	9
1547	44	0
1548	47	16
1549	0	66
1550	61	0
1551	51	0
1552	2	85
1553	52	1
1554	0	83
1555	2	86
1556	53	3
1557	2	78
1558	55	0
1559	2	63
1560	3	74
1561	58	3
1562	67	4
1563	52	0
1564	62	0
1565	57	7
1566	0	82
1567	0	77
1568	54	0
1569	9	77
1570	50	1
1571	25	50
1572	1	86
1573	4	83
1574	53	3
1575	1	87
1576	0	71
1577	4	73
1578	41	32
1579	61	1
1580	0	66
1581	58	3
1582	64	0
1583	0	78
1584	57	0
1585	42	6
1586	39	6
1587	4	61
1588	65	0
1589	0	83
1590	0	72
1591	61	2
1592	2	80
1593	46	18
1594	46	4
1595	67	0
1596	2	69
1597	53	0
1598	0	91
1599	59	0
1600	47	1
1601	75	6
1602	0	84
1603	50	6
1604	57	0
1605	0	60
1606	52	0
1607	49	2
1608	31	53
1609	0	75
1610	55	6
1611	50	0
1612	55	0
1613	0	74
1614	57	15
1615	79	5
1616	0	70
1617	43	1
1618	0	83
1619	5	75
1620	28	49
1621	0	75
1622	61	0
1623	50	8
1624	52	7
1625	62	0
1626	66	9
1627	59	1
1628	66	10
1629	64	0
1630	63	3
1631	1	79
1632	2	92
1633	72	0
1634	51	8
1635	49	16
1636	0	81
1637	0	66
1638	62	3
1639	0	60
1640	54	0
1641	0	67
1642	50	30
1643	0	89
1644	0	73
1645	0	87
1646	68	0
1647	61	5
1648	65	6
1649	8	78
1650	7	89
1651	3	69
1652	68	5
1653	73	0
1654	61	3
1655	57	7
1656	4	79
1657	64	3
1658	62	0
1659	0	76
1660	56	4
1661	50	0
1662	67	3
1663	26	57
1664	26	35
1665	1	93
1666	64	9
1667	73	0
1668	5	70
1669	60	0
1670	1	88
1671	63	0
1672	63	0
1673	4	78
1674	58	0
1675	77	2
1676	5	75
1677	47	3
1678	0	112
1679	50	0
1680	0	70
1681	0	69
1682	0	98
1683	61	13
1684	0	76
1685	3	71
1686	60	0
1687	1	82
1688	2	89
1689	18	67
1690	66	0
1691	0	89
1692	0	77
1693	0	69
1694	57	0
1695	48	0
1696	63	5
1697	60	10
1698	10	65
1699	72	24
1700	31	64
1701	43	29
1702	52	13
1703	55	0
1704	56	16
1705	1	63
1706	61	1
1707	62	0
1708	24	40
1709	0	67
1710	60	0
1711	47	24
1712	57	2
1713	59	2
1714	55	0
1715	0	84
1716	6	74
1717	0	86
1718	55	0
1719	61	2
1720	60	8
1721	0	76
1722	54	5
1723	64	4
1724	59	6
1725	60	0
1726	54	0
1727	56	13
1728	0	92
1729	0	88
1730	1	84
1731	48	0
1732	0	92
1733	0	91
1734	60	4
1735	1	93
1736	53	0
1737	54	7
1738	0	74
1739	1	83
1740	51	5
1741	44	1
1742	55	4
1743	14	64
1744	58	0
1745	63	2
1746	65	0
1747	52	3
1748	2	69
1749	1	82
1750	0	79
1751	63	1
1752	67	0
1753	52	6
1754	68	2
1755	48	2
1756	2	75
1757	4	74
1758	64	1
1759	57	3
1760	46	1
1761	9	77
1762	0	88
1763	54	3
1764	0	80
1765	60	7
1766	36	27
1767	60	6
1768	70	0
1769	42	14
1770	68	3
1771	60	6
1772	69	0
1773	61	2
1774	43	1
1775	58	3
1776	63	0
1777	61	6
1778	58	0
1779	82	0
1780	62	6
1781	42	0
1782	57	8
1783	0	71
1784	1	77
1785	45	1
1786	0	70
1787	2	78
1788	1	77
1789	66	0
1790	50	0
1791	0	84
1792	62	1
1793	10	59
1794	55	3
1795	5	68
1796	48	9
1797	6	79
1798	59	9
1799	53	1
1800	0	94
1801	0	98
1802	1	80
1803	53	0
1804	2	92
1805	0	71
1806	60	4
1807	0	67
1808	10	86
1809	3	87
1810	65	0
1811	53	0
1812	59	0
1813	46	3
1814	0	79
1815	1	72
1816	0	78
1817	0	97
1818	0	77
1819	52	0
1820	64	3
1821	7	68
1822	3	76
1823	57	13
1824	55	0
1825	54	1
1826	66	4
1827	0	77
1828	72	1
1829	0	67
1830	56	5
1831	0	77
1832	6	99
1833	0	77
1834	0	75
1835	53	0
1836	77	13
1837	52	0
1838	0	88
1839	60	2
1840	60	0
1841	55	0
1842	75	0
1843	0	60
1844	50	16
1845	0	93
1846	3	65
1847	1	75
1848	3	95
1849	27	34
1850	41	0
1851	69	4
1852	0	81
1853	59	4
1854	53	1
1855	44	0
1856	4	75
1857	1	74
1858	49	5
1859	55	3
1860	70	6
1861	0	76
1862	55	6
1863	63	0
1864	0	88
1865	2	90
1866	58	10
1867	67	0
1868	58	7
1869	4	74
1870	3	80
1871	45	11
1872	3	92
1873	70	6
1874	59	0
1875	4	86
1876	55	2
1877	62	0
1878	0	79
1879	67	0
1880	70	9
1881	51	0
1882	1	74
1883	63	0
1884	45	4
1885	65	3
1886	69	5
1887	0	77
1888	62	5
1889	59	0
1890	1	75
1891	0	93
1892	6	83
1893	0	68
1894	56	0
1895	57	0
1896	55	12
1897	58	1
1898	51	0
1899	61	4
1900	70	10
1901	54	7
1902	61	6
1903	60	0
1904	49	0
1905	0	69
1906	49	1
1907	2	97
1908	50	0
1909	0	90
1910	5	69
1911	64	0
1912	7	88
1913	2	73
1914	0	90
1915	0	78
1916	68	8
1917	6	82
1918	53	5
1919	59	3
1920	2	70
1921	57	1
1922	63	0
1923	38	46
1924	40	21
1925	59	0
1926	3	96
1927	0	89
1928	4	92
1929	0	75
1930	68	3
1931	54	4
1932	59	0
1933	46	0
1934	62	4
1935	0	96
1936	11	68
1937	0	84
1938	26	44
1939	0	67
1940	2	68
1941	19	66
1942	72	1
1943	59	5
1944	61	0
1945	1	85
1946	53	3
1947	5	75
1948	62	15
1949	1	71
1950	66	4
1951	0	69
1952	0	83
1953	0	85
1954	1	85
1955	2	85
1956	1	83
1957	65	8
1958	0	82
1959	2	87
1960	4	92
1961	0	85
1962	55	0
1963	48	0
1964	0	80
1965	57	9
1966	46	1
1967	0	78
1968	6	76
1969	48	9
1970	0	91
1971	59	2
1972	26	47
1973	55	0
1974	52	2
1975	68	1
1976	49	0
1977	0	76
1978	60	17
1979	7	66
1980	48	0
1981	55	0
1982	0	63
1983	0	102
1984	63	6
1985	56	14
1986	59	3
1987	62	3
1988	62	3
1989	51	0
1990	64	0
1991	3	87
1992	54	0
1993	61	4
1994	0	79
1995	0	91
1996	11	82
1997	0	87
1998	56	8
1999	1	66
[truncated: 8,001 more rows]
