# Supplementary material for: Generalized method of moments for estimating parameters of stochastic reaction networks
Source: BMC Syst Biol. 2016 Oct 21;10:98. doi: 10.1186/s12918-016-0342-8 (PMC5073941; doi:10.1186/s12918-016-0342-8)
Supplement: Additional file 2 — Matlab code and data. This file contains the Matlab codes and samples which were used to produce the results. (GZ 9349 kb) [file 12918_2016_342_MOESM2_ESM.gz › Data/Exclusive Switch/samples/24/t004.csv]

trajectory	P1	P2
1	12	118
2	84	2
3	99	6
4	0	116
5	81	0
6	95	3
7	91	2
8	54	55
9	67	35
10	37	78
11	25	99
12	1	133
13	2	130
14	94	5
15	107	1
16	111	2
17	90	3
18	2	130
19	3	134
20	95	1
21	91	19
22	100	1
23	97	5
24	1	128
25	2	142
26	3	124
27	0	126
28	0	136
29	1	126
30	82	6
31	87	3
32	97	2
33	86	10
34	87	0
35	100	0
36	1	115
37	92	5
38	0	114
39	95	0
40	106	0
41	95	0
42	104	2
43	2	121
44	77	8
45	3	132
46	35	90
47	0	127
48	2	139
49	101	2
50	0	158
51	2	132
52	96	2
53	3	125
54	90	3
55	100	4
56	2	135
57	0	140
58	85	1
59	9	122
60	86	3
61	0	125
62	4	126
63	0	134
64	6	124
65	1	131
66	0	122
67	1	98
68	2	112
69	4	126
70	3	127
71	1	119
72	106	1
73	99	0
74	8	122
75	2	138
76	4	143
77	1	131
78	86	10
79	87	0
80	1	130
81	2	126
82	84	13
83	0	137
84	0	126
85	103	3
86	94	0
87	105	2
88	87	0
89	1	122
90	90	2
91	59	46
92	4	117
93	5	125
94	3	143
95	2	125
96	2	137
97	18	109
98	0	123
99	94	9
100	97	3
101	2	128
102	1	122
103	0	116
104	1	137
105	1	125
106	4	111
107	0	106
108	88	6
109	99	0
110	0	113
111	79	0
112	82	19
113	4	121
114	1	131
115	88	2
116	1	124
117	0	121
118	101	7
119	103	3
120	90	2
121	3	132
122	103	0
123	79	2
124	8	112
125	27	108
126	92	6
127	113	0
128	105	4
129	0	129
130	105	6
131	4	113
132	3	133
133	0	137
134	97	2
135	0	134
136	0	114
137	0	129
138	96	7
139	74	23
140	1	107
141	103	0
142	119	0
143	88	0
144	89	11
145	44	68
146	83	2
147	0	133
148	0	114
149	76	37
150	75	10
151	0	104
152	2	120
153	95	0
154	88	3
155	3	140
156	101	3
157	3	122
158	96	0
159	77	2
160	1	110
161	82	2
162	89	1
163	0	143
164	1	112
165	3	111
166	27	95
167	0	153
168	0	128
169	0	125
170	0	116
171	2	132
172	98	3
173	0	128
174	19	118
175	3	139
176	28	87
177	115	0
178	3	123
179	111	2
180	98	7
181	103	6
182	0	122
183	0	139
184	1	111
185	94	5
186	76	1
187	101	1
188	97	1
189	105	2
190	90	0
191	1	126
192	9	117
193	94	0
194	105	0
195	75	3
196	105	2
197	95	0
198	0	114
199	1	120
200	0	131
201	106	0
202	76	0
203	106	3
204	83	18
205	2	120
206	5	126
207	7	127
208	0	135
209	91	6
210	94	3
211	98	5
212	105	0
213	83	3
214	0	130
215	0	155
216	112	6
217	1	134
218	107	1
219	0	121
220	2	121
221	114	0
222	4	141
223	0	117
224	23	98
225	0	141
226	100	0
227	95	0
228	2	145
229	115	2
230	0	117
231	90	15
232	106	0
233	103	4
234	4	131
235	99	3
236	0	124
237	96	0
238	101	1
239	98	2
240	89	1
241	3	108
242	90	4
243	94	2
244	82	0
245	0	124
246	85	3
247	100	0
248	87	1
249	1	139
250	2	130
251	1	120
252	2	137
253	3	114
254	99	0
255	82	1
256	0	134
257	87	7
258	1	145
259	92	0
260	88	0
261	95	0
262	2	145
263	1	127
264	0	125
265	3	133
266	3	115
267	0	121
268	91	0
269	10	147
270	0	113
271	79	0
272	6	145
273	1	121
274	103	2
275	2	132
276	94	10
277	0	126
278	6	133
279	101	3
280	78	14
281	94	0
282	4	119
283	5	121
284	0	135
285	88	1
286	5	117
287	0	125
288	0	124
289	2	116
290	1	123
291	0	130
292	96	1
293	108	1
294	94	0
295	0	144
296	57	48
297	111	0
298	97	2
299	3	115
300	89	3
301	2	139
302	102	0
303	94	0
304	92	2
305	2	132
306	1	136
307	0	130
308	73	36
309	4	141
310	107	0
311	0	113
312	81	0
313	0	141
314	0	123
315	85	1
316	91	0
317	0	130
318	97	1
319	2	113
320	0	120
321	0	121
322	94	0
323	4	109
324	99	3
325	102	0
326	3	134
327	3	127
328	80	1
329	0	123
330	92	5
331	87	0
332	4	130
333	98	0
334	91	0
335	83	0
336	6	97
337	2	134
338	107	0
339	3	110
340	100	3
341	2	119
342	90	4
343	3	126
344	6	125
345	1	118
346	0	129
347	105	1
348	1	134
349	5	127
350	1	133
351	92	0
352	1	143
353	91	0
354	91	8
355	2	117
356	99	1
357	70	29
358	0	152
359	1	120
360	79	0
361	104	3
362	1	120
363	108	1
364	85	1
365	91	0
366	0	112
367	1	108
368	5	157
369	96	4
370	0	120
371	85	5
372	0	137
373	88	4
374	5	137
375	121	0
376	105	0
377	93	6
378	87	8
379	2	122
380	0	134
381	106	0
382	1	135
383	0	117
384	0	131
385	94	0
386	91	2
387	99	0
388	108	1
389	1	115
390	91	1
391	94	4
392	3	135
393	95	0
394	104	7
395	89	4
396	0	140
397	1	106
398	0	120
399	0	110
400	11	126
401	94	6
402	110	0
403	28	117
404	95	0
405	0	135
406	91	9
407	2	130
408	102	1
409	90	0
410	72	0
411	76	40
412	1	112
413	103	5
414	106	4
415	101	3
416	94	2
417	3	107
418	4	128
419	44	71
420	96	1
421	0	137
422	0	123
423	1	153
424	105	7
425	70	46
426	90	1
427	7	106
428	3	151
429	103	4
430	0	116
431	4	111
432	106	8
433	89	0
434	3	128
435	7	144
436	96	0
437	78	0
438	0	127
439	98	0
440	114	3
441	92	0
442	103	4
443	0	133
444	2	120
445	42	64
446	1	123
447	0	97
448	2	125
449	0	137
450	2	128
451	3	133
452	3	131
453	0	139
454	26	109
455	96	0
456	0	129
457	0	118
458	98	0
459	99	1
460	0	121
461	38	59
462	1	144
463	86	0
464	19	91
465	2	145
466	2	121
467	1	113
468	96	9
469	101	0
470	51	69
471	0	124
472	105	2
473	4	109
474	104	4
475	84	5
476	108	0
477	89	2
478	99	3
479	2	126
480	99	5
481	93	0
482	85	0
483	0	146
484	97	5
485	1	119
486	9	116
487	89	4
488	110	0
489	0	127
490	98	5
491	94	5
492	114	1
493	85	4
494	85	0
495	7	112
496	97	9
497	1	128
498	2	111
499	100	2
500	94	0
501	79	0
502	4	139
503	76	3
504	0	124
505	89	0
506	3	130
507	0	122
508	66	7
509	93	2
510	0	127
511	93	7
512	0	124
513	0	117
514	85	8
515	106	1
516	93	7
517	81	0
518	105	0
519	0	137
520	97	6
521	23	91
522	110	5
523	4	135
524	97	1
525	2	140
526	52	41
527	105	2
528	4	117
529	79	20
530	0	123
531	1	128
532	89	1
533	102	0
534	112	0
535	102	3
536	101	0
537	0	133
538	1	140
539	95	2
540	83	0
541	93	2
542	98	1
543	1	124
544	4	106
545	99	1
546	97	1
547	97	5
548	81	4
549	4	112
550	1	125
551	1	138
552	114	5
553	4	110
554	2	124
555	89	3
556	103	1
557	102	0
558	3	127
559	104	1
560	115	0
561	1	146
562	1	120
563	0	147
564	2	112
565	99	0
566	0	121
567	84	4
568	0	126
569	86	16
570	0	116
571	2	140
572	2	121
573	86	1
574	105	0
575	99	0
576	94	27
577	91	1
578	94	2
579	18	122
580	94	10
581	7	120
582	97	2
583	6	144
584	88	1
585	2	116
586	4	119
587	96	0
588	0	119
589	99	0
590	0	112
591	2	124
592	2	140
593	0	129
594	96	1
595	0	137
596	0	131
597	112	0
598	101	1
599	82	1
600	1	116
601	91	4
602	11	126
603	97	0
604	1	126
605	84	0
606	89	0
607	0	125
608	97	1
609	0	116
610	79	0
611	101	1
612	21	102
613	100	0
614	86	8
615	100	1
616	86	1
617	93	1
618	0	135
619	2	138
620	12	112
621	97	3
622	103	5
623	98	0
624	104	4
625	1	140
626	0	118
627	81	5
628	0	140
629	85	2
630	2	134
631	0	123
632	72	8
633	3	116
634	3	115
635	0	104
636	81	0
637	72	5
638	82	13
639	0	107
640	0	118
641	0	135
642	0	114
643	113	2
644	0	139
645	2	141
646	90	0
647	91	4
648	1	125
649	94	6
650	0	139
651	2	124
652	86	0
653	105	0
654	0	128
655	87	1
656	0	114
657	5	146
658	89	0
659	2	106
660	97	1
661	3	130
662	80	18
663	0	144
664	99	0
665	96	1
666	0	118
667	1	134
668	6	143
669	95	2
670	3	137
671	106	0
672	95	0
673	25	98
674	4	103
675	103	5
676	100	2
677	2	123
678	2	108
679	2	111
680	96	1
681	79	5
682	5	120
683	81	5
684	0	122
685	80	5
686	107	0
687	2	96
688	2	135
689	91	0
690	92	8
691	3	129
692	0	124
693	0	139
694	0	140
695	40	73
696	111	1
697	1	133
698	91	8
699	0	142
700	0	140
701	96	0
702	0	131
703	77	10
704	86	2
705	0	129
706	0	120
707	87	8
708	98	3
709	79	19
710	113	10
711	4	119
712	85	6
713	101	0
714	3	114
715	87	0
716	0	130
717	101	5
718	87	14
719	101	3
720	84	1
721	101	0
722	91	6
723	110	3
724	92	1
725	1	153
726	3	144
727	105	6
728	0	111
729	1	102
730	4	129
731	96	3
732	1	129
733	4	125
734	0	136
735	0	128
736	95	0
737	85	1
738	0	124
739	0	121
740	95	7
741	104	5
742	85	21
743	2	139
744	91	2
745	1	120
746	0	120
747	110	1
748	87	6
749	1	119
750	110	0
751	2	135
752	79	5
753	96	5
754	35	65
755	2	128
756	1	116
757	6	128
758	1	128
759	1	141
760	0	94
761	89	0
762	3	125
763	93	1
764	95	1
765	106	1
766	3	135
767	0	137
768	3	124
769	98	1
770	2	133
771	1	113
772	1	105
773	99	2
774	86	0
775	82	3
776	4	115
777	92	1
778	0	126
779	102	2
780	1	131
781	4	107
782	1	124
783	1	118
784	79	10
785	56	63
786	62	48
787	0	123
788	0	128
789	79	0
790	3	141
791	89	25
792	100	0
793	3	116
794	0	136
795	76	4
796	0	130
797	88	7
798	81	0
799	3	129
800	92	1
801	83	4
802	0	134
803	115	0
804	4	122
805	5	112
806	111	0
807	101	0
808	3	125
809	0	121
810	100	1
811	4	133
812	2	119
813	76	6
814	87	14
815	101	0
816	103	4
817	102	0
818	47	53
819	98	10
820	0	125
821	80	0
822	83	3
823	92	2
824	3	109
825	87	6
826	0	128
827	99	1
828	1	135
829	88	27
830	0	136
831	112	0
832	77	0
833	84	0
834	3	108
835	88	0
836	86	0
837	86	2
838	103	3
839	4	121
840	80	0
841	72	2
842	2	146
843	115	5
844	105	2
845	97	0
846	101	1
847	0	116
848	80	0
849	2	120
850	53	74
851	21	85
852	3	137
853	1	142
854	82	3
855	0	141
856	0	122
857	98	4
858	2	130
859	2	116
860	87	4
861	110	0
862	0	125
863	93	6
864	1	103
865	81	0
866	108	3
867	0	117
868	84	6
869	0	115
870	108	0
871	1	130
872	91	1
873	3	134
874	3	117
875	77	2
876	96	0
877	103	0
878	107	9
879	6	127
880	98	0
881	103	0
882	0	132
883	0	125
884	95	0
885	94	8
886	2	126
887	86	2
888	0	136
889	0	133
890	83	0
891	95	1
892	83	4
893	0	113
894	68	1
895	86	0
896	83	0
897	2	125
898	3	105
899	104	5
900	95	0
901	0	112
902	8	101
903	1	115
904	3	122
905	0	113
906	94	0
907	0	131
908	102	0
909	1	128
910	0	138
911	1	110
912	102	5
913	101	5
914	67	35
915	1	119
916	2	129
917	1	120
918	4	131
919	98	0
920	100	2
921	0	129
922	90	5
923	104	1
924	105	0
925	105	4
926	6	128
927	82	0
928	65	7
929	107	11
930	1	117
931	0	134
932	0	130
933	70	36
934	66	28
935	18	107
936	2	146
937	2	134
938	0	118
939	2	122
940	111	2
941	95	2
942	81	4
943	3	137
944	83	0
945	8	111
946	84	1
947	98	5
948	39	76
949	1	120
950	82	6
951	6	137
952	3	115
953	104	0
954	107	0
955	2	147
956	39	77
957	81	6
958	70	22
959	87	1
960	89	2
961	8	115
962	91	0
963	0	114
964	0	141
965	0	120
966	95	1
967	88	1
968	89	0
969	60	32
970	91	1
971	3	122
972	90	0
973	0	124
974	98	25
975	86	0
976	86	5
977	77	29
978	96	4
979	89	0
980	94	3
981	84	3
982	85	1
983	82	4
984	95	0
985	2	130
986	89	0
987	100	0
988	103	0
989	85	0
990	114	0
991	99	0
992	0	120
993	97	0
994	3	108
995	94	1
996	89	4
997	87	1
998	74	1
999	2	144
1000	0	111
1001	109	4
1002	97	3
1003	77	0
1004	1	137
1005	99	0
1006	3	127
1007	104	1
1008	95	1
1009	4	141
1010	89	2
1011	0	132
1012	98	0
1013	100	4
1014	97	4
1015	98	0
1016	0	137
1017	81	0
1018	99	3
1019	86	0
1020	103	0
1021	0	107
1022	84	1
1023	1	120
1024	102	3
1025	0	124
1026	93	5
1027	0	127
1028	75	3
1029	45	76
1030	95	12
1031	91	0
1032	0	129
1033	4	121
1034	45	69
1035	0	140
1036	8	135
1037	99	1
1038	4	115
1039	87	0
1040	1	129
1041	95	2
1042	106	0
1043	99	1
1044	1	123
1045	103	2
1046	93	6
1047	87	0
1048	3	154
1049	5	125
1050	0	110
1051	2	126
1052	1	110
1053	84	6
1054	2	149
1055	106	7
1056	0	113
1057	72	5
1058	84	0
1059	0	130
1060	0	128
1061	104	4
1062	82	0
1063	98	3
1064	89	0
1065	0	126
1066	94	0
1067	8	130
1068	90	0
1069	94	0
1070	92	0
1071	111	3
1072	72	0
1073	1	122
1074	2	132
1075	94	2
1076	97	0
1077	107	0
1078	2	120
1079	0	111
1080	106	0
1081	96	3
1082	85	0
1083	100	0
1084	101	0
1085	3	127
1086	0	122
1087	93	6
1088	3	132
1089	1	127
1090	95	1
1091	0	119
1092	0	145
1093	2	137
1094	84	0
1095	5	129
1096	2	124
1097	93	5
1098	97	1
1099	0	124
1100	1	146
1101	92	2
1102	1	135
1103	1	119
1104	80	0
1105	81	1
1106	98	2
1107	95	0
1108	91	2
1109	39	77
1110	0	119
1111	1	107
1112	0	126
1113	1	121
1114	106	2
1115	39	74
1116	77	1
1117	93	0
1118	0	123
1119	0	124
1120	100	4
1121	123	1
1122	77	15
1123	1	132
1124	91	5
1125	6	133
1126	103	0
1127	37	79
1128	0	126
1129	6	152
1130	80	6
1131	91	0
1132	43	74
1133	0	142
1134	2	126
1135	100	0
1136	68	0
1137	2	125
1138	88	1
1139	18	106
1140	94	0
1141	1	106
1142	103	3
1143	2	124
1144	2	127
1145	1	152
1146	91	0
1147	4	135
1148	111	3
1149	2	119
1150	121	0
1151	105	3
1152	4	124
1153	92	0
1154	0	98
1155	103	5
1156	102	4
1157	28	79
1158	75	1
1159	2	120
1160	91	10
1161	5	114
1162	1	141
1163	2	105
1164	4	113
1165	85	0
1166	79	0
1167	0	123
1168	1	123
1169	3	126
1170	2	127
1171	82	0
1172	90	4
1173	87	1
1174	1	118
1175	99	6
1176	0	110
1177	0	132
1178	12	96
1179	92	0
1180	2	128
1181	1	125
1182	3	140
1183	97	0
1184	0	123
1185	1	123
1186	90	5
1187	1	117
1188	107	0
1189	69	38
1190	0	119
1191	0	114
1192	0	116
1193	91	2
1194	93	2
1195	83	5
1196	88	2
1197	1	116
1198	85	8
1199	103	0
1200	121	1
1201	101	2
1202	102	1
1203	87	6
1204	91	5
1205	80	3
1206	0	134
1207	1	134
1208	98	4
1209	1	131
1210	0	119
1211	101	0
1212	2	130
1213	80	16
1214	92	0
1215	84	5
1216	108	4
1217	86	3
1218	93	3
1219	0	113
1220	57	38
1221	97	0
1222	3	149
1223	98	3
1224	70	1
1225	91	0
1226	87	4
1227	96	1
1228	0	123
1229	91	5
1230	0	131
1231	104	0
1232	84	2
1233	107	6
1234	3	118
1235	1	128
1236	5	105
1237	92	2
1238	93	6
1239	0	147
1240	89	5
1241	0	130
1242	100	1
1243	2	140
1244	1	141
1245	112	0
1246	86	9
1247	82	17
1248	77	21
1249	89	2
1250	0	135
1251	0	121
1252	25	89
1253	6	113
1254	2	151
1255	94	8
1256	89	0
1257	0	110
1258	83	19
1259	82	1
1260	4	109
1261	98	5
1262	7	129
1263	0	136
1264	4	118
1265	83	0
1266	87	0
1267	86	22
1268	91	0
1269	1	137
1270	0	118
1271	2	125
1272	0	134
1273	0	127
1274	2	108
1275	103	4
1276	0	120
1277	84	2
1278	85	0
1279	108	0
1280	96	0
1281	0	130
1282	91	2
1283	0	144
1284	1	142
1285	1	122
1286	87	7
1287	81	35
1288	91	0
1289	88	0
1290	110	0
1291	95	1
1292	101	1
1293	104	1
1294	2	114
1295	0	106
1296	3	118
1297	96	2
1298	84	1
1299	82	1
1300	3	134
1301	110	0
1302	97	6
1303	1	122
1304	99	0
1305	1	143
1306	98	6
1307	3	133
1308	103	0
1309	85	10
1310	99	4
1311	108	1
1312	102	2
1313	99	4
1314	0	120
1315	96	3
1316	0	127
1317	0	134
1318	101	0
1319	85	4
1320	86	9
1321	0	117
1322	1	135
1323	5	138
1324	90	5
1325	80	6
1326	0	136
1327	2	156
1328	80	2
1329	4	125
1330	32	84
1331	106	1
1332	0	105
1333	98	4
1334	1	119
1335	0	118
1336	2	121
1337	106	4
1338	58	71
1339	89	2
1340	100	0
1341	0	123
1342	2	118
1343	45	83
1344	2	126
1345	1	127
1346	7	132
1347	74	10
1348	99	1
1349	102	2
1350	91	0
1351	82	0
1352	93	5
1353	95	0
1354	0	144
1355	0	121
1356	87	0
1357	102	0
1358	1	139
1359	0	132
1360	105	4
1361	81	0
1362	95	1
1363	98	0
1364	101	0
1365	1	133
1366	70	26
1367	85	0
1368	0	123
1369	1	131
1370	91	1
1371	82	5
1372	77	0
1373	3	124
1374	97	1
1375	77	1
1376	94	1
1377	97	0
1378	103	7
1379	94	7
1380	0	142
1381	96	0
1382	0	124
1383	1	134
1384	102	0
1385	86	2
1386	0	140
1387	122	7
1388	73	0
1389	113	1
1390	0	124
1391	100	11
1392	92	2
1393	100	0
1394	103	0
1395	39	80
1396	97	11
1397	0	142
1398	5	125
1399	102	4
1400	2	133
1401	103	3
1402	89	0
1403	89	0
1404	84	7
1405	1	129
1406	3	117
1407	0	138
1408	2	122
1409	1	125
1410	92	0
1411	0	116
1412	92	6
1413	99	0
1414	0	120
1415	107	0
1416	1	127
1417	3	134
1418	101	0
1419	6	120
1420	93	1
1421	0	138
1422	81	3
1423	104	0
1424	1	144
1425	103	2
1426	112	0
1427	9	126
1428	88	1
1429	87	4
1430	0	131
1431	1	129
1432	4	115
1433	0	120
1434	84	4
1435	91	0
1436	2	114
1437	87	6
1438	85	3
1439	92	0
1440	0	152
1441	1	129
1442	0	134
1443	4	116
1444	105	4
1445	92	0
1446	97	5
1447	0	135
1448	105	2
1449	2	139
1450	90	0
1451	87	1
1452	0	123
1453	100	3
1454	1	114
1455	3	121
1456	0	111
1457	0	119
1458	0	137
1459	83	0
1460	0	118
1461	4	133
1462	3	114
1463	103	0
1464	2	123
1465	95	2
1466	0	122
1467	87	2
1468	88	0
1469	0	140
1470	0	131
1471	93	4
1472	71	26
1473	3	126
1474	28	84
1475	88	0
1476	95	1
1477	0	122
1478	90	0
1479	93	0
1480	106	5
1481	88	5
1482	90	0
1483	0	120
1484	4	141
1485	88	4
1486	3	114
1487	7	110
1488	13	125
1489	87	0
1490	107	4
1491	79	4
1492	7	109
1493	61	50
1494	0	120
1495	91	6
1496	0	119
1497	90	3
1498	0	120
1499	99	0
1500	2	142
1501	2	121
1502	93	1
1503	116	0
1504	0	115
1505	106	0
1506	15	109
1507	74	30
1508	86	0
1509	107	4
1510	6	115
1511	92	1
1512	93	2
1513	0	117
1514	73	0
1515	97	1
1516	0	124
1517	103	0
1518	4	122
1519	0	137
1520	102	0
1521	95	0
1522	101	5
1523	115	2
1524	100	2
1525	74	38
1526	2	117
1527	8	124
1528	0	118
1529	88	1
1530	101	3
1531	91	4
1532	82	0
1533	0	119
1534	1	124
1535	103	1
1536	102	2
1537	94	7
1538	80	7
1539	0	143
1540	112	8
1541	97	3
1542	2	108
1543	81	0
1544	98	6
1545	93	1
1546	97	0
1547	36	67
1548	3	120
1549	91	2
1550	94	0
1551	112	3
1552	96	0
1553	90	6
1554	46	63
1555	106	8
1556	82	0
1557	6	134
1558	86	3
1559	0	111
1560	23	88
1561	0	131
1562	89	4
1563	81	2
1564	96	2
1565	113	0
1566	100	8
1567	79	6
1568	91	3
1569	102	0
1570	88	5
1571	84	3
1572	94	0
1573	77	1
1574	90	1
1575	90	0
1576	102	1
1577	53	53
1578	78	3
1579	93	1
1580	2	130
1581	79	2
1582	8	121
1583	95	3
1584	95	9
1585	1	112
1586	0	133
1587	0	142
1588	1	150
1589	29	87
1590	120	4
1591	5	125
1592	93	4
1593	103	3
1594	58	41
1595	1	132
1596	96	8
1597	1	120
1598	0	132
1599	1	117
1600	99	4
1601	30	103
1602	2	141
1603	101	0
1604	0	109
1605	91	0
1606	104	0
1607	0	124
1608	98	6
1609	104	1
1610	0	140
1611	104	1
1612	4	114
1613	99	9
1614	112	0
1615	1	123
1616	1	139
1617	89	3
1618	86	7
1619	0	122
1620	103	6
1621	91	2
1622	95	3
1623	1	131
1624	0	123
1625	112	1
1626	6	132
1627	92	0
1628	0	125
1629	3	117
1630	3	112
1631	107	2
1632	103	0
1633	75	25
1634	3	126
1635	89	0
1636	86	3
1637	80	3
1638	4	150
1639	4	135
1640	89	0
1641	86	3
1642	2	111
1643	101	2
1644	96	2
1645	103	0
1646	3	122
1647	92	0
1648	10	145
1649	90	1
1650	93	0
1651	86	9
1652	2	120
1653	104	1
1654	0	145
1655	94	5
1656	0	126
1657	2	121
1658	105	4
1659	0	108
1660	2	108
1661	0	143
1662	2	122
1663	87	2
1664	6	128
1665	0	134
1666	0	124
1667	1	127
1668	2	120
1669	0	124
1670	82	4
1671	88	6
1672	0	139
1673	96	0
1674	0	109
1675	4	130
1676	84	20
1677	11	128
1678	79	4
1679	109	0
1680	0	120
1681	79	7
1682	4	106
1683	0	137
1684	82	31
1685	0	142
1686	111	0
1687	2	123
1688	3	139
1689	89	5
1690	105	3
1691	0	120
1692	0	102
1693	4	135
1694	90	1
1695	0	137
1696	107	0
1697	2	125
1698	0	135
1699	83	0
1700	99	1
1701	96	2
1702	1	123
1703	91	2
1704	94	0
1705	86	3
1706	1	144
1707	98	1
1708	104	1
1709	0	126
1710	101	0
1711	94	5
1712	0	122
1713	96	2
1714	87	0
1715	0	139
1716	91	1
1717	0	129
1718	95	5
1719	103	1
1720	57	70
1721	2	137
1722	88	3
1723	0	148
1724	2	137
1725	0	141
1726	92	3
1727	0	118
1728	2	137
1729	2	133
1730	0	131
1731	1	138
1732	0	141
1733	95	4
1734	1	134
1735	0	130
1736	3	130
1737	3	115
1738	0	116
1739	89	1
1740	2	126
1741	86	2
1742	26	87
1743	4	137
1744	96	0
1745	0	112
1746	96	3
1747	0	134
1748	1	136
1749	102	0
1750	89	8
1751	0	135
1752	114	1
1753	0	132
1754	105	4
1755	101	6
1756	56	54
1757	82	3
1758	111	5
1759	116	0
1760	105	0
1761	80	0
1762	1	140
1763	0	109
1764	2	124
1765	0	122
1766	54	60
1767	0	145
1768	0	108
1769	11	112
1770	110	2
1771	65	59
1772	102	2
1773	91	1
1774	0	132
1775	111	0
1776	100	4
1777	2	119
1778	92	1
1779	101	3
1780	2	128
1781	104	1
1782	87	0
1783	2	121
1784	27	97
1785	2	140
1786	88	2
1787	1	130
1788	87	1
1789	2	108
1790	94	3
1791	80	14
1792	27	112
1793	96	1
1794	3	120
1795	94	0
1796	0	137
1797	0	119
1798	2	116
1799	0	150
1800	0	102
1801	111	2
1802	2	115
1803	113	0
1804	96	0
1805	91	4
1806	3	129
1807	96	0
1808	2	114
1809	93	16
1810	96	2
1811	6	133
1812	91	0
1813	94	0
1814	101	5
1815	93	0
1816	0	117
1817	1	137
1818	93	5
1819	17	83
1820	2	127
1821	57	54
1822	2	126
1823	4	123
1824	89	8
1825	83	0
1826	5	120
1827	91	1
1828	86	28
1829	103	0
1830	1	113
1831	86	2
1832	109	4
1833	97	1
1834	90	0
1835	80	6
1836	83	3
1837	74	30
1838	0	147
1839	1	125
1840	82	1
1841	92	2
1842	0	117
1843	10	135
1844	0	118
1845	100	2
1846	1	132
1847	82	15
1848	3	117
1849	0	126
1850	2	130
1851	0	144
1852	100	0
1853	94	5
1854	2	131
1855	81	0
1856	97	4
1857	4	115
1858	96	0
1859	2	127
1860	5	129
1861	2	142
1862	75	2
1863	102	0
1864	98	4
1865	82	3
1866	94	0
1867	0	140
1868	1	142
1869	105	2
1870	94	0
1871	0	116
1872	1	128
1873	108	0
1874	0	114
1875	79	4
1876	0	115
1877	1	110
1878	80	1
1879	94	11
1880	92	1
1881	91	0
1882	92	0
1883	102	2
1884	118	0
1885	67	14
1886	109	0
1887	102	6
1888	113	3
1889	109	0
1890	98	5
1891	92	2
1892	0	136
1893	114	1
1894	0	126
1895	3	147
1896	92	0
1897	1	109
1898	2	123
1899	104	0
1900	0	135
1901	0	131
1902	97	1
1903	64	46
1904	89	0
1905	103	7
1906	4	105
1907	95	3
1908	103	7
1909	47	86
1910	93	1
1911	1	147
1912	88	0
1913	6	113
1914	4	135
1915	92	0
1916	3	125
1917	72	1
1918	1	128
1919	82	4
1920	47	54
1921	1	120
1922	103	3
1923	83	0
1924	102	1
1925	87	10
1926	83	0
1927	0	108
1928	34	101
1929	3	117
1930	0	135
1931	74	5
1932	90	1
1933	99	3
1934	86	0
1935	93	5
1936	115	1
1937	0	128
1938	3	127
1939	111	1
1940	100	4
1941	94	4
1942	101	0
1943	0	122
1944	76	16
1945	102	0
1946	95	4
1947	3	130
1948	4	151
1949	108	2
1950	21	115
1951	3	121
1952	99	5
1953	90	1
1954	0	108
1955	87	6
1956	88	0
1957	81	4
1958	1	108
1959	98	4
1960	112	0
1961	3	130
1962	57	73
1963	79	1
1964	2	117
1965	85	1
1966	105	0
1967	86	0
1968	5	125
1969	6	125
1970	4	136
1971	105	2
1972	101	0
1973	1	134
1974	114	0
1975	86	0
1976	1	133
1977	91	0
1978	87	0
1979	81	3
1980	101	0
1981	86	2
1982	0	137
1983	95	0
1984	1	151
1985	85	0
1986	3	139
1987	91	5
1988	95	2
1989	101	3
1990	2	131
1991	0	119
1992	73	0
1993	3	133
1994	102	1
1995	2	131
1996	0	136
1997	112	4
1998	95	2
1999	111	0
[truncated: 8,001 more rows]
