# Supplementary material for: Generalized method of moments for estimating parameters of stochastic reaction networks
Source: BMC Syst Biol. 2016 Oct 21;10:98. doi: 10.1186/s12918-016-0342-8 (PMC5073941; doi:10.1186/s12918-016-0342-8)
Supplement: Additional file 2 — Matlab code and data. This file contains the Matlab codes and samples which were used to produce the results. (GZ 9349 kb) [file 12918_2016_342_MOESM2_ESM.gz › Data/Exclusive Switch/samples/12/t002.csv]

trajectory	P1	P2
1	81	1
2	9	61
3	67	2
4	72	1
5	0	73
6	4	72
7	49	0
8	50	2
9	64	0
10	1	73
11	47	0
12	50	1
13	1	83
14	0	71
15	7	72
16	10	71
17	6	71
18	0	71
19	0	75
20	71	0
21	19	57
22	24	45
23	62	3
24	0	73
25	17	56
26	1	81
27	59	8
28	0	75
29	59	0
30	0	66
31	0	72
32	61	4
33	60	0
34	66	0
35	10	85
36	2	93
37	65	0
38	0	82
39	22	59
40	61	1
41	60	0
42	3	82
43	57	10
44	74	12
45	65	3
46	0	82
47	2	70
48	0	77
49	64	0
50	66	6
51	60	0
52	5	71
53	55	8
54	55	0
55	0	77
56	36	2
57	0	74
58	15	60
59	52	0
60	0	78
61	63	6
62	57	0
63	26	45
64	37	4
65	0	83
66	71	0
67	2	84
68	67	3
69	62	5
70	64	1
71	59	8
72	68	1
73	62	0
74	62	6
75	19	45
76	0	69
77	48	3
78	52	0
79	63	7
80	5	64
81	69	10
82	68	0
83	48	0
84	0	70
85	69	0
86	52	0
87	56	1
88	51	0
89	63	4
90	25	54
91	70	0
92	25	57
93	1	66
94	0	73
95	46	0
96	2	78
97	0	82
98	0	75
99	64	1
100	69	0
101	11	59
102	7	79
103	3	56
104	0	87
105	62	8
106	47	3
107	74	0
108	5	77
109	4	88
110	55	0
111	0	77
112	7	74
113	6	66
114	0	92
115	58	1
116	60	1
117	60	0
118	49	2
119	60	0
120	59	0
121	56	0
122	0	80
123	53	1
124	2	68
125	51	2
126	58	0
127	3	91
128	64	0
129	75	0
130	10	80
131	52	0
132	72	0
133	0	80
134	5	80
135	56	6
136	74	1
137	0	89
138	0	84
139	73	8
140	56	0
141	0	87
142	37	22
143	48	1
144	68	0
145	1	84
146	59	1
147	66	4
148	0	82
149	48	16
150	6	71
151	2	77
152	53	0
153	3	82
154	40	8
155	0	77
156	5	77
157	47	0
158	0	94
159	69	1
160	59	4
161	0	78
162	0	78
163	54	0
164	2	81
165	5	89
166	2	78
167	3	73
168	62	10
169	3	70
170	52	7
171	0	69
172	55	16
173	48	3
174	59	0
175	57	9
176	63	1
177	55	0
178	62	2
179	59	0
180	64	0
181	0	76
182	7	94
183	6	83
184	38	40
185	3	100
186	59	1
187	64	1
188	63	5
189	48	7
190	63	14
191	61	7
192	54	0
193	0	68
194	56	4
195	64	5
196	8	71
197	61	4
198	0	87
199	3	74
200	55	0
201	0	78
202	69	0
203	48	0
204	53	2
205	46	3
206	0	75
207	0	74
208	0	97
209	63	0
210	57	0
211	0	83
212	0	67
213	0	97
214	70	0
215	0	83
216	54	0
217	64	13
218	3	70
219	5	74
220	1	78
221	2	87
222	57	0
223	36	38
224	2	73
225	54	2
226	45	0
227	1	82
228	3	78
229	0	91
230	0	65
231	61	4
232	52	0
233	67	2
234	53	9
235	0	80
236	2	86
237	57	2
238	72	0
239	49	1
240	1	79
241	55	4
242	61	4
243	3	78
244	1	97
245	66	0
246	62	2
247	55	0
248	51	8
249	6	83
250	67	0
251	4	71
252	0	73
253	55	8
254	12	70
255	58	2
256	55	1
257	53	0
258	57	11
259	0	64
260	60	0
261	65	11
262	52	0
263	0	87
264	5	77
265	79	1
266	76	2
267	0	80
268	4	75
269	62	0
270	61	0
271	55	2
272	63	1
273	60	5
274	59	10
275	0	78
276	60	0
277	52	9
278	64	6
279	49	0
280	43	0
281	68	0
282	39	34
283	7	82
284	20	48
285	48	0
286	0	87
287	63	0
288	1	83
289	49	15
290	0	86
291	7	72
292	62	1
293	0	68
294	8	82
295	64	0
296	51	0
297	49	9
298	61	0
299	2	73
300	0	86
301	0	80
302	3	69
303	54	5
304	59	0
305	3	85
306	59	0
307	58	1
308	51	0
309	0	59
310	0	81
311	53	3
312	0	72
313	56	4
314	0	70
315	1	87
316	6	86
317	0	75
318	63	0
319	57	0
320	0	82
321	54	1
322	61	3
323	0	91
324	4	89
325	66	0
326	4	85
327	50	3
328	74	8
329	0	76
330	55	0
331	53	6
332	0	71
333	16	63
334	0	81
335	54	0
336	74	0
337	4	69
338	2	73
339	60	0
340	11	72
341	3	84
342	4	85
343	4	78
344	3	88
345	5	67
346	3	76
347	49	0
348	57	0
349	4	84
350	59	11
351	0	73
352	64	4
353	4	78
354	57	0
355	54	0
356	60	13
357	5	77
358	73	1
359	36	20
360	41	36
361	45	2
362	59	3
363	0	89
364	2	106
365	65	1
366	0	64
367	62	8
368	63	0
369	3	80
370	55	0
371	3	72
372	55	33
373	0	70
374	8	68
375	4	85
376	62	0
377	2	92
378	63	0
379	0	90
380	55	4
381	50	28
382	63	0
383	0	71
384	1	77
385	3	68
386	70	0
387	2	71
388	0	74
389	0	88
390	53	1
391	72	0
392	1	82
393	0	57
394	57	0
395	57	0
396	63	0
397	59	0
398	71	0
399	63	0
400	0	79
401	64	5
402	0	81
403	20	38
404	52	10
405	55	1
406	85	2
407	68	0
408	55	2
409	64	9
410	0	69
411	0	85
412	63	0
413	1	79
414	57	0
415	0	71
416	63	7
417	50	2
418	1	82
419	62	12
420	2	71
421	54	0
422	51	4
423	0	77
424	51	2
425	8	87
426	60	0
427	2	73
428	60	0
429	74	0
430	61	1
431	62	0
432	57	0
433	1	73
434	51	0
435	1	75
436	0	74
437	1	80
438	0	81
439	57	6
440	2	92
441	74	3
442	51	0
443	55	1
444	9	73
445	43	3
446	69	0
447	59	0
448	58	2
449	8	73
450	69	3
451	66	4
452	60	0
453	54	2
454	0	87
455	56	4
456	61	0
457	0	81
458	61	0
459	7	76
460	48	1
461	68	11
462	0	73
463	69	0
464	1	85
465	48	4
466	2	75
467	0	69
468	63	1
469	39	49
470	69	5
471	58	0
472	48	0
473	8	67
474	62	5
475	0	74
476	49	14
477	53	2
478	2	55
479	61	4
480	52	18
481	1	66
482	67	3
483	61	0
484	49	4
485	55	4
486	43	1
487	67	2
488	5	78
489	55	0
490	69	0
491	0	71
492	13	74
493	1	78
494	57	0
495	0	67
496	0	73
497	54	0
498	0	77
499	69	2
500	3	87
501	2	76
502	62	15
503	8	69
504	72	1
505	49	3
506	51	0
507	27	52
508	52	0
509	53	0
510	59	0
511	60	14
512	62	0
513	0	61
514	2	98
515	63	0
516	62	0
517	60	0
518	2	79
519	49	12
520	57	0
521	2	71
522	0	84
523	62	4
524	34	31
525	9	74
526	4	78
527	57	6
528	1	65
529	60	10
530	0	75
531	0	83
532	67	5
533	62	0
534	58	5
535	66	0
536	2	77
537	51	6
538	55	0
539	0	80
540	56	1
541	54	20
542	0	61
543	60	4
544	5	78
545	74	0
546	0	85
547	55	5
548	63	0
549	1	69
550	58	0
551	0	66
552	2	87
553	63	0
554	1	80
555	73	0
556	0	62
557	51	0
558	0	99
559	3	89
560	60	1
561	61	1
562	61	3
563	48	6
564	80	1
565	41	21
566	55	11
567	51	4
568	3	68
569	71	2
570	48	0
571	1	67
572	52	0
573	63	3
574	74	8
575	52	6
576	12	69
577	41	0
578	61	3
579	6	77
580	0	85
581	54	0
582	28	24
583	3	87
584	0	87
585	3	81
586	68	3
587	69	0
588	67	0
589	42	4
590	54	0
591	59	1
592	58	17
593	1	78
594	53	4
595	53	14
596	0	71
597	43	54
598	72	0
599	0	86
600	63	5
601	0	91
602	0	85
603	56	0
604	56	4
605	60	10
606	57	0
607	50	4
608	3	68
609	0	74
610	9	59
611	0	78
612	5	67
613	17	70
614	50	13
615	1	60
616	3	75
617	59	0
618	59	12
619	4	89
620	68	5
621	5	80
622	45	11
623	2	87
624	1	73
625	0	67
626	64	6
627	57	10
628	2	90
629	1	83
630	66	0
631	3	74
632	0	76
633	59	1
634	58	0
635	72	3
636	51	10
637	56	11
638	71	8
639	1	83
640	67	2
641	0	69
642	0	77
643	58	1
644	0	82
645	46	3
646	65	3
647	46	5
648	0	67
649	50	3
650	0	81
651	52	9
652	0	107
653	56	0
654	49	0
655	2	75
656	6	86
657	0	72
658	53	1
659	56	0
660	52	1
661	54	8
662	7	63
663	46	1
664	60	0
665	59	4
666	9	79
667	60	10
668	58	3
669	49	0
670	48	1
671	66	0
672	70	0
673	49	3
674	2	66
675	0	85
676	61	0
677	40	21
678	55	0
679	0	78
680	46	20
681	0	49
682	2	85
683	61	3
684	73	0
685	0	69
686	3	96
687	0	72
688	51	7
689	3	74
690	62	0
691	0	89
692	0	98
693	48	11
694	78	0
695	3	74
696	1	78
697	71	0
698	0	84
699	0	83
700	1	64
701	0	79
702	6	74
703	55	0
704	51	1
705	46	0
706	50	6
707	47	4
708	12	61
709	0	68
710	0	79
711	63	0
712	70	3
713	0	88
714	46	25
715	0	77
716	0	73
717	1	76
718	62	1
719	0	76
720	52	2
721	2	81
722	0	99
723	9	82
724	56	0
725	70	5
726	0	82
727	55	18
728	61	4
729	31	23
730	10	80
731	0	74
732	15	69
733	61	5
734	0	97
735	63	4
736	52	8
737	61	0
738	65	11
739	2	82
740	59	0
741	58	5
742	7	77
743	53	3
744	56	8
745	71	0
746	42	3
747	0	76
748	53	5
749	8	80
750	65	0
751	0	86
752	43	1
753	38	40
754	6	74
755	0	63
756	47	0
757	61	18
758	0	72
759	58	0
760	54	1
761	54	9
762	0	63
763	2	79
764	53	5
765	0	89
766	0	82
767	47	0
768	54	0
769	8	76
770	57	5
771	2	72
772	58	4
773	65	3
774	0	77
775	0	79
776	66	0
777	58	3
778	46	2
779	45	0
780	49	1
781	66	6
782	60	0
783	47	5
784	0	64
785	61	3
786	47	1
787	59	14
788	65	7
789	56	5
790	12	76
791	49	6
792	69	4
793	54	2
794	0	88
795	0	81
796	0	67
797	3	73
798	68	0
799	51	0
800	56	2
801	1	65
802	2	72
803	2	85
804	0	77
805	0	92
806	53	7
807	3	67
808	51	0
809	57	5
810	6	83
811	13	76
812	57	1
813	0	68
814	70	4
815	0	94
816	2	89
817	54	10
818	66	1
819	3	92
820	1	81
821	52	10
822	48	11
823	1	65
824	0	80
825	59	4
826	56	12
827	56	10
828	1	78
829	61	2
830	71	5
831	66	1
832	61	1
833	0	83
834	53	1
835	68	0
836	57	0
837	5	74
838	64	3
839	61	1
840	0	64
841	5	75
842	5	81
843	49	23
844	0	85
845	0	81
846	52	2
847	77	0
848	59	2
849	2	62
850	48	0
851	63	4
852	7	73
853	2	91
854	0	91
855	1	82
856	3	75
857	49	0
858	0	83
859	56	3
860	1	88
861	58	7
862	0	77
863	56	1
864	47	1
865	30	56
866	4	94
867	49	1
868	8	89
869	2	72
870	56	4
871	53	0
872	63	0
873	61	2
874	47	1
875	55	1
876	66	4
877	4	75
878	69	0
879	2	83
880	68	0
881	0	70
882	0	73
883	60	0
884	0	70
885	3	72
886	77	3
887	2	74
888	0	103
889	8	89
890	1	101
891	5	71
892	18	62
893	44	32
894	1	87
895	54	5
896	2	77
897	0	72
898	10	67
899	63	2
900	61	0
901	0	81
902	48	15
903	50	0
904	0	86
905	48	6
906	73	0
907	2	80
908	0	81
909	57	0
910	4	73
911	46	25
912	53	3
913	55	6
914	40	0
915	65	0
916	0	86
917	69	0
918	0	85
919	4	84
920	50	0
921	6	86
922	54	0
923	54	2
924	49	5
925	69	0
926	63	14
927	0	89
928	49	0
929	2	77
930	50	3
931	3	88
932	0	86
933	63	5
934	67	0
935	4	54
936	1	71
937	58	1
938	0	87
939	3	82
940	54	0
941	0	80
942	55	21
943	73	0
944	62	0
945	42	38
946	67	0
947	50	9
948	60	0
949	55	0
950	61	0
951	56	2
952	62	2
953	60	0
954	46	3
955	5	83
956	60	0
957	9	70
958	0	84
959	57	0
960	0	73
961	0	78
962	0	75
963	0	72
964	22	64
965	52	4
966	55	4
967	0	80
968	3	67
969	61	4
970	67	0
971	43	7
972	63	0
973	58	0
974	26	67
975	56	0
976	49	0
977	63	2
978	33	60
979	52	0
980	0	66
981	0	82
982	0	87
983	4	90
984	71	5
985	62	5
986	48	4
987	51	2
988	50	14
989	59	0
990	0	68
991	68	0
992	0	96
993	2	93
994	76	1
995	3	72
996	59	2
997	4	67
998	0	76
999	51	12
1000	9	82
1001	0	85
1002	51	0
1003	0	78
1004	16	71
1005	55	0
1006	65	0
1007	3	92
1008	66	4
1009	0	78
1010	66	1
1011	53	4
1012	47	1
1013	2	88
1014	50	0
1015	51	2
1016	53	7
1017	54	2
1018	78	0
1019	64	0
1020	60	0
1021	0	88
1022	62	10
1023	1	94
1024	3	76
1025	64	0
1026	57	2
1027	0	84
1028	5	78
1029	62	7
1030	59	0
1031	0	74
1032	59	5
1033	64	1
1034	3	73
1035	50	8
1036	3	64
1037	2	71
1038	63	0
1039	2	90
1040	53	0
1041	61	0
1042	1	81
1043	39	20
1044	50	6
1045	1	74
1046	74	11
1047	0	75
1048	54	0
1049	59	0
1050	1	76
1051	3	81
1052	0	75
1053	1	93
1054	0	77
1055	2	62
1056	61	0
1057	48	4
1058	54	1
1059	54	0
1060	0	58
1061	59	2
1062	43	0
1063	16	64
1064	0	83
1065	75	0
1066	0	90
1067	4	89
1068	53	0
1069	0	87
1070	65	6
1071	72	0
1072	7	68
1073	56	0
1074	0	88
1075	53	5
1076	65	0
1077	0	93
1078	2	74
1079	72	0
1080	68	0
1081	0	82
1082	62	2
1083	63	11
1084	48	1
1085	3	62
1086	62	0
1087	49	1
1088	53	0
1089	64	5
1090	8	69
1091	1	80
1092	75	1
1093	1	58
1094	18	71
1095	0	76
1096	3	83
1097	44	1
1098	47	24
1099	47	0
1100	7	81
1101	1	87
1102	48	0
1103	1	70
1104	73	6
1105	0	87
1106	67	0
1107	1	77
1108	0	66
1109	44	0
1110	52	1
1111	57	0
1112	0	70
1113	5	78
1114	1	85
1115	48	0
1116	79	2
1117	51	5
1118	13	66
1119	69	0
1120	61	4
1121	44	7
1122	68	0
1123	3	64
1124	65	0
1125	7	74
1126	0	80
1127	55	1
1128	76	2
1129	68	0
1130	69	1
1131	0	56
1132	1	86
1133	0	87
1134	2	59
1135	54	2
1136	68	13
1137	55	0
1138	2	72
1139	71	7
1140	0	94
1141	49	9
1142	0	70
1143	53	0
1144	2	77
1145	40	0
1146	66	2
1147	67	8
1148	5	76
1149	0	75
1150	0	74
1151	0	88
1152	0	84
1153	56	3
1154	71	0
1155	63	0
1156	54	0
1157	0	84
1158	63	0
1159	0	86
1160	0	73
1161	6	81
1162	2	85
1163	77	6
1164	62	5
1165	1	83
1166	63	0
1167	57	3
1168	53	6
1169	5	88
1170	51	8
1171	56	0
1172	0	83
1173	52	0
1174	57	2
1175	58	13
1176	54	0
1177	4	94
1178	5	87
1179	62	1
1180	65	4
1181	61	2
1182	5	82
1183	43	6
1184	62	7
1185	5	86
1186	63	6
1187	69	7
1188	9	74
1189	6	67
1190	70	0
1191	57	4
1192	1	74
1193	59	0
1194	0	91
1195	0	89
1196	70	0
1197	49	12
1198	45	0
1199	53	1
1200	0	82
1201	71	6
1202	1	69
1203	0	90
1204	56	4
1205	67	0
1206	0	79
1207	1	73
1208	62	2
1209	51	8
1210	7	59
1211	5	80
1212	2	87
1213	64	0
1214	71	4
1215	62	0
1216	1	82
1217	0	87
1218	0	81
1219	7	58
1220	0	78
1221	3	73
1222	47	0
1223	4	88
1224	4	80
1225	71	12
1226	52	16
1227	66	0
1228	8	71
1229	0	76
1230	4	65
1231	13	56
1232	56	0
1233	0	69
1234	56	7
1235	17	50
1236	56	6
1237	1	72
1238	45	0
1239	0	82
1240	55	1
1241	0	87
1242	38	33
1243	3	70
1244	10	70
1245	48	8
1246	61	0
1247	58	1
1248	64	0
1249	54	1
1250	60	4
1251	1	64
1252	1	90
1253	51	2
1254	0	81
1255	3	88
1256	0	80
1257	3	74
1258	0	87
1259	0	79
1260	55	0
1261	70	0
1262	0	83
1263	1	71
1264	59	0
1265	46	2
1266	6	72
1267	46	18
1268	72	0
1269	48	0
1270	56	0
1271	51	7
1272	55	16
1273	69	0
1274	58	2
1275	0	83
1276	60	0
1277	41	4
1278	52	5
1279	69	1
1280	67	2
1281	50	0
1282	3	83
1283	64	7
1284	69	8
1285	58	6
1286	59	0
1287	6	64
1288	50	10
1289	0	58
1290	56	5
1291	61	1
1292	0	71
1293	59	0
1294	60	1
1295	60	0
1296	1	72
1297	0	72
1298	4	76
1299	54	0
1300	58	1
1301	57	3
1302	50	0
1303	60	2
1304	57	6
1305	0	71
1306	52	8
1307	63	2
1308	60	0
1309	69	3
1310	3	78
1311	49	0
1312	53	7
1313	68	0
1314	62	0
1315	50	0
1316	35	42
1317	46	3
1318	64	0
1319	2	84
1320	0	86
1321	52	4
1322	64	0
1323	66	0
1324	62	0
1325	51	1
1326	56	0
1327	59	3
1328	0	85
1329	59	2
1330	57	0
1331	0	81
1332	76	11
1333	55	3
1334	0	63
1335	3	78
1336	69	2
1337	1	65
1338	68	3
1339	54	9
1340	66	1
1341	73	1
1342	0	84
1343	63	6
1344	0	75
1345	66	9
1346	68	3
1347	44	6
1348	6	90
1349	69	6
1350	17	75
1351	3	92
1352	75	0
1353	1	77
1354	51	8
1355	62	4
1356	71	0
1357	22	42
1358	0	89
1359	2	74
1360	0	82
1361	62	9
1362	66	1
1363	64	1
1364	7	63
1365	48	0
1366	52	3
1367	2	68
1368	53	18
1369	59	0
1370	51	18
1371	2	73
1372	2	80
1373	68	1
1374	0	87
1375	11	72
1376	5	89
1377	64	9
1378	0	72
1379	57	3
1380	67	0
1381	61	1
1382	3	74
1383	72	3
1384	2	74
1385	1	93
1386	0	69
1387	63	0
1388	52	10
1389	1	72
1390	62	7
1391	51	1
1392	56	6
1393	51	0
1394	0	83
1395	75	3
1396	58	0
1397	53	1
1398	26	50
1399	63	5
1400	58	1
1401	44	36
1402	67	0
1403	80	0
1404	48	24
1405	63	0
1406	2	89
1407	0	66
1408	0	86
1409	53	1
1410	7	93
1411	49	0
1412	60	2
1413	58	1
1414	1	75
1415	3	82
1416	47	34
1417	63	0
1418	5	81
1419	0	65
1420	0	77
1421	1	74
1422	4	73
1423	76	1
1424	0	70
1425	0	95
1426	0	81
1427	42	0
1428	61	0
1429	0	78
1430	52	6
1431	65	0
1432	54	13
1433	49	10
1434	61	0
1435	46	0
1436	36	9
1437	49	0
1438	48	6
1439	51	0
1440	2	68
1441	0	76
1442	51	0
1443	60	5
1444	83	1
1445	63	0
1446	0	74
1447	2	80
1448	72	0
1449	3	60
1450	61	0
1451	0	80
1452	2	86
1453	4	64
1454	14	84
1455	6	94
1456	0	92
1457	58	0
1458	62	0
1459	57	0
1460	45	0
1461	2	77
1462	50	0
1463	0	74
1464	1	81
1465	0	82
1466	57	9
1467	0	78
1468	1	83
1469	1	69
1470	53	3
1471	3	76
1472	59	0
1473	4	78
1474	68	5
1475	49	8
1476	0	71
1477	67	0
1478	51	0
1479	55	0
1480	4	65
1481	3	83
1482	70	4
1483	5	80
1484	57	10
1485	1	84
1486	47	0
1487	0	88
1488	47	0
1489	45	0
1490	69	0
1491	2	81
1492	60	0
1493	64	0
1494	1	73
1495	1	81
1496	58	3
1497	0	77
1498	55	18
1499	3	62
1500	0	70
1501	52	0
1502	60	2
1503	54	0
1504	0	72
1505	0	77
1506	46	3
1507	0	76
1508	0	89
1509	3	83
1510	57	0
1511	1	83
1512	63	0
1513	65	0
1514	53	5
1515	0	82
1516	1	83
1517	50	5
1518	67	0
1519	49	6
1520	56	9
1521	2	77
1522	65	0
1523	56	0
1524	52	1
1525	51	4
1526	62	0
1527	42	42
1528	53	0
1529	45	0
1530	61	0
1531	62	0
1532	0	88
1533	59	0
1534	57	0
1535	52	0
1536	6	76
1537	53	0
1538	7	88
1539	67	11
1540	69	0
1541	65	0
1542	48	40
1543	63	0
1544	56	0
1545	3	80
1546	59	13
1547	4	84
1548	0	77
1549	68	0
1550	0	67
1551	0	79
1552	75	0
1553	2	81
1554	1	60
1555	4	86
1556	1	58
1557	4	70
1558	7	80
1559	1	73
1560	0	78
1561	65	10
1562	55	0
1563	58	0
1564	12	77
1565	52	0
1566	58	0
1567	65	0
1568	0	66
1569	54	7
1570	11	69
1571	54	1
1572	58	1
1573	0	88
1574	3	73
1575	62	7
1576	1	77
1577	69	3
1578	1	83
1579	3	84
1580	61	1
1581	0	74
1582	4	86
1583	66	0
1584	0	84
1585	51	2
1586	0	72
1587	0	84
1588	0	74
1589	0	63
1590	62	0
1591	77	1
1592	54	6
1593	41	2
1594	56	11
1595	0	80
1596	55	0
1597	40	2
1598	73	5
1599	56	0
1600	62	3
1601	52	0
1602	0	87
1603	1	100
1604	0	71
1605	45	5
1606	2	80
1607	60	5
1608	0	72
1609	65	0
1610	7	75
1611	62	0
1612	69	0
1613	0	82
1614	51	0
1615	7	82
1616	0	69
1617	0	85
1618	0	88
1619	62	0
1620	63	0
1621	6	75
1622	55	0
1623	56	4
1624	37	32
1625	2	70
1626	0	78
1627	63	0
1628	5	73
1629	50	0
1630	56	0
1631	57	0
1632	3	70
1633	9	89
1634	0	74
1635	0	87
1636	60	3
1637	4	73
1638	58	3
1639	62	4
1640	42	0
1641	2	74
1642	60	2
1643	4	62
1644	46	0
1645	6	70
1646	70	1
1647	73	10
1648	61	4
1649	6	80
1650	1	62
1651	58	13
1652	63	0
1653	0	87
1654	50	6
1655	1	89
1656	1	65
1657	65	0
1658	8	71
1659	56	5
1660	50	0
1661	61	6
1662	7	70
1663	0	83
1664	3	88
1665	59	3
1666	0	68
1667	0	94
1668	45	22
1669	48	0
1670	64	3
1671	64	0
1672	0	82
1673	62	10
1674	46	37
1675	42	30
1676	0	74
1677	0	68
1678	19	79
1679	49	0
1680	1	95
1681	0	79
1682	46	8
1683	0	76
1684	55	2
1685	59	1
1686	1	74
1687	0	74
1688	4	102
1689	4	89
1690	4	75
1691	47	2
1692	6	67
1693	65	3
1694	1	73
1695	43	7
1696	7	78
1697	4	83
1698	61	1
1699	3	79
1700	49	10
1701	47	0
1702	60	5
1703	0	76
1704	53	9
1705	7	75
1706	62	0
1707	40	0
1708	56	5
1709	0	74
1710	0	90
1711	0	79
1712	0	80
1713	54	3
1714	0	76
1715	5	78
1716	23	48
1717	0	72
1718	38	26
1719	0	87
1720	1	86
1721	57	0
1722	67	0
1723	63	5
1724	53	4
1725	0	69
1726	1	86
1727	64	0
1728	3	67
1729	1	83
1730	0	85
1731	52	2
1732	2	74
1733	69	0
1734	0	86
1735	56	0
1736	61	5
1737	0	88
1738	0	81
1739	59	2
1740	0	81
1741	56	0
1742	71	4
1743	1	73
1744	58	0
1745	59	8
1746	67	0
1747	49	0
1748	2	91
1749	0	86
1750	67	1
1751	1	89
1752	59	4
1753	6	83
1754	0	75
1755	2	84
1756	0	87
1757	43	8
1758	0	73
1759	0	95
1760	41	0
1761	4	90
1762	58	11
1763	47	5
1764	4	72
1765	0	76
1766	56	6
1767	53	0
1768	0	85
1769	3	74
1770	5	77
1771	55	5
1772	49	0
1773	36	23
1774	71	3
1775	0	87
1776	58	3
1777	5	60
1778	6	98
1779	60	0
1780	0	65
1781	67	0
1782	59	0
1783	60	0
1784	1	89
1785	60	6
1786	7	68
1787	23	63
1788	59	10
1789	4	73
1790	3	80
1791	0	68
1792	61	0
1793	2	73
1794	0	85
1795	51	22
1796	0	76
1797	52	0
1798	71	5
1799	65	2
1800	3	79
1801	11	63
1802	6	66
1803	39	35
1804	69	0
1805	2	66
1806	69	0
1807	53	0
1808	69	0
1809	0	91
1810	6	98
1811	48	3
1812	61	0
1813	0	81
1814	0	74
1815	0	87
1816	59	1
1817	65	2
1818	0	80
1819	8	79
1820	1	72
1821	49	2
1822	51	0
1823	3	73
1824	0	89
1825	62	2
1826	1	67
1827	14	74
1828	70	2
1829	65	3
1830	3	92
1831	51	0
1832	0	67
1833	2	83
1834	60	0
1835	4	77
1836	66	0
1837	58	0
1838	0	81
1839	7	72
1840	0	75
1841	62	3
1842	65	7
1843	0	90
1844	66	4
1845	0	76
1846	46	4
1847	0	64
1848	2	83
1849	2	74
1850	52	3
1851	25	56
1852	52	0
1853	4	78
1854	52	0
1855	0	70
1856	0	90
1857	54	0
1858	46	6
1859	0	83
1860	0	87
1861	44	0
1862	43	4
1863	52	9
1864	42	1
1865	4	87
1866	43	0
1867	58	0
1868	1	76
1869	9	86
1870	73	9
1871	55	9
1872	57	1
1873	51	14
1874	3	60
1875	59	0
1876	0	83
1877	40	25
1878	0	73
1879	64	0
1880	67	1
1881	0	89
1882	59	1
1883	50	9
1884	54	0
1885	58	0
1886	0	89
1887	63	7
1888	49	2
1889	4	75
1890	0	75
1891	72	0
1892	57	6
1893	47	0
1894	61	7
1895	50	0
1896	54	5
1897	62	5
1898	1	73
1899	2	73
1900	2	74
1901	53	7
1902	60	0
1903	19	70
1904	4	81
1905	56	0
1906	3	89
1907	68	0
1908	58	0
1909	0	78
1910	2	88
1911	9	74
1912	8	73
1913	62	1
1914	0	86
1915	25	34
1916	47	1
1917	59	0
1918	63	7
1919	66	0
1920	8	80
1921	45	11
1922	1	66
1923	0	83
1924	7	79
1925	53	0
1926	3	97
1927	63	5
1928	70	2
1929	48	5
1930	55	0
1931	0	74
1932	63	1
1933	35	34
1934	56	1
1935	0	65
1936	0	80
1937	62	0
1938	0	77
1939	1	77
1940	0	75
1941	7	74
1942	59	11
1943	57	0
1944	0	77
1945	50	9
1946	3	75
1947	0	81
1948	55	0
1949	1	85
1950	62	0
1951	0	82
1952	62	14
1953	56	0
1954	1	95
1955	0	68
1956	72	0
1957	61	1
1958	57	0
1959	0	65
1960	62	1
1961	57	5
1962	46	9
1963	58	0
1964	2	73
1965	57	14
1966	0	94
1967	58	1
1968	46	16
1969	0	79
1970	49	5
1971	62	0
1972	0	74
1973	51	0
1974	49	10
1975	54	2
1976	64	0
1977	3	98
1978	80	2
1979	0	63
1980	3	87
1981	61	0
1982	71	0
1983	0	72
1984	55	6
1985	51	4
1986	0	88
1987	59	0
1988	1	85
1989	8	97
1990	2	67
1991	0	56
1992	1	65
1993	58	5
1994	0	88
1995	56	5
1996	55	2
1997	0	65
1998	66	7
1999	63	1
[truncated: 8,001 more rows]
