# Supplementary material for: Generalized method of moments for estimating parameters of stochastic reaction networks
Source: BMC Syst Biol. 2016 Oct 21;10:98. doi: 10.1186/s12918-016-0342-8 (PMC5073941; doi:10.1186/s12918-016-0342-8)
Supplement: Additional file 2 — Matlab code and data. This file contains the Matlab codes and samples which were used to produce the results. (GZ 9349 kb) [file 12918_2016_342_MOESM2_ESM.gz › Data/Exclusive Switch/samples/48/t001.csv]

trajectory	P1	P2
1	0	43
2	0	51
3	29	0
4	36	0
5	6	44
6	11	29
7	26	10
8	35	1
9	36	1
10	27	11
11	25	3
12	0	41
13	0	45
14	2	44
15	1	49
16	28	7
17	35	5
18	10	49
19	4	41
20	31	1
21	40	5
22	0	48
23	0	33
24	0	34
25	18	37
26	0	53
27	24	18
28	40	9
29	44	5
30	36	4
31	33	13
32	6	38
33	39	4
34	30	4
35	33	10
36	35	4
37	29	0
38	0	48
39	0	31
40	25	7
41	35	0
42	38	0
43	42	0
44	4	52
45	8	32
46	2	34
47	1	45
48	37	3
49	0	34
50	23	0
51	0	40
52	32	0
53	2	44
54	39	0
55	42	0
56	36	0
57	38	0
58	42	0
59	0	42
60	25	6
61	0	46
62	27	9
63	29	0
64	34	1
65	30	12
66	0	50
67	23	24
68	31	1
69	26	0
70	29	8
71	2	47
72	0	47
73	0	36
74	0	46
75	41	12
76	4	39
77	30	0
78	33	10
79	0	50
80	0	44
81	35	0
82	33	0
83	0	40
84	0	38
85	30	0
86	27	11
87	24	6
88	32	0
89	27	14
90	34	0
91	0	52
92	0	47
93	0	46
94	39	0
95	4	49
96	36	0
97	0	39
98	0	44
99	34	1
100	5	48
101	0	42
102	37	8
103	33	4
104	0	40
105	0	54
106	0	41
107	24	0
108	0	49
109	7	37
110	6	48
111	1	40
112	2	45
113	31	0
114	19	0
115	9	43
116	32	11
117	24	0
118	35	2
119	28	2
120	0	34
121	3	44
122	29	17
123	42	6
124	35	0
125	39	0
126	38	0
127	30	0
128	2	55
129	0	38
130	2	35
131	0	59
132	38	0
133	30	0
134	0	53
135	38	7
136	0	44
137	33	3
138	5	51
139	2	40
140	26	6
141	42	0
142	4	48
143	25	5
144	29	3
145	0	41
146	33	9
147	0	33
148	0	42
149	25	0
150	0	40
151	0	53
152	0	41
153	4	68
154	28	0
155	28	1
156	36	0
157	38	6
158	23	6
159	28	18
160	0	51
161	0	51
162	0	46
163	30	0
164	27	1
165	0	52
166	32	0
167	1	51
168	38	13
169	34	1
170	31	1
171	18	22
172	0	49
173	12	30
174	0	47
175	26	16
176	32	0
177	0	65
178	35	0
179	0	44
180	26	0
181	0	54
182	26	0
183	0	39
184	1	51
185	16	20
186	33	5
187	1	52
188	0	49
189	38	0
190	0	41
191	31	1
192	0	39
193	33	3
194	28	4
195	40	0
196	30	1
197	3	38
198	29	0
199	0	36
200	0	60
201	0	38
202	37	4
203	6	40
204	23	0
205	42	5
206	20	2
207	2	39
208	10	42
209	37	0
210	0	42
211	27	0
212	32	6
213	0	32
214	0	42
215	5	52
216	34	0
217	0	41
218	40	0
219	0	36
220	13	43
221	2	57
222	3	53
223	30	0
224	26	1
225	0	36
226	8	46
227	23	0
228	2	30
229	42	0
230	35	0
231	22	15
232	0	37
233	4	52
234	7	45
235	26	0
236	30	3
237	33	4
238	28	0
239	42	0
240	4	41
241	0	47
242	0	42
243	0	58
244	2	38
245	0	44
246	33	0
247	30	2
248	32	7
249	21	0
250	0	44
251	40	0
252	34	3
253	0	55
254	26	0
255	25	4
256	0	49
257	34	0
258	0	38
259	0	56
260	0	48
261	0	50
262	1	44
263	37	0
264	28	0
265	36	4
266	6	52
267	4	41
268	4	41
269	29	23
270	34	6
271	0	46
272	29	0
273	26	4
274	34	6
275	0	43
276	2	43
277	18	10
278	35	10
279	0	46
280	3	39
281	31	0
282	0	55
283	35	0
284	33	2
285	28	0
286	0	52
287	11	37
288	0	42
289	3	41
290	41	3
291	33	4
292	0	39
293	35	0
294	0	46
295	0	58
296	34	0
297	35	0
298	0	51
299	0	48
300	0	37
301	0	46
302	36	5
303	40	10
304	6	47
305	35	1
306	35	2
307	0	40
308	5	52
309	23	20
310	44	4
311	23	0
312	0	50
313	1	50
314	34	0
315	35	0
316	30	0
317	31	20
318	36	7
319	26	3
320	0	41
321	37	0
322	3	45
323	30	4
324	0	41
325	35	1
326	24	0
327	28	4
328	2	37
329	35	0
330	0	50
331	3	52
332	0	41
333	35	1
334	38	2
335	32	0
336	0	46
337	39	0
338	28	0
339	35	10
340	38	3
341	39	0
342	0	44
343	6	35
344	0	52
345	43	0
346	27	4
347	32	10
348	25	0
349	8	48
350	0	35
351	6	39
352	11	47
353	0	46
354	28	7
355	0	44
356	0	44
357	37	7
358	29	17
359	38	4
360	1	41
361	36	0
362	26	4
363	10	32
364	0	51
365	38	0
366	38	0
367	0	40
368	0	43
369	31	2
370	7	62
371	34	5
372	34	20
373	6	44
374	31	0
375	0	35
376	9	45
377	0	37
378	0	41
379	27	0
380	30	13
381	33	0
382	0	38
383	39	0
384	35	0
385	25	0
386	32	0
387	0	46
388	0	31
389	31	0
390	33	0
391	23	0
392	36	8
393	32	6
394	2	39
395	0	40
396	4	53
397	0	41
398	38	0
399	0	41
400	26	0
401	0	45
402	0	47
403	0	36
404	38	1
405	0	51
406	27	0
407	0	38
408	3	47
409	0	38
410	4	45
411	2	43
412	23	0
413	35	0
414	28	1
415	47	0
416	23	9
417	0	46
418	0	55
419	9	41
420	4	51
421	38	0
422	0	39
423	0	45
424	37	3
425	32	6
426	0	45
427	30	15
428	2	49
429	0	56
430	13	24
431	0	54
432	30	17
433	40	0
434	35	0
435	0	53
436	0	42
437	6	55
438	0	64
439	38	9
440	29	13
441	37	0
442	1	48
443	32	0
444	27	0
445	39	4
446	33	0
447	0	38
448	0	41
449	6	50
450	40	12
451	27	0
452	1	46
453	41	0
454	26	0
455	10	24
456	33	0
457	9	33
458	0	50
459	1	45
460	4	54
461	37	0
462	29	8
463	24	0
464	13	44
465	9	47
466	38	0
467	20	20
468	1	41
469	44	0
470	0	49
471	43	0
472	35	3
473	40	5
474	0	34
475	37	0
476	37	0
477	0	48
478	41	6
479	2	37
480	37	0
481	26	5
482	6	45
483	4	38
484	3	40
485	32	9
486	0	44
487	25	11
488	9	55
489	28	2
490	31	12
491	0	43
492	38	0
493	33	0
494	36	0
495	40	0
496	24	17
497	33	7
498	36	13
499	35	0
500	0	51
501	38	3
502	27	0
503	1	55
504	10	41
505	32	0
506	35	6
507	9	29
508	0	44
509	39	7
510	39	0
511	13	34
512	30	0
513	0	42
514	27	0
515	47	1
516	46	5
517	19	0
518	0	49
519	30	0
520	0	35
521	25	15
522	0	50
523	4	37
524	20	30
525	6	46
526	31	0
527	1	41
528	38	1
529	29	0
530	33	3
531	17	0
532	32	17
533	25	0
534	29	0
535	43	0
536	32	11
537	39	5
538	10	37
539	0	53
540	36	7
541	25	0
542	19	23
543	21	3
544	7	47
545	0	47
546	31	0
547	40	0
548	1	50
549	12	42
550	28	8
551	0	36
552	27	2
553	30	0
554	0	41
555	3	51
556	32	3
557	5	40
558	6	47
559	37	0
560	3	32
561	0	61
562	23	0
563	36	0
564	0	56
565	2	45
566	43	0
567	29	0
568	17	22
569	8	45
570	2	48
571	0	48
572	4	42
573	0	38
574	29	0
575	0	45
576	33	4
577	35	5
578	50	2
579	4	42
580	36	9
581	0	46
582	41	0
583	33	0
584	31	3
585	30	0
586	8	48
587	33	6
588	37	0
589	35	0
590	2	46
591	0	44
592	41	0
593	0	37
594	4	39
595	3	43
596	0	58
597	1	41
598	27	19
599	2	51
600	0	47
601	27	0
602	28	0
603	38	0
604	36	0
605	2	51
606	36	3
607	10	29
608	0	39
609	0	47
610	36	0
611	0	38
612	0	41
613	9	54
614	0	44
615	0	51
616	0	46
617	28	0
618	0	40
619	0	39
620	0	39
621	0	53
622	12	29
623	36	0
624	31	9
625	28	2
626	0	55
627	24	0
628	22	7
629	50	4
630	24	4
631	20	0
632	0	44
633	25	0
634	0	47
635	40	3
636	37	2
637	2	38
638	11	40
639	0	38
640	7	31
641	0	44
642	0	42
643	41	0
644	0	43
645	41	0
646	11	41
647	8	51
648	28	2
649	34	0
650	0	56
651	0	63
652	0	40
653	31	8
654	42	1
655	2	53
656	0	52
657	39	2
658	13	45
659	0	40
660	37	0
661	7	34
662	35	15
663	2	36
664	0	40
665	38	12
666	33	0
667	0	48
668	35	13
669	2	45
670	0	42
671	2	53
672	52	0
673	33	0
674	0	43
675	0	32
676	30	0
677	0	43
678	0	35
679	28	0
680	17	19
681	35	5
682	0	43
683	30	5
684	9	44
685	27	11
686	0	51
687	31	9
688	38	0
689	28	0
690	24	0
691	18	23
692	0	48
693	8	46
694	29	2
695	0	47
696	4	46
697	0	61
698	42	7
699	17	21
700	0	46
701	31	7
702	23	0
703	0	51
704	0	44
705	1	42
706	16	22
707	6	47
708	35	0
709	34	0
710	5	60
711	0	40
712	38	1
713	3	41
714	35	0
715	33	9
716	0	48
717	32	1
718	40	0
719	28	2
720	4	45
721	26	7
722	7	45
723	2	44
724	1	40
725	33	9
726	33	5
727	38	6
728	41	4
729	4	37
730	37	0
731	33	0
732	0	43
733	37	9
734	6	53
735	4	46
736	34	5
737	1	45
738	41	0
739	1	34
740	1	42
741	5	47
742	0	57
743	0	43
744	35	0
745	0	44
746	0	49
747	0	41
748	0	49
749	0	54
750	25	0
751	40	1
752	2	43
753	2	31
754	8	49
755	5	47
756	0	40
757	49	0
758	0	37
759	35	14
760	2	44
761	0	38
762	5	44
763	0	39
764	27	0
765	37	16
766	18	29
767	0	50
768	37	1
769	31	2
770	33	18
771	38	16
772	0	45
773	2	42
774	33	16
775	0	44
776	30	0
777	37	0
778	35	0
779	16	48
780	0	42
781	0	41
782	7	41
783	0	52
784	23	0
785	33	0
786	33	0
787	2	47
788	0	35
789	6	41
790	30	0
791	38	10
792	0	36
793	25	1
794	18	0
795	30	0
796	15	43
797	0	43
798	42	5
799	4	44
800	0	44
801	8	52
802	31	0
803	0	49
804	31	6
805	0	56
806	32	0
807	1	41
808	26	7
809	33	5
810	29	14
811	4	33
812	15	45
813	31	15
814	0	55
815	0	46
816	35	0
817	27	8
818	34	0
819	22	21
820	6	44
821	10	46
822	0	46
823	31	0
824	35	0
825	7	36
826	0	42
827	27	12
828	5	53
829	28	2
830	0	41
831	0	38
832	0	34
833	0	44
834	28	0
835	45	12
836	3	48
837	0	36
838	35	0
839	35	4
840	32	6
841	31	4
842	1	39
843	34	5
844	0	42
845	0	41
846	26	5
847	0	46
848	38	0
849	44	5
850	35	4
851	8	36
852	0	45
853	31	6
854	0	51
855	27	8
856	8	41
857	1	45
858	0	33
859	25	24
860	23	34
861	0	40
862	6	32
863	32	0
864	0	36
865	0	39
866	0	54
867	37	0
868	34	7
869	28	22
870	17	35
871	41	6
872	33	4
873	0	46
874	21	9
875	35	0
876	0	44
877	30	4
878	32	3
879	0	36
880	46	0
881	31	4
882	39	0
883	0	61
884	28	0
885	35	1
886	37	3
887	24	6
888	0	47
889	43	3
890	36	5
891	0	57
892	26	0
893	0	57
894	0	52
895	0	41
896	20	21
897	35	0
898	28	4
899	33	3
900	0	49
901	26	7
902	0	45
903	3	47
904	0	44
905	29	0
906	3	35
907	0	43
908	38	3
909	3	39
910	33	7
911	44	0
912	36	0
913	26	0
914	18	34
915	0	39
916	0	38
917	33	0
918	0	61
919	26	0
920	23	22
921	33	0
922	18	16
923	0	50
924	0	42
925	36	2
926	27	0
927	0	42
928	35	0
929	33	0
930	30	0
931	1	43
932	11	36
933	42	5
934	33	0
935	35	11
936	2	51
937	0	53
938	0	41
939	0	51
940	0	53
941	32	14
942	3	44
943	0	51
944	39	11
945	27	4
946	30	1
947	0	44
948	3	40
949	0	41
950	40	15
951	3	41
952	10	44
953	6	40
954	4	46
955	0	58
956	45	0
957	0	51
958	3	47
959	0	44
960	33	7
961	36	8
962	30	0
963	25	0
964	3	30
965	0	39
966	0	50
967	35	0
968	0	48
969	1	40
970	0	43
971	34	13
972	0	43
973	0	46
974	4	45
975	35	0
976	32	0
977	45	0
978	27	3
979	0	41
980	14	40
981	27	0
982	3	44
983	39	6
984	35	6
985	4	49
986	27	4
987	0	53
988	0	32
989	39	1
990	0	56
991	11	48
992	34	1
993	28	2
994	0	44
995	35	7
996	0	42
997	45	2
998	48	0
999	25	0
1000	38	2
1001	14	39
1002	7	47
1003	8	33
1004	0	44
1005	35	0
1006	0	52
1007	34	0
1008	0	42
1009	34	2
1010	0	33
1011	34	0
1012	0	34
1013	37	0
1014	25	0
1015	6	52
1016	0	47
1017	7	48
1018	3	44
1019	36	1
1020	0	55
1021	33	9
1022	0	44
1023	2	45
1024	0	32
1025	27	0
1026	0	37
1027	5	48
1028	7	42
1029	2	44
1030	37	9
1031	0	37
1032	3	31
1033	0	45
1034	46	0
1035	27	3
1036	0	63
1037	41	9
1038	38	5
1039	23	1
1040	24	6
1041	33	0
1042	24	0
1043	41	15
1044	40	5
1045	4	38
1046	36	0
1047	29	0
1048	7	37
1049	1	41
1050	38	0
1051	3	41
1052	51	0
1053	40	6
1054	37	0
1055	42	13
1056	3	51
1057	32	12
1058	0	34
1059	33	0
1060	0	44
1061	40	4
1062	25	11
1063	28	13
1064	25	3
1065	0	50
1066	44	0
1067	0	39
1068	26	7
1069	4	35
1070	34	1
1071	5	43
1072	25	0
1073	28	5
1074	27	5
1075	0	52
1076	9	28
1077	41	0
1078	0	44
1079	0	44
1080	29	0
1081	16	21
1082	31	3
1083	36	3
1084	4	44
1085	36	0
1086	41	2
1087	13	42
1088	25	0
1089	0	50
1090	32	0
1091	32	6
1092	37	0
1093	37	0
1094	0	55
1095	3	40
1096	6	45
1097	28	7
1098	46	0
1099	26	1
1100	4	47
1101	0	39
1102	34	5
1103	0	47
1104	5	47
1105	31	0
1106	35	0
1107	0	45
1108	37	0
1109	0	36
1110	6	41
1111	3	47
1112	0	46
1113	1	54
1114	2	57
1115	16	37
1116	0	47
1117	45	0
1118	36	5
1119	29	0
1120	0	47
1121	33	0
1122	32	0
1123	30	11
1124	26	10
1125	32	0
1126	0	57
1127	25	0
1128	35	0
1129	41	2
1130	27	0
1131	39	5
1132	37	1
1133	1	50
1134	0	53
1135	32	13
1136	2	36
1137	28	0
1138	29	1
1139	0	45
1140	24	3
1141	12	49
1142	35	9
1143	47	4
1144	3	39
1145	0	51
1146	38	3
1147	0	45
1148	0	47
1149	36	5
1150	0	46
1151	5	47
1152	0	47
1153	0	42
1154	31	15
1155	6	47
1156	33	2
1157	29	6
1158	0	41
1159	0	42
1160	42	0
1161	1	45
1162	0	50
1163	3	56
1164	37	0
1165	24	0
1166	32	0
1167	35	9
1168	0	49
1169	30	0
1170	29	4
1171	2	43
1172	4	44
1173	8	45
1174	35	0
1175	0	41
1176	4	60
1177	1	56
1178	37	5
1179	0	43
1180	35	3
1181	0	47
1182	31	3
1183	3	41
1184	30	4
1185	8	42
1186	6	48
1187	3	41
1188	25	0
1189	31	0
1190	16	20
1191	0	42
1192	5	34
1193	0	31
1194	9	41
1195	32	3
1196	37	8
1197	36	0
1198	3	55
1199	0	36
1200	0	62
1201	8	35
1202	25	0
1203	3	31
1204	29	8
1205	36	3
1206	0	35
1207	38	0
1208	33	7
1209	0	38
1210	29	12
1211	26	12
1212	7	39
1213	32	2
1214	37	0
1215	0	48
1216	26	6
1217	30	14
1218	4	36
1219	0	36
1220	34	0
1221	29	18
1222	0	46
1223	29	1
1224	6	37
1225	0	56
1226	2	29
1227	38	0
1228	26	0
1229	0	51
1230	32	8
1231	1	49
1232	0	50
1233	2	46
1234	2	34
1235	35	6
1236	0	53
1237	0	45
1238	2	59
1239	5	37
1240	9	49
1241	9	41
1242	2	42
1243	0	50
1244	2	40
1245	31	6
1246	3	41
1247	33	0
1248	6	58
1249	0	36
1250	24	11
1251	37	4
1252	6	43
1253	20	20
1254	30	11
1255	29	0
1256	37	0
1257	42	3
1258	10	44
1259	0	47
1260	0	39
1261	2	44
1262	36	0
1263	37	3
1264	0	44
1265	42	0
1266	0	44
1267	0	52
1268	0	53
1269	37	6
1270	47	1
1271	0	39
1272	35	9
1273	37	5
1274	18	38
1275	27	8
1276	0	45
1277	39	0
1278	35	0
1279	0	43
1280	34	8
1281	38	0
1282	29	1
1283	30	2
1284	37	0
1285	37	2
1286	31	5
1287	30	12
1288	34	6
1289	38	0
1290	20	34
1291	26	0
1292	24	0
1293	43	3
1294	0	49
1295	24	23
1296	30	0
1297	0	38
1298	30	2
1299	0	44
1300	36	0
1301	0	38
1302	27	11
1303	3	38
1304	0	40
1305	30	8
1306	7	49
1307	32	8
1308	38	0
1309	29	4
1310	32	0
1311	3	51
1312	28	5
1313	25	0
1314	0	43
1315	30	0
1316	0	42
1317	0	35
1318	29	13
1319	43	1
1320	37	2
1321	0	37
1322	30	3
1323	30	11
1324	26	0
1325	7	52
1326	34	4
1327	27	6
1328	32	1
1329	0	39
1330	27	0
1331	0	47
1332	0	45
1333	3	44
1334	0	41
1335	0	38
1336	0	45
1337	0	34
1338	1	45
1339	0	40
1340	10	39
1341	0	45
1342	34	0
1343	29	8
1344	3	36
1345	28	0
1346	33	8
1347	35	6
1348	8	48
1349	1	56
1350	40	3
1351	41	17
1352	2	43
1353	0	49
1354	0	46
1355	50	0
1356	8	37
1357	10	55
1358	41	0
1359	0	53
1360	2	47
1361	2	53
1362	5	61
1363	0	44
1364	36	0
1365	33	11
1366	0	50
1367	1	40
1368	28	0
1369	39	0
1370	2	45
1371	31	0
1372	31	0
1373	3	50
1374	34	8
1375	0	40
1376	29	0
1377	18	14
1378	34	1
1379	33	18
1380	32	3
1381	35	0
1382	3	41
1383	0	41
1384	0	46
1385	28	9
1386	0	45
1387	0	47
1388	0	47
1389	34	0
1390	40	1
1391	0	41
1392	33	10
1393	26	0
1394	38	0
1395	0	54
1396	33	10
1397	0	46
1398	28	6
1399	9	52
1400	32	16
1401	0	43
1402	0	55
1403	1	44
1404	29	9
1405	0	42
1406	6	34
1407	31	4
1408	0	48
1409	6	43
1410	38	0
1411	11	44
1412	4	46
1413	38	36
1414	0	39
1415	0	33
1416	6	55
1417	4	35
1418	11	47
1419	41	0
1420	0	40
1421	26	16
1422	9	42
1423	35	7
1424	38	2
1425	28	0
1426	0	49
1427	0	51
1428	0	41
1429	0	44
1430	31	0
1431	33	3
1432	31	6
1433	0	39
1434	35	0
1435	0	47
1436	31	12
1437	34	0
1438	4	40
1439	36	0
1440	40	0
1441	1	41
1442	0	42
1443	10	39
1444	2	39
1445	0	49
1446	0	46
1447	35	12
1448	41	0
1449	32	0
1450	46	0
1451	22	4
1452	24	0
1453	37	0
1454	0	37
1455	1	47
1456	0	41
1457	8	36
1458	30	2
1459	43	0
1460	0	43
1461	0	52
1462	6	52
1463	0	33
1464	37	0
1465	0	42
1466	24	1
1467	0	32
1468	30	2
1469	35	4
1470	0	48
1471	29	4
1472	29	10
1473	26	0
1474	1	37
1475	2	37
1476	33	9
1477	45	1
1478	0	31
1479	0	37
1480	34	0
1481	32	10
1482	36	0
1483	27	0
1484	0	53
1485	30	9
1486	37	0
1487	17	6
1488	0	38
1489	31	0
1490	31	3
1491	1	47
1492	36	1
1493	31	0
1494	37	0
1495	36	8
1496	37	2
1497	5	29
1498	33	0
1499	20	1
1500	29	0
1501	32	9
1502	1	43
1503	38	6
1504	28	0
1505	30	7
1506	0	43
1507	38	0
1508	30	0
1509	12	27
1510	31	0
1511	35	0
1512	33	0
1513	5	47
1514	29	7
1515	0	44
1516	12	42
1517	0	53
1518	36	0
1519	36	10
1520	35	1
1521	31	0
1522	0	42
1523	0	46
1524	3	54
1525	37	2
1526	29	7
1527	0	44
1528	33	0
1529	44	13
1530	2	53
1531	0	47
1532	24	12
1533	0	35
1534	5	37
1535	43	0
1536	30	6
1537	32	1
1538	0	47
1539	29	0
1540	34	2
1541	34	6
1542	5	48
1543	26	0
1544	31	0
1545	9	36
1546	39	0
1547	44	0
1548	29	0
1549	4	44
1550	47	0
1551	0	45
1552	4	47
1553	29	0
1554	42	0
1555	0	39
1556	6	47
1557	33	8
1558	28	14
1559	0	52
1560	10	42
1561	18	13
1562	40	0
1563	36	0
1564	0	43
1565	30	0
1566	0	54
1567	28	2
1568	0	42
1569	30	3
1570	34	4
1571	22	0
1572	8	39
1573	27	0
1574	2	65
1575	37	0
1576	29	3
1577	0	41
1578	2	56
1579	25	0
1580	0	39
1581	7	49
1582	0	42
1583	39	0
1584	30	7
1585	46	0
1586	23	0
1587	0	41
1588	39	16
1589	41	8
1590	0	40
1591	45	10
1592	5	47
1593	33	3
1594	38	9
1595	23	0
1596	16	25
1597	0	44
1598	41	5
1599	0	35
1600	0	45
1601	1	36
1602	50	1
1603	19	33
1604	0	40
1605	25	3
1606	39	5
1607	7	43
1608	1	50
1609	0	41
1610	0	37
1611	0	36
1612	0	36
1613	2	53
1614	32	0
1615	0	48
1616	37	13
1617	0	37
1618	0	40
1619	36	0
1620	0	43
1621	34	1
1622	0	52
1623	22	0
1624	8	47
1625	35	0
1626	0	55
1627	37	0
1628	29	6
1629	31	0
1630	0	44
1631	0	43
1632	8	35
1633	34	4
1634	36	0
1635	33	15
1636	2	41
1637	31	0
1638	41	12
1639	4	45
1640	28	0
1641	0	45
1642	24	10
1643	0	41
1644	42	2
1645	36	0
1646	36	1
1647	38	11
1648	1	48
1649	29	0
1650	30	7
1651	34	32
1652	47	0
1653	0	36
1654	33	0
1655	34	21
1656	40	5
1657	9	42
1658	0	51
1659	33	6
1660	25	8
1661	0	54
1662	44	1
1663	1	47
1664	0	46
1665	30	14
1666	5	49
1667	35	7
1668	4	48
1669	33	0
1670	30	4
1671	23	0
1672	31	12
1673	0	50
1674	27	0
1675	40	0
1676	29	1
1677	31	11
1678	37	0
1679	39	5
1680	2	34
1681	33	0
1682	3	39
1683	0	41
1684	40	0
1685	4	41
1686	24	0
1687	2	51
1688	31	5
1689	0	31
1690	38	0
1691	31	0
1692	33	10
1693	37	9
1694	39	0
1695	0	49
1696	26	0
1697	40	0
1698	6	41
1699	0	36
1700	4	53
1701	2	53
1702	0	38
1703	34	4
1704	2	48
1705	0	47
1706	3	40
1707	31	0
1708	1	43
1709	24	0
1710	6	43
1711	30	16
1712	3	36
1713	31	14
1714	28	1
1715	0	35
1716	6	45
1717	37	5
1718	0	49
1719	7	47
1720	36	0
1721	30	1
1722	0	40
1723	34	0
1724	33	9
1725	0	50
1726	2	43
1727	31	0
1728	5	46
1729	0	42
1730	25	0
1731	27	0
1732	0	48
1733	1	49
1734	41	3
1735	30	0
1736	5	41
1737	0	60
1738	0	41
1739	0	45
1740	0	47
1741	34	0
1742	44	5
1743	4	47
1744	41	0
1745	26	10
1746	0	40
1747	0	51
1748	36	1
1749	27	0
1750	1	42
1751	32	2
1752	41	3
1753	36	7
1754	0	48
1755	8	43
1756	35	0
1757	3	45
1758	38	0
1759	0	45
1760	30	1
1761	6	43
1762	1	48
1763	0	47
1764	8	36
1765	0	48
1766	30	0
1767	26	3
1768	38	4
1769	11	51
1770	48	3
1771	32	1
1772	0	44
1773	35	0
1774	0	62
1775	37	0
1776	32	0
1777	33	0
1778	0	39
1779	6	39
1780	40	6
1781	39	7
1782	0	44
1783	30	17
1784	33	0
1785	0	44
1786	0	36
1787	39	0
1788	41	0
1789	33	0
1790	6	32
1791	35	9
1792	31	2
1793	29	0
1794	27	1
1795	0	31
1796	22	15
1797	24	20
1798	29	5
1799	35	3
1800	46	0
1801	31	9
1802	28	1
1803	0	40
1804	30	3
1805	27	0
1806	29	3
1807	28	0
1808	1	43
1809	0	41
1810	0	44
1811	0	35
1812	0	44
1813	2	45
1814	34	0
1815	51	0
1816	0	44
1817	0	42
1818	31	0
1819	5	39
1820	38	3
1821	0	43
1822	36	4
1823	0	46
1824	44	0
1825	34	17
1826	25	17
1827	9	44
1828	40	1
1829	21	0
1830	3	25
1831	0	49
1832	23	26
1833	4	60
1834	27	10
1835	25	0
1836	23	1
1837	46	4
1838	0	45
1839	9	38
1840	33	9
1841	0	49
1842	0	42
1843	4	37
1844	8	46
1845	31	0
1846	0	54
1847	1	50
1848	26	0
1849	0	47
1850	34	0
1851	0	39
1852	37	0
1853	1	41
1854	2	46
1855	0	42
1856	35	2
1857	34	11
1858	35	0
1859	42	5
1860	0	43
1861	33	5
1862	0	41
1863	27	9
1864	0	33
1865	27	16
1866	2	43
1867	0	33
1868	1	52
1869	38	0
1870	0	45
1871	10	34
1872	36	8
1873	5	60
1874	0	46
1875	29	5
1876	5	53
1877	32	0
1878	26	4
1879	26	2
1880	38	6
1881	31	7
1882	25	0
1883	48	1
1884	5	42
1885	0	37
1886	21	0
1887	12	46
1888	34	3
1889	0	37
1890	0	39
1891	35	0
1892	0	50
1893	30	1
1894	2	51
1895	32	0
1896	0	41
1897	33	0
1898	0	46
1899	30	0
1900	19	18
1901	22	0
1902	39	0
1903	32	3
1904	28	0
1905	26	5
1906	8	53
1907	1	45
1908	2	43
1909	41	0
1910	0	39
1911	35	0
1912	44	0
1913	39	11
1914	2	37
1915	0	52
1916	21	0
1917	0	54
1918	0	42
1919	0	32
1920	29	9
1921	11	40
1922	43	6
1923	5	46
1924	35	1
1925	42	1
1926	37	3
1927	6	44
1928	37	0
1929	37	0
1930	20	23
1931	0	44
1932	0	40
1933	0	53
1934	0	37
1935	34	0
1936	0	48
1937	0	47
1938	0	59
1939	35	4
1940	30	0
1941	10	34
1942	0	44
1943	13	31
1944	3	37
1945	48	10
1946	1	38
1947	0	37
1948	29	0
1949	35	12
1950	0	37
1951	1	39
1952	20	6
1953	0	45
1954	2	30
1955	30	4
1956	29	6
1957	2	38
1958	7	34
1959	32	0
1960	38	1
1961	5	40
1962	30	2
1963	32	0
1964	21	8
1965	0	48
1966	0	45
1967	34	7
1968	0	48
1969	33	0
1970	23	11
1971	0	51
1972	0	41
1973	0	46
1974	44	7
1975	9	38
1976	28	5
1977	0	40
1978	0	43
1979	35	0
1980	33	1
1981	33	0
1982	37	0
1983	31	0
1984	0	38
1985	25	26
1986	36	0
1987	40	11
1988	8	43
1989	9	46
1990	40	4
1991	40	0
1992	3	38
1993	36	4
1994	35	0
1995	44	0
1996	41	3
1997	34	0
1998	25	0
1999	26	0
[truncated: 8,001 more rows]
