# Supplementary material for: Generalized method of moments for estimating parameters of stochastic reaction networks
Source: BMC Syst Biol. 2016 Oct 21;10:98. doi: 10.1186/s12918-016-0342-8 (PMC5073941; doi:10.1186/s12918-016-0342-8)
Supplement: Additional file 2 — Matlab code and data. This file contains the Matlab codes and samples which were used to produce the results. (GZ 9349 kb) [file 12918_2016_342_MOESM2_ESM.gz › Data/Gene Expression/samplemom.m]

%calculation of raw sample moments
function [ M ] = samplemom(momnum, P1)

if momnum == 1
   M(1)=mean(P1);
elseif momnum ==2   
M(1)=mean(P1);    
M(2)=mean(P1.^2);
elseif momnum==3
M(1)=mean(P1);    
M(2)=mean(P1.^2);
M(3)=mean(P1.^3);
else
M(1)=mean(P1);    
M(2)=mean(P1.^2);
M(3)=mean(P1.^3);
M(4)=mean(P1.^4);
end


end
