# Supplementary material for: Generalized method of moments for estimating parameters of stochastic reaction networks
Source: BMC Syst Biol. 2016 Oct 21;10:98. doi: 10.1186/s12918-016-0342-8 (PMC5073941; doi:10.1186/s12918-016-0342-8)
Supplement: Additional file 2 — Matlab code and data. This file contains the Matlab codes and samples which were used to produce the results. (GZ 9349 kb) [file 12918_2016_342_MOESM2_ESM.gz › Data/Exclusive Switch/samples/15/t004.csv]

trajectory	P1	P2
1	0	118
2	103	1
3	0	120
4	88	0
5	74	1
6	88	9
7	0	136
8	100	0
9	70	65
10	4	122
11	0	131
12	60	44
13	112	7
14	82	1
15	0	126
16	86	6
17	100	6
18	91	0
19	5	124
20	2	118
21	5	101
22	86	4
23	0	112
24	79	10
25	0	105
26	2	122
27	1	117
28	93	1
29	118	0
30	110	1
31	117	6
32	0	129
33	0	136
34	88	3
35	75	4
36	97	1
37	84	6
38	96	2
39	108	2
40	0	133
41	0	144
42	0	129
43	15	99
44	1	136
45	99	1
46	83	2
47	1	162
48	0	143
49	103	7
50	1	137
51	1	130
52	4	114
53	89	0
54	103	0
55	0	125
56	92	1
57	0	137
58	85	6
59	0	141
60	0	164
61	89	0
62	88	0
63	53	48
64	114	3
65	44	76
66	100	4
67	60	9
68	89	3
69	0	147
70	4	145
71	97	0
72	2	126
73	0	124
74	5	117
75	103	0
76	10	116
77	78	0
78	101	0
79	87	12
80	95	4
81	2	125
82	87	6
83	4	143
84	4	135
85	2	142
86	90	0
87	1	130
88	109	0
89	100	2
90	87	0
91	0	131
92	102	0
93	104	0
94	100	9
95	1	103
96	85	1
97	82	0
98	6	115
99	2	131
100	77	0
101	0	129
102	90	0
103	0	113
104	97	0
105	0	134
106	110	2
107	95	0
108	4	132
109	7	107
110	96	3
111	0	125
112	1	137
113	103	0
114	91	0
115	1	133
116	80	0
117	4	127
118	0	111
119	94	9
120	97	1
121	82	0
122	1	116
123	15	124
124	45	84
125	90	8
126	108	3
127	1	114
128	113	8
129	6	113
130	84	3
131	0	111
132	1	125
133	79	2
134	0	127
135	108	0
136	0	122
137	3	124
138	93	1
139	109	2
140	101	2
141	0	129
142	60	52
143	2	128
144	4	118
145	7	109
146	97	2
147	0	120
148	84	0
149	0	119
150	110	5
151	88	4
152	89	7
153	99	4
154	101	2
155	4	131
156	85	4
157	101	2
158	112	4
159	66	54
160	105	8
161	11	112
162	84	18
163	103	5
164	88	26
165	10	137
166	1	131
167	6	104
168	81	3
169	74	31
170	2	130
171	78	24
172	115	0
173	100	7
174	3	117
175	78	0
176	96	0
177	90	0
178	1	148
179	103	0
180	78	1
181	106	5
182	1	125
183	0	117
184	90	4
185	58	56
186	75	10
187	2	126
188	109	0
189	2	136
190	4	123
191	0	126
192	3	148
193	75	0
194	2	115
195	87	1
196	94	0
197	2	104
198	92	1
199	9	141
200	83	0
201	104	0
202	97	0
203	90	2
204	104	3
205	8	125
206	93	3
207	0	104
208	0	136
209	89	4
210	0	135
211	88	0
212	83	0
213	4	139
214	85	2
215	89	8
216	94	0
217	113	4
218	99	0
219	0	123
220	65	34
221	1	122
222	0	126
223	93	0
224	0	129
225	0	115
226	37	60
227	100	2
228	5	122
229	1	124
230	89	0
231	89	0
232	65	57
233	96	4
234	0	131
235	99	5
236	1	103
237	1	111
238	91	7
239	94	1
240	0	155
241	93	0
242	0	122
243	0	102
244	84	0
245	95	4
246	0	115
247	92	0
248	101	0
249	114	0
250	93	2
251	84	0
252	0	150
253	100	1
254	97	5
255	99	3
256	99	2
257	1	114
258	0	131
259	96	4
260	79	0
261	0	118
262	0	129
263	50	77
264	89	2
265	7	140
266	98	3
267	93	0
268	99	0
269	0	126
270	112	0
271	88	1
272	100	0
273	104	5
274	104	5
275	85	1
276	1	135
277	4	119
278	2	140
279	96	1
280	1	134
281	85	23
282	0	139
283	99	5
284	83	2
285	85	1
286	96	0
287	0	122
288	97	0
289	2	123
290	95	0
291	59	35
292	0	126
293	4	146
294	1	128
295	94	3
296	3	118
297	1	132
298	92	9
299	97	0
300	105	4
301	92	2
302	95	4
303	105	3
304	123	4
305	87	4
306	101	6
307	1	125
308	109	4
309	0	117
310	104	0
311	110	1
312	1	122
313	86	17
314	10	120
315	99	0
316	106	2
317	0	126
318	99	0
319	99	7
320	98	3
321	98	2
322	1	119
323	3	118
324	93	0
325	92	0
326	45	82
327	1	133
328	98	21
329	88	0
330	92	9
331	93	2
332	3	140
333	2	131
334	101	6
335	103	1
336	1	126
337	93	3
338	77	3
339	0	135
340	88	2
341	86	7
342	5	133
343	95	0
344	91	0
345	109	4
346	1	139
347	90	1
348	3	118
349	83	1
350	83	5
351	0	125
352	83	2
353	1	123
354	90	0
355	0	128
356	96	2
357	1	116
358	0	138
359	0	119
360	0	126
361	0	120
362	1	133
363	2	135
364	0	146
365	1	124
366	99	0
367	86	0
368	88	1
369	4	125
370	99	0
371	84	0
372	100	8
373	0	129
374	0	129
375	0	135
376	86	0
377	104	0
378	23	128
379	103	1
380	91	1
381	4	145
382	99	0
383	0	141
384	92	0
385	89	0
386	6	118
387	57	53
388	87	0
389	91	18
390	3	131
391	5	125
392	2	124
393	81	5
394	107	8
395	87	2
396	113	0
397	98	9
398	1	148
399	3	120
400	83	1
401	1	122
402	4	123
403	99	0
404	102	3
405	5	113
406	77	0
407	0	116
408	0	111
409	103	0
410	0	137
411	82	0
412	0	118
413	93	4
414	0	139
415	88	2
416	101	0
417	7	146
418	95	10
419	1	142
420	5	112
421	1	123
422	0	135
423	101	0
424	83	1
425	87	5
426	75	0
427	25	97
428	77	4
429	77	1
430	103	0
431	87	0
432	1	121
433	1	125
434	100	1
435	0	118
436	68	7
437	0	108
438	89	0
439	6	144
440	111	1
441	0	123
442	3	127
443	2	129
444	0	133
445	2	115
446	0	126
447	105	1
448	0	152
449	104	3
450	105	2
451	112	0
452	5	124
453	98	3
454	8	131
455	4	128
456	65	28
457	1	111
458	90	1
459	47	68
460	110	7
461	98	3
462	107	0
463	96	1
464	99	1
465	96	1
466	99	1
467	106	8
468	1	115
469	96	2
470	68	34
471	101	0
472	0	106
473	90	0
474	1	125
475	90	0
476	104	1
477	4	150
478	36	62
479	6	129
480	90	1
481	100	0
482	80	7
483	101	1
484	82	1
485	3	131
486	2	146
487	3	151
488	82	0
489	0	117
490	3	134
491	2	145
492	0	138
493	98	3
494	67	41
495	0	135
496	108	0
497	101	0
498	3	112
499	1	132
500	1	125
501	100	3
502	0	134
503	75	1
504	78	0
505	109	10
506	4	140
507	1	133
508	90	3
509	91	1
510	3	140
511	105	1
512	80	1
513	100	0
514	84	2
515	88	5
516	23	89
517	114	7
518	3	136
519	107	2
520	2	150
521	96	6
522	103	4
523	101	3
524	92	1
525	0	122
526	89	0
527	25	103
528	108	8
529	1	135
530	4	139
531	99	3
532	74	0
533	4	127
534	0	118
535	81	0
536	3	116
537	0	141
538	94	1
539	78	5
540	0	146
541	82	3
542	97	0
543	93	4
544	103	2
545	99	0
546	83	15
547	0	135
548	77	5
549	5	109
550	0	124
551	1	158
552	86	2
553	2	143
554	97	3
555	106	4
556	109	5
557	116	0
558	115	0
559	0	137
560	2	123
561	1	150
562	96	0
563	102	2
564	86	3
565	90	0
566	18	110
567	8	122
568	5	119
569	95	0
570	11	127
571	97	0
572	84	6
573	89	1
574	0	146
575	1	121
576	0	123
577	0	115
578	105	0
579	1	137
580	79	3
581	4	124
582	92	0
583	0	120
584	71	24
585	108	1
586	0	116
587	0	122
588	0	113
589	4	125
590	95	1
591	1	140
592	85	3
593	0	140
594	4	105
595	1	125
596	85	3
597	104	1
598	97	1
599	7	134
600	3	103
601	109	0
602	102	0
603	0	145
604	83	3
605	0	123
606	0	116
607	88	7
608	112	1
609	84	0
610	80	3
611	90	10
612	1	127
613	0	124
614	83	0
615	0	132
616	102	4
617	74	2
618	92	18
619	0	123
620	87	3
621	108	0
622	101	0
623	94	0
624	0	142
625	84	4
626	0	122
627	82	15
628	1	101
629	103	4
630	116	7
631	85	0
632	92	7
633	78	2
634	4	123
635	35	92
636	92	0
637	105	0
638	89	0
639	1	131
640	92	3
641	1	122
642	0	120
643	3	116
644	1	118
645	5	114
646	0	139
647	0	131
648	0	132
649	98	0
650	0	116
651	0	146
652	3	115
653	103	0
654	92	3
655	84	3
656	2	133
657	93	1
658	2	133
659	78	0
660	0	99
661	103	1
662	3	118
663	0	115
664	19	109
665	0	123
666	1	124
667	0	122
668	0	132
669	0	125
670	102	4
671	2	116
672	99	3
673	94	0
674	3	115
675	91	7
676	3	122
677	31	108
678	1	107
679	1	136
680	95	2
681	104	0
682	2	120
683	78	0
684	2	131
685	88	1
686	9	117
687	0	126
688	0	120
689	3	133
690	99	0
691	107	4
692	0	124
693	97	2
694	3	117
695	3	117
696	94	2
697	110	1
698	100	0
699	6	105
700	102	3
701	88	5
702	74	1
703	95	0
704	96	3
705	96	7
706	1	114
707	93	8
708	85	3
709	0	134
710	122	0
711	108	2
712	7	118
713	0	139
714	108	1
715	2	132
716	94	0
717	0	115
718	86	5
719	2	148
720	32	78
721	12	123
722	79	0
723	2	130
724	90	2
725	2	139
726	101	0
727	97	0
728	82	2
729	104	4
730	96	0
731	0	131
732	1	111
733	95	0
734	100	4
735	87	1
736	97	0
737	0	109
738	69	22
739	0	119
740	1	131
741	8	137
742	3	133
743	108	1
744	0	111
745	2	121
746	70	30
747	1	140
748	0	117
749	100	4
750	1	108
751	0	125
752	14	129
753	22	102
754	101	2
755	97	0
756	92	4
757	0	149
758	99	5
759	2	129
760	93	21
761	1	131
762	95	0
763	97	10
764	51	61
765	78	1
766	2	135
767	112	0
768	111	4
769	3	133
770	107	4
771	1	119
772	74	2
773	90	2
774	88	4
775	112	0
776	1	152
777	71	32
778	0	117
779	0	112
780	0	119
781	89	3
782	91	9
783	0	125
784	2	129
785	89	2
786	5	126
787	80	4
788	0	135
789	0	143
790	2	126
791	96	35
792	78	5
793	2	121
794	107	2
795	4	126
796	0	116
797	91	2
798	105	6
799	0	115
800	113	2
801	7	140
802	97	1
803	107	4
804	101	1
805	0	128
806	90	0
807	0	138
808	1	147
809	10	136
810	85	1
811	87	1
812	1	126
813	96	5
814	101	1
815	100	1
816	1	132
817	104	6
818	1	131
819	103	8
820	99	0
821	72	18
822	98	2
823	0	141
824	97	5
825	96	1
826	89	2
827	2	134
828	12	123
829	2	111
830	3	121
831	85	2
832	5	146
833	90	1
834	3	107
835	81	4
836	81	22
837	4	113
838	0	123
839	90	3
840	104	3
841	85	0
842	4	116
843	2	120
844	3	120
845	97	10
846	4	134
847	92	2
848	2	140
849	77	1
850	77	2
851	5	135
852	90	0
853	0	146
854	0	118
855	4	117
856	91	31
857	0	123
858	0	146
859	0	123
860	98	5
861	91	0
862	0	138
863	11	105
864	95	2
865	2	124
866	93	0
867	1	107
868	89	3
869	6	134
870	5	110
871	89	2
872	91	6
873	4	132
874	62	69
875	109	0
876	108	0
877	92	0
878	0	131
879	0	115
880	5	118
881	82	1
882	85	4
883	114	1
884	3	125
885	2	136
886	111	4
887	1	154
888	94	0
889	89	1
890	88	5
891	10	109
892	1	107
893	91	5
894	0	137
895	101	6
896	8	126
897	91	0
898	88	3
899	82	2
900	83	0
901	87	1
902	1	118
903	94	3
904	94	1
905	69	7
906	85	8
907	3	142
908	1	129
909	96	1
910	107	3
911	4	131
912	110	2
913	95	3
914	1	137
915	105	3
916	109	4
917	88	3
918	96	4
919	0	113
920	97	0
921	95	0
922	78	2
923	4	118
924	81	7
925	8	119
926	77	0
927	0	120
928	78	0
929	78	8
930	97	0
931	4	123
932	0	127
933	92	0
934	0	131
935	104	0
936	0	117
937	2	120
938	89	23
939	2	136
940	0	131
941	106	0
942	84	0
943	111	2
944	18	82
945	91	4
946	111	2
947	0	148
948	3	123
949	0	131
950	5	131
951	96	0
952	3	145
953	2	110
954	93	1
955	92	2
956	1	114
957	0	114
958	0	140
959	3	131
960	89	0
961	0	122
962	99	4
963	0	132
964	0	135
965	1	117
966	106	0
967	116	5
968	35	87
969	0	150
970	81	0
971	94	0
972	94	0
973	107	0
974	0	124
975	86	26
976	0	131
977	112	4
978	2	134
979	103	9
980	3	132
981	104	4
982	92	2
983	91	0
984	100	1
985	1	133
986	82	2
987	91	4
988	120	0
989	0	144
990	89	0
991	105	4
992	90	4
993	90	0
994	1	129
995	91	5
996	0	116
997	1	125
998	0	123
999	90	0
1000	1	106
1001	0	128
1002	6	123
1003	0	131
1004	92	2
1005	105	1
1006	99	2
1007	3	135
1008	5	123
1009	32	76
1010	0	114
1011	0	136
1012	0	121
1013	3	109
1014	26	103
1015	0	141
1016	0	144
1017	0	126
1018	95	3
1019	4	120
1020	0	112
1021	8	130
1022	0	120
1023	82	18
1024	0	126
1025	10	106
1026	85	3
1027	0	129
1028	0	138
1029	1	127
1030	2	131
1031	3	136
1032	0	120
1033	1	130
1034	2	133
1035	77	2
1036	1	100
1037	101	1
1038	86	2
1039	0	128
1040	1	136
1041	4	119
1042	2	139
1043	87	0
1044	102	0
1045	95	4
1046	0	126
1047	94	0
1048	80	0
1049	1	125
1050	90	0
1051	5	128
1052	84	0
1053	100	0
1054	6	122
1055	91	8
1056	22	112
1057	98	0
1058	0	123
1059	4	123
1060	80	0
1061	93	2
1062	75	1
1063	1	125
1064	1	118
1065	96	0
1066	92	1
1067	44	57
1068	89	1
1069	104	0
1070	0	140
1071	7	122
1072	0	126
1073	83	3
1074	1	135
1075	0	124
1076	1	123
1077	90	3
1078	93	7
1079	0	114
1080	102	8
1081	85	7
1082	102	2
1083	1	123
1084	92	0
1085	85	4
1086	103	3
1087	0	117
1088	1	101
1089	100	7
1090	0	116
1091	0	136
1092	100	4
1093	93	1
1094	99	2
1095	0	122
1096	5	115
1097	0	122
1098	117	2
1099	108	0
1100	87	3
1101	0	123
1102	0	128
1103	108	0
1104	18	118
1105	3	126
1106	72	5
1107	109	1
1108	90	2
1109	31	92
1110	0	143
1111	0	133
1112	114	3
1113	0	141
1114	48	74
1115	7	128
1116	89	0
1117	101	5
1118	3	123
1119	0	88
1120	101	4
1121	87	0
1122	95	0
1123	104	0
1124	69	46
1125	95	0
1126	85	0
1127	40	72
1128	0	115
1129	79	30
1130	109	0
1131	0	124
1132	79	1
1133	107	3
1134	75	28
1135	1	124
1136	2	127
1137	0	129
1138	0	126
1139	0	135
1140	105	0
1141	0	113
1142	84	4
1143	4	128
1144	97	0
1145	106	3
1146	93	3
1147	100	14
1148	0	124
1149	0	124
1150	103	0
1151	69	27
1152	81	0
1153	94	0
1154	92	0
1155	99	0
1156	89	3
1157	103	2
1158	1	127
1159	77	19
1160	1	136
1161	102	0
1162	105	2
1163	0	121
1164	1	127
1165	2	117
1166	0	126
1167	12	135
1168	73	4
1169	12	120
1170	0	123
1171	90	4
1172	90	1
1173	3	134
1174	92	5
1175	1	124
1176	82	5
1177	90	5
1178	105	5
1179	93	6
1180	6	132
1181	75	1
1182	4	159
1183	74	0
1184	92	2
1185	3	125
1186	0	124
1187	36	72
1188	17	114
1189	100	3
1190	89	2
1191	92	2
1192	91	2
1193	5	121
1194	87	4
1195	5	127
1196	0	127
1197	1	137
1198	111	0
1199	14	101
1200	0	127
1201	0	140
1202	0	127
1203	5	122
1204	99	0
1205	0	125
1206	82	1
1207	6	124
1208	1	133
1209	2	107
1210	5	114
1211	94	4
1212	100	3
1213	0	114
1214	94	0
1215	0	112
1216	80	5
1217	93	2
1218	0	100
1219	7	108
1220	3	139
1221	0	142
1222	101	3
1223	94	1
1224	94	0
1225	0	142
1226	118	5
1227	120	1
1228	16	108
1229	96	3
1230	0	133
1231	0	146
1232	101	1
1233	88	6
1234	81	0
1235	0	141
1236	106	1
1237	0	118
1238	97	2
1239	0	139
1240	2	111
1241	103	5
1242	1	141
1243	79	7
1244	0	141
1245	110	0
1246	76	2
1247	4	123
1248	81	4
1249	103	2
1250	1	121
1251	99	3
1252	4	102
1253	86	3
1254	89	2
1255	76	2
1256	79	12
1257	80	3
1258	79	0
1259	3	131
1260	76	30
1261	91	2
1262	27	98
1263	92	3
1264	1	127
1265	83	4
1266	1	146
1267	86	4
1268	101	1
1269	3	118
1270	104	3
1271	97	2
1272	88	4
1273	41	57
1274	110	2
1275	107	4
1276	87	2
1277	91	0
1278	78	2
1279	1	122
1280	108	1
1281	92	6
1282	10	122
1283	104	0
1284	0	131
1285	0	110
1286	89	0
1287	5	133
1288	88	1
1289	90	0
1290	69	29
1291	81	0
1292	1	114
1293	85	5
1294	111	0
1295	98	6
1296	78	3
1297	70	61
1298	1	119
1299	3	124
1300	103	0
1301	112	6
1302	108	0
1303	90	5
1304	0	137
1305	86	3
1306	86	0
1307	0	120
1308	4	97
1309	91	0
1310	3	114
1311	85	6
1312	3	146
1313	92	0
1314	91	1
1315	0	127
1316	110	4
1317	84	0
1318	95	0
1319	90	8
1320	93	5
1321	0	126
1322	0	133
1323	92	0
1324	104	0
1325	0	127
1326	0	158
1327	63	24
1328	4	137
1329	112	3
1330	1	125
1331	112	3
1332	77	1
1333	85	0
1334	2	130
1335	54	63
1336	113	4
1337	102	1
1338	0	133
1339	115	1
1340	90	9
1341	107	0
1342	97	11
1343	81	2
1344	1	129
1345	102	1
1346	0	126
1347	0	120
1348	107	0
1349	102	1
1350	2	128
1351	103	0
1352	1	115
1353	99	7
1354	85	0
1355	2	112
1356	100	0
1357	96	7
1358	0	128
1359	95	2
1360	4	131
1361	8	122
1362	60	35
1363	80	2
1364	4	134
1365	7	102
1366	81	0
1367	101	0
1368	0	122
1369	2	128
1370	6	130
1371	109	3
1372	83	0
1373	85	0
1374	2	113
1375	72	18
1376	96	7
1377	88	1
1378	107	3
1379	99	4
1380	7	117
1381	2	128
1382	2	133
1383	83	0
1384	1	120
1385	0	138
1386	0	146
1387	94	2
1388	0	108
1389	75	1
1390	93	1
1391	2	121
1392	2	110
1393	79	3
1394	93	4
1395	99	0
1396	90	3
1397	93	5
1398	93	5
1399	0	121
1400	102	1
1401	4	136
1402	7	124
1403	2	135
1404	96	2
1405	2	120
1406	102	0
1407	98	5
1408	86	4
1409	0	130
1410	91	2
1411	0	147
1412	4	125
1413	91	0
1414	102	3
1415	0	114
1416	99	0
1417	4	123
1418	112	1
1419	0	134
1420	110	6
1421	101	0
1422	89	5
1423	78	0
1424	80	0
1425	85	1
1426	1	131
1427	82	4
1428	109	0
1429	105	0
1430	101	0
1431	91	2
1432	99	0
1433	14	109
1434	90	16
1435	2	127
1436	111	0
1437	81	34
1438	109	8
1439	0	140
1440	0	152
1441	107	3
1442	2	135
1443	0	109
1444	87	2
1445	96	2
1446	84	0
1447	99	1
1448	0	128
1449	84	4
1450	100	0
1451	96	0
1452	97	7
1453	0	132
1454	1	120
1455	103	4
1456	90	6
1457	109	0
1458	2	137
1459	80	2
1460	4	122
1461	87	12
1462	109	2
1463	86	33
1464	0	120
1465	0	116
1466	0	135
1467	104	0
1468	107	0
1469	96	2
1470	97	2
1471	2	110
1472	96	16
1473	99	2
1474	3	152
1475	105	0
1476	1	138
1477	85	5
1478	109	0
1479	98	3
1480	2	137
1481	83	1
1482	100	4
1483	89	2
1484	88	7
1485	109	0
1486	1	132
1487	15	120
1488	74	29
1489	101	0
1490	0	155
1491	81	3
1492	96	7
1493	86	4
1494	4	125
1495	19	125
1496	101	0
1497	0	136
1498	2	113
1499	106	1
1500	100	5
1501	91	2
1502	4	137
1503	84	0
1504	98	5
1505	0	135
1506	0	117
1507	1	129
1508	88	4
1509	1	142
1510	7	134
1511	97	2
1512	3	112
1513	11	116
1514	83	6
1515	4	116
1516	4	120
1517	96	0
1518	106	3
1519	3	130
1520	79	0
1521	103	0
1522	103	0
1523	2	127
1524	88	2
1525	103	1
1526	93	1
1527	3	136
1528	99	0
1529	98	0
1530	90	4
1531	98	1
1532	90	0
1533	75	4
1534	2	118
1535	86	0
1536	1	122
1537	2	126
1538	83	0
1539	93	3
1540	100	1
1541	100	1
1542	0	127
1543	52	48
1544	0	125
1545	100	3
1546	94	1
1547	91	0
1548	0	122
1549	98	4
1550	0	116
1551	3	131
1552	86	0
1553	20	118
1554	90	5
1555	0	126
1556	1	126
1557	101	2
1558	96	2
1559	0	127
1560	103	0
1561	89	7
1562	0	121
1563	98	1
1564	7	116
1565	0	140
1566	110	2
1567	95	1
1568	89	0
1569	1	129
1570	4	133
1571	93	3
1572	79	15
1573	95	4
1574	102	11
1575	93	4
1576	0	150
1577	95	0
1578	98	0
1579	94	1
1580	92	0
1581	0	127
1582	90	4
1583	116	0
1584	3	103
1585	0	124
1586	89	5
1587	1	111
1588	92	5
1589	86	30
1590	89	6
1591	1	134
1592	83	3
1593	0	115
1594	4	119
1595	2	130
1596	1	131
1597	1	128
1598	109	0
1599	80	0
1600	105	8
1601	0	128
1602	89	0
1603	0	147
1604	111	0
1605	100	0
1606	95	2
1607	108	3
1608	3	130
1609	4	126
1610	101	0
1611	87	0
1612	103	3
1613	85	8
1614	0	139
1615	1	114
1616	1	139
1617	96	0
1618	97	3
1619	4	145
1620	78	7
1621	110	1
1622	103	0
1623	0	122
1624	94	3
1625	1	139
1626	1	120
1627	91	2
1628	95	1
1629	83	3
1630	1	141
1631	1	134
1632	89	3
1633	95	2
1634	0	125
1635	0	107
1636	1	118
1637	96	3
1638	2	110
1639	95	5
1640	0	122
1641	100	15
1642	78	2
1643	93	0
1644	0	107
1645	102	1
1646	4	135
1647	1	118
1648	0	130
1649	85	0
1650	109	5
1651	79	0
1652	1	115
1653	95	5
1654	0	134
1655	90	6
1656	0	112
1657	0	122
1658	1	141
1659	1	112
1660	74	9
1661	5	130
1662	102	0
1663	0	118
1664	106	0
1665	99	2
1666	96	0
1667	0	127
1668	43	63
1669	110	0
1670	1	145
1671	103	0
1672	2	143
1673	102	2
1674	0	123
1675	7	124
1676	108	3
1677	103	11
1678	89	3
1679	2	139
1680	2	125
1681	110	1
1682	95	12
1683	0	125
1684	0	116
1685	1	131
1686	1	133
1687	2	125
1688	29	92
1689	96	2
1690	127	0
1691	3	119
1692	87	3
1693	6	116
1694	105	0
1695	89	0
1696	3	165
1697	0	148
1698	0	151
1699	101	3
1700	1	151
1701	2	126
1702	111	4
1703	95	4
1704	75	1
1705	101	0
1706	1	132
1707	107	0
1708	4	131
1709	98	0
1710	89	0
1711	95	2
1712	90	1
1713	5	132
1714	1	132
1715	94	4
1716	1	123
1717	88	1
1718	104	5
1719	82	0
1720	86	0
1721	2	125
1722	74	16
1723	93	3
1724	92	0
1725	2	119
1726	115	1
1727	100	1
1728	0	121
1729	2	111
1730	95	1
1731	1	128
1732	0	143
1733	90	0
1734	0	130
1735	4	127
1736	6	112
1737	1	112
1738	0	112
1739	110	0
1740	113	6
1741	97	0
1742	4	111
1743	93	4
1744	0	124
1745	110	0
1746	95	2
1747	0	138
1748	0	135
1749	3	130
1750	98	0
1751	91	0
1752	89	4
1753	92	0
1754	5	100
1755	14	116
1756	2	128
1757	102	0
1758	93	1
1759	0	102
1760	1	122
1761	1	129
1762	89	0
1763	86	0
1764	100	0
1765	6	110
1766	0	130
1767	100	3
1768	92	8
1769	100	1
1770	97	0
1771	90	1
1772	108	3
1773	0	131
1774	101	1
1775	95	9
1776	3	123
1777	3	122
1778	104	0
1779	3	141
1780	88	2
1781	4	105
1782	100	3
1783	95	3
1784	107	0
1785	0	125
1786	8	137
1787	0	133
1788	1	137
1789	3	135
1790	0	126
1791	0	129
1792	0	122
1793	80	1
1794	102	4
1795	4	139
1796	99	5
1797	73	34
1798	0	110
1799	101	3
1800	111	0
1801	0	153
1802	93	1
1803	115	0
1804	77	0
1805	97	7
1806	0	135
1807	93	1
1808	106	1
1809	85	3
1810	3	135
1811	71	2
1812	76	18
1813	45	62
1814	87	1
1815	0	131
1816	104	0
1817	81	3
1818	0	129
1819	0	144
1820	0	145
1821	92	0
1822	88	0
1823	106	3
1824	0	127
1825	41	100
1826	8	122
1827	85	1
1828	90	1
1829	91	0
1830	117	1
1831	9	129
1832	2	142
1833	84	4
1834	0	135
1835	97	0
1836	94	0
1837	1	134
1838	92	1
1839	3	121
1840	87	1
1841	100	0
1842	7	102
1843	104	1
1844	3	138
1845	0	116
1846	0	118
1847	77	3
1848	3	147
1849	103	0
1850	2	116
1851	2	123
1852	1	137
1853	0	126
1854	85	0
1855	43	55
1856	101	2
1857	3	134
1858	97	5
1859	102	0
1860	0	129
1861	99	0
1862	1	117
1863	0	121
1864	3	98
1865	0	109
1866	100	0
1867	2	130
1868	0	125
1869	89	0
1870	0	111
1871	88	3
1872	84	0
1873	90	0
1874	61	60
1875	102	1
1876	0	104
1877	102	2
1878	5	130
1879	98	4
1880	84	0
1881	97	0
1882	3	132
1883	101	0
1884	0	131
1885	4	115
1886	0	122
1887	82	17
1888	1	108
1889	0	128
1890	100	0
1891	110	2
1892	102	5
1893	0	132
1894	0	122
1895	78	3
1896	110	4
1897	89	0
1898	75	21
1899	90	1
1900	0	108
1901	101	5
1902	0	136
1903	89	0
1904	4	116
1905	0	131
1906	1	134
1907	97	0
1908	1	112
1909	96	0
1910	100	1
1911	90	1
1912	96	1
1913	0	118
1914	105	4
1915	15	114
1916	108	6
1917	105	4
1918	0	129
1919	4	125
1920	84	0
1921	100	3
1922	0	122
1923	0	110
1924	2	124
1925	1	123
1926	93	1
1927	97	1
1928	5	106
1929	2	132
1930	3	120
1931	0	120
1932	115	3
1933	105	6
1934	0	119
1935	4	126
1936	99	2
1937	2	106
1938	109	4
1939	5	129
1940	12	108
1941	3	139
1942	94	1
1943	2	125
1944	96	0
1945	102	0
1946	0	121
1947	0	114
1948	0	129
1949	102	2
1950	97	2
1951	84	2
1952	100	7
1953	1	127
1954	96	9
1955	2	132
1956	95	0
1957	0	135
1958	99	2
1959	85	1
1960	4	132
1961	103	3
1962	1	144
1963	83	1
1964	96	0
1965	0	137
1966	0	147
1967	52	46
1968	97	0
1969	1	138
1970	2	124
1971	4	121
1972	88	1
1973	84	0
1974	0	139
1975	4	138
1976	90	2
1977	0	124
1978	3	131
1979	103	3
1980	1	118
1981	81	8
1982	1	110
1983	88	0
1984	4	133
1985	99	0
1986	113	4
1987	117	2
1988	93	2
1989	95	0
1990	0	142
1991	1	107
1992	96	1
1993	0	130
1994	97	12
1995	0	127
1996	4	129
1997	71	0
1998	0	145
1999	0	121
[truncated: 8,001 more rows]
