# Supplementary material for: Generalized method of moments for estimating parameters of stochastic reaction networks
Source: BMC Syst Biol. 2016 Oct 21;10:98. doi: 10.1186/s12918-016-0342-8 (PMC5073941; doi:10.1186/s12918-016-0342-8)
Supplement: Additional file 2 — Matlab code and data. This file contains the Matlab codes and samples which were used to produce the results. (GZ 9349 kb) [file 12918_2016_342_MOESM2_ESM.gz › Data/Exclusive Switch/samples/10/t001.csv]

trajectory	P1	P2
1	0	37
2	0	37
3	0	39
4	0	59
5	24	9
6	7	46
7	5	39
8	29	0
9	38	0
10	36	0
11	31	4
12	8	49
13	0	42
14	30	0
15	22	17
16	1	60
17	45	0
18	0	44
19	22	2
20	43	0
21	17	38
22	38	3
23	40	0
24	37	0
25	0	48
26	37	4
27	0	49
28	38	0
29	29	9
30	41	0
31	29	0
32	4	44
33	2	50
34	0	47
35	0	47
36	0	43
37	7	48
38	0	40
39	34	7
40	36	8
41	7	36
42	30	0
43	40	0
44	41	0
45	4	38
46	27	1
47	0	38
48	0	45
49	0	41
50	1	39
51	5	39
52	28	0
53	0	46
54	29	0
55	22	4
56	2	46
57	23	5
58	41	6
59	0	44
60	0	38
61	41	20
62	3	52
63	31	0
64	0	36
65	33	0
66	28	9
67	6	40
68	0	40
69	24	4
70	30	12
71	1	46
72	21	11
73	37	8
74	33	3
75	38	7
76	0	46
77	34	3
78	8	38
79	13	39
80	26	8
81	23	0
82	31	5
83	43	0
84	28	3
85	38	0
86	41	0
87	41	1
88	35	6
89	31	0
90	33	0
91	0	36
92	8	49
93	33	20
94	37	8
95	2	39
96	0	36
97	42	0
98	33	10
99	33	6
100	0	52
101	7	54
102	27	0
103	29	0
104	32	5
105	41	6
106	0	42
107	31	0
108	0	35
109	34	0
110	43	0
111	35	5
112	31	3
113	29	0
114	0	51
115	0	34
116	7	40
117	5	45
118	2	35
119	21	11
120	37	8
121	3	45
122	9	39
123	42	0
124	4	51
125	3	57
126	0	47
127	29	0
128	0	39
129	40	0
130	28	4
131	0	51
132	26	0
133	33	5
134	0	61
135	35	1
136	35	5
137	32	12
138	3	45
139	7	38
140	27	0
141	36	0
142	28	6
143	39	3
144	33	0
145	4	54
146	0	36
147	35	0
148	0	42
149	35	0
150	39	7
151	32	0
152	34	9
153	3	43
154	26	0
155	2	56
156	34	0
157	0	45
158	36	0
159	0	41
160	39	1
161	6	51
162	1	45
163	0	39
164	23	0
165	33	12
166	43	11
167	0	32
168	30	7
169	37	0
170	33	0
171	9	47
172	8	49
173	0	36
174	0	59
175	0	52
176	0	37
177	0	51
178	33	16
179	28	6
180	2	53
181	31	5
182	41	10
183	32	8
184	30	23
185	42	0
186	31	10
187	0	36
188	0	45
189	27	1
190	0	42
191	0	45
192	40	12
193	3	42
194	0	39
195	6	40
196	0	43
197	20	24
198	7	51
199	27	3
200	29	0
201	0	50
202	29	7
203	0	49
204	26	0
205	40	0
206	32	0
207	28	12
208	0	42
209	45	8
210	0	49
211	37	12
212	27	0
213	40	3
214	37	5
215	37	3
216	0	46
217	34	3
218	17	29
219	0	43
220	6	42
221	0	45
222	4	49
223	1	50
224	3	48
225	26	2
226	0	34
227	0	42
228	33	7
229	0	48
230	30	12
231	0	34
232	0	46
233	28	21
234	30	0
235	0	49
236	0	37
237	39	5
238	10	31
239	0	39
240	0	47
241	26	7
242	36	3
243	24	4
244	41	0
245	3	45
246	13	38
247	10	56
248	0	46
249	3	30
250	0	47
251	37	0
252	41	0
253	28	4
254	31	4
255	0	37
256	22	0
257	30	0
258	29	9
259	0	52
260	41	0
261	31	7
262	39	1
263	43	0
264	2	46
265	25	9
266	33	0
267	0	46
268	15	27
269	30	0
270	36	0
271	0	47
272	0	39
273	26	0
274	0	41
275	41	1
276	26	6
277	32	6
278	0	43
279	38	7
280	34	8
281	35	0
282	33	0
283	43	0
284	2	38
285	4	49
286	42	0
287	2	51
288	37	0
289	28	7
290	3	46
291	38	14
292	38	4
293	39	8
294	41	0
295	33	0
296	0	52
297	37	0
298	24	10
299	0	44
300	19	26
301	39	0
302	32	3
303	32	7
304	30	2
305	37	8
306	5	50
307	27	0
308	30	0
309	0	56
310	1	32
311	0	50
312	0	46
313	35	0
314	12	36
315	12	38
316	28	0
317	38	0
318	0	47
319	8	50
320	31	10
321	32	7
322	4	52
323	3	47
324	36	0
325	0	46
326	23	0
327	21	25
328	4	33
329	0	49
330	41	0
331	30	19
332	28	0
333	42	7
334	27	0
335	2	54
336	30	6
337	0	49
338	2	54
339	40	1
340	28	0
341	44	1
342	8	48
343	30	0
344	31	0
345	32	31
346	38	0
347	0	49
348	25	0
349	37	0
350	0	46
351	34	3
352	4	50
353	31	0
354	40	0
355	28	0
356	38	7
357	27	0
358	39	0
359	1	59
360	31	0
361	32	0
362	2	47
363	40	0
364	0	51
365	0	49
366	0	45
367	27	6
368	0	48
369	0	44
370	33	0
371	36	1
372	0	42
373	0	39
374	34	5
375	24	16
376	0	49
377	42	0
378	33	0
379	36	1
380	35	7
381	32	0
382	0	48
383	0	44
384	43	19
385	37	0
386	34	0
387	5	47
388	33	8
389	30	1
390	1	47
391	38	4
392	26	3
393	39	6
394	0	47
395	44	0
396	34	0
397	10	38
398	6	40
399	14	28
400	31	0
401	20	2
402	0	47
403	43	0
404	37	0
405	0	36
406	34	0
407	0	55
408	28	0
409	22	12
410	30	0
411	30	0
412	0	47
413	5	56
414	32	0
415	5	55
416	2	46
417	0	46
418	32	2
419	38	1
420	0	51
421	0	60
422	4	45
423	31	0
424	1	36
425	3	55
426	35	0
427	41	4
428	37	12
429	31	4
430	36	13
431	0	52
432	31	0
433	28	18
434	4	41
435	35	6
436	31	0
437	31	0
438	23	21
439	34	0
440	30	0
441	36	0
442	0	52
443	37	0
444	39	0
445	39	0
446	41	0
447	0	52
448	31	0
449	0	38
450	24	0
451	22	0
452	0	44
453	37	0
454	0	42
455	22	3
456	31	0
457	33	12
458	3	49
459	28	4
460	0	46
461	23	3
462	35	8
463	39	0
464	28	0
465	0	47
466	26	5
467	0	47
468	8	46
469	3	37
470	34	4
471	6	44
472	5	39
473	52	6
474	32	6
475	0	55
476	3	34
477	25	0
478	26	0
479	0	40
480	29	0
481	1	37
482	3	52
483	24	26
484	31	0
485	20	0
486	38	0
487	31	3
488	44	0
489	40	0
490	0	48
491	37	0
492	37	0
493	0	64
494	39	4
495	0	41
496	43	1
497	28	0
498	2	38
499	5	44
500	35	8
501	0	54
502	31	0
503	11	45
504	0	35
505	0	46
506	41	4
507	28	0
508	23	6
509	31	3
510	0	48
511	1	40
512	1	47
513	0	40
514	34	0
515	29	7
516	31	2
517	34	0
518	0	42
519	3	42
520	5	57
521	32	0
522	38	2
523	27	7
524	0	45
525	40	2
526	0	52
527	2	54
528	0	44
529	35	3
530	3	54
531	28	8
532	0	34
533	4	41
534	36	4
535	38	0
536	35	4
537	0	52
538	4	46
539	0	35
540	0	42
541	36	4
542	36	0
543	0	49
544	14	32
545	0	48
546	8	29
547	34	0
548	0	32
549	36	0
550	6	46
551	31	0
552	0	37
553	2	47
554	30	2
555	34	2
556	0	48
557	32	4
558	0	44
559	24	7
560	0	42
561	0	43
562	0	43
563	12	33
564	8	38
565	33	0
566	26	0
567	0	55
568	38	0
569	14	37
570	32	3
571	0	43
572	0	36
573	27	4
574	43	1
575	37	4
576	0	49
577	53	0
578	8	44
579	39	0
580	13	33
581	36	0
582	38	0
583	27	0
584	42	0
585	9	47
586	9	37
587	42	0
588	0	48
589	37	2
590	0	38
591	0	54
592	21	6
593	25	7
594	28	0
595	0	44
596	40	0
597	44	3
598	29	0
599	25	17
600	4	41
601	18	25
602	31	11
603	37	22
604	1	41
605	32	7
606	0	63
607	0	50
608	27	10
609	0	40
610	10	50
611	37	1
612	0	45
613	28	0
614	4	31
615	7	37
616	31	0
617	6	47
618	45	0
619	22	15
620	3	34
621	31	1
622	5	36
623	3	40
624	31	0
625	29	4
626	24	1
627	3	37
628	9	52
629	28	0
630	26	0
631	34	2
632	47	0
633	29	7
634	32	1
635	24	0
636	0	39
637	29	0
638	30	0
639	30	0
640	0	51
641	2	60
642	1	47
643	25	0
644	0	40
645	1	38
646	35	0
647	34	2
648	39	6
649	0	47
650	0	32
651	31	0
652	10	39
653	27	0
654	38	0
655	42	12
656	0	60
657	5	51
658	31	0
659	29	0
660	0	48
661	26	4
662	0	51
663	9	51
664	30	0
665	10	33
666	38	0
667	0	51
668	32	15
669	17	35
670	30	0
671	4	50
672	8	47
673	0	44
674	31	0
675	29	2
676	25	10
677	0	60
678	39	12
679	6	49
680	0	44
681	0	53
682	26	0
683	0	56
684	0	42
685	31	5
686	25	0
687	0	49
688	25	6
689	25	0
690	30	2
691	41	2
692	46	0
693	38	6
694	28	9
695	0	39
696	25	4
697	40	5
698	33	8
699	34	3
700	34	9
701	39	0
702	37	10
703	6	28
704	23	18
705	0	47
706	22	6
707	29	0
708	27	0
709	35	0
710	0	55
711	29	0
712	0	56
713	34	8
714	27	0
715	37	0
716	12	38
717	0	47
718	35	0
719	29	0
720	32	0
721	37	0
722	21	0
723	3	50
724	25	0
725	4	45
726	0	47
727	29	9
728	0	46
729	4	42
730	0	45
731	0	40
732	30	13
733	3	54
734	0	43
735	29	0
736	23	27
737	8	44
738	40	0
739	0	46
740	34	3
741	2	40
742	3	32
743	22	18
744	28	15
745	2	45
746	20	35
747	29	3
748	36	0
749	2	45
750	36	15
751	0	45
752	0	48
753	5	42
754	34	0
755	40	6
756	6	50
757	0	45
758	4	44
759	32	6
760	0	36
761	32	12
762	7	41
763	31	12
764	27	0
765	40	0
766	36	0
767	11	40
768	0	48
769	33	0
770	34	0
771	30	6
772	1	42
773	0	45
774	5	42
775	1	44
776	22	2
777	7	34
778	0	41
779	0	44
780	2	43
781	10	53
782	0	31
783	0	39
784	35	0
785	0	46
786	33	0
787	30	0
788	0	40
789	43	3
790	26	10
791	35	1
792	29	3
793	32	2
794	0	46
795	37	0
796	6	48
797	0	63
798	1	44
799	8	33
800	31	9
801	30	1
802	39	0
803	26	0
804	27	0
805	35	0
806	32	6
807	36	0
808	5	36
809	39	0
810	22	9
811	25	9
812	32	5
813	6	36
814	32	7
815	24	14
816	37	0
817	32	0
818	3	48
819	29	12
820	36	4
821	32	0
822	0	55
823	37	1
824	0	39
825	34	5
826	1	41
827	0	46
828	2	39
829	8	49
830	31	0
831	0	48
832	38	14
833	12	39
834	0	39
835	0	29
836	0	45
837	34	10
838	38	0
839	11	29
840	38	2
841	38	0
842	0	44
843	0	41
844	31	0
845	0	47
846	0	41
847	26	0
848	30	0
849	37	0
850	8	32
851	33	1
852	32	7
853	4	42
854	40	0
855	52	0
856	27	0
857	32	8
858	32	3
859	24	8
860	42	2
861	14	28
862	24	0
863	3	48
864	3	35
865	36	0
866	32	0
867	1	41
868	2	45
869	38	8
870	3	42
871	8	42
872	0	38
873	0	43
874	0	53
875	33	0
876	26	5
877	4	44
878	33	0
879	23	6
880	27	12
881	0	48
882	1	54
883	0	49
884	26	0
885	0	46
886	40	0
887	34	3
888	0	39
889	21	31
890	32	0
891	25	13
892	0	39
893	6	61
894	0	43
895	2	49
896	30	2
897	30	5
898	37	12
899	4	47
900	5	50
901	39	5
902	0	39
903	25	7
904	37	2
905	38	5
906	33	0
907	4	47
908	0	44
909	36	3
910	4	38
911	38	7
912	0	46
913	36	11
914	2	48
915	33	12
916	40	0
917	0	41
918	31	8
919	42	0
920	44	0
921	0	47
922	33	2
923	0	44
924	40	6
925	32	20
926	39	1
927	29	0
928	10	47
929	0	50
930	0	41
931	0	37
932	25	0
933	0	43
934	26	0
935	0	53
936	33	0
937	24	6
938	12	46
939	0	45
940	0	45
941	0	40
942	2	37
943	34	0
944	36	0
945	27	10
946	42	4
947	29	11
948	0	41
949	0	47
950	0	46
951	11	53
952	0	47
953	0	39
954	34	0
955	0	38
956	8	27
957	33	0
958	0	41
959	0	55
960	0	49
961	30	0
962	41	3
963	29	10
964	5	59
965	38	13
966	30	11
967	33	0
968	2	36
969	35	0
970	43	10
971	31	1
972	33	10
973	29	1
974	1	45
975	0	35
976	0	44
977	21	0
978	29	0
979	34	0
980	40	0
981	42	4
982	2	41
983	42	4
984	0	38
985	0	37
986	5	38
987	48	1
988	28	15
989	29	8
990	26	0
991	3	37
992	0	33
993	31	2
994	0	37
995	0	47
996	45	0
997	38	2
998	39	0
999	0	35
1000	0	47
1001	31	0
1002	35	3
1003	0	48
1004	29	12
1005	4	36
1006	1	34
1007	26	0
1008	28	3
1009	27	0
1010	38	8
1011	0	57
1012	42	0
1013	0	42
1014	0	42
1015	39	0
1016	0	40
1017	33	0
1018	3	51
1019	0	51
1020	30	16
1021	39	15
1022	35	11
1023	7	45
1024	29	3
1025	27	7
1026	1	46
1027	0	53
1028	0	45
1029	0	42
1030	0	52
1031	0	49
1032	31	0
1033	32	2
1034	0	32
1035	39	0
1036	2	45
1037	0	43
1038	48	8
1039	30	13
1040	5	32
1041	5	37
1042	2	42
1043	36	5
1044	35	0
1045	29	0
1046	27	0
1047	26	1
1048	31	0
1049	32	5
1050	0	38
1051	34	0
1052	38	5
1053	30	0
1054	4	45
1055	0	49
1056	34	8
1057	0	39
1058	2	44
1059	0	65
1060	0	40
1061	31	0
1062	28	0
1063	22	15
1064	30	0
1065	2	45
1066	34	7
1067	33	0
1068	38	0
1069	0	42
1070	0	45
1071	0	35
1072	3	46
1073	0	51
1074	31	0
1075	21	33
1076	27	0
1077	30	0
1078	17	6
1079	6	49
1080	36	9
1081	0	42
1082	9	43
1083	4	45
1084	33	10
1085	19	0
1086	5	47
1087	0	40
1088	36	3
1089	0	41
1090	3	41
1091	0	49
1092	20	8
1093	3	45
1094	28	16
1095	32	0
1096	0	44
1097	37	0
1098	34	0
1099	27	4
1100	0	47
1101	2	42
1102	46	0
1103	50	0
1104	26	0
1105	34	0
1106	33	0
1107	35	0
1108	0	45
1109	34	2
1110	29	0
1111	26	6
1112	1	50
1113	34	0
1114	0	50
1115	21	19
1116	3	48
1117	32	0
1118	4	39
1119	27	0
1120	29	7
1121	0	47
1122	45	0
1123	19	0
1124	10	40
1125	40	3
1126	34	0
1127	7	46
1128	25	0
1129	40	1
1130	37	8
1131	26	0
1132	23	4
1133	42	1
1134	29	0
1135	4	49
1136	0	30
1137	17	20
1138	39	0
1139	6	44
1140	37	0
1141	0	41
1142	28	13
1143	0	44
1144	3	44
1145	0	42
1146	0	56
1147	28	0
1148	34	0
1149	33	0
1150	39	0
1151	32	0
1152	47	8
1153	29	3
1154	0	44
1155	25	0
1156	3	40
1157	9	48
1158	34	2
1159	20	15
1160	0	59
1161	26	7
1162	41	0
1163	26	0
1164	0	52
1165	0	53
1166	43	0
1167	9	37
1168	37	3
1169	4	40
1170	40	5
1171	0	41
1172	0	51
1173	0	46
1174	0	48
1175	37	0
1176	40	3
1177	0	53
1178	3	42
1179	35	0
1180	29	0
1181	33	9
1182	12	39
1183	0	49
1184	36	4
1185	0	52
1186	38	0
1187	0	43
1188	1	37
1189	11	42
1190	0	46
1191	32	0
1192	4	31
1193	30	0
1194	0	49
1195	39	0
1196	7	50
1197	0	47
1198	31	3
1199	0	42
1200	0	55
1201	34	0
1202	28	0
1203	25	5
1204	6	49
1205	32	4
1206	36	0
1207	29	0
1208	0	43
1209	10	52
1210	0	38
1211	4	44
1212	0	35
1213	30	12
1214	3	43
1215	35	0
1216	0	40
1217	40	7
1218	29	3
1219	0	44
1220	6	40
1221	8	43
1222	0	38
1223	36	5
1224	27	11
1225	0	52
1226	0	55
1227	0	44
1228	1	32
1229	2	45
1230	40	15
1231	43	0
1232	0	44
1233	36	12
1234	0	37
1235	0	46
1236	32	0
1237	42	0
1238	28	0
1239	0	31
1240	3	40
1241	8	38
1242	31	0
1243	29	4
1244	32	0
1245	25	0
1246	31	0
1247	24	6
1248	1	31
1249	24	0
1250	7	60
1251	31	0
1252	0	41
1253	29	3
1254	0	45
1255	0	54
1256	3	35
1257	0	44
1258	35	0
1259	33	0
1260	30	0
1261	27	2
1262	8	49
1263	38	5
1264	16	33
1265	36	2
1266	0	37
1267	0	53
1268	12	36
1269	7	47
1270	0	41
1271	34	0
1272	33	0
1273	0	38
1274	0	37
1275	44	8
1276	28	0
1277	0	38
1278	8	32
1279	2	59
1280	30	5
1281	35	0
1282	2	38
1283	37	0
1284	0	48
1285	0	47
1286	3	41
1287	32	5
1288	10	39
1289	0	36
1290	0	45
1291	27	22
1292	30	2
1293	0	40
1294	37	0
1295	1	36
1296	1	48
1297	30	0
1298	28	0
1299	32	4
1300	27	0
1301	5	34
1302	22	18
1303	32	0
1304	33	0
1305	8	49
1306	0	41
1307	28	0
1308	0	46
1309	4	33
1310	13	23
1311	31	1
1312	0	50
1313	10	52
1314	0	46
1315	0	51
1316	27	7
1317	0	42
1318	31	7
1319	24	0
1320	0	47
1321	0	47
1322	26	2
1323	43	6
1324	0	48
1325	0	37
1326	7	56
1327	0	39
1328	10	47
1329	0	56
1330	0	46
1331	0	40
1332	9	49
1333	6	30
1334	46	2
1335	24	5
1336	0	44
1337	3	56
1338	22	3
1339	36	6
1340	5	40
1341	0	46
1342	26	0
1343	34	0
1344	0	49
1345	0	48
1346	41	11
1347	9	40
1348	35	0
1349	37	0
1350	5	41
1351	32	0
1352	36	8
1353	0	48
1354	29	0
1355	0	41
1356	0	50
1357	2	42
1358	3	40
1359	40	7
1360	7	42
1361	36	8
1362	12	35
1363	27	19
1364	38	10
1365	7	39
1366	0	38
1367	38	9
1368	5	32
1369	40	0
1370	3	38
1371	40	0
1372	29	9
1373	24	0
1374	0	36
1375	0	42
1376	39	12
1377	9	44
1378	43	0
1379	5	31
1380	0	39
1381	0	39
1382	45	0
1383	35	0
1384	4	39
1385	37	1
1386	0	43
1387	37	0
1388	0	49
1389	35	11
1390	31	2
1391	4	40
1392	9	60
1393	22	0
1394	37	0
1395	32	0
1396	0	50
1397	4	49
1398	42	0
1399	4	51
1400	35	1
1401	0	32
1402	25	0
1403	30	0
1404	6	44
1405	33	0
1406	33	0
1407	35	0
1408	0	57
1409	1	55
1410	36	0
1411	35	0
1412	31	14
1413	31	12
1414	15	19
1415	4	41
1416	0	40
1417	0	48
1418	5	45
1419	0	40
1420	31	0
1421	0	37
1422	35	0
1423	20	37
1424	31	5
1425	44	0
1426	38	7
1427	6	55
1428	3	33
1429	6	51
1430	25	20
1431	0	42
1432	0	48
1433	23	15
1434	0	53
1435	0	46
1436	3	42
1437	1	44
1438	29	0
1439	27	10
1440	0	37
1441	24	2
1442	0	41
1443	28	0
1444	0	37
1445	0	51
1446	3	41
1447	0	40
1448	38	0
1449	0	52
1450	9	43
1451	35	0
1452	2	44
1453	37	0
1454	35	0
1455	0	42
1456	25	0
1457	0	36
1458	36	0
1459	1	39
1460	0	59
1461	33	0
1462	21	30
1463	24	0
1464	44	1
1465	3	41
1466	32	4
1467	34	5
1468	47	11
1469	39	0
1470	32	0
1471	32	0
1472	23	0
1473	33	0
1474	0	53
1475	0	44
1476	0	50
1477	6	49
1478	5	41
1479	25	1
1480	37	0
1481	39	0
1482	45	0
1483	36	0
1484	25	6
1485	32	0
1486	0	50
1487	16	38
1488	18	10
1489	26	0
1490	29	3
1491	1	43
1492	29	1
1493	7	36
1494	31	4
1495	37	0
1496	25	0
1497	0	35
1498	38	10
1499	1	44
1500	5	48
1501	40	5
1502	35	3
1503	35	0
1504	2	36
1505	0	41
1506	39	0
1507	0	61
1508	0	49
1509	33	4
1510	0	48
1511	31	1
1512	41	0
1513	1	36
1514	35	4
1515	41	10
1516	30	12
1517	36	0
1518	0	46
1519	32	0
1520	0	45
1521	31	3
1522	43	2
1523	30	7
1524	39	4
1525	21	6
1526	39	14
1527	0	40
1528	9	36
1529	37	10
1530	39	0
1531	9	47
1532	0	37
1533	2	36
1534	22	4
1535	0	45
1536	43	2
1537	0	44
1538	40	0
1539	44	0
1540	0	37
1541	33	3
1542	28	0
1543	12	42
1544	27	0
1545	32	1
1546	7	45
1547	0	36
1548	29	11
1549	4	34
1550	0	43
1551	0	47
1552	28	0
1553	0	41
1554	3	53
1555	28	5
1556	40	0
1557	35	8
1558	22	0
1559	0	49
1560	29	3
1561	31	10
1562	0	44
1563	0	37
1564	35	0
1565	0	45
1566	45	0
1567	0	42
1568	34	6
1569	27	5
1570	33	2
1571	37	8
1572	42	0
1573	0	44
1574	0	41
1575	0	52
1576	31	0
1577	36	1
1578	33	0
1579	7	52
1580	40	11
1581	34	6
1582	31	0
1583	24	3
1584	2	49
1585	0	47
1586	27	1
1587	22	0
1588	27	0
1589	0	41
1590	40	0
1591	42	3
1592	38	13
1593	27	18
1594	1	47
1595	2	53
1596	31	2
1597	42	0
1598	38	6
1599	32	0
1600	33	3
1601	1	44
1602	9	43
1603	33	10
1604	0	53
1605	30	4
1606	30	2
1607	11	35
1608	6	52
1609	30	0
1610	36	0
1611	26	4
1612	38	5
1613	0	39
1614	0	42
1615	0	44
1616	31	0
1617	0	47
1618	33	0
1619	0	50
1620	2	49
1621	28	0
1622	35	0
1623	34	0
1624	0	38
1625	9	43
1626	0	73
1627	8	59
1628	3	45
1629	36	5
1630	34	0
1631	32	0
1632	0	48
1633	35	0
1634	32	0
1635	1	45
1636	25	2
1637	1	38
1638	33	5
1639	27	11
1640	0	45
1641	2	50
1642	30	3
1643	28	8
1644	0	40
1645	0	45
1646	0	40
1647	0	50
1648	41	0
1649	9	40
1650	27	1
1651	31	13
1652	26	0
1653	0	30
1654	36	2
1655	0	45
1656	5	46
1657	25	0
1658	0	38
1659	31	0
1660	3	41
1661	9	43
1662	4	35
1663	33	5
1664	0	44
1665	4	44
1666	0	49
1667	3	46
1668	38	0
1669	0	34
1670	20	15
1671	36	0
1672	4	56
1673	2	40
1674	38	2
1675	19	26
1676	1	46
1677	36	21
1678	27	3
1679	0	34
1680	32	0
1681	0	41
1682	0	37
1683	28	0
1684	0	47
1685	40	0
1686	1	48
1687	8	47
1688	31	0
1689	21	0
1690	28	0
1691	0	54
1692	42	0
1693	0	44
1694	28	4
1695	0	42
1696	0	40
1697	0	44
1698	34	10
1699	35	16
1700	6	47
1701	23	25
1702	31	0
1703	22	9
1704	21	61
1705	37	6
1706	23	3
1707	0	51
1708	3	29
1709	40	1
1710	5	52
1711	32	0
1712	7	39
1713	30	3
1714	0	43
1715	8	36
1716	8	50
1717	2	45
1718	32	0
1719	0	48
1720	0	54
1721	0	43
1722	40	0
1723	28	7
1724	36	14
1725	43	1
1726	16	39
1727	1	33
1728	26	0
1729	37	13
1730	23	1
1731	4	40
1732	44	0
1733	37	0
1734	0	35
1735	32	0
1736	37	0
1737	0	35
1738	0	36
1739	32	11
1740	25	11
1741	33	3
1742	0	46
1743	0	44
1744	0	50
1745	33	0
1746	4	51
1747	0	49
1748	26	12
1749	35	0
1750	0	44
1751	38	0
1752	24	1
1753	30	5
1754	42	0
1755	34	6
1756	33	10
1757	1	44
1758	2	45
1759	33	2
1760	36	4
1761	29	0
1762	2	42
1763	1	42
1764	35	1
1765	37	1
1766	5	45
1767	30	4
1768	24	10
1769	4	31
1770	41	0
1771	11	44
1772	32	1
1773	42	0
1774	17	35
1775	35	0
1776	0	47
1777	25	0
1778	35	7
1779	32	5
1780	23	12
1781	0	44
1782	31	0
1783	27	6
1784	0	54
1785	31	0
1786	30	10
1787	35	0
1788	32	0
1789	0	42
1790	37	0
1791	34	0
1792	0	41
1793	27	0
1794	0	50
1795	0	59
1796	0	59
1797	5	46
1798	6	46
1799	0	41
1800	28	0
1801	0	35
1802	12	48
1803	29	4
1804	33	11
1805	35	0
1806	47	3
1807	36	6
1808	6	49
1809	32	0
1810	39	0
1811	1	46
1812	22	0
1813	36	0
1814	0	40
1815	34	0
1816	0	59
1817	32	0
1818	29	0
1819	36	0
1820	4	44
1821	0	41
1822	1	40
1823	44	0
1824	0	47
1825	0	50
1826	43	10
1827	27	2
1828	1	35
1829	45	1
1830	30	5
1831	25	6
1832	6	45
1833	29	1
1834	40	0
1835	0	39
1836	12	55
1837	22	11
1838	34	0
1839	39	0
1840	33	13
1841	36	0
1842	29	11
1843	0	62
1844	41	13
1845	30	0
1846	0	51
1847	0	50
1848	20	0
1849	39	0
1850	0	50
1851	17	32
1852	34	0
1853	32	0
1854	8	42
1855	0	35
1856	40	0
1857	28	7
1858	31	4
1859	15	7
1860	40	2
1861	0	42
1862	0	46
1863	41	7
1864	0	45
1865	44	10
1866	0	35
1867	22	9
1868	26	15
1869	18	0
1870	6	45
1871	24	0
1872	8	39
1873	0	42
1874	20	3
1875	0	49
1876	28	0
1877	41	9
1878	28	21
1879	36	8
1880	38	0
1881	1	53
1882	28	0
1883	0	50
1884	33	0
1885	31	12
1886	0	34
1887	22	0
1888	35	2
1889	26	3
1890	36	0
1891	8	44
1892	0	39
1893	0	39
1894	29	0
1895	33	5
1896	31	0
1897	8	36
1898	30	0
1899	13	46
1900	37	9
1901	1	50
1902	38	0
1903	0	44
1904	35	0
1905	3	48
1906	4	46
1907	28	8
1908	3	44
1909	42	10
1910	47	0
1911	33	0
1912	34	9
1913	2	54
1914	37	6
1915	7	57
1916	24	0
1917	29	0
1918	28	7
1919	4	48
1920	39	5
1921	0	46
1922	38	2
1923	7	43
1924	39	1
1925	29	8
1926	30	0
1927	1	46
1928	33	1
1929	0	40
1930	7	48
1931	40	0
1932	28	0
1933	40	22
1934	33	0
1935	3	55
1936	26	16
1937	26	5
1938	8	44
1939	40	2
1940	23	0
1941	0	43
1942	31	0
1943	33	4
1944	41	0
1945	22	22
1946	28	0
1947	33	0
1948	8	58
1949	33	0
1950	24	0
1951	0	56
1952	0	36
1953	3	47
1954	31	4
1955	0	39
1956	40	2
1957	27	8
1958	31	0
1959	1	55
1960	34	13
1961	0	44
1962	7	38
1963	33	3
1964	45	0
1965	28	3
1966	38	1
1967	3	44
1968	34	1
1969	38	0
1970	2	44
1971	33	1
1972	0	48
1973	33	0
1974	32	0
1975	5	51
1976	2	36
1977	1	38
1978	31	5
1979	35	0
1980	35	0
1981	34	6
1982	37	0
1983	33	0
1984	4	27
1985	3	44
1986	30	0
1987	0	42
1988	29	0
1989	34	0
1990	30	7
1991	0	58
1992	0	41
1993	37	8
1994	34	0
1995	38	0
1996	0	36
1997	0	47
1998	0	53
1999	2	48
[truncated: 8,001 more rows]
