# Supplementary material for: Generalized method of moments for estimating parameters of stochastic reaction networks
Source: BMC Syst Biol. 2016 Oct 21;10:98. doi: 10.1186/s12918-016-0342-8 (PMC5073941; doi:10.1186/s12918-016-0342-8)
Supplement: Additional file 2 — Matlab code and data. This file contains the Matlab codes and samples which were used to produce the results. (GZ 9349 kb) [file 12918_2016_342_MOESM2_ESM.gz › Data/Exclusive Switch/samples/39/t001.csv]

trajectory	P1	P2
1	34	7
2	39	0
3	12	44
4	35	7
5	36	3
6	0	47
7	0	43
8	1	45
9	0	45
10	34	0
11	30	0
12	34	6
13	36	0
14	34	4
15	0	50
16	31	0
17	1	39
18	35	5
19	17	17
20	0	41
21	14	44
22	31	2
23	33	1
24	28	6
25	0	48
26	32	7
27	4	46
28	0	52
29	28	0
30	36	9
31	26	4
32	3	28
33	7	32
34	0	55
35	35	0
36	29	3
37	0	35
38	32	0
39	42	0
40	27	0
41	35	6
42	37	0
43	0	40
44	39	0
45	30	0
46	7	44
47	36	20
48	30	0
49	0	43
50	28	0
51	25	5
52	0	50
53	0	47
54	32	0
55	28	5
56	2	39
57	40	6
58	2	61
59	30	0
60	30	13
61	32	1
62	36	0
63	4	41
64	2	47
65	0	40
66	0	45
67	0	42
68	40	0
69	0	44
70	0	47
71	45	0
72	40	0
73	4	40
74	0	43
75	32	14
76	0	42
77	0	55
78	35	0
79	0	51
80	30	13
81	29	8
82	0	46
83	2	37
84	33	0
85	1	34
86	27	7
87	0	49
88	31	20
89	0	40
90	0	38
91	40	0
92	38	0
93	35	0
94	22	19
95	0	53
96	30	3
97	15	24
98	2	37
99	30	3
100	29	7
101	37	0
102	36	3
103	12	40
104	34	0
105	39	0
106	32	0
107	36	0
108	32	6
109	30	0
110	47	2
111	0	36
112	0	42
113	0	50
114	16	11
115	35	6
116	39	11
117	0	42
118	0	31
119	45	0
120	21	2
121	49	0
122	27	0
123	19	15
124	36	0
125	3	51
126	36	3
127	29	3
128	0	41
129	2	48
130	5	35
131	32	11
132	35	3
133	3	46
134	22	0
135	40	1
136	41	21
137	22	17
138	31	9
139	30	0
140	38	1
141	54	0
142	4	52
143	32	0
144	33	0
145	0	44
146	7	33
147	0	53
148	0	45
149	32	8
150	0	49
151	35	5
152	40	0
153	24	0
154	12	36
155	30	0
156	41	7
157	33	0
158	37	0
159	0	51
160	36	3
161	33	7
162	2	41
163	0	43
164	37	2
165	44	0
166	35	3
167	9	27
168	28	7
169	27	22
170	2	41
171	39	0
172	29	7
173	3	40
174	43	1
175	30	0
176	0	40
177	0	47
178	35	0
179	0	40
180	27	0
181	30	0
182	2	47
183	0	46
184	3	50
185	35	0
186	0	54
187	7	41
188	37	0
189	35	0
190	32	11
191	30	0
192	34	5
193	0	46
194	5	39
195	33	0
196	30	0
197	1	51
198	0	48
199	28	0
200	7	42
201	1	42
202	38	0
203	0	36
204	0	39
205	24	14
206	30	0
207	2	35
208	38	0
209	4	44
210	7	46
211	6	47
212	38	7
213	47	0
214	26	0
215	37	0
216	1	40
217	1	41
218	27	10
219	25	0
220	5	35
221	0	44
222	28	3
223	4	33
224	28	0
225	0	42
226	28	0
227	0	30
228	39	6
229	1	43
230	7	39
231	7	41
232	34	5
233	0	47
234	37	9
235	30	7
236	28	11
237	1	38
238	34	5
239	32	12
240	32	0
241	0	59
242	0	49
243	0	42
244	28	4
245	2	47
246	0	43
247	0	55
248	0	30
249	44	7
250	0	53
251	29	2
252	37	0
253	37	0
254	11	37
255	39	0
256	0	31
257	36	1
258	0	35
259	7	54
260	34	12
261	41	0
262	32	0
263	31	0
264	0	51
265	29	0
266	25	0
267	3	47
268	34	0
269	20	29
270	1	44
271	32	1
272	0	41
273	41	10
274	29	0
275	35	0
276	0	40
277	36	0
278	0	60
279	31	0
280	0	41
281	5	41
282	0	38
283	0	56
284	32	7
285	28	0
286	0	43
287	28	12
288	0	42
289	32	0
290	7	55
291	5	50
292	25	10
293	27	0
294	43	0
295	0	50
296	6	54
297	8	45
298	32	0
299	30	6
300	2	39
301	24	0
302	26	4
303	30	0
304	0	40
305	28	6
306	7	52
307	2	44
308	38	0
309	0	42
310	33	4
311	37	8
312	6	47
313	3	36
314	34	4
315	5	34
316	0	47
317	12	52
318	0	32
319	35	6
320	0	37
321	4	45
322	34	1
323	2	50
324	0	42
325	33	0
326	3	46
327	37	7
328	0	39
329	38	0
330	5	39
331	27	11
332	0	59
333	0	49
334	32	15
335	30	0
336	36	0
337	30	3
338	35	10
339	37	13
340	0	46
341	40	0
342	0	49
343	4	42
344	46	0
345	1	49
346	31	13
347	29	10
348	12	50
349	10	39
350	27	12
351	2	47
352	28	1
353	36	7
354	3	45
355	0	31
356	7	35
357	1	37
358	0	58
359	2	48
360	35	6
361	3	51
362	5	49
363	0	41
364	36	0
365	37	0
366	32	4
367	31	1
368	36	16
369	28	1
370	33	9
371	42	13
372	33	0
373	45	1
374	8	40
375	1	52
376	1	39
377	28	0
378	2	39
379	0	52
380	30	3
381	0	52
382	26	0
383	39	10
384	3	40
385	33	4
386	0	41
387	6	45
388	34	0
389	1	45
390	25	0
391	0	43
392	2	33
393	33	0
394	19	24
395	18	22
396	32	0
397	36	0
398	42	0
399	0	47
400	32	0
401	19	25
402	0	47
403	2	42
404	5	43
405	28	0
406	14	39
407	33	0
408	35	0
409	4	47
410	31	0
411	4	44
412	0	35
413	8	44
414	35	0
415	35	0
416	30	0
417	0	47
418	4	46
419	0	37
420	37	0
421	0	51
422	26	0
423	29	0
424	0	51
425	5	46
426	36	0
427	28	17
428	5	47
429	2	52
430	4	47
431	7	41
432	38	0
433	4	49
434	31	4
435	30	0
436	2	50
437	42	7
438	32	7
439	0	44
440	40	8
441	0	38
442	29	0
443	42	5
444	40	4
445	0	42
446	0	42
447	36	3
448	35	0
449	32	24
450	34	1
451	35	0
452	40	0
453	32	3
454	3	45
455	0	37
456	35	3
457	1	45
458	2	60
459	33	3
460	0	45
461	0	34
462	29	10
463	26	0
464	35	0
465	37	2
466	37	4
467	37	7
468	0	40
469	36	0
470	29	0
471	4	57
472	0	38
473	34	10
474	5	46
475	39	7
476	0	50
477	36	0
478	36	0
479	24	5
480	12	49
481	37	0
482	6	45
483	0	48
484	6	54
485	29	7
486	33	15
487	14	41
488	0	50
489	38	0
490	0	47
491	29	0
492	32	0
493	39	1
494	1	48
495	39	0
496	15	31
497	36	9
498	0	42
499	28	0
500	0	47
501	40	0
502	0	48
503	21	7
504	7	36
505	13	40
506	37	0
507	40	0
508	2	60
509	32	0
510	46	3
511	7	33
512	39	9
513	2	40
514	0	44
515	6	45
516	0	41
517	28	8
518	0	33
519	0	45
520	43	5
521	0	52
522	0	34
523	20	4
524	43	0
525	7	37
526	3	48
527	1	45
528	2	50
529	31	7
530	11	48
531	0	47
532	23	15
533	33	5
534	2	36
535	38	0
536	34	2
537	0	46
538	1	46
539	0	32
540	7	42
541	34	1
542	0	38
543	38	0
544	7	49
545	4	40
546	33	13
547	0	45
548	32	0
549	32	0
550	38	0
551	5	43
552	34	0
553	11	41
554	34	0
555	16	43
556	29	2
557	0	41
558	36	0
559	2	39
560	0	45
561	34	5
562	3	40
563	44	3
564	32	0
565	32	7
566	32	0
567	33	4
568	0	43
569	4	39
570	32	7
571	0	45
572	36	0
573	0	49
574	35	0
575	0	46
576	31	8
577	40	0
578	5	47
579	0	39
580	8	49
581	0	35
582	30	11
583	6	44
584	2	47
585	2	28
586	34	18
587	37	0
588	0	40
589	10	18
590	0	41
591	38	5
592	0	39
593	34	3
594	0	41
595	0	42
596	0	43
597	36	0
598	48	0
599	42	5
600	1	52
601	0	46
602	1	45
603	39	0
604	39	0
605	1	43
606	29	0
607	32	6
608	37	11
609	36	0
610	6	44
611	3	44
612	0	37
613	39	3
614	28	0
615	5	41
616	1	36
617	27	0
618	29	0
619	7	39
620	1	48
621	26	2
622	41	0
623	34	13
624	30	0
625	3	38
626	29	0
627	0	43
628	0	42
629	37	4
630	5	30
631	0	29
632	7	47
633	32	0
634	46	0
635	26	9
636	15	29
637	25	7
638	28	10
639	41	5
640	1	48
641	32	0
642	30	4
643	11	44
644	5	39
645	28	0
646	30	5
647	39	0
648	32	4
649	15	18
650	44	0
651	0	35
652	34	10
653	37	0
654	33	4
655	43	9
656	34	0
657	29	0
658	43	8
659	0	53
660	10	31
661	0	42
662	0	42
663	4	42
664	4	46
665	28	12
666	34	4
667	13	42
668	0	56
669	37	0
670	33	1
671	0	44
672	37	0
673	15	51
674	12	35
675	0	43
676	2	52
677	0	41
678	33	0
679	25	0
680	0	43
681	42	7
682	32	0
683	2	45
684	2	37
685	33	3
686	35	8
687	0	45
688	32	0
689	29	0
690	9	47
691	0	48
692	34	0
693	31	0
694	34	9
695	40	1
696	36	0
697	10	27
698	0	49
699	4	39
700	40	2
701	0	43
702	0	50
703	54	2
704	33	6
705	29	3
706	1	49
707	34	0
708	17	0
709	3	37
710	0	48
711	3	46
712	21	19
713	0	54
714	41	0
715	0	55
716	43	9
717	0	40
718	33	0
719	45	3
720	30	0
721	34	0
722	0	38
723	0	40
724	25	0
725	28	0
726	0	45
727	0	52
728	3	50
729	31	0
730	25	1
731	31	2
732	1	47
733	7	51
734	0	47
735	35	10
736	4	48
737	5	54
738	34	0
739	26	0
740	34	4
741	31	2
742	29	0
743	6	49
744	17	20
745	17	20
746	0	51
747	3	54
748	40	0
749	21	11
750	31	0
751	0	50
752	5	50
753	34	0
754	0	48
755	36	10
756	2	57
757	32	4
758	30	18
759	2	57
760	0	44
761	4	42
762	32	1
763	42	3
764	30	0
765	1	48
766	0	45
767	29	0
768	33	0
769	0	42
770	23	7
771	2	38
772	0	47
773	26	0
774	33	0
775	27	4
776	36	7
777	49	0
778	35	15
779	0	36
780	0	52
781	36	6
782	6	45
783	0	38
784	43	0
785	28	8
786	22	3
787	3	44
788	0	45
789	40	0
790	12	32
791	0	44
792	7	29
793	0	41
794	1	40
795	33	2
796	34	2
797	42	2
798	0	48
799	37	4
800	0	42
801	36	0
802	22	0
803	0	48
804	33	0
805	18	17
806	1	46
807	3	42
808	36	0
809	0	43
810	30	1
811	40	0
812	0	31
813	17	21
814	35	3
815	37	0
816	29	10
817	14	15
818	38	10
819	23	4
820	0	47
821	7	46
822	16	44
823	22	0
824	33	7
825	26	9
826	33	0
827	3	40
828	30	0
829	0	38
830	0	47
831	35	3
832	2	51
833	0	45
834	29	0
835	26	9
836	26	0
837	35	0
838	41	0
839	33	2
840	0	54
841	34	3
842	0	50
843	35	10
844	39	1
845	0	35
846	0	45
847	36	2
848	33	10
849	25	0
850	5	41
851	6	40
852	0	39
853	0	52
854	32	7
855	33	3
856	26	9
857	0	40
858	31	0
859	42	0
860	0	42
861	0	39
862	0	44
863	36	7
864	0	42
865	33	4
866	29	11
867	0	46
868	23	32
869	0	44
870	0	57
871	28	9
872	33	0
873	13	38
874	0	45
875	3	37
876	30	2
877	22	22
878	26	0
879	38	2
880	3	50
881	0	43
882	25	12
883	34	5
884	0	35
885	0	50
886	35	1
887	6	44
888	39	0
889	32	0
890	0	38
891	2	37
892	32	14
893	43	2
894	11	40
895	0	46
896	34	14
897	0	38
898	31	5
899	1	48
900	0	52
901	32	0
902	43	2
903	26	0
904	28	0
905	0	30
906	7	54
907	27	5
908	8	45
909	37	0
910	27	0
911	3	43
912	0	49
913	6	44
914	31	6
915	32	0
916	0	51
917	2	41
918	32	0
919	44	11
920	0	39
921	13	52
922	2	44
923	0	44
924	34	1
925	30	10
926	0	49
927	30	0
928	40	0
929	4	51
930	0	54
931	0	43
932	45	0
933	7	43
934	23	22
935	34	0
936	33	0
937	0	38
938	28	0
939	0	40
940	38	16
941	28	8
942	39	0
943	14	33
944	26	10
945	0	51
946	36	0
947	0	53
948	0	36
949	9	46
950	0	46
951	25	0
952	10	50
953	36	0
954	33	0
955	0	51
956	29	5
957	29	8
958	28	0
959	0	54
960	31	0
961	32	4
962	35	0
963	0	49
964	43	8
965	43	7
966	30	8
967	0	55
968	30	6
969	0	42
970	30	0
971	0	46
972	33	2
973	33	0
974	39	0
975	34	0
976	46	14
977	0	44
978	28	3
979	0	55
980	36	0
981	39	9
982	29	8
983	49	0
984	0	49
985	7	50
986	0	30
987	8	39
988	22	12
989	23	16
990	0	42
991	0	51
992	0	40
993	36	0
994	30	0
995	33	0
996	15	35
997	15	21
998	0	38
999	41	2
1000	0	41
1001	40	0
1002	2	34
1003	0	43
1004	29	0
1005	25	0
1006	2	42
1007	13	35
1008	4	43
1009	0	42
1010	2	42
1011	0	48
1012	37	0
1013	34	14
1014	27	11
1015	27	0
1016	46	4
1017	0	38
1018	3	62
1019	0	51
1020	44	0
1021	31	1
1022	0	40
1023	0	48
1024	1	37
1025	4	55
1026	26	0
1027	37	4
1028	25	0
1029	31	2
1030	0	42
1031	0	51
1032	32	0
1033	6	45
1034	23	0
1035	33	9
1036	0	44
1037	28	5
1038	31	1
1039	5	55
1040	6	35
1041	12	26
1042	30	8
1043	43	0
1044	33	1
1045	2	38
1046	29	6
1047	31	1
1048	34	0
1049	34	0
1050	37	1
1051	32	0
1052	22	9
1053	3	39
1054	3	41
1055	0	55
1056	3	42
1057	0	52
1058	6	31
1059	0	45
1060	0	38
1061	29	0
1062	9	52
1063	5	31
1064	32	0
1065	2	38
1066	38	0
1067	35	13
1068	40	0
1069	0	39
1070	28	0
1071	38	0
1072	7	45
1073	0	44
1074	0	48
1075	0	36
1076	0	48
1077	0	46
1078	0	50
1079	35	0
1080	0	46
1081	34	9
1082	36	6
1083	21	0
1084	33	0
1085	4	39
1086	31	11
1087	27	9
1088	0	41
1089	35	5
1090	5	40
1091	0	37
1092	28	2
1093	29	2
1094	35	9
1095	13	24
1096	26	0
1097	0	45
1098	30	9
1099	26	5
1100	22	0
1101	29	0
1102	0	53
1103	50	2
1104	31	0
1105	31	0
1106	15	26
1107	28	4
1108	29	10
1109	39	4
1110	0	36
1111	30	0
1112	35	5
1113	33	0
1114	27	10
1115	0	43
1116	0	54
1117	26	29
1118	26	14
1119	0	45
1120	0	37
1121	23	2
1122	24	0
1123	31	0
1124	8	41
1125	37	0
1126	26	0
1127	0	48
1128	24	4
1129	34	0
1130	0	41
1131	31	8
1132	27	6
1133	0	61
1134	0	50
1135	41	0
1136	1	36
1137	44	0
1138	31	0
1139	0	35
1140	29	0
1141	32	13
1142	31	4
1143	37	0
1144	2	46
1145	34	0
1146	0	27
1147	30	6
1148	44	7
1149	36	0
1150	50	8
1151	9	37
1152	40	0
1153	32	0
1154	33	5
1155	22	0
1156	15	34
1157	26	11
1158	5	45
1159	27	8
1160	28	0
1161	34	0
1162	36	9
1163	0	45
1164	31	0
1165	7	47
1166	0	43
1167	35	0
1168	0	39
1169	27	0
1170	0	36
1171	33	0
1172	0	46
1173	0	48
1174	0	40
1175	0	49
1176	27	5
1177	0	38
1178	0	34
1179	25	15
1180	12	28
1181	3	36
1182	32	3
1183	26	0
1184	37	2
1185	36	6
1186	36	0
1187	0	39
1188	36	0
1189	0	38
1190	0	50
1191	35	0
1192	40	0
1193	30	0
1194	0	39
1195	15	42
1196	32	10
1197	33	0
1198	33	0
1199	2	41
1200	24	0
1201	0	46
1202	39	0
1203	0	50
1204	0	44
1205	2	43
1206	0	45
1207	36	4
1208	39	5
1209	0	42
1210	0	48
1211	0	54
1212	0	46
1213	41	0
1214	41	6
1215	5	43
1216	39	0
1217	40	0
1218	34	0
1219	37	1
1220	0	50
1221	0	46
1222	30	0
1223	9	41
1224	48	4
1225	11	31
1226	30	0
1227	4	48
1228	37	5
1229	0	55
1230	9	28
1231	1	35
1232	0	49
1233	28	13
1234	33	5
1235	14	43
1236	31	0
1237	0	31
1238	0	39
1239	32	0
1240	32	2
1241	11	31
1242	37	4
1243	21	46
1244	0	54
1245	7	52
1246	6	54
1247	36	10
1248	26	16
1249	9	43
1250	23	10
1251	22	9
1252	33	3
1253	9	31
1254	0	47
1255	33	5
1256	23	0
1257	13	43
1258	35	0
1259	30	23
1260	3	39
1261	37	0
1262	27	1
1263	35	7
1264	33	0
1265	44	0
1266	34	3
1267	25	0
1268	4	50
1269	38	0
1270	28	10
1271	21	12
1272	33	0
1273	2	50
1274	31	0
1275	0	44
1276	0	52
1277	40	2
1278	0	41
1279	6	46
1280	0	46
1281	32	0
1282	0	39
1283	0	37
1284	38	0
1285	37	0
1286	5	46
1287	14	43
1288	32	7
1289	8	37
1290	20	22
1291	0	46
1292	30	12
1293	0	45
1294	0	51
1295	31	8
1296	35	0
1297	0	50
1298	0	41
1299	26	0
1300	23	3
1301	0	48
1302	24	3
1303	29	6
1304	47	0
1305	0	46
1306	2	33
1307	34	6
1308	1	38
1309	0	38
1310	1	47
1311	36	21
1312	32	0
1313	32	0
1314	5	48
1315	23	19
1316	0	48
1317	9	38
1318	0	50
1319	40	6
1320	1	39
1321	0	37
1322	36	0
1323	34	0
1324	22	13
1325	26	3
1326	31	6
1327	4	48
1328	0	43
1329	44	0
1330	37	0
1331	42	12
1332	40	0
1333	20	29
1334	20	1
1335	45	0
1336	0	41
1337	37	0
1338	30	0
1339	40	2
1340	38	0
1341	5	39
1342	24	20
1343	0	46
1344	19	1
1345	14	31
1346	28	2
1347	0	46
1348	30	0
1349	1	46
1350	3	45
1351	26	6
1352	35	0
1353	39	0
1354	1	48
1355	1	44
1356	0	48
1357	4	42
1358	22	0
1359	39	12
1360	0	43
1361	34	14
1362	0	51
1363	7	47
1364	33	9
1365	24	1
1366	0	36
1367	31	13
1368	26	5
1369	30	0
1370	31	0
1371	34	0
1372	36	0
1373	0	45
1374	39	1
1375	37	8
1376	37	2
1377	0	39
1378	6	49
1379	7	47
1380	6	53
1381	41	0
1382	34	6
1383	0	44
1384	0	52
1385	26	0
1386	32	0
1387	1	50
1388	28	10
1389	40	1
1390	36	0
1391	7	40
1392	39	0
1393	0	36
1394	36	6
1395	31	0
1396	0	46
1397	2	51
1398	5	37
1399	1	47
1400	27	2
1401	0	26
1402	3	39
1403	33	13
1404	36	0
1405	3	45
1406	35	0
1407	28	6
1408	0	46
1409	1	38
1410	0	40
1411	5	42
1412	5	51
1413	16	21
1414	25	1
1415	1	32
1416	35	13
1417	27	6
1418	37	5
1419	1	40
1420	0	46
1421	2	38
1422	41	16
1423	45	0
1424	40	0
1425	28	5
1426	26	0
1427	35	0
1428	29	0
1429	6	39
1430	25	0
1431	8	30
1432	27	0
1433	29	10
1434	0	51
1435	0	49
1436	31	0
1437	32	5
1438	13	32
1439	0	42
1440	32	0
1441	1	36
1442	41	0
1443	36	0
1444	31	0
1445	4	27
1446	17	27
1447	0	46
1448	31	5
1449	35	10
1450	33	0
1451	45	1
1452	39	0
1453	21	0
1454	45	1
1455	8	39
1456	34	5
1457	32	7
1458	0	43
1459	2	47
1460	38	1
1461	31	0
1462	0	38
1463	24	0
1464	26	10
1465	0	55
1466	0	41
1467	34	2
1468	44	13
1469	23	11
1470	43	0
1471	0	45
1472	36	0
1473	50	7
1474	34	0
1475	33	0
1476	0	46
1477	30	3
1478	0	54
1479	38	0
1480	31	0
1481	35	0
1482	0	38
1483	0	42
1484	29	7
1485	29	1
1486	31	0
1487	0	54
1488	1	39
1489	0	47
1490	0	45
1491	42	2
1492	22	0
1493	33	9
1494	40	9
1495	17	9
1496	38	2
1497	1	44
1498	0	58
1499	19	29
1500	2	52
1501	43	0
1502	6	51
1503	4	40
1504	0	39
1505	28	0
1506	1	36
1507	29	0
1508	30	15
1509	0	48
1510	10	30
1511	32	12
1512	31	0
1513	3	32
1514	0	40
1515	43	2
1516	6	58
1517	22	0
1518	0	40
1519	26	0
1520	0	50
1521	31	8
1522	0	46
1523	41	0
1524	25	27
1525	0	40
1526	0	45
1527	31	12
1528	23	9
1529	32	0
1530	42	3
1531	35	6
1532	0	48
1533	27	16
1534	0	49
1535	0	52
1536	0	34
1537	45	2
1538	0	41
1539	0	48
1540	7	40
1541	8	41
1542	35	0
1543	32	0
1544	29	4
1545	0	40
1546	37	1
1547	28	0
1548	0	47
1549	33	0
1550	31	5
1551	41	0
1552	48	0
1553	0	43
1554	1	39
1555	0	54
1556	7	41
1557	37	0
1558	31	12
1559	36	4
1560	0	38
1561	34	2
1562	31	1
1563	3	40
1564	40	1
1565	1	49
1566	34	0
1567	32	2
1568	11	53
1569	2	41
1570	0	37
1571	33	7
1572	37	1
1573	0	40
1574	39	6
1575	27	0
1576	0	46
1577	25	0
1578	4	44
1579	0	47
1580	6	46
1581	1	44
1582	0	48
1583	0	37
1584	39	0
1585	0	47
1586	32	0
1587	9	35
1588	0	44
1589	37	0
1590	0	43
1591	3	41
1592	25	0
1593	28	5
1594	23	10
1595	6	46
1596	0	48
1597	34	0
1598	0	48
1599	1	35
1600	32	2
1601	30	0
1602	0	39
1603	38	7
1604	28	0
1605	0	40
1606	21	0
1607	1	40
1608	0	54
1609	0	46
1610	35	0
1611	31	2
1612	30	10
1613	34	0
1614	33	0
1615	0	43
1616	0	47
1617	27	0
1618	0	47
1619	35	0
1620	0	46
1621	36	0
1622	2	42
1623	11	37
1624	7	53
1625	36	0
1626	9	36
1627	28	9
1628	41	1
1629	6	56
1630	7	45
1631	0	47
1632	32	0
1633	0	31
1634	37	6
1635	29	0
1636	0	45
1637	42	0
1638	29	9
1639	38	1
1640	0	35
1641	13	23
1642	0	30
1643	22	0
1644	4	47
1645	0	42
1646	37	0
1647	33	10
1648	0	52
1649	5	40
1650	0	47
1651	28	9
1652	32	8
1653	34	1
1654	31	0
1655	32	12
1656	8	47
1657	36	0
1658	30	4
1659	25	2
1660	5	48
1661	0	41
1662	0	41
1663	6	53
1664	3	44
1665	0	46
1666	5	35
1667	1	56
1668	6	44
1669	0	46
1670	2	43
1671	43	0
1672	1	46
1673	30	7
1674	39	0
1675	0	38
1676	33	0
1677	0	43
1678	11	51
1679	30	2
1680	0	41
1681	45	0
1682	0	52
1683	5	47
1684	0	58
1685	36	6
1686	39	0
1687	42	3
1688	6	42
1689	37	13
1690	44	18
1691	28	0
1692	34	8
1693	31	3
1694	0	45
1695	23	1
1696	25	17
1697	3	54
1698	0	44
1699	25	0
1700	2	34
1701	33	4
1702	1	49
1703	0	44
1704	0	40
1705	5	47
1706	0	46
1707	8	43
1708	31	1
1709	27	6
1710	3	53
1711	35	1
1712	36	1
1713	0	32
1714	0	46
1715	33	0
1716	0	51
1717	2	55
1718	0	45
1719	25	2
1720	35	5
1721	5	42
1722	27	3
1723	20	21
1724	0	40
1725	0	43
1726	42	0
1727	40	0
1728	49	0
1729	0	26
1730	35	0
1731	4	40
1732	24	14
1733	36	0
1734	0	43
1735	2	52
1736	38	0
1737	40	6
1738	3	43
1739	44	1
1740	3	44
1741	0	45
1742	2	39
1743	0	43
1744	39	0
1745	31	1
1746	42	9
1747	2	39
1748	7	44
1749	0	40
1750	43	0
1751	35	0
1752	45	0
1753	35	3
1754	4	41
1755	43	0
1756	25	0
1757	3	42
1758	34	1
1759	0	41
1760	32	0
1761	0	45
1762	38	7
1763	40	5
1764	28	0
1765	23	17
1766	0	49
1767	33	3
1768	28	10
1769	29	7
1770	33	0
1771	0	45
1772	35	0
1773	32	3
1774	37	2
1775	23	4
1776	30	2
1777	5	52
1778	28	0
1779	27	0
1780	24	21
1781	0	27
1782	29	2
1783	0	38
1784	0	40
1785	0	39
1786	0	39
1787	30	2
1788	0	39
1789	6	44
1790	34	0
1791	2	44
1792	0	44
1793	34	4
1794	27	1
1795	7	37
1796	29	0
1797	0	56
1798	34	0
1799	6	38
1800	26	2
1801	34	1
1802	39	8
1803	2	58
1804	0	50
1805	5	31
1806	46	2
1807	4	38
1808	22	17
1809	27	0
1810	37	7
1811	0	42
1812	0	40
1813	29	0
1814	34	1
1815	35	0
1816	28	2
1817	0	48
1818	0	49
1819	38	4
1820	37	0
1821	32	13
1822	38	5
1823	0	45
1824	31	0
1825	0	54
1826	0	48
1827	0	32
1828	27	7
1829	0	39
1830	32	6
1831	1	45
1832	0	49
1833	0	37
1834	6	32
1835	0	41
1836	27	0
1837	0	40
1838	0	50
1839	0	51
1840	2	44
1841	6	37
1842	3	41
1843	4	52
1844	29	0
1845	7	46
1846	2	47
1847	0	36
1848	37	3
1849	5	54
1850	4	34
1851	0	47
1852	2	45
1853	47	0
1854	0	54
1855	0	44
1856	0	40
1857	39	1
1858	0	44
1859	3	40
1860	0	49
1861	35	10
1862	0	33
1863	0	42
1864	34	0
1865	10	57
1866	40	0
1867	40	0
1868	0	42
1869	32	0
1870	1	44
1871	0	42
1872	40	0
1873	28	3
1874	33	0
1875	0	48
1876	33	15
1877	8	47
1878	42	0
1879	31	4
1880	0	40
1881	27	0
1882	10	30
1883	0	44
1884	38	0
1885	0	32
1886	37	0
1887	0	48
1888	28	0
1889	44	0
1890	7	48
1891	36	0
1892	29	10
1893	21	39
1894	0	45
1895	0	31
1896	34	1
1897	30	0
1898	34	0
1899	29	23
1900	39	0
1901	0	44
1902	6	59
1903	9	40
1904	1	50
1905	0	41
1906	35	1
1907	29	0
1908	38	0
1909	0	43
1910	0	51
1911	1	53
1912	29	1
1913	26	0
1914	28	3
1915	0	51
1916	0	51
1917	0	49
1918	5	42
1919	35	0
1920	40	9
1921	29	0
1922	0	44
1923	27	4
1924	32	8
1925	34	9
1926	0	53
1927	0	50
1928	34	0
1929	9	40
1930	1	52
1931	34	0
1932	8	39
1933	31	12
1934	0	45
1935	35	0
1936	0	48
1937	12	38
1938	23	0
1939	29	8
1940	0	30
1941	31	0
1942	0	36
1943	33	11
1944	10	29
1945	2	49
1946	17	15
1947	0	41
1948	38	5
1949	0	52
1950	36	0
1951	0	40
1952	25	0
1953	17	25
1954	0	45
1955	0	46
1956	2	35
1957	0	38
1958	34	0
1959	31	1
1960	1	44
1961	0	38
1962	43	5
1963	27	0
1964	34	10
1965	39	0
1966	29	0
1967	0	44
1968	30	0
1969	31	5
1970	3	48
1971	43	4
1972	33	4
1973	0	45
1974	32	0
1975	0	46
1976	35	5
1977	19	37
1978	2	46
1979	37	0
1980	0	37
1981	0	31
1982	0	50
1983	27	8
1984	5	47
1985	0	45
1986	5	46
1987	8	49
1988	0	56
1989	30	4
1990	28	7
1991	47	8
1992	0	34
1993	30	15
1994	41	0
1995	35	2
1996	8	42
1997	3	47
1998	25	28
1999	25	19
[truncated: 8,001 more rows]
