# Supplementary material for: Generalized method of moments for estimating parameters of stochastic reaction networks
Source: BMC Syst Biol. 2016 Oct 21;10:98. doi: 10.1186/s12918-016-0342-8 (PMC5073941; doi:10.1186/s12918-016-0342-8)
Supplement: Additional file 2 — Matlab code and data. This file contains the Matlab codes and samples which were used to produce the results. (GZ 9349 kb) [file 12918_2016_342_MOESM2_ESM.gz › Data/Exclusive Switch/samples/13/t003.csv]

trajectory	P1	P2
1	0	118
2	0	111
3	0	84
4	0	116
5	75	1
6	72	0
7	79	0
8	4	104
9	0	106
10	0	122
11	71	4
12	82	0
13	4	118
14	1	94
15	36	68
16	81	0
17	71	4
18	1	93
19	74	0
20	100	12
21	6	96
22	0	118
23	67	0
24	0	92
25	75	7
26	75	0
27	69	1
28	2	96
29	65	6
30	83	0
31	3	99
32	82	1
33	2	123
34	0	114
35	88	2
36	74	7
37	99	0
38	1	111
39	72	0
40	0	103
41	72	1
42	80	0
43	93	0
44	81	0
45	1	101
46	4	109
47	3	105
48	68	0
49	74	1
50	60	3
51	0	112
52	3	119
53	80	4
54	85	3
55	50	43
56	84	3
57	84	5
58	0	108
59	93	3
60	0	117
61	0	104
62	76	1
63	3	110
64	78	0
65	1	105
66	56	3
67	4	119
68	60	0
69	0	123
70	1	127
71	72	0
72	0	103
73	87	3
74	78	0
75	4	94
76	67	0
77	0	104
78	30	60
79	85	0
80	71	5
81	0	112
82	91	1
83	86	5
84	1	103
85	0	89
86	0	104
87	0	100
88	81	3
89	8	86
90	71	0
91	71	3
92	74	0
93	7	104
94	3	100
95	92	0
96	2	104
97	70	0
98	89	0
99	36	45
100	73	0
101	6	112
102	83	1
103	0	104
104	107	0
105	71	0
106	74	5
107	0	108
108	5	86
109	72	1
110	85	0
111	73	3
112	79	0
113	81	6
114	74	0
115	0	105
116	78	1
117	0	107
118	86	5
119	3	94
120	5	127
121	77	7
122	1	107
123	61	34
124	83	0
125	86	0
126	5	108
127	102	5
128	0	108
129	91	1
130	68	0
131	70	6
132	44	43
133	2	99
134	1	95
135	0	108
136	92	3
137	84	3
138	82	26
139	0	104
140	5	109
141	67	1
142	77	0
143	1	120
144	0	104
145	83	13
146	16	83
147	77	8
148	81	2
149	90	0
150	0	98
151	0	109
152	102	0
153	109	1
154	86	6
155	74	0
156	90	0
157	0	110
158	72	2
159	92	8
160	37	63
161	68	0
162	81	0
163	80	0
164	79	0
165	88	0
166	70	5
167	21	81
168	1	103
169	1	97
170	1	114
171	77	1
172	79	3
173	84	2
174	69	1
175	3	77
176	68	1
177	78	2
178	6	93
179	0	94
180	0	100
181	76	0
182	93	0
183	0	119
184	57	52
185	84	6
186	2	104
187	0	103
188	0	115
189	66	0
190	0	90
191	79	2
192	3	97
193	75	1
194	79	0
195	75	0
196	0	114
197	71	0
198	89	6
199	4	94
200	49	49
201	70	1
202	1	100
203	9	99
204	83	0
205	90	6
206	71	0
207	5	117
208	94	0
209	49	51
210	88	13
211	0	98
212	4	130
213	70	0
214	0	98
215	74	1
216	69	0
217	79	0
218	70	1
219	68	0
220	83	3
221	70	5
222	1	106
223	73	10
224	0	116
225	99	5
226	0	119
227	88	15
228	78	0
229	1	110
230	83	0
231	3	105
232	3	101
233	2	105
234	5	112
235	80	14
236	88	7
237	84	0
238	0	107
239	3	96
240	89	0
241	2	99
242	88	0
243	0	117
244	88	4
245	77	2
246	85	0
247	19	105
248	1	104
249	79	0
250	3	96
251	69	0
252	75	0
253	4	109
254	4	117
255	5	108
256	80	2
257	97	1
258	82	2
259	4	127
260	3	98
261	81	5
262	84	6
263	1	98
264	65	5
265	80	0
266	64	0
267	58	0
268	2	111
269	74	13
270	86	0
271	85	1
272	86	5
273	75	0
274	80	15
275	66	3
276	1	121
277	84	3
278	72	0
279	71	0
280	0	108
281	5	101
282	87	0
283	0	105
284	79	8
285	71	7
286	1	99
287	2	102
288	75	0
289	0	106
290	51	27
291	78	0
292	71	0
293	79	4
294	0	98
295	79	0
296	84	5
297	42	39
298	0	97
299	74	5
300	84	1
301	0	102
302	94	1
303	2	106
304	88	0
305	70	0
306	7	115
307	73	1
308	0	93
309	68	2
310	88	4
311	71	2
312	71	3
313	72	1
314	0	105
315	0	124
316	4	93
317	1	106
318	7	118
319	0	96
320	8	103
321	72	0
322	72	5
323	83	0
324	72	2
325	67	8
326	83	5
327	73	0
328	75	7
329	85	0
330	0	97
331	82	2
332	80	3
333	94	0
334	74	2
335	5	98
336	1	106
337	5	101
338	89	0
339	85	8
340	5	105
341	67	2
342	74	0
343	81	5
344	71	4
345	0	119
346	3	110
347	81	8
348	0	99
349	72	6
350	70	0
351	84	5
352	74	2
353	57	4
354	87	14
355	74	0
356	0	100
357	76	3
358	74	2
359	85	0
360	2	108
361	75	7
362	91	2
363	0	113
364	0	93
365	24	83
366	78	3
367	0	98
368	75	3
369	86	1
370	94	0
371	63	0
372	1	96
373	86	4
374	0	101
375	2	99
376	74	0
377	72	0
378	84	0
379	68	0
380	70	12
381	0	118
382	6	103
383	75	1
384	82	0
385	88	4
386	93	1
387	66	11
388	3	106
389	2	132
390	47	43
391	68	0
392	72	0
393	2	91
394	93	2
395	0	112
396	89	1
397	76	20
398	2	123
399	0	93
400	2	122
401	0	103
402	69	0
403	3	122
404	3	123
405	87	0
406	51	33
407	76	5
408	32	70
409	3	103
410	91	5
411	2	84
412	87	0
413	1	93
414	86	1
415	77	1
416	2	94
417	78	6
418	71	0
419	0	99
420	94	2
421	5	113
422	70	11
423	4	100
424	84	9
425	85	0
426	0	93
427	74	0
428	88	0
429	3	95
430	2	99
431	6	115
432	81	0
433	1	97
434	0	114
435	0	103
436	89	8
437	91	2
438	14	70
439	78	1
440	0	118
441	73	2
442	84	5
443	77	4
444	87	4
445	76	5
446	1	120
447	82	7
448	4	109
449	54	36
450	0	116
451	0	114
452	92	4
453	0	104
454	82	0
455	71	0
456	88	0
457	0	110
458	0	97
459	79	3
460	1	102
461	0	126
462	1	102
463	4	98
464	90	0
465	73	1
466	59	0
467	85	5
468	77	2
469	74	0
470	2	108
471	90	7
472	5	93
473	0	120
474	86	0
475	85	7
476	96	2
477	5	110
478	87	4
479	86	1
480	4	113
481	69	6
482	83	0
483	76	4
484	83	9
485	2	103
486	0	111
487	4	103
488	1	104
489	0	112
490	0	106
491	86	0
492	6	113
493	95	2
494	4	94
495	87	2
496	9	117
497	0	106
498	2	111
499	5	105
500	75	0
501	71	8
502	80	4
503	21	70
504	4	109
505	1	112
506	1	106
507	0	114
508	0	110
509	63	1
510	0	101
511	69	1
512	0	112
513	77	0
514	69	17
515	87	2
516	66	1
517	79	4
518	77	10
519	86	2
520	0	92
521	0	113
522	1	71
523	63	1
524	77	3
525	0	93
526	4	100
527	80	9
528	92	0
529	79	4
530	66	14
531	76	4
532	12	99
533	78	0
534	5	101
535	78	0
536	1	104
537	70	3
538	2	97
539	74	1
540	30	72
541	84	0
542	0	107
543	0	112
544	0	97
545	76	2
546	4	102
547	0	123
548	79	2
549	85	1
550	0	99
551	72	0
552	90	3
553	73	5
554	4	94
555	83	0
556	76	0
557	69	0
558	5	111
559	20	86
560	9	90
561	81	0
562	0	103
563	77	1
564	80	16
565	5	103
566	72	0
567	74	0
568	91	11
569	5	107
570	89	0
571	71	8
572	79	0
573	92	17
574	0	92
575	98	0
576	78	1
577	73	2
578	49	32
579	70	4
580	74	2
581	1	119
582	65	14
583	1	107
584	69	0
585	1	108
586	76	0
587	2	91
588	2	106
589	87	8
590	48	68
591	89	10
592	11	115
593	78	9
594	51	40
595	1	112
596	66	2
597	1	102
598	82	0
599	78	5
600	78	2
601	3	125
602	78	10
603	75	4
604	75	0
605	27	80
606	81	3
607	66	8
608	75	2
609	0	115
610	1	107
611	88	0
612	0	111
613	0	98
614	0	118
615	73	0
616	0	108
617	3	96
618	1	119
619	72	1
620	61	0
621	62	1
622	2	113
623	71	1
624	74	0
625	3	88
626	0	120
627	91	0
628	3	116
629	96	0
630	0	117
631	1	83
632	81	0
633	0	101
634	83	1
635	0	95
636	87	3
637	0	102
638	0	114
639	80	5
640	69	3
641	55	26
642	45	58
643	78	0
644	0	130
645	59	2
646	79	1
647	91	3
648	0	105
649	81	0
650	0	109
651	86	2
652	75	0
653	66	0
654	89	14
655	2	99
656	0	107
657	78	0
658	0	99
659	1	104
660	11	84
661	71	0
662	71	0
663	0	105
664	14	90
665	0	100
666	70	4
667	1	97
668	84	4
669	1	105
670	74	4
671	0	97
672	88	3
673	69	0
674	0	102
675	76	2
676	1	86
677	92	0
678	3	92
679	2	118
680	77	10
681	1	105
682	72	0
683	91	2
684	79	7
685	72	4
686	74	1
687	72	0
688	1	105
689	77	0
690	9	109
691	89	1
692	79	2
693	91	3
694	78	0
695	74	1
696	75	11
697	73	1
698	70	9
699	4	109
700	78	4
701	3	102
702	75	0
703	94	1
704	85	2
705	1	102
706	8	108
707	12	105
708	1	103
709	91	0
710	1	88
711	78	0
712	0	103
713	78	4
714	84	1
715	82	5
716	67	18
717	81	1
718	1	103
719	2	113
720	78	0
721	82	2
722	48	42
723	80	1
724	2	124
725	95	4
726	84	3
727	81	9
728	3	101
729	74	2
730	66	16
731	0	91
732	0	117
733	74	11
734	1	127
735	74	4
736	74	2
737	0	117
738	83	0
739	88	0
740	1	102
741	0	113
742	1	108
743	1	107
744	88	0
745	66	0
746	71	4
747	3	116
748	0	96
749	66	0
750	78	1
751	0	115
752	89	0
753	89	2
754	79	0
755	0	111
756	0	100
757	62	2
758	5	122
759	2	108
760	2	109
761	0	91
762	1	105
763	3	115
764	1	119
765	81	3
766	80	5
767	1	106
768	0	105
769	79	6
770	78	0
771	4	90
772	3	111
773	81	0
774	83	7
775	71	0
776	73	4
777	0	113
778	2	104
779	0	114
780	3	80
781	76	10
782	81	0
783	73	3
784	76	6
785	88	1
786	8	98
787	0	116
788	81	10
789	73	0
790	78	5
791	91	1
792	85	1
793	75	0
794	82	0
795	76	0
796	0	115
797	86	0
798	81	0
799	4	98
800	73	1
801	85	0
802	0	109
803	69	9
804	3	99
805	90	6
806	64	0
807	2	89
808	3	109
809	83	3
810	1	94
811	81	1
812	71	8
813	83	1
814	0	86
815	0	92
816	15	92
817	75	0
818	72	6
819	82	2
820	90	0
821	0	113
822	77	0
823	68	11
824	80	0
825	62	1
826	71	5
827	0	103
828	13	86
829	82	0
830	2	107
831	73	3
832	67	4
833	3	108
834	0	102
835	5	103
836	71	11
837	1	96
838	90	0
839	83	0
840	0	94
841	86	2
842	6	112
843	84	5
844	74	2
845	4	97
846	63	3
847	72	0
848	73	1
849	2	96
850	71	0
851	87	8
852	2	114
853	90	4
854	0	119
855	91	9
856	77	0
857	71	0
858	67	0
859	77	0
860	0	107
861	0	127
862	81	0
863	79	1
864	1	109
865	8	98
866	0	101
867	2	98
868	99	2
869	67	10
870	0	114
871	71	9
872	75	1
873	0	118
874	0	101
875	0	124
876	62	2
877	73	1
878	6	87
879	2	102
880	73	4
881	2	103
882	72	0
883	4	98
884	66	1
885	94	3
886	83	0
887	6	108
888	98	6
889	1	123
890	64	7
891	79	3
892	32	54
893	2	101
894	75	2
895	6	97
896	80	1
897	78	0
898	0	100
899	80	0
900	0	106
901	18	78
902	91	4
903	69	0
904	0	115
905	75	0
906	4	105
907	5	98
908	5	92
909	74	10
910	2	97
911	24	65
912	0	110
913	79	5
914	72	18
915	5	109
916	83	2
917	79	1
918	75	1
919	0	98
920	71	9
921	9	90
922	61	24
923	77	2
924	0	103
925	82	9
926	89	2
927	0	102
928	69	0
929	8	111
930	10	107
931	2	93
932	84	9
933	0	105
934	5	92
935	0	94
936	1	116
937	1	93
938	91	0
939	72	0
940	88	1
941	72	11
942	85	12
943	4	124
944	0	117
945	7	85
946	4	110
947	75	19
948	1	102
949	3	102
950	69	7
951	48	34
952	47	20
953	78	11
954	81	13
955	4	91
956	79	14
957	63	25
958	78	3
959	0	100
960	0	103
961	94	5
962	1	107
963	70	4
964	73	3
965	87	0
966	3	82
967	0	101
968	82	0
969	1	122
970	0	99
971	2	119
972	82	0
973	2	100
974	0	122
975	75	9
976	3	112
977	87	2
978	70	14
979	76	0
980	74	2
981	71	1
982	1	113
983	80	0
984	72	0
985	0	102
986	0	90
987	1	124
988	2	104
989	0	105
990	1	105
991	2	103
992	78	6
993	78	2
994	0	107
995	1	104
996	71	0
997	84	5
998	71	31
999	63	0
1000	0	93
1001	88	0
1002	3	103
1003	0	98
1004	98	0
1005	15	77
1006	56	33
1007	97	2
1008	74	4
1009	1	99
1010	83	0
1011	2	125
1012	84	0
1013	1	106
1014	73	5
1015	0	120
1016	77	5
1017	86	16
1018	92	0
1019	0	109
1020	105	0
1021	76	8
1022	82	6
1023	16	92
1024	81	6
1025	1	95
1026	3	108
1027	0	103
1028	5	112
1029	8	85
1030	85	0
1031	74	6
1032	78	7
1033	80	0
1034	84	7
1035	1	99
1036	0	105
1037	70	4
1038	2	108
1039	0	83
1040	0	108
1041	0	107
1042	73	0
1043	3	92
1044	79	6
1045	65	0
1046	0	93
1047	3	111
1048	75	0
1049	87	0
1050	81	8
1051	0	97
1052	78	1
1053	87	0
1054	87	2
1055	7	78
1056	82	3
1057	0	107
1058	78	0
1059	4	104
1060	0	103
1061	1	97
1062	84	0
1063	88	5
1064	1	104
1065	82	0
1066	87	0
1067	50	15
1068	45	41
1069	83	3
1070	0	104
1071	0	98
1072	0	114
1073	0	112
1074	37	48
1075	72	10
1076	69	4
1077	28	72
1078	49	43
1079	62	8
1080	66	26
1081	71	2
1082	65	2
1083	77	2
1084	65	6
1085	69	14
1086	78	8
1087	76	3
1088	4	102
1089	1	99
1090	2	110
1091	7	125
1092	77	0
1093	76	4
1094	64	1
1095	81	15
1096	82	2
1097	4	104
1098	79	2
1099	85	0
1100	5	94
1101	79	0
1102	0	108
1103	4	115
1104	80	0
1105	86	1
1106	86	0
1107	0	108
1108	80	0
1109	0	126
1110	77	0
1111	1	93
1112	62	0
1113	85	0
1114	4	113
1115	72	0
1116	77	0
1117	0	132
1118	73	0
1119	86	7
1120	1	103
1121	0	94
1122	104	1
1123	0	110
1124	16	88
1125	67	8
1126	82	1
1127	83	2
1128	4	105
1129	96	8
1130	3	115
1131	73	0
1132	3	81
1133	0	106
1134	85	2
1135	83	0
1136	0	109
1137	74	5
1138	2	115
1139	85	0
1140	3	111
1141	78	2
1142	82	2
1143	0	101
1144	0	117
1145	70	0
1146	7	106
1147	95	0
1148	74	1
1149	0	95
1150	81	0
1151	81	0
1152	5	107
1153	91	7
1154	81	0
1155	0	118
1156	71	0
1157	73	5
1158	79	8
1159	74	18
1160	68	0
1161	72	5
1162	2	111
1163	5	109
1164	0	98
1165	91	3
1166	0	124
1167	54	0
1168	3	104
1169	0	96
1170	93	0
1171	0	103
1172	80	3
1173	0	95
1174	71	0
1175	2	112
1176	78	0
1177	3	114
1178	68	1
1179	60	8
1180	1	89
1181	70	20
1182	3	108
1183	2	99
1184	0	91
1185	0	101
1186	38	58
1187	6	100
1188	1	102
1189	0	113
1190	82	8
1191	85	1
1192	87	1
1193	87	1
1194	86	4
1195	72	3
1196	0	110
1197	73	0
1198	79	0
1199	0	108
1200	77	0
1201	76	0
1202	70	0
1203	79	3
1204	0	123
1205	83	0
1206	66	6
1207	81	3
1208	98	0
1209	77	0
1210	70	5
1211	56	46
1212	5	94
1213	3	109
1214	1	104
1215	2	94
1216	71	17
1217	57	38
1218	71	3
1219	0	116
1220	71	1
1221	90	1
1222	82	1
1223	84	0
1224	76	1
1225	87	0
1226	77	1
1227	4	107
1228	80	1
1229	65	0
1230	72	0
1231	76	9
1232	2	109
1233	0	101
1234	6	98
1235	82	6
1236	0	104
1237	0	113
1238	81	0
1239	2	109
1240	1	110
1241	84	5
1242	0	97
1243	0	91
1244	1	92
1245	0	109
1246	0	103
1247	2	101
1248	1	123
1249	4	122
1250	0	112
1251	83	7
1252	77	1
1253	69	2
1254	91	0
1255	71	1
1256	87	2
1257	82	1
1258	78	4
1259	67	0
1260	78	0
1261	0	114
1262	0	101
1263	0	119
1264	83	0
1265	0	99
1266	82	1
1267	0	113
1268	5	92
1269	79	1
1270	61	0
1271	1	103
1272	82	8
1273	2	106
1274	9	94
1275	2	116
1276	80	0
1277	66	0
1278	85	0
1279	79	4
1280	89	0
1281	5	110
1282	74	2
1283	1	94
1284	71	6
1285	94	0
1286	0	95
1287	45	24
1288	81	11
1289	0	100
1290	84	0
1291	0	100
1292	84	3
1293	0	93
1294	3	122
1295	8	114
1296	84	2
1297	4	103
1298	79	0
1299	0	95
1300	64	1
1301	94	0
1302	4	114
1303	0	84
1304	2	107
1305	67	0
1306	84	3
1307	72	0
1308	81	6
1309	83	6
1310	1	114
1311	80	0
1312	72	0
1313	83	0
1314	2	109
1315	80	1
1316	1	106
1317	0	99
1318	2	113
1319	90	5
1320	3	111
1321	3	83
1322	71	1
1323	0	103
1324	73	3
1325	81	0
1326	0	102
1327	4	94
1328	84	7
1329	69	2
1330	78	0
1331	80	4
1332	91	1
1333	1	128
1334	82	0
1335	72	1
1336	0	110
1337	89	4
1338	70	5
1339	4	96
1340	92	8
1341	93	0
1342	1	97
1343	6	107
1344	79	3
1345	83	2
1346	2	101
1347	101	11
1348	0	105
1349	0	102
1350	0	104
1351	21	71
1352	1	105
1353	71	0
1354	0	90
1355	0	107
1356	80	0
1357	1	128
1358	0	107
1359	2	105
1360	0	95
1361	1	125
1362	5	112
1363	0	120
1364	0	90
1365	59	0
1366	82	6
1367	53	29
1368	0	99
1369	0	108
1370	4	106
1371	77	1
1372	98	5
1373	2	88
1374	69	0
1375	0	94
1376	10	104
1377	84	0
1378	2	114
1379	2	98
1380	0	111
1381	0	121
1382	76	1
1383	64	31
1384	0	115
1385	1	108
1386	0	125
1387	65	16
1388	0	104
1389	82	2
1390	2	106
1391	78	2
1392	80	0
1393	0	106
1394	84	0
1395	8	95
1396	73	0
1397	0	117
1398	1	118
1399	75	0
1400	81	0
1401	0	106
1402	92	3
1403	1	89
1404	0	103
1405	91	1
1406	0	98
1407	0	98
1408	74	8
1409	98	0
1410	85	1
1411	55	44
1412	4	88
1413	90	3
1414	4	105
1415	62	0
1416	1	122
1417	3	127
1418	84	2
1419	84	5
1420	4	102
1421	89	2
1422	63	7
1423	3	96
1424	1	113
1425	93	0
1426	70	0
1427	72	3
1428	80	0
1429	6	94
1430	11	100
1431	0	95
1432	78	0
1433	75	1
1434	1	91
1435	87	0
1436	0	101
1437	1	119
1438	87	3
1439	1	99
1440	4	107
1441	1	110
1442	68	1
1443	2	131
1444	3	105
1445	76	4
1446	85	8
1447	0	119
1448	1	96
1449	0	91
1450	3	102
1451	0	94
1452	86	0
1453	76	7
1454	0	100
1455	50	0
1456	2	113
1457	99	3
1458	91	2
1459	3	109
1460	0	107
1461	4	105
1462	87	0
1463	5	102
1464	93	0
1465	4	104
1466	0	83
1467	67	1
1468	57	29
1469	80	5
1470	88	0
1471	70	2
1472	1	101
1473	76	8
1474	72	3
1475	88	8
1476	7	100
1477	85	5
1478	0	120
1479	19	99
1480	91	5
1481	87	1
1482	0	101
1483	2	104
1484	5	116
1485	75	3
1486	73	0
1487	0	98
1488	72	0
1489	1	116
1490	62	4
1491	0	113
1492	73	0
1493	88	0
1494	70	1
1495	79	3
1496	3	83
1497	9	114
1498	1	101
1499	0	116
1500	1	91
1501	91	0
1502	2	88
1503	71	2
1504	1	111
1505	84	2
1506	74	0
1507	83	0
1508	89	1
1509	80	8
1510	6	108
1511	0	103
1512	2	114
1513	81	0
1514	76	0
1515	1	99
1516	0	114
1517	76	3
1518	76	3
1519	6	121
1520	86	0
1521	3	107
1522	91	0
1523	81	2
1524	1	105
1525	72	0
1526	0	127
1527	75	3
1528	85	0
1529	0	103
1530	81	0
1531	36	69
1532	0	118
1533	0	95
1534	0	118
1535	1	115
1536	99	0
1537	86	5
1538	0	112
1539	1	107
1540	0	115
1541	0	111
1542	0	120
1543	0	98
1544	4	99
1545	8	100
1546	90	4
1547	76	2
1548	89	1
1549	0	107
1550	0	121
1551	1	119
1552	36	50
1553	85	0
1554	71	2
1555	78	4
1556	3	99
1557	79	4
1558	80	3
1559	81	1
1560	75	5
1561	85	0
1562	76	1
1563	0	109
1564	73	1
1565	0	100
1566	84	1
1567	66	12
1568	67	1
1569	1	113
1570	77	0
1571	89	1
1572	101	0
1573	83	13
1574	77	34
1575	1	116
1576	81	0
1577	1	96
1578	1	106
1579	5	94
1580	0	100
1581	0	118
1582	1	100
1583	4	104
1584	84	0
1585	1	99
1586	82	3
1587	81	0
1588	81	3
1589	0	98
1590	0	114
1591	0	98
1592	86	0
1593	70	0
1594	8	82
1595	1	115
1596	81	3
1597	2	100
1598	0	111
1599	0	112
1600	77	8
1601	79	0
1602	67	0
1603	81	0
1604	84	2
1605	0	65
1606	85	4
1607	8	103
1608	101	5
1609	83	0
1610	72	0
1611	48	31
1612	68	1
1613	94	0
1614	76	6
1615	90	0
1616	1	101
1617	4	102
1618	80	0
1619	7	101
1620	84	1
1621	93	0
1622	85	2
1623	0	107
1624	3	107
1625	101	3
1626	5	102
1627	3	98
1628	63	0
1629	87	1
1630	0	93
1631	2	111
1632	2	115
1633	0	114
1634	106	1
1635	0	109
1636	81	5
1637	103	1
1638	71	0
1639	0	123
1640	1	118
1641	1	117
1642	99	0
1643	86	3
1644	1	105
1645	73	6
1646	71	12
1647	4	114
1648	76	5
1649	0	106
1650	53	45
1651	76	1
1652	3	95
1653	1	101
1654	79	5
1655	81	9
1656	0	106
1657	11	111
1658	1	98
1659	60	7
1660	76	0
1661	76	0
1662	0	103
1663	2	104
1664	94	0
1665	105	0
1666	64	1
1667	77	5
1668	92	0
1669	81	10
1670	0	86
1671	72	3
1672	0	109
1673	0	88
1674	96	0
1675	45	33
1676	87	1
1677	0	101
1678	67	1
1679	90	2
1680	0	138
1681	3	110
1682	4	92
1683	0	92
1684	8	101
1685	101	1
1686	79	1
1687	75	0
1688	2	99
1689	1	83
1690	2	97
1691	85	0
1692	72	5
1693	73	0
1694	82	0
1695	70	0
1696	0	101
1697	0	100
1698	79	5
1699	81	7
1700	72	0
1701	2	100
1702	0	97
1703	4	104
1704	77	1
1705	76	5
1706	86	2
1707	83	4
1708	63	8
1709	75	7
1710	80	5
1711	80	5
1712	1	103
1713	0	115
1714	83	1
1715	2	108
1716	7	104
1717	68	4
1718	29	70
1719	7	90
1720	0	100
1721	74	4
1722	0	118
1723	0	96
1724	76	6
1725	0	95
1726	68	0
1727	3	94
1728	67	5
1729	75	7
1730	88	4
1731	90	0
1732	78	6
1733	82	0
1734	0	103
1735	1	102
1736	82	4
1737	98	0
1738	0	104
1739	74	5
1740	0	111
1741	75	22
1742	2	107
1743	68	4
1744	73	0
1745	83	0
1746	73	1
1747	2	110
1748	1	83
1749	0	112
1750	93	3
1751	2	102
1752	74	0
1753	0	112
1754	0	111
1755	5	102
1756	86	4
1757	0	114
1758	6	84
1759	72	3
1760	76	7
1761	0	101
1762	69	5
1763	11	94
1764	90	2
1765	13	99
1766	2	96
1767	72	5
1768	2	103
1769	1	111
1770	94	0
1771	76	0
1772	8	109
1773	82	6
1774	95	0
1775	4	94
1776	83	5
1777	82	1
1778	81	10
1779	76	1
1780	1	107
1781	70	3
1782	82	1
1783	77	0
1784	0	115
1785	3	99
1786	3	112
1787	2	100
1788	101	0
1789	0	100
1790	74	4
1791	80	0
1792	71	1
1793	93	0
1794	73	0
1795	97	3
1796	69	4
1797	81	1
1798	4	95
1799	73	0
1800	5	125
1801	0	115
1802	6	101
1803	72	0
1804	76	9
1805	84	3
1806	0	98
1807	86	8
1808	2	99
1809	0	109
1810	0	105
1811	5	114
1812	0	99
1813	55	43
1814	71	0
1815	3	119
1816	3	98
1817	0	106
1818	2	101
1819	76	2
1820	0	108
1821	3	118
1822	85	0
1823	70	26
1824	0	100
1825	77	1
1826	80	4
1827	75	3
1828	77	2
1829	50	20
1830	0	103
1831	63	4
1832	0	115
1833	5	114
1834	1	103
1835	85	0
1836	78	9
1837	66	8
1838	71	3
1839	82	5
1840	1	121
1841	39	24
1842	75	5
1843	92	8
1844	75	0
1845	4	102
1846	81	1
1847	0	102
1848	1	109
1849	88	1
1850	81	3
1851	87	0
1852	0	108
1853	63	22
1854	0	100
1855	0	92
1856	11	115
1857	62	4
1858	0	102
1859	79	11
1860	0	116
1861	89	0
1862	77	4
1863	75	2
1864	91	5
1865	68	1
1866	0	126
1867	75	3
1868	1	99
1869	2	102
1870	2	116
1871	0	102
1872	67	0
1873	1	108
1874	0	96
1875	4	112
1876	85	2
1877	0	89
1878	60	5
1879	68	21
1880	90	0
1881	0	106
1882	76	0
1883	81	2
1884	79	2
1885	13	75
1886	4	95
1887	75	3
1888	1	107
1889	94	6
1890	87	0
1891	82	1
1892	84	0
1893	77	0
1894	60	3
1895	88	5
1896	79	0
1897	65	0
1898	90	0
1899	73	2
1900	79	0
1901	76	5
1902	93	2
1903	0	127
1904	29	84
1905	1	106
1906	9	102
1907	72	6
1908	1	100
1909	74	0
1910	2	98
1911	2	101
1912	4	93
1913	76	4
1914	77	0
1915	1	109
1916	83	22
1917	86	3
1918	82	4
1919	57	0
1920	0	106
1921	80	0
1922	0	108
1923	74	0
1924	69	6
1925	78	5
1926	0	100
1927	0	88
1928	68	1
1929	3	125
1930	1	93
1931	8	92
1932	0	104
1933	71	1
1934	2	120
1935	71	4
1936	0	85
1937	76	1
1938	1	116
1939	77	8
1940	0	99
1941	102	1
1942	87	1
1943	65	15
1944	72	2
1945	0	99
1946	86	0
1947	74	8
1948	77	0
1949	6	101
1950	88	5
1951	0	100
1952	81	0
1953	68	2
1954	2	104
1955	0	102
1956	72	0
1957	73	3
1958	0	116
1959	14	95
1960	72	1
1961	81	6
1962	84	0
1963	87	0
1964	0	90
1965	4	132
1966	78	1
1967	79	0
1968	0	94
1969	88	6
1970	77	1
1971	2	100
1972	72	6
1973	3	103
1974	82	1
1975	0	116
1976	85	4
1977	48	18
1978	19	75
1979	68	6
1980	4	86
1981	2	101
1982	78	6
1983	0	110
1984	0	107
1985	81	0
1986	55	45
1987	0	116
1988	3	109
1989	69	0
1990	81	0
1991	4	96
1992	60	1
1993	1	112
1994	78	6
1995	91	0
1996	72	0
1997	1	112
1998	80	0
1999	75	0
[truncated: 8,001 more rows]
