# Supplementary material for: Generalized method of moments for estimating parameters of stochastic reaction networks
Source: BMC Syst Biol. 2016 Oct 21;10:98. doi: 10.1186/s12918-016-0342-8 (PMC5073941; doi:10.1186/s12918-016-0342-8)
Supplement: Additional file 2 — Matlab code and data. This file contains the Matlab codes and samples which were used to produce the results. (GZ 9349 kb) [file 12918_2016_342_MOESM2_ESM.gz › Data/Gene Expression/samples/t0102.csv]

1	13
2	17
3	12
4	10
5	22
6	23
7	10
8	13
9	13
10	12
11	11
12	20
13	19
14	12
15	13
16	12
17	17
18	14
19	15
20	23
21	10
22	13
23	15
24	22
25	15
26	12
27	12
28	16
29	13
30	24
31	12
32	12
33	14
34	20
35	20
36	21
37	10
38	18
39	12
40	10
41	13
42	15
43	12
44	12
45	17
46	16
47	10
48	19
49	18
50	18
51	14
52	16
53	31
54	12
55	11
56	20
57	19
58	15
59	12
60	16
61	14
62	17
63	11
64	19
65	11
66	11
67	19
68	13
69	22
70	13
71	18
72	12
73	11
74	10
75	16
76	21
77	16
78	23
79	10
80	14
81	16
82	14
83	10
84	14
85	10
86	13
87	11
88	20
89	15
90	12
91	19
92	13
93	10
94	10
95	14
96	14
97	17
98	11
99	27
100	13
101	11
102	15
103	11
104	11
105	14
106	15
107	12
108	14
109	10
110	14
111	16
112	15
113	12
114	11
115	18
116	11
117	14
118	11
119	15
120	18
121	12
122	11
123	11
124	19
125	10
126	10
127	11
128	17
129	13
130	11
131	12
132	23
133	15
134	13
135	21
136	17
137	10
138	10
139	16
140	15
141	17
142	12
143	19
144	12
145	13
146	17
147	10
148	12
149	13
150	10
151	11
152	11
153	11
154	19
155	17
156	14
157	10
158	11
159	15
160	14
161	15
162	14
163	13
164	12
165	10
166	15
167	10
168	13
169	19
170	11
171	11
172	18
173	12
174	12
175	12
176	16
177	10
178	13
179	14
180	21
181	19
182	12
183	16
184	14
185	13
186	23
187	18
188	25
189	29
190	13
191	10
192	23
193	22
194	13
195	10
196	22
197	16
198	23
199	14
200	22
201	22
202	20
203	16
204	29
205	10
206	10
207	14
208	16
209	16
210	14
211	15
212	11
213	12
214	14
215	20
216	12
217	16
218	16
219	17
220	14
221	22
222	11
223	12
224	24
225	12
226	11
227	10
228	17
229	18
230	33
231	14
232	15
233	17
234	11
235	30
236	10
237	11
238	14
239	16
240	17
241	22
242	16
243	11
244	10
245	21
246	28
247	13
248	12
249	18
250	18
251	10
252	17
253	10
254	12
255	14
256	10
257	17
258	14
259	15
260	12
261	10
262	13
263	20
264	17
265	11
266	15
267	12
268	11
269	18
270	15
271	10
272	14
273	11
274	31
275	16
276	17
277	19
278	11
279	15
280	14
281	14
282	14
283	12
284	12
285	11
286	11
287	10
288	30
289	20
290	10
291	14
292	10
293	11
294	20
295	12
296	16
297	17
298	28
299	13
300	10
301	10
302	10
303	12
304	14
305	10
306	16
307	10
308	16
309	13
310	14
311	13
312	13
313	15
314	13
315	14
316	10
317	19
318	10
319	13
320	10
321	18
322	16
323	11
324	14
325	10
326	10
327	16
328	11
329	13
330	11
331	10
332	10
333	12
334	19
335	18
336	14
337	13
338	10
339	12
340	15
341	19
342	18
343	19
344	11
345	15
346	27
347	21
348	11
349	13
350	14
351	13
352	10
353	18
354	23
355	12
356	10
357	20
358	12
359	15
360	11
361	10
362	10
363	13
364	15
365	14
366	22
367	34
368	10
369	19
370	23
371	10
372	28
373	10
374	24
375	10
376	10
377	15
378	12
379	11
380	26
381	19
382	19
383	10
384	15
385	10
386	16
387	18
388	20
389	18
390	17
391	13
392	10
393	15
394	12
395	17
396	10
397	15
398	16
399	21
400	15
401	10
402	13
403	13
404	25
405	13
406	14
407	28
408	11
409	11
410	13
411	10
412	13
413	23
414	14
415	22
416	16
417	14
418	11
419	13
420	10
421	10
422	12
423	11
424	18
425	18
426	15
427	17
428	13
429	14
430	19
431	10
432	25
433	10
434	14
435	19
436	14
437	14
438	16
439	17
440	19
441	20
442	17
443	13
444	12
445	12
446	13
447	23
448	14
449	20
450	18
451	14
452	18
453	12
454	13
455	13
456	19
457	26
458	15
459	15
460	11
461	11
462	10
463	11
464	10
465	17
466	25
467	10
468	17
469	22
470	12
471	11
472	20
473	19
474	21
475	14
476	15
477	10
478	14
479	15
480	15
481	27
482	17
483	13
484	14
485	10
486	19
487	19
488	12
489	15
490	13
491	15
492	16
493	13
494	18
495	19
496	19
497	10
498	12
499	12
500	11
501	17
502	17
503	12
504	13
505	26
506	11
507	19
508	11
509	18
510	21
511	18
512	10
513	18
514	13
515	10
516	12
517	11
518	24
519	19
520	19
521	11
522	11
523	12
524	16
525	15
526	16
527	17
528	17
529	16
530	12
531	29
532	16
533	11
534	12
535	12
536	10
537	20
538	16
539	12
540	19
541	14
542	18
543	14
544	13
545	10
546	18
547	10
548	21
549	10
550	32
551	26
552	18
553	13
554	13
555	11
556	14
557	16
558	14
559	10
560	18
561	17
562	10
563	17
564	17
565	32
566	10
567	10
568	10
569	13
570	10
571	10
572	24
573	15
574	13
575	13
576	14
577	14
578	14
579	15
580	16
581	10
582	14
583	22
584	11
585	15
586	13
587	11
588	18
589	22
590	15
591	10
592	20
593	15
594	15
595	15
596	10
597	23
598	17
599	10
600	17
601	18
602	11
603	12
604	13
605	16
606	10
607	12
608	18
609	27
610	20
611	12
612	14
613	10
614	14
615	15
616	22
617	26
618	24
619	11
620	15
621	23
622	13
623	15
624	12
625	18
626	10
627	15
628	10
629	10
630	22
631	10
632	19
633	15
634	14
635	14
636	23
637	17
638	10
639	10
640	10
641	16
642	10
643	10
644	10
645	23
646	10
647	10
648	13
649	14
650	14
651	17
652	10
653	14
654	11
655	14
656	19
657	12
658	17
659	18
660	23
661	11
662	11
663	12
664	16
665	10
666	16
667	11
668	11
669	15
670	17
671	12
672	17
673	20
674	11
675	16
676	13
677	15
678	13
679	14
680	11
681	17
682	16
683	21
684	16
685	10
686	11
687	10
688	18
689	14
690	13
691	10
692	12
693	22
694	16
695	28
696	19
697	10
698	16
699	16
700	10
701	21
702	26
703	10
704	14
705	12
706	10
707	16
708	13
709	23
710	14
711	14
712	15
713	16
714	11
715	10
716	22
717	17
718	12
719	10
720	15
721	19
722	22
723	11
724	18
725	10
726	15
727	13
728	12
729	10
730	13
731	15
732	26
733	10
734	19
735	11
736	20
737	13
738	15
739	12
740	15
741	17
742	10
743	14
744	15
745	14
746	16
747	10
748	10
749	13
750	11
751	12
752	20
753	25
754	11
755	16
756	21
757	12
758	16
759	14
760	11
761	18
762	14
763	11
764	14
765	15
766	20
767	15
768	15
769	14
770	10
771	11
772	20
773	10
774	27
775	16
776	10
777	10
778	11
779	11
780	18
781	16
782	10
783	25
784	25
785	25
786	21
787	17
788	14
789	31
790	10
791	15
792	15
793	15
794	15
795	12
796	10
797	19
798	12
799	10
800	10
801	19
802	10
803	15
804	13
805	19
806	11
807	17
808	31
809	10
810	24
811	21
812	17
813	10
814	19
815	19
816	10
817	12
818	11
819	14
820	29
821	27
822	14
823	10
824	11
825	11
826	14
827	11
828	14
829	22
830	22
831	19
832	10
833	13
834	11
835	15
836	12
837	10
838	12
839	14
840	12
841	10
842	17
843	15
844	10
845	10
846	10
847	13
848	10
849	14
850	11
851	12
852	14
853	10
854	21
855	14
856	18
857	16
858	10
859	10
860	17
861	12
862	14
863	14
864	23
865	12
866	12
867	10
868	16
869	14
870	11
871	21
872	12
873	14
874	15
875	13
876	10
877	10
878	13
879	18
880	10
881	10
882	15
883	10
884	27
885	14
886	11
887	15
888	18
889	16
890	19
891	20
892	15
893	15
894	14
895	28
896	13
897	13
898	13
899	10
900	17
901	10
902	16
903	20
904	14
905	10
906	13
907	23
908	15
909	15
910	13
911	22
912	18
913	12
914	16
915	13
916	11
917	10
918	14
919	12
920	10
921	14
922	18
923	14
924	12
925	24
926	13
927	13
928	10
929	16
930	28
931	15
932	14
933	13
934	24
935	21
936	15
937	10
938	18
939	11
940	16
941	17
942	10
943	13
944	21
945	10
946	13
947	10
948	17
949	15
950	27
951	22
952	10
953	14
954	14
955	15
956	12
957	24
958	12
959	18
960	12
961	10
962	33
963	13
964	15
965	15
966	10
967	19
968	31
969	16
970	18
971	13
972	10
973	10
974	18
975	29
976	10
977	18
978	10
979	12
980	16
981	18
982	24
983	12
984	12
985	10
986	10
987	11
988	12
989	20
990	17
991	10
992	22
993	11
994	17
995	16
996	14
997	16
998	14
999	20
1000	19
1001	19
1002	11
1003	14
1004	12
1005	12
1006	13
1007	10
1008	11
1009	16
1010	11
1011	11
1012	10
1013	26
1014	12
1015	14
1016	13
1017	16
1018	20
1019	14
1020	25
1021	21
1022	22
1023	21
1024	12
1025	14
1026	16
1027	12
1028	15
1029	12
1030	17
1031	10
1032	11
1033	10
1034	20
1035	10
1036	11
1037	20
1038	16
1039	12
1040	22
1041	10
1042	12
1043	18
1044	11
1045	11
1046	11
1047	10
1048	34
1049	13
1050	13
1051	14
1052	14
1053	24
1054	28
1055	11
1056	11
1057	13
1058	10
1059	20
1060	14
1061	10
1062	11
1063	13
1064	14
1065	11
1066	10
1067	36
1068	12
1069	15
1070	13
1071	21
1072	23
1073	11
1074	15
1075	15
1076	17
1077	31
1078	27
1079	14
1080	14
1081	17
1082	16
1083	23
1084	19
1085	20
1086	14
1087	12
1088	10
1089	11
1090	20
1091	14
1092	13
1093	31
1094	19
1095	17
1096	22
1097	16
1098	15
1099	13
1100	12
1101	12
1102	12
1103	13
1104	10
1105	10
1106	12
1107	19
1108	16
1109	19
1110	17
1111	16
1112	13
1113	15
1114	15
1115	11
1116	11
1117	20
1118	26
1119	13
1120	18
1121	14
1122	21
1123	10
1124	22
1125	16
1126	15
1127	14
1128	10
1129	17
1130	13
1131	15
1132	17
1133	14
1134	18
1135	12
1136	15
1137	13
1138	10
1139	16
1140	25
1141	17
1142	15
1143	18
1144	19
1145	14
1146	17
1147	10
1148	10
1149	10
1150	15
1151	15
1152	10
1153	11
1154	18
1155	15
1156	10
1157	12
1158	10
1159	16
1160	23
1161	12
1162	18
1163	15
1164	10
1165	20
1166	16
1167	13
1168	14
1169	10
1170	20
1171	19
1172	14
1173	12
1174	10
1175	22
1176	10
1177	12
1178	14
1179	13
1180	11
1181	14
1182	13
1183	12
1184	16
1185	22
1186	21
1187	12
1188	36
1189	17
1190	20
1191	13
1192	19
1193	10
1194	11
1195	11
1196	20
1197	11
1198	23
1199	19
1200	20
1201	13
1202	10
1203	13
1204	19
1205	19
1206	15
1207	10
1208	14
1209	18
1210	23
1211	13
1212	20
1213	14
1214	10
1215	11
1216	20
1217	27
1218	17
1219	13
1220	22
1221	29
1222	20
1223	10
1224	12
1225	17
1226	18
1227	12
1228	15
1229	19
1230	27
1231	20
1232	12
1233	18
1234	10
1235	13
1236	12
1237	20
1238	18
1239	16
1240	12
1241	13
1242	25
1243	10
1244	12
1245	12
1246	24
1247	24
1248	34
1249	16
1250	19
1251	16
1252	17
1253	11
1254	13
1255	19
1256	30
1257	11
1258	23
1259	19
1260	11
1261	12
1262	12
1263	15
1264	20
1265	17
1266	24
1267	16
1268	22
1269	15
1270	23
1271	20
1272	13
1273	19
1274	19
1275	16
1276	10
1277	15
1278	23
1279	17
1280	13
1281	16
1282	10
1283	10
1284	10
1285	14
1286	10
1287	21
1288	12
1289	13
1290	21
1291	13
1292	14
1293	17
1294	19
1295	12
1296	24
1297	12
1298	21
1299	16
1300	10
1301	11
1302	10
1303	11
1304	10
1305	10
1306	10
1307	10
1308	10
1309	11
1310	15
1311	14
1312	15
1313	10
1314	10
1315	21
1316	10
1317	21
1318	12
1319	12
1320	16
1321	16
1322	12
1323	15
1324	10
1325	15
1326	22
1327	25
1328	12
1329	12
1330	12
1331	19
1332	17
1333	16
1334	10
1335	14
1336	11
1337	28
1338	25
1339	17
1340	17
1341	18
1342	10
1343	10
1344	22
1345	18
1346	17
1347	11
1348	11
1349	17
1350	10
1351	16
1352	19
1353	11
1354	19
1355	13
1356	24
1357	11
1358	13
1359	23
1360	10
1361	11
1362	13
1363	10
1364	21
1365	10
1366	28
1367	13
1368	23
1369	14
1370	12
1371	15
1372	13
1373	14
1374	13
1375	10
1376	14
1377	15
1378	11
1379	20
1380	11
1381	12
1382	12
1383	19
1384	18
1385	11
1386	15
1387	19
1388	13
1389	10
1390	12
1391	15
1392	19
1393	15
1394	10
1395	27
1396	22
1397	11
1398	16
1399	12
1400	22
1401	12
1402	13
1403	13
1404	11
1405	10
1406	15
1407	22
1408	20
1409	23
1410	30
1411	10
1412	21
1413	22
1414	13
1415	13
1416	12
1417	12
1418	15
1419	10
1420	23
1421	12
1422	12
1423	10
1424	13
1425	17
1426	15
1427	11
1428	16
1429	13
1430	10
1431	13
1432	10
1433	17
1434	19
1435	19
1436	11
1437	16
1438	20
1439	17
1440	12
1441	14
1442	16
1443	10
1444	19
1445	19
1446	16
1447	14
1448	16
1449	10
1450	16
1451	10
1452	25
1453	16
1454	13
1455	15
1456	27
1457	12
1458	15
1459	17
1460	11
1461	22
1462	18
1463	14
1464	19
1465	18
1466	21
1467	13
1468	12
1469	13
1470	11
1471	10
1472	23
1473	10
1474	22
1475	16
1476	38
1477	10
1478	13
1479	10
1480	21
1481	14
1482	10
1483	18
1484	16
1485	12
1486	13
1487	19
1488	24
1489	15
1490	10
1491	16
1492	12
1493	10
1494	10
1495	11
1496	13
1497	12
1498	10
1499	10
1500	10
1501	10
1502	23
1503	23
1504	15
1505	10
1506	10
1507	12
1508	11
1509	11
1510	10
1511	17
1512	12
1513	16
1514	18
1515	18
1516	12
1517	27
1518	10
1519	16
1520	14
1521	16
1522	13
1523	13
1524	15
1525	13
1526	11
1527	11
1528	14
1529	12
1530	22
1531	23
1532	16
1533	20
1534	16
1535	12
1536	10
1537	12
1538	11
1539	15
1540	10
1541	17
1542	17
1543	15
1544	24
1545	15
1546	14
1547	13
1548	20
1549	19
1550	14
1551	16
1552	14
1553	14
1554	10
1555	10
1556	12
1557	14
1558	12
1559	17
1560	20
1561	10
1562	11
1563	10
1564	11
1565	11
1566	14
1567	14
1568	22
1569	24
1570	12
1571	10
1572	14
1573	19
1574	21
1575	20
1576	19
1577	11
1578	10
1579	12
1580	17
1581	14
1582	17
1583	14
1584	11
1585	10
1586	17
1587	14
1588	14
1589	12
1590	11
1591	27
1592	10
1593	14
1594	16
1595	18
1596	18
1597	12
1598	13
1599	15
1600	10
1601	12
1602	18
1603	19
1604	11
1605	16
1606	14
1607	17
1608	17
1609	11
1610	17
1611	16
1612	10
1613	11
1614	13
1615	14
1616	15
1617	11
1618	18
1619	16
1620	11
1621	15
1622	15
1623	17
1624	18
1625	20
1626	19
1627	16
1628	13
1629	12
1630	15
1631	11
1632	11
1633	11
1634	20
1635	10
1636	18
1637	11
1638	12
1639	10
1640	25
1641	27
1642	18
1643	26
1644	25
1645	13
1646	10
1647	23
1648	16
1649	13
1650	20
1651	29
1652	15
1653	10
1654	13
1655	14
1656	13
1657	16
1658	16
1659	10
1660	14
1661	11
1662	14
1663	13
1664	15
1665	20
1666	11
1667	11
1668	10
1669	22
1670	16
1671	10
1672	23
1673	10
1674	23
1675	17
1676	18
1677	15
1678	11
1679	20
1680	10
1681	19
1682	11
1683	10
1684	15
1685	12
1686	10
1687	10
1688	13
1689	10
1690	10
1691	35
1692	11
1693	14
1694	12
1695	12
1696	14
1697	11
1698	15
1699	14
1700	19
1701	12
1702	10
1703	13
1704	15
1705	17
1706	17
1707	21
1708	21
1709	16
1710	11
1711	16
1712	11
1713	17
1714	17
1715	16
1716	16
1717	14
1718	10
1719	10
1720	23
1721	15
1722	17
1723	20
1724	11
1725	13
1726	20
1727	11
1728	12
1729	14
1730	15
1731	18
1732	15
1733	13
1734	30
1735	17
1736	17
1737	10
1738	13
1739	11
1740	32
1741	11
1742	12
1743	18
1744	25
1745	19
1746	23
1747	17
1748	21
1749	11
1750	13
1751	33
1752	21
1753	13
1754	12
1755	17
1756	17
1757	10
1758	17
1759	13
1760	10
1761	16
1762	11
1763	16
1764	19
1765	11
1766	10
1767	15
1768	10
1769	20
1770	12
1771	18
1772	11
1773	12
1774	18
1775	11
1776	16
1777	10
1778	20
1779	15
1780	13
1781	12
1782	10
1783	14
1784	18
1785	11
1786	25
1787	14
1788	12
1789	16
1790	16
1791	20
1792	15
1793	18
1794	17
1795	25
1796	12
1797	12
1798	20
1799	15
1800	10
1801	13
1802	14
1803	10
1804	14
1805	11
1806	15
1807	15
1808	18
1809	28
1810	19
1811	13
1812	11
1813	10
1814	18
1815	21
1816	18
1817	18
1818	16
1819	10
1820	17
1821	20
1822	14
1823	17
1824	12
1825	21
1826	12
1827	10
1828	14
1829	18
1830	11
1831	13
1832	13
1833	16
1834	12
1835	26
1836	10
1837	17
1838	16
1839	18
1840	12
1841	14
1842	11
1843	15
1844	21
1845	15
1846	17
1847	12
1848	10
1849	11
1850	22
1851	14
1852	16
1853	13
1854	15
1855	14
1856	15
1857	15
1858	20
1859	11
1860	19
1861	10
1862	10
1863	12
1864	11
1865	26
1866	10
1867	24
1868	23
1869	11
1870	10
1871	19
1872	16
1873	13
1874	13
1875	15
1876	18
1877	11
1878	14
1879	13
1880	20
1881	14
1882	13
1883	16
1884	11
1885	13
1886	21
1887	22
1888	10
1889	12
1890	17
1891	17
1892	23
1893	11
1894	20
1895	32
1896	27
1897	14
1898	22
1899	12
1900	11
1901	13
1902	12
1903	17
1904	12
1905	12
1906	13
1907	15
1908	11
1909	19
1910	11
1911	12
1912	24
1913	10
1914	23
1915	12
1916	16
1917	12
1918	19
1919	10
1920	20
1921	14
1922	14
1923	13
1924	15
1925	12
1926	12
1927	24
1928	17
1929	24
1930	16
1931	13
1932	10
1933	12
1934	21
1935	11
1936	14
1937	13
1938	15
1939	10
1940	11
1941	17
1942	14
1943	18
1944	12
1945	11
1946	17
1947	14
1948	15
1949	18
1950	10
1951	25
1952	11
1953	23
1954	15
1955	11
1956	16
1957	11
1958	20
1959	18
1960	19
1961	11
1962	11
1963	13
1964	22
1965	14
1966	16
1967	15
1968	15
1969	14
1970	15
1971	12
1972	14
1973	10
1974	17
1975	11
1976	15
1977	11
1978	13
1979	25
1980	15
1981	13
1982	29
1983	14
1984	16
1985	15
1986	10
1987	11
1988	13
1989	16
1990	14
1991	23
1992	14
1993	16
1994	28
1995	12
1996	11
1997	11
1998	16
1999	21
2000	11
[truncated: 8,000 more rows]
