# Supplementary material for: Generalized method of moments for estimating parameters of stochastic reaction networks
Source: BMC Syst Biol. 2016 Oct 21;10:98. doi: 10.1186/s12918-016-0342-8 (PMC5073941; doi:10.1186/s12918-016-0342-8)
Supplement: Additional file 2 — Matlab code and data. This file contains the Matlab codes and samples which were used to produce the results. (GZ 9349 kb) [file 12918_2016_342_MOESM2_ESM.gz › Data/Gene Expression/samples/t01050.csv]

1	11
2	17
3	14
4	16
5	23
6	15
7	18
8	18
9	11
10	21
11	10
12	20
13	14
14	16
15	15
16	10
17	17
18	11
19	26
20	12
21	19
22	16
23	12
24	25
25	12
26	18
27	13
28	11
29	12
30	18
31	12
32	32
33	22
34	15
35	17
36	17
37	15
38	13
39	15
40	23
41	14
42	13
43	10
44	20
45	13
46	15
47	10
48	10
49	22
50	14
51	20
52	15
53	15
54	18
55	10
56	17
57	24
58	15
59	10
60	10
61	19
62	12
63	28
64	18
65	18
66	10
67	13
68	11
69	17
70	15
71	17
72	14
73	14
74	11
75	11
76	15
77	18
78	19
79	13
80	15
81	18
82	12
83	22
84	13
85	12
86	13
87	16
88	10
89	18
90	11
91	14
92	28
93	17
94	11
95	10
96	11
97	11
98	30
99	13
100	14
101	16
102	12
103	25
104	18
105	22
106	19
107	12
108	20
109	14
110	20
111	23
112	16
113	31
114	17
115	28
116	17
117	14
118	19
119	13
120	13
121	15
122	13
123	21
124	12
125	10
126	16
127	24
128	11
129	11
130	19
131	12
132	17
133	21
134	16
135	14
136	14
137	12
138	11
139	25
140	16
141	13
142	13
143	14
144	19
145	12
146	11
147	26
148	25
149	11
150	19
151	13
152	26
153	23
154	26
155	16
156	23
157	12
158	10
159	18
160	15
161	23
162	10
163	11
164	19
165	14
166	16
167	17
168	10
169	14
170	13
171	22
172	13
173	15
174	12
175	10
176	12
177	17
178	11
179	16
180	14
181	11
182	10
183	10
184	19
185	13
186	24
187	22
188	13
189	13
190	11
191	16
192	11
193	12
194	19
195	10
196	11
197	19
198	18
199	14
200	11
201	16
202	12
203	24
204	10
205	10
206	16
207	11
208	18
209	16
210	14
211	18
212	29
213	15
214	16
215	11
216	27
217	13
218	15
219	11
220	19
221	12
222	10
223	15
224	15
225	13
226	26
227	16
228	10
229	16
230	26
231	23
232	14
233	22
234	11
235	16
236	12
237	13
238	11
239	18
240	11
241	19
242	10
243	17
244	17
245	14
246	12
247	12
248	18
249	11
250	15
251	13
252	25
253	22
254	10
255	24
256	12
257	10
258	12
259	25
260	16
261	13
262	14
263	23
264	12
265	15
266	12
267	10
268	37
269	15
270	12
271	14
272	13
273	15
274	10
275	17
276	13
277	20
278	12
279	21
280	14
281	15
282	17
283	19
284	14
285	20
286	10
287	15
288	11
289	10
290	12
291	11
292	10
293	10
294	10
295	15
296	28
297	20
298	14
299	16
300	17
301	15
302	10
303	10
304	10
305	10
306	15
307	15
308	14
309	14
310	10
311	10
312	10
313	10
314	16
315	12
316	13
317	16
318	14
319	13
320	10
321	23
322	24
323	13
324	15
325	12
326	10
327	16
328	25
329	10
330	13
331	14
332	11
333	25
334	10
335	10
336	18
337	14
338	19
339	14
340	10
341	18
342	14
343	13
344	19
345	10
346	21
347	15
348	22
349	23
350	17
351	16
352	13
353	19
354	10
355	14
356	10
357	25
358	15
359	14
360	18
361	18
362	14
363	10
364	18
365	18
366	15
367	10
368	11
369	15
370	15
371	23
372	18
373	28
374	11
375	11
376	16
377	11
378	19
379	11
380	15
381	16
382	14
383	15
384	13
385	16
386	12
387	16
388	14
389	10
390	22
391	13
392	12
393	21
394	15
395	19
396	10
397	13
398	13
399	13
400	15
401	19
402	18
403	15
404	14
405	11
406	13
407	18
408	22
409	10
410	10
411	18
412	15
413	14
414	26
415	12
416	23
417	11
418	13
419	11
420	16
421	10
422	10
423	17
424	10
425	11
426	10
427	18
428	15
429	14
430	10
431	17
432	15
433	10
434	11
435	22
436	29
437	14
438	13
439	12
440	13
441	18
442	16
443	17
444	27
445	13
446	12
447	18
448	21
449	17
450	16
451	18
452	24
453	33
454	15
455	10
456	10
457	21
458	10
459	17
460	12
461	21
462	27
463	13
464	12
465	14
466	13
467	18
468	18
469	20
470	17
471	10
472	12
473	15
474	16
475	21
476	14
477	11
478	14
479	16
480	20
481	23
482	11
483	12
484	24
485	14
486	12
487	23
488	10
489	10
490	19
491	17
492	15
493	25
494	13
495	10
496	13
497	18
498	23
499	15
500	13
501	16
502	21
503	15
504	15
505	14
506	10
507	19
508	17
509	16
510	10
511	15
512	10
513	18
514	20
515	37
516	12
517	15
518	12
519	13
520	10
521	17
522	20
523	14
524	18
525	11
526	21
527	14
528	12
529	14
530	13
531	10
532	19
533	16
534	10
535	18
536	19
537	12
538	18
539	17
540	12
541	20
542	17
543	18
544	27
545	16
546	15
547	10
548	10
549	15
550	10
551	11
552	14
553	11
554	17
555	12
556	10
557	12
558	17
559	10
560	12
561	17
562	17
563	16
564	15
565	30
566	14
567	12
568	13
569	12
570	18
571	10
572	19
573	10
574	12
575	29
576	22
577	14
578	13
579	14
580	12
581	11
582	14
583	19
584	14
585	18
586	14
587	21
588	23
589	13
590	19
591	12
592	10
593	15
594	22
595	12
596	16
597	13
598	12
599	12
600	22
601	16
602	13
603	11
604	12
605	18
606	13
607	11
608	13
609	13
610	22
611	16
612	14
613	18
614	21
615	12
616	17
617	24
618	17
619	18
620	19
621	20
622	23
623	10
624	15
625	10
626	18
627	20
628	14
629	23
630	18
631	12
632	18
633	10
634	10
635	26
636	17
637	15
638	12
639	14
640	23
641	10
642	28
643	12
644	13
645	27
646	17
647	13
648	18
649	11
650	10
651	10
652	10
653	16
654	14
655	15
656	13
657	11
658	14
659	10
660	12
661	13
662	12
663	21
664	10
665	24
666	10
667	10
668	12
669	16
670	18
671	12
672	10
673	15
674	21
675	17
676	13
677	23
678	17
679	10
680	15
681	15
682	13
683	12
684	24
685	38
686	18
687	16
688	14
689	10
690	11
691	11
692	19
693	11
694	21
695	11
696	20
697	16
698	13
699	21
700	18
701	22
702	21
703	14
704	19
705	15
706	21
707	14
708	11
709	14
710	22
711	12
712	21
713	13
714	10
715	24
716	10
717	11
718	19
719	15
720	15
721	19
722	18
723	12
724	12
725	17
726	18
727	19
728	24
729	15
730	20
731	13
732	17
733	12
734	40
735	11
736	22
737	13
738	14
739	23
740	12
741	17
742	12
743	14
744	14
745	10
746	11
747	10
748	13
749	16
750	14
751	10
752	16
753	24
754	14
755	10
756	11
757	13
758	21
759	20
760	14
761	14
762	17
763	24
764	17
765	22
766	16
767	15
768	18
769	18
770	10
771	10
772	12
773	18
774	12
775	20
776	13
777	15
778	12
779	11
780	14
781	15
782	17
783	15
784	13
785	13
786	14
787	10
788	10
789	16
790	11
791	15
792	20
793	10
794	13
795	15
796	30
797	14
798	13
799	12
800	17
801	30
802	17
803	16
804	12
805	11
806	16
807	16
808	10
809	18
810	14
811	13
812	19
813	15
814	17
815	20
816	10
817	22
818	10
819	12
820	17
821	16
822	12
823	19
824	12
825	19
826	27
827	10
828	19
829	17
830	10
831	14
832	10
833	26
834	12
835	16
836	20
837	10
838	15
839	21
840	14
841	17
842	14
843	17
844	12
845	11
846	13
847	14
848	26
849	15
850	17
851	27
852	19
853	10
854	15
855	11
856	15
857	11
858	11
859	15
860	10
861	13
862	22
863	11
864	10
865	19
866	10
867	11
868	16
869	20
870	10
871	10
872	10
873	16
874	19
875	11
876	15
877	12
878	11
879	17
880	20
881	24
882	15
883	23
884	13
885	13
886	28
887	11
888	15
889	14
890	11
891	10
892	21
893	10
894	17
895	12
896	23
897	11
898	17
899	20
900	22
901	16
902	16
903	11
904	16
905	16
906	13
907	19
908	13
909	13
910	12
911	27
912	15
913	14
914	14
915	12
916	17
917	13
918	11
919	20
920	15
921	25
922	16
923	17
924	19
925	16
926	15
927	22
928	17
929	11
930	11
931	13
932	16
933	15
934	23
935	13
936	10
937	12
938	10
939	11
940	11
941	13
942	10
943	29
944	11
945	14
946	16
947	13
948	12
949	10
950	18
951	10
952	16
953	13
954	10
955	19
956	15
957	12
958	12
959	11
960	19
961	26
962	11
963	12
964	11
965	12
966	13
967	15
968	10
969	26
970	10
971	16
972	12
973	16
974	14
975	22
976	10
977	12
978	13
979	10
980	26
981	22
982	10
983	20
984	13
985	28
986	10
987	16
988	19
989	16
990	15
991	22
992	11
993	10
994	19
995	21
996	19
997	14
998	12
999	11
1000	10
1001	15
1002	11
1003	16
1004	13
1005	24
1006	17
1007	15
1008	15
1009	16
1010	12
1011	12
1012	12
1013	16
1014	21
1015	22
1016	14
1017	11
1018	21
1019	16
1020	16
1021	10
1022	10
1023	17
1024	13
1025	17
1026	12
1027	10
1028	21
1029	10
1030	13
1031	20
1032	19
1033	15
1034	13
1035	19
1036	18
1037	12
1038	13
1039	10
1040	19
1041	19
1042	18
1043	10
1044	13
1045	16
1046	10
1047	10
1048	15
1049	20
1050	18
1051	23
1052	18
1053	28
1054	15
1055	11
1056	12
1057	16
1058	12
1059	20
1060	14
1061	17
1062	17
1063	11
1064	19
1065	11
1066	18
1067	11
1068	18
1069	10
1070	18
1071	18
1072	15
1073	11
1074	14
1075	13
1076	10
1077	24
1078	18
1079	15
1080	21
1081	24
1082	14
1083	22
1084	15
1085	10
1086	10
1087	15
1088	13
1089	21
1090	20
1091	16
1092	12
1093	20
1094	14
1095	10
1096	15
1097	15
1098	10
1099	10
1100	17
1101	10
1102	19
1103	22
1104	18
1105	15
1106	24
1107	14
1108	13
1109	15
1110	11
1111	19
1112	10
1113	20
1114	15
1115	28
1116	10
1117	29
1118	13
1119	14
1120	14
1121	12
1122	10
1123	17
1124	10
1125	15
1126	14
1127	25
1128	21
1129	17
1130	13
1131	19
1132	11
1133	14
1134	12
1135	18
1136	10
1137	11
1138	18
1139	22
1140	10
1141	11
1142	25
1143	10
1144	17
1145	12
1146	13
1147	15
1148	13
1149	13
1150	18
1151	10
1152	10
1153	19
1154	16
1155	33
1156	15
1157	15
1158	18
1159	22
1160	16
1161	10
1162	12
1163	17
1164	16
1165	12
1166	10
1167	15
1168	10
1169	17
1170	28
1171	10
1172	10
1173	21
1174	14
1175	16
1176	17
1177	18
1178	18
1179	11
1180	20
1181	16
1182	11
1183	10
1184	13
1185	11
1186	10
1187	11
1188	14
1189	13
1190	14
1191	10
1192	22
1193	23
1194	15
1195	18
1196	10
1197	12
1198	20
1199	10
1200	15
1201	10
1202	18
1203	20
1204	22
1205	12
1206	16
1207	16
1208	15
1209	16
1210	14
1211	21
1212	16
1213	22
1214	15
1215	10
1216	10
1217	14
1218	21
1219	27
1220	19
1221	11
1222	10
1223	17
1224	23
1225	12
1226	15
1227	14
1228	10
1229	21
1230	19
1231	12
1232	14
1233	20
1234	10
1235	20
1236	12
1237	14
1238	20
1239	11
1240	11
1241	10
1242	21
1243	18
1244	14
1245	15
1246	14
1247	14
1248	27
1249	18
1250	13
1251	15
1252	14
1253	14
1254	12
1255	23
1256	15
1257	17
1258	19
1259	21
1260	11
1261	14
1262	21
1263	19
1264	19
1265	11
1266	18
1267	10
1268	21
1269	15
1270	10
1271	23
1272	16
1273	15
1274	10
1275	17
1276	13
1277	12
1278	22
1279	11
1280	22
1281	12
1282	13
1283	16
1284	11
1285	33
1286	11
1287	11
1288	12
1289	31
1290	13
1291	13
1292	10
1293	12
1294	20
1295	12
1296	17
1297	17
1298	15
1299	21
1300	13
1301	26
1302	14
1303	18
1304	14
1305	31
1306	15
1307	15
1308	17
1309	26
1310	10
1311	22
1312	18
1313	10
1314	23
1315	16
1316	10
1317	10
1318	29
1319	10
1320	27
1321	11
1322	12
1323	10
1324	25
1325	10
1326	18
1327	13
1328	17
1329	25
1330	14
1331	14
1332	20
1333	15
1334	12
1335	16
1336	14
1337	12
1338	12
1339	11
1340	12
1341	13
1342	20
1343	13
1344	20
1345	20
1346	18
1347	30
1348	12
1349	21
1350	17
1351	10
1352	15
1353	14
1354	26
1355	11
1356	17
1357	16
1358	10
1359	11
1360	17
1361	11
1362	21
1363	16
1364	24
1365	10
1366	19
1367	21
1368	19
1369	14
1370	21
1371	13
1372	17
1373	18
1374	20
1375	11
1376	12
1377	21
1378	13
1379	12
1380	13
1381	15
1382	13
1383	19
1384	17
1385	13
1386	11
1387	15
1388	11
1389	10
1390	14
1391	14
1392	17
1393	11
1394	22
1395	24
1396	20
1397	15
1398	12
1399	24
1400	12
1401	12
1402	15
1403	10
1404	13
1405	21
1406	10
1407	20
1408	19
1409	11
1410	17
1411	10
1412	17
1413	10
1414	23
1415	10
1416	15
1417	12
1418	21
1419	29
1420	18
1421	19
1422	10
1423	16
1424	10
1425	21
1426	13
1427	19
1428	13
1429	24
1430	18
1431	18
1432	10
1433	18
1434	11
1435	17
1436	14
1437	10
1438	17
1439	10
1440	12
1441	10
1442	10
1443	17
1444	10
1445	13
1446	12
1447	16
1448	20
1449	13
1450	22
1451	13
1452	11
1453	11
1454	15
1455	12
1456	13
1457	22
1458	11
1459	11
1460	15
1461	18
1462	31
1463	22
1464	14
1465	10
1466	14
1467	16
1468	12
1469	10
1470	13
1471	13
1472	12
1473	30
1474	15
1475	28
1476	18
1477	14
1478	30
1479	24
1480	17
1481	12
1482	11
1483	10
1484	18
1485	15
1486	15
1487	26
1488	13
1489	14
1490	22
1491	17
1492	14
1493	11
1494	21
1495	11
1496	16
1497	18
1498	20
1499	11
1500	18
1501	11
1502	14
1503	15
1504	20
1505	10
1506	13
1507	16
1508	21
1509	10
1510	19
1511	24
1512	10
1513	11
1514	14
1515	22
1516	20
1517	10
1518	18
1519	13
1520	11
1521	10
1522	10
1523	21
1524	14
1525	10
1526	18
1527	12
1528	16
1529	10
1530	10
1531	16
1532	16
1533	15
1534	12
1535	13
1536	18
1537	16
1538	12
1539	15
1540	12
1541	10
1542	20
1543	14
1544	12
1545	14
1546	14
1547	21
1548	22
1549	15
1550	10
1551	19
1552	15
1553	15
1554	14
1555	20
1556	22
1557	11
1558	16
1559	13
1560	10
1561	13
1562	16
1563	12
1564	19
1565	23
1566	14
1567	10
1568	13
1569	15
1570	19
1571	14
1572	21
1573	13
1574	27
1575	22
1576	19
1577	18
1578	15
1579	11
1580	11
1581	12
1582	15
1583	24
1584	15
1585	19
1586	12
1587	27
1588	10
1589	10
1590	23
1591	20
1592	14
1593	10
1594	20
1595	11
1596	10
1597	12
1598	22
1599	23
1600	17
1601	16
1602	17
1603	21
1604	11
1605	16
1606	14
1607	16
1608	18
1609	20
1610	24
1611	17
1612	16
1613	20
1614	28
1615	14
1616	15
1617	11
1618	10
1619	19
1620	20
1621	15
1622	10
1623	16
1624	10
1625	17
1626	15
1627	16
1628	12
1629	10
1630	10
1631	19
1632	11
1633	17
1634	13
1635	15
1636	14
1637	10
1638	13
1639	11
1640	13
1641	12
1642	10
1643	17
1644	10
1645	25
1646	11
1647	10
1648	10
1649	15
1650	11
1651	13
1652	16
1653	21
1654	15
1655	13
1656	27
1657	13
1658	24
1659	19
1660	29
1661	10
1662	11
1663	14
1664	10
1665	15
1666	15
1667	22
1668	13
1669	20
1670	14
1671	11
1672	26
1673	11
1674	13
1675	17
1676	26
1677	11
1678	16
1679	11
1680	11
1681	10
1682	11
1683	18
1684	12
1685	24
1686	17
1687	14
1688	14
1689	12
1690	13
1691	22
1692	11
1693	22
1694	16
1695	10
1696	10
1697	11
1698	14
1699	12
1700	21
1701	15
1702	20
1703	17
1704	13
1705	13
1706	14
1707	16
1708	10
1709	18
1710	21
1711	14
1712	18
1713	10
1714	12
1715	10
1716	10
1717	11
1718	10
1719	17
1720	15
1721	10
1722	20
1723	14
1724	21
1725	17
1726	18
1727	10
1728	29
1729	12
1730	10
1731	23
1732	10
1733	19
1734	15
1735	12
1736	22
1737	12
1738	15
1739	13
1740	19
1741	10
1742	15
1743	10
1744	11
1745	12
1746	17
1747	26
1748	12
1749	14
1750	26
1751	10
1752	22
1753	14
1754	10
1755	15
1756	20
1757	14
1758	12
1759	19
1760	16
1761	11
1762	24
1763	12
1764	15
1765	24
1766	14
1767	11
1768	12
1769	25
1770	12
1771	11
1772	23
1773	18
1774	13
1775	15
1776	14
1777	16
1778	12
1779	19
1780	18
1781	14
1782	13
1783	11
1784	12
1785	14
1786	10
1787	17
1788	14
1789	14
1790	16
1791	13
1792	12
1793	13
1794	21
1795	18
1796	10
1797	19
1798	23
1799	13
1800	17
1801	24
1802	19
1803	15
1804	13
1805	17
1806	10
1807	13
1808	14
1809	15
1810	14
1811	10
1812	10
1813	12
1814	18
1815	13
1816	10
1817	10
1818	15
1819	10
1820	16
1821	13
1822	13
1823	13
1824	10
1825	14
1826	11
1827	25
1828	11
1829	21
1830	17
1831	13
1832	20
1833	16
1834	14
1835	13
1836	10
1837	10
1838	20
1839	10
1840	20
1841	11
1842	16
1843	13
1844	15
1845	12
1846	14
1847	17
1848	11
1849	12
1850	13
1851	12
1852	12
1853	18
1854	15
1855	20
1856	17
1857	18
1858	20
1859	13
1860	11
1861	10
1862	14
1863	11
1864	10
1865	16
1866	30
1867	11
1868	12
1869	12
1870	13
1871	11
1872	11
1873	12
1874	15
1875	15
1876	10
1877	10
1878	20
1879	15
1880	12
1881	14
1882	15
1883	16
1884	10
1885	14
1886	26
1887	16
1888	17
1889	17
1890	11
1891	13
1892	16
1893	19
1894	13
1895	19
1896	11
1897	10
1898	15
1899	17
1900	36
1901	17
1902	18
1903	11
1904	18
1905	28
1906	10
1907	17
1908	30
1909	13
1910	13
1911	10
1912	11
1913	28
1914	10
1915	13
1916	15
1917	11
1918	16
1919	18
1920	15
1921	12
1922	24
1923	16
1924	10
1925	15
1926	15
1927	10
1928	31
1929	11
1930	13
1931	10
1932	21
1933	15
1934	13
1935	12
1936	18
1937	12
1938	11
1939	11
1940	17
1941	12
1942	13
1943	22
1944	12
1945	13
1946	22
1947	26
1948	10
1949	16
1950	22
1951	11
1952	15
1953	13
1954	13
1955	17
1956	15
1957	10
1958	22
1959	10
1960	13
1961	10
1962	28
1963	15
1964	27
1965	27
1966	10
1967	16
1968	16
1969	12
1970	18
1971	12
1972	25
1973	12
1974	11
1975	20
1976	15
1977	11
1978	11
1979	15
1980	10
1981	10
1982	17
1983	10
1984	10
1985	11
1986	15
1987	13
1988	18
1989	10
1990	18
1991	10
1992	26
1993	14
1994	12
1995	10
1996	10
1997	12
1998	13
1999	12
2000	10
[truncated: 8,000 more rows]
