# Supplementary material for: Generalized method of moments for estimating parameters of stochastic reaction networks
Source: BMC Syst Biol. 2016 Oct 21;10:98. doi: 10.1186/s12918-016-0342-8 (PMC5073941; doi:10.1186/s12918-016-0342-8)
Supplement: Additional file 2 — Matlab code and data. This file contains the Matlab codes and samples which were used to produce the results. (GZ 9349 kb) [file 12918_2016_342_MOESM2_ESM.gz › Data/Exclusive Switch/samples/22/t003.csv]

trajectory	P1	P2
1	3	98
2	84	0
3	73	10
4	0	119
5	86	7
6	75	8
7	4	123
8	0	106
9	0	110
10	70	10
11	1	107
12	0	87
13	11	95
14	72	1
15	85	8
16	81	1
17	0	117
18	63	0
19	72	4
20	0	102
21	5	108
22	83	4
23	73	5
24	88	0
25	6	92
26	5	88
27	3	112
28	67	26
29	82	0
30	59	5
31	79	0
32	3	119
33	91	4
34	93	3
35	0	111
36	69	25
37	70	1
38	12	99
39	2	99
40	63	4
41	69	0
42	72	1
43	4	95
44	0	119
45	1	117
46	2	94
47	81	3
48	3	102
49	88	0
50	0	103
51	0	95
52	5	106
53	84	3
54	0	104
55	1	104
56	46	37
57	88	0
58	1	86
59	77	0
60	83	4
61	0	96
62	67	6
63	89	8
64	84	9
65	106	1
66	69	3
67	58	47
68	78	1
69	80	3
70	0	112
71	84	3
72	1	125
73	67	0
74	0	101
75	5	100
76	72	0
77	1	82
78	4	106
79	92	0
80	43	38
81	1	123
82	0	111
83	1	119
84	0	94
85	67	0
86	74	5
87	2	93
88	1	90
89	0	94
90	0	98
91	8	92
92	81	4
93	1	111
94	1	123
95	69	0
96	96	0
97	76	0
98	80	4
99	88	4
100	84	0
101	0	107
102	86	6
103	0	117
104	5	92
105	0	102
106	61	4
107	77	0
108	82	7
109	87	0
110	68	0
111	74	0
112	5	110
113	73	1
114	74	3
115	0	91
116	0	108
117	86	1
118	0	129
119	74	0
120	1	128
121	0	100
122	89	1
123	81	7
124	86	2
125	69	27
126	59	0
127	80	0
128	67	21
129	1	109
130	2	115
131	86	3
132	68	1
133	68	13
134	81	0
135	80	1
136	1	113
137	11	89
138	63	18
139	71	3
140	91	0
141	85	0
142	81	0
143	2	120
144	93	6
145	84	2
146	65	0
147	6	103
148	85	0
149	0	101
150	99	0
151	7	114
152	59	1
153	49	49
154	18	70
155	4	99
156	104	4
157	1	108
158	83	0
159	85	0
160	0	106
161	1	90
162	91	0
163	95	2
164	6	104
165	2	102
166	67	4
167	72	0
168	79	0
169	84	2
170	0	102
171	0	105
172	0	101
173	0	90
174	0	117
175	5	105
176	78	5
177	60	19
178	0	104
179	0	110
180	2	87
181	0	91
182	74	4
183	72	0
184	83	0
185	4	101
186	84	0
187	1	95
188	88	1
189	75	6
190	22	72
191	0	118
192	90	0
193	0	114
194	1	107
195	1	102
196	78	0
197	80	0
198	75	6
199	2	103
200	78	0
201	0	105
202	0	112
203	0	88
204	0	99
205	89	0
206	86	7
207	0	114
208	0	108
209	79	3
210	5	118
211	0	98
212	1	92
213	76	0
214	71	0
215	79	4
216	68	13
217	75	9
218	73	2
219	87	2
220	77	1
221	2	112
222	76	1
223	69	5
224	50	49
225	0	100
226	0	102
227	71	3
228	16	101
229	70	15
230	81	10
231	65	0
232	71	20
233	63	8
234	0	124
235	0	112
236	90	5
237	71	0
238	44	39
239	76	0
240	56	34
241	2	110
242	34	77
243	0	112
244	62	0
245	67	0
246	80	9
247	70	0
248	62	3
249	55	46
250	87	0
251	20	64
252	9	98
253	6	93
254	0	103
255	63	5
256	0	118
257	3	95
258	69	6
259	0	98
260	78	0
261	1	102
262	80	3
263	75	0
264	0	130
265	0	116
266	72	7
267	2	110
268	2	95
269	79	11
270	87	1
271	3	99
272	1	112
273	0	102
274	71	6
275	20	86
276	103	0
277	3	93
278	0	102
279	1	102
280	70	0
281	5	107
282	3	106
283	0	105
284	2	109
285	87	11
286	69	1
287	1	112
288	0	109
289	3	88
290	59	20
291	0	122
292	3	102
293	0	118
294	86	1
295	0	112
296	0	127
297	62	4
298	88	1
299	90	0
300	1	86
301	72	4
302	84	0
303	78	2
304	0	106
305	3	106
306	72	0
307	4	122
308	0	90
309	72	0
310	96	0
311	0	88
312	79	5
313	6	108
314	0	97
315	98	0
316	1	96
317	5	107
318	76	0
319	67	0
320	72	1
321	4	78
322	0	82
323	4	112
324	81	3
325	89	0
326	69	0
327	58	0
328	75	6
329	90	4
330	2	106
331	64	1
332	47	20
333	100	7
334	82	1
335	69	3
336	0	106
337	0	107
338	0	114
339	72	6
340	91	4
341	86	0
342	0	97
343	93	1
344	0	109
345	0	101
346	74	0
347	3	117
348	95	1
349	0	99
350	65	0
351	3	101
352	52	56
353	60	3
354	76	3
355	0	99
356	82	1
357	7	100
358	0	111
359	84	3
360	89	3
361	78	0
362	46	57
363	0	87
364	76	3
365	73	0
366	0	111
367	0	106
368	69	1
369	0	107
370	70	1
371	0	108
372	0	120
373	6	112
374	76	0
375	0	101
376	83	16
377	29	64
378	1	104
379	0	98
380	21	99
381	82	4
382	2	114
383	73	0
384	84	1
385	6	105
386	79	0
387	0	115
388	3	112
389	74	2
390	79	0
391	1	113
392	90	0
393	1	101
394	8	95
395	65	15
396	62	12
397	70	5
398	0	114
399	67	0
400	0	121
401	76	2
402	84	1
403	1	115
404	0	95
405	5	98
406	7	91
407	80	0
408	45	43
409	72	0
410	6	119
411	87	2
412	92	0
413	74	1
414	91	1
415	0	109
416	65	0
417	64	8
418	81	0
419	78	1
420	79	5
421	9	118
422	2	117
423	72	38
424	82	0
425	1	120
426	57	20
427	68	0
428	79	0
429	0	121
430	75	1
431	68	1
432	74	0
433	3	94
434	74	20
435	87	3
436	0	93
437	88	8
438	2	97
439	62	0
440	1	106
441	0	103
442	88	0
443	84	0
444	2	117
445	1	109
446	79	0
447	66	19
448	92	0
449	3	109
450	76	0
451	0	99
452	4	111
453	0	109
454	0	86
455	81	2
456	75	0
457	94	8
458	64	24
459	73	0
460	0	114
461	66	1
462	2	120
463	82	0
464	85	4
465	0	110
466	4	104
467	1	105
468	90	4
469	61	31
470	74	0
471	6	100
472	0	100
473	0	96
474	4	106
475	3	93
476	74	0
477	90	9
478	4	93
479	6	101
480	85	0
481	80	2
482	88	0
483	74	2
484	82	4
485	87	3
486	83	4
487	0	89
488	77	5
489	1	93
490	6	105
491	3	117
492	75	2
493	1	100
494	0	102
495	70	4
496	12	100
497	0	123
498	2	103
499	73	19
500	2	105
501	79	1
502	77	0
503	3	103
504	1	109
505	100	3
506	93	0
507	85	3
508	1	95
509	81	6
510	68	0
511	0	99
512	79	11
513	2	100
514	0	106
515	0	118
516	70	0
517	102	1
518	0	121
519	0	132
520	52	0
521	70	0
522	80	9
523	88	2
524	11	79
525	78	1
526	82	0
527	1	103
528	89	0
529	0	96
530	0	104
531	0	114
532	1	87
533	87	0
534	93	1
535	3	105
536	69	3
537	3	90
538	5	116
539	6	98
540	91	1
541	70	0
542	1	115
543	43	60
544	1	109
545	95	2
546	75	9
547	0	111
548	88	0
549	76	0
550	3	92
551	72	5
552	64	9
553	82	4
554	81	0
555	75	0
556	0	110
557	0	88
558	97	0
559	0	109
560	81	0
561	85	8
562	74	10
563	84	6
564	1	102
565	96	0
566	99	2
567	74	1
568	69	6
569	0	95
570	63	12
571	91	0
572	0	107
573	56	0
574	19	75
575	2	88
576	44	55
577	91	11
578	1	105
579	19	80
580	73	0
581	82	6
582	1	101
583	73	0
584	76	9
585	92	0
586	84	2
587	36	48
588	0	121
589	60	0
590	3	107
591	0	97
592	82	4
593	3	101
594	2	95
595	58	4
596	0	100
597	83	0
598	74	1
599	65	0
600	0	115
601	3	99
602	75	2
603	0	117
604	3	92
605	0	93
606	84	2
607	80	2
608	94	3
609	77	0
610	0	104
611	91	7
612	1	101
613	0	112
614	87	2
615	76	0
616	10	105
617	0	106
618	87	2
619	2	124
620	82	0
621	74	7
622	78	0
623	76	4
624	0	128
625	69	3
626	0	96
627	66	1
628	0	77
629	3	86
630	75	27
631	3	108
632	5	121
633	1	96
634	68	0
635	1	104
636	0	122
637	2	88
638	51	64
639	82	4
640	60	3
641	108	0
642	0	121
643	1	100
644	89	1
645	74	0
646	0	90
647	1	110
648	0	103
649	94	0
650	0	112
651	77	0
652	86	0
653	0	102
654	2	108
655	84	0
656	79	0
657	0	106
658	60	0
659	95	0
660	0	89
661	75	7
662	85	0
663	74	6
664	80	2
665	3	127
666	70	1
667	86	8
668	75	2
669	72	4
670	4	94
671	2	109
672	6	103
673	0	121
674	2	100
675	74	0
676	0	102
677	82	0
678	6	101
679	69	2
680	20	72
681	86	0
682	0	103
683	70	5
684	1	120
685	2	115
686	97	0
687	85	1
688	0	95
689	89	0
690	67	1
691	87	0
692	76	0
693	77	0
694	81	0
695	0	106
696	0	111
697	0	109
698	69	5
699	0	95
700	0	110
701	0	122
702	4	115
703	20	95
704	88	6
705	0	98
706	92	0
707	66	18
708	56	30
709	64	4
710	77	10
711	81	0
712	90	0
713	79	20
714	1	103
715	3	99
716	83	5
717	77	3
718	37	59
719	74	8
720	3	115
721	31	65
722	68	2
723	80	2
724	69	0
725	74	2
726	69	0
727	94	0
728	10	91
729	0	112
730	1	113
731	0	114
732	74	2
733	1	102
734	67	2
735	91	0
736	0	100
737	6	107
738	0	111
739	0	114
740	0	106
741	81	0
742	7	110
743	0	106
744	75	9
745	0	90
746	93	1
747	84	4
748	74	2
749	91	0
750	82	4
751	72	14
752	0	108
753	73	2
754	1	100
755	80	0
756	1	103
757	1	96
758	89	3
759	90	2
760	69	1
761	71	0
762	98	4
763	3	101
764	0	109
765	87	1
766	1	115
767	5	92
768	74	0
769	80	0
770	90	0
771	71	3
772	82	0
773	0	109
774	0	104
775	73	1
776	84	2
777	72	4
778	79	1
779	77	0
780	4	97
781	71	1
782	77	5
783	0	98
784	70	5
785	91	3
786	2	110
787	0	105
788	2	102
789	77	5
790	93	0
791	88	0
792	85	3
793	0	112
794	3	100
795	69	6
796	0	108
797	3	87
798	1	117
799	78	0
800	71	0
801	7	108
802	0	120
803	76	1
804	1	102
805	78	0
806	0	103
807	82	1
808	73	5
809	7	96
810	92	0
811	80	3
812	0	111
813	74	0
814	95	3
815	75	2
816	0	95
817	89	2
818	77	2
819	97	0
820	0	103
821	80	0
822	77	0
823	74	2
824	80	0
825	66	13
826	4	104
827	68	0
828	86	2
829	49	17
830	89	3
831	0	109
832	1	120
833	80	2
834	74	0
835	69	0
836	3	113
837	86	0
838	71	1
839	73	7
840	0	97
841	70	0
842	3	100
843	1	109
844	94	10
845	86	2
846	73	0
847	3	97
848	1	113
849	11	121
850	88	1
851	0	101
852	3	100
853	88	0
854	1	107
855	1	135
856	82	1
857	0	117
858	86	5
859	83	6
860	83	4
861	81	3
862	74	6
863	0	96
864	0	90
865	1	99
866	66	0
867	2	105
868	5	102
869	91	2
870	78	6
871	82	2
872	0	114
873	0	98
874	62	1
875	0	112
876	75	0
877	86	0
878	82	2
879	76	1
880	90	4
881	2	116
882	87	3
883	79	2
884	79	6
885	77	25
886	2	92
887	75	12
888	0	96
889	6	112
890	9	116
891	0	96
892	69	0
893	70	0
894	6	106
895	89	0
896	81	2
897	10	104
898	5	94
899	0	101
900	0	110
901	0	114
902	72	5
903	67	0
904	2	93
905	78	1
906	0	106
907	76	30
908	50	10
909	0	113
910	0	97
911	69	0
912	68	1
913	75	7
914	7	91
915	2	121
916	75	1
917	5	116
918	1	91
919	3	100
920	5	91
921	0	100
922	66	1
923	0	92
924	95	9
925	62	2
926	78	0
927	3	96
928	83	0
929	86	2
930	9	116
931	0	98
932	75	15
933	77	0
934	93	6
935	95	0
936	66	13
937	93	3
938	2	93
939	82	1
940	86	0
941	0	115
942	2	92
943	36	61
944	93	0
945	83	0
946	0	120
947	70	2
948	0	96
949	3	111
950	73	0
951	0	99
952	1	105
953	82	0
954	0	114
955	79	0
956	0	111
957	72	5
958	0	92
959	3	108
960	101	0
961	57	1
962	0	107
963	78	0
964	100	3
965	39	90
966	87	0
967	26	93
968	0	100
969	0	106
970	0	99
971	0	118
972	1	89
973	74	5
974	89	2
975	0	117
976	1	117
977	0	122
978	86	9
979	0	86
980	2	106
981	0	122
982	0	118
983	1	101
984	64	0
985	84	0
986	74	2
987	75	5
988	3	107
989	1	90
990	79	3
991	4	103
992	91	2
993	80	4
994	71	8
995	1	94
996	3	116
997	79	0
998	45	44
999	0	116
1000	3	111
1001	0	114
1002	69	14
1003	65	2
1004	67	0
1005	87	4
1006	1	97
1007	5	115
1008	78	0
1009	80	3
1010	74	5
1011	1	114
1012	0	116
1013	3	118
1014	1	105
1015	73	5
1016	27	83
1017	76	2
1018	93	0
1019	86	0
1020	81	2
1021	113	1
1022	67	0
1023	78	1
1024	90	5
1025	83	2
1026	0	99
1027	87	0
1028	2	94
1029	69	1
1030	0	96
1031	73	2
1032	79	0
1033	0	101
1034	3	108
1035	74	0
1036	86	0
1037	0	106
1038	5	100
1039	0	98
1040	85	3
1041	30	79
1042	70	2
1043	67	2
1044	67	8
1045	80	0
1046	96	0
1047	6	90
1048	80	0
1049	72	9
1050	69	0
1051	71	2
1052	2	116
1053	0	112
1054	81	2
1055	79	5
1056	5	93
1057	79	3
1058	3	114
1059	3	110
1060	0	122
1061	76	5
1062	73	2
1063	0	104
1064	86	6
1065	73	5
1066	7	98
1067	90	1
1068	1	90
1069	65	9
1070	77	5
1071	0	111
1072	2	106
1073	20	90
1074	70	2
1075	3	103
1076	0	120
1077	73	3
1078	76	0
1079	68	3
1080	97	3
1081	1	101
1082	94	9
1083	75	0
1084	0	115
1085	71	1
1086	75	6
1087	72	0
1088	9	102
1089	87	0
1090	70	6
1091	72	3
1092	80	0
1093	2	114
1094	1	117
1095	75	1
1096	1	81
1097	90	1
1098	0	104
1099	5	97
1100	75	0
1101	68	0
1102	86	0
1103	3	79
1104	84	0
1105	0	106
1106	6	110
1107	0	104
1108	1	102
1109	11	129
1110	77	9
1111	2	121
1112	69	12
1113	1	111
1114	76	0
1115	4	101
1116	73	9
1117	82	1
1118	6	93
1119	83	1
1120	1	113
1121	78	3
1122	83	0
1123	0	109
1124	77	4
1125	0	95
1126	91	2
1127	0	94
1128	65	0
1129	2	89
1130	76	7
1131	4	106
1132	38	66
1133	5	116
1134	0	83
1135	0	110
1136	2	102
1137	74	0
1138	86	6
1139	92	0
1140	87	0
1141	86	0
1142	93	7
1143	18	97
1144	90	2
1145	0	102
1146	77	0
1147	62	0
1148	89	0
1149	79	3
1150	72	0
1151	84	1
1152	4	120
1153	3	105
1154	89	10
1155	79	2
1156	11	95
1157	88	1
1158	0	104
1159	88	3
1160	3	100
1161	74	2
1162	85	1
1163	1	104
1164	0	103
1165	80	3
1166	54	42
1167	0	95
1168	83	0
1169	0	99
1170	67	15
1171	0	103
1172	1	86
1173	0	116
1174	0	104
1175	97	1
1176	83	0
1177	2	116
1178	74	0
1179	76	0
1180	1	113
1181	1	94
1182	5	119
1183	7	116
1184	0	93
1185	72	0
1186	70	9
1187	81	5
1188	6	108
1189	3	107
1190	0	113
1191	73	0
1192	4	105
1193	69	3
1194	80	2
1195	76	4
1196	68	6
1197	4	112
1198	0	105
1199	81	0
1200	0	85
1201	14	96
1202	78	0
1203	74	17
1204	70	0
1205	1	109
1206	88	2
1207	93	2
1208	85	3
1209	72	0
1210	75	1
1211	75	0
1212	0	104
1213	4	109
1214	80	3
1215	89	1
1216	39	56
1217	90	0
1218	76	3
1219	89	6
1220	83	0
1221	71	0
1222	71	0
1223	3	105
1224	68	20
1225	81	6
1226	73	1
1227	0	110
1228	99	7
1229	77	1
1230	0	108
1231	2	96
1232	13	109
1233	80	0
1234	94	1
1235	71	7
1236	2	107
1237	0	94
1238	86	4
1239	4	109
1240	69	3
1241	0	110
1242	96	2
1243	77	2
1244	77	2
1245	0	94
1246	81	4
1247	73	0
1248	76	0
1249	83	0
1250	77	10
1251	73	0
1252	5	104
1253	66	6
1254	80	0
1255	65	1
1256	5	114
1257	92	1
1258	2	116
1259	78	1
1260	79	3
1261	77	2
1262	70	17
1263	0	121
1264	69	0
1265	94	7
1266	63	3
1267	65	0
1268	2	113
1269	75	0
1270	0	107
1271	74	30
1272	74	1
1273	68	0
1274	0	110
1275	64	0
1276	2	101
1277	2	129
1278	1	104
1279	86	0
1280	91	7
1281	0	84
1282	84	1
1283	83	0
1284	93	0
1285	3	121
1286	0	93
1287	86	1
1288	0	95
1289	75	36
1290	77	0
1291	89	1
1292	78	3
1293	75	6
1294	7	121
1295	0	88
1296	2	114
1297	87	3
1298	88	1
1299	87	2
1300	76	4
1301	2	113
1302	90	6
1303	80	6
1304	89	0
1305	4	101
1306	81	0
1307	45	44
1308	1	99
1309	1	110
1310	5	105
1311	73	0
1312	91	9
1313	11	97
1314	61	24
1315	0	104
1316	70	0
1317	78	0
1318	2	103
1319	1	116
1320	8	111
1321	68	5
1322	92	0
1323	86	0
1324	44	50
1325	82	6
1326	74	1
1327	80	6
1328	1	107
1329	71	1
1330	3	110
1331	2	119
1332	0	94
1333	0	94
1334	1	131
1335	4	96
1336	0	102
1337	88	0
1338	0	102
1339	3	117
1340	0	99
1341	1	96
1342	64	3
1343	79	1
1344	16	80
1345	0	121
1346	1	121
1347	77	0
1348	77	0
1349	61	42
1350	0	99
1351	4	117
1352	76	0
1353	2	106
1354	0	104
1355	72	0
1356	78	0
1357	78	0
1358	1	110
1359	52	32
1360	88	1
1361	2	120
1362	80	3
1363	1	110
1364	69	1
1365	0	94
1366	83	1
1367	87	10
1368	1	106
1369	4	121
1370	20	76
1371	10	118
1372	0	104
1373	68	1
1374	89	0
1375	1	118
1376	0	106
1377	2	106
1378	79	3
1379	79	1
1380	0	113
1381	52	45
1382	0	126
1383	2	107
1384	1	83
1385	0	98
1386	0	131
1387	0	116
1388	65	1
1389	81	3
1390	0	109
1391	86	3
1392	89	0
1393	77	5
1394	85	1
1395	4	98
1396	0	115
1397	5	94
1398	97	5
1399	13	99
1400	87	5
1401	0	100
1402	84	0
1403	82	3
1404	1	113
1405	3	120
1406	69	0
1407	1	110
1408	77	2
1409	1	80
1410	0	112
1411	80	0
1412	82	0
1413	82	9
1414	97	2
1415	81	0
1416	0	110
1417	82	0
1418	0	121
1419	0	84
1420	16	76
1421	4	103
1422	68	2
1423	68	0
1424	18	76
1425	82	0
1426	0	106
1427	63	7
1428	3	110
1429	3	108
1430	80	0
1431	1	107
1432	92	1
1433	92	2
1434	0	105
1435	97	0
1436	3	124
1437	85	3
1438	72	2
1439	71	7
1440	86	2
1441	0	114
1442	87	1
1443	0	96
1444	87	3
1445	64	0
1446	41	67
1447	0	98
1448	1	104
1449	0	107
1450	68	2
1451	69	4
1452	83	0
1453	83	0
1454	74	3
1455	76	0
1456	2	112
1457	100	4
1458	22	81
1459	74	1
1460	91	0
1461	82	4
1462	39	39
1463	3	109
1464	1	113
1465	63	9
1466	13	109
1467	76	1
1468	74	1
1469	83	0
1470	80	2
1471	90	3
1472	0	101
1473	1	101
1474	84	2
1475	78	0
1476	0	89
1477	3	107
1478	71	0
1479	0	86
1480	65	0
1481	1	110
1482	92	0
1483	75	6
1484	93	1
1485	1	116
1486	0	87
1487	0	124
1488	91	3
1489	0	95
1490	4	85
1491	45	47
1492	95	0
1493	79	3
1494	1	90
1495	64	0
1496	76	0
1497	80	10
1498	7	104
1499	74	0
1500	0	115
1501	80	1
1502	0	107
1503	5	119
1504	7	92
1505	11	89
1506	79	5
1507	0	92
1508	0	107
1509	2	101
1510	0	94
1511	70	4
1512	0	98
1513	78	2
1514	0	127
1515	81	3
1516	67	0
1517	22	63
1518	78	3
1519	0	105
1520	2	111
1521	95	7
1522	28	59
1523	92	0
1524	1	117
1525	7	109
1526	85	0
1527	0	110
1528	79	1
1529	77	0
1530	89	2
1531	7	129
1532	82	0
1533	1	112
1534	1	83
1535	1	106
1536	0	99
1537	29	70
1538	0	125
1539	89	1
1540	0	110
1541	75	5
1542	92	0
1543	0	109
1544	0	110
1545	91	4
1546	0	110
1547	0	121
1548	5	98
1549	1	98
1550	84	6
1551	0	111
1552	0	95
1553	3	126
1554	2	109
1555	38	57
1556	0	91
1557	65	2
1558	80	7
1559	2	115
1560	3	100
1561	90	5
1562	1	96
1563	82	4
1564	0	96
1565	84	2
1566	87	6
1567	0	113
1568	4	93
1569	62	2
1570	71	3
1571	66	12
1572	3	96
1573	81	0
1574	23	82
1575	79	0
1576	5	101
1577	4	120
1578	0	101
1579	82	0
1580	64	13
1581	0	112
1582	0	111
1583	79	0
1584	84	0
1585	0	100
1586	8	121
1587	0	110
1588	0	102
1589	72	1
1590	0	109
1591	0	99
1592	1	103
1593	4	91
1594	88	2
1595	0	103
1596	0	101
1597	11	98
1598	73	1
1599	74	0
1600	74	1
1601	39	63
1602	83	0
1603	68	1
1604	3	103
1605	0	103
1606	0	88
1607	2	100
1608	12	99
1609	2	102
1610	94	0
1611	6	113
1612	1	124
1613	86	0
1614	1	92
1615	78	4
1616	71	0
1617	64	0
1618	84	0
1619	81	2
1620	14	104
1621	80	3
1622	81	13
1623	6	120
1624	87	1
1625	0	116
1626	71	0
1627	53	35
1628	0	111
1629	1	92
1630	86	0
1631	2	122
1632	1	104
1633	3	90
1634	0	117
1635	81	4
1636	4	122
1637	66	9
1638	5	113
1639	66	5
1640	73	4
1641	77	0
1642	2	104
1643	81	0
1644	96	0
1645	0	111
1646	83	5
1647	88	0
1648	46	54
1649	64	5
1650	75	6
1651	2	101
1652	77	0
1653	78	3
1654	74	6
1655	0	104
1656	0	103
1657	85	4
1658	62	3
1659	1	81
1660	0	99
1661	78	1
1662	84	3
1663	82	5
1664	84	0
1665	1	110
1666	89	2
1667	85	0
1668	1	124
1669	86	0
1670	0	108
1671	84	7
1672	60	0
1673	7	114
1674	0	107
1675	93	0
1676	106	6
1677	68	0
1678	80	0
1679	67	0
1680	87	16
1681	85	0
1682	0	111
1683	74	2
1684	82	1
1685	0	116
1686	74	0
1687	1	120
1688	8	101
1689	72	8
1690	3	112
1691	90	2
1692	70	3
1693	0	104
1694	2	102
1695	0	98
1696	3	112
1697	1	93
1698	82	5
1699	67	14
1700	1	106
1701	72	6
1702	84	0
1703	83	0
1704	70	5
1705	5	104
1706	100	5
1707	59	0
1708	0	113
1709	0	104
1710	76	1
1711	2	99
1712	1	121
1713	70	4
1714	76	18
1715	75	2
1716	58	28
1717	5	106
1718	74	0
1719	60	0
1720	9	92
1721	1	84
1722	2	98
1723	1	117
1724	2	109
1725	2	102
1726	69	9
1727	74	2
1728	1	84
1729	0	114
1730	75	4
1731	95	1
1732	83	6
1733	82	1
1734	77	3
1735	0	107
1736	67	2
1737	110	0
1738	75	0
1739	89	12
1740	0	108
1741	71	10
1742	0	109
1743	46	46
1744	77	0
1745	70	5
1746	0	103
1747	83	1
1748	0	91
1749	9	92
1750	4	103
1751	0	128
1752	0	123
1753	86	5
1754	75	0
1755	86	1
1756	74	2
1757	67	15
1758	83	0
1759	73	2
1760	88	5
1761	69	0
1762	89	1
1763	32	86
1764	0	110
1765	86	0
1766	5	99
1767	90	0
1768	0	98
1769	3	102
1770	7	121
1771	64	2
1772	77	1
1773	7	106
1774	0	109
1775	6	111
1776	4	117
1777	70	6
1778	1	110
1779	72	0
1780	4	107
1781	84	0
1782	79	0
1783	0	113
1784	77	0
1785	82	3
1786	85	4
1787	72	7
1788	1	96
1789	89	2
1790	77	1
1791	0	124
1792	64	8
1793	88	4
1794	80	0
1795	65	7
1796	1	117
1797	0	102
1798	0	90
1799	89	1
1800	83	0
1801	91	11
1802	77	0
1803	3	102
1804	3	93
1805	80	0
1806	0	97
1807	3	99
1808	0	102
1809	74	0
1810	88	0
1811	2	114
1812	0	102
1813	38	77
1814	75	0
1815	0	107
1816	20	74
1817	69	2
1818	6	82
1819	0	110
1820	3	128
1821	71	1
1822	0	132
1823	0	104
1824	78	4
1825	1	89
1826	45	58
1827	77	2
1828	96	0
1829	3	109
1830	70	1
1831	59	8
1832	3	108
1833	0	103
1834	0	112
1835	67	2
1836	0	125
1837	2	100
1838	4	112
1839	3	89
1840	0	104
1841	65	1
1842	91	8
1843	0	105
1844	77	4
1845	71	0
1846	7	108
1847	5	100
1848	72	9
1849	3	107
1850	0	129
1851	80	8
1852	0	104
1853	80	6
1854	0	99
1855	0	113
1856	1	130
1857	82	2
1858	1	99
1859	80	0
1860	74	3
1861	2	108
1862	1	98
1863	80	0
1864	91	1
1865	0	119
1866	85	1
1867	95	2
1868	89	7
1869	79	0
1870	91	0
1871	0	99
1872	89	0
1873	92	1
1874	84	0
1875	3	89
1876	75	3
1877	74	2
1878	75	1
1879	65	1
1880	0	127
1881	59	0
1882	80	1
1883	0	91
1884	11	83
1885	2	109
1886	88	2
1887	82	5
1888	81	3
1889	95	1
1890	69	3
1891	74	5
1892	70	5
1893	79	0
1894	70	2
1895	3	108
1896	1	121
1897	2	106
1898	5	122
1899	73	3
1900	74	1
1901	78	3
1902	63	0
1903	74	1
1904	76	0
1905	72	0
1906	0	84
1907	1	116
1908	70	0
1909	84	0
1910	80	0
1911	0	111
1912	86	4
1913	75	1
1914	0	107
1915	1	121
1916	70	1
1917	0	94
1918	71	11
1919	85	9
1920	78	1
1921	77	0
1922	66	10
1923	3	101
1924	20	71
1925	74	0
1926	82	3
1927	83	0
1928	0	116
1929	2	97
1930	80	2
1931	86	0
1932	68	30
1933	82	0
1934	46	31
1935	71	8
1936	2	102
1937	0	117
1938	83	0
1939	74	0
1940	3	104
1941	4	105
1942	0	106
1943	1	107
1944	85	3
1945	0	109
1946	80	1
1947	0	104
1948	85	2
1949	83	2
1950	0	116
1951	0	96
1952	76	3
1953	0	97
1954	80	1
1955	5	118
1956	76	0
1957	77	0
1958	0	111
1959	80	0
1960	79	0
1961	3	117
1962	83	2
1963	34	51
1964	79	2
1965	74	2
1966	3	109
1967	73	5
1968	76	0
1969	78	0
1970	98	1
1971	0	103
1972	63	2
1973	71	0
1974	0	99
1975	0	105
1976	95	1
1977	78	0
1978	3	89
1979	18	66
1980	0	112
1981	85	5
1982	4	103
1983	83	1
1984	2	96
1985	2	98
1986	8	117
1987	81	0
1988	53	31
1989	88	7
1990	77	1
1991	7	100
1992	0	90
1993	3	106
1994	0	111
1995	90	0
1996	79	0
1997	0	121
1998	0	101
1999	0	117
[truncated: 8,001 more rows]
