# Supplementary material for: Generalized method of moments for estimating parameters of stochastic reaction networks
Source: BMC Syst Biol. 2016 Oct 21;10:98. doi: 10.1186/s12918-016-0342-8 (PMC5073941; doi:10.1186/s12918-016-0342-8)
Supplement: Additional file 2 — Matlab code and data. This file contains the Matlab codes and samples which were used to produce the results. (GZ 9349 kb) [file 12918_2016_342_MOESM2_ESM.gz › Data/Exclusive Switch/samples/49/t002.csv]

trajectory	P1	P2
1	0	77
2	3	109
3	63	0
4	61	0
5	8	85
6	9	64
7	28	43
8	68	1
9	56	1
10	41	8
11	53	1
12	0	77
13	0	87
14	1	74
15	2	78
16	54	5
17	58	2
18	9	90
19	3	76
20	62	2
21	59	4
22	0	84
23	0	72
24	0	77
25	15	67
26	3	79
27	51	15
28	65	6
29	71	5
30	71	4
31	64	10
32	5	68
33	65	2
34	50	3
35	53	8
36	59	4
37	51	0
38	0	84
39	0	64
40	34	34
41	57	5
42	65	0
43	68	0
44	3	80
45	5	65
46	1	75
47	1	91
48	64	3
49	30	34
50	51	0
51	0	68
52	55	0
53	3	85
54	65	0
55	68	0
56	57	0
57	64	0
58	61	0
59	0	67
60	52	4
61	0	77
62	54	9
63	59	0
64	48	1
65	66	10
66	0	89
67	45	19
68	54	1
69	48	0
70	57	7
71	2	75
72	0	76
73	0	69
74	0	84
75	64	9
76	6	71
77	56	0
78	74	11
79	0	79
80	0	76
81	67	0
82	61	0
83	0	72
84	2	77
85	50	0
86	49	8
87	56	5
88	61	0
89	33	23
90	71	0
91	0	75
92	0	96
93	0	85
94	61	0
95	4	83
96	58	0
97	0	75
98	0	65
99	62	1
100	3	71
101	0	75
102	50	8
103	53	4
104	0	66
105	0	82
106	0	64
107	55	1
108	0	81
109	6	83
110	5	83
111	1	74
112	3	88
113	69	0
114	46	0
115	8	89
116	57	10
117	49	0
118	66	3
119	53	0
120	0	78
121	3	81
122	58	12
123	72	5
124	72	6
125	79	0
126	53	0
127	65	0
128	1	95
129	0	72
130	2	80
131	0	110
132	65	0
133	70	0
134	0	86
135	56	7
136	0	85
137	62	3
138	6	100
139	2	79
140	57	3
141	74	0
142	2	82
143	59	4
144	54	5
145	0	80
146	45	38
147	0	64
148	0	76
149	51	0
150	0	77
151	0	84
152	0	82
153	26	69
154	75	0
155	50	1
156	57	0
157	66	5
158	55	4
159	27	46
160	0	90
161	0	77
162	0	86
163	55	0
164	48	1
165	0	91
166	49	0
167	0	75
168	62	11
169	52	2
170	63	2
171	16	61
172	0	77
173	10	77
174	0	83
175	53	14
176	61	0
177	0	110
178	63	6
179	0	94
180	54	0
181	0	82
182	50	1
183	0	76
184	1	94
185	12	62
186	68	4
187	1	82
188	0	80
189	66	0
190	0	80
191	60	0
192	0	61
193	51	1
194	68	1
195	56	1
196	60	1
197	2	71
198	56	0
199	0	82
200	2	99
201	0	82
202	59	3
203	5	81
204	53	0
205	71	4
206	46	7
207	1	82
208	9	75
209	69	0
210	0	83
211	50	3
212	32	34
213	0	70
214	0	73
215	4	83
216	57	1
217	0	79
218	73	0
219	0	54
220	11	88
221	2	85
222	6	79
223	43	0
224	57	1
225	0	83
226	4	71
227	55	0
228	3	72
229	69	0
230	63	0
231	18	57
232	0	71
233	2	78
234	5	87
235	63	2
236	56	5
237	51	2
238	66	0
239	66	0
240	3	70
241	0	69
242	0	81
243	0	93
244	2	70
245	0	79
246	47	2
247	61	2
248	57	6
249	57	4
250	40	38
251	63	0
252	67	2
253	0	105
254	55	0
255	44	18
256	1	74
257	68	1
258	0	63
259	0	88
260	0	89
261	3	71
262	1	79
263	64	0
264	62	4
265	68	5
266	5	90
267	2	79
268	3	68
269	45	17
270	71	6
271	0	79
272	53	5
273	39	3
274	52	5
275	0	70
276	2	77
277	50	8
278	72	9
279	0	76
280	2	80
281	68	0
282	0	93
283	67	0
284	64	1
285	47	0
286	0	90
287	51	36
288	0	82
289	28	36
290	57	1
291	56	4
292	2	81
293	61	0
294	0	83
295	0	84
296	52	0
297	59	0
298	0	92
299	0	79
300	0	74
301	0	85
302	60	5
303	70	8
304	4	87
305	47	0
306	56	1
307	0	70
308	4	85
309	16	55
310	77	3
311	59	0
312	0	77
313	0	87
314	69	2
315	59	0
316	57	0
317	67	12
318	59	5
319	63	3
320	2	77
321	67	1
322	2	81
323	51	4
324	2	72
325	69	1
326	56	0
327	55	3
328	2	64
329	50	0
330	0	97
331	2	80
332	0	68
333	52	1
334	61	2
335	54	4
336	0	86
337	62	0
338	52	0
339	58	10
340	61	3
341	72	1
342	0	83
343	4	78
344	0	83
345	71	1
346	59	4
347	56	9
348	48	0
349	8	85
350	0	65
351	5	80
352	8	76
353	0	91
354	58	6
355	2	82
356	1	75
357	60	6
358	51	14
359	71	3
360	1	76
361	57	6
362	53	3
363	8	69
364	0	85
365	68	1
366	60	0
367	0	80
368	0	70
369	53	1
370	6	95
371	64	3
372	52	19
373	6	70
374	55	1
375	3	67
376	7	85
377	5	66
378	0	83
379	63	0
380	69	7
381	61	1
382	0	68
383	67	0
384	64	0
385	52	0
386	66	0
387	0	68
388	0	74
389	56	0
390	46	0
391	57	0
392	71	5
393	55	4
394	2	79
395	0	89
396	4	85
397	0	67
398	63	0
399	0	88
400	62	1
401	5	68
402	0	87
403	0	79
404	60	0
405	1	86
406	47	1
407	0	76
408	3	68
409	0	77
410	4	82
411	2	75
412	47	0
413	63	0
414	56	0
415	76	0
416	43	22
417	0	72
418	0	81
419	7	72
420	3	75
421	77	0
422	3	68
423	0	87
424	33	33
425	61	4
426	0	78
427	56	15
428	2	92
429	0	90
430	11	70
431	3	86
432	57	12
433	69	2
434	65	0
435	2	87
436	0	76
437	4	90
438	0	97
439	70	7
440	44	8
441	58	0
442	1	80
443	64	0
444	50	0
445	63	3
446	59	0
447	0	71
448	0	82
449	5	79
450	67	7
451	56	0
452	0	83
453	54	0
454	54	0
455	36	18
456	69	0
457	57	27
458	0	78
459	3	75
460	3	76
461	56	0
462	58	6
463	46	0
464	8	76
465	8	76
466	71	0
467	19	54
468	0	69
469	77	3
470	0	83
471	66	0
472	64	3
473	59	4
474	0	71
475	66	0
476	62	0
477	0	92
478	61	6
479	2	75
480	61	0
481	60	7
482	6	65
483	2	76
484	1	81
485	51	7
486	0	71
487	30	51
488	7	93
489	46	2
490	61	10
491	0	67
492	69	0
493	57	0
494	70	0
495	71	0
496	56	15
497	65	5
498	63	11
499	67	0
500	0	77
501	69	6
502	24	41
503	1	83
504	8	75
505	53	0
506	50	6
507	8	76
508	0	82
509	71	6
510	61	0
511	8	61
512	53	0
513	0	73
514	55	0
515	68	1
516	60	7
517	49	0
518	0	77
519	54	3
520	0	67
521	50	13
522	0	81
523	5	75
524	47	25
525	10	84
526	63	4
527	1	78
528	59	1
529	54	0
530	66	3
531	38	0
532	55	14
533	56	0
534	53	2
535	64	0
536	62	8
537	76	4
538	6	61
539	0	95
540	64	5
541	45	0
542	11	68
543	61	6
544	5	88
545	0	80
546	63	4
547	60	1
548	35	39
549	9	75
550	17	56
551	0	74
552	54	2
553	56	0
554	0	66
555	2	93
556	56	2
557	3	85
558	3	80
559	55	0
560	3	73
561	0	93
562	45	0
563	68	3
564	0	87
565	1	74
566	58	0
567	69	1
568	44	17
569	6	83
570	2	89
571	0	71
572	3	74
573	0	65
574	57	0
575	0	77
576	56	3
577	60	5
578	65	1
579	3	68
580	52	7
581	0	83
582	67	0
583	61	0
584	61	3
585	61	0
586	4	69
587	52	3
588	53	2
589	49	0
590	4	81
591	0	68
592	77	0
593	0	69
594	3	73
595	2	84
596	0	90
597	2	68
598	21	63
599	1	76
600	1	77
601	54	0
602	50	0
603	55	0
604	63	0
605	1	89
606	63	1
607	10	80
608	0	78
609	0	84
610	82	0
611	0	67
612	0	69
613	6	86
614	0	65
615	0	78
616	3	73
617	69	0
618	0	71
619	0	82
620	2	67
621	3	87
622	10	53
623	77	0
624	62	7
625	57	2
626	0	96
627	60	0
628	49	6
629	76	3
630	56	4
631	49	0
632	0	71
633	51	0
634	0	76
635	62	4
636	64	0
637	1	82
638	10	76
639	0	78
640	42	23
641	0	82
642	0	69
643	65	0
644	0	78
645	70	0
646	7	86
647	6	87
648	45	3
649	61	1
650	0	88
651	0	98
652	4	70
653	54	7
654	68	1
655	0	94
656	0	85
657	74	2
658	12	96
659	0	94
660	62	0
661	5	66
662	57	17
663	4	77
664	0	80
665	53	8
666	61	0
667	0	90
668	66	11
669	1	78
670	0	86
671	1	93
672	81	0
673	59	0
674	1	79
675	0	73
676	54	0
677	0	86
678	0	66
679	59	0
680	45	17
681	64	4
682	0	81
683	41	4
684	19	67
685	55	8
686	0	89
687	52	7
688	67	0
689	61	0
690	52	0
691	14	48
692	2	87
693	8	106
694	51	2
695	0	80
696	4	82
697	0	119
698	60	7
699	13	55
700	2	76
701	62	3
702	56	0
703	0	92
704	0	85
705	1	74
706	41	15
707	4	91
708	56	3
709	51	0
710	5	89
711	2	79
712	68	1
713	2	87
714	54	0
715	58	8
716	0	80
717	49	1
718	59	0
719	54	2
720	3	98
721	46	4
722	5	95
723	3	84
724	1	84
725	63	7
726	53	3
727	64	4
728	68	2
729	4	74
730	61	0
731	55	0
732	0	79
733	67	14
734	5	85
735	32	54
736	61	4
737	1	80
738	56	0
739	12	63
740	1	71
741	4	80
742	0	81
743	1	72
744	54	0
745	0	89
746	0	99
747	0	80
748	0	75
749	0	74
750	52	0
751	69	2
752	1	83
753	2	64
754	5	74
755	3	79
756	0	72
757	85	0
758	0	83
759	68	13
760	2	80
761	1	90
762	12	70
763	0	55
764	62	0
765	62	10
766	53	21
767	0	80
768	72	0
769	56	2
770	58	14
771	63	14
772	0	73
773	2	77
774	56	11
775	0	71
776	61	0
777	64	0
778	62	0
779	14	75
780	0	78
781	0	73
782	25	45
783	0	89
784	63	0
785	67	1
786	66	0
787	1	73
788	0	77
789	5	93
790	61	1
791	61	9
792	0	81
793	51	1
794	55	0
795	56	0
796	13	86
797	0	84
798	63	2
799	2	83
800	0	82
801	5	85
802	59	3
803	0	71
804	54	4
805	0	84
806	54	0
807	1	66
808	52	6
809	61	5
810	51	12
811	3	79
812	14	71
813	71	8
814	0	97
815	0	80
816	57	2
817	56	6
818	63	0
819	63	19
820	4	84
821	10	92
822	0	81
823	57	0
824	64	0
825	5	66
826	0	75
827	56	8
828	5	84
829	58	1
830	0	75
831	0	75
832	0	64
833	0	91
834	58	0
835	72	9
836	5	88
837	0	59
838	56	0
839	55	3
840	31	51
841	49	3
842	0	84
843	57	3
844	0	72
845	0	73
846	51	4
847	0	76
848	59	0
849	66	5
850	53	4
851	8	84
852	0	79
853	53	6
854	0	84
855	43	5
856	5	70
857	1	83
858	0	63
859	54	19
860	40	25
861	0	80
862	8	68
863	53	0
864	1	69
865	1	71
866	0	77
867	61	1
868	57	5
869	52	17
870	49	32
871	61	5
872	57	3
873	0	71
874	56	8
875	69	0
876	0	80
877	55	3
878	62	2
879	0	84
880	67	0
881	65	5
882	65	0
883	0	94
884	49	0
885	70	1
886	74	0
887	56	5
888	0	85
889	65	2
890	65	5
891	1	91
892	60	0
893	0	84
894	2	84
895	0	69
896	49	18
897	62	1
898	61	3
899	55	3
900	0	84
901	52	6
902	0	77
903	2	82
904	0	81
905	60	0
906	3	64
907	0	76
908	64	2
909	3	81
910	56	8
911	78	0
912	62	2
913	52	0
914	51	29
915	1	55
916	0	78
917	59	0
918	0	100
919	55	0
920	50	18
921	63	0
922	44	12
923	0	85
924	2	67
925	65	1
926	58	0
927	0	74
928	55	0
929	64	1
930	52	0
931	1	88
932	8	70
933	64	5
934	61	2
935	58	7
936	2	82
937	0	88
938	0	69
939	0	83
940	0	84
941	58	12
942	3	82
943	0	107
944	64	9
945	49	4
946	56	1
947	0	77
948	2	84
949	1	87
950	36	53
951	2	86
952	4	78
953	9	80
954	6	81
955	0	91
956	65	0
957	0	89
958	3	74
959	0	80
960	63	5
961	70	6
962	54	0
963	52	0
964	3	73
965	0	75
966	0	85
967	58	7
968	0	74
969	1	77
970	0	74
971	63	11
972	0	81
973	0	97
974	24	54
975	57	0
976	46	0
977	64	0
978	54	17
979	4	76
980	41	31
981	51	2
982	3	73
983	52	5
984	67	5
985	4	97
986	53	2
987	0	86
988	0	72
989	61	2
990	0	86
991	9	87
992	56	1
993	58	1
994	0	75
995	66	5
996	1	86
997	81	2
998	75	0
999	54	0
1000	63	2
1001	14	66
1002	15	87
1003	6	83
1004	0	75
1005	55	0
1006	0	78
1007	53	0
1008	0	95
1009	70	2
1010	0	79
1011	59	0
1012	0	64
1013	61	0
1014	59	1
1015	4	77
1016	0	79
1017	6	78
1018	3	82
1019	56	1
1020	0	86
1021	59	6
1022	0	75
1023	4	86
1024	0	80
1025	53	0
1026	0	66
1027	37	40
1028	5	84
1029	1	67
1030	64	6
1031	0	70
1032	3	88
1033	0	81
1034	63	0
1035	58	9
1036	3	92
1037	58	8
1038	56	2
1039	54	3
1040	63	6
1041	65	0
1042	52	0
1043	65	10
1044	72	3
1045	1	87
1046	65	0
1047	50	0
1048	6	71
1049	1	69
1050	57	2
1051	2	71
1052	62	2
1053	54	4
1054	62	0
1055	34	57
1056	1	72
1057	33	33
1058	0	72
1059	63	0
1060	2	71
1061	62	5
1062	17	41
1063	56	10
1064	58	2
1065	0	85
1066	66	0
1067	0	70
1068	55	7
1069	2	72
1070	63	1
1071	3	94
1072	53	0
1073	57	6
1074	48	4
1075	0	89
1076	8	71
1077	59	0
1078	0	83
1079	1	78
1080	55	0
1081	34	17
1082	56	3
1083	60	3
1084	4	78
1085	59	0
1086	71	2
1087	10	79
1088	61	0
1089	0	83
1090	63	0
1091	58	5
1092	70	1
1093	70	0
1094	1	97
1095	2	73
1096	4	72
1097	58	2
1098	80	0
1099	48	1
1100	4	81
1101	0	75
1102	52	4
1103	0	97
1104	5	80
1105	57	0
1106	51	1
1107	2	74
1108	66	0
1109	0	58
1110	7	79
1111	3	77
1112	1	86
1113	1	81
1114	5	88
1115	10	77
1116	0	76
1117	77	0
1118	62	5
1119	48	0
1120	0	76
1121	75	0
1122	55	0
1123	64	9
1124	50	5
1125	68	0
1126	0	88
1127	53	0
1128	60	0
1129	66	2
1130	55	0
1131	61	4
1132	60	0
1133	1	90
1134	0	83
1135	58	10
1136	2	84
1137	58	0
1138	61	1
1139	0	70
1140	50	3
1141	9	80
1142	65	7
1143	76	3
1144	3	82
1145	0	84
1146	59	4
1147	0	86
1148	1	70
1149	55	4
1150	0	77
1151	4	86
1152	0	79
1153	0	85
1154	54	9
1155	10	66
1156	59	1
1157	53	5
1158	0	74
1159	0	78
1160	81	0
1161	1	81
1162	0	78
1163	1	86
1164	63	1
1165	55	0
1166	59	0
1167	63	7
1168	0	78
1169	73	0
1170	67	2
1171	2	67
1172	3	74
1173	7	70
1174	62	0
1175	0	64
1176	3	82
1177	0	84
1178	53	3
1179	1	84
1180	61	1
1181	0	87
1182	54	2
1183	3	78
1184	60	5
1185	8	82
1186	5	72
1187	1	82
1188	69	0
1189	54	0
1190	45	14
1191	4	93
1192	13	70
1193	1	61
1194	6	70
1195	51	1
1196	63	7
1197	58	0
1198	3	89
1199	0	76
1200	0	93
1201	7	72
1202	62	0
1203	3	66
1204	60	6
1205	56	4
1206	0	70
1207	71	3
1208	56	7
1209	0	68
1210	53	12
1211	49	11
1212	5	74
1213	55	2
1214	61	0
1215	3	81
1216	60	5
1217	58	12
1218	4	82
1219	0	70
1220	59	0
1221	57	15
1222	0	79
1223	53	1
1224	5	74
1225	0	88
1226	2	68
1227	71	0
1228	55	2
1229	0	82
1230	61	5
1231	3	74
1232	0	77
1233	1	89
1234	1	64
1235	67	6
1236	0	93
1237	0	80
1238	2	96
1239	36	36
1240	18	68
1241	6	75
1242	4	72
1243	0	74
1244	2	69
1245	66	4
1246	3	86
1247	65	0
1248	6	79
1249	4	75
1250	35	25
1251	51	4
1252	29	46
1253	40	16
1254	53	7
1255	54	0
1256	66	0
1257	70	3
1258	9	68
1259	0	82
1260	3	76
1261	2	81
1262	70	0
1263	70	3
1264	0	86
1265	74	0
1266	0	65
1267	1	85
1268	0	71
1269	63	4
1270	73	1
1271	0	67
1272	57	5
1273	76	4
1274	50	30
1275	48	7
1276	0	84
1277	55	0
1278	52	2
1279	0	84
1280	57	8
1281	54	1
1282	65	4
1283	39	24
1284	69	0
1285	72	1
1286	57	4
1287	56	12
1288	62	4
1289	57	0
1290	15	79
1291	44	1
1292	52	0
1293	64	1
1294	0	86
1295	48	19
1296	62	0
1297	0	79
1298	41	2
1299	0	84
1300	60	1
1301	0	81
1302	54	10
1303	7	70
1304	0	86
1305	61	5
1306	5	84
1307	54	5
1308	54	0
1309	58	6
1310	56	4
1311	3	74
1312	58	9
1313	44	0
1314	0	72
1315	54	0
1316	0	79
1317	2	79
1318	51	9
1319	71	1
1320	61	2
1321	0	78
1322	50	3
1323	57	9
1324	63	0
1325	8	95
1326	42	13
1327	53	5
1328	58	1
1329	0	80
1330	63	0
1331	0	86
1332	0	79
1333	4	75
1334	3	89
1335	0	69
1336	0	74
1337	0	84
1338	1	70
1339	2	85
1340	11	73
1341	0	82
1342	59	0
1343	44	10
1344	2	75
1345	51	0
1346	54	4
1347	54	5
1348	7	82
1349	3	82
1350	67	2
1351	64	12
1352	2	65
1353	0	88
1354	0	81
1355	76	0
1356	6	84
1357	6	81
1358	55	0
1359	2	101
1360	3	79
1361	2	81
1362	5	72
1363	0	80
1364	56	0
1365	59	8
1366	17	72
1367	1	73
1368	31	39
1369	65	0
1370	2	81
1371	65	1
1372	52	0
1373	3	69
1374	68	4
1375	0	78
1376	58	1
1377	47	9
1378	58	1
1379	68	13
1380	52	2
1381	62	2
1382	2	84
1383	0	71
1384	1	84
1385	45	8
1386	0	68
1387	0	82
1388	0	78
1389	52	0
1390	72	1
1391	1	66
1392	50	9
1393	55	0
1394	64	0
1395	3	86
1396	50	5
1397	0	87
1398	67	5
1399	8	80
1400	56	12
1401	0	70
1402	0	88
1403	1	89
1404	55	7
1405	0	75
1406	8	66
1407	49	3
1408	1	72
1409	2	74
1410	66	0
1411	9	94
1412	2	77
1413	64	26
1414	0	74
1415	0	71
1416	8	90
1417	46	26
1418	10	82
1419	64	0
1420	0	84
1421	52	8
1422	7	96
1423	48	7
1424	57	1
1425	55	0
1426	0	92
1427	0	82
1428	1	84
1429	0	86
1430	62	0
1431	70	8
1432	54	5
1433	0	63
1434	64	0
1435	0	87
1436	54	9
1437	57	0
1438	2	67
1439	65	0
1440	63	1
1441	1	71
1442	0	89
1443	9	76
1444	3	82
1445	0	85
1446	0	82
1447	63	10
1448	55	0
1449	49	0
1450	66	0
1451	49	4
1452	56	0
1453	69	1
1454	0	71
1455	1	80
1456	1	79
1457	5	71
1458	58	2
1459	78	0
1460	0	97
1461	0	82
1462	4	81
1463	0	65
1464	70	0
1465	0	77
1466	57	0
1467	0	82
1468	62	2
1469	53	3
1470	0	84
1471	57	3
1472	48	8
1473	51	0
1474	4	83
1475	1	76
1476	65	7
1477	79	0
1478	3	62
1479	0	65
1480	54	0
1481	67	9
1482	66	0
1483	51	0
1484	0	88
1485	49	8
1486	66	0
1487	42	6
1488	1	70
1489	62	0
1490	71	3
1491	4	79
1492	48	1
1493	69	2
1494	60	0
1495	62	7
1496	67	1
1497	5	63
1498	61	0
1499	47	1
1500	66	0
1501	57	9
1502	1	77
1503	63	5
1504	60	1
1505	49	7
1506	0	79
1507	67	0
1508	57	0
1509	43	23
1510	53	0
1511	64	0
1512	56	0
1513	10	67
1514	57	5
1515	0	63
1516	10	67
1517	0	87
1518	72	0
1519	59	7
1520	64	1
1521	53	0
1522	0	71
1523	0	76
1524	3	84
1525	64	1
1526	52	5
1527	0	81
1528	57	0
1529	63	10
1530	1	75
1531	0	84
1532	62	9
1533	0	63
1534	5	80
1535	65	0
1536	58	4
1537	58	2
1538	0	88
1539	62	0
1540	57	2
1541	65	20
1542	4	92
1543	58	0
1544	61	2
1545	8	73
1546	64	1
1547	61	0
1548	59	0
1549	4	77
1550	72	0
1551	0	79
1552	19	59
1553	45	0
1554	66	0
1555	0	60
1556	6	83
1557	50	7
1558	50	11
1559	0	90
1560	28	42
1561	61	12
1562	59	0
1563	62	0
1564	0	81
1565	60	0
1566	0	95
1567	62	1
1568	0	78
1569	33	18
1570	73	4
1571	49	0
1572	7	80
1573	61	0
1574	2	89
1575	68	0
1576	49	4
1577	0	73
1578	2	78
1579	52	0
1580	0	82
1581	26	41
1582	0	77
1583	74	0
1584	57	8
1585	63	0
1586	51	0
1587	0	74
1588	64	11
1589	61	7
1590	0	80
1591	78	7
1592	4	88
1593	68	3
1594	55	8
1595	44	0
1596	11	60
1597	1	77
1598	62	5
1599	0	66
1600	0	93
1601	0	62
1602	71	1
1603	17	58
1604	0	73
1605	45	2
1606	57	4
1607	35	41
1608	0	80
1609	0	74
1610	0	70
1611	0	76
1612	0	83
1613	3	81
1614	61	0
1615	0	82
1616	61	13
1617	0	80
1618	0	69
1619	56	0
1620	0	86
1621	60	0
1622	0	80
1623	52	0
1624	44	42
1625	65	0
1626	0	91
1627	65	0
1628	50	5
1629	52	0
1630	4	73
1631	0	85
1632	6	80
1633	42	4
1634	59	0
1635	63	14
1636	1	81
1637	56	3
1638	73	10
1639	1	79
1640	64	2
1641	4	81
1642	56	8
1643	0	73
1644	57	2
1645	49	0
1646	72	1
1647	67	8
1648	1	72
1649	44	0
1650	69	5
1651	61	25
1652	73	0
1653	0	65
1654	58	0
1655	56	17
1656	68	3
1657	8	80
1658	0	93
1659	62	4
1660	60	6
1661	0	89
1662	59	2
1663	1	74
1664	0	98
1665	51	11
1666	4	75
1667	66	5
1668	7	94
1669	67	0
1670	57	4
1671	52	0
1672	51	10
1673	0	93
1674	58	0
1675	69	1
1676	56	1
1677	58	7
1678	66	0
1679	67	5
1680	2	73
1681	59	4
1682	3	65
1683	0	76
1684	69	1
1685	2	70
1686	60	0
1687	3	84
1688	60	5
1689	0	64
1690	55	1
1691	46	0
1692	53	8
1693	64	7
1694	73	1
1695	0	80
1696	46	0
1697	62	0
1698	7	71
1699	0	62
1700	4	104
1701	1	80
1702	0	87
1703	62	2
1704	1	91
1705	0	71
1706	3	85
1707	51	0
1708	1	74
1709	57	0
1710	5	65
1711	54	16
1712	2	71
1713	70	12
1714	53	1
1715	0	76
1716	5	82
1717	69	4
1718	0	83
1719	6	76
1720	63	0
1721	59	1
1722	0	71
1723	68	0
1724	61	5
1725	0	85
1726	1	85
1727	66	0
1728	4	88
1729	2	79
1730	51	2
1731	58	0
1732	0	93
1733	35	38
1734	65	2
1735	53	0
1736	4	87
1737	0	99
1738	0	74
1739	0	76
1740	0	80
1741	66	0
1742	76	4
1743	4	81
1744	61	0
1745	51	10
1746	1	69
1747	0	87
1748	57	3
1749	57	1
1750	1	77
1751	58	0
1752	58	2
1753	56	6
1754	1	83
1755	8	76
1756	56	0
1757	2	63
1758	60	0
1759	0	83
1760	53	0
1761	2	70
1762	28	45
1763	4	88
1764	6	75
1765	0	84
1766	58	0
1767	55	3
1768	59	3
1769	8	80
1770	78	2
1771	52	1
1772	1	88
1773	62	0
1774	1	90
1775	52	0
1776	56	1
1777	58	0
1778	0	68
1779	5	77
1780	66	2
1781	62	6
1782	0	83
1783	31	39
1784	58	0
1785	0	79
1786	0	75
1787	68	0
1788	58	0
1789	58	0
1790	5	69
1791	67	8
1792	64	1
1793	65	0
1794	55	1
1795	0	64
1796	44	9
1797	38	23
1798	46	5
1799	67	2
1800	76	1
1801	64	9
1802	60	1
1803	0	75
1804	54	3
1805	61	0
1806	60	2
1807	57	2
1808	1	79
1809	0	85
1810	0	78
1811	0	70
1812	0	77
1813	2	68
1814	66	0
1815	82	0
1816	4	74
1817	0	87
1818	52	0
1819	14	72
1820	61	2
1821	0	66
1822	70	4
1823	0	75
1824	68	0
1825	52	16
1826	51	12
1827	41	36
1828	63	1
1829	56	0
1830	4	58
1831	0	78
1832	57	21
1833	4	93
1834	54	9
1835	51	0
1836	44	0
1837	72	4
1838	0	63
1839	18	64
1840	50	8
1841	0	85
1842	0	69
1843	3	68
1844	7	90
1845	68	1
1846	0	90
1847	1	86
1848	60	0
1849	0	74
1850	46	0
1851	0	75
1852	62	0
1853	1	72
1854	2	69
1855	5	75
1856	57	0
1857	64	10
1858	61	0
1859	66	3
1860	5	83
1861	61	3
1862	0	75
1863	56	7
1864	3	63
1865	58	13
1866	2	81
1867	0	72
1868	0	81
1869	62	0
1870	0	82
1871	7	83
1872	62	6
1873	2	83
1874	0	70
1875	47	5
1876	4	87
1877	68	0
1878	53	1
1879	46	2
1880	55	5
1881	58	7
1882	64	0
1883	73	2
1884	5	82
1885	0	75
1886	46	0
1887	10	73
1888	70	6
1889	0	79
1890	0	76
1891	63	4
1892	0	85
1893	53	0
1894	1	96
1895	49	0
1896	0	71
1897	56	7
1898	0	83
1899	60	0
1900	48	13
1901	37	0
1902	69	0
1903	58	2
1904	55	0
1905	54	3
1906	7	76
1907	1	79
1908	6	82
1909	68	0
1910	0	89
1911	55	0
1912	54	0
1913	61	9
1914	1	83
1915	0	79
1916	58	1
1917	0	84
1918	1	76
1919	0	65
1920	57	8
1921	10	76
1922	64	6
1923	5	87
1924	51	1
1925	64	1
1926	64	2
1927	5	81
1928	63	0
1929	59	1
1930	52	21
1931	11	62
1932	4	80
1933	17	58
1934	0	65
1935	58	0
1936	0	88
1937	0	70
1938	0	84
1939	51	3
1940	58	0
1941	8	74
1942	0	73
1943	11	80
1944	3	77
1945	76	7
1946	0	67
1947	0	75
1948	58	1
1949	42	9
1950	0	79
1951	1	56
1952	55	4
1953	0	67
1954	2	63
1955	63	3
1956	52	5
1957	2	86
1958	6	70
1959	54	0
1960	51	2
1961	4	80
1962	53	2
1963	59	1
1964	44	8
1965	0	76
1966	0	78
1967	57	5
1968	0	90
1969	57	2
1970	46	10
1971	2	86
1972	0	82
1973	0	91
1974	67	6
1975	7	65
1976	53	5
1977	3	77
1978	0	78
1979	69	0
1980	58	2
1981	64	1
1982	67	0
1983	60	1
1984	0	69
1985	15	61
1986	56	0
1987	63	9
1988	11	74
1989	8	74
1990	62	3
1991	64	7
1992	3	73
1993	50	3
1994	64	2
1995	77	0
1996	64	3
1997	48	2
1998	43	0
1999	49	2
[truncated: 8,001 more rows]
