# Supplementary material for: Generalized method of moments for estimating parameters of stochastic reaction networks
Source: BMC Syst Biol. 2016 Oct 21;10:98. doi: 10.1186/s12918-016-0342-8 (PMC5073941; doi:10.1186/s12918-016-0342-8)
Supplement: Additional file 2 — Matlab code and data. This file contains the Matlab codes and samples which were used to produce the results. (GZ 9349 kb) [file 12918_2016_342_MOESM2_ESM.gz › Data/Gene Expression/samples/t01042.csv]

1	23
2	15
3	14
4	12
5	14
6	22
7	26
8	14
9	10
10	10
11	11
12	14
13	12
14	13
15	10
16	13
17	15
18	13
19	16
20	18
21	24
22	12
23	11
24	13
25	10
26	17
27	10
28	22
29	17
30	17
31	11
32	20
33	10
34	18
35	11
36	11
37	18
38	19
39	13
40	10
41	13
42	10
43	13
44	10
45	10
46	21
47	10
48	21
49	10
50	12
51	10
52	10
53	14
54	17
55	10
56	25
57	10
58	12
59	13
60	17
61	13
62	16
63	11
64	10
65	16
66	14
67	22
68	18
69	16
70	10
71	20
72	10
73	10
74	10
75	10
76	16
77	10
78	12
79	10
80	14
81	22
82	15
83	10
84	11
85	22
86	15
87	24
88	19
89	13
90	10
91	10
92	10
93	11
94	11
95	23
96	10
97	17
98	10
99	22
100	21
101	13
102	13
103	10
104	10
105	15
106	21
107	10
108	17
109	20
110	20
111	24
112	11
113	14
114	10
115	17
116	19
117	22
118	14
119	23
120	15
121	13
122	22
123	14
124	11
125	13
126	14
127	14
128	17
129	19
130	12
131	22
132	21
133	13
134	15
135	10
136	18
137	10
138	21
139	21
140	14
141	16
142	17
143	21
144	22
145	14
146	14
147	13
148	14
149	12
150	21
151	11
152	18
153	10
154	12
155	17
156	17
157	12
158	19
159	13
160	11
161	14
162	19
163	20
164	12
165	21
166	10
167	12
168	14
169	11
170	22
171	13
172	20
173	12
174	12
175	17
176	14
177	30
178	16
179	16
180	13
181	17
182	10
183	17
184	19
185	19
186	10
187	11
188	10
189	14
190	20
191	12
192	22
193	10
194	22
195	21
196	13
197	10
198	12
199	13
200	18
201	21
202	18
203	21
204	11
205	17
206	13
207	11
208	19
209	11
210	14
211	18
212	10
213	10
214	10
215	13
216	22
217	17
218	14
219	12
220	14
221	10
222	16
223	16
224	12
225	25
226	13
227	11
228	23
229	12
230	13
231	20
232	10
233	12
234	11
235	22
236	14
237	17
238	12
239	21
240	23
241	18
242	20
243	10
244	11
245	15
246	13
247	16
248	13
249	11
250	10
251	13
252	13
253	14
254	25
255	11
256	24
257	11
258	20
259	31
260	10
261	17
262	17
263	14
264	10
265	21
266	15
267	16
268	10
269	15
270	19
271	14
272	19
273	14
274	20
275	17
276	17
277	22
278	17
279	15
280	13
281	23
282	13
283	15
284	21
285	10
286	10
287	10
288	17
289	20
290	35
291	11
292	10
293	10
294	15
295	20
296	13
297	11
298	21
299	14
300	24
301	10
302	10
303	18
304	10
305	10
306	10
307	22
308	21
309	21
310	11
311	14
312	10
313	14
314	16
315	20
316	13
317	15
318	10
319	19
320	25
321	11
322	12
323	16
324	13
325	21
326	14
327	16
328	23
329	14
330	10
331	38
332	10
333	17
334	23
335	13
336	16
337	11
338	25
339	19
340	19
341	18
342	21
343	12
344	23
345	10
346	13
347	17
348	17
349	10
350	13
351	14
352	13
353	10
354	10
355	14
356	12
357	14
358	10
359	10
360	10
361	16
362	18
363	19
364	11
365	27
366	15
367	19
368	19
369	20
370	26
371	13
372	21
373	14
374	17
375	10
376	16
377	12
378	20
379	17
380	22
381	10
382	10
383	27
384	13
385	12
386	11
387	15
388	19
389	15
390	23
391	18
392	21
393	14
394	15
395	25
396	16
397	18
398	19
399	18
400	18
401	15
402	15
403	10
404	11
405	11
406	25
407	13
408	18
409	15
410	19
411	15
412	15
413	15
414	12
415	14
416	25
417	25
418	11
419	16
420	16
421	12
422	19
423	19
424	12
425	13
426	10
427	11
428	26
429	12
430	11
431	13
432	12
433	23
434	15
435	10
436	11
437	20
438	27
439	10
440	22
441	10
442	16
443	16
444	17
445	20
446	12
447	27
448	11
449	25
450	25
451	14
452	10
453	16
454	26
455	11
456	21
457	14
458	13
459	11
460	19
461	17
462	10
463	12
464	10
465	12
466	14
467	17
468	15
469	10
470	28
471	15
472	17
473	10
474	14
475	10
476	10
477	17
478	17
479	10
480	11
481	14
482	18
483	20
484	10
485	10
486	14
487	15
488	15
489	16
490	21
491	22
492	17
493	18
494	13
495	14
496	10
497	21
498	19
499	10
500	12
501	10
502	14
503	15
504	11
505	13
506	12
507	10
508	24
509	14
510	20
511	14
512	18
513	15
514	12
515	24
516	13
517	10
518	11
519	16
520	14
521	16
522	15
523	16
524	10
525	37
526	11
527	18
528	26
529	10
530	11
531	12
532	17
533	21
534	22
535	12
536	26
537	16
538	18
539	15
540	16
541	26
542	22
543	14
544	18
545	15
546	13
547	15
548	11
549	16
550	17
551	13
552	13
553	14
554	10
555	11
556	20
557	16
558	17
559	15
560	15
561	12
562	10
563	16
564	10
565	10
566	21
567	20
568	21
569	11
570	10
571	17
572	10
573	13
574	14
575	10
576	10
577	29
578	12
579	14
580	12
581	12
582	15
583	13
584	27
585	11
586	22
587	30
588	19
589	18
590	12
591	10
592	17
593	10
594	26
595	10
596	21
597	19
598	18
599	14
600	13
601	10
602	12
603	11
604	18
605	12
606	14
607	10
608	17
609	10
610	18
611	18
612	12
613	15
614	14
615	14
616	17
617	12
618	11
619	15
620	20
621	15
622	19
623	24
624	12
625	17
626	17
627	11
628	15
629	24
630	14
631	13
632	15
633	10
634	10
635	15
636	16
637	19
638	10
639	26
640	18
641	11
642	15
643	10
644	14
645	20
646	10
647	13
648	24
649	19
650	19
651	10
652	26
653	22
654	17
655	21
656	20
657	15
658	16
659	12
660	10
661	12
662	24
663	13
664	18
665	21
666	10
667	14
668	14
669	13
670	14
671	25
672	21
673	14
674	12
675	13
676	13
677	19
678	24
679	15
680	10
681	21
682	15
683	24
684	22
685	15
686	20
687	22
688	15
689	16
690	19
691	12
692	13
693	14
694	10
695	12
696	14
697	13
698	18
699	12
700	26
701	12
702	10
703	24
704	19
705	12
706	13
707	14
708	10
709	18
710	11
711	12
712	11
713	10
714	10
715	12
716	12
717	11
718	10
719	10
720	26
721	14
722	18
723	10
724	16
725	11
726	17
727	12
728	10
729	15
730	11
731	18
732	16
733	11
734	12
735	14
736	22
737	18
738	16
739	15
740	14
741	13
742	19
743	20
744	12
745	25
746	13
747	15
748	15
749	10
750	10
751	30
752	10
753	14
754	15
755	27
756	16
757	12
758	15
759	13
760	10
761	10
762	23
763	10
764	18
765	18
766	13
767	11
768	16
769	12
770	16
771	20
772	18
773	12
774	14
775	25
776	10
777	11
778	12
779	11
780	11
781	11
782	11
783	16
784	12
785	14
786	14
787	10
788	22
789	12
790	10
791	14
792	12
793	10
794	10
795	10
796	23
797	17
798	14
799	10
800	17
801	15
802	23
803	13
804	10
805	20
806	14
807	10
808	15
809	18
810	10
811	14
812	27
813	11
814	10
815	15
816	11
817	14
818	10
819	12
820	14
821	13
822	17
823	19
824	17
825	15
826	14
827	11
828	11
829	16
830	29
831	13
832	15
833	14
834	19
835	16
836	11
837	14
838	17
839	11
840	10
841	16
842	36
843	12
844	16
845	13
846	21
847	17
848	10
849	12
850	10
851	11
852	25
853	18
854	10
855	21
856	15
857	20
858	22
859	20
860	12
861	12
862	10
863	11
864	20
865	19
866	16
867	14
868	22
869	19
870	19
871	20
872	22
873	11
874	15
875	12
876	15
877	17
878	15
879	10
880	17
881	20
882	10
883	18
884	12
885	12
886	26
887	15
888	11
889	10
890	12
891	15
892	10
893	12
894	13
895	28
896	12
897	16
898	15
899	21
900	10
901	11
902	17
903	20
904	15
905	16
906	17
907	10
908	12
909	13
910	16
911	24
912	11
913	13
914	11
915	11
916	17
917	17
918	16
919	14
920	14
921	20
922	14
923	18
924	14
925	17
926	12
927	10
928	12
929	16
930	19
931	30
932	18
933	11
934	16
935	20
936	10
937	14
938	20
939	18
940	21
941	17
942	14
943	16
944	23
945	18
946	10
947	10
948	20
949	14
950	15
951	10
952	17
953	10
954	15
955	10
956	10
957	10
958	19
959	14
960	17
961	11
962	12
963	17
964	13
965	24
966	15
967	21
968	15
969	10
970	10
971	17
972	13
973	22
974	12
975	15
976	10
977	14
978	12
979	26
980	26
981	10
982	11
983	15
984	18
985	16
986	18
987	15
988	18
989	11
990	13
991	16
992	16
993	12
994	13
995	14
996	10
997	16
998	12
999	11
1000	15
1001	17
1002	10
1003	12
1004	15
1005	15
1006	12
1007	11
1008	10
1009	31
1010	16
1011	23
1012	15
1013	17
1014	17
1015	10
1016	15
1017	15
1018	19
1019	11
1020	16
1021	11
1022	13
1023	10
1024	21
1025	12
1026	11
1027	17
1028	18
1029	31
1030	15
1031	10
1032	13
1033	14
1034	12
1035	10
1036	10
1037	15
1038	13
1039	13
1040	17
1041	18
1042	10
1043	16
1044	14
1045	11
1046	16
1047	14
1048	15
1049	18
1050	16
1051	12
1052	21
1053	22
1054	14
1055	21
1056	16
1057	24
1058	19
1059	10
1060	15
1061	14
1062	11
1063	25
1064	14
1065	10
1066	29
1067	17
1068	23
1069	11
1070	10
1071	17
1072	16
1073	12
1074	27
1075	16
1076	24
1077	11
1078	22
1079	10
1080	17
1081	17
1082	10
1083	15
1084	17
1085	17
1086	27
1087	14
1088	18
1089	16
1090	10
1091	10
1092	11
1093	20
1094	16
1095	12
1096	10
1097	11
1098	10
1099	14
1100	14
1101	14
1102	18
1103	30
1104	10
1105	16
1106	12
1107	14
1108	14
1109	14
1110	15
1111	14
1112	11
1113	11
1114	15
1115	19
1116	21
1117	16
1118	10
1119	11
1120	15
1121	10
1122	16
1123	16
1124	21
1125	15
1126	16
1127	10
1128	16
1129	12
1130	28
1131	11
1132	10
1133	18
1134	11
1135	10
1136	13
1137	22
1138	12
1139	22
1140	11
1141	21
1142	15
1143	22
1144	16
1145	10
1146	17
1147	13
1148	17
1149	16
1150	14
1151	18
1152	10
1153	12
1154	26
1155	13
1156	22
1157	12
1158	10
1159	10
1160	13
1161	13
1162	18
1163	10
1164	16
1165	15
1166	10
1167	14
1168	12
1169	10
1170	18
1171	16
1172	10
1173	16
1174	13
1175	16
1176	18
1177	15
1178	22
1179	20
1180	13
1181	15
1182	16
1183	11
1184	12
1185	12
1186	12
1187	20
1188	11
1189	10
1190	22
1191	22
1192	10
1193	33
1194	14
1195	19
1196	12
1197	29
1198	27
1199	17
1200	13
1201	14
1202	26
1203	11
1204	14
1205	11
1206	21
1207	27
1208	15
1209	12
1210	14
1211	22
1212	11
1213	10
1214	11
1215	10
1216	21
1217	10
1218	15
1219	11
1220	14
1221	17
1222	13
1223	13
1224	15
1225	20
1226	22
1227	24
1228	14
1229	10
1230	16
1231	19
1232	14
1233	21
1234	16
1235	16
1236	15
1237	17
1238	14
1239	12
1240	11
1241	14
1242	10
1243	22
1244	12
1245	11
1246	18
1247	14
1248	18
1249	15
1250	27
1251	12
1252	12
1253	12
1254	15
1255	13
1256	10
1257	28
1258	14
1259	10
1260	17
1261	10
1262	11
1263	25
1264	11
1265	10
1266	13
1267	10
1268	10
1269	10
1270	20
1271	16
1272	13
1273	20
1274	10
1275	18
1276	10
1277	13
1278	10
1279	16
1280	13
1281	16
1282	11
1283	19
1284	10
1285	17
1286	10
1287	19
1288	10
1289	10
1290	17
1291	19
1292	21
1293	20
1294	16
1295	20
1296	14
1297	19
1298	10
1299	11
1300	13
1301	21
1302	17
1303	25
1304	22
1305	11
1306	10
1307	12
1308	11
1309	17
1310	27
1311	18
1312	11
1313	10
1314	15
1315	10
1316	17
1317	10
1318	10
1319	24
1320	16
1321	10
1322	19
1323	14
1324	19
1325	15
1326	11
1327	16
1328	23
1329	16
1330	29
1331	14
1332	11
1333	21
1334	10
1335	13
1336	17
1337	23
1338	12
1339	10
1340	20
1341	14
1342	10
1343	11
1344	13
1345	23
1346	17
1347	14
1348	14
1349	17
1350	16
1351	19
1352	10
1353	17
1354	18
1355	17
1356	10
1357	11
1358	22
1359	12
1360	14
1361	15
1362	14
1363	11
1364	10
1365	13
1366	16
1367	13
1368	21
1369	17
1370	16
1371	13
1372	23
1373	24
1374	10
1375	16
1376	17
1377	10
1378	20
1379	14
1380	19
1381	12
1382	14
1383	13
1384	10
1385	17
1386	17
1387	23
1388	12
1389	12
1390	10
1391	21
1392	10
1393	10
1394	11
1395	10
1396	22
1397	12
1398	26
1399	18
1400	17
1401	28
1402	13
1403	22
1404	14
1405	19
1406	24
1407	14
1408	13
1409	24
1410	25
1411	10
1412	15
1413	13
1414	16
1415	14
1416	15
1417	33
1418	17
1419	13
1420	11
1421	14
1422	10
1423	19
1424	14
1425	10
1426	19
1427	18
1428	25
1429	20
1430	22
1431	14
1432	17
1433	25
1434	14
1435	15
1436	23
1437	16
1438	18
1439	18
1440	10
1441	10
1442	13
1443	14
1444	10
1445	13
1446	13
1447	41
1448	12
1449	14
1450	12
1451	12
1452	15
1453	27
1454	13
1455	16
1456	12
1457	14
1458	11
1459	24
1460	13
1461	13
1462	12
1463	16
1464	11
1465	10
1466	34
1467	10
1468	18
1469	16
1470	12
1471	14
1472	17
1473	11
1474	10
1475	13
1476	11
1477	10
1478	16
1479	13
1480	12
1481	11
1482	13
1483	15
1484	10
1485	13
1486	13
1487	19
1488	16
1489	15
1490	11
1491	21
1492	16
1493	33
1494	22
1495	24
1496	22
1497	13
1498	17
1499	17
1500	11
1501	13
1502	17
1503	18
1504	14
1505	20
1506	10
1507	10
1508	17
1509	15
1510	12
1511	17
1512	10
1513	16
1514	13
1515	10
1516	16
1517	12
1518	14
1519	11
1520	14
1521	12
1522	14
1523	27
1524	20
1525	21
1526	10
1527	10
1528	17
1529	11
1530	16
1531	16
1532	13
1533	26
1534	14
1535	11
1536	12
1537	10
1538	14
1539	10
1540	12
1541	23
1542	18
1543	13
1544	18
1545	10
1546	14
1547	11
1548	24
1549	10
1550	21
1551	10
1552	26
1553	10
1554	16
1555	18
1556	14
1557	14
1558	14
1559	16
1560	17
1561	17
1562	17
1563	16
1564	12
1565	12
1566	13
1567	17
1568	12
1569	14
1570	19
1571	21
1572	12
1573	10
1574	17
1575	14
1576	17
1577	23
1578	22
1579	17
1580	10
1581	10
1582	13
1583	14
1584	18
1585	18
1586	12
1587	10
1588	17
1589	26
1590	11
1591	20
1592	13
1593	16
1594	16
1595	14
1596	12
1597	14
1598	22
1599	11
1600	28
1601	17
1602	13
1603	11
1604	13
1605	11
1606	16
1607	13
1608	11
1609	22
1610	17
1611	22
1612	11
1613	17
1614	13
1615	11
1616	16
1617	12
1618	10
1619	10
1620	33
1621	15
1622	13
1623	17
1624	18
1625	18
1626	21
1627	11
1628	11
1629	13
1630	10
1631	10
1632	10
1633	12
1634	12
1635	10
1636	12
1637	10
1638	10
1639	15
1640	17
1641	10
1642	13
1643	19
1644	12
1645	12
1646	16
1647	10
1648	23
1649	14
1650	10
1651	14
1652	11
1653	18
1654	11
1655	17
1656	13
1657	21
1658	12
1659	13
1660	23
1661	22
1662	14
1663	12
1664	10
1665	14
1666	21
1667	16
1668	11
1669	24
1670	10
1671	22
1672	13
1673	25
1674	13
1675	17
1676	18
1677	13
1678	10
1679	11
1680	22
1681	22
1682	21
1683	19
1684	17
1685	11
1686	19
1687	13
1688	13
1689	11
1690	17
1691	11
1692	17
1693	12
1694	14
1695	15
1696	14
1697	21
1698	19
1699	14
1700	16
1701	11
1702	18
1703	22
1704	13
1705	19
1706	30
1707	13
1708	11
1709	25
1710	17
1711	15
1712	17
1713	23
1714	10
1715	16
1716	18
1717	17
1718	13
1719	15
1720	11
1721	16
1722	13
1723	10
1724	10
1725	21
1726	23
1727	10
1728	15
1729	12
1730	11
1731	10
1732	14
1733	24
1734	16
1735	17
1736	13
1737	11
1738	10
1739	18
1740	14
1741	16
1742	20
1743	10
1744	10
1745	18
1746	25
1747	18
1748	15
1749	18
1750	15
1751	19
1752	12
1753	14
1754	14
1755	10
1756	22
1757	19
1758	19
1759	17
1760	10
1761	11
1762	13
1763	18
1764	14
1765	22
1766	11
1767	12
1768	12
1769	13
1770	14
1771	23
1772	13
1773	17
1774	10
1775	10
1776	18
1777	21
1778	18
1779	18
1780	10
1781	21
1782	10
1783	10
1784	14
1785	16
1786	11
1787	10
1788	18
1789	18
1790	10
1791	17
1792	11
1793	16
1794	13
1795	14
1796	10
1797	15
1798	10
1799	11
1800	15
1801	18
1802	17
1803	13
1804	18
1805	12
1806	10
1807	24
1808	10
1809	19
1810	13
1811	12
1812	10
1813	12
1814	13
1815	21
1816	13
1817	17
1818	14
1819	11
1820	14
1821	10
1822	17
1823	13
1824	17
1825	14
1826	11
1827	21
1828	25
1829	10
1830	19
1831	15
1832	12
1833	13
1834	21
1835	20
1836	11
1837	17
1838	13
1839	12
1840	21
1841	12
1842	17
1843	24
1844	20
1845	10
1846	17
1847	20
1848	10
1849	11
1850	10
1851	16
1852	11
1853	20
1854	10
1855	13
1856	10
1857	12
1858	14
1859	16
1860	18
1861	18
1862	13
1863	17
1864	16
1865	10
1866	16
1867	10
1868	17
1869	11
1870	17
1871	10
1872	22
1873	19
1874	14
1875	14
1876	13
1877	13
1878	21
1879	15
1880	10
1881	18
1882	10
1883	18
1884	19
1885	17
1886	12
1887	14
1888	18
1889	11
1890	10
1891	13
1892	17
1893	17
1894	12
1895	12
1896	12
1897	33
1898	11
1899	23
1900	16
1901	20
1902	12
1903	16
1904	11
1905	20
1906	11
1907	10
1908	11
1909	16
1910	15
1911	20
1912	12
1913	16
1914	21
1915	13
1916	11
1917	11
1918	17
1919	15
1920	19
1921	19
1922	14
1923	12
1924	20
1925	18
1926	16
1927	14
1928	12
1929	10
1930	20
1931	15
1932	17
1933	12
1934	13
1935	16
1936	15
1937	11
1938	11
1939	17
1940	13
1941	13
1942	14
1943	10
1944	10
1945	12
1946	12
1947	19
1948	14
1949	26
1950	12
1951	11
1952	21
1953	22
1954	18
1955	21
1956	20
1957	16
1958	14
1959	13
1960	17
1961	17
1962	12
1963	10
1964	10
1965	13
1966	21
1967	15
1968	12
1969	16
1970	18
1971	15
1972	15
1973	10
1974	13
1975	18
1976	10
1977	13
1978	16
1979	15
1980	13
1981	10
1982	13
1983	10
1984	17
1985	11
1986	19
1987	21
1988	21
1989	11
1990	19
1991	19
1992	15
1993	13
1994	10
1995	10
1996	18
1997	25
1998	10
1999	13
2000	11
[truncated: 8,000 more rows]
