# Supplementary material for: Generalized method of moments for estimating parameters of stochastic reaction networks
Source: BMC Syst Biol. 2016 Oct 21;10:98. doi: 10.1186/s12918-016-0342-8 (PMC5073941; doi:10.1186/s12918-016-0342-8)
Supplement: Additional file 2 — Matlab code and data. This file contains the Matlab codes and samples which were used to produce the results. (GZ 9349 kb) [file 12918_2016_342_MOESM2_ESM.gz › Data/Gene Expression/samples/t01034.csv]

1	28
2	20
3	18
4	10
5	22
6	17
7	17
8	15
9	11
10	11
11	10
12	19
13	12
14	13
15	13
16	12
17	13
18	10
19	25
20	11
21	10
22	15
23	12
24	10
25	15
26	12
27	11
28	26
29	16
30	17
31	10
32	14
33	15
34	11
35	21
36	10
37	13
38	21
39	19
40	10
41	14
42	15
43	21
44	13
45	11
46	11
47	16
48	13
49	18
50	10
51	12
52	15
53	20
54	14
55	14
56	12
57	17
58	15
59	14
60	14
61	27
62	21
63	11
64	14
65	10
66	10
67	11
68	12
69	10
70	10
71	14
72	24
73	15
74	17
75	23
76	14
77	12
78	15
79	10
80	17
81	12
82	16
83	13
84	27
85	11
86	14
87	10
88	14
89	13
90	13
91	13
92	11
93	12
94	19
95	17
96	12
97	24
98	13
99	13
100	15
101	19
102	16
103	13
104	16
105	20
106	14
107	12
108	16
109	10
110	25
111	11
112	11
113	10
114	18
115	15
116	14
117	19
118	23
119	17
120	10
121	19
122	16
123	13
124	19
125	13
126	22
127	14
128	11
129	14
130	10
131	13
132	21
133	16
134	18
135	17
136	16
137	12
138	16
139	12
140	15
141	14
142	26
143	11
144	20
145	20
146	10
147	10
148	15
149	18
150	10
151	12
152	11
153	15
154	24
155	11
156	11
157	13
158	12
159	21
160	10
161	10
162	10
163	10
164	12
165	10
166	20
167	19
168	14
169	13
170	23
171	14
172	23
173	14
174	11
175	17
176	10
177	10
178	10
179	16
180	10
181	13
182	11
183	10
184	12
185	14
186	16
187	12
188	11
189	11
190	16
191	10
192	23
193	10
194	12
195	12
196	16
197	10
198	30
199	12
200	15
201	19
202	15
203	12
204	10
205	20
206	11
207	14
208	26
209	19
210	12
211	18
212	11
213	10
214	13
215	15
216	10
217	17
218	22
219	10
220	16
221	13
222	10
223	20
224	13
225	17
226	27
227	11
228	21
229	20
230	11
231	27
232	16
233	15
234	28
235	16
236	24
237	12
238	10
239	13
240	14
241	11
242	12
243	14
244	12
245	10
246	10
247	13
248	12
249	15
250	11
251	13
252	22
253	16
254	19
255	14
256	11
257	17
258	37
259	23
260	26
261	14
262	25
263	10
264	13
265	10
266	23
267	10
268	10
269	12
270	12
271	26
272	14
273	13
274	13
275	12
276	14
277	11
278	14
279	14
280	12
281	19
282	13
283	10
284	11
285	16
286	15
287	14
288	15
289	10
290	21
291	12
292	18
293	22
294	10
295	11
296	10
297	11
298	14
299	10
300	13
301	10
302	16
303	16
304	16
305	13
306	16
307	19
308	20
309	15
310	13
311	24
312	21
313	28
314	10
315	32
316	23
317	10
318	10
319	22
320	20
321	12
322	11
323	16
324	11
325	16
326	11
327	19
328	12
329	13
330	14
331	14
332	15
333	24
334	16
335	18
336	14
337	14
338	18
339	10
340	10
341	18
342	10
343	20
344	20
345	17
346	23
347	10
348	13
349	10
350	14
351	14
352	18
353	12
354	15
355	17
356	16
357	27
358	10
359	14
360	24
361	25
362	27
363	15
364	17
365	19
366	21
367	13
368	14
369	25
370	13
371	12
372	17
373	18
374	12
375	13
376	10
377	18
378	14
379	12
380	13
381	21
382	11
383	19
384	12
385	17
386	30
387	10
388	12
389	15
390	14
391	22
392	11
393	18
394	16
395	10
396	10
397	13
398	18
399	15
400	15
401	18
402	24
403	16
404	14
405	12
406	15
407	12
408	13
409	11
410	19
411	12
412	10
413	12
414	13
415	13
416	17
417	10
418	15
419	22
420	15
421	10
422	11
423	26
424	22
425	16
426	19
427	16
428	13
429	22
430	23
431	20
432	20
433	15
434	12
435	14
436	10
437	10
438	10
439	14
440	31
441	13
442	10
443	21
444	17
445	10
446	14
447	12
448	20
449	25
450	16
451	12
452	18
453	10
454	14
455	12
456	12
457	11
458	14
459	16
460	12
461	16
462	21
463	19
464	11
465	19
466	13
467	15
468	10
469	11
470	12
471	10
472	14
473	11
474	12
475	10
476	14
477	10
478	10
479	19
480	21
481	10
482	23
483	10
484	14
485	16
486	23
487	12
488	15
489	13
490	11
491	10
492	18
493	12
494	11
495	17
496	13
497	10
498	10
499	14
500	21
501	11
502	10
503	10
504	14
505	11
506	17
507	19
508	16
509	15
510	13
511	10
512	17
513	15
514	14
515	21
516	11
517	10
518	18
519	12
520	14
521	20
522	12
523	18
524	16
525	16
526	10
527	11
528	16
529	15
530	14
531	11
532	19
533	13
534	22
535	14
536	14
537	13
538	19
539	11
540	25
541	20
542	11
543	10
544	21
545	20
546	17
547	14
548	22
549	10
550	18
551	14
552	14
553	12
554	24
555	17
556	17
557	15
558	18
559	15
560	10
561	15
562	24
563	26
564	18
565	24
566	16
567	17
568	18
569	30
570	11
571	10
572	12
573	22
574	19
575	16
576	11
577	17
578	15
579	12
580	16
581	21
582	17
583	17
584	11
585	13
586	23
587	11
588	15
589	13
590	10
591	18
592	12
593	14
594	19
595	26
596	17
597	15
598	15
599	17
600	12
601	12
602	23
603	17
604	16
605	13
606	17
607	19
608	16
609	23
610	10
611	13
612	14
613	26
614	12
615	27
616	12
617	14
618	18
619	23
620	15
621	12
622	21
623	16
624	16
625	29
626	20
627	10
628	16
629	14
630	18
631	30
632	10
633	14
634	16
635	10
636	12
637	12
638	15
639	14
640	11
641	13
642	21
643	11
644	16
645	12
646	12
647	13
648	22
649	14
650	17
651	12
652	25
653	13
654	14
655	10
656	16
657	12
658	21
659	22
660	21
661	16
662	13
663	11
664	18
665	14
666	12
667	26
668	15
669	14
670	12
671	16
672	28
673	18
674	23
675	20
676	17
677	20
678	14
679	20
680	22
681	10
682	10
683	12
684	17
685	17
686	12
687	26
688	15
689	11
690	20
691	13
692	10
693	10
694	16
695	23
696	27
697	17
698	10
699	14
700	10
701	10
702	13
703	16
704	19
705	17
706	23
707	15
708	10
709	12
710	24
711	11
712	10
713	14
714	15
715	13
716	12
717	16
718	18
719	13
720	15
721	13
722	16
723	11
724	17
725	10
726	11
727	19
728	17
729	12
730	22
731	14
732	13
733	16
734	11
735	23
736	16
737	12
738	14
739	13
740	12
741	19
742	22
743	11
744	19
745	15
746	11
747	21
748	17
749	11
750	17
751	22
752	13
753	18
754	25
755	16
756	13
757	16
758	11
759	26
760	10
761	26
762	14
763	15
764	17
765	10
766	20
767	16
768	11
769	11
770	17
771	19
772	15
773	16
774	11
775	10
776	16
777	10
778	15
779	11
780	10
781	10
782	29
783	20
784	22
785	26
786	18
787	13
788	15
789	17
790	13
791	15
792	10
793	14
794	21
795	13
796	14
797	13
798	14
799	10
800	14
801	25
802	21
803	10
804	27
805	10
806	15
807	20
808	13
809	10
810	20
811	18
812	10
813	15
814	16
815	18
816	25
817	10
818	16
819	12
820	15
821	10
822	19
823	23
824	11
825	21
826	16
827	11
828	13
829	23
830	14
831	12
832	13
833	23
834	13
835	21
836	13
837	10
838	18
839	15
840	13
841	20
842	13
843	10
844	11
845	14
846	10
847	10
848	18
849	10
850	10
851	28
852	10
853	10
854	12
855	21
856	22
857	10
858	17
859	14
860	11
861	10
862	14
863	10
864	10
865	10
866	12
867	10
868	19
869	20
870	15
871	15
872	16
873	17
874	18
875	13
876	15
877	13
878	10
879	10
880	13
881	12
882	10
883	12
884	25
885	18
886	11
887	24
888	17
889	20
890	31
891	10
892	10
893	17
894	11
895	27
896	13
897	23
898	13
899	21
900	19
901	10
902	20
903	10
904	19
905	18
906	10
907	29
908	10
909	13
910	26
911	14
912	26
913	10
914	19
915	14
916	16
917	17
918	12
919	10
920	12
921	13
922	11
923	10
924	16
925	14
926	17
927	13
928	20
929	12
930	18
931	10
932	10
933	17
934	22
935	22
936	14
937	29
938	16
939	10
940	12
941	20
942	11
943	16
944	16
945	21
946	21
947	12
948	12
949	10
950	10
951	15
952	17
953	10
954	13
955	17
956	18
957	20
958	17
959	18
960	14
961	14
962	11
963	17
964	14
965	15
966	10
967	10
968	16
969	11
970	12
971	10
972	15
973	17
974	12
975	15
976	29
977	12
978	12
979	17
980	16
981	14
982	15
983	10
984	15
985	14
986	20
987	14
988	12
989	25
990	10
991	21
992	13
993	15
994	19
995	17
996	11
997	19
998	10
999	13
1000	16
1001	10
1002	17
1003	18
1004	10
1005	15
1006	11
1007	19
1008	16
1009	12
1010	17
1011	18
1012	17
1013	27
1014	11
1015	13
1016	13
1017	17
1018	11
1019	10
1020	12
1021	15
1022	19
1023	12
1024	11
1025	17
1026	14
1027	22
1028	16
1029	13
1030	10
1031	20
1032	13
1033	16
1034	13
1035	10
1036	10
1037	14
1038	18
1039	12
1040	12
1041	19
1042	12
1043	15
1044	22
1045	10
1046	20
1047	23
1048	19
1049	20
1050	16
1051	13
1052	13
1053	24
1054	15
1055	13
1056	13
1057	13
1058	10
1059	11
1060	10
1061	18
1062	19
1063	25
1064	11
1065	24
1066	10
1067	20
1068	20
1069	10
1070	12
1071	19
1072	14
1073	24
1074	15
1075	23
1076	10
1077	11
1078	12
1079	12
1080	14
1081	18
1082	14
1083	13
1084	11
1085	13
1086	13
1087	13
1088	12
1089	10
1090	11
1091	17
1092	10
1093	11
1094	24
1095	11
1096	13
1097	15
1098	21
1099	17
1100	21
1101	10
1102	13
1103	10
1104	17
1105	27
1106	11
1107	26
1108	13
1109	15
1110	10
1111	10
1112	23
1113	11
1114	21
1115	14
1116	16
1117	17
1118	21
1119	10
1120	13
1121	16
1122	15
1123	20
1124	18
1125	14
1126	12
1127	20
1128	11
1129	11
1130	12
1131	15
1132	23
1133	26
1134	18
1135	18
1136	10
1137	22
1138	24
1139	15
1140	21
1141	12
1142	13
1143	15
1144	16
1145	10
1146	12
1147	26
1148	23
1149	23
1150	18
1151	20
1152	12
1153	11
1154	17
1155	10
1156	12
1157	12
1158	11
1159	11
1160	11
1161	17
1162	18
1163	14
1164	10
1165	21
1166	20
1167	11
1168	17
1169	14
1170	12
1171	15
1172	10
1173	11
1174	16
1175	12
1176	16
1177	22
1178	13
1179	15
1180	20
1181	15
1182	16
1183	10
1184	13
1185	11
1186	14
1187	18
1188	10
1189	10
1190	13
1191	15
1192	10
1193	10
1194	19
1195	18
1196	15
1197	14
1198	10
1199	23
1200	14
1201	13
1202	17
1203	21
1204	12
1205	10
1206	15
1207	14
1208	12
1209	12
1210	17
1211	21
1212	23
1213	19
1214	17
1215	15
1216	13
1217	17
1218	10
1219	21
1220	22
1221	11
1222	19
1223	10
1224	12
1225	10
1226	17
1227	11
1228	11
1229	22
1230	16
1231	14
1232	20
1233	14
1234	15
1235	10
1236	15
1237	15
1238	35
1239	18
1240	12
1241	10
1242	14
1243	15
1244	11
1245	20
1246	13
1247	18
1248	13
1249	14
1250	25
1251	13
1252	10
1253	12
1254	19
1255	10
1256	11
1257	10
1258	23
1259	14
1260	21
1261	25
1262	13
1263	10
1264	10
1265	20
1266	12
1267	14
1268	10
1269	12
1270	10
1271	11
1272	14
1273	10
1274	13
1275	16
1276	10
1277	11
1278	14
1279	15
1280	11
1281	19
1282	10
1283	21
1284	15
1285	13
1286	10
1287	16
1288	14
1289	11
1290	15
1291	13
1292	13
1293	21
1294	10
1295	12
1296	13
1297	25
1298	22
1299	12
1300	14
1301	14
1302	20
1303	15
1304	20
1305	16
1306	12
1307	17
1308	16
1309	20
1310	10
1311	21
1312	15
1313	12
1314	17
1315	20
1316	24
1317	21
1318	19
1319	18
1320	16
1321	11
1322	16
1323	13
1324	19
1325	11
1326	15
1327	19
1328	14
1329	19
1330	14
1331	17
1332	15
1333	21
1334	13
1335	20
1336	11
1337	10
1338	21
1339	15
1340	22
1341	11
1342	17
1343	11
1344	10
1345	12
1346	10
1347	13
1348	32
1349	10
1350	11
1351	16
1352	10
1353	15
1354	10
1355	15
1356	19
1357	18
1358	11
1359	20
1360	11
1361	14
1362	10
1363	10
1364	10
1365	16
1366	13
1367	10
1368	15
1369	13
1370	15
1371	11
1372	24
1373	10
1374	21
1375	15
1376	19
1377	13
1378	24
1379	15
1380	11
1381	16
1382	14
1383	10
1384	12
1385	12
1386	14
1387	11
1388	13
1389	17
1390	12
1391	10
1392	29
1393	22
1394	12
1395	10
1396	10
1397	10
1398	17
1399	12
1400	19
1401	19
1402	12
1403	17
1404	12
1405	25
1406	25
1407	11
1408	16
1409	12
1410	18
1411	13
1412	16
1413	21
1414	10
1415	15
1416	10
1417	10
1418	10
1419	16
1420	15
1421	18
1422	20
1423	16
1424	10
1425	11
1426	14
1427	11
1428	11
1429	15
1430	12
1431	10
1432	22
1433	17
1434	10
1435	24
1436	12
1437	17
1438	27
1439	21
1440	18
1441	19
1442	11
1443	18
1444	10
1445	10
1446	12
1447	11
1448	22
1449	18
1450	34
1451	14
1452	27
1453	13
1454	10
1455	14
1456	21
1457	25
1458	10
1459	10
1460	12
1461	11
1462	20
1463	12
1464	11
1465	10
1466	17
1467	11
1468	24
1469	23
1470	15
1471	10
1472	10
1473	13
1474	18
1475	25
1476	14
1477	14
1478	12
1479	18
1480	10
1481	13
1482	10
1483	17
1484	14
1485	11
1486	16
1487	16
1488	26
1489	10
1490	13
1491	12
1492	14
1493	12
1494	14
1495	17
1496	26
1497	12
1498	20
1499	16
1500	19
1501	20
1502	11
1503	23
1504	15
1505	15
1506	25
1507	10
1508	23
1509	10
1510	15
1511	18
1512	19
1513	26
1514	16
1515	12
1516	11
1517	19
1518	14
1519	22
1520	15
1521	21
1522	10
1523	10
1524	17
1525	14
1526	13
1527	10
1528	16
1529	20
1530	16
1531	11
1532	24
1533	10
1534	12
1535	17
1536	24
1537	23
1538	24
1539	23
1540	15
1541	11
1542	11
1543	15
1544	22
1545	12
1546	22
1547	22
1548	16
1549	10
1550	12
1551	26
1552	18
1553	13
1554	15
1555	10
1556	10
1557	10
1558	15
1559	12
1560	14
1561	15
1562	12
1563	18
1564	15
1565	12
1566	18
1567	15
1568	20
1569	12
1570	13
1571	14
1572	15
1573	13
1574	19
1575	10
1576	21
1577	24
1578	13
1579	24
1580	18
1581	10
1582	10
1583	22
1584	11
1585	19
1586	10
1587	12
1588	23
1589	13
1590	13
1591	10
1592	16
1593	14
1594	10
1595	13
1596	13
1597	16
1598	15
1599	12
1600	13
1601	15
1602	18
1603	17
1604	22
1605	13
1606	11
1607	10
1608	17
1609	16
1610	13
1611	10
1612	32
1613	11
1614	14
1615	13
1616	20
1617	20
1618	11
1619	10
1620	16
1621	13
1622	21
1623	22
1624	13
1625	14
1626	10
1627	11
1628	12
1629	11
1630	15
1631	11
1632	22
1633	12
1634	18
1635	10
1636	17
1637	16
1638	19
1639	10
1640	10
1641	16
1642	14
1643	12
1644	18
1645	19
1646	10
1647	13
1648	24
1649	11
1650	12
1651	12
1652	22
1653	10
1654	17
1655	29
1656	17
1657	15
1658	15
1659	15
1660	17
1661	10
1662	20
1663	13
1664	11
1665	12
1666	17
1667	10
1668	10
1669	18
1670	10
1671	19
1672	12
1673	13
1674	16
1675	11
1676	10
1677	14
1678	16
1679	17
1680	10
1681	15
1682	11
1683	12
1684	10
1685	23
1686	11
1687	13
1688	10
1689	11
1690	20
1691	14
1692	24
1693	18
1694	10
1695	18
1696	13
1697	10
1698	11
1699	10
1700	11
1701	19
1702	17
1703	12
1704	13
1705	14
1706	21
1707	12
1708	18
1709	15
1710	11
1711	21
1712	13
1713	16
1714	12
1715	11
1716	11
1717	15
1718	12
1719	15
1720	16
1721	16
1722	11
1723	20
1724	16
1725	20
1726	18
1727	14
1728	12
1729	15
1730	14
1731	20
1732	10
1733	10
1734	11
1735	11
1736	10
1737	12
1738	16
1739	10
1740	19
1741	14
1742	19
1743	33
1744	13
1745	21
1746	10
1747	11
1748	11
1749	20
1750	13
1751	16
1752	19
1753	17
1754	20
1755	12
1756	13
1757	16
1758	15
1759	23
1760	32
1761	24
1762	16
1763	12
1764	12
1765	10
1766	13
1767	23
1768	15
1769	10
1770	13
1771	11
1772	28
1773	14
1774	11
1775	14
1776	16
1777	18
1778	18
1779	18
1780	10
1781	21
1782	19
1783	21
1784	19
1785	17
1786	15
1787	10
1788	21
1789	10
1790	20
1791	13
1792	17
1793	11
1794	10
1795	15
1796	27
1797	10
1798	12
1799	10
1800	13
1801	25
1802	18
1803	13
1804	10
1805	11
1806	12
1807	14
1808	12
1809	15
1810	12
1811	13
1812	20
1813	12
1814	17
1815	20
1816	12
1817	11
1818	20
1819	15
1820	10
1821	10
1822	19
1823	12
1824	14
1825	11
1826	11
1827	11
1828	21
1829	20
1830	14
1831	20
1832	19
1833	10
1834	10
1835	15
1836	17
1837	17
1838	29
1839	20
1840	16
1841	10
1842	11
1843	15
1844	10
1845	28
1846	10
1847	11
1848	10
1849	10
1850	15
1851	13
1852	12
1853	15
1854	13
1855	15
1856	20
1857	10
1858	15
1859	14
1860	12
1861	16
1862	27
1863	16
1864	11
1865	20
1866	11
1867	13
1868	10
1869	11
1870	21
1871	11
1872	12
1873	24
1874	10
1875	15
1876	15
1877	22
1878	29
1879	21
1880	21
1881	21
1882	26
1883	13
1884	11
1885	17
1886	15
1887	10
1888	24
1889	19
1890	10
1891	18
1892	14
1893	11
1894	13
1895	10
1896	15
1897	16
1898	16
1899	20
1900	10
1901	13
1902	12
1903	17
1904	13
1905	23
1906	10
1907	20
1908	11
1909	12
1910	23
1911	10
1912	11
1913	15
1914	12
1915	35
1916	10
1917	14
1918	12
1919	20
1920	15
1921	20
1922	15
1923	16
1924	10
1925	17
1926	13
1927	26
1928	20
1929	12
1930	16
1931	16
1932	17
1933	13
1934	16
1935	12
1936	13
1937	11
1938	16
1939	13
1940	11
1941	12
1942	31
1943	17
1944	14
1945	17
1946	21
1947	13
1948	13
1949	10
1950	14
1951	10
1952	16
1953	10
1954	18
1955	11
1956	12
1957	13
1958	19
1959	26
1960	14
1961	18
1962	12
1963	14
1964	14
1965	31
1966	13
1967	16
1968	13
1969	13
1970	14
1971	15
1972	18
1973	12
1974	19
1975	24
1976	21
1977	10
1978	10
1979	10
1980	17
1981	10
1982	11
1983	20
1984	17
1985	10
1986	22
1987	15
1988	25
1989	19
1990	21
1991	13
1992	14
1993	13
1994	26
1995	17
1996	14
1997	24
1998	15
1999	22
2000	16
[truncated: 8,000 more rows]
