# Supplementary material for: Generalized method of moments for estimating parameters of stochastic reaction networks
Source: BMC Syst Biol. 2016 Oct 21;10:98. doi: 10.1186/s12918-016-0342-8 (PMC5073941; doi:10.1186/s12918-016-0342-8)
Supplement: Additional file 2 — Matlab code and data. This file contains the Matlab codes and samples which were used to produce the results. (GZ 9349 kb) [file 12918_2016_342_MOESM2_ESM.gz › Data/Gene Expression/momdiff2.m]

function Zges2 = momdiff2(r2, M, momnum, W2)

%%%%%%%%%%%%%%%%%%%%%%%%%%%%%%%%%%%%%%%%%%%%%%%%%%%%%%%%%%%%%%%%%%%%%%%%%%%% 
%calculation of theoretical raw moments
Y3=output(r2); 
      lastRow = Y3(end,:);
  modeProbs = [lastRow(1); lastRow(7)];
 
  PoffCentered = [lastRow(2); lastRow(3); lastRow(4); lastRow(5); lastRow(6)];
  PoffCentered = PoffCentered ./ modeProbs(1);
  PoffRaw = Central2Raw(PoffCentered);

  PonCentered = [lastRow(8); lastRow(9); lastRow(10); lastRow(11); lastRow(12) ];
  PonCentered = PonCentered ./ modeProbs(2);
  PonRaw = Central2Raw(PonCentered);

  PonCentralMoments = modeProbs(1)*PoffRaw + modeProbs(2)*PonRaw;
  for i=1:momnum
      raw3(i)=PonCentralMoments(i);
  end
%%%%%%%%%%%%%%%%%%%%%%%%%%%%%%%%%%%%%%%%%%%%%%%%%%%%%%%%%%%%%%%%%%%%%%%%%%%    
    y3 = (M-raw3);
    %cost function
    Zges2 = y3*W2*y3';
end
