# Supplementary material for: Generalized method of moments for estimating parameters of stochastic reaction networks
Source: BMC Syst Biol. 2016 Oct 21;10:98. doi: 10.1186/s12918-016-0342-8 (PMC5073941; doi:10.1186/s12918-016-0342-8)
Supplement: Additional file 2 — Matlab code and data. This file contains the Matlab codes and samples which were used to produce the results. (GZ 9349 kb) [file 12918_2016_342_MOESM2_ESM.gz › Data/Exclusive Switch/samples/20/t002.csv]

trajectory	P1	P2
1	6	90
2	0	86
3	46	1
4	0	80
5	58	0
6	61	0
7	62	0
8	0	86
9	53	0
10	64	3
11	0	70
12	0	74
13	0	86
14	0	82
15	0	79
16	59	2
17	3	77
18	47	2
19	1	82
20	57	6
21	0	78
22	58	2
23	0	81
24	5	67
25	55	1
26	3	67
27	58	7
28	71	5
29	0	78
30	59	6
31	64	0
32	55	5
33	7	81
34	56	0
35	1	81
36	12	77
37	0	76
38	49	1
39	57	10
40	5	82
41	0	94
42	5	77
43	64	0
44	64	5
45	0	69
46	63	0
47	58	0
48	7	81
49	3	85
50	2	79
51	0	70
52	63	6
53	6	74
54	1	60
55	0	89
56	57	1
57	0	75
58	63	0
59	52	0
60	0	91
61	0	85
62	3	67
63	0	90
64	0	72
65	60	9
66	61	0
67	52	0
68	0	82
69	58	0
70	47	35
71	65	0
72	0	71
73	56	0
74	1	86
75	0	106
76	14	60
77	66	4
78	0	76
79	62	0
80	50	0
81	58	0
82	0	77
83	44	15
84	45	4
85	57	6
86	46	2
87	57	3
88	58	5
89	61	0
90	1	75
91	56	2
92	0	69
93	12	53
94	60	0
95	11	65
96	32	31
97	62	2
98	0	76
99	61	0
100	40	12
101	0	73
102	41	0
103	3	77
104	4	70
105	62	1
106	61	6
107	7	91
108	59	5
109	0	83
110	58	5
111	42	2
112	66	6
113	2	76
114	55	0
115	0	72
116	51	1
117	0	69
118	51	4
119	6	78
120	2	88
121	52	6
122	57	0
123	4	76
124	55	0
125	59	3
126	80	7
127	0	93
128	67	2
129	59	9
130	3	77
131	0	78
132	64	5
133	0	92
134	51	1
135	1	77
136	14	71
137	69	13
138	0	80
139	0	68
140	0	77
141	4	80
142	65	1
143	3	70
144	69	8
145	49	26
146	42	1
147	51	0
148	6	68
149	59	0
150	0	74
151	66	1
152	59	11
153	57	8
154	61	0
155	54	0
156	64	6
157	61	0
158	0	77
159	49	3
160	0	68
161	0	90
162	2	81
163	0	77
164	2	87
165	66	5
166	56	0
167	57	0
168	66	0
169	68	0
170	57	4
171	2	76
172	55	2
173	53	3
174	3	81
175	55	0
176	20	47
177	70	0
178	61	0
179	77	0
180	3	73
181	16	63
182	0	66
183	5	76
184	0	91
185	69	0
186	45	11
187	59	3
188	0	96
189	0	74
190	0	90
191	58	1
192	3	79
193	68	3
194	5	70
195	64	0
196	3	97
197	35	45
198	66	4
199	44	6
200	0	88
201	33	51
202	0	68
203	50	0
204	59	5
205	58	18
206	66	1
207	64	6
208	0	88
209	1	77
210	61	18
211	0	78
212	2	89
213	28	40
214	0	100
215	51	3
216	0	64
217	50	0
218	50	0
219	56	2
220	0	80
221	1	92
222	63	8
223	0	87
224	56	0
225	3	75
226	0	92
227	54	0
228	47	6
229	54	0
230	0	88
231	72	0
232	52	8
233	54	4
234	47	0
235	0	84
236	63	8
237	57	1
238	51	19
239	0	74
240	65	2
241	62	1
242	52	6
243	58	0
244	4	66
245	51	3
246	0	83
247	13	64
248	65	2
249	55	1
250	3	73
251	62	3
252	63	0
253	73	0
254	0	77
255	0	83
256	55	1
257	48	5
258	0	91
259	2	64
260	2	68
261	72	9
262	44	15
263	54	0
264	0	65
265	1	80
266	0	78
267	4	79
268	3	71
269	42	9
270	0	96
271	0	91
272	68	4
273	56	0
274	3	79
275	63	0
276	55	7
277	77	0
278	5	97
279	73	0
280	47	17
281	0	82
282	3	83
283	1	69
284	60	0
285	56	0
286	64	0
287	5	78
288	0	80
289	20	39
290	73	7
291	0	75
292	58	0
293	58	2
294	61	4
295	21	57
296	55	0
297	9	65
298	0	78
299	49	10
300	0	72
301	60	3
302	4	79
303	0	81
304	3	77
305	60	14
306	69	8
307	55	0
308	59	4
309	72	2
310	0	75
311	31	51
312	1	84
313	58	1
314	17	70
315	53	0
316	0	87
317	1	78
318	0	83
319	55	0
320	0	87
321	52	3
322	64	0
323	48	0
324	2	73
325	46	5
326	56	4
327	73	4
328	0	94
329	59	3
330	2	75
331	54	0
332	60	2
333	1	73
334	2	90
335	0	67
336	34	34
337	2	77
338	63	0
339	0	79
340	0	89
341	45	0
342	3	79
343	0	60
344	58	0
345	11	72
346	48	0
347	64	5
348	48	9
349	0	73
350	46	5
351	1	77
352	3	80
353	1	77
354	4	99
355	52	0
356	0	75
357	58	1
358	6	92
359	55	3
360	63	2
361	12	77
362	69	6
363	0	78
364	36	37
365	74	5
366	0	54
367	67	0
368	0	76
369	0	81
370	0	83
371	52	0
372	64	0
373	4	71
374	40	7
375	0	67
376	65	0
377	0	85
378	19	69
379	68	11
380	51	5
381	62	4
382	54	0
383	0	92
384	71	0
385	71	0
386	51	0
387	51	2
388	67	0
389	2	76
390	47	0
391	57	7
392	2	68
393	34	10
394	4	72
395	52	7
396	61	1
397	48	16
398	5	78
399	55	6
400	2	84
401	51	1
402	71	1
403	31	44
404	58	5
405	0	67
406	56	0
407	42	28
408	2	86
409	0	87
410	57	0
411	3	81
412	0	62
413	0	84
414	62	0
415	53	0
416	0	80
417	23	38
418	5	82
419	1	83
420	3	84
421	59	6
422	0	79
423	0	76
424	0	71
425	1	81
426	2	63
427	1	77
428	69	0
429	58	1
430	70	0
431	0	93
432	3	79
433	0	79
434	3	92
435	2	77
436	4	65
437	2	86
438	60	23
439	65	1
440	0	82
441	46	8
442	26	27
443	44	0
444	5	68
445	0	72
446	1	66
447	69	0
448	9	72
449	45	2
450	52	0
451	0	85
452	53	1
453	0	75
454	50	5
455	4	87
456	0	95
457	12	56
458	0	73
459	0	103
460	8	74
461	6	80
462	0	77
463	55	2
464	47	15
465	61	3
466	1	76
467	3	95
468	0	78
469	59	0
470	40	30
471	49	1
472	8	77
473	0	85
474	48	29
475	1	87
476	0	79
477	76	1
478	55	0
479	60	4
480	0	81
481	0	68
482	0	77
483	0	80
484	15	64
485	56	0
486	50	11
487	65	1
488	41	21
489	6	89
490	1	76
491	43	1
492	62	0
493	56	0
494	4	74
495	72	0
496	59	2
497	54	8
498	0	82
499	50	0
500	44	7
501	62	2
502	67	0
503	65	0
504	79	1
505	62	0
506	56	2
507	69	0
508	3	72
509	0	95
510	0	81
511	65	0
512	53	2
513	0	79
514	2	60
515	2	90
516	51	7
517	71	4
518	57	0
519	62	3
520	1	75
521	46	1
522	54	3
523	56	0
524	40	0
525	64	0
526	51	7
527	0	76
528	54	0
529	0	78
530	2	91
531	63	0
532	53	0
533	58	1
534	43	0
535	58	0
536	63	0
537	54	0
538	0	75
539	2	78
540	69	6
541	57	2
542	51	0
543	35	32
544	65	3
545	61	3
546	47	8
547	2	76
548	69	12
549	64	0
550	54	2
551	65	4
552	44	5
553	0	85
554	58	0
555	3	66
556	61	5
557	64	5
558	59	0
559	6	70
560	4	72
561	51	3
562	59	0
563	10	53
564	66	0
565	56	6
566	4	70
567	3	87
568	43	0
569	58	0
570	58	4
571	59	5
572	7	78
573	38	0
574	2	73
575	0	80
576	3	76
577	58	0
578	46	2
579	51	8
580	7	74
581	65	0
582	74	3
583	62	3
584	66	4
585	56	0
586	0	63
587	56	1
588	58	0
589	49	6
590	77	0
591	48	1
592	66	6
593	51	1
594	55	8
595	6	74
596	63	2
597	0	93
598	12	57
599	48	8
600	6	81
601	58	0
602	2	70
603	2	72
604	1	96
605	3	98
606	22	53
607	7	88
608	53	11
609	0	75
610	2	63
611	0	61
612	66	0
613	4	56
614	9	87
615	52	0
616	48	4
617	63	0
618	0	72
619	3	87
620	1	89
621	0	76
622	60	2
623	0	94
624	0	78
625	6	81
626	58	0
627	62	9
628	63	1
629	4	66
630	0	71
631	0	86
632	1	73
633	44	7
634	48	2
635	0	78
636	1	69
637	8	50
638	0	68
639	66	2
640	54	1
641	70	0
642	52	3
643	2	57
644	1	72
645	43	4
646	60	1
647	46	4
648	58	6
649	68	0
650	0	70
651	44	0
652	2	68
653	48	8
654	61	4
655	77	12
656	4	70
657	6	88
658	63	5
659	58	4
660	59	1
661	1	95
662	66	8
663	2	89
664	0	81
665	52	18
666	4	74
667	0	71
668	0	78
669	0	68
670	6	87
671	0	79
672	3	99
673	15	79
674	64	0
675	76	2
676	78	0
677	49	3
678	3	86
679	4	87
680	58	14
681	51	0
682	42	4
683	2	88
684	51	0
685	47	10
686	7	76
687	68	5
688	0	69
689	33	41
690	2	83
691	61	3
692	54	0
693	1	73
694	47	0
695	0	91
696	55	18
697	60	5
698	55	7
699	58	9
700	61	2
701	65	0
702	57	0
703	69	0
704	64	2
705	5	86
706	55	2
707	5	65
708	6	77
709	63	0
710	1	84
711	57	2
712	0	83
713	52	0
714	0	70
715	2	77
716	49	5
717	49	0
718	3	80
719	46	4
720	79	0
721	0	94
722	3	75
723	4	87
724	3	78
725	60	0
726	57	0
727	60	9
728	56	13
729	52	6
730	0	83
731	61	3
732	0	74
733	64	0
734	0	89
735	66	3
736	48	7
737	53	11
738	55	5
739	6	83
740	3	88
741	49	0
742	48	4
743	56	9
744	66	0
745	64	4
746	0	81
747	4	60
748	1	77
749	60	8
750	66	3
751	5	72
752	0	73
753	8	71
754	0	94
755	1	68
756	68	7
757	0	64
758	0	85
759	1	85
760	70	0
761	63	0
762	57	13
763	50	0
764	62	0
765	7	72
766	0	103
767	0	76
768	59	0
769	65	4
770	58	0
771	56	6
772	0	76
773	0	61
774	55	1
775	71	7
776	7	74
777	53	5
778	52	6
779	55	0
780	1	71
781	67	3
782	68	1
783	65	0
784	62	1
785	53	10
786	59	3
787	50	0
788	54	5
789	5	84
790	22	81
791	0	72
792	20	52
793	60	7
794	0	79
795	54	6
796	62	0
797	0	102
798	64	4
799	53	0
800	9	77
801	59	3
802	55	24
803	8	57
804	0	79
805	63	0
806	0	85
807	43	50
808	0	72
809	46	0
810	56	0
811	53	0
812	62	0
813	23	49
814	1	81
815	1	64
816	3	89
817	62	0
818	11	72
819	54	0
820	63	1
821	67	0
822	55	1
823	60	6
824	54	3
825	5	69
826	64	0
827	1	69
828	0	84
829	0	76
830	8	90
831	7	69
832	73	6
833	64	0
834	0	73
835	3	76
836	55	0
837	0	73
838	62	0
839	55	1
840	50	0
841	1	78
842	3	82
843	2	83
844	64	0
845	0	92
846	0	74
847	70	0
848	0	98
849	47	3
850	57	0
851	56	3
852	9	102
853	0	76
854	56	0
855	1	87
856	4	69
857	2	83
858	57	5
859	0	85
860	64	1
861	0	77
862	2	74
863	58	0
864	54	2
865	0	95
866	57	1
867	56	6
868	3	78
869	0	72
870	0	78
871	60	0
872	70	0
873	53	9
874	0	73
875	53	0
876	56	1
877	6	79
878	24	43
879	4	77
880	0	85
881	0	81
882	54	0
883	60	0
884	64	3
885	70	0
886	0	76
887	0	80
888	47	0
889	0	77
890	65	0
891	9	81
892	48	0
893	61	3
894	4	65
895	23	59
896	58	4
897	67	5
898	67	5
899	0	90
900	1	85
901	50	0
902	0	78
903	5	72
904	1	72
905	44	1
906	57	8
907	0	86
908	3	92
909	58	0
910	4	60
911	64	8
912	60	0
913	43	9
914	56	3
915	66	0
916	64	0
917	2	73
918	52	14
919	0	87
920	0	72
921	52	2
922	58	18
923	65	0
924	61	3
925	49	0
926	2	83
927	62	3
928	3	69
929	67	0
930	67	0
931	56	0
932	64	0
933	16	44
934	0	76
935	58	0
936	55	4
937	0	76
938	9	85
939	62	0
940	5	80
941	9	92
942	58	2
943	0	88
944	1	79
945	58	4
946	53	9
947	43	1
948	0	73
949	0	70
950	0	81
951	47	4
952	0	88
953	75	2
954	64	14
955	0	69
956	2	76
957	63	0
958	3	74
959	54	0
960	47	8
961	54	0
962	0	77
963	0	84
964	0	72
965	1	63
966	0	72
967	63	0
968	59	1
969	56	6
970	4	102
971	4	76
972	0	72
973	59	1
974	2	85
975	49	5
976	32	40
977	0	77
978	57	2
979	1	76
980	60	0
981	64	0
982	2	72
983	74	0
984	56	6
985	61	5
986	51	2
987	0	73
988	53	0
989	53	3
990	61	0
991	1	67
992	8	92
993	0	74
994	0	87
995	65	8
996	4	89
997	0	78
998	61	2
999	55	4
1000	63	1
1001	1	74
1002	75	0
1003	45	9
1004	53	0
1005	60	1
1006	5	71
1007	68	6
1008	63	0
1009	51	2
1010	47	2
1011	1	91
1012	0	91
1013	3	86
1014	50	0
1015	67	2
1016	6	88
1017	52	4
1018	0	73
1019	55	0
1020	9	85
1021	0	96
1022	0	96
1023	68	0
1024	0	78
1025	6	71
1026	5	91
1027	0	82
1028	0	70
1029	4	70
1030	64	7
1031	64	9
1032	65	5
1033	3	83
1034	71	0
1035	58	0
1036	3	74
1037	0	91
1038	1	86
1039	55	0
1040	68	3
1041	60	0
1042	53	1
1043	0	91
1044	0	83
1045	14	59
1046	60	0
1047	55	7
1048	0	85
1049	57	10
1050	0	76
1051	51	1
1052	68	0
1053	9	84
1054	67	5
1055	44	0
1056	63	2
1057	59	0
1058	54	0
1059	68	0
1060	52	18
1061	48	1
1062	1	79
1063	0	89
1064	51	2
1065	1	88
1066	54	4
1067	54	7
1068	50	1
1069	36	31
1070	0	71
1071	51	37
1072	65	0
1073	0	83
1074	54	5
1075	61	0
1076	1	72
1077	46	3
1078	1	83
1079	2	79
1080	64	2
1081	58	1
1082	81	0
1083	64	5
1084	56	13
1085	64	9
1086	59	2
1087	0	83
1088	66	6
1089	2	80
1090	49	12
1091	0	98
1092	59	7
1093	56	0
1094	53	0
1095	4	85
1096	64	1
1097	55	0
1098	5	73
1099	0	69
1100	54	0
1101	2	80
1102	1	89
1103	71	13
1104	0	76
1105	44	0
1106	58	0
1107	3	73
1108	70	13
1109	72	4
1110	66	11
1111	5	78
1112	55	1
1113	0	66
1114	16	53
1115	53	0
1116	49	5
1117	78	0
1118	56	0
1119	63	0
1120	53	2
1121	0	82
1122	0	65
1123	54	11
1124	1	64
1125	64	0
1126	0	80
1127	0	81
1128	65	0
1129	58	1
1130	54	8
1131	49	3
1132	52	0
1133	0	87
1134	0	82
1135	59	0
1136	1	66
1137	0	61
1138	55	10
1139	73	0
1140	45	0
1141	57	5
1142	0	80
1143	55	0
1144	61	0
1145	58	0
1146	0	87
1147	7	82
1148	0	87
1149	60	1
1150	61	3
1151	1	77
1152	56	1
1153	48	0
1154	55	2
1155	0	83
1156	55	4
1157	64	0
1158	5	81
1159	54	0
1160	59	10
1161	61	0
1162	0	65
1163	61	3
1164	66	0
1165	4	77
1166	5	79
1167	60	0
1168	66	0
1169	0	86
1170	61	3
1171	72	5
1172	1	98
1173	60	4
1174	22	54
1175	4	66
1176	4	73
1177	56	4
1178	56	0
1179	51	0
1180	46	0
1181	52	6
1182	1	78
1183	49	0
1184	0	73
1185	4	71
1186	64	2
1187	1	73
1188	64	0
1189	3	65
1190	5	78
1191	0	63
1192	1	91
1193	57	2
1194	6	71
1195	65	8
1196	49	10
1197	0	74
1198	48	4
1199	0	85
1200	0	77
1201	0	86
1202	64	0
1203	2	72
1204	59	0
1205	6	94
1206	11	76
1207	3	52
1208	43	2
1209	48	3
1210	56	0
1211	61	0
1212	55	0
1213	61	0
1214	7	85
1215	48	0
1216	54	14
1217	0	63
1218	55	8
1219	5	78
1220	61	0
1221	0	80
1222	0	81
1223	0	68
1224	8	76
1225	2	69
1226	0	82
1227	1	74
1228	57	4
1229	5	61
1230	5	70
1231	1	70
1232	60	2
1233	0	92
1234	7	77
1235	60	8
1236	47	8
1237	12	61
1238	50	7
1239	1	83
1240	0	93
1241	8	94
1242	56	1
1243	67	0
1244	64	15
1245	57	3
1246	0	81
1247	1	76
1248	64	1
1249	50	0
1250	0	87
1251	0	77
1252	0	69
1253	0	92
1254	59	0
1255	3	82
1256	52	7
1257	70	0
1258	46	2
1259	2	86
1260	59	0
1261	0	78
1262	3	69
1263	0	82
1264	0	89
1265	56	13
1266	38	30
1267	47	5
1268	8	71
1269	1	84
1270	1	83
1271	59	0
1272	75	1
1273	4	90
1274	8	80
1275	45	22
1276	0	79
1277	56	0
1278	0	87
1279	2	87
1280	0	78
1281	61	0
1282	69	0
1283	57	4
1284	51	0
1285	1	90
1286	64	4
1287	3	59
1288	41	5
1289	52	3
1290	1	84
1291	2	74
1292	48	0
1293	50	0
1294	5	70
1295	57	6
1296	51	2
1297	72	0
1298	0	79
1299	66	3
1300	14	52
1301	58	0
1302	66	4
1303	49	3
1304	54	8
1305	3	84
1306	61	2
1307	49	0
1308	1	70
1309	61	1
1310	4	60
1311	0	78
1312	61	7
1313	3	85
1314	1	83
1315	0	73
1316	59	5
1317	62	0
1318	0	90
1319	50	2
1320	0	89
1321	0	83
1322	6	90
1323	62	0
1324	2	91
1325	48	4
1326	1	86
1327	70	7
1328	0	75
1329	0	66
1330	57	2
1331	0	80
1332	7	82
1333	26	54
1334	4	68
1335	48	0
1336	64	11
1337	1	88
1338	65	0
1339	1	81
1340	1	90
1341	45	15
1342	0	75
1343	0	75
1344	52	6
1345	51	0
1346	0	76
1347	3	74
1348	51	1
1349	8	61
1350	0	82
1351	1	56
1352	25	53
1353	65	0
1354	0	69
1355	33	38
1356	44	16
1357	3	92
1358	44	2
1359	43	16
1360	0	87
1361	78	0
1362	62	4
1363	25	71
1364	1	81
1365	74	12
1366	68	0
1367	67	6
1368	1	81
1369	53	0
1370	59	1
1371	0	87
1372	65	9
1373	3	85
1374	0	83
1375	57	0
1376	47	0
1377	0	68
1378	66	0
1379	3	79
1380	55	0
1381	44	0
1382	58	0
1383	75	2
1384	68	0
1385	58	2
1386	48	1
1387	49	0
1388	0	67
1389	21	68
1390	57	4
1391	58	2
1392	2	75
1393	0	73
1394	69	0
1395	61	0
1396	60	0
1397	70	8
1398	56	2
1399	1	93
1400	0	82
1401	11	59
1402	1	71
1403	0	75
1404	53	2
1405	0	84
1406	6	69
1407	54	0
1408	3	87
1409	52	8
1410	0	83
1411	0	80
1412	57	6
1413	53	0
1414	47	9
1415	3	64
1416	2	63
1417	0	101
1418	0	94
1419	4	79
1420	70	0
1421	0	70
1422	62	6
1423	57	0
1424	55	0
1425	67	0
1426	48	0
1427	3	74
1428	3	85
1429	0	73
1430	60	0
1431	2	72
1432	6	76
1433	68	3
1434	64	0
1435	0	86
1436	57	1
1437	0	91
1438	6	61
1439	34	28
1440	5	87
1441	48	1
1442	44	0
1443	58	2
1444	60	8
1445	68	0
1446	3	85
1447	0	85
1448	2	71
1449	63	3
1450	61	0
1451	4	78
1452	11	72
1453	73	7
1454	52	4
1455	49	7
1456	0	59
1457	1	78
1458	65	8
1459	56	7
1460	0	82
1461	58	3
1462	1	78
1463	49	0
1464	58	1
1465	62	0
1466	66	1
1467	0	63
1468	0	74
1469	64	5
1470	2	86
1471	3	91
1472	54	5
1473	0	93
1474	2	88
1475	50	16
1476	55	0
1477	68	3
1478	53	3
1479	59	1
1480	57	3
1481	44	0
1482	69	0
1483	3	69
1484	0	81
1485	66	0
1486	54	0
1487	45	15
1488	0	88
1489	47	0
1490	0	72
1491	7	66
1492	74	2
1493	50	5
1494	62	0
1495	71	5
1496	0	86
1497	62	0
1498	6	66
1499	4	74
1500	0	69
1501	59	0
1502	68	1
1503	68	2
1504	48	4
1505	71	6
1506	10	82
1507	3	83
1508	67	3
1509	54	0
1510	0	64
1511	0	76
1512	60	0
1513	0	75
1514	54	0
1515	2	84
1516	68	0
1517	45	0
1518	56	9
1519	0	63
1520	0	82
1521	55	0
1522	5	65
1523	53	6
1524	47	13
1525	6	78
1526	53	2
1527	55	1
1528	64	0
1529	1	82
1530	0	74
1531	48	4
1532	0	81
1533	62	0
1534	68	0
1535	0	82
1536	64	1
1537	59	8
1538	0	86
1539	53	5
1540	59	1
1541	8	82
1542	7	75
1543	66	0
1544	12	66
1545	76	0
1546	68	10
1547	49	0
1548	5	76
1549	48	0
1550	0	81
1551	66	0
1552	1	76
1553	39	28
1554	7	73
1555	69	1
1556	69	1
1557	59	0
1558	3	68
1559	76	3
1560	60	5
1561	2	73
1562	55	0
1563	59	0
1564	73	0
1565	52	0
1566	67	0
1567	54	3
1568	59	0
1569	4	78
1570	0	80
1571	84	2
1572	62	0
1573	62	0
1574	3	83
1575	58	0
1576	55	12
1577	44	0
1578	61	0
1579	0	88
1580	6	82
1581	64	0
1582	0	69
1583	0	88
1584	62	1
1585	69	0
1586	58	0
1587	44	9
1588	65	3
1589	63	0
1590	41	27
1591	58	1
1592	4	68
1593	0	71
1594	48	21
1595	55	2
1596	1	70
1597	3	95
1598	3	77
1599	0	79
1600	7	87
1601	68	2
1602	70	0
1603	52	0
1604	60	7
1605	72	6
1606	56	1
1607	1	81
1608	0	81
1609	0	78
1610	6	63
1611	4	77
1612	1	56
1613	64	0
1614	0	83
1615	66	0
1616	57	15
1617	9	71
1618	49	0
1619	2	89
1620	3	63
1621	70	3
1622	51	1
1623	60	2
1624	3	98
1625	4	71
1626	57	5
1627	69	0
1628	0	87
1629	0	77
1630	0	77
1631	4	72
1632	53	4
1633	0	76
1634	57	10
1635	53	3
1636	56	0
1637	14	88
1638	2	68
1639	53	0
1640	62	0
1641	0	76
1642	54	5
1643	3	74
1644	65	2
1645	0	81
1646	0	72
1647	68	0
1648	0	81
1649	55	0
1650	61	1
1651	54	0
1652	59	7
1653	57	5
1654	56	4
1655	67	0
1656	57	5
1657	0	72
1658	0	80
1659	5	78
1660	1	81
1661	65	0
1662	28	35
1663	60	0
1664	55	4
1665	5	69
1666	52	2
1667	67	0
1668	1	77
1669	48	1
1670	1	87
1671	7	91
1672	54	7
1673	57	0
1674	2	85
1675	0	85
1676	57	0
1677	3	98
1678	58	0
1679	52	0
1680	66	5
1681	0	82
1682	3	80
1683	0	79
1684	35	54
1685	0	69
1686	45	0
1687	61	0
1688	6	64
1689	60	3
1690	65	0
1691	53	2
1692	55	0
1693	0	85
1694	53	1
1695	55	0
1696	0	67
1697	2	85
1698	0	68
1699	3	58
1700	62	4
1701	61	0
1702	1	82
1703	59	0
1704	0	92
1705	4	69
1706	54	0
1707	67	0
1708	55	0
1709	0	83
1710	7	89
1711	64	0
1712	59	0
1713	66	7
1714	1	82
1715	53	0
1716	15	52
1717	0	75
1718	58	0
1719	47	12
1720	54	0
1721	1	84
1722	6	88
1723	64	2
1724	59	0
1725	46	0
1726	58	0
1727	1	83
1728	1	80
1729	3	85
1730	55	5
1731	0	88
1732	53	0
1733	46	0
1734	1	95
1735	52	0
1736	43	10
1737	47	4
1738	67	4
1739	5	78
1740	54	0
1741	45	6
1742	72	0
1743	0	69
1744	0	78
1745	0	87
1746	0	82
1747	64	0
1748	55	0
1749	56	8
1750	51	1
1751	62	0
1752	2	67
1753	0	73
1754	5	86
1755	67	4
1756	0	86
1757	55	2
1758	66	7
1759	62	2
1760	62	1
1761	0	85
1762	5	79
1763	0	79
1764	48	25
1765	0	101
1766	2	95
1767	0	73
1768	53	0
1769	54	1
1770	0	78
1771	63	10
1772	64	1
1773	0	76
1774	70	4
1775	0	69
1776	4	79
1777	4	90
1778	1	98
1779	0	83
1780	60	0
1781	39	29
1782	63	10
1783	58	2
1784	58	9
1785	1	81
1786	0	77
1787	0	103
1788	60	0
1789	7	94
1790	56	11
1791	63	0
1792	3	77
1793	62	1
1794	32	45
1795	0	80
1796	2	80
1797	51	0
1798	49	0
1799	53	14
1800	0	70
1801	4	91
1802	68	0
1803	51	0
1804	3	79
1805	1	88
1806	2	65
1807	2	93
1808	1	76
1809	0	77
1810	0	87
1811	72	6
1812	2	76
1813	0	83
1814	74	4
1815	52	0
1816	56	0
1817	0	72
1818	2	77
1819	53	4
1820	0	90
1821	0	88
1822	0	79
1823	70	0
1824	0	70
1825	57	6
1826	51	9
1827	53	4
1828	71	5
1829	60	5
1830	27	19
1831	64	0
1832	13	64
1833	6	83
1834	0	86
1835	53	0
1836	77	4
1837	57	0
1838	48	2
1839	0	81
1840	58	0
1841	0	82
1842	1	81
1843	2	71
1844	59	0
1845	0	78
1846	63	0
1847	2	77
1848	12	67
1849	62	0
1850	59	7
1851	4	86
1852	63	0
1853	57	2
1854	4	77
1855	2	91
1856	0	80
1857	5	63
1858	0	65
1859	9	95
1860	62	0
1861	5	74
1862	20	62
1863	49	9
1864	2	90
1865	67	0
1866	0	80
1867	68	6
1868	0	77
1869	71	5
1870	57	5
1871	0	63
1872	57	3
1873	0	79
1874	56	0
1875	0	99
1876	0	76
1877	5	76
1878	57	6
1879	5	73
1880	60	7
1881	0	92
1882	2	79
1883	9	77
1884	2	104
1885	43	10
1886	54	0
1887	4	61
1888	0	82
1889	57	0
1890	63	0
1891	65	8
1892	0	82
1893	8	81
1894	1	76
1895	8	66
1896	53	0
1897	59	0
1898	73	6
1899	67	2
1900	66	0
1901	52	0
1902	56	11
1903	61	9
1904	58	7
1905	50	1
1906	71	1
1907	56	2
1908	60	0
1909	3	74
1910	63	0
1911	4	77
1912	58	5
1913	0	76
1914	3	77
1915	11	67
1916	1	68
1917	0	73
1918	0	99
1919	5	79
1920	0	80
1921	45	0
1922	8	87
1923	0	89
1924	56	4
1925	61	0
1926	4	88
1927	5	86
1928	1	88
1929	55	0
1930	0	80
1931	47	29
1932	51	8
1933	58	1
1934	0	71
1935	0	94
1936	0	81
1937	79	0
1938	53	0
1939	2	84
1940	1	75
1941	62	3
1942	0	82
1943	45	14
1944	65	7
1945	12	74
1946	0	85
1947	54	1
1948	65	3
1949	0	81
1950	54	28
1951	62	4
1952	0	73
1953	46	0
1954	57	4
1955	62	0
1956	6	74
1957	51	0
1958	47	6
1959	61	6
1960	0	84
1961	0	84
1962	52	12
1963	1	82
1964	56	6
1965	16	51
1966	62	1
1967	7	73
1968	45	0
1969	0	80
1970	0	77
1971	0	87
1972	0	69
1973	62	4
1974	4	97
1975	59	1
1976	5	83
1977	49	4
1978	58	2
1979	1	94
1980	2	95
1981	0	85
1982	64	0
1983	2	73
1984	56	31
1985	1	78
1986	5	76
1987	0	92
1988	15	68
1989	53	13
1990	2	85
1991	69	0
1992	1	71
1993	0	84
1994	1	82
1995	63	4
1996	0	91
1997	1	68
1998	3	70
1999	51	4
[truncated: 8,001 more rows]
