# Supplementary material for: Generalized method of moments for estimating parameters of stochastic reaction networks
Source: BMC Syst Biol. 2016 Oct 21;10:98. doi: 10.1186/s12918-016-0342-8 (PMC5073941; doi:10.1186/s12918-016-0342-8)
Supplement: Additional file 2 — Matlab code and data. This file contains the Matlab codes and samples which were used to produce the results. (GZ 9349 kb) [file 12918_2016_342_MOESM2_ESM.gz › Data/Exclusive Switch/samples/23/t004.csv]

trajectory	P1	P2
1	84	19
2	0	135
3	0	139
4	90	1
5	91	1
6	97	5
7	1	123
8	0	118
9	0	109
10	86	1
11	96	7
12	2	112
13	0	160
14	108	1
15	0	133
16	1	115
17	1	121
18	103	3
19	107	0
20	100	1
21	75	5
22	0	128
23	2	130
24	1	116
25	0	112
26	99	1
27	0	129
28	112	5
29	3	127
30	0	130
31	5	130
32	2	127
33	95	0
34	94	9
35	84	10
36	98	0
37	94	0
38	2	125
39	106	2
40	0	116
41	110	1
42	1	138
43	83	5
44	83	0
45	4	126
46	94	0
47	0	122
48	1	118
49	92	1
50	105	0
51	81	4
52	105	9
53	1	137
54	101	0
55	0	114
56	91	3
57	1	139
58	89	0
59	80	0
60	61	5
61	79	3
62	0	126
63	92	0
64	2	129
65	3	108
66	111	5
67	0	110
68	100	1
69	99	0
70	81	0
71	108	0
72	35	84
73	2	109
74	89	0
75	89	0
76	3	113
77	119	6
78	3	121
79	99	3
80	86	5
81	0	112
82	3	132
83	4	117
84	82	4
85	0	123
86	12	110
87	90	0
88	2	116
89	94	0
90	2	129
91	2	112
92	102	0
93	10	117
94	0	130
95	98	10
96	0	135
97	2	149
98	0	131
99	1	123
100	45	63
101	7	115
102	2	117
103	0	102
104	3	114
105	0	107
106	1	124
107	125	0
108	105	1
109	5	121
110	0	129
111	100	3
112	92	4
113	98	3
114	4	117
115	0	109
116	66	0
117	90	12
118	90	2
119	84	6
120	105	0
121	89	3
122	94	3
123	0	135
124	100	2
125	78	19
126	0	123
127	100	2
128	16	102
129	3	120
130	1	125
131	100	0
132	4	127
133	0	113
134	107	1
135	65	48
136	116	0
137	4	112
138	5	135
139	5	143
140	98	2
141	75	1
142	97	0
143	2	121
144	2	109
145	90	1
146	75	4
147	91	0
148	1	151
149	0	130
150	88	6
151	104	0
152	109	3
153	0	129
154	90	0
155	100	5
156	2	117
157	97	3
158	1	118
159	84	1
160	92	0
161	6	104
162	3	133
163	90	0
164	93	3
165	0	131
166	0	118
167	3	102
168	1	130
169	86	0
170	93	0
171	101	5
172	92	2
173	1	166
174	89	0
175	97	2
176	114	0
177	95	5
178	90	1
179	90	2
180	1	129
181	101	0
182	0	134
183	103	6
184	0	144
185	0	135
186	87	1
187	1	128
188	98	3
189	86	0
190	110	5
191	0	136
192	4	146
193	0	113
194	3	128
195	1	110
196	0	135
197	92	2
198	95	0
199	0	133
200	2	114
201	66	18
202	87	7
203	89	1
204	84	3
205	0	134
206	87	0
207	0	138
208	76	0
209	85	0
210	89	0
211	0	127
212	93	1
213	102	1
214	6	136
215	98	0
216	99	5
217	103	2
218	0	113
219	0	108
220	83	2
221	2	135
222	87	3
223	3	126
224	93	0
225	87	25
226	105	0
227	70	52
228	92	17
229	1	132
230	0	150
231	3	122
232	1	124
233	119	0
234	1	115
235	2	145
236	0	112
237	97	1
238	0	118
239	90	0
240	3	139
241	106	0
242	87	0
243	102	2
244	3	139
245	1	132
246	105	1
247	97	0
248	1	113
249	3	127
250	1	123
251	1	146
252	0	139
253	95	2
254	2	113
255	84	1
256	86	3
257	0	127
258	0	106
259	1	128
260	0	125
261	110	0
262	89	0
263	82	4
264	75	44
265	86	0
266	102	0
267	22	89
268	2	127
269	2	137
270	2	122
271	2	116
272	98	0
273	100	3
274	51	72
275	102	4
276	1	136
277	2	136
278	3	123
279	0	150
280	104	1
281	67	43
282	88	6
283	5	122
284	77	14
285	102	0
286	0	124
287	97	8
288	15	118
289	0	125
290	104	10
291	0	122
292	86	3
293	2	134
294	110	2
295	100	0
296	3	125
297	90	2
298	3	136
299	1	118
300	95	1
301	105	5
302	84	2
303	2	131
304	112	9
305	96	3
306	73	9
307	94	2
308	94	0
309	92	0
310	101	1
311	0	132
312	87	0
313	0	127
314	109	0
315	112	0
316	106	2
317	0	124
318	0	130
319	101	0
320	1	129
321	0	135
322	1	124
323	3	110
324	97	3
325	88	2
326	96	5
327	108	2
328	112	0
329	0	128
330	8	129
331	0	120
332	95	10
333	106	2
334	4	121
335	90	4
336	109	4
337	86	4
338	2	145
339	0	130
340	94	4
341	88	1
342	1	132
343	3	116
344	0	110
345	111	1
346	96	0
347	1	129
348	1	132
349	0	139
350	0	156
351	0	114
352	1	119
353	1	141
354	94	3
355	93	17
356	0	120
357	110	8
358	94	10
359	0	98
360	85	1
361	2	116
362	3	129
363	89	3
364	95	0
365	95	1
366	99	1
367	96	1
368	90	1
369	0	114
370	103	3
371	96	0
372	85	2
373	6	107
374	68	36
375	0	140
376	93	26
377	0	124
378	109	4
379	87	0
380	0	135
381	79	9
382	0	115
383	1	131
384	103	0
385	0	133
386	0	115
387	0	115
388	3	129
389	2	118
390	97	0
391	91	0
392	3	123
393	25	88
394	60	45
395	85	1
396	101	0
397	3	141
398	1	128
399	95	21
400	0	121
401	92	5
402	98	8
403	103	0
404	1	114
405	17	109
406	1	108
407	94	0
408	86	0
409	3	120
410	0	136
411	1	130
412	70	0
413	0	107
414	97	4
415	107	8
416	2	131
417	87	0
418	87	8
419	109	1
420	2	111
421	0	130
422	100	9
423	0	129
424	112	0
425	1	131
426	92	2
427	73	0
428	80	17
429	2	126
430	1	110
431	96	0
432	0	113
433	91	2
434	95	1
435	102	2
436	93	0
437	51	18
438	3	123
439	0	110
440	110	0
441	7	100
442	94	3
443	2	132
444	104	1
445	83	13
446	0	122
447	3	124
448	0	119
449	108	1
450	102	5
451	2	125
452	95	0
453	86	2
454	82	0
455	0	112
456	122	2
457	99	5
458	0	139
459	88	2
460	4	129
461	97	3
462	2	127
463	108	0
464	61	13
465	103	1
466	95	6
467	89	0
468	123	2
469	0	143
470	5	111
471	91	0
472	108	0
473	103	0
474	82	3
475	3	115
476	75	0
477	82	0
478	110	6
479	100	0
480	105	1
481	73	4
482	100	0
483	93	4
484	84	0
485	0	134
486	2	126
487	95	0
488	0	131
489	78	7
490	100	2
491	77	1
492	90	0
493	0	131
494	0	132
495	89	1
496	90	3
497	96	7
498	83	3
499	0	127
500	89	3
501	126	0
502	104	0
503	0	126
504	92	0
505	102	0
506	2	135
507	4	127
508	0	124
509	0	138
510	0	145
511	80	0
512	98	0
513	0	132
514	86	2
515	3	114
516	85	2
517	98	3
518	105	2
519	94	2
520	12	124
521	5	102
522	0	119
523	116	5
524	98	2
525	44	72
526	85	1
527	84	0
528	0	118
529	0	120
530	0	140
531	91	4
532	90	0
533	104	2
534	79	23
535	4	144
536	97	0
537	3	123
538	97	0
539	86	0
540	0	107
541	0	108
542	0	127
543	0	112
544	8	123
545	102	0
546	1	104
547	94	0
548	0	125
549	8	142
550	95	0
551	0	129
552	0	137
553	97	0
554	2	142
555	0	133
556	104	1
557	96	6
558	91	0
559	94	0
560	81	3
561	86	5
562	0	128
563	70	11
564	100	0
565	7	113
566	0	122
567	94	2
568	93	0
569	101	10
570	7	118
571	87	2
572	111	3
573	72	0
574	3	109
575	93	2
576	3	134
577	2	117
578	1	138
579	110	5
580	3	120
581	84	2
582	1	134
583	86	3
584	104	2
585	0	127
586	92	1
587	51	40
588	103	1
589	89	3
590	88	5
591	99	0
592	121	3
593	10	108
594	0	116
595	0	126
596	0	119
597	105	0
598	100	0
599	2	132
600	96	0
601	94	5
602	0	139
603	4	135
604	98	3
605	76	21
606	93	14
607	72	0
608	0	123
609	4	102
610	93	9
611	97	1
612	114	2
613	6	102
614	72	1
615	0	136
616	0	135
617	0	140
618	0	124
619	101	0
620	96	0
621	94	0
622	91	2
623	3	98
624	98	3
625	2	120
626	84	1
627	1	96
628	94	0
629	0	112
630	87	2
631	3	125
632	83	29
633	3	109
634	0	135
635	89	23
636	1	121
637	97	1
638	109	6
639	1	134
640	2	131
641	7	118
642	1	146
643	40	65
644	86	8
645	94	0
646	106	0
647	92	0
648	101	10
649	0	114
650	85	13
651	3	136
652	1	136
653	82	0
654	0	131
655	95	2
656	1	142
657	84	22
658	104	0
659	1	122
660	0	121
661	103	5
662	0	119
663	101	0
664	0	139
665	83	0
666	115	1
667	104	2
668	84	21
669	109	4
670	96	21
671	95	2
672	0	129
673	2	119
674	0	139
675	29	73
676	100	0
677	78	0
678	0	129
679	0	124
680	2	140
681	0	129
682	1	140
683	0	115
684	94	2
685	102	2
686	88	10
687	0	138
688	1	142
689	98	7
690	1	119
691	2	104
692	85	0
693	0	134
694	0	108
695	0	137
696	113	0
697	6	112
698	81	12
699	3	133
700	1	127
701	8	126
702	0	119
703	99	1
704	114	7
705	1	130
706	1	137
707	0	122
708	71	5
709	3	109
710	3	111
711	0	119
712	1	132
713	94	18
714	105	0
715	93	0
716	1	120
717	99	8
718	103	0
719	109	5
720	9	122
721	93	8
722	5	122
723	0	126
724	2	133
725	95	0
726	95	0
727	101	2
728	0	115
729	2	131
730	95	1
731	5	124
732	1	108
733	5	122
734	91	6
735	101	1
736	93	8
737	102	8
738	91	6
739	0	132
740	0	160
741	94	4
742	106	0
743	0	122
744	107	1
745	109	2
746	3	117
747	109	3
748	102	0
749	81	37
750	93	26
751	0	134
752	0	125
753	2	136
754	1	138
755	81	0
756	1	137
757	4	144
758	108	2
759	90	2
760	0	114
761	97	2
762	97	1
763	93	4
764	0	116
765	0	128
766	89	2
767	0	122
768	3	130
769	90	4
770	1	146
771	0	110
772	79	2
773	80	4
774	0	129
775	96	5
776	1	122
777	92	4
778	94	6
779	3	116
780	0	127
781	104	1
782	0	121
783	21	109
784	4	126
785	4	128
786	2	135
787	93	0
788	89	4
789	87	1
790	50	54
791	75	18
792	94	1
793	101	1
794	104	2
795	0	146
796	98	0
797	104	0
798	84	0
799	0	125
800	84	7
801	2	117
802	1	140
803	4	126
804	89	0
805	0	129
806	0	106
807	5	129
808	104	1
809	100	1
810	93	0
811	7	119
812	109	2
813	2	120
814	68	39
815	115	8
816	101	0
817	0	131
818	2	139
819	86	26
820	33	84
821	0	146
822	3	110
823	0	114
824	0	132
825	4	143
826	104	0
827	2	131
828	87	0
829	90	3
830	110	3
831	93	0
832	104	1
833	102	5
834	0	135
835	2	133
836	0	122
837	84	0
838	81	4
839	27	110
840	100	0
841	5	133
842	55	68
843	0	128
844	0	146
845	102	4
846	81	8
847	83	0
848	76	25
849	3	128
850	94	4
851	102	0
852	3	125
853	71	43
854	99	0
855	88	3
856	80	5
857	19	117
858	0	107
859	76	16
860	3	127
861	96	2
862	1	130
863	0	116
864	107	1
865	84	2
866	0	116
867	96	0
868	2	125
869	4	126
870	1	125
871	105	0
872	94	1
873	79	8
874	115	0
875	3	136
876	0	114
877	95	0
878	94	4
879	94	3
880	0	127
881	92	1
882	104	0
883	97	2
884	85	2
885	89	2
886	0	131
887	80	22
888	88	11
889	75	33
890	0	110
891	2	136
892	98	5
893	110	2
894	101	0
895	94	0
896	102	4
897	93	19
898	3	150
899	1	139
900	103	4
901	90	1
902	0	129
903	1	141
904	0	117
905	1	136
906	89	6
907	2	111
908	94	0
909	0	121
910	0	138
911	85	7
912	89	0
913	104	5
914	1	119
915	90	8
916	85	3
917	89	0
918	109	9
919	25	96
920	80	0
921	0	140
922	76	0
923	91	0
924	3	110
925	0	109
926	1	151
927	100	6
928	1	121
929	79	0
930	2	112
931	0	135
932	99	0
933	94	11
934	92	5
935	84	1
936	4	136
937	81	1
938	82	9
939	88	1
940	94	0
941	1	143
942	0	101
943	93	4
944	106	2
945	100	0
946	96	4
947	1	117
948	89	1
949	90	0
950	102	2
951	1	123
952	91	4
953	88	0
954	0	135
955	1	127
956	102	0
957	0	146
958	7	141
959	88	6
960	2	140
961	82	0
962	1	122
963	1	137
964	0	137
965	0	126
966	2	119
967	103	2
968	2	127
969	110	1
970	75	37
971	100	0
972	106	1
973	3	113
974	117	2
975	0	125
976	65	23
977	91	6
978	112	1
979	1	126
980	90	3
981	3	130
982	37	72
983	4	107
984	0	120
985	90	0
986	10	134
987	95	19
988	76	1
989	95	0
990	109	0
991	1	124
992	108	4
993	98	9
994	3	140
995	78	0
996	3	140
997	99	2
998	108	1
999	89	1
1000	102	4
1001	68	5
1002	0	131
1003	91	0
1004	0	140
1005	5	113
1006	1	127
1007	0	146
1008	110	0
1009	1	148
1010	105	0
1011	110	0
1012	98	0
1013	81	0
1014	0	128
1015	6	108
1016	0	128
1017	104	3
1018	0	105
1019	1	107
1020	79	7
1021	0	109
1022	0	132
1023	0	120
1024	90	1
1025	2	127
1026	5	125
1027	93	5
1028	2	127
1029	86	0
1030	80	28
1031	0	125
1032	0	134
1033	0	125
1034	0	111
1035	0	135
1036	94	0
1037	105	2
1038	0	111
1039	3	106
1040	111	5
1041	105	3
1042	2	106
1043	106	2
1044	99	0
1045	102	7
1046	2	141
1047	0	127
1048	91	0
1049	0	119
1050	95	4
1051	88	0
1052	98	13
1053	2	118
1054	96	0
1055	78	10
1056	114	2
1057	29	104
1058	3	115
1059	113	0
1060	96	9
1061	77	20
1062	1	120
1063	0	130
1064	75	16
1065	94	1
1066	91	22
1067	92	7
1068	97	0
1069	99	5
1070	67	33
1071	96	3
1072	1	116
1073	115	0
1074	88	0
1075	103	0
1076	101	0
1077	2	155
1078	2	125
1079	83	0
1080	105	2
1081	95	2
1082	103	12
1083	96	2
1084	98	0
1085	91	2
1086	108	0
1087	39	82
1088	0	121
1089	4	126
1090	93	0
1091	2	118
1092	98	0
1093	0	129
1094	68	2
1095	96	0
1096	104	0
1097	92	0
1098	0	113
1099	7	127
1100	81	2
1101	80	3
1102	109	3
1103	0	138
1104	0	134
1105	83	0
1106	84	2
1107	81	1
1108	5	134
1109	1	116
1110	99	1
1111	2	103
1112	1	105
1113	0	104
1114	91	13
1115	101	6
1116	96	0
1117	44	56
1118	57	63
1119	109	5
1120	94	0
1121	91	2
1122	68	47
1123	99	0
1124	0	121
1125	5	136
1126	0	130
1127	72	0
1128	6	124
1129	101	5
1130	76	42
1131	87	1
1132	3	105
1133	3	118
1134	97	0
1135	0	126
1136	106	8
1137	0	117
1138	82	3
1139	102	6
1140	79	14
1141	92	3
1142	91	2
1143	4	116
1144	0	112
1145	0	148
1146	90	0
1147	91	0
1148	126	1
1149	1	124
1150	1	136
1151	89	2
1152	0	136
1153	96	3
1154	0	137
1155	0	132
1156	108	5
1157	73	12
1158	99	2
1159	89	1
1160	0	128
1161	100	1
1162	0	128
1163	96	1
1164	79	0
1165	1	102
1166	105	0
1167	0	128
1168	2	112
1169	95	0
1170	86	2
1171	0	138
1172	95	3
1173	1	133
1174	0	108
1175	90	0
1176	0	115
1177	1	142
1178	104	2
1179	99	2
1180	99	3
1181	7	130
1182	95	2
1183	2	136
1184	98	11
1185	92	3
1186	104	0
1187	101	3
1188	90	0
1189	0	140
1190	1	126
1191	89	4
1192	3	125
1193	0	128
1194	4	119
1195	0	139
1196	3	122
1197	58	27
1198	90	2
1199	1	139
1200	107	5
1201	19	101
1202	74	1
1203	0	116
1204	1	135
1205	98	1
1206	93	0
1207	91	0
1208	93	0
1209	110	0
1210	107	3
1211	104	5
1212	100	4
1213	89	1
1214	4	125
1215	79	0
1216	94	5
1217	94	21
1218	58	52
1219	1	118
1220	83	0
1221	81	0
1222	85	6
1223	106	0
1224	97	3
1225	95	1
1226	101	3
1227	0	118
1228	0	115
1229	4	109
1230	57	51
1231	83	0
1232	0	132
1233	94	6
1234	97	5
1235	110	3
1236	116	0
1237	1	122
1238	115	6
1239	3	112
1240	7	122
1241	100	0
1242	0	129
1243	83	0
1244	88	0
1245	1	132
1246	7	121
1247	1	128
1248	2	120
1249	0	125
1250	0	126
1251	0	134
1252	90	17
1253	2	135
1254	88	0
1255	70	44
1256	0	126
1257	101	4
1258	96	7
1259	0	137
1260	80	1
1261	0	123
1262	108	1
1263	104	5
1264	104	4
1265	1	122
1266	93	0
1267	77	40
1268	0	134
1269	99	1
1270	3	130
1271	93	0
1272	2	136
1273	3	129
1274	0	142
1275	87	1
1276	0	126
1277	0	132
1278	94	0
1279	90	15
1280	92	5
1281	0	129
1282	1	109
1283	76	5
1284	96	1
1285	99	0
1286	0	117
1287	98	7
1288	4	121
1289	84	0
1290	1	124
1291	97	0
1292	92	0
1293	76	30
1294	86	1
1295	0	137
1296	90	0
1297	91	0
1298	99	1
1299	109	0
1300	2	102
1301	0	115
1302	2	113
1303	93	0
1304	6	150
1305	92	2
1306	1	118
1307	114	0
1308	91	0
1309	103	3
1310	84	6
1311	86	0
1312	100	1
1313	26	99
1314	96	0
1315	100	29
1316	1	136
1317	0	128
1318	82	1
1319	75	0
1320	1	139
1321	2	130
1322	108	1
1323	99	0
1324	94	2
1325	0	140
1326	0	124
1327	2	121
1328	0	144
1329	1	126
1330	110	0
1331	90	0
1332	7	138
1333	91	2
1334	115	0
1335	3	119
1336	90	4
1337	89	1
1338	0	125
1339	3	142
1340	95	4
1341	0	124
1342	0	128
1343	3	117
1344	2	126
1345	92	0
1346	95	3
1347	85	3
1348	97	0
1349	2	143
1350	81	13
1351	0	124
1352	93	2
1353	101	0
1354	0	149
1355	0	123
1356	108	9
1357	89	4
1358	94	3
1359	95	2
1360	93	3
1361	1	121
1362	0	114
1363	103	0
1364	0	115
1365	82	13
1366	115	3
1367	102	2
1368	80	0
1369	4	124
1370	110	0
1371	104	0
1372	104	1
1373	94	3
1374	0	134
1375	10	114
1376	4	131
1377	97	2
1378	0	115
1379	3	136
1380	83	0
1381	5	118
1382	99	4
1383	0	110
1384	96	3
1385	2	123
1386	0	100
1387	104	0
1388	0	139
1389	100	0
1390	0	122
1391	97	2
1392	91	1
1393	109	1
1394	66	22
1395	0	132
1396	108	1
1397	0	110
1398	82	2
1399	58	73
1400	99	0
1401	7	108
1402	0	132
1403	87	7
1404	2	118
1405	100	0
1406	98	1
1407	102	0
1408	99	0
1409	0	134
1410	83	16
1411	0	149
1412	2	140
1413	0	117
1414	0	144
1415	107	0
1416	2	122
1417	83	10
1418	0	132
1419	83	0
1420	95	5
1421	2	148
1422	87	17
1423	3	134
1424	84	3
1425	3	140
1426	102	3
1427	102	2
1428	93	3
1429	100	4
1430	95	19
1431	98	4
1432	89	0
1433	80	1
1434	1	124
1435	1	119
1436	2	106
1437	0	124
1438	101	1
1439	0	130
1440	2	132
1441	3	117
1442	100	0
1443	23	82
1444	101	0
1445	0	135
1446	104	2
1447	0	127
1448	105	2
1449	0	116
1450	92	5
1451	87	2
1452	101	2
1453	1	135
1454	2	108
1455	2	132
1456	3	119
1457	17	95
1458	0	116
1459	4	129
1460	2	128
1461	0	104
1462	0	128
1463	93	2
1464	8	95
1465	84	2
1466	98	1
1467	0	124
1468	3	127
1469	98	6
1470	1	129
1471	95	13
1472	0	128
1473	0	137
1474	1	111
1475	100	6
1476	91	6
1477	3	124
1478	6	130
1479	4	122
1480	21	111
1481	82	27
1482	4	127
1483	0	153
1484	0	129
1485	3	126
1486	88	2
1487	8	109
1488	88	0
1489	92	0
1490	101	0
1491	88	4
1492	78	3
1493	102	2
1494	87	2
1495	0	117
1496	93	4
1497	86	1
1498	85	3
1499	108	0
1500	104	6
1501	4	114
1502	0	145
1503	102	0
1504	2	138
1505	2	118
1506	0	122
1507	1	102
1508	0	133
1509	1	120
1510	0	124
1511	96	0
1512	0	128
1513	0	122
1514	5	130
1515	0	121
1516	108	0
1517	94	6
1518	95	0
1519	6	124
1520	107	7
1521	95	0
1522	0	133
1523	101	2
1524	89	0
1525	103	0
1526	106	0
1527	0	132
1528	0	149
1529	1	137
1530	109	2
1531	94	0
1532	92	0
1533	101	1
1534	93	4
1535	111	3
1536	86	0
1537	0	135
1538	101	4
1539	91	1
1540	0	142
1541	3	132
1542	2	126
1543	99	1
1544	90	4
1545	103	0
1546	1	139
1547	5	117
1548	89	0
1549	85	6
1550	0	125
1551	15	106
1552	1	122
1553	92	0
1554	85	1
1555	0	127
1556	115	0
1557	103	3
1558	1	131
1559	4	137
1560	5	133
1561	0	105
1562	3	130
1563	97	7
1564	104	11
1565	0	129
1566	90	0
1567	84	0
1568	84	2
1569	80	1
1570	2	126
1571	6	133
1572	0	115
1573	5	142
1574	95	1
1575	79	2
1576	1	119
1577	3	124
1578	96	0
1579	86	15
1580	0	130
1581	73	7
1582	2	124
1583	97	2
1584	79	2
1585	114	1
1586	106	5
1587	57	46
1588	0	151
1589	99	0
1590	0	131
1591	0	98
1592	0	114
1593	4	130
1594	95	0
1595	1	114
1596	7	128
1597	0	127
1598	80	0
1599	3	123
1600	2	132
1601	0	142
1602	109	0
1603	98	7
1604	2	134
1605	92	3
1606	1	121
1607	89	0
1608	2	123
1609	83	1
1610	0	127
1611	0	143
1612	3	122
1613	95	0
1614	0	127
1615	79	1
1616	86	1
1617	89	1
1618	112	8
1619	2	129
1620	99	1
1621	88	0
1622	1	113
1623	2	118
1624	111	1
1625	0	138
1626	1	116
1627	0	120
1628	6	159
1629	111	1
1630	3	143
1631	105	4
1632	1	127
1633	1	118
1634	6	123
1635	106	3
1636	0	131
1637	72	36
1638	76	4
1639	117	0
1640	3	122
1641	89	1
1642	93	12
1643	6	127
1644	3	110
1645	92	0
1646	4	135
1647	111	0
1648	5	124
1649	0	122
1650	0	132
1651	1	93
1652	0	110
1653	4	156
1654	98	2
1655	0	127
1656	2	140
1657	119	2
1658	1	127
1659	88	0
1660	7	96
1661	92	13
1662	2	114
1663	92	1
1664	0	120
1665	94	4
1666	0	143
1667	111	0
1668	96	3
1669	100	1
1670	1	130
1671	105	0
1672	2	111
1673	96	3
1674	0	130
1675	74	0
1676	108	0
1677	0	138
1678	102	4
1679	113	0
1680	4	122
1681	82	1
1682	0	124
1683	94	0
1684	5	114
1685	5	146
1686	92	0
1687	1	141
1688	113	0
1689	86	2
1690	97	2
1691	2	114
1692	0	118
1693	95	1
1694	1	141
1695	97	4
1696	80	41
1697	93	5
1698	76	4
1699	93	5
1700	0	139
1701	0	122
1702	0	146
1703	92	5
1704	19	122
1705	83	3
1706	0	116
1707	100	1
1708	1	108
1709	93	3
1710	91	5
1711	4	122
1712	2	121
1713	99	8
1714	84	12
1715	101	0
1716	5	122
1717	0	117
1718	83	6
1719	5	119
1720	90	8
1721	101	1
1722	0	136
1723	96	1
1724	2	122
1725	92	30
1726	1	123
1727	0	129
1728	102	4
1729	102	3
1730	84	0
1731	1	118
1732	93	4
1733	2	130
1734	0	143
1735	3	133
1736	107	2
1737	3	136
1738	98	0
1739	97	0
1740	97	10
1741	7	113
1742	2	147
1743	0	123
1744	0	115
1745	0	116
1746	4	126
1747	0	134
1748	6	118
1749	117	2
1750	107	0
1751	38	78
1752	97	2
1753	94	22
1754	4	131
1755	106	0
1756	86	2
1757	83	1
1758	89	1
1759	89	2
1760	115	0
1761	0	120
1762	92	0
1763	0	132
1764	99	4
1765	80	2
1766	0	112
1767	0	141
1768	52	64
1769	1	125
1770	81	6
1771	72	39
1772	98	0
1773	107	0
1774	127	2
1775	104	0
1776	1	108
1777	20	87
1778	86	0
1779	93	1
1780	96	5
1781	2	127
1782	6	106
1783	97	0
1784	1	139
1785	89	0
1786	80	0
1787	95	1
1788	91	8
1789	0	138
1790	2	117
1791	33	66
1792	1	113
1793	91	5
1794	0	109
1795	1	133
1796	0	134
1797	115	0
1798	0	131
1799	95	5
1800	121	4
1801	102	3
1802	110	2
1803	0	125
1804	94	6
1805	105	6
1806	0	115
1807	3	106
1808	3	125
1809	90	9
1810	1	132
1811	0	113
1812	88	4
1813	7	127
1814	88	0
1815	0	137
1816	0	131
1817	95	0
1818	94	0
1819	94	2
1820	2	143
1821	0	138
1822	73	0
1823	90	5
1824	97	1
1825	76	0
1826	2	135
1827	91	0
1828	2	123
1829	14	133
1830	0	105
1831	99	1
1832	0	119
1833	92	0
1834	1	131
1835	22	115
1836	0	110
1837	2	146
1838	102	0
1839	61	75
1840	101	1
1841	4	134
1842	111	0
1843	1	138
1844	105	2
1845	106	3
1846	97	2
1847	46	61
1848	3	126
1849	3	120
1850	83	1
1851	94	2
1852	0	124
1853	86	0
1854	95	7
1855	96	0
1856	18	117
1857	82	0
1858	91	0
1859	94	1
1860	86	0
1861	97	0
1862	98	4
1863	105	5
1864	16	113
1865	1	111
1866	0	139
1867	74	1
1868	89	1
1869	96	0
1870	85	4
1871	2	125
1872	1	106
1873	0	155
1874	89	2
1875	3	126
1876	0	140
1877	90	2
1878	60	46
1879	23	109
1880	105	1
1881	0	127
1882	106	2
1883	109	0
1884	4	137
1885	86	0
1886	64	45
1887	5	131
1888	0	141
1889	91	4
1890	1	129
1891	79	0
1892	85	0
1893	98	1
1894	82	0
1895	6	132
1896	90	4
1897	70	3
1898	0	153
1899	102	0
1900	73	16
1901	0	111
1902	3	131
1903	98	1
1904	0	133
1905	102	2
1906	2	135
1907	0	103
1908	87	5
1909	109	2
1910	6	115
1911	100	2
1912	2	144
1913	108	5
1914	96	4
1915	3	119
1916	0	117
1917	99	0
1918	78	3
1919	0	115
1920	109	0
1921	90	21
1922	79	0
1923	90	7
1924	97	0
1925	108	0
1926	93	3
1927	0	111
1928	85	0
1929	98	2
1930	89	1
1931	41	61
1932	0	140
1933	0	117
1934	98	0
1935	83	0
1936	4	129
1937	67	26
1938	107	2
1939	105	0
1940	79	3
1941	80	0
1942	107	1
1943	104	1
1944	2	131
1945	109	2
1946	1	134
1947	0	139
1948	0	129
1949	0	141
1950	1	144
1951	105	4
1952	88	2
1953	0	114
1954	98	0
1955	9	121
1956	72	0
1957	5	136
1958	0	135
1959	92	0
1960	105	8
1961	0	117
1962	0	128
1963	98	2
1964	106	10
1965	92	0
1966	3	123
1967	96	11
1968	95	2
1969	2	131
1970	99	0
1971	0	115
1972	104	1
1973	98	1
1974	74	28
1975	0	105
1976	113	0
1977	0	134
1978	2	130
1979	2	127
1980	2	132
1981	93	0
1982	0	131
1983	98	0
1984	103	2
1985	107	0
1986	74	7
1987	5	119
1988	1	133
1989	103	4
1990	95	0
1991	1	119
1992	3	117
1993	3	120
1994	97	4
1995	93	0
1996	98	6
1997	1	132
1998	79	4
1999	101	0
[truncated: 8,001 more rows]
