# Supplementary material for: Generalized method of moments for estimating parameters of stochastic reaction networks
Source: BMC Syst Biol. 2016 Oct 21;10:98. doi: 10.1186/s12918-016-0342-8 (PMC5073941; doi:10.1186/s12918-016-0342-8)
Supplement: Additional file 2 — Matlab code and data. This file contains the Matlab codes and samples which were used to produce the results. (GZ 9349 kb) [file 12918_2016_342_MOESM2_ESM.gz › Data/Exclusive Switch/samples/11/t002.csv]

trajectory	P1	P2
1	4	69
2	0	70
3	0	75
4	0	97
5	59	7
6	5	77
7	6	83
8	55	1
9	55	0
10	72	0
11	62	2
12	4	98
13	1	72
14	46	0
15	17	60
16	0	96
17	51	10
18	2	83
19	61	2
20	68	1
21	14	77
22	78	7
23	59	0
24	66	0
25	0	81
26	68	3
27	1	73
28	52	0
29	40	8
30	66	0
31	59	0
32	2	86
33	3	85
34	0	85
35	0	73
36	0	77
37	3	73
38	0	66
39	59	4
40	62	6
41	6	72
42	55	1
43	62	0
44	64	0
45	4	67
46	65	0
47	0	64
48	1	83
49	0	72
50	1	69
51	3	83
52	59	2
53	0	72
54	58	0
55	61	3
56	2	73
57	61	8
58	68	6
59	0	85
60	0	67
61	70	17
62	2	83
63	54	0
64	1	67
65	54	0
66	57	5
67	2	73
68	0	73
69	48	2
70	50	6
71	1	76
72	54	9
73	57	10
74	66	3
75	61	8
76	0	79
77	69	3
78	6	73
79	43	30
80	31	30
81	50	0
82	54	16
83	71	0
84	56	2
85	53	0
86	69	0
87	67	1
88	52	5
89	61	0
90	63	0
91	0	77
92	7	75
93	59	16
94	51	15
95	2	78
96	2	74
97	68	0
98	62	9
99	39	25
100	0	83
101	5	75
102	50	0
103	64	0
104	65	4
105	61	4
106	0	90
107	58	0
108	0	68
109	58	0
110	68	0
111	65	3
112	64	2
113	57	2
114	0	99
115	0	71
116	7	75
117	16	61
118	1	65
119	44	9
120	68	3
121	32	35
122	6	70
123	76	0
124	4	83
125	3	88
126	0	78
127	65	0
128	1	70
129	64	0
130	56	4
131	0	76
132	63	0
133	64	4
134	0	102
135	59	1
136	56	3
137	58	10
138	3	84
139	6	61
140	49	0
141	66	0
142	45	5
143	68	2
144	74	0
145	5	85
146	1	71
147	50	0
148	1	80
149	61	0
150	60	6
151	53	0
152	66	7
153	3	84
154	56	0
155	2	83
156	50	0
157	0	80
158	65	1
159	0	83
160	56	1
161	6	89
162	3	72
163	0	71
164	53	0
165	49	11
166	62	7
167	0	67
168	56	4
169	63	0
170	56	0
171	9	83
172	6	84
173	0	76
174	0	91
175	2	73
176	0	69
177	0	77
178	59	14
179	50	4
180	2	85
181	56	3
182	72	10
183	54	8
184	61	17
185	67	0
186	59	9
187	0	67
188	2	99
189	49	1
190	0	82
191	0	93
192	71	10
193	2	76
194	0	72
195	5	63
196	0	93
197	46	17
198	5	80
199	57	3
200	59	0
201	2	77
202	61	7
203	0	82
204	52	2
205	77	0
206	52	0
207	53	8
208	0	62
209	64	8
210	0	82
211	63	11
212	44	0
213	70	5
214	66	4
215	57	3
216	0	67
217	54	5
218	40	23
219	0	72
220	4	67
221	2	77
222	29	42
223	1	80
224	3	78
225	65	2
226	1	84
227	0	73
228	67	5
229	0	85
230	50	8
231	22	37
232	0	83
233	68	17
234	58	0
235	0	91
236	0	82
237	66	3
238	8	64
239	0	64
240	0	65
241	59	5
242	42	3
243	47	4
244	65	0
245	3	83
246	10	72
247	8	86
248	0	81
249	4	59
250	0	78
251	56	2
252	54	20
253	58	4
254	45	2
255	0	71
256	51	0
257	52	0
258	62	6
259	0	88
260	65	0
261	57	5
262	67	2
263	75	0
264	1	73
265	60	6
266	58	0
267	1	97
268	36	17
269	65	0
270	63	0
271	0	88
272	0	72
273	65	0
274	0	75
275	67	1
276	51	3
277	65	5
278	1	84
279	60	6
280	47	20
281	60	0
282	54	0
283	52	0
284	1	64
285	3	83
286	60	0
287	2	75
288	62	0
289	58	6
290	2	76
291	55	12
292	53	2
293	59	6
294	72	0
295	63	1
296	0	81
297	54	0
298	59	6
299	0	84
300	47	32
301	63	1
302	60	2
303	61	4
304	60	1
305	63	5
306	4	72
307	53	0
308	54	0
309	0	81
310	0	64
311	0	73
312	2	78
313	62	0
314	8	80
315	11	57
316	60	0
317	66	6
318	0	72
319	34	43
320	54	7
321	56	6
322	7	81
323	3	73
324	63	0
325	0	82
326	63	0
327	47	19
328	4	70
329	0	88
330	61	2
331	52	18
332	56	0
333	65	7
334	60	0
335	4	78
336	62	4
337	0	90
338	2	85
339	71	2
340	55	0
341	55	1
342	38	35
343	59	0
344	49	0
345	27	81
346	66	0
347	0	80
348	61	0
349	67	1
350	5	75
351	49	4
352	2	87
353	56	0
354	66	0
355	49	0
356	62	5
357	63	0
358	70	0
359	1	83
360	58	0
361	51	0
362	1	79
363	63	0
364	0	89
365	0	87
366	0	76
367	53	4
368	0	90
369	0	83
370	59	0
371	54	1
372	0	74
373	0	84
374	66	2
375	44	14
376	4	86
377	69	0
378	72	0
379	56	6
380	67	3
381	51	0
382	2	77
383	3	81
384	76	13
385	71	1
386	58	0
387	5	89
388	41	32
389	52	1
390	1	66
391	56	2
392	55	2
393	61	7
394	0	93
395	64	4
396	63	0
397	9	73
398	5	80
399	32	23
400	53	0
401	49	3
402	0	84
403	71	1
404	60	2
405	0	70
406	47	2
407	0	78
408	48	0
409	46	11
410	58	0
411	64	2
412	0	79
413	5	94
414	50	2
415	2	87
416	2	101
417	1	82
418	76	3
419	68	1
420	0	76
421	0	72
422	3	78
423	52	0
424	23	45
425	1	93
426	54	0
427	58	4
428	61	8
429	57	4
430	56	9
431	2	90
432	70	0
433	56	13
434	3	79
435	60	4
436	47	0
437	60	0
438	51	18
439	63	0
440	53	0
441	67	0
442	0	83
443	58	0
444	64	0
445	71	0
446	67	0
447	2	96
448	59	0
449	2	75
450	75	0
451	48	0
452	0	74
453	63	2
454	0	83
455	58	3
456	56	0
457	57	8
458	2	93
459	48	6
460	0	75
461	39	35
462	45	7
463	54	4
464	62	0
465	0	85
466	52	4
467	0	81
468	9	91
469	3	87
470	70	3
471	3	72
472	4	77
473	82	3
474	31	51
475	0	98
476	1	70
477	51	3
478	66	1
479	4	84
480	50	0
481	1	86
482	3	81
483	44	20
484	58	0
485	52	1
486	55	0
487	53	3
488	71	0
489	64	2
490	5	68
491	51	0
492	53	2
493	0	86
494	62	4
495	2	72
496	72	1
497	54	0
498	2	68
499	5	77
500	67	7
501	0	74
502	52	0
503	6	67
504	0	73
505	0	71
506	63	4
507	54	0
508	53	4
509	55	1
510	2	72
511	1	79
512	3	90
513	0	80
514	68	2
515	61	5
516	59	2
517	56	0
518	0	69
519	2	73
520	7	92
521	68	0
522	63	1
523	52	6
524	2	93
525	61	2
526	0	83
527	1	85
528	0	76
529	66	3
530	32	41
531	56	6
532	0	72
533	23	42
534	59	4
535	58	0
536	64	2
537	0	82
538	5	84
539	0	73
540	0	74
541	65	4
542	62	0
543	20	41
544	10	63
545	0	101
546	4	71
547	62	2
548	0	69
549	54	1
550	5	72
551	56	0
552	0	80
553	3	79
554	44	3
555	54	3
556	4	82
557	73	4
558	0	77
559	42	6
560	0	72
561	0	88
562	0	80
563	42	26
564	19	58
565	58	0
566	63	0
567	0	83
568	70	2
569	12	74
570	63	5
571	0	77
572	0	83
573	56	3
574	71	1
575	59	3
576	2	78
577	71	0
578	8	78
579	68	0
580	9	73
581	61	0
582	65	0
583	55	0
584	68	0
585	40	38
586	6	60
587	54	0
588	0	79
589	54	2
590	1	73
591	0	91
592	48	6
593	54	7
594	46	0
595	1	79
596	50	0
597	66	5
598	45	0
599	22	58
600	4	73
601	12	65
602	56	9
603	62	17
604	1	76
605	60	7
606	0	92
607	0	90
608	61	8
609	0	94
610	6	88
611	62	0
612	0	85
613	52	0
614	5	57
615	6	69
616	58	0
617	3	76
618	81	1
619	46	7
620	1	66
621	52	1
622	3	81
623	2	73
624	64	0
625	48	3
626	55	1
627	2	78
628	8	97
629	65	0
630	49	3
631	59	0
632	71	0
633	58	6
634	61	0
635	49	0
636	0	79
637	55	4
638	45	0
639	54	2
640	0	87
641	2	83
642	1	72
643	54	0
644	0	67
645	3	76
646	52	0
647	53	4
648	54	5
649	0	90
650	0	62
651	55	0
652	35	30
653	66	0
654	69	0
655	65	12
656	0	98
657	3	84
658	44	0
659	60	2
660	0	85
661	44	1
662	30	56
663	8	89
664	62	0
665	9	75
666	55	0
667	3	83
668	57	12
669	16	72
670	47	0
671	4	93
672	7	78
673	0	81
674	65	0
675	48	2
676	37	27
677	3	74
678	67	11
679	5	86
680	1	80
681	6	81
682	56	0
683	0	100
684	0	78
685	45	4
686	53	0
687	0	69
688	51	7
689	47	0
690	45	1
691	68	5
692	64	0
693	61	3
694	50	7
695	0	79
696	56	4
697	69	5
698	50	6
699	63	2
700	44	6
701	63	0
702	53	8
703	5	65
704	54	13
705	0	69
706	51	4
707	56	0
708	52	0
709	60	2
710	0	96
711	58	0
712	0	90
713	52	10
714	59	1
715	62	0
716	41	30
717	0	78
718	64	0
719	41	1
720	61	0
721	69	0
722	54	0
723	2	91
724	48	0
725	3	70
726	0	91
727	48	8
728	1	85
729	7	87
730	2	67
731	0	78
732	65	12
733	3	85
734	0	81
735	46	0
736	40	22
737	8	83
738	62	0
739	0	73
740	64	3
741	2	83
742	4	71
743	17	58
744	58	14
745	2	70
746	38	21
747	68	3
748	59	0
749	2	79
750	65	12
751	0	74
752	0	66
753	4	78
754	69	0
755	63	6
756	6	84
757	0	74
758	3	82
759	57	6
760	0	68
761	53	11
762	36	37
763	50	11
764	56	0
765	60	0
766	60	0
767	10	76
768	0	86
769	49	0
770	61	2
771	60	5
772	0	87
773	4	74
774	5	85
775	3	84
776	49	1
777	9	76
778	0	74
779	0	80
780	2	70
781	7	90
782	2	65
783	0	74
784	63	0
785	2	78
786	54	1
787	64	0
788	0	77
789	56	2
790	58	10
791	56	1
792	57	2
793	53	6
794	2	70
795	52	0
796	5	76
797	0	88
798	0	78
799	4	80
800	63	7
801	59	0
802	72	1
803	61	1
804	54	0
805	63	0
806	27	37
807	49	0
808	4	84
809	63	0
810	48	7
811	58	9
812	49	4
813	32	33
814	67	6
815	44	12
816	61	1
817	59	0
818	3	98
819	60	9
820	61	4
821	62	1
822	0	80
823	61	1
824	0	80
825	63	6
826	1	95
827	0	78
828	2	75
829	7	72
830	60	1
831	0	88
832	67	9
833	13	67
834	0	70
835	0	59
836	0	76
837	58	9
838	69	0
839	44	25
840	71	2
841	58	0
842	0	80
843	0	80
844	53	0
845	0	72
846	0	68
847	43	0
848	57	0
849	60	0
850	5	64
851	60	1
852	57	5
853	4	79
854	72	0
855	74	0
856	47	2
857	60	6
858	60	3
859	52	8
860	65	1
861	9	74
862	43	4
863	4	84
864	2	62
865	63	0
866	64	0
867	1	64
868	1	69
869	58	6
870	3	76
871	5	74
872	0	85
873	0	76
874	0	99
875	68	0
876	58	2
877	35	33
878	68	0
879	55	5
880	46	10
881	0	86
882	1	82
883	0	90
884	50	0
885	0	72
886	62	0
887	55	4
888	0	61
889	17	73
890	60	0
891	38	12
892	0	76
893	3	79
894	0	85
895	3	89
896	53	1
897	55	5
898	54	7
899	3	87
900	5	82
901	71	4
902	0	84
903	53	6
904	55	2
905	69	4
906	58	1
907	3	72
908	0	93
909	50	1
910	4	81
911	64	7
912	0	95
913	48	10
914	2	80
915	58	10
916	65	0
917	0	83
918	55	9
919	70	0
920	74	0
921	0	78
922	53	2
923	0	88
924	67	4
925	47	11
926	66	1
927	59	0
928	8	67
929	0	77
930	0	69
931	0	80
932	66	0
933	0	58
934	47	0
935	0	73
936	61	0
937	38	6
938	10	76
939	0	83
940	0	81
941	0	72
942	2	66
943	60	0
944	60	1
945	55	7
946	64	2
947	58	7
948	0	64
949	0	85
950	2	74
951	10	81
952	0	70
953	0	69
954	52	0
955	0	71
956	6	60
957	49	0
958	0	73
959	0	89
960	0	75
961	62	0
962	61	3
963	44	8
964	4	98
965	56	7
966	46	8
967	61	0
968	1	70
969	58	0
970	67	6
971	56	1
972	65	8
973	46	1
974	1	86
975	0	81
976	0	79
977	46	0
978	46	1
979	64	1
980	71	0
981	66	5
982	2	73
983	58	3
984	0	74
985	0	66
986	5	77
987	70	1
988	55	14
989	53	6
990	57	0
991	2	73
992	0	73
993	63	2
994	0	70
995	0	90
996	77	0
997	69	2
998	52	0
999	0	78
1000	0	81
1001	56	0
1002	57	3
1003	0	79
1004	64	10
1005	3	63
1006	1	73
1007	65	0
1008	63	3
1009	56	0
1010	59	5
1011	0	89
1012	86	1
1013	0	89
1014	1	67
1015	78	0
1016	0	84
1017	64	2
1018	3	82
1019	0	85
1020	70	14
1021	55	11
1022	27	55
1023	5	83
1024	58	3
1025	53	6
1026	1	67
1027	0	94
1028	1	74
1029	0	79
1030	0	92
1031	0	88
1032	54	0
1033	71	2
1034	0	76
1035	54	0
1036	0	88
1037	0	76
1038	70	6
1039	65	11
1040	4	69
1041	5	77
1042	2	70
1043	61	3
1044	56	2
1045	59	0
1046	69	0
1047	46	1
1048	58	0
1049	71	4
1050	1	79
1051	53	0
1052	58	5
1053	58	0
1054	4	82
1055	0	83
1056	48	8
1057	0	72
1058	2	76
1059	0	92
1060	0	68
1061	55	1
1062	72	0
1063	51	9
1064	61	0
1065	2	83
1066	58	7
1067	75	1
1068	61	0
1069	0	84
1070	0	73
1071	0	66
1072	3	73
1073	0	80
1074	59	0
1075	46	25
1076	51	0
1077	52	1
1078	51	7
1079	5	80
1080	55	8
1081	0	79
1082	11	66
1083	4	77
1084	51	6
1085	43	0
1086	5	74
1087	0	73
1088	59	3
1089	4	78
1090	6	79
1091	0	84
1092	57	9
1093	2	60
1094	22	64
1095	58	0
1096	0	86
1097	57	0
1098	57	0
1099	55	1
1100	0	78
1101	2	84
1102	68	0
1103	81	0
1104	45	3
1105	65	0
1106	54	0
1107	59	0
1108	0	71
1109	69	2
1110	63	0
1111	44	8
1112	0	83
1113	57	0
1114	1	84
1115	19	54
1116	3	85
1117	44	0
1118	4	71
1119	62	0
1120	50	6
1121	0	95
1122	64	0
1123	62	0
1124	8	84
1125	75	1
1126	47	0
1127	58	37
1128	53	0
1129	60	0
1130	71	7
1131	68	0
1132	54	3
1133	70	1
1134	58	0
1135	2	83
1136	1	82
1137	51	16
1138	63	0
1139	28	41
1140	60	0
1141	0	81
1142	45	11
1143	1	69
1144	3	70
1145	3	85
1146	0	90
1147	54	4
1148	65	0
1149	65	0
1150	63	0
1151	58	0
1152	51	30
1153	56	3
1154	0	79
1155	52	0
1156	3	72
1157	7	73
1158	59	1
1159	57	11
1160	0	93
1161	62	6
1162	60	0
1163	57	0
1164	0	93
1165	0	81
1166	79	0
1167	5	71
1168	70	2
1169	2	78
1170	73	5
1171	0	73
1172	0	83
1173	0	71
1174	0	84
1175	51	0
1176	67	2
1177	0	85
1178	28	29
1179	61	0
1180	52	0
1181	66	7
1182	9	83
1183	0	78
1184	56	1
1185	0	82
1186	67	0
1187	1	68
1188	1	90
1189	10	77
1190	0	67
1191	60	0
1192	3	84
1193	49	0
1194	0	83
1195	61	0
1196	7	91
1197	0	94
1198	73	3
1199	0	79
1200	0	76
1201	56	0
1202	58	0
1203	49	4
1204	4	73
1205	56	4
1206	56	0
1207	67	2
1208	0	75
1209	8	98
1210	0	80
1211	3	88
1212	0	76
1213	56	11
1214	3	68
1215	60	0
1216	0	79
1217	59	7
1218	54	3
1219	0	72
1220	5	76
1221	6	75
1222	0	93
1223	54	5
1224	52	10
1225	0	88
1226	0	91
1227	0	64
1228	1	72
1229	2	73
1230	67	12
1231	68	0
1232	0	87
1233	66	10
1234	0	62
1235	0	73
1236	75	0
1237	64	0
1238	53	0
1239	1	73
1240	3	75
1241	6	73
1242	55	0
1243	58	4
1244	64	1
1245	48	0
1246	59	0
1247	57	4
1248	1	63
1249	58	0
1250	5	82
1251	55	0
1252	0	93
1253	53	2
1254	0	81
1255	2	86
1256	3	80
1257	0	77
1258	61	2
1259	58	0
1260	63	0
1261	54	1
1262	8	88
1263	69	4
1264	36	24
1265	64	1
1266	0	64
1267	0	90
1268	8	85
1269	35	41
1270	1	83
1271	53	0
1272	66	0
1273	0	70
1274	0	72
1275	73	5
1276	48	4
1277	0	81
1278	8	75
1279	2	81
1280	66	4
1281	59	0
1282	1	66
1283	66	0
1284	0	89
1285	0	79
1286	3	74
1287	49	4
1288	6	77
1289	0	81
1290	0	74
1291	51	17
1292	55	2
1293	0	62
1294	71	0
1295	1	65
1296	1	91
1297	54	0
1298	62	0
1299	67	4
1300	52	0
1301	4	65
1302	53	15
1303	66	0
1304	58	0
1305	7	87
1306	0	79
1307	57	0
1308	0	81
1309	4	72
1310	47	18
1311	63	0
1312	2	89
1313	8	75
1314	0	82
1315	0	76
1316	60	6
1317	0	81
1318	43	9
1319	47	0
1320	0	82
1321	0	86
1322	56	5
1323	65	7
1324	0	85
1325	0	88
1326	4	79
1327	0	84
1328	11	67
1329	0	84
1330	0	70
1331	0	82
1332	7	76
1333	5	72
1334	77	2
1335	65	4
1336	0	92
1337	2	90
1338	58	5
1339	66	3
1340	4	60
1341	1	68
1342	53	0
1343	53	0
1344	0	100
1345	0	93
1346	65	9
1347	9	69
1348	56	0
1349	63	0
1350	12	74
1351	52	2
1352	56	5
1353	0	86
1354	64	0
1355	0	69
1356	0	93
1357	1	75
1358	3	73
1359	66	6
1360	7	64
1361	67	7
1362	39	43
1363	50	14
1364	55	11
1365	5	73
1366	0	72
1367	78	8
1368	4	77
1369	64	0
1370	3	76
1371	66	0
1372	55	6
1373	54	0
1374	0	75
1375	0	74
1376	42	47
1377	8	89
1378	62	0
1379	4	67
1380	1	82
1381	1	75
1382	74	0
1383	59	3
1384	2	74
1385	63	0
1386	0	79
1387	67	0
1388	0	91
1389	67	8
1390	65	1
1391	4	85
1392	21	53
1393	56	1
1394	70	0
1395	47	0
1396	0	74
1397	4	86
1398	59	0
1399	3	80
1400	63	1
1401	0	51
1402	53	3
1403	65	0
1404	5	83
1405	64	0
1406	52	0
1407	61	0
1408	0	80
1409	1	84
1410	57	0
1411	31	46
1412	45	11
1413	56	10
1414	13	59
1415	39	31
1416	0	84
1417	0	73
1418	4	88
1419	0	76
1420	56	1
1421	0	83
1422	61	0
1423	50	28
1424	49	4
1425	77	0
1426	61	6
1427	4	94
1428	2	74
1429	5	87
1430	51	16
1431	0	74
1432	0	78
1433	41	13
1434	0	92
1435	0	82
1436	1	83
1437	1	73
1438	70	0
1439	57	8
1440	0	80
1441	51	2
1442	0	62
1443	57	0
1444	0	89
1445	0	73
1446	1	76
1447	2	70
1448	63	0
1449	0	98
1450	8	78
1451	59	0
1452	2	78
1453	62	0
1454	67	0
1455	0	92
1456	56	6
1457	0	75
1458	75	0
1459	1	70
1460	0	88
1461	59	0
1462	55	22
1463	50	0
1464	73	0
1465	2	81
1466	60	3
1467	60	4
1468	68	10
1469	69	1
1470	58	0
1471	63	0
1472	52	0
1473	63	1
1474	0	88
1475	0	72
1476	0	80
1477	5	90
1478	4	100
1479	52	1
1480	61	0
1481	69	0
1482	65	0
1483	62	0
1484	51	4
1485	51	0
1486	0	74
1487	13	67
1488	47	10
1489	44	0
1490	50	2
1491	0	83
1492	54	0
1493	2	67
1494	48	2
1495	58	0
1496	56	0
1497	0	73
1498	58	8
1499	1	86
1500	4	78
1501	69	3
1502	61	1
1503	59	0
1504	2	85
1505	0	67
1506	61	0
1507	0	82
1508	3	79
1509	57	3
1510	0	71
1511	56	2
1512	67	0
1513	0	68
1514	59	6
1515	64	8
1516	63	9
1517	57	0
1518	0	78
1519	56	0
1520	0	92
1521	58	3
1522	61	3
1523	58	7
1524	68	3
1525	54	5
1526	59	11
1527	3	81
1528	7	71
1529	63	9
1530	59	0
1531	9	75
1532	0	81
1533	2	85
1534	47	4
1535	1	73
1536	67	1
1537	0	80
1538	62	0
1539	74	0
1540	0	84
1541	57	2
1542	65	0
1543	10	69
1544	50	0
1545	62	0
1546	6	87
1547	0	81
1548	50	8
1549	5	70
1550	0	87
1551	1	84
1552	49	0
1553	0	85
1554	2	82
1555	52	4
1556	64	0
1557	56	6
1558	54	0
1559	0	73
1560	49	3
1561	54	5
1562	0	80
1563	0	74
1564	66	0
1565	0	86
1566	73	0
1567	0	74
1568	63	3
1569	49	4
1570	58	2
1571	55	8
1572	63	0
1573	0	79
1574	0	74
1575	0	67
1576	55	0
1577	60	2
1578	45	0
1579	8	78
1580	61	5
1581	63	4
1582	54	2
1583	48	3
1584	2	81
1585	0	96
1586	53	1
1587	47	0
1588	68	2
1589	0	78
1590	65	0
1591	69	2
1592	59	9
1593	43	12
1594	0	75
1595	1	79
1596	61	2
1597	62	0
1598	72	4
1599	52	0
1600	44	30
1601	0	77
1602	9	69
1603	56	8
1604	4	79
1605	61	3
1606	44	2
1607	10	79
1608	3	83
1609	61	0
1610	70	0
1611	57	4
1612	59	2
1613	0	75
1614	0	79
1615	0	80
1616	59	0
1617	0	77
1618	65	0
1619	0	80
1620	1	76
1621	55	1
1622	61	0
1623	58	0
1624	0	73
1625	9	79
1626	0	97
1627	6	87
1628	3	95
1629	59	5
1630	64	0
1631	60	0
1632	0	84
1633	53	1
1634	66	0
1635	1	87
1636	50	1
1637	1	78
1638	54	5
1639	45	8
1640	0	75
1641	3	84
1642	60	2
1643	41	8
1644	0	78
1645	35	35
1646	0	74
1647	0	85
1648	68	1
1649	9	69
1650	57	1
1651	60	10
1652	64	0
1653	0	58
1654	56	2
1655	0	81
1656	4	74
1657	44	0
1658	0	66
1659	60	0
1660	2	83
1661	5	65
1662	4	68
1663	59	4
1664	0	80
1665	2	79
1666	0	72
1667	3	73
1668	69	0
1669	0	65
1670	47	10
1671	56	0
1672	4	98
1673	2	64
1674	79	0
1675	45	20
1676	0	79
1677	63	13
1678	45	2
1679	0	68
1680	63	0
1681	0	82
1682	1	75
1683	47	0
1684	0	80
1685	70	0
1686	1	76
1687	8	96
1688	50	0
1689	44	0
1690	49	2
1691	0	77
1692	58	0
1693	0	73
1694	58	2
1695	0	78
1696	0	73
1697	0	82
1698	58	8
1699	66	10
1700	6	82
1701	52	21
1702	53	0
1703	51	7
1704	27	86
1705	70	5
1706	55	3
1707	0	98
1708	42	26
1709	57	0
1710	4	79
1711	57	0
1712	6	71
1713	57	3
1714	0	70
1715	8	54
1716	7	79
1717	2	76
1718	58	0
1719	0	78
1720	0	90
1721	0	69
1722	74	0
1723	52	6
1724	59	15
1725	56	1
1726	45	37
1727	1	84
1728	57	0
1729	58	9
1730	55	1
1731	4	73
1732	52	4
1733	59	0
1734	0	73
1735	60	0
1736	70	0
1737	1	65
1738	0	71
1739	61	7
1740	51	9
1741	62	3
1742	0	76
1743	0	86
1744	0	83
1745	54	0
1746	3	103
1747	0	71
1748	43	8
1749	72	0
1750	0	73
1751	66	0
1752	51	0
1753	52	4
1754	71	1
1755	59	3
1756	52	8
1757	1	84
1758	1	79
1759	57	1
1760	62	4
1761	47	0
1762	10	63
1763	0	79
1764	57	1
1765	53	1
1766	4	75
1767	60	4
1768	23	45
1769	3	58
1770	62	0
1771	9	78
1772	54	1
1773	63	0
1774	48	28
1775	64	0
1776	0	83
1777	49	4
1778	30	51
1779	61	3
1780	57	8
1781	0	76
1782	59	0
1783	44	4
1784	0	86
1785	61	0
1786	67	9
1787	57	0
1788	65	0
1789	1	69
1790	57	0
1791	63	2
1792	3	79
1793	52	0
1794	0	79
1795	8	76
1796	0	98
1797	2	87
1798	12	80
1799	0	79
1800	56	0
1801	2	86
1802	11	86
1803	66	3
1804	56	8
1805	65	0
1806	66	1
1807	61	5
1808	5	87
1809	68	0
1810	73	0
1811	4	67
1812	52	0
1813	64	0
1814	0	73
1815	53	3
1816	0	97
1817	56	0
1818	56	0
1819	53	0
1820	4	78
1821	0	83
1822	0	70
1823	72	0
1824	0	72
1825	1	87
1826	67	6
1827	57	2
1828	32	25
1829	74	1
1830	67	4
1831	55	4
1832	6	79
1833	61	1
1834	61	0
1835	0	69
1836	8	88
1837	52	9
1838	61	0
1839	65	0
1840	67	12
1841	62	2
1842	48	8
1843	0	92
1844	63	8
1845	57	0
1846	0	81
1847	1	106
1848	50	0
1849	72	0
1850	0	85
1851	12	67
1852	54	0
1853	61	0
1854	8	81
1855	0	58
1856	65	0
1857	53	6
1858	58	3
1859	44	7
1860	71	2
1861	0	91
1862	0	83
1863	64	6
1864	0	85
1865	71	6
1866	1	66
1867	49	7
1868	20	52
1869	42	0
1870	4	94
1871	50	0
1872	8	63
1873	0	76
1874	53	1
1875	2	69
1876	57	0
1877	57	9
1878	53	16
1879	49	8
1880	63	0
1881	2	86
1882	53	0
1883	0	83
1884	56	5
1885	68	10
1886	1	75
1887	50	0
1888	58	2
1889	50	2
1890	63	0
1891	24	64
1892	0	76
1893	2	69
1894	58	0
1895	54	6
1896	55	0
1897	8	75
1898	70	1
1899	10	82
1900	61	8
1901	5	85
1902	66	0
1903	4	91
1904	57	3
1905	2	86
1906	4	69
1907	60	7
1908	3	89
1909	74	10
1910	55	0
1911	55	5
1912	64	8
1913	3	89
1914	59	6
1915	5	89
1916	59	0
1917	54	0
1918	52	5
1919	3	83
1920	57	5
1921	0	86
1922	51	6
1923	6	71
1924	55	1
1925	51	6
1926	54	0
1927	0	80
1928	66	1
1929	0	74
1930	5	88
1931	71	2
1932	51	0
1933	62	19
1934	63	0
1935	3	90
1936	60	11
1937	66	2
1938	5	74
1939	64	2
1940	41	0
1941	0	59
1942	53	0
1943	60	4
1944	70	0
1945	64	19
1946	48	0
1947	61	0
1948	8	95
1949	54	0
1950	55	0
1951	0	70
1952	0	82
1953	2	76
1954	60	4
1955	4	76
1956	72	2
1957	51	7
1958	60	0
1959	1	83
1960	52	10
1961	2	77
1962	9	72
1963	67	3
1964	75	0
1965	55	3
1966	57	1
1967	3	82
1968	59	1
1969	65	0
1970	2	77
1971	59	1
1972	0	90
1973	56	1
1974	60	0
1975	3	90
1976	0	65
1977	3	74
1978	52	3
1979	66	0
1980	56	0
1981	49	5
1982	60	1
1983	58	0
1984	3	60
1985	3	68
1986	60	1
1987	0	82
1988	56	0
1989	62	0
1990	63	6
1991	1	82
1992	1	89
1993	56	6
1994	55	0
1995	57	0
1996	1	76
1997	0	77
1998	0	88
1999	1	81
[truncated: 8,001 more rows]
