# Supplementary material for: Generalized method of moments for estimating parameters of stochastic reaction networks
Source: BMC Syst Biol. 2016 Oct 21;10:98. doi: 10.1186/s12918-016-0342-8 (PMC5073941; doi:10.1186/s12918-016-0342-8)
Supplement: Additional file 2 — Matlab code and data. This file contains the Matlab codes and samples which were used to produce the results. (GZ 9349 kb) [file 12918_2016_342_MOESM2_ESM.gz › Data/Exclusive Switch/samples/47/t001.csv]

trajectory	P1	P2
1	16	31
2	7	65
3	0	37
4	21	13
5	5	42
6	37	0
7	2	54
8	0	44
9	37	11
10	24	0
11	34	0
12	5	51
13	47	0
14	0	45
15	25	6
16	31	8
17	0	48
18	27	0
19	0	48
20	20	8
21	3	48
22	28	7
23	0	41
24	5	42
25	1	37
26	33	7
27	42	2
28	32	0
29	25	8
30	31	0
31	31	2
32	29	1
33	26	2
34	31	10
35	39	0
36	33	0
37	39	0
38	32	0
39	12	39
40	27	0
41	32	0
42	0	40
43	38	0
44	27	0
45	3	51
46	0	47
47	0	41
48	4	47
49	33	8
50	36	0
51	37	4
52	39	4
53	31	3
54	0	49
55	30	0
56	34	4
57	42	0
58	33	2
59	10	41
60	0	41
61	39	4
62	41	0
63	7	34
64	0	46
65	0	48
66	7	52
67	29	0
68	35	7
69	29	14
70	3	47
71	1	47
72	9	45
73	31	0
74	30	0
75	0	40
76	0	41
77	34	0
78	40	4
79	37	2
80	0	48
81	0	50
82	38	12
83	31	11
84	2	39
85	36	0
86	28	5
87	0	45
88	30	8
89	0	40
90	1	28
91	29	0
92	30	0
93	28	0
94	0	43
95	13	42
96	24	0
97	34	12
98	29	8
99	2	38
100	33	6
101	0	38
102	31	1
103	26	10
104	4	48
105	4	48
106	0	51
107	0	58
108	0	44
109	38	7
110	32	6
111	6	46
112	25	3
113	0	53
114	30	0
115	15	29
116	28	0
117	38	0
118	3	45
119	0	41
120	0	38
121	0	54
122	8	46
123	47	0
124	27	8
125	2	35
126	7	36
127	1	38
128	2	54
129	26	0
130	0	43
131	2	47
132	20	23
133	0	40
134	0	42
135	40	10
136	36	1
137	2	59
138	11	35
139	40	0
140	0	42
141	29	0
142	0	39
143	29	1
144	26	0
145	28	7
146	0	42
147	37	0
148	39	0
149	0	49
150	28	0
151	0	53
152	29	0
153	24	35
154	28	0
155	33	0
156	35	0
157	32	0
158	35	0
159	38	0
160	4	43
161	29	7
162	7	36
163	1	42
164	32	4
165	0	47
166	8	47
167	19	20
168	39	8
169	36	6
170	0	56
171	39	0
172	0	35
173	36	8
174	27	2
175	31	7
176	30	7
177	0	45
178	35	0
179	0	35
180	31	16
181	10	32
182	28	13
183	38	0
184	33	10
185	47	6
186	0	53
187	0	42
188	36	18
189	30	0
190	18	35
191	0	43
192	36	9
193	0	45
194	0	41
195	37	7
196	31	1
197	0	40
198	22	0
199	38	4
200	42	6
201	29	0
202	23	0
203	40	2
204	42	2
205	34	13
206	6	59
207	18	23
208	25	4
209	36	5
210	2	46
211	5	36
212	0	55
213	42	0
214	8	28
215	2	46
216	0	49
217	30	0
218	37	12
219	29	16
220	22	0
221	6	42
222	33	5
223	1	46
224	41	0
225	2	53
226	0	44
227	33	3
228	36	0
229	8	51
230	23	0
231	27	0
232	0	40
233	39	2
234	0	49
235	48	0
236	24	8
237	0	46
238	0	48
239	5	44
240	30	4
241	10	34
242	24	0
243	24	0
244	0	38
245	7	25
246	32	0
247	39	0
248	0	42
249	0	41
250	14	45
251	0	40
252	37	1
253	0	44
254	36	8
255	38	0
256	9	54
257	4	49
258	28	0
259	30	8
260	6	46
261	34	12
262	32	0
263	32	10
264	0	35
265	0	49
266	36	3
267	1	52
268	37	7
269	27	4
270	0	41
271	19	33
272	9	34
273	34	5
274	35	7
275	0	49
276	29	2
277	5	46
278	4	62
279	5	45
280	26	0
281	7	51
282	37	0
283	26	8
284	28	8
285	30	0
286	29	4
287	35	0
288	32	2
289	46	2
290	0	30
291	4	35
292	0	42
293	34	0
294	0	47
295	31	0
296	36	0
297	28	7
298	20	0
299	38	1
300	0	42
301	39	0
302	33	0
303	6	39
304	27	3
305	3	36
306	2	38
307	0	49
308	0	48
309	35	4
310	36	3
311	29	3
312	0	45
313	36	0
314	5	41
315	32	4
316	0	55
317	0	51
318	0	34
319	0	46
320	32	0
321	44	0
322	23	0
323	11	49
324	7	43
325	0	35
326	0	46
327	4	46
328	42	1
329	33	0
330	5	43
331	40	0
332	28	0
333	34	8
334	4	41
335	29	7
336	7	45
337	0	35
338	9	41
339	0	45
340	38	0
341	33	6
342	0	38
343	0	42
344	33	0
345	0	43
346	0	36
347	0	35
348	0	40
349	32	7
350	0	43
351	0	42
352	41	5
353	32	0
354	0	54
355	27	0
356	11	29
357	0	39
358	37	3
359	0	41
360	0	45
361	32	0
362	27	4
363	0	45
364	0	40
365	26	0
366	32	0
367	0	47
368	10	33
369	23	0
370	0	48
371	34	4
372	9	55
373	3	42
374	3	39
375	27	6
376	42	0
377	36	0
378	29	0
379	40	0
380	15	34
381	43	0
382	28	5
383	0	36
384	7	42
385	36	7
386	0	49
387	31	0
388	0	37
389	4	40
390	40	0
391	0	57
392	31	1
393	36	0
394	19	22
395	50	5
396	40	2
397	0	42
398	0	46
399	28	0
400	35	0
401	36	17
402	32	0
403	30	0
404	6	50
405	7	38
406	36	0
407	0	38
408	42	0
409	8	36
410	32	0
411	25	0
412	44	4
413	13	34
414	1	57
415	26	0
416	45	0
417	36	0
418	44	0
419	24	8
420	0	44
421	32	0
422	40	0
423	5	53
424	23	0
425	42	2
426	0	42
427	33	0
428	30	8
429	5	35
430	4	47
431	29	0
432	31	6
433	0	49
434	30	3
435	31	6
436	26	7
437	0	38
438	0	44
439	0	62
440	36	0
441	38	0
442	44	0
443	28	8
444	35	0
445	0	45
446	26	0
447	27	0
448	0	53
449	0	39
450	0	53
451	4	55
452	0	39
453	3	39
454	33	0
455	37	0
456	29	5
457	2	41
458	26	9
459	37	0
460	0	37
461	31	6
462	7	40
463	0	52
464	33	0
465	26	3
466	34	0
467	0	34
468	29	2
469	15	21
470	30	9
471	30	6
472	4	35
473	26	0
474	26	4
475	0	48
476	0	46
477	0	43
478	5	51
479	0	47
480	28	0
481	32	0
482	3	48
483	27	1
484	31	0
485	20	34
486	27	0
487	33	11
488	34	0
489	0	49
490	0	53
491	27	0
492	0	39
493	22	5
494	38	0
495	36	0
496	0	58
497	0	50
498	0	34
499	33	2
500	8	44
501	0	41
502	10	44
503	0	54
504	12	38
505	34	0
506	0	37
507	3	44
508	0	41
509	0	36
510	30	9
511	16	27
512	43	0
513	0	51
514	24	9
515	23	0
516	9	47
517	33	0
518	37	16
519	0	41
520	36	0
521	0	42
522	34	7
523	15	38
524	26	0
525	2	51
526	47	15
527	0	37
528	9	45
529	0	49
530	24	6
531	41	8
532	25	12
533	28	11
534	10	45
535	2	43
536	0	35
537	35	8
538	2	45
539	29	0
540	0	32
541	41	0
542	0	55
543	5	57
544	5	33
545	35	5
546	0	36
547	38	7
548	23	4
549	39	0
550	38	0
551	0	46
552	33	14
553	32	1
554	2	45
555	47	3
556	4	50
557	33	0
558	33	5
559	25	0
560	35	6
561	35	0
562	0	52
563	31	8
564	32	3
565	0	34
566	0	41
567	1	58
568	0	32
569	0	38
570	36	2
571	34	0
572	7	45
573	1	42
574	42	6
575	0	42
576	39	0
577	0	36
578	35	0
579	1	45
580	22	10
581	27	5
582	5	39
583	32	0
584	0	37
585	28	4
586	2	50
587	32	2
588	33	0
589	0	40
590	0	47
591	0	53
592	0	43
593	32	0
594	46	11
595	0	47
596	0	51
597	0	48
598	33	3
599	35	0
600	0	56
601	0	55
602	5	44
603	0	38
604	39	0
605	39	0
606	28	2
607	35	4
608	1	44
609	8	40
610	26	3
611	36	8
612	1	44
613	35	11
614	0	36
615	34	10
616	0	42
617	35	1
618	0	59
619	0	44
620	38	0
621	40	4
622	34	0
623	38	1
624	0	45
625	0	46
626	41	0
627	34	0
628	35	5
629	11	37
630	42	10
631	35	6
632	0	38
633	34	0
634	34	5
635	4	46
636	40	0
637	32	0
638	0	46
639	31	15
640	0	44
641	27	0
642	0	47
643	37	10
644	27	4
645	34	0
646	30	0
647	31	2
648	33	2
649	31	0
650	0	58
651	29	0
652	32	3
653	0	41
654	33	0
655	41	2
656	18	18
657	31	20
658	30	11
659	44	2
660	2	39
661	0	41
662	40	0
663	0	45
664	29	14
665	28	0
666	31	0
667	7	46
668	8	40
669	29	0
670	31	0
671	0	44
672	0	48
673	23	2
674	0	35
675	33	9
676	31	2
677	0	41
678	3	39
679	40	10
680	1	36
681	39	17
682	0	40
683	28	1
684	0	34
685	34	0
686	19	13
687	42	0
688	0	43
689	0	35
690	6	40
691	0	44
692	22	0
693	17	40
694	39	0
695	0	48
696	2	33
697	30	13
698	15	32
699	32	1
700	33	8
701	0	44
702	0	47
703	0	53
704	0	62
705	33	0
706	0	39
707	44	1
708	39	1
709	0	43
710	34	1
711	37	11
712	31	6
713	2	40
714	1	44
715	40	6
716	29	0
717	0	48
718	29	0
719	31	0
720	0	46
721	35	0
722	30	7
723	0	48
724	0	39
725	0	51
726	7	42
727	48	14
728	34	5
729	13	25
730	33	4
731	2	45
732	0	39
733	44	1
734	43	10
735	28	0
736	0	58
737	6	39
738	11	24
739	28	0
740	0	55
741	29	12
742	0	38
743	0	43
744	0	38
745	0	60
746	37	1
747	21	0
748	2	47
749	0	42
750	26	2
751	7	43
752	45	0
753	40	10
754	0	46
755	4	46
756	26	0
757	38	7
758	42	1
759	25	19
760	3	36
761	0	32
762	29	11
763	0	45
764	43	1
765	28	0
766	0	30
767	25	0
768	31	0
769	6	39
770	30	0
771	0	53
772	32	12
773	0	52
774	34	0
775	38	0
776	36	18
777	39	0
778	0	52
779	43	10
780	0	52
781	20	6
782	34	0
783	34	0
784	0	46
785	36	0
786	0	38
787	27	0
788	0	41
789	32	3
790	0	47
791	39	7
792	27	12
793	2	44
794	36	3
795	7	42
796	30	7
797	36	0
798	13	39
799	41	11
800	39	0
801	36	5
802	1	53
803	19	5
804	40	11
805	30	6
806	28	0
807	0	50
808	26	0
809	43	5
810	0	36
811	3	38
812	39	8
813	0	47
814	38	0
815	4	41
816	7	41
817	0	38
818	1	60
819	2	41
820	30	7
821	0	54
822	30	15
823	0	47
824	41	2
825	32	12
826	0	49
827	31	5
828	23	3
829	0	47
830	36	0
831	46	0
832	9	52
833	3	31
834	0	34
835	6	48
836	31	3
837	0	41
838	3	47
839	30	6
840	35	0
841	36	4
842	11	38
843	0	47
844	2	40
845	15	26
846	30	13
847	31	0
848	38	6
849	37	0
850	0	45
851	38	2
852	32	9
853	28	0
854	36	0
855	27	0
856	37	0
857	0	39
858	49	2
859	31	1
860	36	8
861	0	42
862	0	44
863	0	36
864	37	0
865	35	0
866	29	9
867	20	16
868	0	42
869	38	1
870	38	11
871	4	51
872	25	0
873	3	42
874	28	0
875	38	0
876	45	0
877	34	2
878	35	0
879	5	39
880	19	20
881	30	0
882	33	0
883	0	29
884	36	15
885	34	0
886	0	53
887	32	3
888	35	0
889	33	4
890	32	6
891	22	0
892	21	27
893	27	21
894	0	35
895	2	42
896	6	41
897	0	56
898	28	21
899	6	47
900	0	48
901	34	14
902	38	3
903	0	53
904	4	47
905	37	3
906	4	42
907	31	12
908	25	6
909	44	0
910	0	38
911	26	0
912	0	45
913	0	52
914	33	0
915	29	0
916	3	45
917	0	45
918	0	46
919	33	0
920	4	53
921	29	3
922	2	52
923	35	4
924	44	0
925	29	12
926	35	3
927	1	52
928	0	36
929	7	37
930	37	4
931	7	36
932	5	55
933	1	49
934	26	0
935	0	48
936	37	0
937	42	4
938	4	47
939	6	35
940	8	45
941	3	31
942	5	45
943	0	40
944	5	37
945	29	0
946	0	50
947	40	0
948	38	0
949	0	49
950	3	62
951	0	41
952	0	42
953	9	47
954	35	0
955	28	0
956	34	3
957	32	0
958	35	0
959	0	47
960	41	0
961	36	5
962	33	0
963	0	39
964	28	10
965	35	5
966	1	42
967	0	48
968	3	41
969	0	41
970	1	50
971	36	7
972	32	6
973	31	9
974	0	53
975	16	11
976	35	15
977	0	43
978	38	6
979	53	1
980	0	42
981	0	46
982	10	43
983	17	29
984	0	44
985	2	35
986	1	51
987	0	53
988	34	8
989	45	0
990	10	36
991	40	0
992	29	0
993	2	34
994	8	30
995	0	38
996	3	40
997	22	16
998	24	18
999	26	0
1000	37	4
1001	0	43
1002	35	0
1003	2	35
1004	0	43
1005	36	2
1006	0	47
1007	0	47
1008	0	46
1009	30	6
1010	28	1
1011	23	0
1012	44	0
1013	4	61
1014	29	0
1015	7	25
1016	35	0
1017	0	43
1018	24	0
1019	28	6
1020	5	44
1021	2	49
1022	0	41
1023	1	41
1024	0	47
1025	0	38
1026	5	54
1027	0	43
1028	3	46
1029	36	0
1030	34	1
1031	39	0
1032	33	0
1033	32	4
1034	36	18
1035	10	40
1036	32	0
1037	33	0
1038	31	10
1039	45	13
1040	35	3
1041	0	50
1042	30	1
1043	1	39
1044	0	51
1045	1	39
1046	32	0
1047	0	56
1048	0	53
1049	40	0
1050	0	47
1051	43	0
1052	24	9
1053	30	0
1054	7	40
1055	38	0
1056	3	47
1057	2	41
1058	37	0
1059	12	44
1060	34	0
1061	30	1
1062	0	46
1063	34	0
1064	33	0
1065	37	0
1066	5	36
1067	0	52
1068	0	42
1069	47	0
1070	0	50
1071	42	4
1072	29	0
1073	32	17
1074	0	36
1075	0	42
1076	42	0
1077	39	12
1078	0	43
1079	6	35
1080	30	0
1081	0	54
1082	0	42
1083	33	0
1084	0	49
1085	38	0
1086	1	39
1087	29	5
1088	6	47
1089	16	48
1090	38	4
1091	37	0
1092	31	9
1093	6	53
1094	31	5
1095	7	39
1096	0	44
1097	34	0
1098	28	0
1099	34	0
1100	0	36
1101	0	38
1102	3	45
1103	3	39
1104	30	2
1105	27	0
1106	1	52
1107	40	0
1108	31	7
1109	5	43
1110	1	38
1111	4	40
1112	24	6
1113	30	17
1114	26	0
1115	21	0
1116	6	48
1117	7	39
1118	0	53
1119	7	45
1120	0	45
1121	0	40
1122	43	0
1123	30	6
1124	32	5
1125	25	9
1126	0	47
1127	4	46
1128	0	39
1129	33	8
1130	38	0
1131	34	0
1132	29	4
1133	41	0
1134	29	0
1135	26	3
1136	0	40
1137	34	0
1138	1	49
1139	18	41
1140	0	50
1141	31	7
1142	0	51
1143	0	43
1144	43	0
1145	0	51
1146	38	0
1147	28	2
1148	34	0
1149	28	7
1150	33	11
1151	21	4
1152	40	7
1153	0	56
1154	32	5
1155	26	0
1156	39	0
1157	30	0
1158	3	41
1159	35	6
1160	9	39
1161	0	44
1162	34	12
1163	0	50
1164	24	0
1165	33	0
1166	3	48
1167	25	0
1168	0	45
1169	34	0
1170	1	42
1171	34	18
1172	0	51
1173	15	46
1174	31	7
1175	0	46
1176	35	8
1177	0	42
1178	0	45
1179	35	3
1180	0	51
1181	40	0
1182	39	11
1183	32	5
1184	28	10
1185	0	49
1186	5	41
1187	0	40
1188	31	0
1189	34	5
1190	35	0
1191	0	51
1192	34	0
1193	30	3
1194	29	15
1195	5	48
1196	0	56
1197	35	1
1198	0	39
1199	0	39
1200	26	0
1201	29	0
1202	24	12
1203	0	56
1204	3	39
1205	0	61
1206	0	38
1207	37	0
1208	4	45
1209	7	45
1210	0	45
1211	33	1
1212	0	37
1213	0	52
1214	27	7
1215	19	5
1216	46	0
1217	3	30
1218	33	0
1219	32	0
1220	28	5
1221	23	8
1222	0	37
1223	0	45
1224	0	50
1225	2	51
1226	29	0
1227	37	5
1228	0	45
1229	0	43
1230	39	0
1231	39	0
1232	26	7
1233	27	0
1234	0	43
1235	33	2
1236	34	0
1237	31	0
1238	32	1
1239	32	0
1240	0	40
1241	0	36
1242	36	1
1243	41	3
1244	32	0
1245	0	46
1246	45	0
1247	0	37
1248	31	0
1249	45	14
1250	27	0
1251	0	43
1252	0	41
1253	8	44
1254	46	9
1255	0	49
1256	5	28
1257	21	7
1258	0	50
1259	23	27
1260	14	20
1261	24	0
1262	34	18
1263	34	4
1264	0	43
1265	36	0
1266	25	0
1267	30	9
1268	25	20
1269	29	0
1270	0	45
1271	3	37
1272	37	0
1273	34	9
1274	31	17
1275	14	42
1276	24	0
1277	3	45
1278	43	0
1279	2	41
1280	29	9
1281	27	0
1282	37	0
1283	9	32
1284	19	20
1285	9	39
1286	0	44
1287	31	0
1288	2	46
1289	34	15
1290	27	10
1291	39	0
1292	0	42
1293	0	35
1294	0	37
1295	0	38
1296	28	0
1297	0	51
1298	4	42
1299	7	35
1300	44	0
1301	0	53
1302	0	35
1303	42	0
1304	34	0
1305	15	43
1306	45	0
1307	1	49
1308	0	47
1309	34	0
1310	4	53
1311	28	3
1312	6	40
1313	30	0
1314	0	40
1315	42	11
1316	8	45
1317	20	24
1318	39	0
1319	37	10
1320	29	0
1321	31	7
1322	0	42
1323	1	32
1324	30	0
1325	33	2
1326	2	36
1327	0	53
1328	34	2
1329	29	0
1330	25	2
1331	41	4
1332	0	47
1333	0	48
1334	36	4
1335	29	4
1336	25	0
1337	1	38
1338	35	3
1339	37	0
1340	33	3
1341	25	29
1342	33	0
1343	21	0
1344	1	41
1345	30	0
1346	2	37
1347	36	0
1348	39	6
1349	49	2
1350	34	0
1351	37	2
1352	35	0
1353	30	0
1354	34	0
1355	26	13
1356	2	40
1357	28	0
1358	35	0
1359	36	0
1360	0	51
1361	33	0
1362	28	4
1363	37	7
1364	0	36
1365	2	41
1366	0	55
1367	10	36
1368	0	47
1369	37	3
1370	0	37
1371	38	6
1372	39	8
1373	34	0
1374	32	0
1375	37	4
1376	37	1
1377	0	35
1378	0	49
1379	34	0
1380	0	47
1381	33	0
1382	0	47
1383	0	43
1384	28	0
1385	29	0
1386	16	21
1387	3	40
1388	0	34
1389	36	6
1390	1	46
1391	8	39
1392	0	34
1393	39	3
1394	8	30
1395	8	44
1396	0	44
1397	22	12
1398	0	43
1399	32	0
1400	0	43
1401	40	0
1402	6	42
1403	29	0
1404	0	43
1405	28	3
1406	0	40
1407	33	0
1408	40	4
1409	0	43
1410	3	35
1411	33	6
1412	36	0
1413	32	6
1414	31	0
1415	37	0
1416	25	13
1417	37	0
1418	3	32
1419	0	40
1420	0	53
1421	0	38
1422	0	38
1423	21	17
1424	41	0
1425	0	53
1426	0	35
1427	3	37
1428	40	6
1429	29	0
1430	0	60
1431	37	0
1432	0	48
1433	33	3
1434	31	0
1435	49	0
1436	22	0
1437	0	53
1438	0	44
1439	36	0
1440	37	13
1441	36	2
1442	20	8
1443	32	0
1444	7	26
1445	36	0
1446	25	0
1447	0	48
1448	25	0
1449	33	2
1450	0	41
1451	8	42
1452	0	50
1453	44	2
1454	1	50
1455	7	31
1456	28	0
1457	0	54
1458	40	0
1459	0	36
1460	0	41
1461	1	49
1462	30	0
1463	30	0
1464	33	11
1465	0	57
1466	0	38
1467	41	4
1468	34	0
1469	35	0
1470	38	5
1471	29	0
1472	32	8
1473	0	50
1474	26	0
1475	21	7
1476	36	6
1477	28	0
1478	30	0
1479	0	51
1480	29	3
1481	23	17
1482	14	39
1483	27	0
1484	28	14
1485	23	5
1486	31	0
1487	16	40
1488	0	48
1489	35	0
1490	40	5
1491	34	14
1492	31	0
1493	0	51
1494	0	48
1495	0	35
1496	37	10
1497	0	57
1498	23	0
1499	43	2
1500	3	37
1501	14	43
1502	0	50
1503	36	8
1504	30	0
1505	4	39
1506	0	38
1507	33	0
1508	6	36
1509	39	0
1510	0	50
1511	37	2
1512	48	0
1513	0	38
1514	1	43
1515	5	33
1516	0	46
1517	38	8
1518	34	0
1519	0	43
1520	6	47
1521	32	0
1522	30	0
1523	0	42
1524	7	44
1525	39	0
1526	5	44
1527	36	6
1528	32	0
1529	0	47
1530	28	2
1531	4	47
1532	3	45
1533	1	42
1534	0	34
1535	26	0
1536	0	46
1537	0	43
1538	40	0
1539	33	0
1540	39	3
1541	6	43
1542	32	0
1543	26	0
1544	34	9
1545	0	38
1546	30	15
1547	2	36
1548	0	44
1549	4	54
1550	0	48
1551	0	58
1552	30	1
1553	34	2
1554	34	0
1555	0	50
1556	6	45
1557	0	41
1558	42	3
1559	0	41
1560	40	0
1561	35	0
1562	0	53
1563	24	0
1564	36	11
1565	1	37
1566	0	44
1567	0	45
1568	39	12
1569	0	48
1570	28	0
1571	43	6
1572	37	5
1573	38	0
1574	41	0
1575	0	47
1576	28	0
1577	35	2
1578	1	43
1579	11	44
1580	36	10
1581	4	51
1582	31	0
1583	36	7
1584	31	0
1585	35	0
1586	0	32
1587	39	6
1588	0	47
1589	0	47
1590	32	15
1591	0	43
1592	15	16
1593	32	0
1594	25	0
1595	0	39
1596	0	33
1597	14	32
1598	28	20
1599	28	6
1600	40	0
1601	0	41
1602	40	0
1603	35	5
1604	0	46
1605	25	24
1606	36	7
1607	43	0
1608	30	0
1609	39	5
1610	0	43
1611	34	8
1612	0	41
1613	28	11
1614	26	3
1615	15	31
1616	16	43
1617	42	0
1618	1	49
1619	41	4
1620	33	0
1621	33	9
1622	0	46
1623	2	38
1624	0	57
1625	33	3
1626	36	11
1627	39	0
1628	18	0
1629	0	46
1630	0	35
1631	37	0
1632	32	2
1633	35	1
1634	0	43
1635	37	4
1636	6	48
1637	5	49
1638	33	0
1639	31	0
1640	38	7
1641	21	11
1642	37	2
1643	34	13
1644	40	10
1645	31	1
1646	32	0
1647	0	30
1648	1	46
1649	0	52
1650	0	45
1651	1	53
1652	29	0
1653	28	0
1654	24	19
1655	10	45
1656	31	7
1657	31	5
1658	12	21
1659	0	51
1660	0	46
1661	0	44
1662	3	44
1663	5	33
1664	0	47
1665	35	0
1666	33	4
1667	0	48
1668	26	0
1669	0	39
1670	34	0
1671	32	19
1672	43	2
1673	35	4
1674	40	3
1675	2	49
1676	2	36
1677	0	56
1678	0	52
1679	41	0
1680	21	2
1681	1	43
1682	0	35
1683	8	45
1684	0	45
1685	3	41
1686	31	3
1687	32	0
1688	29	4
1689	0	43
1690	3	45
1691	0	42
1692	27	5
1693	33	7
1694	0	55
1695	0	48
1696	29	7
1697	36	1
1698	31	7
1699	5	36
1700	33	0
1701	36	0
1702	8	45
1703	0	50
1704	0	37
1705	3	48
1706	21	0
1707	11	45
1708	0	37
1709	32	0
1710	3	49
1711	0	52
1712	47	0
1713	34	0
1714	22	0
1715	31	9
1716	0	34
1717	33	0
1718	36	10
1719	32	2
1720	8	55
1721	4	39
1722	32	5
1723	5	55
1724	0	41
1725	26	0
1726	0	62
1727	22	19
1728	0	36
1729	27	13
1730	0	47
1731	9	48
1732	38	0
1733	8	35
1734	0	44
1735	37	2
1736	8	37
1737	2	35
1738	27	18
1739	4	46
1740	24	0
1741	32	2
1742	0	46
1743	37	1
1744	3	42
1745	32	0
1746	4	40
1747	33	2
1748	24	35
1749	0	54
1750	0	52
1751	41	0
1752	1	40
1753	26	21
1754	25	4
1755	1	35
1756	2	47
1757	32	0
1758	29	0
1759	0	42
1760	0	56
1761	34	1
1762	1	41
1763	0	43
1764	33	8
1765	45	0
1766	3	43
1767	0	45
1768	27	0
1769	33	12
1770	0	48
1771	0	44
1772	0	31
1773	30	2
1774	0	45
1775	31	3
1776	32	0
1777	33	6
1778	0	48
1779	0	54
1780	33	16
1781	33	7
1782	5	39
1783	34	0
1784	36	12
1785	24	12
1786	9	47
1787	0	36
1788	21	11
1789	0	49
1790	38	0
1791	1	46
1792	10	35
1793	28	10
1794	31	16
1795	33	7
1796	34	7
1797	5	44
1798	2	45
1799	0	36
1800	10	34
1801	6	43
1802	0	46
1803	0	38
1804	6	47
1805	34	0
1806	20	0
1807	5	35
1808	0	38
1809	28	10
1810	24	0
1811	7	39
1812	0	31
1813	0	38
1814	31	0
1815	0	48
1816	0	42
1817	0	40
1818	5	38
1819	0	41
1820	0	50
1821	5	42
1822	37	0
1823	5	41
1824	18	39
1825	4	41
1826	29	0
1827	0	44
1828	40	1
1829	34	1
1830	7	48
1831	38	3
1832	0	45
1833	6	48
1834	38	1
1835	0	43
1836	0	59
1837	34	0
1838	5	34
1839	35	9
1840	31	12
1841	31	0
1842	0	45
1843	16	21
1844	34	0
1845	0	47
1846	5	43
1847	0	46
1848	0	53
1849	4	41
1850	0	48
1851	5	46
1852	27	0
1853	0	43
1854	28	0
1855	25	10
1856	33	3
1857	4	50
1858	0	41
1859	4	36
1860	20	0
1861	38	0
1862	35	4
1863	32	0
1864	10	43
1865	38	0
1866	41	0
1867	29	0
1868	0	39
1869	34	8
1870	36	2
1871	7	46
1872	28	8
1873	34	0
1874	30	28
1875	41	4
1876	3	35
1877	29	0
1878	4	46
1879	0	49
1880	35	0
1881	5	46
1882	29	3
1883	33	8
1884	41	13
1885	0	35
1886	26	11
1887	0	44
1888	0	43
1889	15	3
1890	0	47
1891	2	44
1892	32	9
1893	38	5
1894	0	38
1895	31	0
1896	0	48
1897	31	2
1898	39	0
1899	30	0
1900	0	45
1901	29	0
1902	12	19
1903	2	38
1904	38	0
1905	0	37
1906	6	44
1907	0	46
1908	23	0
1909	25	0
1910	27	2
1911	34	0
1912	32	6
1913	27	0
1914	35	2
1915	33	0
1916	27	2
1917	5	44
1918	11	48
1919	36	0
1920	32	0
1921	51	0
1922	0	51
1923	25	0
1924	26	3
1925	39	0
1926	30	0
1927	1	39
1928	32	6
1929	0	42
1930	31	10
1931	25	0
1932	37	6
1933	33	0
1934	0	39
1935	35	6
1936	34	2
1937	13	10
1938	4	52
1939	2	45
1940	34	0
1941	42	3
1942	28	8
1943	27	0
1944	30	1
1945	0	49
1946	36	10
1947	34	0
1948	0	43
1949	39	0
1950	0	42
1951	30	0
1952	42	4
1953	30	3
1954	3	41
1955	5	50
1956	0	43
1957	3	43
1958	34	11
1959	32	11
1960	17	7
1961	0	56
1962	0	47
1963	35	16
1964	32	0
1965	26	8
1966	4	26
1967	34	7
1968	43	0
1969	34	1
1970	38	0
1971	36	0
1972	29	3
1973	26	0
1974	40	1
1975	0	43
1976	0	38
1977	33	0
1978	5	39
1979	1	39
1980	0	36
1981	0	39
1982	34	1
1983	36	2
1984	31	0
1985	29	5
1986	27	17
1987	0	62
1988	1	40
1989	33	7
1990	0	43
1991	14	49
1992	0	54
1993	0	49
1994	0	44
1995	33	0
1996	7	45
1997	23	0
1998	0	44
1999	35	0
[truncated: 8,001 more rows]
