# Supplementary material for: Generalized method of moments for estimating parameters of stochastic reaction networks
Source: BMC Syst Biol. 2016 Oct 21;10:98. doi: 10.1186/s12918-016-0342-8 (PMC5073941; doi:10.1186/s12918-016-0342-8)
Supplement: Additional file 2 — Matlab code and data. This file contains the Matlab codes and samples which were used to produce the results. (GZ 9349 kb) [file 12918_2016_342_MOESM2_ESM.gz › Data/Gene Expression/samples/t01026.csv]

1	16
2	18
3	11
4	17
5	11
6	10
7	14
8	16
9	18
10	24
11	11
12	10
13	10
14	12
15	23
16	10
17	25
18	22
19	11
20	10
21	10
22	22
23	15
24	10
25	10
26	15
27	11
28	21
29	15
30	14
31	17
32	11
33	15
34	25
35	21
36	14
37	13
38	14
39	14
40	17
41	12
42	14
43	22
44	18
45	12
46	16
47	25
48	13
49	13
50	12
51	12
52	19
53	17
54	16
55	10
56	16
57	23
58	15
59	16
60	10
61	13
62	14
63	14
64	14
65	14
66	13
67	15
68	17
69	10
70	22
71	14
72	14
73	10
74	15
75	14
76	17
77	10
78	12
79	20
80	11
81	22
82	14
83	15
84	11
85	17
86	18
87	13
88	21
89	15
90	23
91	10
92	10
93	21
94	21
95	10
96	19
97	12
98	12
99	17
100	10
101	13
102	17
103	15
104	19
105	10
106	11
107	19
108	10
109	12
110	13
111	10
112	14
113	30
114	15
115	19
116	10
117	19
118	13
119	11
120	10
121	21
122	13
123	10
124	28
125	24
126	10
127	14
128	21
129	11
130	15
131	17
132	16
133	18
134	16
135	26
136	11
137	11
138	13
139	19
140	24
141	19
142	17
143	25
144	20
145	14
146	10
147	13
148	10
149	24
150	17
151	20
152	14
153	10
154	10
155	14
156	10
157	10
158	10
159	14
160	11
161	14
162	17
163	13
164	11
165	23
166	11
167	17
168	22
169	10
170	18
171	21
172	29
173	19
174	10
175	13
176	16
177	21
178	11
179	12
180	15
181	12
182	21
183	16
184	18
185	13
186	10
187	15
188	10
189	18
190	13
191	10
192	14
193	15
194	17
195	11
196	12
197	10
198	15
199	24
200	21
201	13
202	20
203	15
204	11
205	11
206	13
207	16
208	11
209	10
210	13
211	13
212	12
213	19
214	18
215	14
216	15
217	11
218	10
219	11
220	13
221	22
222	12
223	17
224	21
225	19
226	21
227	16
228	12
229	15
230	14
231	10
232	15
233	12
234	19
235	11
236	18
237	20
238	13
239	13
240	17
241	24
242	12
243	14
244	13
245	18
246	16
247	24
248	10
249	21
250	10
251	10
252	18
253	14
254	10
255	17
256	14
257	26
258	16
259	10
260	16
261	16
262	13
263	11
264	12
265	22
266	19
267	14
268	25
269	11
270	22
271	15
272	13
273	10
274	10
275	23
276	10
277	15
278	13
279	10
280	14
281	13
282	16
283	11
284	13
285	11
286	10
287	18
288	13
289	19
290	14
291	16
292	19
293	11
294	13
295	18
296	25
297	10
298	10
299	20
300	10
301	17
302	22
303	20
304	29
305	23
306	13
307	12
308	24
309	15
310	15
311	24
312	16
313	10
314	25
315	21
316	12
317	10
318	10
319	13
320	11
321	11
322	20
323	18
324	10
325	21
326	12
327	29
328	13
329	18
330	15
331	10
332	11
333	17
334	14
335	12
336	11
337	10
338	15
339	13
340	14
341	20
342	13
343	13
344	16
345	28
346	11
347	10
348	14
349	18
350	24
351	13
352	17
353	16
354	14
355	26
356	15
357	29
358	17
359	10
360	10
361	12
362	14
363	16
364	11
365	19
366	21
367	14
368	15
369	18
370	19
371	13
372	10
373	10
374	17
375	29
376	13
377	14
378	11
379	11
380	24
381	13
382	10
383	20
384	11
385	24
386	11
387	17
388	10
389	12
390	16
391	17
392	13
393	10
394	10
395	10
396	13
397	11
398	15
399	12
400	10
401	21
402	14
403	15
404	10
405	21
406	10
407	12
408	15
409	11
410	16
411	10
412	20
413	16
414	16
415	17
416	29
417	14
418	16
419	21
420	15
421	25
422	16
423	16
424	11
425	22
426	12
427	18
428	19
429	18
430	19
431	17
432	21
433	12
434	15
435	13
436	13
437	10
438	16
439	29
440	11
441	10
442	16
443	15
444	10
445	22
446	10
447	10
448	17
449	12
450	15
451	28
452	11
453	12
454	12
455	17
456	11
457	13
458	14
459	13
460	11
461	25
462	11
463	13
464	13
465	16
466	10
467	11
468	13
469	12
470	16
471	13
472	18
473	11
474	17
475	13
476	10
477	13
478	11
479	10
480	19
481	10
482	10
483	10
484	15
485	15
486	10
487	10
488	15
489	23
490	11
491	10
492	14
493	15
494	14
495	13
496	19
497	29
498	10
499	15
500	14
501	17
502	12
503	13
504	13
505	12
506	11
507	22
508	14
509	13
510	14
511	10
512	11
513	11
514	19
515	17
516	17
517	23
518	11
519	13
520	12
521	11
522	13
523	16
524	28
525	22
526	10
527	14
528	12
529	35
530	16
531	12
532	15
533	13
534	14
535	11
536	16
537	16
538	11
539	15
540	12
541	12
542	15
543	11
544	19
545	17
546	17
547	12
548	10
549	16
550	12
551	12
552	16
553	13
554	23
555	25
556	11
557	14
558	14
559	17
560	17
561	17
562	14
563	16
564	18
565	16
566	12
567	14
568	25
569	10
570	16
571	10
572	16
573	10
574	14
575	11
576	27
577	11
578	12
579	12
580	10
581	10
582	13
583	20
584	19
585	16
586	13
587	17
588	13
589	11
590	15
591	12
592	14
593	18
594	20
595	13
596	22
597	11
598	17
599	14
600	18
601	18
602	11
603	19
604	15
605	21
606	10
607	18
608	13
609	10
610	13
611	19
612	17
613	13
614	18
615	11
616	18
617	11
618	18
619	11
620	18
621	18
622	22
623	11
624	17
625	14
626	16
627	12
628	13
629	15
630	10
631	13
632	10
633	13
634	11
635	12
636	15
637	10
638	10
639	23
640	17
641	17
642	15
643	12
644	21
645	11
646	20
647	14
648	20
649	20
650	23
651	17
652	16
653	10
654	15
655	11
656	14
657	15
658	19
659	13
660	10
661	16
662	12
663	14
664	13
665	24
666	13
667	18
668	24
669	11
670	11
671	20
672	15
673	21
674	26
675	10
676	22
677	20
678	11
679	20
680	15
681	11
682	12
683	13
684	16
685	12
686	16
687	12
688	10
689	10
690	10
691	12
692	15
693	16
694	15
695	14
696	15
697	16
698	15
699	19
700	21
701	12
702	12
703	22
704	18
705	11
706	12
707	14
708	27
709	11
710	13
711	12
712	14
713	19
714	19
715	15
716	12
717	16
718	16
719	11
720	12
721	13
722	11
723	23
724	11
725	18
726	11
727	24
728	19
729	13
730	14
731	21
732	13
733	11
734	11
735	11
736	10
737	18
738	24
739	10
740	22
741	35
742	12
743	15
744	12
745	13
746	22
747	12
748	22
749	12
750	16
751	25
752	15
753	10
754	10
755	16
756	10
757	11
758	14
759	15
760	18
761	12
762	10
763	15
764	12
765	10
766	10
767	14
768	22
769	10
770	24
771	14
772	15
773	12
774	22
775	11
776	23
777	10
778	12
779	12
780	18
781	16
782	12
783	16
784	18
785	19
786	24
787	11
788	16
789	14
790	21
791	11
792	15
793	13
794	23
795	21
796	12
797	21
798	17
799	10
800	25
801	19
802	10
803	18
804	19
805	12
806	18
807	15
808	23
809	14
810	17
811	15
812	13
813	21
814	17
815	10
816	16
817	17
818	12
819	32
820	11
821	15
822	20
823	16
824	17
825	14
826	23
827	11
828	10
829	13
830	23
831	21
832	26
833	13
834	12
835	10
836	27
837	15
838	18
839	14
840	10
841	15
842	10
843	26
844	19
845	22
846	18
847	16
848	11
849	16
850	10
851	15
852	19
853	20
854	10
855	16
856	10
857	14
858	10
859	23
860	11
861	10
862	19
863	15
864	13
865	23
866	11
867	17
868	21
869	20
870	10
871	10
872	11
873	11
874	11
875	10
876	20
877	22
878	25
879	13
880	13
881	17
882	19
883	24
884	11
885	11
886	12
887	19
888	15
889	12
890	14
891	18
892	10
893	17
894	15
895	12
896	11
897	16
898	10
899	13
900	13
901	12
902	19
903	13
904	14
905	34
906	10
907	18
908	20
909	22
910	10
911	14
912	23
913	11
914	19
915	25
916	14
917	15
918	13
919	19
920	12
921	10
922	17
923	12
924	11
925	19
926	13
927	14
928	12
929	14
930	15
931	10
932	11
933	10
934	10
935	14
936	21
937	11
938	12
939	11
940	11
941	18
942	18
943	13
944	11
945	28
946	16
947	11
948	18
949	13
950	10
951	10
952	11
953	26
954	14
955	17
956	14
957	18
958	14
959	19
960	21
961	22
962	17
963	20
964	12
965	13
966	26
967	16
968	13
969	18
970	14
971	10
972	10
973	18
974	15
975	24
976	13
977	11
978	10
979	11
980	10
981	16
982	15
983	16
984	11
985	10
986	19
987	11
988	11
989	13
990	12
991	16
992	20
993	27
994	17
995	14
996	18
997	12
998	22
999	11
1000	22
1001	12
1002	10
1003	12
1004	16
1005	18
1006	14
1007	10
1008	15
1009	10
1010	11
1011	10
1012	17
1013	16
1014	19
1015	25
1016	11
1017	21
1018	15
1019	22
1020	11
1021	14
1022	10
1023	12
1024	14
1025	14
1026	13
1027	32
1028	10
1029	12
1030	11
1031	13
1032	24
1033	12
1034	11
1035	14
1036	11
1037	21
1038	20
1039	22
1040	13
1041	17
1042	16
1043	16
1044	12
1045	13
1046	11
1047	18
1048	10
1049	23
1050	11
1051	16
1052	16
1053	13
1054	10
1055	21
1056	14
1057	16
1058	15
1059	15
1060	16
1061	15
1062	10
1063	27
1064	15
1065	12
1066	13
1067	14
1068	12
1069	16
1070	22
1071	17
1072	11
1073	17
1074	19
1075	19
1076	12
1077	20
1078	15
1079	12
1080	16
1081	15
1082	14
1083	14
1084	10
1085	12
1086	12
1087	23
1088	10
1089	10
1090	16
1091	12
1092	12
1093	10
1094	25
1095	10
1096	19
1097	10
1098	13
1099	10
1100	13
1101	20
1102	11
1103	10
1104	15
1105	12
1106	14
1107	10
1108	20
1109	11
1110	25
1111	18
1112	27
1113	10
1114	16
1115	10
1116	10
1117	10
1118	21
1119	12
1120	20
1121	20
1122	13
1123	11
1124	10
1125	10
1126	19
1127	11
1128	11
1129	10
1130	12
1131	14
1132	17
1133	10
1134	29
1135	11
1136	10
1137	19
1138	10
1139	11
1140	10
1141	16
1142	12
1143	10
1144	11
1145	27
1146	11
1147	15
1148	22
1149	20
1150	19
1151	10
1152	11
1153	13
1154	19
1155	18
1156	17
1157	20
1158	11
1159	19
1160	16
1161	15
1162	17
1163	15
1164	14
1165	14
1166	13
1167	19
1168	20
1169	18
1170	14
1171	18
1172	20
1173	11
1174	20
1175	15
1176	17
1177	20
1178	19
1179	18
1180	10
1181	10
1182	13
1183	15
1184	10
1185	12
1186	11
1187	11
1188	17
1189	13
1190	18
1191	27
1192	20
1193	16
1194	10
1195	24
1196	10
1197	22
1198	19
1199	14
1200	15
1201	10
1202	17
1203	20
1204	25
1205	18
1206	27
1207	15
1208	14
1209	13
1210	15
1211	26
1212	14
1213	10
1214	17
1215	21
1216	12
1217	15
1218	14
1219	14
1220	14
1221	16
1222	22
1223	14
1224	14
1225	12
1226	13
1227	12
1228	12
1229	12
1230	10
1231	18
1232	10
1233	11
1234	23
1235	11
1236	20
1237	13
1238	20
1239	21
1240	10
1241	16
1242	10
1243	20
1244	14
1245	13
1246	10
1247	25
1248	19
1249	17
1250	16
1251	10
1252	17
1253	11
1254	23
1255	11
1256	14
1257	23
1258	16
1259	17
1260	14
1261	12
1262	17
1263	13
1264	13
1265	22
1266	22
1267	19
1268	10
1269	21
1270	12
1271	20
1272	21
1273	25
1274	11
1275	21
1276	16
1277	10
1278	10
1279	12
1280	14
1281	15
1282	18
1283	13
1284	11
1285	10
1286	21
1287	16
1288	18
1289	10
1290	18
1291	11
1292	12
1293	11
1294	11
1295	11
1296	11
1297	15
1298	12
1299	20
1300	14
1301	18
1302	10
1303	33
1304	14
1305	15
1306	15
1307	23
1308	26
1309	16
1310	18
1311	13
1312	17
1313	11
1314	11
1315	18
1316	23
1317	10
1318	15
1319	14
1320	16
1321	17
1322	15
1323	18
1324	10
1325	15
1326	13
1327	13
1328	14
1329	14
1330	15
1331	10
1332	22
1333	12
1334	14
1335	22
1336	14
1337	10
1338	14
1339	11
1340	18
1341	16
1342	10
1343	17
1344	15
1345	12
1346	26
1347	16
1348	15
1349	16
1350	29
1351	18
1352	14
1353	20
1354	14
1355	13
1356	22
1357	10
1358	15
1359	12
1360	12
1361	16
1362	12
1363	10
1364	10
1365	11
1366	10
1367	10
1368	14
1369	12
1370	10
1371	10
1372	10
1373	17
1374	19
1375	13
1376	10
1377	10
1378	11
1379	12
1380	13
1381	10
1382	15
1383	16
1384	10
1385	21
1386	15
1387	21
1388	11
1389	19
1390	11
1391	35
1392	23
1393	10
1394	20
1395	23
1396	23
1397	17
1398	31
1399	17
1400	16
1401	11
1402	10
1403	14
1404	20
1405	21
1406	24
1407	13
1408	28
1409	21
1410	21
1411	29
1412	12
1413	10
1414	10
1415	17
1416	11
1417	12
1418	13
1419	18
1420	17
1421	23
1422	17
1423	23
1424	24
1425	20
1426	15
1427	10
1428	13
1429	18
1430	18
1431	18
1432	11
1433	13
1434	15
1435	18
1436	12
1437	18
1438	18
1439	12
1440	20
1441	24
1442	13
1443	14
1444	10
1445	15
1446	10
1447	21
1448	20
1449	10
1450	21
1451	10
1452	17
1453	16
1454	10
1455	22
1456	10
1457	14
1458	10
1459	14
1460	10
1461	16
1462	10
1463	27
1464	14
1465	15
1466	20
1467	11
1468	13
1469	10
1470	15
1471	11
1472	12
1473	16
1474	10
1475	12
1476	10
1477	16
1478	13
1479	18
1480	13
1481	17
1482	22
1483	16
1484	14
1485	16
1486	12
1487	10
1488	17
1489	14
1490	20
1491	28
1492	24
1493	16
1494	10
1495	11
1496	15
1497	14
1498	12
1499	12
1500	12
1501	16
1502	24
1503	10
1504	16
1505	18
1506	27
1507	17
1508	10
1509	12
1510	10
1511	11
1512	11
1513	20
1514	16
1515	15
1516	14
1517	10
1518	12
1519	18
1520	12
1521	20
1522	13
1523	11
1524	10
1525	15
1526	13
1527	20
1528	11
1529	21
1530	12
1531	33
1532	16
1533	14
1534	10
1535	11
1536	10
1537	37
1538	10
1539	15
1540	18
1541	15
1542	14
1543	10
1544	23
1545	16
1546	19
1547	15
1548	12
1549	21
1550	10
1551	12
1552	14
1553	21
1554	19
1555	16
1556	17
1557	12
1558	13
1559	13
1560	22
1561	16
1562	12
1563	23
1564	10
1565	13
1566	17
1567	10
1568	15
1569	16
1570	12
1571	12
1572	11
1573	14
1574	14
1575	22
1576	14
1577	16
1578	19
1579	15
1580	10
1581	19
1582	10
1583	10
1584	11
1585	13
1586	12
1587	10
1588	11
1589	12
1590	19
1591	12
1592	12
1593	12
1594	10
1595	14
1596	22
1597	13
1598	11
1599	13
1600	14
1601	10
1602	14
1603	25
1604	11
1605	13
1606	13
1607	14
1608	21
1609	17
1610	10
1611	22
1612	12
1613	12
1614	11
1615	10
1616	14
1617	19
1618	10
1619	14
1620	11
1621	16
1622	10
1623	18
1624	15
1625	13
1626	14
1627	11
1628	10
1629	23
1630	13
1631	14
1632	10
1633	14
1634	18
1635	16
1636	14
1637	24
1638	29
1639	10
1640	11
1641	11
1642	11
1643	14
1644	11
1645	12
1646	15
1647	13
1648	14
1649	16
1650	14
1651	14
1652	11
1653	14
1654	18
1655	15
1656	12
1657	12
1658	14
1659	10
1660	10
1661	17
1662	10
1663	12
1664	15
1665	10
1666	10
1667	20
1668	24
1669	10
1670	12
1671	15
1672	11
1673	15
1674	12
1675	12
1676	11
1677	20
1678	12
1679	14
1680	14
1681	14
1682	11
1683	11
1684	15
1685	25
1686	16
1687	10
1688	10
1689	13
1690	17
1691	22
1692	17
1693	18
1694	10
1695	13
1696	12
1697	27
1698	20
1699	14
1700	17
1701	20
1702	12
1703	10
1704	11
1705	15
1706	10
1707	15
1708	10
1709	10
1710	12
1711	23
1712	12
1713	27
1714	13
1715	11
1716	11
1717	14
1718	13
1719	10
1720	13
1721	18
1722	17
1723	12
1724	15
1725	20
1726	14
1727	10
1728	24
1729	20
1730	18
1731	11
1732	10
1733	13
1734	16
1735	23
1736	10
1737	10
1738	14
1739	28
1740	14
1741	13
1742	10
1743	24
1744	31
1745	21
1746	10
1747	14
1748	10
1749	18
1750	14
1751	10
1752	10
1753	18
1754	11
1755	18
1756	12
1757	17
1758	13
1759	14
1760	13
1761	10
1762	11
1763	21
1764	10
1765	10
1766	12
1767	19
1768	16
1769	11
1770	16
1771	20
1772	13
1773	12
1774	15
1775	17
1776	13
1777	17
1778	18
1779	18
1780	23
1781	11
1782	31
1783	11
1784	23
1785	12
1786	22
1787	11
1788	11
1789	31
1790	16
1791	17
1792	10
1793	11
1794	21
1795	13
1796	17
1797	21
1798	11
1799	19
1800	13
1801	10
1802	13
1803	22
1804	20
1805	23
1806	15
1807	11
1808	21
1809	12
1810	14
1811	18
1812	10
1813	18
1814	11
1815	11
1816	12
1817	26
1818	15
1819	10
1820	20
1821	16
1822	16
1823	14
1824	22
1825	16
1826	13
1827	12
1828	12
1829	15
1830	11
1831	23
1832	11
1833	10
1834	11
1835	14
1836	14
1837	11
1838	25
1839	15
1840	12
1841	12
1842	22
1843	19
1844	11
1845	16
1846	10
1847	11
1848	13
1849	12
1850	12
1851	16
1852	23
1853	12
1854	10
1855	12
1856	12
1857	17
1858	28
1859	23
1860	12
1861	14
1862	19
1863	11
1864	16
1865	11
1866	12
1867	15
1868	12
1869	29
1870	24
1871	21
1872	15
1873	14
1874	12
1875	26
1876	10
1877	12
1878	12
1879	14
1880	11
1881	11
1882	14
1883	20
1884	12
1885	13
1886	13
1887	14
1888	15
1889	10
1890	20
1891	19
1892	10
1893	13
1894	10
1895	15
1896	10
1897	12
1898	15
1899	12
1900	15
1901	10
1902	22
1903	19
1904	11
1905	16
1906	15
1907	21
1908	12
1909	20
1910	11
1911	18
1912	10
1913	21
1914	25
1915	14
1916	12
1917	13
1918	30
1919	10
1920	26
1921	10
1922	12
1923	12
1924	16
1925	19
1926	12
1927	26
1928	18
1929	25
1930	11
1931	14
1932	13
1933	13
1934	11
1935	17
1936	16
1937	16
1938	14
1939	14
1940	10
1941	21
1942	15
1943	10
1944	12
1945	10
1946	28
1947	12
1948	10
1949	18
1950	14
1951	18
1952	11
1953	19
1954	18
1955	14
1956	19
1957	20
1958	13
1959	14
1960	13
1961	11
1962	16
1963	14
1964	20
1965	13
1966	14
1967	10
1968	21
1969	10
1970	10
1971	11
1972	21
1973	15
1974	18
1975	10
1976	13
1977	12
1978	23
1979	16
1980	10
1981	11
1982	16
1983	10
1984	11
1985	13
1986	10
1987	13
1988	14
1989	12
1990	12
1991	11
1992	10
1993	13
1994	15
1995	14
1996	13
1997	19
1998	17
1999	20
2000	10
[truncated: 8,000 more rows]
