# Supplementary material for: Generalized method of moments for estimating parameters of stochastic reaction networks
Source: BMC Syst Biol. 2016 Oct 21;10:98. doi: 10.1186/s12918-016-0342-8 (PMC5073941; doi:10.1186/s12918-016-0342-8)
Supplement: Additional file 2 — Matlab code and data. This file contains the Matlab codes and samples which were used to produce the results. (GZ 9349 kb) [file 12918_2016_342_MOESM2_ESM.gz › Data/Exclusive Switch/samples/14/t004.csv]

trajectory	P1	P2
1	93	7
2	89	0
3	79	0
4	78	0
5	93	0
6	89	4
7	90	1
8	117	4
9	86	0
10	112	2
11	2	130
12	4	121
13	97	12
14	1	130
15	2	115
16	95	7
17	6	123
18	109	3
19	91	5
20	93	0
21	0	138
22	87	0
23	98	8
24	0	130
25	0	128
26	97	1
27	106	0
28	18	97
29	94	0
30	10	122
31	95	5
32	89	7
33	102	0
34	113	1
35	0	126
36	0	123
37	97	0
38	78	7
39	108	1
40	88	7
41	92	11
42	3	100
43	113	2
44	0	128
45	93	7
46	88	6
47	93	1
48	94	0
49	87	0
50	4	122
51	107	0
52	90	7
53	105	1
54	99	1
55	99	0
56	88	7
57	91	0
58	92	8
59	92	0
60	0	129
61	2	114
62	7	124
63	94	5
64	100	0
65	2	119
66	108	1
67	106	0
68	85	5
69	0	121
70	96	0
71	91	0
72	0	155
73	84	10
74	1	118
75	0	120
76	82	11
77	0	112
78	78	12
79	93	1
80	87	14
81	1	146
82	70	40
83	80	24
84	84	25
85	103	3
86	101	3
87	96	8
88	113	1
89	37	87
90	1	116
91	4	129
92	84	1
93	99	0
94	102	0
95	2	138
96	103	4
97	1	108
98	102	0
99	2	120
100	0	114
101	83	0
102	2	118
103	1	134
104	0	120
105	3	140
106	114	3
107	108	3
108	92	0
109	102	0
110	90	11
111	93	0
112	98	0
113	2	129
114	98	0
115	101	0
116	85	0
117	105	0
118	96	0
119	1	118
120	6	128
121	1	114
122	4	117
123	84	8
124	105	0
125	0	112
126	0	125
127	0	107
128	98	0
129	0	138
130	104	2
131	4	122
132	5	148
133	106	6
134	3	135
135	2	121
136	92	2
137	44	67
138	3	117
139	87	1
140	2	118
141	111	8
142	3	122
143	101	0
144	74	13
145	26	97
146	101	0
147	92	2
148	1	120
149	2	137
150	0	135
151	5	105
152	0	124
153	3	112
154	1	134
155	1	112
156	0	123
157	5	131
158	1	135
159	112	4
160	8	125
161	93	2
162	92	0
163	89	1
164	0	94
165	107	2
166	0	117
167	93	2
168	1	119
169	4	139
170	77	0
171	2	113
172	76	0
173	0	132
174	93	2
175	103	0
176	3	130
177	77	12
178	123	2
179	41	80
180	89	1
181	85	8
182	12	111
183	5	142
184	5	132
185	94	3
186	107	0
187	0	133
188	96	1
189	101	0
190	103	1
191	6	102
192	0	127
193	100	0
194	93	1
195	91	0
196	91	0
197	0	107
198	101	11
199	90	0
200	106	0
201	97	2
202	1	124
203	1	123
204	0	107
205	116	0
206	82	2
207	2	140
208	67	47
209	83	1
210	78	4
211	91	1
212	3	140
213	102	2
214	93	0
215	93	0
216	89	1
217	5	107
218	92	6
219	3	121
220	101	3
221	95	1
222	4	133
223	103	3
224	80	2
225	116	5
226	91	0
227	14	123
228	0	135
229	0	137
230	2	125
231	95	0
232	105	0
233	87	2
234	1	131
235	91	0
236	0	150
237	89	0
238	0	124
239	88	6
240	0	140
241	6	125
242	81	0
243	91	1
244	103	7
245	117	5
246	75	0
247	95	0
248	10	110
249	90	0
250	3	116
251	92	2
252	94	1
253	0	129
254	0	138
255	0	118
256	93	1
257	83	8
258	1	131
259	100	2
260	2	136
261	94	1
262	73	33
263	89	11
264	84	1
265	84	3
266	4	127
267	0	122
268	0	156
269	104	1
270	92	2
271	2	117
272	0	155
273	96	4
274	99	0
275	110	6
276	86	2
277	88	3
278	2	109
279	3	127
280	82	3
281	0	124
282	104	1
283	0	132
284	3	117
285	98	2
286	0	133
287	113	0
288	109	0
289	16	88
290	0	130
291	102	0
292	89	0
293	0	122
294	1	137
295	5	111
296	85	6
297	2	106
298	3	127
299	3	114
300	101	1
301	0	122
302	81	3
303	0	120
304	0	129
305	2	100
306	1	141
307	3	112
308	48	61
309	103	3
310	0	121
311	0	122
312	94	5
313	0	114
314	87	0
315	94	1
316	84	1
317	101	0
318	103	1
319	101	0
320	106	0
321	106	0
322	7	138
323	102	1
324	10	120
325	3	145
326	3	121
327	2	118
328	97	6
329	3	123
330	108	0
331	98	0
332	98	2
333	69	9
334	0	126
335	111	1
336	2	131
337	104	5
338	87	1
339	3	120
340	2	128
341	97	1
342	3	129
343	98	2
344	87	6
345	1	135
346	87	4
347	0	137
348	106	0
349	88	2
350	0	119
351	86	4
352	107	0
353	99	1
354	5	135
355	1	114
356	0	154
357	98	0
358	0	118
359	99	1
360	100	2
361	5	119
362	96	1
363	118	0
364	75	1
365	95	7
366	0	126
367	1	130
368	1	130
369	2	122
370	1	127
371	0	119
372	79	0
373	2	146
374	91	9
375	0	115
376	84	2
377	0	145
378	100	2
379	90	0
380	80	32
381	0	142
382	0	124
383	1	111
384	87	11
385	85	1
386	52	81
387	1	107
388	0	139
389	4	125
390	103	5
391	100	18
392	2	135
393	93	7
394	89	0
395	4	124
396	0	127
397	99	1
398	91	1
399	1	117
400	4	118
401	2	114
402	7	119
403	0	140
404	85	1
405	0	129
406	1	128
407	1	120
408	97	0
409	1	127
410	86	3
411	86	0
412	94	8
413	93	4
414	0	130
415	104	7
416	0	126
417	93	1
418	93	0
419	85	1
420	114	3
421	100	5
422	88	1
423	0	123
424	4	136
425	100	3
426	2	106
427	80	0
428	109	1
429	18	96
430	6	144
431	89	2
432	1	135
433	0	127
434	100	5
435	89	4
436	0	136
437	99	0
438	96	3
439	83	0
440	99	9
441	5	134
442	93	0
443	81	17
444	93	2
445	11	97
446	2	137
447	4	119
448	97	3
449	0	122
450	105	2
451	0	136
452	100	0
453	84	6
454	100	3
455	91	1
456	0	126
457	0	129
458	79	2
459	68	41
460	108	5
461	93	3
462	94	2
463	103	1
464	100	0
465	82	0
466	0	136
467	3	152
468	81	0
469	4	120
470	94	8
471	2	117
472	92	0
473	97	0
474	3	133
475	2	122
476	92	1
477	0	139
478	100	1
479	1	115
480	0	123
481	82	0
482	87	2
483	111	0
484	100	2
485	76	22
486	1	139
487	1	137
488	1	153
489	98	0
490	93	1
491	95	0
492	3	131
493	0	130
494	1	130
495	86	9
496	94	3
497	91	0
498	1	113
499	73	2
500	0	128
501	122	0
502	91	0
503	91	4
504	96	1
505	93	2
506	97	4
507	95	6
508	98	12
509	101	0
510	82	0
511	107	1
512	100	1
513	100	0
514	59	58
515	5	135
516	0	133
517	2	118
518	103	1
519	89	0
520	89	0
521	0	114
522	94	7
523	0	143
524	0	141
525	0	127
526	4	132
527	88	1
528	0	112
529	88	5
530	86	0
531	93	0
532	90	0
533	1	123
534	3	129
535	101	0
536	1	116
537	98	0
538	1	119
539	0	138
540	0	136
541	0	127
542	0	144
543	93	8
544	112	1
545	92	0
546	102	0
547	82	3
548	1	130
549	92	4
550	88	1
551	9	134
552	100	1
553	94	0
554	100	1
555	3	124
556	1	116
557	0	121
558	90	0
559	83	2
560	1	123
561	116	3
562	50	41
563	92	1
564	102	2
565	0	98
566	2	125
567	92	0
568	0	114
569	103	1
570	100	0
571	0	137
572	93	9
573	15	121
574	87	1
575	114	1
576	3	126
577	0	128
578	0	109
579	104	0
580	0	138
581	0	120
582	0	140
583	84	5
584	1	121
585	98	0
586	7	123
587	7	127
588	3	119
589	3	134
590	110	1
591	94	5
592	1	136
593	2	136
594	0	137
595	85	0
596	92	2
597	114	0
598	0	103
599	92	0
600	87	0
601	3	129
602	87	2
603	102	9
604	97	2
605	105	0
606	0	126
607	78	0
608	86	0
609	100	0
610	102	0
611	109	6
612	1	130
613	11	121
614	0	122
615	3	135
616	0	132
617	84	0
618	7	120
619	2	114
620	6	130
621	2	120
622	0	117
623	93	0
624	0	128
625	79	0
626	79	0
627	0	120
628	43	80
629	92	0
630	94	0
631	94	0
632	87	0
633	4	119
634	96	3
635	1	129
636	102	7
637	102	1
638	24	103
639	2	116
640	4	115
641	83	6
642	1	117
643	96	0
644	2	105
645	0	143
646	104	0
647	104	4
648	3	140
649	105	0
650	2	127
651	0	130
652	88	0
653	91	8
654	91	21
655	99	4
656	6	112
657	92	3
658	112	4
659	6	111
660	85	1
661	90	2
662	85	2
663	0	123
664	99	1
665	5	134
666	0	133
667	5	118
668	3	109
669	95	0
670	88	6
671	102	0
672	2	118
673	109	2
674	5	117
675	110	0
676	74	22
677	87	5
678	0	118
679	90	0
680	99	0
681	0	117
682	0	126
683	3	133
684	90	5
685	84	3
686	0	122
687	4	134
688	107	0
689	2	145
690	92	11
691	90	7
692	87	6
693	92	1
694	112	4
695	91	0
696	0	119
697	98	2
698	104	1
699	104	0
700	81	0
701	9	114
702	79	2
703	105	6
704	0	124
705	3	160
706	0	129
707	1	133
708	107	3
709	0	118
710	88	3
711	2	126
712	1	126
713	2	135
714	78	1
715	92	4
716	97	3
717	105	0
718	2	127
719	0	126
720	0	113
721	83	3
722	94	0
723	95	0
724	95	5
725	95	6
726	2	115
727	0	139
728	88	0
729	5	134
730	0	98
731	7	96
732	101	3
733	97	0
734	3	124
735	1	111
736	101	0
737	89	4
738	90	3
739	2	132
740	24	87
741	91	0
742	104	1
743	0	130
744	5	114
745	100	1
746	0	122
747	89	0
748	0	114
749	74	1
750	85	6
751	0	120
752	95	10
753	0	138
754	3	119
755	95	5
756	0	129
757	90	10
758	99	0
759	72	6
760	89	3
761	4	130
762	0	118
763	14	116
764	0	120
765	90	2
766	86	11
767	98	1
768	81	2
769	1	129
770	84	20
771	95	3
772	91	3
773	97	0
774	0	116
775	109	0
776	99	1
777	111	0
778	83	0
779	3	138
780	90	2
781	88	0
782	91	0
783	93	1
784	0	111
785	95	7
786	90	2
787	92	0
788	4	131
789	95	1
790	4	105
791	46	68
792	14	111
793	1	111
794	0	153
795	83	2
796	107	1
797	0	117
798	90	0
799	2	98
800	95	0
801	106	0
802	104	0
803	0	140
804	13	116
805	0	126
806	4	116
807	74	2
808	4	132
809	87	2
810	91	0
811	1	131
812	86	0
813	0	123
814	0	112
815	27	95
816	5	114
817	0	123
818	36	78
819	0	135
820	103	2
821	0	147
822	92	16
823	0	132
824	1	108
825	107	3
826	0	123
827	106	0
828	3	115
829	110	8
830	105	1
831	3	141
832	1	93
833	93	0
834	0	118
835	4	152
836	84	0
837	1	117
838	89	2
839	0	132
840	0	123
841	87	2
842	87	0
843	93	0
844	91	3
845	87	0
846	3	120
847	91	0
848	64	42
849	3	122
850	91	0
851	81	3
852	85	3
853	0	119
854	3	104
855	94	14
856	0	129
857	5	131
858	86	9
859	1	127
860	99	4
861	4	139
862	111	4
863	92	1
864	0	133
865	94	2
866	91	4
867	105	1
868	9	109
869	2	128
870	81	0
871	0	108
872	103	0
873	0	135
874	0	136
875	2	131
876	0	99
877	117	0
878	84	1
879	2	98
880	35	77
881	108	4
882	96	0
883	0	136
884	1	142
885	82	1
886	0	140
887	93	3
888	0	123
889	90	1
890	105	6
891	0	115
892	89	0
893	94	1
894	101	0
895	102	0
896	91	0
897	102	3
898	0	131
899	0	107
900	2	130
901	83	3
902	3	120
903	89	2
904	5	116
905	2	121
906	58	62
907	0	138
908	100	0
909	0	125
910	101	6
911	103	3
912	2	134
913	42	78
914	90	7
915	88	7
916	0	138
917	0	119
918	0	118
919	2	118
920	0	132
921	0	127
922	1	149
923	0	123
924	114	0
925	91	7
926	91	0
927	0	119
928	0	131
929	58	32
930	90	20
931	86	10
932	1	114
933	97	2
934	86	0
935	1	120
936	2	127
937	119	0
938	0	134
939	3	133
940	108	1
941	98	0
942	3	112
943	0	128
944	3	144
945	95	2
946	116	4
947	105	0
948	0	122
949	109	3
950	0	123
951	0	140
952	0	123
953	2	139
954	0	129
955	72	2
956	0	132
957	88	0
958	84	0
959	101	0
960	84	0
961	94	9
962	116	4
963	107	7
964	0	132
965	0	123
966	99	4
967	87	2
968	74	0
969	3	124
970	88	0
971	106	0
972	103	5
973	7	131
974	108	1
975	99	0
976	0	109
977	2	161
978	88	3
979	0	106
980	92	4
981	121	2
982	1	118
983	27	93
984	0	115
985	114	0
986	0	146
987	5	125
988	81	8
989	7	117
990	4	137
991	88	6
992	4	149
993	0	135
994	0	119
995	97	2
996	0	122
997	0	134
998	75	26
999	82	3
1000	0	126
1001	89	1
1002	30	80
1003	1	123
1004	3	123
1005	74	0
1006	82	0
1007	11	131
1008	103	2
1009	98	0
1010	0	108
1011	98	3
1012	96	0
1013	3	153
1014	96	1
1015	96	0
1016	5	107
1017	109	0
1018	80	0
1019	0	113
1020	99	0
1021	82	4
1022	18	99
1023	101	0
1024	76	5
1025	80	3
1026	96	1
1027	102	1
1028	89	1
1029	78	0
1030	3	133
1031	116	0
1032	104	3
1033	99	2
1034	98	1
1035	87	3
1036	95	2
1037	2	122
1038	94	2
1039	95	0
1040	99	2
1041	0	124
1042	4	137
1043	103	0
1044	38	82
1045	95	4
1046	8	120
1047	1	131
1048	2	131
1049	2	133
1050	88	0
1051	94	1
1052	88	2
1053	0	121
1054	91	0
1055	109	1
1056	95	7
1057	103	5
1058	0	131
1059	96	5
1060	4	123
1061	9	113
1062	82	6
1063	98	7
1064	1	139
1065	1	139
1066	8	125
1067	0	120
1068	97	1
1069	3	119
1070	99	6
1071	1	124
1072	4	128
1073	99	0
1074	92	0
1075	27	88
1076	118	0
1077	4	125
1078	107	0
1079	0	112
1080	96	1
1081	102	4
1082	4	119
1083	3	136
1084	106	3
1085	96	0
1086	92	15
1087	2	132
1088	5	130
1089	98	0
1090	104	0
1091	0	123
1092	0	144
1093	116	5
1094	0	133
1095	106	4
1096	0	136
1097	1	130
1098	3	139
1099	0	119
1100	1	135
1101	90	3
1102	89	1
1103	4	101
1104	101	0
1105	0	114
1106	99	2
1107	3	131
1108	0	127
1109	107	1
1110	0	122
1111	94	0
1112	99	3
1113	97	11
1114	82	1
1115	84	1
1116	0	125
1117	79	3
1118	83	1
1119	94	1
1120	104	0
1121	98	4
1122	3	116
1123	80	1
1124	0	149
1125	0	128
1126	0	131
1127	81	8
1128	94	1
1129	0	124
1130	98	0
1131	5	119
1132	0	125
1133	0	134
1134	92	1
1135	0	96
1136	0	122
1137	102	0
1138	0	126
1139	80	6
1140	1	127
1141	84	0
1142	87	3
1143	0	118
1144	2	126
1145	0	135
1146	92	0
1147	73	0
1148	4	120
1149	101	8
1150	0	134
1151	104	5
1152	1	125
1153	113	0
1154	1	120
1155	0	136
1156	105	1
1157	92	0
1158	96	4
1159	0	114
1160	2	131
1161	105	4
1162	1	135
1163	97	1
1164	0	104
1165	111	6
1166	81	17
1167	91	2
1168	86	2
1169	93	17
1170	100	0
1171	84	0
1172	0	120
1173	81	1
1174	98	1
1175	90	1
1176	0	113
1177	104	0
1178	116	0
1179	96	0
1180	79	2
1181	96	2
1182	0	147
1183	102	8
1184	92	0
1185	0	125
1186	101	4
1187	99	4
1188	105	1
1189	1	120
1190	101	1
1191	85	2
1192	3	115
1193	4	124
1194	97	0
1195	99	1
1196	100	6
1197	98	0
1198	0	127
1199	110	7
1200	0	130
1201	0	122
1202	3	129
1203	92	6
1204	94	7
1205	96	5
1206	11	128
1207	2	148
1208	4	113
1209	91	2
1210	1	113
1211	1	139
1212	102	2
1213	0	124
1214	0	118
1215	95	0
1216	84	0
1217	98	0
1218	105	0
1219	81	0
1220	112	1
1221	3	120
1222	3	124
1223	96	0
1224	111	0
1225	0	129
1226	9	124
1227	79	14
1228	91	4
1229	86	0
1230	103	5
1231	3	118
1232	95	0
1233	99	9
1234	3	131
1235	86	1
1236	87	1
1237	2	116
1238	109	2
1239	2	103
1240	105	0
1241	1	131
1242	97	6
1243	103	1
1244	50	56
1245	17	119
1246	99	4
1247	91	1
1248	1	134
1249	3	121
1250	1	120
1251	80	10
1252	94	1
1253	88	7
1254	104	0
1255	1	137
1256	0	117
1257	106	0
1258	92	6
1259	80	6
1260	53	78
1261	0	137
1262	0	113
1263	0	112
1264	3	127
1265	0	158
1266	114	1
1267	1	127
1268	98	0
1269	80	1
1270	102	0
1271	70	38
1272	0	113
1273	105	1
1274	5	131
1275	102	0
1276	103	3
1277	91	0
1278	105	4
1279	0	141
1280	4	115
1281	0	116
1282	85	0
1283	101	0
1284	5	124
1285	87	3
1286	1	140
1287	0	139
1288	116	0
1289	102	1
1290	1	118
1291	82	21
1292	3	123
1293	92	1
1294	94	2
1295	1	123
1296	1	118
1297	0	131
1298	104	1
1299	109	0
1300	2	118
1301	93	4
1302	4	137
1303	91	0
1304	4	120
1305	50	52
1306	2	124
1307	103	0
1308	7	126
1309	6	117
1310	0	123
1311	4	139
1312	107	3
1313	5	132
1314	0	132
1315	80	17
1316	90	6
1317	83	6
1318	3	138
1319	3	146
1320	105	3
1321	96	1
1322	2	127
1323	88	0
1324	0	120
1325	102	4
1326	92	6
1327	98	0
1328	3	130
1329	1	136
1330	84	0
1331	88	4
1332	8	117
1333	107	0
1334	2	139
1335	87	7
1336	0	130
1337	95	2
1338	92	0
1339	108	0
1340	5	135
1341	74	54
1342	106	0
1343	94	3
1344	107	0
1345	79	9
1346	3	133
1347	0	129
1348	95	0
1349	100	1
1350	79	18
1351	2	98
1352	0	137
1353	87	0
1354	0	141
1355	82	33
1356	107	7
1357	116	2
1358	97	0
1359	3	117
1360	2	147
1361	74	6
1362	78	1
1363	2	152
1364	3	109
1365	0	135
1366	0	143
1367	97	4
1368	99	0
1369	100	0
1370	97	2
1371	89	0
1372	85	1
1373	100	3
1374	117	4
1375	94	1
1376	1	129
1377	87	2
1378	4	130
1379	2	147
1380	82	5
1381	99	1
1382	101	5
1383	1	147
1384	89	5
1385	82	4
1386	14	110
1387	80	0
1388	91	1
1389	87	7
1390	86	0
1391	83	1
1392	106	0
1393	87	0
1394	0	133
1395	7	136
1396	102	4
1397	111	0
1398	110	0
1399	2	130
1400	98	2
1401	2	142
1402	84	13
1403	1	105
1404	90	0
1405	73	8
1406	1	126
1407	1	111
1408	57	55
1409	2	139
1410	1	115
1411	94	5
1412	101	1
1413	83	0
1414	0	125
1415	100	0
1416	0	130
1417	4	135
1418	1	145
1419	0	126
1420	64	45
1421	113	1
1422	1	125
1423	0	112
1424	2	121
1425	6	124
1426	101	0
1427	98	0
1428	0	127
1429	109	1
1430	85	0
1431	2	115
1432	96	0
1433	96	3
1434	85	3
1435	90	1
1436	86	2
1437	81	0
1438	90	2
1439	0	131
1440	0	142
1441	90	2
1442	3	89
1443	102	3
1444	85	6
1445	100	0
1446	3	110
1447	16	93
1448	83	1
1449	0	132
1450	97	0
1451	7	99
1452	2	133
1453	3	127
1454	2	125
1455	7	124
1456	99	1
1457	1	115
1458	97	5
1459	2	123
1460	4	107
1461	107	0
1462	5	104
1463	97	0
1464	103	0
1465	2	116
1466	100	3
1467	4	108
1468	100	0
1469	106	0
1470	2	128
1471	0	109
1472	2	126
1473	99	0
1474	115	4
1475	0	132
1476	106	2
1477	93	2
1478	88	0
1479	2	122
1480	106	2
1481	91	1
1482	100	0
1483	0	128
1484	2	137
1485	0	134
1486	99	5
1487	111	3
1488	77	2
1489	0	143
1490	12	109
1491	99	12
1492	3	133
1493	114	0
1494	95	1
1495	18	113
1496	109	1
1497	3	129
1498	89	13
1499	108	5
1500	1	107
1501	103	2
1502	0	124
1503	0	118
1504	0	116
1505	110	0
1506	81	5
1507	2	136
1508	4	146
1509	77	3
1510	5	135
1511	2	130
1512	0	118
1513	1	122
1514	0	119
1515	83	0
1516	0	111
1517	33	88
1518	5	123
1519	100	0
1520	94	3
1521	0	138
1522	82	3
1523	90	5
1524	90	2
1525	83	2
1526	1	126
1527	116	0
1528	2	121
1529	1	135
1530	0	127
1531	112	0
1532	91	0
1533	92	1
1534	92	0
1535	111	1
1536	103	1
1537	110	1
1538	3	134
1539	105	1
1540	85	1
1541	0	148
1542	105	2
1543	0	121
1544	2	122
1545	2	128
1546	82	0
1547	0	131
1548	87	0
1549	111	0
1550	1	143
1551	2	107
1552	105	2
1553	101	0
1554	0	136
1555	2	106
1556	78	2
1557	0	117
1558	2	114
1559	98	0
1560	99	0
1561	85	19
1562	0	113
1563	0	121
1564	3	119
1565	2	130
1566	52	63
1567	80	0
1568	98	2
1569	85	8
1570	98	1
1571	1	137
1572	89	0
1573	93	2
1574	81	0
1575	0	120
1576	0	124
1577	0	128
1578	0	109
1579	89	0
1580	2	121
1581	97	6
1582	84	6
1583	17	133
1584	77	1
1585	87	5
1586	69	2
1587	2	119
1588	0	145
1589	90	1
1590	41	65
1591	86	6
1592	0	153
1593	105	2
1594	0	123
1595	104	0
1596	88	0
1597	0	125
1598	81	49
1599	98	3
1600	99	8
1601	106	4
1602	0	124
1603	97	0
1604	90	0
1605	80	0
1606	95	0
1607	83	0
1608	1	124
1609	5	123
1610	103	0
1611	102	5
1612	0	135
1613	87	4
1614	86	2
1615	2	142
1616	126	7
1617	0	151
1618	89	4
1619	89	8
1620	2	138
1621	0	141
1622	92	0
1623	103	2
1624	1	132
1625	104	2
1626	1	115
1627	0	117
1628	1	123
1629	85	1
1630	82	1
1631	94	1
1632	110	0
1633	1	129
1634	1	151
1635	0	146
1636	2	110
1637	108	0
1638	2	119
1639	99	1
1640	1	123
1641	0	129
1642	1	112
1643	93	7
1644	5	131
1645	9	123
1646	90	0
1647	18	114
1648	105	0
1649	0	121
1650	107	1
1651	1	133
1652	95	2
1653	1	95
1654	1	124
1655	105	2
1656	3	114
1657	19	113
1658	34	63
1659	23	127
1660	89	0
1661	55	61
1662	99	0
1663	0	116
1664	4	119
1665	100	1
1666	0	118
1667	2	118
1668	105	0
1669	2	130
1670	1	123
1671	93	0
1672	86	3
1673	91	0
1674	85	12
1675	100	2
1676	100	0
1677	88	0
1678	1	117
1679	3	122
1680	85	1
1681	98	0
1682	83	0
1683	86	9
1684	86	0
1685	6	142
1686	0	119
1687	86	0
1688	99	3
1689	0	136
1690	29	82
1691	3	124
1692	88	12
1693	86	2
1694	76	10
1695	108	1
1696	1	116
1697	2	129
1698	82	3
1699	99	5
1700	91	6
1701	102	11
1702	0	120
1703	94	1
1704	102	0
1705	94	0
1706	96	0
1707	100	12
1708	3	115
1709	0	133
1710	81	0
1711	112	1
1712	95	1
1713	1	133
1714	102	0
1715	93	17
1716	84	0
1717	99	0
1718	1	108
1719	96	0
1720	76	0
1721	92	18
1722	0	107
1723	94	3
1724	51	43
1725	0	130
1726	90	3
1727	95	0
1728	88	0
1729	2	130
1730	101	1
1731	1	126
1732	97	1
1733	78	1
1734	0	138
1735	98	0
1736	90	5
1737	2	128
1738	67	23
1739	92	2
1740	89	2
1741	0	127
1742	84	0
1743	97	4
1744	88	1
1745	79	0
1746	81	0
1747	88	3
1748	74	5
1749	97	5
1750	105	2
1751	102	0
1752	77	0
1753	81	8
1754	4	126
1755	0	144
1756	98	0
1757	1	134
1758	2	109
1759	84	4
1760	97	0
1761	88	0
1762	90	0
1763	6	133
1764	105	3
1765	87	4
1766	94	2
1767	90	5
1768	0	117
1769	1	127
1770	0	118
1771	95	3
1772	96	3
1773	98	6
1774	0	130
1775	100	2
1776	89	0
1777	0	123
1778	89	0
1779	90	0
1780	95	3
1781	5	143
1782	80	1
1783	50	68
1784	91	1
1785	6	152
1786	0	132
1787	0	102
1788	89	0
1789	71	21
1790	90	0
1791	104	0
1792	98	2
1793	2	139
1794	3	97
1795	1	112
1796	94	0
1797	95	4
1798	94	20
1799	108	0
1800	77	7
1801	4	132
1802	96	6
1803	98	2
1804	100	4
1805	91	4
1806	108	2
1807	0	125
1808	90	3
1809	3	122
1810	97	4
1811	4	110
1812	1	144
1813	93	1
1814	116	2
1815	2	126
1816	0	132
1817	0	145
1818	88	3
1819	1	138
1820	105	2
1821	111	0
1822	0	134
1823	0	123
1824	2	125
1825	0	140
1826	0	127
1827	84	1
1828	4	117
1829	2	124
1830	86	1
1831	107	0
1832	1	141
1833	100	0
1834	98	2
1835	0	117
1836	99	4
1837	96	0
1838	0	135
1839	1	127
1840	97	0
1841	5	120
1842	84	23
1843	111	2
1844	84	0
1845	1	107
1846	0	129
1847	90	1
1848	103	7
1849	0	131
1850	99	0
1851	93	0
1852	103	2
1853	93	4
1854	4	119
1855	93	0
1856	3	126
1857	95	0
1858	0	138
1859	1	124
1860	86	2
1861	77	3
1862	89	8
1863	0	121
1864	80	6
1865	98	5
1866	1	122
1867	2	141
1868	3	115
1869	100	5
1870	79	17
1871	98	0
1872	0	127
1873	2	135
1874	1	127
1875	12	101
1876	88	2
1877	0	136
1878	94	1
1879	0	133
1880	4	111
1881	109	0
1882	3	133
1883	102	6
1884	98	1
1885	84	12
1886	0	132
1887	2	139
1888	100	0
1889	0	128
1890	100	6
1891	84	3
1892	99	0
1893	87	0
1894	103	0
1895	93	0
1896	95	8
1897	1	124
1898	11	99
1899	102	0
1900	97	3
1901	11	97
1902	101	2
1903	85	1
1904	91	0
1905	0	130
1906	103	0
1907	76	3
1908	1	112
1909	0	115
1910	87	2
1911	72	31
1912	0	106
1913	98	5
1914	2	120
1915	92	1
1916	105	0
1917	98	2
1918	72	10
1919	84	7
1920	89	1
1921	0	157
1922	94	0
1923	107	0
1924	55	72
1925	2	147
1926	100	1
1927	87	2
1928	74	0
1929	1	130
1930	101	2
1931	100	0
1932	0	119
1933	9	137
1934	0	139
1935	2	136
1936	112	5
1937	96	2
1938	52	73
1939	0	124
1940	0	123
1941	2	137
1942	97	3
1943	0	125
1944	102	3
1945	96	2
1946	2	100
1947	0	134
1948	3	146
1949	14	93
1950	98	5
1951	97	2
1952	95	0
1953	85	0
1954	5	120
1955	2	136
1956	37	62
1957	2	113
1958	0	125
1959	49	69
1960	89	15
1961	110	2
1962	81	0
1963	88	1
1964	1	126
1965	86	0
1966	1	139
1967	87	1
1968	107	2
1969	0	127
1970	79	0
1971	2	138
1972	0	124
1973	5	123
1974	95	4
1975	0	139
1976	101	0
1977	116	17
1978	105	2
1979	102	0
1980	5	110
1981	65	28
1982	1	136
1983	0	120
1984	0	121
1985	89	0
1986	74	21
1987	76	5
1988	105	2
1989	96	0
1990	0	119
1991	85	0
1992	103	0
1993	79	0
1994	92	2
1995	0	103
1996	86	0
1997	75	12
1998	1	121
1999	87	10
[truncated: 8,001 more rows]
