# Supplementary material for: Generalized method of moments for estimating parameters of stochastic reaction networks
Source: BMC Syst Biol. 2016 Oct 21;10:98. doi: 10.1186/s12918-016-0342-8 (PMC5073941; doi:10.1186/s12918-016-0342-8)
Supplement: Additional file 2 — Matlab code and data. This file contains the Matlab codes and samples which were used to produce the results. (GZ 9349 kb) [file 12918_2016_342_MOESM2_ESM.gz › Data/Exclusive Switch/samples/38/t001.csv]

trajectory	P1	P2
1	32	8
2	0	50
3	0	55
4	0	36
5	52	0
6	39	0
7	4	41
8	30	0
9	3	44
10	3	45
11	3	49
12	36	3
13	0	40
14	15	0
15	25	0
16	0	42
17	0	37
18	2	42
19	29	5
20	0	44
21	11	30
22	0	43
23	34	0
24	36	4
25	33	6
26	4	54
27	2	57
28	4	59
29	0	49
30	38	4
31	35	0
32	34	0
33	0	47
34	40	0
35	29	0
36	13	56
37	5	45
38	19	32
39	30	17
40	0	35
41	0	47
42	44	0
43	27	0
44	27	0
45	2	50
46	3	41
47	5	45
48	0	59
49	0	38
50	27	8
51	1	37
52	27	5
53	0	37
54	38	0
55	27	11
56	0	42
57	50	4
58	34	3
59	28	0
60	28	0
61	1	58
62	1	37
63	0	41
64	32	0
65	2	46
66	31	0
67	0	49
68	0	41
69	0	47
70	33	22
71	37	6
72	0	48
73	2	37
74	0	42
75	34	1
76	23	0
77	35	7
78	47	0
79	19	14
80	37	4
81	31	4
82	10	41
83	35	4
84	23	3
85	2	42
86	35	1
87	0	43
88	0	38
89	28	0
90	42	5
91	0	42
92	32	15
93	4	50
94	16	33
95	32	0
96	2	58
97	32	2
98	30	0
99	0	47
100	2	54
101	0	47
102	34	11
103	34	0
104	0	46
105	28	0
106	3	41
107	4	34
108	26	4
109	5	44
110	33	7
111	37	7
112	36	0
113	6	41
114	31	2
115	20	12
116	0	41
117	35	2
118	0	43
119	29	0
120	4	43
121	39	0
122	24	0
123	0	42
124	42	6
125	33	4
126	33	0
127	0	48
128	2	38
129	10	46
130	18	36
131	13	48
132	16	39
133	39	3
134	39	0
135	46	0
136	34	10
137	40	4
138	0	51
139	30	20
140	33	0
141	38	0
142	0	50
143	29	0
144	38	3
145	36	1
146	36	4
147	34	0
148	0	49
149	20	0
150	24	0
151	0	52
152	35	1
153	12	43
154	2	56
155	44	0
156	31	4
157	5	44
158	28	21
159	30	0
160	0	44
161	35	0
162	5	48
163	0	40
164	46	4
165	40	0
166	33	0
167	0	48
168	0	47
169	0	52
170	0	34
171	27	0
172	29	33
173	35	11
174	35	5
175	0	48
176	41	0
177	3	54
178	24	5
179	0	46
180	34	1
181	30	2
182	0	36
183	4	49
184	34	10
185	33	10
186	0	29
187	0	39
188	0	49
189	0	51
190	2	46
191	0	55
192	40	0
193	35	6
194	26	16
195	30	2
196	33	4
197	45	8
198	30	9
199	0	43
200	34	0
201	35	6
202	33	0
203	11	50
204	34	0
205	0	28
206	40	0
207	36	0
208	39	0
209	5	40
210	4	43
211	37	3
212	4	51
213	0	53
214	25	0
215	37	0
216	12	6
217	0	51
218	2	47
219	6	34
220	45	0
221	28	1
222	27	23
223	0	59
224	23	0
225	27	3
226	0	46
227	0	56
228	2	41
229	0	43
230	25	0
231	31	2
232	0	46
233	0	42
234	18	17
235	6	30
236	21	0
237	20	3
238	6	55
239	31	2
240	30	9
241	36	11
242	38	4
243	0	55
244	7	47
245	34	8
246	39	0
247	30	0
248	2	47
249	47	0
250	39	0
251	36	6
252	0	51
253	3	52
254	0	49
255	0	40
256	34	8
257	0	34
258	27	17
259	1	45
260	0	46
261	24	18
262	48	0
263	32	8
264	0	37
265	0	38
266	20	23
267	7	45
268	0	48
269	36	6
270	0	32
271	39	0
272	39	0
273	29	6
274	25	0
275	37	1
276	27	5
277	0	48
278	30	11
279	0	44
280	2	61
281	20	9
282	0	46
283	44	0
284	5	37
285	25	0
286	42	15
287	27	0
288	0	43
289	9	35
290	2	40
291	32	0
292	43	7
293	2	50
294	27	16
295	24	4
296	0	44
297	35	2
298	33	9
299	34	12
300	5	34
301	35	0
302	3	51
303	29	0
304	29	0
305	30	4
306	27	3
307	34	3
308	29	13
309	32	0
310	10	34
311	35	2
312	6	51
313	33	6
314	29	5
315	28	0
316	0	61
317	33	15
318	3	42
319	30	0
320	0	53
321	41	0
322	0	36
323	4	35
324	1	30
325	27	5
326	27	6
327	0	41
328	25	3
329	0	38
330	36	1
331	9	44
332	0	45
333	0	43
334	0	35
335	43	3
336	0	36
337	33	0
338	0	45
339	0	33
340	0	44
341	0	34
342	40	0
343	0	40
344	32	0
345	0	47
346	30	13
347	0	44
348	0	44
349	8	42
350	36	3
351	33	0
352	29	0
353	32	0
354	0	54
355	2	50
356	3	55
357	35	0
358	19	9
359	29	0
360	0	40
361	27	8
362	31	0
363	0	48
364	25	0
365	0	46
366	38	3
367	0	37
368	0	27
369	5	47
370	34	0
371	32	0
372	0	27
373	1	42
374	2	38
375	26	3
376	44	15
377	0	45
378	34	0
379	0	40
380	41	1
381	0	43
382	36	13
383	24	4
384	6	45
385	41	0
386	30	10
387	27	20
388	0	28
389	38	3
390	0	49
391	32	0
392	36	0
393	46	12
394	3	42
395	4	45
396	1	49
397	0	50
398	38	4
399	31	0
400	0	34
401	0	48
402	0	47
403	26	2
404	34	12
405	3	55
406	43	0
407	8	29
408	28	5
409	0	44
410	0	42
411	37	8
412	25	0
413	42	0
414	5	48
415	0	47
416	1	44
417	0	42
418	0	50
419	38	6
420	4	42
421	30	3
422	31	0
423	8	41
424	31	5
425	30	17
426	1	67
427	1	40
428	36	4
429	37	13
430	1	56
431	24	21
432	40	4
433	0	44
434	0	34
435	0	40
436	0	38
437	29	10
438	0	52
439	0	41
440	30	2
441	23	2
442	17	15
443	0	41
444	0	50
445	34	0
446	41	0
447	15	32
448	31	1
449	28	3
450	0	49
451	0	41
452	0	51
453	39	2
454	0	45
455	29	0
456	42	15
457	31	0
458	1	48
459	1	44
460	24	0
461	0	48
462	39	0
463	33	6
464	36	5
465	4	55
466	0	48
467	36	0
468	29	2
469	5	33
470	0	44
471	2	45
472	30	4
473	41	2
474	0	47
475	32	10
476	0	52
477	35	0
478	30	0
479	0	43
480	0	37
481	0	31
482	22	4
483	30	10
484	23	0
485	2	33
486	0	51
487	0	36
488	0	43
489	31	0
490	22	0
491	2	46
492	43	3
493	29	8
494	0	52
495	6	54
496	27	0
497	0	46
498	30	3
499	0	50
500	34	9
501	2	47
502	0	44
503	20	33
504	32	0
505	1	33
506	0	44
507	37	0
508	0	40
509	33	0
510	40	0
511	44	0
512	34	0
513	7	55
514	6	40
515	0	40
516	44	0
517	19	21
518	37	3
519	30	4
520	30	2
521	28	0
522	26	0
523	27	9
524	37	7
525	7	38
526	29	5
527	1	50
528	39	0
529	30	2
530	35	11
531	4	41
532	34	2
533	0	54
534	32	0
535	3	45
536	1	39
537	36	0
538	5	43
539	0	49
540	0	47
541	0	39
542	0	50
543	8	53
544	0	41
545	6	47
546	33	5
547	0	33
548	0	44
549	36	0
550	1	44
551	43	10
552	4	32
553	0	42
554	39	9
555	32	1
556	2	44
557	33	3
558	29	0
559	16	35
560	0	44
561	5	37
562	0	56
563	30	3
564	1	35
565	0	52
566	4	48
567	13	29
568	14	38
569	30	0
570	0	46
571	34	0
572	0	41
573	29	0
574	0	35
575	23	16
576	7	42
577	39	2
578	0	49
579	36	7
580	0	34
581	28	0
582	39	1
583	7	56
584	0	45
585	24	1
586	32	0
587	32	11
588	0	40
589	7	40
590	35	7
591	5	44
592	35	7
593	0	39
594	33	0
595	49	8
596	36	0
597	27	4
598	27	0
599	0	32
600	5	47
601	34	0
602	36	0
603	26	0
604	33	21
605	36	0
606	1	41
607	0	53
608	1	46
609	0	49
610	2	28
611	27	0
612	40	0
613	4	36
614	0	41
615	0	55
616	33	0
617	32	6
618	37	1
619	29	0
620	0	37
621	41	0
622	27	1
623	43	0
624	32	0
625	18	22
626	0	46
627	28	14
628	39	0
629	39	4
630	22	3
631	35	10
632	27	7
633	2	52
634	10	39
635	27	11
636	35	3
637	0	38
638	0	45
639	35	3
640	0	49
641	5	36
642	0	41
643	22	32
644	43	6
645	28	8
646	32	7
647	42	0
648	0	36
649	34	0
650	36	4
651	26	0
652	2	59
653	36	3
654	34	0
655	0	46
656	44	0
657	1	55
658	5	45
659	31	0
660	0	35
661	29	4
662	29	0
663	32	0
664	30	10
665	33	13
666	0	49
667	0	34
668	0	44
669	6	47
670	45	0
671	32	0
672	35	0
673	40	2
674	38	5
675	30	0
676	10	42
677	1	51
678	4	47
679	32	0
680	0	45
681	6	35
682	0	44
683	0	39
684	37	0
685	32	13
686	38	10
687	29	0
688	0	44
689	0	50
690	0	44
691	33	11
692	47	22
693	0	50
694	0	38
695	32	0
696	31	0
697	35	0
698	4	43
699	0	52
700	0	59
701	39	0
702	0	34
703	45	3
704	13	32
705	0	37
706	38	0
707	2	46
708	37	5
709	0	33
710	41	12
711	0	53
712	27	8
713	32	8
714	1	47
715	34	6
716	0	46
717	28	3
718	33	8
719	31	0
720	4	39
721	0	37
722	28	0
723	39	0
724	0	48
725	3	48
726	2	46
727	23	3
728	41	2
729	6	50
730	35	0
731	32	0
732	0	44
733	31	0
734	0	38
735	0	42
736	0	53
737	0	37
738	0	40
739	0	42
740	32	0
741	0	44
742	0	40
743	32	9
744	39	0
745	47	3
746	0	40
747	33	8
748	2	45
749	27	2
750	34	2
751	33	0
752	33	0
753	38	0
754	39	0
755	25	16
756	34	8
757	29	0
758	36	16
759	0	52
760	28	17
761	0	26
762	30	12
763	2	56
764	0	55
765	0	41
766	35	0
767	0	50
768	38	6
769	40	1
770	0	49
771	5	40
772	40	0
773	24	5
774	29	3
775	39	9
776	0	54
777	22	4
778	2	52
779	2	36
780	37	6
781	41	0
782	5	42
783	0	49
784	1	44
785	0	42
786	38	0
787	27	0
788	0	49
789	47	11
790	36	0
791	0	40
792	31	0
793	0	46
794	35	8
795	5	38
796	4	49
797	0	34
798	30	0
799	1	41
800	0	43
801	30	0
802	33	0
803	6	49
804	40	6
805	2	38
806	32	0
807	1	38
808	28	0
809	0	34
810	0	42
811	0	39
812	29	0
813	0	37
814	31	0
815	0	50
816	47	0
817	7	44
818	31	0
819	6	44
820	31	5
821	0	46
822	1	42
823	35	4
824	33	0
825	0	37
826	27	0
827	39	9
828	35	0
829	0	42
830	24	9
831	27	6
832	0	48
833	0	47
834	0	45
835	27	8
836	0	47
837	0	37
838	1	45
839	28	0
840	36	9
841	0	49
842	11	26
843	0	40
844	0	35
845	0	43
846	31	14
847	3	48
848	0	55
849	0	52
850	4	37
851	29	6
852	34	8
853	0	43
854	0	54
855	26	0
856	38	2
857	0	51
858	29	7
859	9	49
860	42	0
861	0	37
862	27	10
863	36	1
864	28	8
865	38	2
866	0	49
867	34	3
868	2	43
869	24	24
870	0	36
871	0	39
872	22	0
873	38	4
874	31	4
875	0	49
876	0	51
877	0	56
878	2	48
879	21	36
880	39	0
881	34	3
882	43	4
883	35	0
884	29	0
885	0	44
886	29	3
887	34	9
888	37	4
889	34	0
890	36	0
891	28	12
892	27	4
893	29	0
894	4	42
895	5	51
896	38	0
897	0	39
898	38	2
899	33	3
900	2	37
901	0	39
902	43	9
903	33	1
904	0	43
905	14	29
906	0	50
907	0	50
908	34	1
909	24	0
910	29	5
911	39	0
912	3	45
913	0	45
914	24	19
915	47	0
916	34	0
917	37	9
918	36	0
919	0	46
920	7	40
921	0	39
922	9	41
923	11	48
924	27	4
925	3	37
926	24	5
927	32	9
928	41	11
929	0	47
930	0	44
931	37	0
932	0	42
933	24	0
934	0	51
935	0	49
936	30	0
937	44	7
938	24	0
939	24	0
940	0	40
941	40	0
942	38	3
943	0	48
944	38	1
945	6	52
946	6	48
947	31	6
948	38	13
949	35	0
950	0	58
951	8	43
952	2	50
953	0	52
954	0	49
955	0	37
956	0	38
957	0	48
958	47	0
959	3	45
960	0	46
961	4	50
962	0	42
963	1	35
964	7	43
965	21	0
966	0	48
967	0	40
968	14	27
969	26	1
970	23	5
971	2	45
972	39	0
973	0	52
974	24	7
975	11	42
976	31	13
977	0	44
978	27	12
979	41	0
980	47	7
981	6	28
982	1	49
983	47	0
984	0	36
985	29	0
986	0	40
987	34	7
988	1	39
989	35	4
990	0	53
991	38	5
992	33	5
993	33	0
994	39	3
995	31	6
996	0	48
997	34	0
998	35	0
999	34	7
1000	0	53
1001	32	0
1002	35	0
1003	0	39
1004	4	49
1005	0	50
1006	31	1
1007	2	37
1008	0	29
1009	33	0
1010	0	34
1011	0	39
1012	23	23
1013	0	44
1014	39	0
1015	0	43
1016	27	1
1017	33	10
1018	28	0
1019	36	4
1020	39	0
1021	1	42
1022	0	49
1023	33	6
1024	36	0
1025	31	0
1026	0	41
1027	16	43
1028	35	5
1029	38	6
1030	0	47
1031	0	48
1032	0	49
1033	40	11
1034	0	47
1035	36	0
1036	0	45
1037	0	40
1038	35	0
1039	50	0
1040	39	0
1041	32	4
1042	16	38
1043	30	0
1044	33	0
1045	42	1
1046	0	44
1047	23	0
1048	30	0
1049	27	11
1050	35	12
1051	30	9
1052	25	0
1053	34	2
1054	43	0
1055	16	30
1056	34	0
1057	14	28
1058	3	35
1059	30	5
1060	27	0
1061	5	42
1062	3	46
1063	42	0
1064	30	0
1065	34	0
1066	32	0
1067	23	0
1068	3	53
1069	39	0
1070	0	40
1071	32	0
1072	27	0
1073	31	11
1074	38	0
1075	0	38
1076	0	42
1077	42	7
1078	37	0
1079	6	45
1080	40	9
1081	22	13
1082	8	43
1083	0	44
1084	26	0
1085	33	0
1086	37	1
1087	7	50
1088	30	0
1089	0	34
1090	0	29
1091	11	49
1092	9	41
1093	36	4
1094	50	3
1095	34	3
1096	4	35
1097	3	51
1098	9	36
1099	7	47
1100	30	7
1101	3	56
1102	32	0
1103	35	2
1104	0	36
1105	3	49
1106	28	0
1107	0	47
1108	29	9
1109	30	0
1110	27	0
1111	40	0
1112	30	0
1113	0	32
1114	34	7
1115	30	2
1116	34	0
1117	4	44
1118	0	43
1119	0	34
1120	0	46
1121	7	47
1122	37	10
1123	0	44
1124	4	43
1125	0	52
1126	35	10
1127	50	4
1128	15	34
1129	35	0
1130	38	0
1131	0	40
1132	0	39
1133	3	47
1134	31	3
1135	26	2
1136	0	43
1137	3	44
1138	33	4
1139	0	56
1140	33	9
1141	39	2
1142	25	0
1143	29	17
1144	33	4
1145	37	8
1146	0	37
1147	9	50
1148	39	2
1149	30	0
1150	3	49
1151	36	8
1152	3	47
1153	39	7
1154	27	0
1155	0	39
1156	0	43
1157	0	46
1158	0	44
1159	29	5
1160	5	49
1161	30	0
1162	0	38
1163	27	0
1164	33	0
1165	32	11
1166	5	43
1167	1	56
1168	41	7
1169	28	2
1170	0	45
1171	38	4
1172	38	0
1173	30	10
1174	32	0
1175	3	42
1176	0	35
1177	38	7
1178	31	2
1179	25	0
1180	36	7
1181	22	23
1182	37	1
1183	33	0
1184	30	0
1185	29	13
1186	8	42
1187	1	47
1188	0	37
1189	0	46
1190	32	7
1191	30	4
1192	32	7
1193	0	43
1194	41	0
1195	0	46
1196	27	5
1197	35	0
1198	31	0
1199	1	44
1200	0	52
1201	0	47
1202	41	0
1203	0	50
1204	28	3
1205	36	0
1206	32	3
1207	8	49
1208	25	0
1209	30	0
1210	28	0
1211	0	45
1212	8	41
1213	2	51
1214	0	46
1215	42	0
1216	43	0
1217	26	9
1218	12	43
1219	2	56
1220	3	38
1221	33	0
1222	0	45
1223	0	52
1224	32	0
1225	37	10
1226	35	0
1227	0	42
1228	32	8
1229	0	40
1230	3	50
1231	5	54
1232	28	0
1233	0	40
1234	6	39
1235	39	6
1236	34	0
1237	26	0
1238	31	0
1239	32	7
1240	28	14
1241	37	4
1242	27	0
1243	4	36
1244	0	49
1245	6	47
1246	34	6
1247	29	0
1248	41	0
1249	6	47
1250	42	5
1251	1	43
1252	38	0
1253	28	6
1254	4	40
1255	5	47
1256	35	0
1257	33	2
1258	0	40
1259	32	0
1260	0	51
1261	36	0
1262	27	3
1263	1	39
1264	24	16
1265	33	0
1266	2	50
1267	30	0
1268	5	42
1269	36	4
1270	17	22
1271	36	5
1272	8	35
1273	0	39
1274	36	7
1275	0	41
1276	14	43
1277	0	35
1278	37	2
1279	4	45
1280	36	7
1281	0	40
1282	23	26
1283	0	57
1284	47	0
1285	28	0
1286	31	15
1287	31	0
1288	0	44
1289	31	0
1290	0	40
1291	33	0
1292	0	42
1293	32	0
1294	38	0
1295	25	0
1296	0	44
1297	0	54
1298	0	59
1299	28	0
1300	4	38
1301	34	0
1302	33	0
1303	40	2
1304	37	0
1305	34	0
1306	21	9
1307	10	54
1308	0	38
1309	26	0
1310	15	32
1311	24	3
1312	38	6
1313	5	51
1314	0	52
1315	1	42
1316	0	46
1317	0	43
1318	0	47
1319	3	40
1320	0	57
1321	32	0
1322	34	0
1323	0	52
1324	33	12
1325	0	44
1326	0	31
1327	37	2
1328	11	37
1329	36	6
1330	28	2
1331	3	47
1332	35	0
1333	28	3
1334	39	2
1335	0	36
1336	4	41
1337	0	42
1338	31	0
1339	8	42
1340	27	0
1341	41	0
1342	5	56
1343	14	30
1344	0	55
1345	0	49
1346	0	48
1347	0	42
1348	0	56
1349	0	49
1350	0	48
1351	6	35
1352	28	13
1353	2	38
1354	33	1
1355	31	0
1356	0	38
1357	26	0
1358	31	9
1359	0	49
1360	27	0
1361	4	56
1362	28	0
1363	4	51
1364	31	9
1365	29	1
1366	0	63
1367	36	0
1368	32	11
1369	0	38
1370	43	0
1371	0	49
1372	0	48
1373	38	0
1374	26	8
1375	33	0
1376	22	0
1377	20	5
1378	23	6
1379	34	0
1380	2	40
1381	4	44
1382	33	0
1383	20	12
1384	34	0
1385	37	0
1386	0	45
1387	40	0
1388	0	50
1389	34	0
1390	1	44
1391	13	38
1392	8	36
1393	3	43
1394	40	0
1395	0	48
1396	30	0
1397	0	65
1398	0	41
1399	31	7
1400	3	47
1401	23	7
1402	0	44
1403	40	11
1404	33	0
1405	18	27
1406	47	0
1407	0	40
1408	33	8
1409	31	0
1410	9	34
1411	0	36
1412	40	0
1413	0	35
1414	22	17
1415	0	35
1416	31	1
1417	0	43
1418	5	40
1419	4	41
1420	0	42
1421	2	53
1422	30	16
1423	26	0
1424	5	38
1425	37	0
1426	43	0
1427	36	0
1428	0	54
1429	12	44
1430	2	44
1431	27	10
1432	0	40
1433	5	49
1434	28	0
1435	31	10
1436	2	48
1437	0	48
1438	29	8
1439	35	3
1440	2	39
1441	0	49
1442	0	38
1443	44	4
1444	36	2
1445	0	44
1446	41	5
1447	0	50
1448	29	8
1449	0	50
1450	32	0
1451	45	2
1452	0	38
1453	0	51
1454	46	0
1455	49	7
1456	0	45
1457	28	0
1458	15	47
1459	36	0
1460	4	50
1461	0	45
1462	28	7
1463	0	40
1464	7	43
1465	4	38
1466	27	0
1467	29	0
1468	41	0
1469	29	0
1470	9	60
1471	0	45
1472	7	44
1473	13	38
1474	0	45
1475	43	0
1476	47	0
1477	6	43
1478	0	46
1479	0	53
1480	31	0
1481	0	44
1482	2	50
1483	0	48
1484	31	0
1485	35	0
1486	36	0
1487	26	1
1488	0	51
1489	50	0
1490	7	49
1491	21	7
1492	0	44
1493	0	37
1494	30	5
1495	0	48
1496	33	0
1497	0	47
1498	8	50
1499	1	56
1500	39	0
1501	0	43
1502	0	53
1503	0	55
1504	5	48
1505	29	2
1506	17	36
1507	27	8
1508	4	32
1509	34	0
1510	6	44
1511	32	0
1512	36	13
1513	0	49
1514	41	1
1515	30	13
1516	41	0
1517	0	39
1518	0	37
1519	30	3
1520	33	4
1521	38	0
1522	0	39
1523	0	47
1524	33	5
1525	4	33
1526	31	5
1527	37	0
1528	22	0
1529	20	40
1530	4	47
1531	12	41
1532	33	0
1533	33	0
1534	0	39
1535	0	54
1536	43	0
1537	0	44
1538	1	35
1539	27	0
1540	43	1
1541	8	51
1542	40	0
1543	12	36
1544	35	0
1545	0	41
1546	28	12
1547	29	0
1548	0	42
1549	5	40
1550	32	0
1551	0	44
1552	29	0
1553	5	46
1554	5	36
1555	33	0
1556	2	42
1557	27	1
1558	0	39
1559	39	4
1560	6	49
1561	3	42
1562	33	4
1563	32	0
1564	0	40
1565	34	6
1566	0	50
1567	38	0
1568	33	0
1569	0	48
1570	40	13
1571	35	0
1572	36	0
1573	29	6
1574	2	44
1575	30	0
1576	5	42
1577	5	40
1578	3	56
1579	10	32
1580	34	0
1581	7	47
1582	7	43
1583	6	44
1584	46	0
1585	0	36
1586	2	50
1587	32	0
1588	0	38
1589	3	40
1590	29	0
1591	28	4
1592	0	59
1593	0	49
1594	6	42
1595	35	0
1596	0	34
1597	2	40
1598	0	38
1599	28	9
1600	6	55
1601	5	52
1602	0	41
1603	3	44
1604	23	0
1605	35	0
1606	5	45
1607	32	10
1608	0	47
1609	34	0
1610	14	48
1611	19	13
1612	26	0
1613	36	0
1614	0	41
1615	9	49
1616	2	47
1617	0	31
1618	41	5
1619	0	49
1620	34	14
1621	0	38
1622	27	0
1623	44	0
1624	6	46
1625	34	0
1626	6	54
1627	0	47
1628	39	2
1629	0	45
1630	46	0
1631	34	0
1632	36	3
1633	0	48
1634	9	38
1635	31	7
1636	0	45
1637	45	0
1638	0	44
1639	0	41
1640	33	3
1641	40	0
1642	30	0
1643	29	0
1644	3	45
1645	0	55
1646	41	0
1647	21	6
1648	33	19
1649	0	47
1650	39	1
1651	0	40
1652	0	40
1653	0	36
1654	0	46
1655	30	19
1656	0	71
1657	34	0
1658	26	21
1659	30	0
1660	42	6
1661	0	44
1662	0	36
1663	39	12
1664	0	47
1665	0	42
1666	3	36
1667	37	0
1668	7	50
1669	39	16
1670	5	49
1671	5	45
1672	33	0
1673	0	41
1674	30	0
1675	39	7
1676	36	0
1677	0	41
1678	26	0
1679	34	11
1680	40	3
1681	37	0
1682	0	34
1683	0	43
1684	31	0
1685	29	14
1686	5	48
1687	38	6
1688	0	46
1689	9	39
1690	4	49
1691	27	1
1692	7	48
1693	34	7
1694	0	45
1695	38	3
1696	28	3
1697	29	0
1698	1	39
1699	1	52
1700	0	37
1701	37	2
1702	0	56
1703	8	36
1704	27	0
1705	35	11
1706	5	41
1707	33	0
1708	41	6
1709	2	60
1710	6	41
1711	35	0
1712	39	0
1713	2	43
1714	37	5
1715	0	39
1716	27	0
1717	31	0
1718	21	6
1719	35	5
1720	35	7
1721	31	0
1722	35	2
1723	37	0
1724	9	46
1725	0	46
1726	38	0
1727	0	39
1728	44	5
1729	35	1
1730	29	0
1731	7	42
1732	36	3
1733	0	42
1734	28	4
1735	0	52
1736	37	0
1737	25	7
1738	0	51
1739	0	50
1740	0	44
1741	35	3
1742	26	0
1743	1	43
1744	32	5
1745	28	0
1746	2	41
1747	2	46
1748	0	54
1749	0	45
1750	6	46
1751	1	37
1752	0	46
1753	5	47
1754	39	14
1755	2	47
1756	0	41
1757	37	0
1758	6	45
1759	0	45
1760	0	35
1761	33	0
1762	33	4
1763	31	0
1764	29	0
1765	28	7
1766	30	0
1767	0	57
1768	7	38
1769	31	0
1770	28	16
1771	12	43
1772	0	42
1773	4	48
1774	1	35
1775	25	5
1776	0	36
1777	27	0
1778	3	41
1779	30	0
1780	33	8
1781	28	0
1782	22	0
1783	4	39
1784	40	0
1785	36	0
1786	35	6
1787	44	0
1788	4	42
1789	35	0
1790	0	37
1791	29	5
1792	0	39
1793	1	35
1794	9	46
1795	40	2
1796	0	41
1797	0	54
1798	0	47
1799	30	5
1800	30	0
1801	31	0
1802	0	32
1803	29	6
1804	11	26
1805	28	0
1806	0	45
1807	32	5
1808	27	7
1809	26	4
1810	0	48
1811	12	39
1812	42	12
1813	1	47
1814	0	35
1815	6	40
1816	3	53
1817	0	43
1818	5	45
1819	3	51
1820	40	18
1821	33	0
1822	38	0
1823	30	2
1824	0	46
1825	2	38
1826	33	4
1827	0	49
1828	30	6
1829	2	36
1830	0	43
1831	3	44
1832	25	0
1833	1	41
1834	45	0
1835	30	0
1836	3	45
1837	32	0
1838	0	46
1839	27	0
1840	34	0
1841	3	44
1842	29	0
1843	36	1
1844	55	0
1845	34	0
1846	25	17
1847	30	7
1848	9	43
1849	32	11
1850	8	36
1851	36	0
1852	0	49
1853	0	48
1854	35	0
1855	0	37
1856	33	10
1857	30	18
1858	8	34
1859	35	0
1860	0	33
1861	28	4
1862	0	47
1863	51	0
1864	40	1
1865	0	38
1866	3	51
1867	6	41
1868	0	47
1869	5	48
1870	0	53
1871	11	53
1872	25	0
1873	1	45
1874	42	1
1875	33	7
1876	9	31
1877	27	0
1878	34	0
1879	30	0
1880	0	41
1881	0	43
1882	42	0
1883	0	45
1884	3	42
1885	0	51
1886	46	10
1887	41	2
1888	40	0
1889	32	0
1890	35	0
1891	23	0
1892	0	44
1893	0	46
1894	23	25
1895	35	0
1896	0	50
1897	5	47
1898	41	1
1899	1	48
1900	38	14
1901	5	53
1902	32	7
1903	34	3
1904	0	42
1905	36	0
1906	35	8
1907	0	41
1908	0	43
1909	50	1
1910	42	0
1911	0	47
1912	0	39
1913	28	0
1914	41	5
1915	42	11
1916	2	39
1917	30	7
1918	30	1
1919	29	0
1920	38	6
1921	0	46
1922	34	0
1923	4	50
1924	37	5
1925	5	43
1926	0	51
1927	0	40
1928	0	54
1929	45	0
1930	0	38
1931	7	42
1932	43	0
1933	0	42
1934	34	7
1935	4	37
1936	4	49
1937	22	0
1938	32	0
1939	0	43
1940	0	43
1941	29	10
1942	9	32
1943	34	15
1944	2	48
1945	1	45
1946	4	46
1947	29	10
1948	28	6
1949	13	30
1950	0	36
1951	27	0
1952	0	50
1953	31	0
1954	0	30
1955	49	0
1956	11	27
1957	3	45
1958	0	25
1959	9	40
1960	0	43
1961	0	46
1962	0	48
1963	28	0
1964	0	44
1965	3	50
1966	0	43
1967	30	3
1968	41	6
1969	41	0
1970	30	0
1971	3	46
1972	1	48
1973	38	9
1974	28	6
1975	0	40
1976	34	0
1977	4	52
1978	1	50
1979	30	0
1980	35	0
1981	28	0
1982	0	63
1983	2	47
1984	43	0
1985	35	10
1986	4	52
1987	0	32
1988	6	50
1989	40	1
1990	38	7
1991	34	2
1992	1	39
1993	37	0
1994	25	8
1995	43	6
1996	33	8
1997	22	0
1998	0	38
1999	0	51
[truncated: 8,001 more rows]
