# Supplementary material for: Generalized method of moments for estimating parameters of stochastic reaction networks
Source: BMC Syst Biol. 2016 Oct 21;10:98. doi: 10.1186/s12918-016-0342-8 (PMC5073941; doi:10.1186/s12918-016-0342-8)
Supplement: Additional file 2 — Matlab code and data. This file contains the Matlab codes and samples which were used to produce the results. (GZ 9349 kb) [file 12918_2016_342_MOESM2_ESM.gz › Data/Exclusive Switch/samples/9/t001.csv]

trajectory	P1	P2
1	0	40
2	0	37
3	35	0
4	38	2
5	17	23
6	37	3
7	0	42
8	1	54
9	26	14
10	24	9
11	29	0
12	6	38
13	32	0
14	4	39
15	0	44
16	3	43
17	1	52
18	32	1
19	32	0
20	12	36
21	31	4
22	47	0
23	29	3
24	42	0
25	29	6
26	37	0
27	36	1
28	36	6
29	37	2
30	31	1
31	29	0
32	0	32
33	34	0
34	10	45
35	0	42
36	4	45
37	33	7
38	0	45
39	32	8
40	1	43
41	43	3
42	3	35
43	26	3
44	0	35
45	4	41
46	4	32
47	34	3
48	36	0
49	36	0
50	28	1
51	28	1
52	27	8
53	31	0
54	3	26
55	39	12
56	12	30
57	0	49
58	0	44
59	0	51
60	2	42
61	25	2
62	5	47
63	39	0
64	9	25
65	34	8
66	7	49
67	34	0
68	32	15
69	34	0
70	0	44
71	0	48
72	35	2
73	0	47
74	0	42
75	0	50
76	28	14
77	3	42
78	0	47
79	35	0
80	0	47
81	47	0
82	0	50
83	27	4
84	33	0
85	0	38
86	24	0
87	33	4
88	4	37
89	29	0
90	27	23
91	5	46
92	0	48
93	32	10
94	31	0
95	35	6
96	37	0
97	34	0
98	33	0
99	1	49
100	0	30
101	27	0
102	0	28
103	34	0
104	8	31
105	0	48
106	30	0
107	14	43
108	0	43
109	25	1
110	3	34
111	0	40
112	4	45
113	33	5
114	6	53
115	31	10
116	4	54
117	34	0
118	36	0
119	1	59
120	20	26
121	0	39
122	25	1
123	34	1
124	40	5
125	45	0
126	31	0
127	0	38
128	1	48
129	24	0
130	0	52
131	28	4
132	31	10
133	7	49
134	35	0
135	0	57
136	36	1
137	1	38
138	3	54
139	0	34
140	35	0
141	29	0
142	0	45
143	31	13
144	0	46
145	26	22
146	37	3
147	0	52
148	15	43
149	3	48
150	37	0
151	30	6
152	38	0
153	38	3
154	0	45
155	43	16
156	4	40
157	25	0
158	27	5
159	0	42
160	28	1
161	34	0
162	0	47
163	0	30
164	34	0
165	2	39
166	49	0
167	9	44
168	0	44
169	39	3
170	0	53
171	1	49
172	5	39
173	28	0
174	29	0
175	5	44
176	3	39
177	0	56
178	0	39
179	25	22
180	0	43
181	17	0
182	44	0
183	7	42
184	5	44
185	3	47
186	42	0
187	38	0
188	17	29
189	0	44
190	0	41
191	0	36
192	23	0
193	0	45
194	6	43
195	43	0
196	35	5
197	30	5
198	0	35
199	1	47
200	3	42
201	0	38
202	40	0
203	34	4
204	39	0
205	41	1
206	0	47
207	24	1
208	35	0
209	1	33
210	0	45
211	2	46
212	31	0
213	0	44
214	30	12
215	39	0
216	0	33
217	34	0
218	36	2
219	1	43
220	40	0
221	5	48
222	28	13
223	0	57
224	4	44
225	0	45
226	19	19
227	0	53
228	26	5
229	18	2
230	34	0
231	33	9
232	28	5
233	0	53
234	36	0
235	1	40
236	8	40
237	0	48
238	22	30
239	0	44
240	28	6
241	38	0
242	0	47
243	33	0
244	0	49
245	0	48
246	30	0
247	32	7
248	38	0
249	29	5
250	1	54
251	41	6
252	8	42
253	36	0
254	32	13
255	28	4
256	28	0
257	0	58
258	0	60
259	6	40
260	25	0
261	29	0
262	36	0
263	0	40
264	0	42
265	5	43
266	24	0
267	31	0
268	31	0
269	32	0
270	37	6
271	0	45
272	0	55
273	0	43
274	0	43
275	33	0
276	0	54
277	1	42
278	24	2
279	0	49
280	0	41
281	0	38
282	4	52
283	25	5
284	0	47
285	9	46
286	0	49
287	0	44
288	1	42
289	15	37
290	40	8
291	0	51
292	2	50
293	6	47
294	26	5
295	35	0
296	0	50
297	30	9
298	0	50
299	0	42
300	0	31
301	0	39
302	31	13
303	50	0
304	45	6
305	16	28
306	35	4
307	31	10
308	5	46
309	37	14
310	38	0
311	13	40
312	3	39
313	33	1
314	24	0
315	32	0
316	0	35
317	0	41
318	42	6
319	31	0
320	0	43
321	0	42
322	23	2
323	37	12
324	26	15
325	5	39
326	0	49
327	43	0
328	37	0
329	8	44
330	5	33
331	5	37
332	31	0
333	23	2
334	3	54
335	12	31
336	32	5
337	0	41
338	34	0
339	34	4
340	36	0
341	0	48
342	37	5
343	0	55
344	33	0
345	4	60
346	0	55
347	31	0
348	41	2
349	0	44
350	0	49
351	35	12
352	0	42
353	0	41
354	39	3
355	34	0
356	34	0
357	4	42
358	40	0
359	2	39
360	28	3
361	0	61
362	0	40
363	0	48
364	22	3
365	21	20
366	37	0
367	0	54
368	41	0
369	33	3
370	50	0
371	0	42
372	0	48
373	0	53
374	29	8
375	3	49
376	35	6
377	21	0
378	0	39
379	0	52
380	35	1
381	34	2
382	5	40
383	37	0
384	31	0
385	0	42
386	40	0
387	0	39
388	35	0
389	0	41
390	0	48
391	31	19
392	10	38
393	35	2
394	2	47
395	31	0
396	0	31
397	44	0
398	31	0
399	31	10
400	0	46
401	0	50
402	34	0
403	1	36
404	42	8
405	37	5
406	34	6
407	0	50
408	0	38
409	3	49
410	8	47
411	2	34
412	38	1
413	0	52
414	21	24
415	0	43
416	30	9
417	29	1
418	31	0
419	26	3
420	31	0
421	42	1
422	9	49
423	37	0
424	34	0
425	26	3
426	38	0
427	34	9
428	2	37
429	30	1
430	35	10
431	0	46
432	0	38
433	10	57
434	0	38
435	0	48
436	40	1
437	36	4
438	29	0
439	0	35
440	0	41
441	27	11
442	45	3
443	9	59
444	28	6
445	26	4
446	39	0
447	21	4
448	34	7
449	29	0
450	20	0
451	35	0
452	0	41
453	29	6
454	5	38
455	0	51
456	25	18
457	0	46
458	0	45
459	36	0
460	6	44
461	25	15
462	0	34
463	2	51
464	24	12
465	30	14
466	26	3
467	30	0
468	12	47
469	24	11
470	31	5
471	0	45
472	10	40
473	1	42
474	5	43
475	0	33
476	34	0
477	1	57
478	38	2
479	30	3
480	33	5
481	5	43
482	30	0
483	27	0
484	0	40
485	36	0
486	36	5
487	0	37
488	34	0
489	27	9
490	34	0
491	1	43
492	0	42
493	0	49
494	39	0
495	0	39
496	0	45
497	34	0
498	33	0
499	24	0
500	28	0
501	4	49
502	32	2
503	0	38
504	30	0
505	5	43
506	30	0
507	0	40
508	0	41
509	0	36
510	2	51
511	4	46
512	35	0
513	0	42
514	0	40
515	29	0
516	35	0
517	37	0
518	5	38
519	0	36
520	3	47
521	30	3
522	30	4
523	7	30
524	35	0
525	17	20
526	28	0
527	0	42
528	2	48
529	38	7
530	0	44
531	0	39
532	0	47
533	4	42
534	32	0
535	51	0
536	33	5
537	0	56
538	28	9
539	31	0
540	0	52
541	31	0
542	7	33
543	32	0
544	3	31
545	36	1
546	0	34
547	0	46
548	8	42
549	41	0
550	0	36
551	32	5
552	34	6
553	16	27
554	19	33
555	40	6
556	30	0
557	2	48
558	35	0
559	25	0
560	40	0
561	36	2
562	34	0
563	45	0
564	33	0
565	31	6
566	32	0
567	29	0
568	38	7
569	31	0
570	42	6
571	36	0
572	27	0
573	42	0
574	0	51
575	6	53
576	0	44
577	32	1
578	34	0
579	24	6
580	23	0
581	26	0
582	27	0
583	40	0
584	35	10
585	0	49
586	38	1
587	32	5
588	30	0
589	0	51
590	40	0
591	5	47
592	39	6
593	25	10
594	29	5
595	20	1
596	28	2
597	30	1
598	2	44
599	27	0
600	0	49
601	4	41
602	4	44
603	28	0
604	32	0
605	4	40
606	0	50
607	27	5
608	0	50
609	5	49
610	0	50
611	39	0
612	0	51
613	0	41
614	6	50
615	0	46
616	6	42
617	33	0
618	35	2
619	31	0
620	5	47
621	0	53
622	28	0
623	41	15
624	3	31
625	31	5
626	33	1
627	19	0
628	5	37
629	0	43
630	30	9
631	0	44
632	31	0
633	37	13
634	28	3
635	37	1
636	26	0
637	36	0
638	7	50
639	6	51
640	0	34
641	0	47
642	0	47
643	30	0
644	0	67
645	18	22
646	32	0
647	37	18
648	0	46
649	3	41
650	0	33
651	41	0
652	40	0
653	0	42
654	37	8
655	6	51
656	5	43
657	6	50
658	34	5
659	38	9
660	27	8
661	29	7
662	0	41
663	0	48
664	39	3
665	41	4
666	39	0
667	0	52
668	29	1
669	0	46
670	0	43
671	38	0
672	29	9
673	0	42
674	25	0
675	30	11
676	35	0
677	23	7
678	0	43
679	28	0
680	26	12
681	0	44
682	10	40
683	30	1
684	3	45
685	0	41
686	30	0
687	0	37
688	26	0
689	42	6
690	23	1
691	7	29
692	32	2
693	3	54
694	1	44
695	1	54
696	0	44
697	1	43
698	0	56
699	32	2
700	0	43
701	0	44
702	0	43
703	0	41
704	35	0
705	29	10
706	0	43
707	0	43
708	32	5
709	0	39
710	9	38
711	35	0
712	26	0
713	32	5
714	0	39
715	30	0
716	26	10
717	31	8
718	37	0
719	4	37
720	0	54
721	26	0
722	37	0
723	22	0
724	5	50
725	0	42
726	31	4
727	0	54
728	4	45
729	0	45
730	28	5
731	42	0
732	25	0
733	0	58
734	33	0
735	13	45
736	0	46
737	31	0
738	38	0
739	29	7
740	30	0
741	7	33
742	28	3
743	29	0
744	33	2
745	0	39
746	36	0
747	29	0
748	30	7
749	23	0
750	40	6
751	3	52
752	28	0
753	31	0
754	6	36
755	16	0
756	5	32
757	37	16
758	26	8
759	1	36
760	0	47
761	6	37
762	24	0
763	0	47
764	16	16
765	41	5
766	29	1
767	0	42
768	22	0
769	0	57
770	3	52
771	40	0
772	0	30
773	6	48
774	33	13
775	0	38
776	0	53
777	35	0
778	34	2
779	0	46
780	0	35
781	0	39
782	0	45
783	0	53
784	1	44
785	0	52
786	21	11
787	31	0
788	43	0
789	15	22
790	34	4
791	36	0
792	1	41
793	8	62
794	18	43
795	28	3
796	6	50
797	5	32
798	29	3
799	7	40
800	39	17
801	42	0
802	10	43
803	36	0
804	37	4
805	52	0
806	1	45
807	19	1
808	0	32
809	0	34
810	0	47
811	3	41
812	26	0
813	9	51
814	29	6
815	36	8
816	0	44
817	25	0
818	0	50
819	8	40
820	0	42
821	1	41
822	42	0
823	35	5
824	0	45
825	38	4
826	36	1
827	36	8
828	0	45
829	28	2
830	34	0
831	1	48
832	27	0
833	32	0
834	43	8
835	24	0
836	23	3
837	0	40
838	30	0
839	32	8
840	0	41
841	0	43
842	40	9
843	28	3
844	0	40
845	31	0
846	0	41
847	30	0
848	33	7
849	0	37
850	35	11
851	38	8
852	27	5
853	28	4
854	33	8
855	0	52
856	37	2
857	30	5
858	30	13
859	4	49
860	34	0
861	20	1
862	32	0
863	3	44
864	2	42
865	30	8
866	3	44
867	15	36
868	3	36
869	34	2
870	43	9
871	2	42
872	0	53
873	40	0
874	27	0
875	1	38
876	42	12
877	36	0
878	0	41
879	0	40
880	38	0
881	27	18
882	31	8
883	0	54
884	7	50
885	38	7
886	3	53
887	37	0
888	0	43
889	5	48
890	0	38
891	25	3
892	1	43
893	33	11
894	38	2
895	0	37
896	0	38
897	37	4
898	12	39
899	0	48
900	42	0
901	42	6
902	34	0
903	0	35
904	0	43
905	22	1
906	0	60
907	33	0
908	29	3
909	0	45
910	35	0
911	39	0
912	4	48
913	0	43
914	1	40
915	37	0
916	4	37
917	0	46
918	45	2
919	0	46
920	0	55
921	29	5
922	0	47
923	0	37
924	34	0
925	10	46
926	0	43
927	0	49
928	40	0
929	0	48
930	0	40
931	37	6
932	0	50
933	0	43
934	27	1
935	0	51
936	33	1
937	30	3
938	0	37
939	34	3
940	15	30
941	36	0
942	38	0
943	35	11
944	0	46
945	33	0
946	0	35
947	32	0
948	34	5
949	6	34
950	32	1
951	26	0
952	0	48
953	53	0
954	31	7
955	43	11
956	39	2
957	23	1
958	33	9
959	34	0
960	42	0
961	1	34
962	33	0
963	0	38
964	28	4
965	43	0
966	51	3
967	37	11
968	0	43
969	22	54
970	31	8
971	33	0
972	30	9
973	29	0
974	34	0
975	36	7
976	29	0
977	39	1
978	0	48
979	31	8
980	3	31
981	26	0
982	30	0
983	0	36
984	0	36
985	0	41
986	39	0
987	6	48
988	0	32
989	21	0
990	2	47
991	30	0
992	29	4
993	45	2
994	41	5
995	27	0
996	37	2
997	0	42
998	0	42
999	27	9
1000	35	6
1001	38	5
1002	2	34
1003	50	2
1004	30	2
1005	1	36
1006	32	0
1007	33	0
1008	0	46
1009	34	3
1010	31	0
1011	32	0
1012	32	2
1013	7	47
1014	0	42
1015	33	0
1016	30	12
1017	2	33
1018	36	0
1019	0	33
1020	22	2
1021	30	0
1022	0	48
1023	31	4
1024	0	33
1025	27	6
1026	0	52
1027	0	50
1028	35	0
1029	35	0
1030	0	41
1031	25	3
1032	0	39
1033	38	3
1034	6	40
1035	40	0
1036	4	42
1037	30	0
1038	35	5
1039	29	0
1040	31	0
1041	0	42
1042	27	12
1043	0	51
1044	44	0
1045	0	46
1046	35	10
1047	3	57
1048	0	43
1049	36	0
1050	2	56
1051	37	0
1052	33	0
1053	4	42
1054	0	42
1055	32	0
1056	2	38
1057	38	0
1058	30	3
1059	0	54
1060	0	51
1061	29	11
1062	0	43
1063	17	27
1064	34	8
1065	31	0
1066	37	0
1067	29	0
1068	35	1
1069	0	46
1070	0	38
1071	0	49
1072	1	39
1073	1	37
1074	37	0
1075	39	8
1076	0	55
1077	36	0
1078	0	48
1079	9	38
1080	0	41
1081	0	45
1082	0	38
1083	7	39
1084	33	5
1085	0	51
1086	0	52
1087	30	0
1088	0	50
1089	29	11
1090	33	2
1091	0	39
1092	39	3
1093	1	38
1094	36	1
1095	0	40
1096	47	0
1097	35	0
1098	0	35
1099	37	8
1100	0	39
1101	33	0
1102	0	41
1103	36	0
1104	5	52
1105	34	8
1106	0	46
1107	0	33
1108	0	51
1109	22	0
1110	33	0
1111	35	0
1112	35	18
1113	0	48
1114	3	50
1115	38	0
1116	29	1
1117	10	26
1118	0	45
1119	22	13
1120	35	0
1121	3	45
1122	0	50
1123	37	0
1124	38	8
1125	27	0
1126	38	0
1127	0	32
1128	0	41
1129	27	0
1130	27	0
1131	5	40
1132	6	32
1133	32	6
1134	0	52
1135	3	51
1136	37	0
1137	39	9
1138	24	0
1139	15	45
1140	38	10
1141	31	4
1142	31	0
1143	0	33
1144	39	4
1145	1	51
1146	2	43
1147	33	0
1148	42	0
1149	28	8
1150	44	0
1151	0	40
1152	22	6
1153	0	53
1154	1	48
1155	36	0
1156	0	38
1157	37	0
1158	0	52
1159	0	52
1160	5	43
1161	34	1
1162	42	6
1163	33	0
1164	38	10
1165	31	0
1166	33	6
1167	31	15
1168	0	38
1169	0	48
1170	47	1
1171	36	0
1172	0	52
1173	0	52
1174	41	9
1175	38	0
1176	22	4
1177	0	57
1178	29	3
1179	31	0
1180	35	0
1181	0	51
1182	0	31
1183	4	51
1184	0	30
1185	12	38
1186	34	0
1187	31	4
1188	1	49
1189	29	0
1190	4	49
1191	0	52
1192	2	45
1193	0	50
1194	0	39
1195	38	0
1196	1	48
1197	3	39
1198	3	53
1199	33	5
1200	26	10
1201	32	0
1202	2	43
1203	19	0
1204	35	2
1205	36	0
1206	0	44
1207	0	42
1208	3	39
1209	0	45
1210	0	42
1211	0	53
1212	0	43
1213	24	6
1214	30	0
1215	0	43
1216	34	0
1217	33	0
1218	36	0
1219	31	0
1220	0	53
1221	7	46
1222	35	0
1223	35	0
1224	41	6
1225	27	1
1226	36	0
1227	0	37
1228	44	0
1229	0	46
1230	0	38
1231	0	44
1232	0	39
1233	0	47
1234	25	3
1235	0	34
1236	32	17
1237	3	46
1238	32	4
1239	35	0
1240	41	0
1241	39	0
1242	0	51
1243	40	0
1244	27	0
1245	30	2
1246	0	35
1247	31	0
1248	29	0
1249	28	8
1250	7	46
1251	4	47
1252	28	2
1253	31	0
1254	17	21
1255	5	48
1256	33	0
1257	27	0
1258	28	3
1259	26	0
1260	1	56
1261	24	0
1262	33	5
1263	28	3
1264	30	0
1265	0	52
1266	9	45
1267	0	53
1268	0	41
1269	39	2
1270	27	0
1271	36	12
1272	29	0
1273	0	55
1274	35	0
1275	32	14
1276	5	50
1277	0	52
1278	2	37
1279	28	0
1280	0	32
1281	30	0
1282	1	34
1283	0	36
1284	0	49
1285	20	30
1286	46	1
1287	0	33
1288	33	0
1289	0	44
1290	0	45
1291	43	0
1292	42	0
1293	41	0
1294	38	0
1295	0	64
1296	0	45
1297	30	0
1298	0	36
1299	37	0
1300	27	2
1301	8	49
1302	38	3
1303	34	9
1304	5	40
1305	36	14
1306	0	39
1307	41	0
1308	0	45
1309	2	43
1310	31	0
1311	36	0
1312	24	15
1313	3	43
1314	30	0
1315	8	40
1316	11	52
1317	28	4
1318	6	38
1319	26	0
1320	1	34
1321	49	12
1322	0	46
1323	30	0
1324	47	0
1325	0	42
1326	0	42
1327	6	45
1328	0	42
1329	0	34
1330	35	2
1331	0	49
1332	0	32
1333	27	0
1334	28	9
1335	0	42
1336	0	52
1337	35	0
1338	34	0
1339	28	7
1340	32	0
1341	24	6
1342	42	0
1343	1	48
1344	2	34
1345	0	36
1346	36	8
1347	46	0
1348	36	0
1349	35	0
1350	0	33
1351	1	48
1352	26	7
1353	43	6
1354	42	0
1355	0	39
1356	0	44
1357	0	47
1358	23	19
1359	32	4
1360	38	3
1361	0	48
1362	0	51
1363	0	43
1364	0	35
1365	40	0
1366	38	0
1367	11	45
1368	25	8
1369	5	49
1370	0	52
1371	37	0
1372	37	7
1373	0	44
1374	23	3
1375	5	58
1376	34	0
1377	4	43
1378	0	43
1379	40	0
1380	27	7
1381	11	37
1382	35	3
1383	30	6
1384	33	7
1385	0	49
1386	0	52
1387	3	40
1388	0	42
1389	14	27
1390	3	41
1391	41	0
1392	0	43
1393	25	6
1394	39	1
1395	42	0
1396	30	22
1397	31	12
1398	3	43
1399	0	42
1400	1	51
1401	8	40
1402	40	11
1403	29	6
1404	0	47
1405	0	50
1406	0	55
1407	4	39
1408	2	49
1409	22	13
1410	35	11
1411	0	38
1412	31	0
1413	0	50
1414	0	36
1415	10	37
1416	42	4
1417	28	16
1418	0	40
1419	33	6
1420	32	5
1421	25	0
1422	32	2
1423	0	40
1424	31	6
1425	36	0
1426	41	1
1427	40	0
1428	36	0
1429	25	0
1430	25	22
1431	6	53
1432	0	57
1433	13	38
1434	10	48
1435	0	42
1436	31	2
1437	3	38
1438	41	0
1439	26	0
1440	28	1
1441	33	1
1442	27	0
1443	4	52
1444	6	48
1445	23	0
1446	29	6
1447	1	44
1448	36	6
1449	24	0
1450	2	40
1451	0	51
1452	24	0
1453	28	0
1454	38	0
1455	0	50
1456	0	40
1457	3	48
1458	0	51
1459	6	40
1460	31	0
1461	21	17
1462	28	0
1463	33	11
1464	25	5
1465	36	2
1466	27	9
1467	28	3
1468	11	36
1469	0	42
1470	26	0
1471	5	41
1472	3	34
1473	0	41
1474	25	18
1475	37	18
1476	32	6
1477	26	2
1478	16	20
1479	41	0
1480	29	10
1481	28	11
1482	33	11
1483	0	54
1484	0	55
1485	36	1
1486	33	1
1487	0	50
1488	26	0
1489	39	9
1490	19	12
1491	32	0
1492	1	32
1493	0	46
1494	34	0
1495	20	3
1496	36	17
1497	4	41
1498	34	1
1499	28	0
1500	31	0
1501	0	49
1502	0	44
1503	24	10
1504	0	44
1505	33	9
1506	37	3
1507	0	42
1508	33	0
1509	0	42
1510	38	0
1511	0	40
1512	35	0
1513	33	2
1514	2	44
1515	31	10
1516	8	32
1517	31	0
1518	41	0
1519	29	0
1520	2	44
1521	32	0
1522	38	3
1523	0	35
1524	9	41
1525	8	29
1526	23	13
1527	0	34
1528	33	0
1529	40	3
1530	1	39
1531	32	13
1532	45	0
1533	33	0
1534	33	6
1535	39	0
1536	0	40
1537	18	9
1538	0	44
1539	0	49
1540	6	51
1541	29	0
1542	16	30
1543	0	44
1544	34	0
1545	0	38
1546	0	58
1547	3	45
1548	27	6
1549	29	12
1550	29	0
1551	42	0
1552	36	0
1553	33	0
1554	33	6
1555	32	0
1556	0	45
1557	27	4
1558	35	6
1559	40	0
1560	0	46
1561	12	26
1562	9	40
1563	5	45
1564	41	8
1565	32	5
1566	0	35
1567	7	46
1568	27	10
1569	0	42
1570	0	43
1571	37	0
1572	0	53
1573	2	33
1574	36	4
1575	38	0
1576	0	36
1577	0	43
1578	34	3
1579	8	40
1580	1	42
1581	25	0
1582	6	47
1583	34	0
1584	4	36
1585	44	0
1586	38	0
1587	21	3
1588	42	11
1589	21	13
1590	43	4
1591	25	0
1592	38	0
1593	31	9
1594	4	38
1595	34	0
1596	31	0
1597	2	52
1598	23	9
1599	24	25
1600	0	55
1601	29	0
1602	4	46
1603	29	0
1604	0	43
1605	36	3
1606	42	0
1607	0	45
1608	31	0
1609	8	30
1610	0	30
1611	2	41
1612	12	37
1613	41	4
1614	34	0
1615	34	0
1616	0	37
1617	48	0
1618	21	33
1619	39	0
1620	5	48
1621	35	0
1622	28	0
1623	0	37
1624	38	8
1625	0	47
1626	26	0
1627	33	5
1628	25	0
1629	35	5
1630	29	0
1631	31	1
1632	38	9
1633	0	37
1634	3	38
1635	39	2
1636	0	47
1637	4	39
1638	0	38
1639	29	0
1640	32	4
1641	3	48
1642	7	46
1643	32	0
1644	7	37
1645	0	42
1646	9	37
1647	28	0
1648	0	35
1649	34	4
1650	51	9
1651	33	0
1652	4	41
1653	37	0
1654	34	11
1655	0	34
1656	2	30
1657	35	11
1658	20	11
1659	7	45
1660	0	46
1661	15	29
1662	5	41
1663	42	1
1664	1	50
1665	23	11
1666	43	3
1667	0	36
1668	34	6
1669	39	0
1670	30	0
1671	0	45
1672	0	44
1673	28	21
1674	0	46
1675	0	50
1676	4	47
1677	26	0
1678	34	14
1679	0	39
1680	0	33
1681	0	35
1682	0	44
1683	0	32
1684	23	0
1685	4	45
1686	22	11
1687	21	22
1688	29	10
1689	6	44
1690	30	0
1691	0	36
1692	1	43
1693	35	0
1694	0	38
1695	31	0
1696	5	43
1697	36	3
1698	28	7
1699	0	48
1700	29	5
1701	30	0
1702	24	0
1703	40	0
1704	31	2
1705	30	3
1706	1	40
1707	18	22
1708	0	46
1709	37	0
1710	27	0
1711	0	42
1712	26	3
1713	8	52
1714	6	44
1715	34	0
1716	0	41
1717	26	7
1718	36	0
1719	0	45
1720	36	7
1721	34	0
1722	34	3
1723	5	42
1724	2	47
1725	0	44
1726	0	33
1727	35	0
1728	6	43
1729	30	3
1730	28	0
1731	34	4
1732	5	45
1733	36	0
1734	35	0
1735	0	45
1736	0	40
1737	4	43
1738	36	4
1739	0	46
1740	29	1
1741	33	3
1742	32	3
1743	0	44
1744	44	0
1745	31	1
1746	1	47
1747	34	0
1748	24	0
1749	7	24
1750	30	0
1751	26	6
1752	0	38
1753	43	2
1754	0	45
1755	39	0
1756	30	0
1757	38	14
1758	2	47
1759	0	44
1760	5	54
1761	7	35
1762	35	0
1763	0	49
1764	0	38
1765	31	0
1766	28	9
1767	0	35
1768	49	2
1769	27	0
1770	0	50
1771	37	2
1772	33	5
1773	36	7
1774	7	45
1775	22	0
1776	0	48
1777	24	0
1778	29	1
1779	47	4
1780	33	1
1781	30	0
1782	37	0
1783	0	42
1784	28	0
1785	0	45
1786	22	3
1787	0	51
1788	39	3
1789	29	6
1790	39	0
1791	2	47
1792	9	44
1793	34	0
1794	31	0
1795	0	28
1796	0	51
1797	54	0
1798	2	42
1799	0	27
1800	0	41
1801	4	39
1802	39	6
1803	0	44
1804	0	43
1805	27	0
1806	22	9
1807	33	8
1808	25	2
1809	35	0
1810	19	38
1811	38	9
1812	2	56
1813	0	41
1814	1	47
1815	30	12
1816	5	48
1817	33	0
1818	33	4
1819	0	40
1820	41	0
1821	8	64
1822	20	21
1823	4	62
1824	26	0
1825	39	0
1826	0	45
1827	0	38
1828	34	9
1829	0	46
1830	40	5
1831	4	47
1832	41	0
1833	9	47
1834	32	0
1835	0	45
1836	3	43
1837	0	47
1838	0	50
1839	0	57
1840	32	0
1841	0	44
1842	43	0
1843	37	14
1844	36	4
1845	0	55
1846	0	45
1847	33	0
1848	24	5
1849	0	34
1850	39	0
1851	6	36
1852	1	41
1853	29	6
1854	33	0
1855	8	50
1856	40	4
1857	0	35
1858	0	42
1859	30	2
1860	33	0
1861	33	10
1862	8	45
1863	15	47
1864	39	0
1865	0	51
1866	8	44
1867	0	45
1868	0	45
1869	0	40
1870	29	5
1871	33	0
1872	3	52
1873	1	50
1874	0	37
1875	27	5
1876	3	35
1877	0	35
1878	39	0
1879	23	0
1880	0	44
1881	0	32
1882	0	47
1883	39	11
1884	33	2
1885	7	35
1886	38	0
1887	34	0
1888	0	49
1889	8	50
1890	0	52
1891	2	34
1892	0	50
1893	30	11
1894	18	29
1895	34	4
1896	0	52
1897	31	10
1898	7	50
1899	0	35
1900	38	11
1901	0	46
1902	4	38
1903	4	44
1904	25	5
1905	2	41
1906	3	34
1907	37	0
1908	38	0
1909	24	0
1910	0	52
1911	1	41
1912	41	0
1913	2	50
1914	23	7
1915	31	0
1916	2	50
1917	39	0
1918	0	37
1919	0	44
1920	0	38
1921	0	48
1922	0	29
1923	0	39
1924	0	46
1925	1	49
1926	0	36
1927	0	57
1928	0	51
1929	1	55
1930	4	39
1931	33	14
1932	43	3
1933	35	8
1934	35	6
1935	33	0
1936	0	39
1937	33	7
1938	40	9
1939	0	40
1940	0	45
1941	30	0
1942	39	0
1943	2	44
1944	7	36
1945	4	39
1946	0	58
1947	31	6
1948	0	39
1949	0	37
1950	36	5
1951	26	0
1952	37	0
1953	22	21
1954	35	0
1955	0	53
1956	41	3
1957	0	46
1958	35	0
1959	5	47
1960	26	0
1961	0	44
1962	5	46
1963	0	55
1964	35	0
1965	0	42
1966	24	12
1967	20	19
1968	35	5
1969	3	60
1970	32	8
1971	22	0
1972	41	0
1973	1	34
1974	36	0
1975	43	0
1976	42	5
1977	31	4
1978	39	0
1979	34	6
1980	28	0
1981	0	48
1982	1	53
1983	42	0
1984	0	35
1985	0	58
1986	3	37
1987	5	42
1988	42	0
1989	38	0
1990	24	0
1991	6	33
1992	37	0
1993	6	33
1994	7	40
1995	0	35
1996	26	3
1997	12	29
1998	24	0
1999	33	0
[truncated: 8,001 more rows]
