# Supplementary material for: Generalized method of moments for estimating parameters of stochastic reaction networks
Source: BMC Syst Biol. 2016 Oct 21;10:98. doi: 10.1186/s12918-016-0342-8 (PMC5073941; doi:10.1186/s12918-016-0342-8)
Supplement: Additional file 2 — Matlab code and data. This file contains the Matlab codes and samples which were used to produce the results. (GZ 9349 kb) [file 12918_2016_342_MOESM2_ESM.gz › Data/Gene Expression/samples/t01018.csv]

1	10
2	24
3	10
4	10
5	17
6	21
7	19
8	21
9	26
10	19
11	24
12	13
13	14
14	22
15	20
16	17
17	11
18	12
19	10
20	11
21	19
22	24
23	15
24	14
25	20
26	15
27	18
28	33
29	12
30	12
31	13
32	10
33	13
34	21
35	20
36	17
37	14
38	18
39	22
40	14
41	11
42	13
43	10
44	15
45	18
46	17
47	17
48	10
49	12
50	16
51	18
52	14
53	18
54	10
55	10
56	11
57	25
58	11
59	11
60	11
61	27
62	21
63	13
64	17
65	12
66	16
67	18
68	27
69	12
70	17
71	16
72	14
73	18
74	11
75	18
76	20
77	15
78	18
79	12
80	11
81	20
82	16
83	12
84	17
85	13
86	18
87	16
88	10
89	13
90	10
91	14
92	13
93	14
94	18
95	29
96	13
97	18
98	18
99	10
100	11
101	12
102	11
103	18
104	12
105	25
106	20
107	17
108	12
109	22
110	19
111	14
112	19
113	22
114	16
115	17
116	18
117	16
118	16
119	10
120	10
121	10
122	22
123	21
124	19
125	17
126	13
127	11
128	18
129	12
130	17
131	12
132	13
133	17
134	10
135	11
136	17
137	10
138	19
139	18
140	16
141	10
142	10
143	10
144	16
145	17
146	14
147	14
148	12
149	16
150	13
151	17
152	13
153	15
154	11
155	14
156	26
157	16
158	13
159	14
160	15
161	15
162	14
163	18
164	10
165	16
166	17
167	16
168	16
169	13
170	12
171	11
172	16
173	17
174	10
175	19
176	13
177	17
178	12
179	12
180	10
181	14
182	23
183	11
184	18
185	19
186	19
187	13
188	33
189	10
190	23
191	14
192	18
193	10
194	15
195	11
196	11
197	15
198	18
199	21
200	13
201	21
202	17
203	10
204	10
205	10
206	15
207	17
208	17
209	10
210	10
211	13
212	28
213	10
214	14
215	18
216	11
217	20
218	15
219	11
220	13
221	18
222	10
223	10
224	10
225	18
226	13
227	11
228	17
229	14
230	17
231	16
232	15
233	15
234	11
235	11
236	10
237	10
238	12
239	18
240	14
241	18
242	15
243	13
244	12
245	12
246	11
247	19
248	13
249	12
250	12
251	11
252	14
253	10
254	10
255	12
256	10
257	14
258	10
259	22
260	11
261	10
262	11
263	13
264	18
265	14
266	15
267	15
268	10
269	12
270	18
271	23
272	22
273	10
274	12
275	25
276	24
277	14
278	14
279	20
280	20
281	11
282	16
283	24
284	19
285	14
286	11
287	13
288	15
289	14
290	14
291	10
292	10
293	17
294	21
295	19
296	14
297	18
298	22
299	15
300	12
301	20
302	12
303	12
304	14
305	13
306	22
307	19
308	15
309	23
310	10
311	23
312	11
313	12
314	22
315	17
316	19
317	11
318	12
319	11
320	14
321	15
322	20
323	19
324	11
325	34
326	19
327	13
328	12
329	16
330	10
331	15
332	26
333	11
334	28
335	18
336	11
337	13
338	10
339	11
340	11
341	10
342	10
343	12
344	25
345	10
346	25
347	18
348	17
349	13
350	14
351	13
352	26
353	24
354	14
355	13
356	10
357	16
358	10
359	18
360	15
361	10
362	10
363	14
364	15
365	13
366	10
367	10
368	14
369	10
370	10
371	14
372	15
373	14
374	11
375	11
376	11
377	10
378	11
379	10
380	10
381	10
382	12
383	16
384	26
385	19
386	26
387	15
388	10
389	17
390	13
391	10
392	11
393	13
394	13
395	10
396	13
397	17
398	19
399	14
400	10
401	19
402	17
403	19
404	11
405	12
406	14
407	14
408	16
409	26
410	10
411	12
412	12
413	10
414	13
415	11
416	16
417	13
418	13
419	17
420	14
421	14
422	11
423	17
424	22
425	21
426	17
427	10
428	10
429	18
430	12
431	10
432	17
433	19
434	14
435	18
436	10
437	17
438	28
439	16
440	24
441	10
442	29
443	11
444	16
445	12
446	15
447	30
448	19
449	12
450	12
451	12
452	10
453	18
454	12
455	15
456	16
457	15
458	21
459	19
460	11
461	15
462	28
463	13
464	15
465	14
466	15
467	14
468	12
469	13
470	17
471	14
472	18
473	19
474	12
475	15
476	18
477	12
478	21
479	14
480	10
481	14
482	10
483	10
484	23
485	16
486	14
487	16
488	19
489	11
490	10
491	19
492	24
493	21
494	13
495	17
496	13
497	17
498	22
499	14
500	23
501	17
502	14
503	10
504	10
505	10
506	10
507	14
508	23
509	10
510	16
511	14
512	10
513	15
514	22
515	20
516	20
517	28
518	11
519	12
520	13
521	14
522	11
523	18
524	17
525	12
526	17
527	17
528	15
529	11
530	18
531	12
532	11
533	10
534	10
535	11
536	21
537	16
538	11
539	23
540	18
541	19
542	12
543	19
544	10
545	16
546	11
547	35
548	20
549	11
550	11
551	10
552	12
553	10
554	13
555	18
556	10
557	10
558	17
559	16
560	17
561	14
562	13
563	22
564	15
565	24
566	10
567	13
568	16
569	15
570	11
571	16
572	13
573	28
574	10
575	14
576	18
577	13
578	21
579	14
580	25
581	18
582	22
583	19
584	14
585	21
586	10
587	15
588	10
589	17
590	14
591	17
592	12
593	17
594	12
595	20
596	10
597	15
598	20
599	11
600	14
601	10
602	12
603	14
604	13
605	14
606	19
607	16
608	13
609	15
610	12
611	14
612	13
613	15
614	12
615	12
616	13
617	23
618	21
619	20
620	13
621	11
622	31
623	10
624	25
625	16
626	13
627	13
628	20
629	17
630	15
631	25
632	25
633	21
634	12
635	10
636	13
637	19
638	11
639	18
640	12
641	11
642	12
643	16
644	14
645	11
646	24
647	17
648	30
649	14
650	10
651	12
652	14
653	11
654	10
655	22
656	15
657	11
658	10
659	17
660	17
661	15
662	22
663	24
664	10
665	12
666	28
667	18
668	13
669	11
670	16
671	11
672	19
673	21
674	15
675	15
676	14
677	16
678	12
679	12
680	16
681	19
682	11
683	10
684	14
685	15
686	20
687	14
688	23
689	16
690	10
691	26
692	21
693	24
694	18
695	15
696	18
697	15
698	12
699	18
700	21
701	20
702	22
703	16
704	15
705	10
706	18
707	18
708	15
709	13
710	28
711	24
712	20
713	12
714	17
715	28
716	17
717	13
718	11
719	11
720	22
721	14
722	14
723	14
724	16
725	26
726	17
727	18
728	14
729	11
730	16
731	12
732	15
733	10
734	13
735	18
736	12
737	23
738	15
739	11
740	21
741	13
742	14
743	18
744	10
745	16
746	16
747	19
748	18
749	17
750	19
751	27
752	26
753	11
754	11
755	19
756	18
757	16
758	20
759	11
760	12
761	13
762	22
763	17
764	10
765	17
766	18
767	13
768	10
769	18
770	15
771	11
772	13
773	14
774	25
775	11
776	12
777	11
778	10
779	12
780	17
781	20
782	11
783	10
784	19
785	10
786	19
787	22
788	23
789	11
790	10
791	22
792	21
793	15
794	14
795	20
796	15
797	28
798	10
799	20
800	10
801	18
802	18
803	10
804	14
805	19
806	13
807	10
808	10
809	11
810	20
811	10
812	12
813	14
814	10
815	12
816	15
817	11
818	10
819	10
820	10
821	10
822	13
823	16
824	12
825	10
826	14
827	15
828	12
829	18
830	17
831	12
832	16
833	17
834	27
835	18
836	13
837	11
838	23
839	18
840	10
841	12
842	15
843	19
844	38
845	13
846	14
847	10
848	18
849	19
850	22
851	11
852	26
853	19
854	13
855	10
856	29
857	10
858	16
859	10
860	13
861	21
862	15
863	10
864	22
865	13
866	18
867	13
868	10
869	10
870	11
871	19
872	12
873	10
874	17
875	18
876	20
877	10
878	17
879	19
880	10
881	17
882	10
883	19
884	22
885	13
886	12
887	11
888	14
889	18
890	24
891	15
892	10
893	21
894	21
895	27
896	19
897	13
898	16
899	10
900	14
901	11
902	26
903	21
904	15
905	15
906	11
907	15
908	13
909	11
910	20
911	14
912	16
913	16
914	14
915	19
916	11
917	12
918	19
919	28
920	12
921	12
922	15
923	15
924	12
925	15
926	21
927	17
928	11
929	15
930	19
931	16
932	16
933	17
934	11
935	32
936	16
937	11
938	15
939	15
940	25
941	16
942	10
943	15
944	15
945	21
946	15
947	15
948	15
949	10
950	16
951	14
952	21
953	20
954	20
955	17
956	20
957	10
958	23
959	16
960	11
961	14
962	19
963	25
964	14
965	15
966	10
967	12
968	19
969	15
970	12
971	12
972	11
973	12
974	12
975	14
976	10
977	13
978	12
979	17
980	19
981	11
982	10
983	18
984	12
985	16
986	16
987	10
988	12
989	10
990	11
991	11
992	15
993	10
994	11
995	26
996	14
997	19
998	10
999	10
1000	19
1001	13
1002	25
1003	19
1004	12
1005	16
1006	11
1007	11
1008	10
1009	12
1010	13
1011	14
1012	10
1013	12
1014	12
1015	10
1016	10
1017	12
1018	10
1019	12
1020	17
1021	33
1022	13
1023	18
1024	20
1025	18
1026	10
1027	12
1028	15
1029	12
1030	20
1031	18
1032	31
1033	15
1034	14
1035	28
1036	12
1037	10
1038	10
1039	11
1040	18
1041	11
1042	21
1043	12
1044	12
1045	15
1046	13
1047	19
1048	11
1049	12
1050	14
1051	13
1052	23
1053	12
1054	12
1055	11
1056	21
1057	14
1058	13
1059	18
1060	19
1061	14
1062	15
1063	13
1064	10
1065	14
1066	11
1067	10
1068	12
1069	13
1070	10
1071	17
1072	14
1073	12
1074	20
1075	25
1076	16
1077	11
1078	16
1079	14
1080	13
1081	13
1082	12
1083	15
1084	12
1085	10
1086	11
1087	17
1088	15
1089	14
1090	21
1091	21
1092	16
1093	18
1094	17
1095	13
1096	10
1097	14
1098	15
1099	18
1100	10
1101	14
1102	23
1103	11
1104	17
1105	16
1106	18
1107	12
1108	12
1109	10
1110	11
1111	14
1112	10
1113	26
1114	16
1115	10
1116	22
1117	18
1118	13
1119	14
1120	14
1121	21
1122	10
1123	19
1124	13
1125	10
1126	24
1127	13
1128	13
1129	23
1130	12
1131	15
1132	17
1133	13
1134	13
1135	15
1136	11
1137	10
1138	16
1139	11
1140	13
1141	15
1142	10
1143	11
1144	11
1145	11
1146	20
1147	22
1148	17
1149	14
1150	15
1151	14
1152	10
1153	12
1154	18
1155	15
1156	27
1157	15
1158	15
1159	23
1160	14
1161	12
1162	21
1163	18
1164	14
1165	15
1166	13
1167	11
1168	16
1169	24
1170	11
1171	12
1172	19
1173	22
1174	28
1175	19
1176	14
1177	13
1178	12
1179	18
1180	18
1181	12
1182	10
1183	15
1184	17
1185	15
1186	16
1187	16
1188	21
1189	14
1190	20
1191	18
1192	10
1193	10
1194	17
1195	24
1196	13
1197	14
1198	13
1199	10
1200	10
1201	17
1202	14
1203	16
1204	15
1205	10
1206	12
1207	10
1208	16
1209	10
1210	10
1211	11
1212	11
1213	15
1214	14
1215	10
1216	20
1217	10
1218	10
1219	11
1220	14
1221	14
1222	10
1223	13
1224	11
1225	16
1226	14
1227	12
1228	18
1229	23
1230	16
1231	11
1232	11
1233	12
1234	14
1235	18
1236	10
1237	10
1238	11
1239	11
1240	10
1241	11
1242	10
1243	21
1244	13
1245	11
1246	12
1247	12
1248	19
1249	15
1250	10
1251	13
1252	22
1253	10
1254	14
1255	14
1256	14
1257	10
1258	10
1259	11
1260	26
1261	17
1262	20
1263	14
1264	20
1265	12
1266	10
1267	26
1268	19
1269	12
1270	10
1271	10
1272	14
1273	10
1274	15
1275	26
1276	10
1277	12
1278	12
1279	17
1280	12
1281	15
1282	18
1283	16
1284	11
1285	10
1286	20
1287	10
1288	13
1289	13
1290	15
1291	25
1292	15
1293	14
1294	17
1295	10
1296	12
1297	11
1298	11
1299	14
1300	27
1301	14
1302	10
1303	15
1304	14
1305	13
1306	16
1307	14
1308	22
1309	14
1310	10
1311	10
1312	23
1313	28
1314	10
1315	12
1316	28
1317	30
1318	21
1319	21
1320	20
1321	14
1322	18
1323	10
1324	16
1325	12
1326	10
1327	12
1328	11
1329	18
1330	10
1331	16
1332	20
1333	14
1334	20
1335	22
1336	21
1337	18
1338	10
1339	11
1340	10
1341	10
1342	15
1343	15
1344	18
1345	13
1346	23
1347	10
1348	11
1349	10
1350	10
1351	14
1352	12
1353	12
1354	10
1355	15
1356	10
1357	26
1358	10
1359	12
1360	12
1361	15
1362	14
1363	13
1364	20
1365	12
1366	17
1367	12
1368	13
1369	11
1370	13
1371	18
1372	25
1373	14
1374	15
1375	17
1376	13
1377	16
1378	11
1379	15
1380	13
1381	18
1382	10
1383	15
1384	24
1385	26
1386	15
1387	19
1388	18
1389	13
1390	17
1391	13
1392	11
1393	11
1394	15
1395	11
1396	10
1397	12
1398	10
1399	12
1400	17
1401	17
1402	11
1403	16
1404	15
1405	19
1406	31
1407	15
1408	25
1409	22
1410	10
1411	15
1412	12
1413	15
1414	14
1415	13
1416	19
1417	12
1418	10
1419	18
1420	12
1421	10
1422	21
1423	26
1424	20
1425	15
1426	13
1427	14
1428	11
1429	13
1430	10
1431	18
1432	17
1433	12
1434	13
1435	16
1436	18
1437	13
1438	10
1439	21
1440	15
1441	16
1442	22
1443	25
1444	18
1445	10
1446	26
1447	13
1448	20
1449	10
1450	20
1451	12
1452	10
1453	22
1454	27
1455	10
1456	16
1457	21
1458	17
1459	12
1460	21
1461	18
1462	26
1463	10
1464	16
1465	10
1466	18
1467	13
1468	18
1469	11
1470	15
1471	11
1472	14
1473	13
1474	10
1475	11
1476	13
1477	15
1478	13
1479	10
1480	11
1481	13
1482	10
1483	23
1484	10
1485	18
1486	11
1487	13
1488	17
1489	18
1490	17
1491	20
1492	16
1493	15
1494	15
1495	20
1496	14
1497	19
1498	11
1499	10
1500	13
1501	15
1502	16
1503	19
1504	20
1505	24
1506	19
1507	20
1508	19
1509	16
1510	12
1511	11
1512	17
1513	15
1514	12
1515	13
1516	15
1517	15
1518	15
1519	12
1520	19
1521	11
1522	11
1523	11
1524	13
1525	19
1526	13
1527	27
1528	16
1529	17
1530	28
1531	12
1532	14
1533	15
1534	17
1535	19
1536	19
1537	19
1538	17
1539	16
1540	10
1541	15
1542	20
1543	17
1544	11
1545	11
1546	14
1547	11
1548	19
1549	20
1550	14
1551	22
1552	11
1553	11
1554	21
1555	12
1556	18
1557	15
1558	10
1559	14
1560	13
1561	11
1562	12
1563	19
1564	16
1565	14
1566	19
1567	12
1568	13
1569	15
1570	27
1571	14
1572	10
1573	23
1574	10
1575	11
1576	20
1577	27
1578	15
1579	17
1580	17
1581	18
1582	24
1583	13
1584	15
1585	21
1586	18
1587	15
1588	10
1589	10
1590	18
1591	13
1592	11
1593	30
1594	12
1595	10
1596	11
1597	11
1598	10
1599	12
1600	23
1601	26
1602	19
1603	11
1604	18
1605	12
1606	10
1607	13
1608	14
1609	13
1610	20
1611	11
1612	15
1613	13
1614	19
1615	12
1616	18
1617	13
1618	19
1619	13
1620	12
1621	14
1622	13
1623	11
1624	16
1625	15
1626	19
1627	12
1628	23
1629	11
1630	12
1631	13
1632	10
1633	15
1634	13
1635	11
1636	17
1637	17
1638	12
1639	14
1640	10
1641	25
1642	10
1643	11
1644	10
1645	17
1646	22
1647	10
1648	20
1649	14
1650	14
1651	13
1652	15
1653	11
1654	11
1655	17
1656	15
1657	14
1658	21
1659	11
1660	13
1661	11
1662	13
1663	11
1664	20
1665	23
1666	10
1667	14
1668	11
1669	24
1670	17
1671	17
1672	13
1673	13
1674	19
1675	20
1676	22
1677	23
1678	10
1679	17
1680	11
1681	13
1682	10
1683	13
1684	17
1685	15
1686	14
1687	11
1688	14
1689	15
1690	11
1691	15
1692	16
1693	11
1694	15
1695	23
1696	11
1697	11
1698	16
1699	10
1700	13
1701	10
1702	10
1703	20
1704	12
1705	10
1706	25
1707	22
1708	17
1709	15
1710	10
1711	11
1712	15
1713	11
1714	15
1715	10
1716	10
1717	14
1718	20
1719	21
1720	12
1721	13
1722	10
1723	11
1724	14
1725	12
1726	19
1727	10
1728	15
1729	10
1730	21
1731	29
1732	17
1733	17
1734	18
1735	10
1736	16
1737	14
1738	13
1739	21
1740	12
1741	17
1742	10
1743	18
1744	11
1745	15
1746	18
1747	10
1748	18
1749	15
1750	15
1751	16
1752	10
1753	19
1754	11
1755	23
1756	14
1757	20
1758	17
1759	21
1760	15
1761	18
1762	19
1763	15
1764	19
1765	10
1766	18
1767	24
1768	21
1769	14
1770	13
1771	25
1772	17
1773	14
1774	22
1775	12
1776	12
1777	19
1778	18
1779	11
1780	20
1781	10
1782	17
1783	12
1784	20
1785	14
1786	12
1787	14
1788	12
1789	15
1790	14
1791	20
1792	10
1793	10
1794	18
1795	15
1796	12
1797	25
1798	12
1799	19
1800	16
1801	17
1802	18
1803	13
1804	17
1805	13
1806	14
1807	11
1808	13
1809	16
1810	12
1811	12
1812	19
1813	14
1814	24
1815	10
1816	23
1817	10
1818	12
1819	13
1820	15
1821	15
1822	10
1823	11
1824	12
1825	13
1826	14
1827	13
1828	23
1829	22
1830	23
1831	10
1832	12
1833	22
1834	21
1835	23
1836	12
1837	10
1838	17
1839	13
1840	17
1841	14
1842	16
1843	11
1844	24
1845	10
1846	11
1847	10
1848	21
1849	15
1850	11
1851	12
1852	13
1853	15
1854	18
1855	22
1856	18
1857	12
1858	11
1859	12
1860	11
1861	10
1862	15
1863	20
1864	20
1865	12
1866	10
1867	16
1868	14
1869	11
1870	14
1871	10
1872	10
1873	11
1874	17
1875	17
1876	10
1877	12
1878	17
1879	27
1880	17
1881	12
1882	23
1883	24
1884	19
1885	18
1886	14
1887	12
1888	18
1889	13
1890	19
1891	11
1892	13
1893	24
1894	24
1895	17
1896	15
1897	15
1898	11
1899	11
1900	12
1901	10
1902	16
1903	22
1904	16
1905	13
1906	17
1907	11
1908	14
1909	14
1910	22
1911	10
1912	16
1913	10
1914	13
1915	14
1916	11
1917	14
1918	19
1919	19
1920	11
1921	13
1922	19
1923	10
1924	10
1925	15
1926	15
1927	16
1928	19
1929	15
1930	15
1931	11
1932	10
1933	17
1934	10
1935	18
1936	10
1937	18
1938	13
1939	21
1940	13
1941	10
1942	10
1943	13
1944	10
1945	12
1946	19
1947	18
1948	14
1949	16
1950	21
1951	14
1952	19
1953	17
1954	10
1955	21
1956	13
1957	28
1958	16
1959	15
1960	10
1961	18
1962	25
1963	12
1964	13
1965	13
1966	11
1967	16
1968	17
1969	15
1970	13
1971	11
1972	10
1973	25
1974	16
1975	14
1976	13
1977	14
1978	13
1979	27
1980	10
1981	15
1982	11
1983	15
1984	15
1985	18
1986	19
1987	13
1988	18
1989	22
1990	12
1991	16
1992	15
1993	11
1994	17
1995	14
1996	12
1997	17
1998	19
1999	22
2000	19
[truncated: 8,000 more rows]
