# Supplementary material for: Generalized method of moments for estimating parameters of stochastic reaction networks
Source: BMC Syst Biol. 2016 Oct 21;10:98. doi: 10.1186/s12918-016-0342-8 (PMC5073941; doi:10.1186/s12918-016-0342-8)
Supplement: Additional file 2 — Matlab code and data. This file contains the Matlab codes and samples which were used to produce the results. (GZ 9349 kb) [file 12918_2016_342_MOESM2_ESM.gz › Data/Exclusive Switch/samples/21/t003.csv]

trajectory	P1	P2
1	86	0
2	87	0
3	83	4
4	20	70
5	0	110
6	78	0
7	4	88
8	78	4
9	0	99
10	1	119
11	0	98
12	0	97
13	0	106
14	0	111
15	5	112
16	4	109
17	97	0
18	78	6
19	0	118
20	0	104
21	3	110
22	0	109
23	74	7
24	1	107
25	1	95
26	80	0
27	86	0
28	85	9
29	3	99
30	0	101
31	0	119
32	92	8
33	5	109
34	65	4
35	3	103
36	7	91
37	66	15
38	76	0
39	89	0
40	76	0
41	81	9
42	3	114
43	1	106
44	84	6
45	73	0
46	0	113
47	71	2
48	0	125
49	77	0
50	1	113
51	78	0
52	8	98
53	83	9
54	2	100
55	67	6
56	0	99
57	86	3
58	93	11
59	80	0
60	79	0
61	2	89
62	79	3
63	0	96
64	0	111
65	2	98
66	89	2
67	89	4
68	2	112
69	4	110
70	93	3
71	1	98
72	97	0
73	0	107
74	6	101
75	0	123
76	0	94
77	52	28
78	86	5
79	4	99
80	72	5
81	31	63
82	2	108
83	1	111
84	0	114
85	0	91
86	69	0
87	84	0
88	0	111
89	3	113
90	6	106
91	60	1
92	71	0
93	0	106
94	0	106
95	0	98
96	89	0
97	71	0
98	77	2
99	13	92
100	0	121
101	9	101
102	73	0
103	83	1
104	72	4
105	64	0
106	73	3
107	0	91
108	7	94
109	85	1
110	5	107
111	3	105
112	68	9
113	5	118
114	92	0
115	0	96
116	6	112
117	4	110
118	2	120
119	62	21
120	5	117
121	73	1
122	81	0
123	76	2
124	0	116
125	56	40
126	69	0
127	0	98
128	87	6
129	73	0
130	1	109
131	80	1
132	1	111
133	97	1
134	88	0
135	83	6
136	93	0
137	78	6
138	86	11
139	75	2
140	94	4
141	0	108
142	78	0
143	0	101
144	0	122
145	0	107
146	94	0
147	0	109
148	0	107
149	0	103
150	77	0
151	4	117
152	0	104
153	60	0
154	0	117
155	5	95
156	90	7
157	2	105
158	76	0
159	6	91
160	0	106
161	74	4
162	83	1
163	0	96
164	21	71
165	94	5
166	0	102
167	28	78
168	0	102
169	78	4
170	72	2
171	3	111
172	2	126
173	71	32
174	69	0
175	0	108
176	71	2
177	0	114
178	76	4
179	71	14
180	3	116
181	0	115
182	92	0
183	5	125
184	75	0
185	72	5
186	5	108
187	68	3
188	89	4
189	70	22
190	3	109
191	1	106
192	79	1
193	77	5
194	75	1
195	0	97
196	76	6
197	77	0
198	77	1
199	69	3
200	45	45
201	1	101
202	88	4
203	79	5
204	5	98
205	70	0
206	89	0
207	0	94
208	18	76
209	65	7
210	84	11
211	81	9
212	74	6
213	71	6
214	81	6
215	0	111
216	72	0
217	5	102
218	1	99
219	0	111
220	70	0
221	34	57
222	90	0
223	7	110
224	5	87
225	0	106
226	86	0
227	78	5
228	78	3
229	1	91
230	88	5
231	86	1
232	3	112
233	3	104
234	7	109
235	1	106
236	70	11
237	95	3
238	0	98
239	0	111
240	0	117
241	65	23
242	81	6
243	0	116
244	0	136
245	88	3
246	91	1
247	0	102
248	4	103
249	87	7
250	7	100
251	1	105
252	0	106
253	83	1
254	77	0
255	72	0
256	8	98
257	2	96
258	83	0
259	83	6
260	76	4
261	84	0
262	0	114
263	90	7
264	85	1
265	1	117
266	86	0
267	1	102
268	7	96
269	68	0
270	0	86
271	86	0
272	84	7
273	72	0
274	83	4
275	1	126
276	1	93
277	66	3
278	1	97
279	80	0
280	0	101
281	89	10
282	97	0
283	86	1
284	0	97
285	20	88
286	89	0
287	0	114
288	79	4
289	0	96
290	80	2
291	78	0
292	80	0
293	0	92
294	68	22
295	89	0
296	77	0
297	1	92
298	76	0
299	82	0
300	89	3
301	0	102
302	77	0
303	0	108
304	2	126
305	0	105
306	0	90
307	0	107
308	80	0
309	82	6
310	89	0
311	79	2
312	62	2
313	71	0
314	96	8
315	80	0
316	81	5
317	0	97
318	82	0
319	75	4
320	0	111
321	4	105
322	67	3
323	85	0
324	3	108
325	0	91
326	0	102
327	64	1
328	88	1
329	79	2
330	82	0
331	61	10
332	5	100
333	84	3
334	42	57
335	63	13
336	87	9
337	0	110
338	0	114
339	2	99
340	78	0
341	0	112
342	0	112
343	1	99
344	0	103
345	2	101
346	38	57
347	84	0
348	73	0
349	85	6
350	2	113
351	71	2
352	80	3
353	0	112
354	81	0
355	0	98
356	0	112
357	82	1
358	75	0
359	0	102
360	74	9
361	87	0
362	67	3
363	84	0
364	68	2
365	89	0
366	77	3
367	97	0
368	60	2
369	70	5
370	65	0
371	69	0
372	0	104
373	68	2
374	0	116
375	83	0
376	0	91
377	53	25
378	0	106
379	0	98
380	71	4
381	67	1
382	0	97
383	78	29
384	1	112
385	0	98
386	4	124
387	0	110
388	4	106
389	80	11
390	0	103
391	48	18
392	79	1
393	1	94
394	51	31
395	68	8
396	66	0
397	79	0
398	76	0
399	73	0
400	63	0
401	5	103
402	86	0
403	1	81
404	1	117
405	61	6
406	104	0
407	33	68
408	27	63
409	2	110
410	62	2
411	80	5
412	0	122
413	81	13
414	0	131
415	78	0
416	90	0
417	96	2
418	86	4
419	79	7
420	65	5
421	75	1
422	79	2
423	85	0
424	81	12
425	89	4
426	93	0
427	80	6
428	0	116
429	73	0
430	75	0
431	74	6
432	88	0
433	85	0
434	0	91
435	71	4
436	0	102
437	4	119
438	68	1
439	6	120
440	3	112
441	0	126
442	80	2
443	84	0
444	24	83
445	83	0
446	73	4
447	92	0
448	3	128
449	4	114
450	85	0
451	76	0
452	73	7
453	80	2
454	79	2
455	90	0
456	2	109
457	3	90
458	4	85
459	82	0
460	0	91
461	81	0
462	56	23
463	84	0
464	83	0
465	2	119
466	77	0
467	0	104
468	31	80
469	81	0
470	86	6
471	84	15
472	78	2
473	42	53
474	84	0
475	78	0
476	7	110
477	74	2
478	7	116
479	94	0
480	76	2
481	0	108
482	80	0
483	75	12
484	82	2
485	0	104
486	0	90
487	5	92
488	0	95
489	65	0
490	0	121
491	85	2
492	0	112
493	69	0
494	74	1
495	11	86
496	70	3
497	69	4
498	80	0
499	77	8
500	76	0
501	3	101
502	43	45
503	89	2
504	1	106
505	0	113
506	1	109
507	94	4
508	77	0
509	65	7
510	2	116
511	0	119
512	9	99
513	76	6
514	98	1
515	44	29
516	67	4
517	5	110
518	1	105
519	49	27
520	0	102
521	87	8
522	81	0
523	90	0
524	85	0
525	2	100
526	74	0
527	0	113
528	6	105
529	2	106
530	64	3
531	28	66
532	86	3
533	80	11
534	3	115
535	0	93
536	3	114
537	76	0
538	70	7
539	0	119
540	75	1
541	90	0
542	4	110
543	86	0
544	0	99
545	37	52
546	43	50
547	5	123
548	73	11
549	3	111
550	79	0
551	84	1
552	0	132
553	0	107
554	1	101
555	65	5
556	0	107
557	4	114
558	0	113
559	78	5
560	77	6
561	74	7
562	67	12
563	87	4
564	74	7
565	73	12
566	3	103
567	3	101
568	3	105
569	81	0
570	64	0
571	46	26
572	82	4
573	0	115
574	0	100
575	88	0
576	77	7
577	5	119
578	4	115
579	4	90
580	61	2
581	77	2
582	7	95
583	6	86
584	3	118
585	66	0
586	89	5
587	78	1
588	70	13
589	1	97
590	1	117
591	44	62
592	0	109
593	2	107
594	55	0
595	78	1
596	88	4
597	67	1
598	62	8
599	68	4
600	4	113
601	8	110
602	77	1
603	16	76
604	0	109
605	80	20
606	0	106
607	9	89
608	2	127
609	0	135
610	94	0
611	57	5
612	6	100
613	2	100
614	73	0
615	65	0
616	66	0
617	77	0
618	84	9
619	91	0
620	67	0
621	84	4
622	0	92
623	87	1
624	3	118
625	2	98
626	85	0
627	71	2
628	0	92
629	6	110
630	85	0
631	65	2
632	1	98
633	84	2
634	63	2
635	70	0
636	0	105
637	74	0
638	0	109
639	5	107
640	0	72
641	1	85
642	0	117
643	69	0
644	65	0
645	5	118
646	0	96
647	0	115
648	84	3
649	68	1
650	82	0
651	1	94
652	51	78
653	2	99
654	2	107
655	2	118
656	77	3
657	3	102
658	0	125
659	73	7
660	74	0
661	5	110
662	6	108
663	3	113
664	0	108
665	32	71
666	77	0
667	2	113
668	0	84
669	0	88
670	1	94
671	3	90
672	0	102
673	79	0
674	2	95
675	75	2
676	0	107
677	3	83
678	0	94
679	0	105
680	88	1
681	76	0
682	90	1
683	10	92
684	79	0
685	8	90
686	105	7
687	83	0
688	2	80
689	5	97
690	81	1
691	5	93
692	3	105
693	70	0
694	62	4
695	83	0
696	1	98
697	86	2
698	42	46
699	0	95
700	80	3
701	71	0
702	78	3
703	81	1
704	83	1
705	59	48
706	83	5
707	57	24
708	58	0
709	89	0
710	65	0
711	0	118
712	83	5
713	76	10
714	0	103
715	72	0
716	0	101
717	0	99
718	0	108
719	81	0
720	0	117
721	89	0
722	1	104
723	101	1
724	84	0
725	0	95
726	89	0
727	65	13
728	82	3
729	4	99
730	1	106
731	89	6
732	8	106
733	2	84
734	3	117
735	12	95
736	0	118
737	79	4
738	44	73
739	79	3
740	78	3
741	82	0
742	91	0
743	2	126
744	77	0
745	83	5
746	69	0
747	2	101
748	0	110
749	87	2
750	0	104
751	75	1
752	0	109
753	69	15
754	73	1
755	84	0
756	74	0
757	83	4
758	85	10
759	83	6
760	76	1
761	89	2
762	82	0
763	0	113
764	0	103
765	0	86
766	0	108
767	88	6
768	7	123
769	81	2
770	0	114
771	70	0
772	0	106
773	6	105
774	81	2
775	90	4
776	75	0
777	3	117
778	0	118
779	8	117
780	0	103
781	0	90
782	91	6
783	75	6
784	80	1
785	6	118
786	70	0
787	0	96
788	1	116
789	84	10
790	76	3
791	83	3
792	0	110
793	0	107
794	0	105
795	67	10
796	2	91
797	63	28
798	2	128
799	73	0
800	10	105
801	0	104
802	96	0
803	83	4
804	1	115
805	5	109
806	11	103
807	6	114
808	70	6
809	1	110
810	62	4
811	75	5
812	10	108
813	2	109
814	78	6
815	96	1
816	87	3
817	89	4
818	76	0
819	70	22
820	77	0
821	4	110
822	3	114
823	101	0
824	80	0
825	1	114
826	82	0
827	78	7
828	2	108
829	0	109
830	88	5
831	13	88
832	75	0
833	71	6
834	80	1
835	1	98
836	0	115
837	0	106
838	66	2
839	77	0
840	0	92
841	0	97
842	62	1
843	1	108
844	0	107
845	1	127
846	88	0
847	3	108
848	1	117
849	1	99
850	66	0
851	0	104
852	100	0
853	4	111
854	0	104
855	72	0
856	0	127
857	2	101
858	82	0
859	78	0
860	80	2
861	16	105
862	60	13
863	0	94
864	0	99
865	88	4
866	2	103
867	1	109
868	6	105
869	85	0
870	68	0
871	94	5
872	24	79
873	88	3
874	1	103
875	68	1
876	80	2
877	3	85
878	66	23
879	74	0
880	76	4
881	71	0
882	0	110
883	0	110
884	92	2
885	77	4
886	0	105
887	5	115
888	34	65
889	85	3
890	0	111
891	1	104
892	83	12
893	85	0
894	81	1
895	76	3
896	72	3
897	81	2
898	77	1
899	0	91
900	79	6
901	73	1
902	88	0
903	73	16
904	82	8
905	0	119
906	2	104
907	0	108
908	1	102
909	75	0
910	73	0
911	72	6
912	75	0
913	1	125
914	72	2
915	0	102
916	73	6
917	76	15
918	0	105
919	67	23
920	1	125
921	82	7
922	78	0
923	74	0
924	1	107
925	2	96
926	14	103
927	87	0
928	82	5
929	77	2
930	0	111
931	77	0
932	91	3
933	0	104
934	87	3
935	73	5
936	85	5
937	83	7
938	88	4
939	1	93
940	3	108
941	0	112
942	0	112
943	0	116
944	70	2
945	87	2
946	1	94
947	82	0
948	83	3
949	73	0
950	0	100
951	0	93
952	87	1
953	83	1
954	92	2
955	69	1
956	84	3
957	1	107
958	1	115
959	2	109
960	0	104
961	0	97
962	61	7
963	84	8
964	78	6
965	0	100
966	1	92
967	78	6
968	77	0
969	7	103
970	77	2
971	81	0
972	1	77
973	0	100
974	0	101
975	0	102
976	83	6
977	78	4
978	99	0
979	21	88
980	85	3
981	81	1
982	0	103
983	72	0
984	5	100
985	0	119
986	77	0
987	0	102
988	85	0
989	0	110
990	1	98
991	98	0
992	57	45
993	4	116
994	76	0
995	0	108
996	73	0
997	78	2
998	2	88
999	6	95
1000	80	4
1001	88	0
1002	2	118
1003	101	4
1004	0	103
1005	73	1
1006	83	7
1007	71	2
1008	0	100
1009	84	6
1010	80	0
1011	0	121
1012	3	104
1013	3	111
1014	2	118
1015	4	108
1016	73	7
1017	76	0
1018	77	0
1019	4	107
1020	3	105
1021	2	114
1022	70	30
1023	83	6
1024	88	1
1025	82	4
1026	0	102
1027	0	117
1028	74	1
1029	52	65
1030	4	100
1031	4	94
1032	84	3
1033	95	0
1034	79	1
1035	71	2
1036	80	0
1037	1	112
1038	71	0
1039	0	92
1040	67	0
1041	2	105
1042	4	104
1043	87	0
1044	74	0
1045	84	0
1046	71	1
1047	2	137
1048	0	94
1049	0	89
1050	6	126
1051	0	86
1052	84	0
1053	86	1
1054	3	116
1055	89	0
1056	73	0
1057	75	3
1058	2	128
1059	84	2
1060	73	7
1061	63	1
1062	4	98
1063	66	38
1064	84	3
1065	3	124
1066	71	3
1067	77	5
1068	71	1
1069	82	0
1070	87	0
1071	84	8
1072	59	6
1073	12	93
1074	92	5
1075	92	0
1076	3	103
1077	81	5
1078	1	92
1079	15	84
1080	36	53
1081	93	3
1082	73	6
1083	74	3
1084	3	89
1085	75	2
1086	0	115
1087	84	4
1088	0	113
1089	70	2
1090	85	0
1091	73	5
1092	75	1
1093	99	3
1094	1	109
1095	82	0
1096	92	1
1097	71	3
1098	1	105
1099	90	1
1100	4	95
1101	0	104
1102	1	119
1103	79	0
1104	90	0
1105	1	103
1106	0	107
1107	72	7
1108	80	0
1109	10	102
1110	3	87
1111	6	108
1112	78	2
1113	0	111
1114	82	3
1115	0	118
1116	10	99
1117	58	5
1118	0	100
1119	75	2
1120	89	1
1121	80	0
1122	1	94
1123	3	111
1124	79	0
1125	89	2
1126	0	105
1127	76	0
1128	76	0
1129	65	20
1130	73	5
1131	93	1
1132	0	108
1133	83	0
1134	63	0
1135	62	3
1136	76	0
1137	1	113
1138	72	1
1139	82	1
1140	70	5
1141	75	1
1142	0	102
1143	2	115
1144	1	85
1145	75	0
1146	83	0
1147	75	3
1148	84	2
1149	5	114
1150	0	91
1151	22	75
1152	0	103
1153	87	5
1154	0	96
1155	4	112
1156	80	0
1157	0	87
1158	87	2
1159	77	2
1160	2	102
1161	1	106
1162	0	107
1163	4	76
1164	1	110
1165	0	111
1166	83	2
1167	92	5
1168	72	0
1169	71	0
1170	3	89
1171	68	6
1172	63	6
1173	74	3
1174	1	95
1175	83	1
1176	72	1
1177	0	103
1178	0	100
1179	76	0
1180	71	5
1181	0	108
1182	76	0
1183	0	109
1184	90	1
1185	0	98
1186	0	121
1187	79	27
1188	51	54
1189	3	106
1190	2	96
1191	69	0
1192	73	4
1193	36	53
1194	0	118
1195	0	120
1196	89	0
1197	79	6
1198	96	0
1199	82	1
1200	64	3
1201	73	0
1202	73	2
1203	0	121
1204	88	2
1205	90	0
1206	81	2
1207	92	1
1208	88	0
1209	93	1
1210	3	95
1211	0	100
1212	77	0
1213	0	100
1214	62	1
1215	82	6
1216	0	99
1217	1	108
1218	3	106
1219	0	99
1220	1	98
1221	6	102
1222	0	99
1223	76	1
1224	0	114
1225	69	3
1226	80	0
1227	84	4
1228	83	0
1229	3	96
1230	69	1
1231	75	3
1232	0	125
1233	4	98
1234	13	115
1235	78	0
1236	86	14
1237	73	0
1238	2	97
1239	92	1
1240	78	0
1241	93	7
1242	0	116
1243	6	87
1244	86	3
1245	69	1
1246	82	0
1247	83	0
1248	75	1
1249	74	2
1250	88	0
1251	1	109
1252	84	5
1253	0	135
1254	69	3
1255	67	0
1256	0	93
1257	3	108
1258	65	4
1259	2	106
1260	73	0
1261	68	5
1262	83	3
1263	90	2
1264	80	3
1265	0	101
1266	3	101
1267	0	109
1268	61	0
1269	0	118
1270	70	0
1271	81	0
1272	65	7
1273	8	102
1274	78	11
1275	75	0
1276	72	0
1277	82	1
1278	78	3
1279	1	118
1280	82	1
1281	0	117
1282	66	2
1283	92	0
1284	4	100
1285	74	0
1286	79	1
1287	83	0
1288	60	1
1289	65	0
1290	1	104
1291	80	5
1292	46	21
1293	93	0
1294	1	112
1295	2	91
1296	2	96
1297	5	103
1298	93	2
1299	67	4
1300	78	1
1301	79	4
1302	84	6
1303	74	0
1304	61	13
1305	95	1
1306	85	0
1307	0	110
1308	0	99
1309	66	6
1310	82	0
1311	58	28
1312	67	6
1313	0	105
1314	0	119
1315	0	107
1316	73	1
1317	3	100
1318	2	114
1319	3	94
1320	4	100
1321	68	17
1322	75	0
1323	74	1
1324	4	112
1325	6	121
1326	78	2
1327	74	0
1328	89	2
1329	74	4
1330	93	1
1331	88	2
1332	7	96
1333	3	94
1334	86	1
1335	72	1
1336	0	107
1337	8	128
1338	66	6
1339	7	117
1340	85	1
1341	0	112
1342	90	6
1343	4	116
1344	82	0
1345	87	5
1346	86	5
1347	72	12
1348	74	0
1349	2	116
1350	92	0
1351	1	102
1352	77	0
1353	109	3
1354	0	102
1355	2	101
1356	3	104
1357	40	77
1358	86	1
1359	16	120
1360	70	3
1361	83	2
1362	79	0
1363	69	4
1364	6	108
1365	73	0
1366	2	98
1367	1	105
1368	1	115
1369	82	5
1370	83	0
1371	9	114
1372	1	102
1373	5	110
1374	78	0
1375	93	0
1376	0	113
1377	82	0
1378	92	1
1379	3	96
1380	72	0
1381	3	106
1382	0	106
1383	0	95
1384	0	109
1385	88	3
1386	1	108
1387	0	95
1388	5	119
1389	70	0
1390	65	25
1391	81	5
1392	77	6
1393	5	115
1394	35	68
1395	69	2
1396	1	110
1397	77	0
1398	0	119
1399	0	117
1400	0	112
1401	4	116
1402	5	93
1403	77	0
1404	0	92
1405	2	93
1406	90	2
1407	77	1
1408	3	113
1409	84	4
1410	72	2
1411	65	5
1412	4	109
1413	2	103
1414	90	3
1415	0	112
1416	67	2
1417	1	103
1418	23	64
1419	82	5
1420	1	103
1421	3	81
1422	94	0
1423	8	105
1424	93	7
1425	67	1
1426	4	91
1427	74	0
1428	66	26
1429	59	5
1430	91	0
1431	78	1
1432	72	0
1433	86	0
1434	81	0
1435	81	6
1436	80	0
1437	0	118
1438	96	0
1439	1	110
1440	79	7
1441	80	0
1442	64	6
1443	66	5
1444	0	100
1445	0	113
1446	87	9
1447	0	108
1448	87	3
1449	4	119
1450	79	3
1451	0	99
1452	27	71
1453	77	1
1454	76	1
1455	7	107
1456	74	0
1457	9	100
1458	88	4
1459	77	0
1460	73	4
1461	1	104
1462	76	8
1463	0	103
1464	1	122
1465	3	100
1466	0	106
1467	0	126
1468	85	4
1469	0	93
1470	0	109
1471	0	99
1472	87	0
1473	68	39
1474	4	108
1475	80	3
1476	75	0
1477	83	9
1478	7	102
1479	79	0
1480	4	101
1481	71	5
1482	0	100
1483	70	0
1484	80	0
1485	0	116
1486	4	99
1487	2	125
1488	76	0
1489	83	4
1490	71	8
1491	78	13
1492	84	0
1493	45	58
1494	6	105
1495	0	121
1496	68	7
1497	0	106
1498	76	0
1499	5	95
1500	72	0
1501	80	0
1502	8	118
1503	71	0
1504	0	105
1505	67	3
1506	2	117
1507	1	95
1508	73	0
1509	64	1
1510	85	0
1511	0	100
1512	2	110
1513	0	89
1514	84	3
1515	2	116
1516	0	101
1517	6	126
1518	2	119
1519	65	0
1520	75	1
1521	59	9
1522	91	4
1523	90	6
1524	4	87
1525	7	107
1526	78	1
1527	1	97
1528	1	91
1529	2	111
1530	69	5
1531	76	7
1532	11	108
1533	2	121
1534	3	95
1535	63	0
1536	91	0
1537	74	0
1538	68	0
1539	72	10
1540	0	106
1541	54	52
1542	2	116
1543	93	1
1544	68	1
1545	53	16
1546	62	2
1547	0	109
1548	71	2
1549	0	101
1550	77	11
1551	91	1
1552	89	0
1553	80	1
1554	0	116
1555	1	125
1556	77	1
1557	68	0
1558	0	104
1559	2	100
1560	1	111
1561	2	116
1562	77	1
1563	2	115
1564	86	0
1565	0	119
1566	56	0
1567	0	101
1568	66	3
1569	5	114
1570	85	1
1571	76	16
1572	2	102
1573	88	0
1574	79	1
1575	72	0
1576	89	0
1577	64	0
1578	63	2
1579	21	100
1580	92	8
1581	0	94
1582	1	84
1583	83	2
1584	87	0
1585	86	7
1586	5	115
1587	0	108
1588	88	0
1589	4	93
1590	77	10
1591	59	30
1592	84	4
1593	92	0
1594	0	116
1595	96	0
1596	36	65
1597	85	0
1598	92	0
1599	85	6
1600	0	103
1601	7	106
1602	1	115
1603	72	0
1604	0	108
1605	90	2
1606	71	0
1607	77	0
1608	68	0
1609	0	109
1610	6	103
1611	79	2
1612	83	4
1613	0	110
1614	79	4
1615	0	104
1616	90	0
1617	2	120
1618	71	0
1619	1	103
1620	70	26
1621	5	111
1622	0	102
1623	0	98
1624	1	118
1625	2	102
1626	2	105
1627	6	91
1628	87	1
1629	83	0
1630	71	5
1631	73	10
1632	80	0
1633	75	1
1634	0	120
1635	90	0
1636	36	53
1637	63	1
1638	69	0
1639	1	108
1640	84	5
1641	82	7
1642	83	3
1643	83	4
1644	1	102
1645	77	0
1646	14	102
1647	4	100
1648	1	110
1649	3	91
1650	79	5
1651	76	5
1652	92	0
1653	3	89
1654	77	2
1655	80	0
1656	78	1
1657	5	116
1658	57	1
1659	74	0
1660	82	4
1661	65	14
1662	87	4
1663	0	97
1664	18	79
1665	0	100
1666	85	3
1667	0	110
1668	64	3
1669	87	0
1670	75	2
1671	72	2
1672	1	88
1673	0	109
1674	68	10
1675	28	60
1676	86	5
1677	99	1
1678	88	4
1679	90	8
1680	73	5
1681	0	108
1682	88	8
1683	0	112
1684	0	94
1685	0	106
1686	0	86
1687	83	8
1688	5	90
1689	89	1
1690	0	99
1691	0	139
1692	72	0
1693	79	1
1694	0	127
1695	0	107
1696	85	1
1697	80	15
1698	94	4
1699	75	0
1700	4	95
1701	78	4
1702	0	139
1703	0	104
1704	85	0
1705	74	6
1706	0	102
1707	97	0
1708	79	8
1709	98	2
1710	0	116
1711	17	82
1712	1	110
1713	1	105
1714	78	1
1715	1	99
1716	72	5
1717	0	102
1718	71	0
1719	76	5
1720	0	111
1721	71	8
1722	2	103
1723	97	6
1724	0	106
1725	86	1
1726	0	99
1727	2	116
1728	72	3
1729	3	126
1730	84	8
1731	0	100
1732	1	99
1733	74	0
1734	67	0
1735	0	107
1736	3	126
1737	2	123
1738	87	3
1739	77	3
1740	2	96
1741	0	95
1742	64	0
1743	0	125
1744	62	3
1745	3	100
1746	96	0
1747	5	104
1748	8	100
1749	85	1
1750	78	6
1751	0	91
1752	0	105
1753	77	3
1754	84	0
1755	69	2
1756	5	99
1757	0	111
1758	82	0
1759	75	0
1760	75	12
1761	3	91
1762	79	12
1763	12	105
1764	82	0
1765	84	0
1766	3	91
1767	0	109
1768	98	0
1769	0	98
1770	0	97
1771	75	0
1772	78	8
1773	0	108
1774	81	0
1775	93	5
1776	5	112
1777	3	92
1778	3	101
1779	1	110
1780	98	0
1781	4	105
1782	77	5
1783	89	0
1784	98	0
1785	68	8
1786	71	2
1787	0	94
1788	1	113
1789	72	4
1790	0	89
1791	0	74
1792	4	118
1793	87	5
1794	80	0
1795	72	2
1796	2	110
1797	5	107
1798	0	100
1799	69	11
1800	0	129
1801	0	120
1802	0	113
1803	73	9
1804	80	0
1805	90	1
1806	72	0
1807	6	77
1808	3	104
1809	0	107
1810	8	123
1811	65	0
1812	0	109
1813	0	96
1814	0	108
1815	0	108
1816	0	125
1817	0	86
1818	74	1
1819	0	117
1820	87	1
1821	68	1
1822	76	4
1823	79	0
1824	83	0
1825	0	91
1826	80	5
1827	78	0
1828	91	9
1829	1	108
1830	0	120
1831	78	0
1832	70	2
1833	1	111
1834	82	6
1835	77	0
1836	84	0
1837	98	4
1838	76	6
1839	5	99
1840	76	0
1841	76	2
1842	1	117
1843	3	99
1844	6	97
1845	101	0
1846	4	107
1847	4	98
1848	3	116
1849	72	0
1850	3	131
1851	3	97
1852	3	107
1853	54	43
1854	70	9
1855	92	0
1856	75	1
1857	1	108
1858	0	115
1859	80	2
1860	0	120
1861	0	111
1862	3	101
1863	0	105
1864	0	112
1865	72	0
1866	7	108
1867	84	4
1868	59	10
1869	96	6
1870	94	2
1871	0	104
1872	3	110
1873	73	0
1874	80	1
1875	85	0
1876	41	34
1877	4	100
1878	69	3
1879	81	5
1880	94	1
1881	75	0
1882	93	5
1883	66	9
1884	88	0
1885	4	114
1886	95	0
1887	77	1
1888	15	84
1889	1	111
1890	84	9
1891	87	0
1892	89	12
1893	3	102
1894	88	3
1895	61	6
1896	5	100
1897	0	118
1898	2	91
1899	87	0
1900	5	97
1901	89	1
1902	65	5
1903	2	118
1904	77	0
1905	3	96
1906	0	96
1907	79	0
1908	83	0
1909	89	6
1910	82	0
1911	71	1
1912	63	0
1913	0	109
1914	1	104
1915	71	13
1916	88	4
1917	64	1
1918	84	3
1919	82	4
1920	80	0
1921	81	10
1922	69	2
1923	47	46
1924	107	7
1925	83	11
1926	62	1
1927	82	0
1928	86	0
1929	85	0
1930	83	5
1931	76	4
1932	76	0
1933	1	122
1934	0	110
1935	69	0
1936	74	1
1937	97	3
1938	0	121
1939	4	95
1940	75	9
1941	81	0
1942	61	10
1943	61	6
1944	61	10
1945	93	10
1946	74	6
1947	2	112
1948	6	103
1949	74	9
1950	71	8
1951	69	14
1952	2	125
1953	0	122
1954	2	92
1955	73	1
1956	100	0
1957	0	93
1958	0	115
1959	82	3
1960	0	88
1961	91	0
1962	72	9
1963	0	113
1964	34	67
1965	3	112
1966	79	7
1967	76	0
1968	69	5
1969	90	5
1970	0	117
1971	66	6
1972	0	97
1973	0	107
1974	80	3
1975	1	113
1976	86	6
1977	0	137
1978	85	1
1979	70	8
1980	0	108
1981	89	0
1982	6	111
1983	0	113
1984	87	4
1985	68	5
1986	3	112
1987	51	36
1988	2	98
1989	75	0
1990	80	9
1991	70	0
1992	83	0
1993	0	113
1994	0	104
1995	88	0
1996	0	87
1997	0	97
1998	3	104
1999	77	0
[truncated: 8,001 more rows]
