# Supplementary material for: Generalized method of moments for estimating parameters of stochastic reaction networks
Source: BMC Syst Biol. 2016 Oct 21;10:98. doi: 10.1186/s12918-016-0342-8 (PMC5073941; doi:10.1186/s12918-016-0342-8)
Supplement: Additional file 2 — Matlab code and data. This file contains the Matlab codes and samples which were used to produce the results. (GZ 9349 kb) [file 12918_2016_342_MOESM2_ESM.gz › Data/Exclusive Switch/samples/13/t004.csv]

trajectory	P1	P2
1	107	1
2	4	104
3	98	1
4	103	1
5	0	116
6	4	122
7	90	1
8	93	1
9	82	0
10	0	133
11	76	0
12	85	0
13	49	65
14	0	124
15	4	139
16	61	55
17	3	112
18	0	122
19	0	127
20	103	0
21	10	124
22	64	28
23	91	2
24	0	119
25	7	124
26	2	123
27	93	8
28	0	126
29	105	0
30	0	110
31	0	115
32	105	3
33	97	0
34	110	0
35	7	143
36	2	141
37	92	5
38	1	132
39	76	40
40	102	1
41	93	0
42	23	104
43	92	5
44	95	6
45	96	3
46	0	138
47	0	128
48	0	134
49	102	0
50	110	4
51	73	0
52	3	125
53	85	6
54	95	0
55	1	135
56	91	2
57	4	125
58	9	136
59	76	0
60	0	126
61	84	3
62	93	0
63	33	71
64	78	3
65	0	131
66	103	0
67	0	148
68	89	0
69	103	3
70	98	1
71	79	4
72	102	3
73	109	0
74	94	3
75	73	29
76	1	116
77	79	2
78	92	0
79	98	7
80	4	136
81	85	6
82	104	2
83	88	0
84	0	115
85	108	0
86	104	0
87	90	1
88	98	0
89	97	3
90	99	30
91	100	0
92	73	40
93	2	114
94	0	116
95	87	0
96	0	128
97	0	131
98	1	122
99	93	1
100	92	0
101	10	120
102	6	116
103	3	123
104	0	125
105	101	8
106	102	3
107	107	0
108	3	127
109	39	94
110	99	0
111	0	137
112	7	118
113	1	108
114	0	140
115	84	1
116	106	0
117	104	0
118	78	3
119	96	2
120	77	1
121	76	1
122	0	124
123	84	1
124	0	118
125	103	1
126	79	0
127	1	135
128	101	0
129	109	0
130	8	135
131	88	0
132	113	2
133	0	129
134	3	142
135	96	3
136	102	1
137	0	111
138	0	129
139	92	4
140	84	0
141	0	135
142	84	14
143	65	1
144	115	0
145	2	133
146	95	1
147	96	3
148	0	142
149	93	15
150	6	105
151	16	105
152	77	0
153	2	107
154	100	5
155	7	125
156	2	131
157	94	0
158	0	133
159	98	1
160	104	4
161	0	107
162	0	113
163	108	0
164	0	139
165	3	135
166	2	123
167	3	130
168	99	6
169	2	120
170	95	2
171	0	115
172	100	8
173	63	1
174	105	0
175	87	9
176	95	1
177	88	0
178	91	0
179	96	0
180	89	1
181	0	129
182	6	133
183	16	108
184	69	28
185	2	144
186	94	1
187	93	0
188	89	5
189	91	5
190	112	11
191	95	2
192	94	4
193	0	128
194	114	6
195	98	3
196	7	122
197	102	2
198	0	128
199	1	122
200	92	0
201	0	137
202	97	0
203	110	0
204	81	0
205	96	3
206	0	134
207	0	124
208	0	133
209	93	1
210	106	0
211	0	127
212	0	120
213	1	140
214	92	0
215	0	139
216	83	0
217	86	7
218	2	121
219	4	123
220	1	123
221	1	147
222	90	0
223	96	21
224	2	117
225	92	2
226	95	1
227	1	126
228	3	119
229	0	139
230	0	102
231	80	0
232	92	0
233	97	1
234	74	6
235	0	125
236	0	119
237	95	1
238	102	0
239	78	1
240	2	120
241	105	1
242	75	4
243	29	89
244	1	130
245	98	1
246	110	2
247	103	0
248	103	5
249	45	78
250	94	0
251	2	149
252	2	119
253	90	5
254	8	120
255	89	2
256	102	0
257	90	3
258	90	6
259	2	130
260	105	0
261	91	7
262	80	0
263	4	129
264	2	140
265	104	0
266	119	1
267	0	125
268	2	111
269	98	0
270	79	2
271	88	2
272	114	1
273	82	2
274	81	7
275	1	130
276	101	3
277	97	6
278	106	6
279	90	0
280	87	5
281	93	0
282	23	104
283	5	121
284	9	92
285	99	0
286	0	112
287	121	0
288	0	118
289	46	77
290	0	134
291	3	114
292	86	0
293	0	116
294	6	122
295	102	0
296	86	0
297	95	7
298	85	2
299	5	115
300	0	142
301	0	122
302	3	117
303	87	1
304	116	0
305	2	115
306	100	0
307	88	4
308	86	1
309	0	114
310	2	126
311	85	1
312	0	122
313	99	1
314	0	122
315	2	138
316	4	148
317	0	106
318	89	0
319	109	0
320	0	137
321	99	1
322	107	3
323	0	144
324	1	129
325	96	0
326	3	116
327	84	2
328	99	7
329	0	122
330	91	0
331	77	3
332	0	106
333	10	112
334	2	111
335	97	0
336	103	0
337	4	109
338	3	118
339	98	0
340	3	134
341	4	133
342	3	149
343	4	126
344	1	157
345	3	134
346	2	119
347	91	0
348	100	0
349	2	123
350	99	9
351	0	148
352	108	3
353	3	134
354	94	0
355	107	0
356	89	8
357	3	140
358	92	0
359	74	11
360	74	24
361	88	3
362	86	2
363	2	120
364	0	143
365	105	2
366	2	114
367	115	4
368	84	0
369	3	136
370	92	0
371	2	106
372	90	17
373	0	123
374	7	116
375	3	128
376	87	0
377	9	120
378	89	0
379	0	122
380	94	3
381	92	17
382	92	0
383	0	103
384	2	138
385	4	113
386	96	0
387	3	117
388	0	143
389	2	130
390	96	1
391	112	0
392	0	117
393	0	118
394	97	0
395	93	2
396	107	0
397	89	2
398	102	0
399	105	0
400	3	125
401	91	3
402	0	131
403	58	21
404	97	18
405	78	4
406	97	2
407	105	0
408	101	2
409	107	6
410	0	122
411	0	129
412	87	0
413	1	137
414	79	0
415	1	121
416	93	5
417	90	2
418	2	124
419	90	9
420	2	134
421	100	0
422	88	2
423	0	129
424	80	3
425	6	127
426	93	0
427	1	130
428	83	1
429	98	0
430	112	0
431	91	0
432	108	0
433	1	117
434	99	0
435	0	128
436	2	126
437	0	125
438	1	133
439	100	3
440	6	122
441	99	1
442	96	0
443	84	0
444	14	111
445	77	2
446	97	1
447	87	0
448	95	3
449	53	58
450	93	2
451	91	2
452	102	1
453	91	1
454	1	134
455	99	3
456	115	0
457	1	116
458	97	0
459	4	134
460	89	1
461	114	4
462	0	115
463	108	0
464	1	151
465	85	2
466	3	125
467	0	134
468	101	0
469	80	35
470	107	4
471	86	2
472	91	0
473	46	59
474	100	5
475	1	126
476	85	8
477	81	2
478	3	95
479	84	2
480	94	13
481	0	120
482	105	2
483	113	0
484	99	3
485	89	2
486	39	77
487	102	2
488	4	133
489	100	0
490	98	0
491	0	105
492	70	37
493	1	116
494	99	0
495	1	126
496	0	119
497	102	0
498	0	131
499	63	51
500	1	133
501	1	122
502	99	10
503	7	120
504	85	1
505	86	2
506	111	0
507	16	122
508	84	0
509	71	0
510	104	0
511	96	9
512	101	2
513	2	110
514	1	139
515	94	0
516	101	0
517	97	0
518	0	129
519	95	5
520	79	2
521	1	121
522	0	117
523	87	3
524	72	22
525	7	102
526	2	126
527	84	11
528	2	114
529	89	7
530	0	134
531	0	122
532	83	4
533	101	0
534	93	7
535	110	0
536	1	129
537	80	5
538	84	0
539	0	107
540	84	1
541	89	11
542	0	110
543	91	2
544	5	118
545	100	2
546	0	156
547	96	3
548	97	0
549	2	121
550	94	1
551	0	111
552	1	127
553	89	0
554	1	137
555	103	0
556	0	143
557	91	0
558	0	133
559	1	129
560	84	1
561	107	3
562	97	2
563	87	2
564	104	1
565	85	8
566	122	9
567	75	3
568	2	108
569	100	2
570	99	0
571	0	117
572	90	0
573	101	2
574	106	5
575	90	4
576	8	114
577	84	2
578	97	1
579	5	123
580	0	111
581	87	0
582	18	85
583	1	130
584	0	133
585	3	125
586	90	1
587	108	0
588	93	0
589	80	4
590	90	0
591	103	0
592	93	10
593	3	117
594	89	3
595	78	7
596	0	112
597	83	34
598	97	0
599	0	128
600	93	4
601	2	136
602	0	115
603	111	0
604	95	1
605	117	6
606	92	3
607	93	3
608	4	136
609	0	118
610	7	111
611	1	160
612	4	118
613	17	108
614	63	37
615	3	120
616	2	124
617	91	0
618	99	11
619	7	141
620	107	4
621	2	145
622	89	7
623	2	140
624	1	115
625	0	121
626	102	5
627	97	6
628	2	146
629	1	127
630	103	0
631	3	142
632	0	118
633	120	1
634	98	0
635	112	0
636	78	7
637	45	72
638	100	3
639	1	122
640	97	2
641	0	117
642	3	140
643	109	3
644	0	126
645	97	3
646	91	1
647	85	4
648	0	134
649	95	1
650	0	133
651	89	7
652	0	132
653	99	0
654	74	0
655	0	135
656	5	127
657	0	111
658	79	2
659	90	0
660	89	1
661	99	8
662	4	115
663	75	2
664	106	0
665	97	4
666	59	50
667	103	10
668	88	2
669	94	0
670	92	1
671	107	0
672	97	0
673	94	2
674	1	124
675	1	127
676	95	3
677	25	90
678	95	5
679	0	111
680	97	11
681	0	116
682	1	130
683	99	2
684	97	1
685	0	129
686	0	130
687	1	149
688	88	3
689	1	126
690	99	0
691	0	138
692	0	139
693	85	8
694	99	0
695	2	139
696	0	142
697	120	0
698	0	135
699	0	141
700	1	106
701	1	133
702	1	115
703	86	0
704	81	1
705	97	0
706	68	7
707	83	3
708	78	37
709	0	130
710	31	72
711	93	0
712	101	2
713	0	139
714	89	15
715	0	133
716	0	117
717	1	140
718	108	0
719	0	124
720	92	1
721	2	117
722	0	145
723	4	118
724	110	1
725	94	4
726	0	144
727	93	5
728	101	5
729	30	80
730	9	120
731	0	140
732	72	38
733	95	3
734	1	135
735	89	5
736	96	10
737	103	3
738	101	6
739	1	143
740	94	0
741	92	2
742	7	124
743	92	4
744	95	6
745	96	0
746	89	2
747	0	125
748	95	4
749	5	137
750	97	0
751	0	142
752	89	1
753	62	61
754	5	129
755	0	109
756	73	0
757	104	15
758	4	127
759	97	0
760	91	0
761	84	5
762	2	119
763	2	120
764	85	2
765	0	125
766	0	135
767	85	0
768	91	0
769	48	55
770	70	30
771	2	116
772	87	2
773	88	2
774	0	112
775	2	145
776	97	0
777	92	2
778	80	2
779	91	1
780	92	0
781	97	5
782	87	2
783	91	3
784	0	126
785	96	1
786	100	0
787	85	12
788	90	3
789	86	5
790	6	128
791	82	4
792	97	4
793	96	2
794	0	135
795	0	138
796	0	129
797	4	124
798	81	0
799	98	0
800	94	2
801	1	110
802	0	132
803	1	136
804	2	112
805	1	120
806	97	0
807	33	70
808	96	4
809	33	78
810	5	134
811	9	117
812	85	2
813	0	122
814	104	3
815	0	138
816	2	124
817	87	7
818	95	1
819	1	148
820	1	125
821	89	10
822	96	4
823	0	128
824	1	116
825	96	4
826	89	7
827	100	9
828	0	123
829	88	1
830	105	4
831	87	1
832	102	1
833	0	136
834	90	0
835	105	2
836	100	0
837	4	126
838	93	2
839	87	1
840	0	118
841	4	122
842	1	140
843	97	12
844	0	123
845	0	118
846	93	0
847	89	0
848	91	7
849	1	125
850	104	0
851	99	2
852	6	116
853	1	131
854	0	136
855	1	124
856	1	129
857	96	0
858	0	116
859	94	3
860	1	138
861	97	4
862	0	129
863	103	0
864	90	4
865	31	99
866	1	141
867	84	3
868	4	137
869	2	120
870	87	2
871	100	0
872	86	0
873	94	1
874	88	0
875	104	1
876	109	4
877	1	116
878	94	0
879	5	118
880	79	1
881	0	113
882	0	109
883	109	1
884	0	125
885	1	115
886	110	2
887	2	131
888	0	139
889	49	64
890	0	148
891	4	137
892	9	125
893	50	57
894	0	125
895	95	3
896	1	137
897	0	117
898	4	111
899	108	2
900	102	0
901	0	128
902	66	35
903	84	0
904	0	122
905	75	4
906	110	0
907	1	126
908	0	127
909	106	1
910	2	150
911	86	15
912	88	2
913	97	3
914	96	0
915	104	0
916	1	131
917	103	0
918	0	117
919	3	124
920	83	0
921	4	136
922	82	4
923	96	3
924	88	1
925	101	0
926	90	7
927	0	134
928	106	0
929	1	122
930	105	0
931	3	139
932	1	132
933	94	4
934	104	0
935	6	115
936	0	116
937	95	0
938	0	140
939	1	124
940	94	0
941	0	123
942	99	15
943	95	1
944	80	0
945	83	25
946	100	1
947	92	7
948	96	0
949	99	2
950	99	0
951	94	1
952	88	3
953	85	0
954	104	2
955	3	124
956	108	1
957	7	131
958	1	136
959	102	0
960	0	116
961	0	123
962	0	124
963	0	118
964	58	48
965	109	1
966	102	3
967	0	128
968	46	51
969	92	3
970	88	0
971	74	4
972	110	0
973	100	0
974	64	41
975	89	0
976	91	0
977	97	3
978	13	114
979	98	0
980	1	118
981	2	122
982	1	115
983	4	123
984	94	5
985	116	1
986	96	3
987	78	1
988	83	8
989	104	0
990	0	133
991	112	0
992	0	130
993	0	136
994	98	4
995	1	117
996	101	2
997	4	105
998	0	119
999	91	9
1000	5	124
1001	0	127
1002	84	0
1003	0	114
1004	12	127
1005	89	0
1006	106	0
1007	2	136
1008	96	3
1009	2	119
1010	89	1
1011	88	1
1012	75	1
1013	1	130
1014	95	0
1015	86	1
1016	96	4
1017	93	1
1018	116	0
1019	115	0
1020	97	0
1021	0	131
1022	108	9
1023	1	123
1024	3	119
1025	109	0
1026	100	0
1027	0	123
1028	2	138
1029	98	5
1030	101	0
1031	0	122
1032	92	3
1033	99	1
1034	2	110
1035	82	5
1036	2	101
1037	1	138
1038	93	2
1039	1	115
1040	83	1
1041	107	0
1042	1	111
1043	72	18
1044	97	2
1045	1	126
1046	111	7
1047	0	125
1048	83	0
1049	80	0
1050	1	118
1051	2	137
1052	1	125
1053	2	133
1054	0	120
1055	0	125
1056	76	0
1057	82	2
1058	83	0
1059	81	5
1060	0	112
1061	88	0
1062	85	0
1063	13	131
1064	0	138
1065	116	0
1066	0	130
1067	5	127
1068	86	3
1069	0	140
1070	102	3
1071	109	1
1072	4	103
1073	86	0
1074	0	142
1075	92	4
1076	91	0
1077	0	130
1078	2	107
1079	96	0
1080	93	0
1081	1	130
1082	103	2
1083	93	6
1084	93	0
1085	2	111
1086	89	0
1087	103	1
1088	81	0
1089	94	4
1090	4	108
1091	5	131
1092	116	1
1093	0	97
1094	19	124
1095	0	106
1096	8	131
1097	73	1
1098	86	17
1099	73	0
1100	5	125
1101	1	141
1102	76	1
1103	54	61
1104	106	3
1105	0	128
1106	103	0
1107	1	125
1108	0	106
1109	78	0
1110	79	1
1111	84	1
1112	2	136
1113	4	123
1114	1	128
1115	87	0
1116	103	1
1117	83	8
1118	8	113
1119	94	0
1120	86	2
1121	81	4
1122	107	0
1123	3	127
1124	96	0
1125	5	121
1126	0	121
1127	86	0
1128	96	1
1129	99	1
1130	109	1
1131	0	111
1132	1	137
1133	0	130
1134	1	126
1135	86	5
1136	94	9
1137	103	0
1138	2	136
1139	112	6
1140	0	127
1141	85	6
1142	0	119
1143	79	0
1144	2	135
1145	67	0
1146	94	1
1147	104	9
1148	2	134
1149	1	140
1150	0	120
1151	0	108
1152	0	127
1153	91	2
1154	112	4
1155	107	0
1156	109	0
1157	0	134
1158	94	1
1159	0	134
1160	1	118
1161	1	135
1162	1	136
1163	117	3
1164	72	35
1165	1	137
1166	99	1
1167	87	2
1168	57	28
1169	3	112
1170	102	5
1171	100	1
1172	0	138
1173	105	0
1174	89	1
1175	94	9
1176	103	0
1177	5	127
1178	0	128
1179	97	0
1180	84	5
1181	92	2
1182	1	137
1183	46	72
1184	95	3
1185	3	124
1186	93	5
1187	101	4
1188	7	143
1189	1	111
1190	101	0
1191	107	2
1192	1	127
1193	87	0
1194	1	137
1195	27	101
1196	103	0
1197	91	7
1198	73	0
1199	83	1
1200	0	137
1201	86	40
1202	1	134
1203	0	139
1204	100	3
1205	91	0
1206	0	137
1207	0	116
1208	96	2
1209	102	4
1210	1	110
1211	2	133
1212	2	123
1213	94	0
1214	95	3
1215	89	0
1216	1	138
1217	4	120
1218	0	136
1219	6	108
1220	0	127
1221	2	114
1222	76	0
1223	3	134
1224	2	114
1225	109	9
1226	97	9
1227	101	0
1228	4	123
1229	0	121
1230	2	128
1231	43	64
1232	95	0
1233	0	123
1234	96	4
1235	8	108
1236	103	4
1237	1	138
1238	93	0
1239	0	125
1240	100	2
1241	1	139
1242	20	104
1243	3	120
1244	9	118
1245	92	7
1246	91	0
1247	108	4
1248	109	0
1249	99	3
1250	104	3
1251	0	133
1252	0	136
1253	94	2
1254	0	115
1255	2	133
1256	0	125
1257	2	123
1258	0	140
1259	0	122
1260	96	0
1261	111	0
1262	1	145
1263	0	117
1264	94	1
1265	85	1
1266	4	107
1267	87	9
1268	100	0
1269	91	0
1270	102	0
1271	91	5
1272	92	12
1273	108	0
1274	97	1
1275	0	129
1276	71	0
1277	64	26
1278	84	6
1279	99	1
1280	88	3
1281	75	0
1282	1	143
1283	103	2
1284	93	6
1285	92	4
1286	71	0
1287	4	89
1288	102	6
1289	0	131
1290	94	4
1291	102	1
1292	0	130
1293	102	0
1294	111	1
1295	76	0
1296	4	118
1297	0	108
1298	3	125
1299	78	0
1300	84	2
1301	98	1
1302	100	0
1303	89	1
1304	89	2
1305	3	134
1306	97	5
1307	98	2
1308	102	0
1309	88	3
1310	3	102
1311	88	3
1312	82	5
1313	91	1
1314	103	0
1315	95	0
1316	60	25
1317	84	2
1318	89	0
1319	2	122
1320	1	131
1321	88	4
1322	100	0
1323	92	0
1324	97	0
1325	93	1
1326	92	0
1327	99	3
1328	0	123
1329	88	1
1330	75	0
1331	0	119
1332	92	22
1333	87	3
1334	2	117
1335	2	135
1336	89	0
1337	1	109
1338	107	2
1339	97	6
1340	106	0
1341	94	1
1342	1	136
1343	112	8
1344	0	133
1345	98	6
1346	90	4
1347	78	3
1348	3	130
1349	90	5
1350	70	39
1351	1	118
1352	104	1
1353	0	125
1354	79	7
1355	94	4
1356	105	0
1357	91	25
1358	0	144
1359	1	126
1360	0	124
1361	104	5
1362	118	1
1363	102	0
1364	3	116
1365	71	0
1366	95	3
1367	1	132
1368	94	12
1369	84	0
1370	83	13
1371	2	114
1372	2	140
1373	100	3
1374	2	125
1375	10	102
1376	4	106
1377	98	6
1378	0	125
1379	96	1
1380	106	2
1381	97	1
1382	3	134
1383	111	2
1384	1	112
1385	0	147
1386	0	112
1387	87	1
1388	96	6
1389	1	126
1390	97	3
1391	94	1
1392	116	5
1393	83	0
1394	0	134
1395	100	0
1396	101	0
1397	83	4
1398	39	96
1399	101	6
1400	93	1
1401	73	22
1402	102	1
1403	99	0
1404	80	15
1405	94	0
1406	1	140
1407	0	117
1408	0	132
1409	86	1
1410	8	122
1411	94	0
1412	98	3
1413	91	1
1414	0	132
1415	0	127
1416	65	33
1417	87	1
1418	4	121
1419	0	119
1420	0	126
1421	1	115
1422	3	119
1423	104	1
1424	1	123
1425	0	143
1426	0	109
1427	92	0
1428	99	0
1429	0	118
1430	80	5
1431	78	2
1432	91	5
1433	75	5
1434	93	0
1435	84	0
1436	75	5
1437	74	0
1438	66	16
1439	88	2
1440	0	119
1441	0	124
1442	88	0
1443	103	3
1444	103	0
1445	106	0
1446	3	130
1447	1	157
1448	101	0
1449	1	118
1450	99	0
1451	1	125
1452	2	123
1453	2	127
1454	12	114
1455	5	140
1456	0	145
1457	114	0
1458	92	0
1459	96	0
1460	34	95
1461	1	129
1462	87	0
1463	0	112
1464	0	112
1465	0	130
1466	100	5
1467	0	126
1468	0	133
1469	6	102
1470	90	2
1471	3	122
1472	100	0
1473	4	134
1474	110	2
1475	70	4
1476	0	106
1477	96	0
1478	84	0
1479	89	5
1480	2	120
1481	1	127
1482	110	3
1483	58	59
1484	92	7
1485	1	123
1486	97	2
1487	0	133
1488	96	1
1489	88	2
1490	106	0
1491	0	132
1492	104	0
1493	100	0
1494	52	70
1495	0	146
1496	113	2
1497	0	112
1498	93	11
1499	5	122
1500	0	125
1501	75	0
1502	93	3
1503	92	1
1504	3	120
1505	0	115
1506	91	3
1507	0	108
1508	0	153
1509	1	127
1510	88	0
1511	0	123
1512	102	0
1513	96	0
1514	86	5
1515	0	147
1516	1	122
1517	98	4
1518	86	3
1519	94	4
1520	94	6
1521	1	116
1522	113	2
1523	99	0
1524	97	2
1525	84	3
1526	95	0
1527	82	23
1528	82	4
1529	77	1
1530	94	1
1531	104	0
1532	0	128
1533	107	0
1534	101	1
1535	85	0
1536	2	120
1537	76	0
1538	10	130
1539	108	6
1540	105	0
1541	95	0
1542	80	25
1543	117	0
1544	96	0
1545	0	134
1546	91	8
1547	1	125
1548	1	111
1549	96	0
1550	0	109
1551	0	128
1552	121	0
1553	1	126
1554	0	131
1555	2	127
1556	1	106
1557	3	129
1558	4	140
1559	2	123
1560	0	152
1561	100	6
1562	106	0
1563	95	1
1564	81	41
1565	91	0
1566	87	0
1567	94	0
1568	0	108
1569	89	3
1570	64	52
1571	43	53
1572	102	0
1573	0	132
1574	1	123
1575	96	4
1576	0	132
1577	113	3
1578	1	137
1579	1	125
1580	109	1
1581	0	129
1582	3	124
1583	98	0
1584	0	119
1585	82	2
1586	0	126
1587	0	131
1588	0	137
1589	0	118
1590	102	1
1591	106	0
1592	100	5
1593	86	1
1594	91	9
1595	0	126
1596	98	0
1597	83	2
1598	96	3
1599	103	0
1600	89	2
1601	92	0
1602	0	137
1603	1	160
1604	0	123
1605	87	1
1606	2	127
1607	90	3
1608	0	129
1609	99	0
1610	4	120
1611	116	0
1612	108	0
1613	2	145
1614	98	0
1615	7	113
1616	0	117
1617	0	123
1618	1	136
1619	87	1
1620	105	1
1621	67	52
1622	111	0
1623	95	2
1624	81	24
1625	2	125
1626	0	126
1627	104	1
1628	56	50
1629	67	41
1630	84	0
1631	100	0
1632	2	120
1633	6	117
1634	0	107
1635	0	143
1636	89	0
1637	5	114
1638	94	2
1639	96	3
1640	94	0
1641	0	109
1642	73	2
1643	2	123
1644	76	0
1645	4	125
1646	114	1
1647	88	7
1648	82	3
1649	5	131
1650	1	134
1651	92	10
1652	106	1
1653	2	150
1654	87	7
1655	1	136
1656	1	125
1657	99	0
1658	8	136
1659	85	5
1660	81	0
1661	81	4
1662	4	128
1663	0	149
1664	3	129
1665	92	2
1666	0	121
1667	0	132
1668	33	92
1669	94	0
1670	95	4
1671	99	0
1672	0	124
1673	90	5
1674	37	92
1675	30	96
1676	1	133
1677	0	122
1678	13	128
1679	94	0
1680	1	132
1681	1	139
1682	53	56
1683	0	113
1684	104	2
1685	98	2
1686	1	127
1687	0	125
1688	3	135
1689	3	148
1690	4	123
1691	67	1
1692	3	125
1693	98	0
1694	0	133
1695	82	5
1696	5	145
1697	2	126
1698	103	0
1699	2	139
1700	87	5
1701	95	0
1702	81	3
1703	2	120
1704	80	7
1705	4	115
1706	96	0
1707	79	1
1708	90	3
1709	0	129
1710	0	129
1711	0	134
1712	0	110
1713	56	60
1714	0	124
1715	2	138
1716	19	100
1717	0	134
1718	90	19
1719	1	123
1720	0	137
1721	108	0
1722	86	0
1723	80	6
1724	89	1
1725	0	113
1726	0	144
1727	98	0
1728	5	132
1729	1	122
1730	0	129
1731	83	2
1732	2	118
1733	99	0
1734	3	128
1735	88	0
1736	95	3
1737	0	138
1738	0	151
1739	99	2
1740	0	130
1741	95	0
1742	109	4
1743	27	89
1744	97	0
1745	80	6
1746	99	0
1747	94	3
1748	1	142
1749	1	123
1750	94	1
1751	1	121
1752	89	3
1753	8	128
1754	0	115
1755	1	139
1756	1	147
1757	84	4
1758	0	116
1759	0	136
1760	83	0
1761	3	152
1762	98	7
1763	76	3
1764	4	134
1765	0	127
1766	95	6
1767	90	0
1768	0	124
1769	3	116
1770	4	119
1771	95	2
1772	82	0
1773	33	73
1774	107	6
1775	0	123
1776	85	2
1777	7	108
1778	5	124
1779	104	2
1780	0	109
1781	111	2
1782	98	2
1783	83	0
1784	1	118
1785	91	4
1786	8	117
1787	12	126
1788	108	6
1789	3	124
1790	2	118
1791	0	117
1792	91	0
1793	4	127
1794	0	136
1795	92	10
1796	0	118
1797	97	0
1798	103	4
1799	104	1
1800	4	140
1801	5	110
1802	5	117
1803	75	26
1804	109	0
1805	2	115
1806	93	1
1807	100	0
1808	102	0
1809	0	126
1810	5	124
1811	93	3
1812	84	0
1813	2	130
1814	0	126
1815	0	120
1816	104	0
1817	98	1
1818	0	122
1819	17	98
1820	0	121
1821	81	2
1822	84	1
1823	3	143
1824	0	138
1825	100	1
1826	3	137
1827	11	131
1828	112	1
1829	104	4
1830	2	135
1831	93	0
1832	0	120
1833	24	95
1834	92	0
1835	4	128
1836	94	0
1837	94	0
1838	0	142
1839	7	131
1840	0	116
1841	102	1
1842	98	4
1843	0	131
1844	100	2
1845	0	130
1846	89	3
1847	0	120
1848	2	118
1849	2	142
1850	77	1
1851	66	41
1852	93	1
1853	2	135
1854	76	0
1855	0	138
1856	0	120
1857	100	0
1858	97	4
1859	0	142
1860	3	136
1861	75	0
1862	79	2
1863	92	7
1864	70	1
1865	1	132
1866	105	0
1867	94	0
1868	1	120
1869	6	135
1870	84	5
1871	103	7
1872	90	0
1873	82	9
1874	2	108
1875	87	0
1876	0	140
1877	79	16
1878	0	116
1879	93	2
1880	116	2
1881	0	126
1882	94	1
1883	88	8
1884	83	0
1885	105	1
1886	0	145
1887	104	8
1888	90	6
1889	3	120
1890	0	118
1891	105	0
1892	98	3
1893	45	58
1894	93	6
1895	91	2
1896	92	3
1897	92	4
1898	1	112
1899	2	123
1900	2	113
1901	88	3
1902	83	0
1903	9	111
1904	4	132
1905	101	0
1906	3	145
1907	110	0
1908	82	1
1909	0	125
1910	1	140
1911	8	128
1912	6	122
1913	102	0
1914	0	134
1915	18	97
1916	75	1
1917	98	0
1918	102	5
1919	84	0
1920	6	118
1921	31	70
1922	0	124
1923	43	81
1924	4	126
1925	82	3
1926	3	122
1927	93	1
1928	97	1
1929	84	4
1930	102	0
1931	0	122
1932	88	0
1933	79	35
1934	94	1
1935	0	127
1936	0	118
1937	85	0
1938	1	128
1939	1	117
1940	0	121
1941	6	140
1942	91	5
1943	88	1
1944	0	118
1945	88	7
1946	2	130
1947	4	120
1948	100	0
1949	2	139
1950	85	0
1951	0	145
1952	93	10
1953	100	0
1954	1	152
1955	0	115
1956	102	0
1957	88	1
1958	98	0
1959	0	116
1960	113	0
1961	97	6
1962	83	4
1963	90	0
1964	1	139
1965	99	7
1966	1	136
1967	107	2
1968	72	13
1969	0	146
1970	106	4
1971	95	0
1972	1	121
1973	86	0
1974	79	5
1975	96	2
1976	97	0
1977	3	145
1978	113	4
1979	0	120
1980	2	132
1981	97	0
1982	97	0
1983	0	128
1984	99	3
1985	87	2
1986	0	138
1987	109	0
1988	0	136
1989	6	136
1990	2	124
1991	0	107
1992	1	127
1993	98	4
1994	0	141
1995	83	4
1996	88	3
1997	0	107
1998	103	6
1999	110	0
[truncated: 8,001 more rows]
