# Supplementary material for: Generalized method of moments for estimating parameters of stochastic reaction networks
Source: BMC Syst Biol. 2016 Oct 21;10:98. doi: 10.1186/s12918-016-0342-8 (PMC5073941; doi:10.1186/s12918-016-0342-8)
Supplement: Additional file 2 — Matlab code and data. This file contains the Matlab codes and samples which were used to produce the results. (GZ 9349 kb) [file 12918_2016_342_MOESM2_ESM.gz › Data/Exclusive Switch/samples/12/t003.csv]

trajectory	P1	P2
1	80	4
2	80	2
3	0	109
4	66	49
5	5	109
6	0	96
7	0	107
8	9	116
9	0	91
10	1	123
11	85	1
12	88	4
13	1	117
14	84	0
15	3	82
16	4	90
17	87	7
18	0	96
19	1	120
20	71	1
21	1	108
22	0	116
23	66	8
24	7	82
25	2	104
26	0	106
27	75	0
28	6	111
29	85	8
30	0	102
31	87	3
32	0	105
33	94	0
34	87	0
35	74	3
36	7	103
37	8	113
38	0	94
39	74	4
40	2	105
41	25	49
42	0	100
43	0	116
44	77	0
45	4	84
46	0	106
47	0	101
48	74	2
49	2	121
50	77	0
51	2	105
52	71	5
53	0	100
54	67	13
55	89	6
56	83	0
57	80	3
58	0	96
59	2	104
60	6	113
61	72	9
62	0	109
63	0	118
64	76	2
65	0	130
66	81	3
67	0	122
68	70	1
69	86	0
70	82	6
71	69	0
72	82	0
73	85	0
74	0	108
75	0	108
76	75	2
77	78	0
78	63	4
79	78	0
80	87	3
81	1	119
82	74	4
83	96	4
84	0	105
85	94	0
86	33	53
87	83	1
88	8	125
89	5	102
90	66	8
91	89	0
92	84	1
93	70	0
94	0	97
95	4	116
96	67	1
97	72	7
98	78	9
99	1	114
100	3	91
101	68	4
102	70	1
103	67	0
104	1	117
105	78	1
106	69	9
107	0	117
108	77	3
109	5	106
110	1	105
111	62	3
112	71	0
113	72	2
114	88	0
115	46	57
116	73	0
117	70	33
118	78	2
119	0	96
120	56	2
121	75	3
122	0	101
123	0	94
124	99	1
125	87	0
126	4	114
127	1	102
128	73	0
129	0	110
130	4	79
131	0	122
132	0	116
133	71	1
134	59	0
135	0	99
136	86	2
137	76	3
138	73	3
139	67	8
140	2	100
141	93	0
142	66	0
143	73	0
144	82	0
145	74	5
146	67	13
147	1	104
148	72	7
149	84	0
150	3	91
151	2	95
152	1	116
153	0	116
154	4	117
155	0	116
156	87	0
157	80	5
158	87	6
159	74	0
160	0	103
161	1	114
162	104	0
163	0	86
164	80	0
165	69	0
166	81	0
167	0	104
168	0	117
169	80	0
170	69	4
171	78	0
172	88	7
173	73	8
174	84	1
175	95	0
176	71	1
177	22	69
178	0	119
179	69	0
180	77	2
181	83	1
182	84	3
183	77	2
184	1	98
185	83	2
186	2	118
187	86	4
188	1	119
189	0	96
190	2	118
191	78	0
192	102	0
193	71	30
194	83	10
195	0	100
196	0	92
197	89	2
198	64	0
199	0	112
200	2	84
201	1	125
202	0	95
203	0	93
204	65	1
205	79	5
206	4	125
207	0	100
208	81	4
209	8	96
210	63	7
211	77	2
212	88	1
213	75	1
214	5	110
215	69	1
216	72	1
217	84	8
218	3	106
219	1	112
220	1	105
221	73	21
222	74	3
223	97	10
224	1	121
225	84	5
226	0	104
227	1	116
228	7	100
229	86	0
230	79	0
231	11	125
232	80	3
233	1	113
234	99	2
235	80	0
236	1	105
237	0	97
238	90	0
239	72	0
240	73	6
241	3	141
242	2	110
243	3	117
244	0	117
245	0	102
246	1	107
247	0	118
248	91	0
249	95	2
250	0	93
251	2	110
252	62	1
253	80	0
254	5	116
255	0	88
256	2	106
257	2	132
258	81	4
259	0	103
260	0	108
261	89	8
262	1	118
263	3	92
264	78	1
265	90	0
266	83	0
267	2	111
268	1	100
269	5	96
270	1	133
271	77	2
272	68	25
273	1	107
274	72	3
275	81	1
276	0	111
277	75	0
278	1	114
279	0	112
280	2	93
281	95	1
282	5	127
283	1	119
284	76	0
285	5	115
286	0	111
287	85	0
288	79	0
289	0	110
290	0	109
291	0	104
292	73	0
293	66	3
294	73	0
295	88	0
296	0	104
297	80	9
298	2	109
299	1	131
300	88	0
301	0	112
302	1	87
303	1	115
304	83	0
305	80	0
306	8	82
307	0	83
308	0	114
309	2	100
310	84	0
311	1	79
312	58	0
313	73	0
314	76	4
315	77	0
316	67	10
317	4	108
318	3	116
319	0	110
320	78	0
321	8	113
322	73	2
323	1	107
324	89	2
325	1	90
326	70	3
327	0	106
328	81	0
329	1	114
330	80	10
331	79	0
332	73	5
333	74	0
334	71	15
335	1	124
336	0	113
337	0	101
338	66	2
339	1	115
340	2	111
341	95	4
342	0	108
343	76	1
344	0	101
345	0	109
346	0	107
347	76	0
348	6	105
349	69	4
350	76	0
351	0	112
352	83	7
353	11	93
354	81	12
355	91	0
356	72	5
357	75	0
358	69	0
359	78	0
360	71	0
361	0	117
362	0	116
363	80	1
364	74	8
365	0	111
366	87	3
367	76	0
368	80	0
369	66	27
370	2	96
371	78	19
372	7	101
373	78	3
374	80	0
375	3	104
376	2	109
377	0	91
378	0	103
379	4	99
380	0	102
381	72	3
382	83	0
383	92	1
384	0	108
385	0	96
386	63	5
387	82	4
388	2	113
389	0	105
390	15	79
391	85	0
392	1	131
393	71	1
394	75	2
395	83	0
396	3	89
397	0	87
398	84	4
399	1	111
400	73	0
401	0	116
402	0	100
403	1	92
404	0	114
405	82	0
406	0	112
407	75	0
408	78	0
409	84	0
410	75	1
411	66	0
412	3	119
413	6	91
414	102	0
415	16	113
416	0	95
417	1	96
418	84	1
419	69	0
420	5	100
421	71	3
422	72	0
423	0	121
424	4	114
425	3	93
426	0	106
427	77	0
428	84	0
429	82	0
430	68	7
431	81	3
432	0	114
433	69	3
434	84	0
435	0	97
436	71	4
437	87	0
438	88	1
439	0	114
440	81	2
441	75	0
442	4	109
443	73	12
444	76	4
445	70	0
446	68	5
447	1	99
448	94	0
449	63	5
450	54	46
451	82	3
452	5	105
453	0	141
454	70	0
455	0	115
456	72	8
457	84	3
458	3	109
459	81	4
460	5	102
461	86	2
462	6	114
463	1	111
464	77	0
465	2	125
466	76	1
467	3	119
468	82	1
469	82	5
470	81	2
471	2	111
472	80	5
473	87	2
474	69	25
475	2	110
476	3	108
477	92	3
478	0	89
479	76	0
480	2	120
481	63	0
482	58	5
483	74	3
484	3	119
485	1	96
486	80	2
487	1	101
488	83	1
489	0	115
490	77	0
491	68	5
492	0	94
493	78	2
494	1	110
495	4	111
496	76	3
497	1	110
498	68	0
499	85	0
500	78	1
501	3	90
502	1	114
503	0	111
504	1	97
505	1	107
506	0	96
507	75	0
508	82	1
509	0	130
510	85	0
511	73	2
512	0	103
513	2	114
514	67	3
515	67	0
516	70	0
517	89	0
518	7	121
519	66	4
520	0	111
521	81	2
522	67	0
523	6	86
524	75	2
525	2	97
526	80	7
527	0	97
528	2	115
529	76	0
530	1	103
531	72	0
532	90	4
533	0	111
534	0	96
535	92	1
536	79	0
537	5	83
538	80	0
539	69	0
540	0	105
541	78	0
542	79	0
543	1	106
544	70	3
545	86	0
546	79	0
547	1	104
548	83	18
549	0	118
550	74	2
551	2	119
552	4	98
553	82	0
554	71	0
555	0	94
556	99	0
557	1	101
558	0	97
559	74	8
560	89	0
561	1	106
562	56	6
563	0	116
564	83	2
565	1	93
566	84	0
567	0	110
568	79	8
569	95	1
570	89	7
571	82	6
572	79	0
573	1	117
574	16	72
575	4	113
576	59	22
577	79	0
578	67	5
579	86	6
580	0	107
581	54	2
582	78	1
583	86	0
584	73	0
585	85	8
586	99	1
587	77	0
588	0	108
589	0	86
590	74	1
591	4	98
592	7	98
593	83	0
594	89	0
595	82	3
596	79	3
597	91	3
598	76	5
599	87	0
600	77	0
601	2	102
602	90	5
603	0	114
604	55	0
605	73	0
606	0	112
607	74	0
608	79	6
609	69	3
610	82	1
611	80	2
612	71	3
613	0	105
614	58	0
615	93	1
616	75	0
617	3	92
618	1	105
619	2	96
620	0	116
621	78	2
622	64	5
623	64	4
624	0	110
625	91	6
626	79	4
627	4	98
628	89	2
629	6	110
630	75	2
631	82	7
632	75	0
633	0	117
634	1	83
635	0	120
636	61	1
637	66	0
638	2	130
639	76	0
640	88	2
641	2	127
642	72	2
643	79	1
644	90	1
645	75	3
646	88	3
647	52	47
648	1	109
649	63	0
650	0	106
651	0	81
652	0	95
653	3	120
654	81	0
655	0	101
656	0	96
657	86	0
658	79	5
659	78	29
660	78	8
661	84	10
662	0	118
663	81	0
664	73	0
665	86	4
666	77	3
667	7	105
668	5	100
669	71	5
670	1	109
671	0	111
672	76	3
673	69	0
674	67	19
675	75	10
676	21	67
677	90	11
678	1	110
679	0	113
680	0	105
681	72	2
682	69	1
683	87	3
684	73	2
685	1	128
686	97	4
687	0	89
688	1	98
689	2	126
690	76	0
691	75	2
692	85	4
693	76	0
694	81	10
695	79	3
696	1	108
697	0	107
698	80	0
699	0	99
700	0	105
701	8	106
702	81	0
703	1	118
704	0	90
705	89	15
706	0	118
707	0	101
708	1	99
709	1	104
710	84	6
711	83	3
712	4	107
713	5	98
714	0	109
715	73	0
716	0	110
717	1	107
718	0	107
719	0	114
720	80	0
721	81	7
722	4	94
723	100	3
724	77	4
725	84	0
726	0	102
727	69	6
728	2	120
729	97	0
730	62	0
731	75	0
732	1	115
733	4	117
734	75	1
735	87	0
736	76	0
737	1	116
738	16	116
739	2	88
740	3	85
741	0	103
742	67	0
743	66	0
744	0	94
745	81	1
746	99	0
747	76	0
748	75	0
749	12	90
750	0	91
751	2	112
752	7	119
753	4	99
754	2	90
755	71	0
756	71	0
757	4	90
758	86	5
759	72	0
760	67	8
761	71	0
762	63	14
763	1	102
764	82	0
765	72	0
766	76	4
767	68	1
768	91	0
769	70	1
770	3	114
771	2	98
772	0	91
773	0	109
774	0	105
775	72	0
776	72	0
777	94	0
778	1	112
779	4	115
780	0	114
781	0	117
782	2	104
783	76	0
784	72	12
785	86	2
786	76	0
787	92	8
788	52	49
789	75	0
790	0	124
791	72	3
792	79	8
793	3	112
794	11	98
795	1	116
796	79	0
797	83	6
798	58	44
799	3	124
800	83	11
801	3	96
802	60	12
803	6	99
804	1	125
805	0	104
806	74	0
807	68	0
808	4	98
809	31	84
810	0	115
811	8	79
812	59	27
813	0	96
814	70	0
815	75	8
816	77	0
817	76	1
818	3	95
819	16	68
820	64	1
821	0	117
822	1	103
823	73	0
824	82	2
825	69	1
826	0	107
827	66	2
828	0	99
829	58	0
830	0	116
831	0	95
832	0	110
833	70	6
834	47	34
835	69	4
836	3	113
837	83	0
838	2	116
839	0	105
840	89	1
841	77	0
842	77	8
843	1	95
844	71	0
845	74	1
846	90	0
847	64	0
848	72	8
849	81	1
850	62	0
851	77	4
852	1	104
853	0	101
854	1	113
855	0	91
856	70	1
857	83	0
858	81	7
859	84	11
860	70	3
861	0	124
862	3	100
863	2	108
864	66	7
865	0	126
866	18	94
867	82	0
868	80	1
869	3	117
870	90	0
871	0	103
872	103	8
873	77	11
874	6	104
875	80	1
876	99	2
877	65	0
878	73	19
879	3	106
880	0	109
881	1	119
882	77	0
883	40	52
884	0	105
885	75	2
886	84	0
887	0	98
888	76	4
889	0	99
890	77	0
891	5	102
892	87	0
893	87	0
894	0	100
895	81	0
896	68	5
897	2	116
898	0	112
899	1	107
900	85	2
901	65	2
902	73	6
903	86	4
904	72	8
905	79	2
906	71	3
907	76	1
908	103	3
909	3	110
910	82	2
911	2	112
912	74	0
913	82	1
914	77	0
915	55	0
916	0	120
917	69	0
918	0	107
919	2	120
920	75	2
921	1	102
922	91	4
923	74	1
924	0	91
925	101	0
926	24	83
927	1	116
928	95	1
929	6	107
930	15	100
931	77	0
932	0	126
933	0	97
934	49	35
935	81	5
936	82	0
937	1	102
938	0	107
939	0	101
940	69	6
941	73	4
942	0	98
943	12	92
944	69	4
945	1	106
946	73	4
947	98	0
948	78	4
949	0	98
950	99	0
951	81	9
952	82	29
953	81	2
954	88	0
955	86	0
956	0	110
957	83	0
958	12	82
959	78	5
960	0	121
961	2	97
962	67	0
963	0	105
964	5	127
965	0	113
966	92	4
967	74	0
968	13	89
969	83	5
970	4	102
971	0	116
972	92	0
973	79	0
974	0	103
975	84	0
976	6	84
977	30	59
978	85	7
979	0	108
980	4	138
981	80	10
982	0	102
983	79	0
984	9	114
985	0	90
986	80	0
987	91	0
988	4	114
989	78	0
990	2	108
991	0	122
992	76	0
993	81	17
994	0	110
995	1	116
996	106	0
997	83	0
998	2	98
999	80	5
1000	70	0
1001	94	6
1002	40	57
1003	77	0
1004	77	5
1005	86	5
1006	2	124
1007	77	0
1008	85	4
1009	0	114
1010	83	0
1011	90	0
1012	65	21
1013	44	54
1014	3	116
1015	2	101
1016	89	1
1017	2	110
1018	2	116
1019	4	91
1020	72	12
1021	4	108
1022	86	1
1023	10	103
1024	1	114
1025	77	0
1026	77	0
1027	1	109
1028	0	82
1029	1	93
1030	72	1
1031	0	97
1032	1	102
1033	3	107
1034	93	6
1035	79	0
1036	74	0
1037	71	0
1038	2	114
1039	5	118
1040	80	9
1041	88	6
1042	0	102
1043	75	0
1044	4	100
1045	33	78
1046	91	3
1047	4	91
1048	2	98
1049	81	0
1050	90	0
1051	96	6
1052	7	115
1053	0	90
1054	79	1
1055	19	79
1056	75	0
1057	98	2
1058	4	115
1059	78	0
1060	0	107
1061	0	95
1062	71	3
1063	1	107
1064	101	0
1065	0	110
1066	10	108
1067	13	112
1068	74	1
1069	83	6
1070	0	82
1071	4	103
1072	68	5
1073	79	7
1074	79	0
1075	74	0
1076	3	89
1077	77	2
1078	76	6
1079	3	97
1080	92	0
1081	5	113
1082	0	114
1083	87	1
1084	0	113
1085	0	89
1086	78	17
1087	103	0
1088	83	1
1089	0	117
1090	4	110
1091	77	3
1092	0	104
1093	77	2
1094	91	1
1095	84	0
1096	82	1
1097	6	87
1098	75	7
1099	0	112
1100	0	101
1101	76	0
1102	78	2
1103	83	5
1104	82	1
1105	1	106
1106	75	0
1107	97	1
1108	0	97
1109	0	92
1110	1	100
1111	3	109
1112	0	94
1113	73	0
1114	62	8
1115	71	2
1116	50	26
1117	0	111
1118	1	101
1119	0	94
1120	90	0
1121	0	111
1122	92	3
1123	1	110
1124	4	95
1125	1	113
1126	73	7
1127	80	0
1128	0	112
1129	67	5
1130	2	102
1131	72	1
1132	1	110
1133	83	2
1134	15	91
1135	1	108
1136	3	100
1137	74	0
1138	65	1
1139	69	4
1140	5	102
1141	78	17
1142	88	0
1143	70	0
1144	73	13
1145	78	0
1146	0	105
1147	3	102
1148	75	7
1149	5	102
1150	1	98
1151	82	0
1152	0	118
1153	27	102
1154	8	101
1155	83	1
1156	95	1
1157	77	0
1158	1	112
1159	79	11
1160	0	113
1161	77	0
1162	78	20
1163	5	103
1164	92	4
1165	74	1
1166	78	1
1167	83	0
1168	81	1
1169	86	1
1170	94	5
1171	0	93
1172	60	19
1173	0	105
1174	86	6
1175	10	94
1176	2	105
1177	92	0
1178	73	10
1179	74	4
1180	0	109
1181	2	98
1182	77	0
1183	0	115
1184	89	0
1185	15	79
1186	72	0
1187	78	2
1188	79	0
1189	77	0
1190	1	112
1191	1	102
1192	0	110
1193	80	0
1194	4	108
1195	71	9
1196	79	1
1197	69	0
1198	90	3
1199	96	0
1200	84	0
1201	5	113
1202	3	105
1203	76	0
1204	90	8
1205	73	3
1206	3	110
1207	6	96
1208	1	99
1209	75	3
1210	79	7
1211	78	0
1212	76	1
1213	77	0
1214	3	101
1215	0	113
1216	3	116
1217	65	0
1218	4	128
1219	6	111
1220	0	113
1221	77	0
1222	94	0
1223	1	111
1224	0	108
1225	0	104
1226	0	105
1227	2	94
1228	1	103
1229	0	87
1230	7	95
1231	4	106
1232	61	1
1233	84	1
1234	1	108
1235	92	1
1236	0	111
1237	73	1
1238	1	106
1239	0	91
1240	0	89
1241	2	89
1242	53	33
1243	67	0
1244	77	0
1245	61	8
1246	81	1
1247	72	1
1248	6	95
1249	77	4
1250	0	101
1251	1	104
1252	75	0
1253	2	89
1254	59	32
1255	94	0
1256	68	4
1257	80	8
1258	80	7
1259	0	96
1260	67	21
1261	0	110
1262	0	114
1263	4	121
1264	74	4
1265	3	107
1266	67	3
1267	76	5
1268	5	138
1269	79	0
1270	86	7
1271	2	114
1272	69	0
1273	0	114
1274	14	95
1275	0	79
1276	69	0
1277	65	0
1278	48	40
1279	0	101
1280	95	2
1281	1	125
1282	86	10
1283	2	102
1284	96	0
1285	65	4
1286	76	14
1287	90	0
1288	2	111
1289	80	5
1290	4	97
1291	6	105
1292	87	0
1293	67	13
1294	94	0
1295	68	0
1296	83	3
1297	2	109
1298	84	4
1299	2	92
1300	5	105
1301	61	3
1302	0	103
1303	79	3
1304	83	8
1305	70	0
1306	82	0
1307	76	0
1308	84	0
1309	0	105
1310	2	119
1311	3	102
1312	20	78
1313	71	6
1314	63	3
1315	79	0
1316	7	108
1317	88	3
1318	74	0
1319	0	104
1320	9	81
1321	0	106
1322	91	3
1323	1	125
1324	49	48
1325	83	0
1326	90	0
1327	72	0
1328	58	0
1329	73	0
1330	0	111
1331	71	5
1332	3	90
1333	87	0
1334	70	2
1335	76	2
1336	38	50
1337	87	2
1338	94	0
1339	3	101
1340	1	100
1341	4	108
1342	92	0
1343	41	35
1344	0	108
1345	0	113
1346	3	101
1347	0	121
1348	0	112
1349	81	5
1350	62	27
1351	65	1
1352	85	5
1353	87	2
1354	1	130
1355	76	3
1356	82	0
1357	74	6
1358	70	0
1359	77	1
1360	81	10
1361	1	86
1362	28	91
1363	0	119
1364	83	8
1365	92	2
1366	83	3
1367	76	2
1368	2	119
1369	0	105
1370	5	82
1371	2	105
1372	9	102
1373	67	1
1374	58	2
1375	0	103
1376	0	104
1377	72	0
1378	60	10
1379	0	121
1380	8	90
1381	83	5
1382	1	116
1383	57	0
1384	0	114
1385	0	108
1386	0	81
1387	76	0
1388	5	113
1389	86	0
1390	7	86
1391	73	1
1392	78	0
1393	90	1
1394	0	113
1395	0	115
1396	6	96
1397	83	0
1398	0	113
1399	1	102
1400	0	83
1401	49	44
1402	0	114
1403	0	99
1404	11	105
1405	79	1
1406	1	99
1407	76	7
1408	68	1
1409	83	8
1410	4	115
1411	0	101
1412	4	110
1413	64	0
1414	3	123
1415	17	95
1416	1	91
1417	76	12
1418	13	114
1419	4	104
1420	0	134
1421	0	106
1422	2	92
1423	0	101
1424	0	105
1425	59	36
1426	83	9
1427	0	97
1428	89	0
1429	1	123
1430	2	100
1431	5	107
1432	86	0
1433	1	96
1434	71	4
1435	0	105
1436	70	0
1437	0	104
1438	85	0
1439	90	0
1440	75	3
1441	0	117
1442	2	90
1443	1	107
1444	2	107
1445	82	0
1446	0	92
1447	65	0
1448	72	0
1449	2	105
1450	49	52
1451	76	6
1452	83	2
1453	0	122
1454	84	0
1455	82	0
1456	102	2
1457	86	0
1458	82	3
1459	66	7
1460	0	86
1461	1	93
1462	5	90
1463	74	0
1464	71	0
1465	76	5
1466	2	97
1467	71	0
1468	4	109
1469	62	0
1470	7	106
1471	1	100
1472	82	0
1473	86	1
1474	1	98
1475	88	0
1476	0	90
1477	36	78
1478	73	0
1479	88	0
1480	64	0
1481	66	6
1482	1	101
1483	0	92
1484	81	2
1485	0	98
1486	70	0
1487	3	105
1488	56	4
1489	2	90
1490	0	117
1491	13	89
1492	1	107
1493	1	100
1494	76	0
1495	80	0
1496	1	104
1497	99	0
1498	74	3
1499	85	0
1500	0	108
1501	8	93
1502	87	4
1503	0	101
1504	0	107
1505	80	0
1506	79	3
1507	78	4
1508	0	111
1509	76	0
1510	84	0
1511	83	3
1512	98	1
1513	4	118
1514	78	2
1515	71	0
1516	6	94
1517	84	3
1518	1	92
1519	0	114
1520	79	0
1521	75	3
1522	72	1
1523	88	3
1524	93	1
1525	99	0
1526	75	0
1527	75	6
1528	90	0
1529	78	1
1530	71	3
1531	95	0
1532	83	0
1533	0	105
1534	0	110
1535	90	9
1536	89	2
1537	72	0
1538	0	97
1539	75	1
1540	0	89
1541	78	0
1542	0	108
1543	94	0
1544	78	8
1545	64	3
1546	0	101
1547	81	3
1548	71	3
1549	4	87
1550	0	94
1551	1	100
1552	0	108
1553	95	4
1554	0	106
1555	70	0
1556	83	0
1557	79	0
1558	80	0
1559	1	108
1560	74	0
1561	87	0
1562	4	92
1563	84	3
1564	4	95
1565	75	10
1566	87	0
1567	3	95
1568	0	129
1569	1	109
1570	7	94
1571	0	115
1572	76	0
1573	16	62
1574	1	113
1575	97	1
1576	84	0
1577	69	2
1578	0	98
1579	86	1
1580	60	11
1581	3	107
1582	0	108
1583	0	112
1584	0	97
1585	0	124
1586	0	107
1587	66	7
1588	6	112
1589	46	43
1590	1	118
1591	1	108
1592	6	108
1593	0	104
1594	2	112
1595	72	0
1596	6	115
1597	2	106
1598	65	3
1599	8	109
1600	0	98
1601	0	114
1602	63	1
1603	73	2
1604	83	3
1605	89	3
1606	2	103
1607	1	125
1608	88	0
1609	74	1
1610	2	101
1611	88	2
1612	1	103
1613	101	0
1614	65	4
1615	82	0
1616	21	84
1617	95	1
1618	0	108
1619	75	1
1620	0	103
1621	83	1
1622	0	104
1623	70	1
1624	83	6
1625	80	4
1626	77	2
1627	5	108
1628	59	4
1629	85	2
1630	8	115
1631	0	110
1632	7	100
1633	85	0
1634	0	107
1635	16	86
1636	85	0
1637	79	0
1638	0	111
1639	81	0
1640	5	135
1641	5	101
1642	1	89
1643	81	0
1644	83	6
1645	82	16
1646	76	1
1647	66	7
1648	1	108
1649	84	2
1650	74	1
1651	0	96
1652	78	2
1653	68	0
1654	6	102
1655	77	3
1656	76	5
1657	4	110
1658	82	1
1659	0	112
1660	0	110
1661	68	0
1662	6	102
1663	93	2
1664	89	5
1665	76	0
1666	77	3
1667	0	97
1668	3	105
1669	2	87
1670	0	126
1671	0	122
1672	12	93
1673	79	3
1674	2	101
1675	76	16
1676	0	100
1677	76	2
1678	100	2
1679	47	67
1680	0	107
1681	58	29
1682	1	101
1683	85	1
1684	68	12
1685	65	8
1686	2	93
1687	5	97
1688	5	105
1689	74	4
1690	5	98
1691	73	0
1692	80	1
1693	0	98
1694	3	101
1695	0	117
1696	72	4
1697	84	7
1698	86	4
1699	80	4
1700	82	1
1701	0	115
1702	50	52
1703	0	105
1704	6	99
1705	8	94
1706	89	2
1707	5	106
1708	70	8
1709	67	0
1710	1	99
1711	1	115
1712	83	0
1713	2	104
1714	2	97
1715	69	2
1716	83	0
1717	0	96
1718	0	109
1719	85	1
1720	1	98
1721	0	99
1722	0	122
1723	0	96
1724	70	2
1725	55	29
1726	82	0
1727	4	106
1728	81	3
1729	78	0
1730	97	0
1731	1	93
1732	86	0
1733	2	102
1734	76	10
1735	0	123
1736	63	2
1737	4	109
1738	70	2
1739	88	5
1740	93	0
1741	8	110
1742	36	55
1743	81	9
1744	49	32
1745	86	1
1746	80	0
1747	0	121
1748	81	2
1749	1	128
1750	1	111
1751	3	127
1752	83	6
1753	0	95
1754	71	0
1755	81	0
1756	93	5
1757	98	0
1758	1	97
1759	67	1
1760	1	118
1761	0	105
1762	88	0
1763	68	2
1764	71	0
1765	0	107
1766	0	109
1767	61	0
1768	82	0
1769	0	107
1770	3	93
1771	5	97
1772	2	115
1773	64	3
1774	0	109
1775	100	1
1776	3	105
1777	75	0
1778	80	0
1779	6	92
1780	95	4
1781	2	104
1782	82	0
1783	85	1
1784	74	4
1785	83	2
1786	0	122
1787	84	0
1788	57	25
1789	0	99
1790	72	2
1791	1	122
1792	96	2
1793	89	9
1794	1	99
1795	0	106
1796	70	0
1797	85	0
1798	0	112
1799	81	0
1800	3	108
1801	1	96
1802	0	94
1803	6	84
1804	80	6
1805	74	1
1806	2	113
1807	4	109
1808	1	103
1809	97	1
1810	82	0
1811	2	86
1812	81	0
1813	0	103
1814	5	103
1815	2	101
1816	3	98
1817	8	115
1818	72	4
1819	1	103
1820	7	125
1821	7	106
1822	81	4
1823	83	0
1824	0	104
1825	0	115
1826	0	96
1827	79	2
1828	5	102
1829	1	107
1830	85	3
1831	81	16
1832	2	104
1833	88	0
1834	4	98
1835	5	105
1836	0	110
1837	0	96
1838	104	0
1839	50	47
1840	82	2
1841	71	1
1842	75	8
1843	101	3
1844	3	99
1845	1	95
1846	77	0
1847	1	109
1848	17	90
1849	0	105
1850	4	98
1851	1	99
1852	5	116
1853	79	6
1854	69	11
1855	1	100
1856	11	102
1857	87	4
1858	89	0
1859	79	5
1860	82	0
1861	83	0
1862	0	91
1863	1	86
1864	66	14
1865	0	89
1866	36	58
1867	0	100
1868	0	91
1869	79	2
1870	5	108
1871	70	14
1872	73	4
1873	4	97
1874	0	94
1875	72	15
1876	1	95
1877	8	123
1878	76	8
1879	3	98
1880	81	0
1881	15	86
1882	0	111
1883	51	44
1884	25	66
1885	0	105
1886	1	85
1887	66	3
1888	0	114
1889	71	1
1890	89	13
1891	75	6
1892	4	116
1893	0	93
1894	10	110
1895	0	125
1896	81	3
1897	0	103
1898	97	10
1899	0	118
1900	79	6
1901	78	1
1902	1	99
1903	0	109
1904	90	0
1905	72	0
1906	0	118
1907	86	6
1908	67	6
1909	1	109
1910	3	115
1911	16	94
1912	0	109
1913	70	9
1914	78	5
1915	0	95
1916	6	116
1917	2	96
1918	74	0
1919	83	3
1920	0	97
1921	87	6
1922	4	113
1923	16	78
1924	5	121
1925	0	109
1926	0	99
1927	47	48
1928	93	0
1929	0	106
1930	42	59
1931	10	110
1932	3	128
1933	0	88
1934	83	0
1935	75	1
1936	0	93
1937	79	5
1938	66	0
1939	7	102
1940	80	1
1941	75	1
1942	85	0
1943	74	7
1944	0	111
1945	1	104
1946	66	1
1947	0	86
1948	97	1
1949	62	14
1950	3	130
1951	81	3
1952	81	0
1953	95	0
1954	0	131
1955	8	120
1956	68	5
1957	1	113
1958	1	111
1959	64	9
1960	3	107
1961	68	0
1962	82	8
1963	0	108
1964	0	98
1965	0	107
1966	77	4
1967	1	105
1968	86	0
1969	0	115
1970	80	2
1971	79	0
1972	2	99
1973	80	0
1974	77	0
1975	73	1
1976	12	79
1977	54	38
1978	7	85
1979	0	116
1980	74	1
1981	63	11
1982	0	103
1983	5	101
1984	73	5
1985	82	1
1986	80	0
1987	87	1
1988	0	109
1989	0	102
1990	55	60
1991	89	9
1992	81	1
1993	3	96
1994	0	95
1995	0	103
1996	76	0
1997	0	108
1998	74	0
1999	87	2
[truncated: 8,001 more rows]
