# Supplementary material for: Generalized method of moments for estimating parameters of stochastic reaction networks
Source: BMC Syst Biol. 2016 Oct 21;10:98. doi: 10.1186/s12918-016-0342-8 (PMC5073941; doi:10.1186/s12918-016-0342-8)
Supplement: Additional file 2 — Matlab code and data. This file contains the Matlab codes and samples which were used to produce the results. (GZ 9349 kb) [file 12918_2016_342_MOESM2_ESM.gz › Data/Exclusive Switch/samples/48/t002.csv]

trajectory	P1	P2
1	43	28
2	5	94
3	0	71
4	52	12
5	5	72
6	69	0
7	2	85
8	0	70
9	59	11
10	49	1
11	72	0
12	3	84
13	70	0
14	0	72
15	59	3
16	72	7
17	0	71
18	45	0
19	0	85
20	52	8
21	2	69
22	59	6
23	0	76
24	4	67
25	1	77
26	58	7
27	64	2
28	53	0
29	46	9
30	58	0
31	54	2
32	67	1
33	47	2
34	47	9
35	57	1
36	59	0
37	62	1
38	56	0
39	42	32
40	56	0
41	59	1
42	0	73
43	69	0
44	59	0
45	2	99
46	0	89
47	1	79
48	3	87
49	70	6
50	57	0
51	46	4
52	68	4
53	45	2
54	5	83
55	47	0
56	58	4
57	75	0
58	62	2
59	10	83
60	0	78
61	64	4
62	64	0
63	7	78
64	0	67
65	0	73
66	5	79
67	51	0
68	73	5
69	61	9
70	3	80
71	1	84
72	9	72
73	58	0
74	45	0
75	0	90
76	0	74
77	56	0
78	65	3
79	68	2
80	0	93
81	0	83
82	65	10
83	54	12
84	1	75
85	63	0
86	49	10
87	0	76
88	23	48
89	0	72
90	1	68
91	52	0
92	66	0
93	51	0
94	0	89
95	12	85
96	63	0
97	67	10
98	50	7
99	4	68
100	63	4
101	1	75
102	66	1
103	15	43
104	3	74
105	2	90
106	3	74
107	0	99
108	0	84
109	54	4
110	66	3
111	4	87
112	44	1
113	0	93
114	48	1
115	42	23
116	56	0
117	69	0
118	3	81
119	1	77
120	5	65
121	1	81
122	6	87
123	72	0
124	49	8
125	2	65
126	6	80
127	2	58
128	2	103
129	52	0
130	0	76
131	6	71
132	47	21
133	1	75
134	2	80
135	76	7
136	70	3
137	2	97
138	18	62
139	61	1
140	0	76
141	65	0
142	0	81
143	56	0
144	47	0
145	61	7
146	0	75
147	66	0
148	67	0
149	0	87
150	51	0
151	0	67
152	63	0
153	18	77
154	48	0
155	50	0
156	69	0
157	57	0
158	63	0
159	67	0
160	7	81
161	59	6
162	7	64
163	1	80
164	49	3
165	2	84
166	7	86
167	14	56
168	49	7
169	54	6
170	0	94
171	66	1
172	0	77
173	50	6
174	61	1
175	64	6
176	56	6
177	0	81
178	59	1
179	0	77
180	61	15
181	9	80
182	24	61
183	73	0
184	59	9
185	69	4
186	0	99
187	1	85
188	68	17
189	60	0
190	43	25
191	2	79
192	75	8
193	0	84
194	0	77
195	76	2
196	48	1
197	0	78
198	42	2
199	60	5
200	64	6
201	62	1
202	50	0
203	74	2
204	67	3
205	56	8
206	5	90
207	34	50
208	52	3
209	65	5
210	2	81
211	3	60
212	1	82
213	69	0
214	35	21
215	2	87
216	0	77
217	49	0
218	67	10
219	20	50
220	44	0
221	5	90
222	52	4
223	2	89
224	74	0
225	2	92
226	1	82
227	66	1
228	63	0
229	7	79
230	48	0
231	57	0
232	0	71
233	71	1
234	0	90
235	68	0
236	48	8
237	0	78
238	0	96
239	6	82
240	57	3
241	10	83
242	50	2
243	56	0
244	0	86
245	9	47
246	53	0
247	68	0
248	0	73
249	0	75
250	42	37
251	0	67
252	64	0
253	0	80
254	63	5
255	61	0
256	7	92
257	3	88
258	45	1
259	58	6
260	3	72
261	59	11
262	55	9
263	62	7
264	0	65
265	2	84
266	64	2
267	1	98
268	65	5
269	55	3
270	0	73
271	14	74
272	38	28
273	66	4
274	68	6
275	0	79
276	55	1
277	5	69
278	2	86
279	51	34
280	39	0
281	19	48
282	65	0
283	43	6
284	55	5
285	30	40
286	57	4
287	67	0
288	57	2
289	73	1
290	0	61
291	4	71
292	0	79
293	56	0
294	0	78
295	58	0
296	54	1
297	57	7
298	48	0
299	54	0
300	0	78
301	67	0
302	68	0
303	5	74
304	53	3
305	4	71
306	0	76
307	2	88
308	0	68
309	71	2
310	59	3
311	63	3
312	0	88
313	57	0
314	4	87
315	63	4
316	0	79
317	0	82
318	2	69
319	0	74
320	55	0
321	77	0
322	59	0
323	9	69
324	5	82
325	4	70
326	1	73
327	3	79
328	60	1
329	58	0
330	4	66
331	69	0
332	63	0
333	63	7
334	4	82
335	50	5
336	5	82
337	0	80
338	5	68
339	0	76
340	57	0
341	53	4
342	0	75
343	0	80
344	50	0
345	0	77
346	4	75
347	26	36
348	4	59
349	62	6
350	0	77
351	0	69
352	60	3
353	46	0
354	3	85
355	58	0
356	8	64
357	1	75
358	53	4
359	0	71
360	4	78
361	63	0
362	54	3
363	0	83
364	0	67
365	57	0
366	61	0
367	0	77
368	8	73
369	50	0
370	0	83
371	56	4
372	8	78
373	2	72
374	1	72
375	57	6
376	60	0
377	54	0
378	54	0
379	59	3
380	13	80
381	70	1
382	44	5
383	3	68
384	5	84
385	58	7
386	2	80
387	62	0
388	0	63
389	2	72
390	63	0
391	0	91
392	47	1
393	61	2
394	46	20
395	80	3
396	68	2
397	0	85
398	0	70
399	64	0
400	63	1
401	60	15
402	62	1
403	61	0
404	28	53
405	10	64
406	59	0
407	0	85
408	64	0
409	5	66
410	49	1
411	46	0
412	58	4
413	10	64
414	1	100
415	50	3
416	56	0
417	49	0
418	70	0
419	44	6
420	0	74
421	49	0
422	66	1
423	6	90
424	55	0
425	81	2
426	0	86
427	56	5
428	65	7
429	2	75
430	3	79
431	49	1
432	54	8
433	0	82
434	29	46
435	63	4
436	45	5
437	0	87
438	0	87
439	0	93
440	49	0
441	69	0
442	76	0
443	67	6
444	58	0
445	0	79
446	44	0
447	59	0
448	0	71
449	0	70
450	2	93
451	2	85
452	0	73
453	2	71
454	55	0
455	71	0
456	47	4
457	2	80
458	60	10
459	61	0
460	0	68
461	58	5
462	6	71
463	0	78
464	48	0
465	53	3
466	55	0
467	0	83
468	52	4
469	44	15
470	56	7
471	55	6
472	4	74
473	55	0
474	49	3
475	1	81
476	0	83
477	0	71
478	3	81
479	2	71
480	67	0
481	58	2
482	2	75
483	45	0
484	51	0
485	50	27
486	57	0
487	76	8
488	55	0
489	1	88
490	2	81
491	66	0
492	0	88
493	48	6
494	61	0
495	62	0
496	0	82
497	0	73
498	0	64
499	54	2
500	6	82
501	0	83
502	7	82
503	0	80
504	10	63
505	57	0
506	0	58
507	1	67
508	0	89
509	0	69
510	67	7
511	48	21
512	71	1
513	0	87
514	59	7
515	53	0
516	6	66
517	48	0
518	69	13
519	0	72
520	63	0
521	0	79
522	58	6
523	9	68
524	41	17
525	1	88
526	69	17
527	0	62
528	7	84
529	0	81
530	41	5
531	58	6
532	39	10
533	54	7
534	8	84
535	1	86
536	2	74
537	67	5
538	1	67
539	62	0
540	0	68
541	65	2
542	0	87
543	3	79
544	2	69
545	61	3
546	0	67
547	63	6
548	51	3
549	68	0
550	56	0
551	0	62
552	59	12
553	50	1
554	2	77
555	38	36
556	4	70
557	59	0
558	54	4
559	57	0
560	60	6
561	63	0
562	0	79
563	54	4
564	56	1
565	0	69
566	1	72
567	1	85
568	3	65
569	0	70
570	66	7
571	62	0
572	4	86
573	1	79
574	61	3
575	0	78
576	56	1
577	0	79
578	66	0
579	0	86
580	53	7
581	49	3
582	1	62
583	53	0
584	0	84
585	49	5
586	2	77
587	52	2
588	51	0
589	0	76
590	0	80
591	0	96
592	0	78
593	54	0
594	56	9
595	0	73
596	0	90
597	1	100
598	64	3
599	59	0
600	0	85
601	0	98
602	3	79
603	0	66
604	70	1
605	78	0
606	42	2
607	49	6
608	0	83
609	6	82
610	49	2
611	47	17
612	1	89
613	62	8
614	0	78
615	69	6
616	0	82
617	58	2
618	0	87
619	0	81
620	64	1
621	68	3
622	58	1
623	66	2
624	2	79
625	0	70
626	64	1
627	65	0
628	61	3
629	9	75
630	71	9
631	58	5
632	0	80
633	54	0
634	64	3
635	3	86
636	64	0
637	58	0
638	2	66
639	50	12
640	0	71
641	55	0
642	0	88
643	64	7
644	67	3
645	56	0
646	53	3
647	49	2
648	62	1
649	57	0
650	0	86
651	51	0
652	66	3
653	0	75
654	59	0
655	65	1
656	14	54
657	22	52
658	48	16
659	85	1
660	2	61
661	0	76
662	85	1
663	0	77
664	72	9
665	59	0
666	54	0
667	9	82
668	8	75
669	50	0
670	53	0
671	0	69
672	1	76
673	42	5
674	0	59
675	66	7
676	59	2
677	0	73
678	3	74
679	74	13
680	1	80
681	67	12
682	1	67
683	64	1
684	0	74
685	63	1
686	44	11
687	58	0
688	0	79
689	0	70
690	5	85
691	0	91
692	55	1
693	15	77
694	61	1
695	0	77
696	2	64
697	66	11
698	12	69
699	48	1
700	71	8
701	0	71
702	3	69
703	0	98
704	0	100
705	61	0
706	0	75
707	73	4
708	62	3
709	0	100
710	66	1
711	62	11
712	58	4
713	2	76
714	1	82
715	69	4
716	55	0
717	0	87
718	52	0
719	55	0
720	0	85
721	74	0
722	59	6
723	0	93
724	0	82
725	0	93
726	7	87
727	74	10
728	59	10
729	15	60
730	62	4
731	1	74
732	0	74
733	61	0
734	60	7
735	59	0
736	3	88
737	5	73
738	35	22
739	48	0
740	0	90
741	60	10
742	0	70
743	2	84
744	0	81
745	0	87
746	63	0
747	50	0
748	2	84
749	0	73
750	58	1
751	3	78
752	69	0
753	69	9
754	1	77
755	4	83
756	45	0
757	61	6
758	67	1
759	56	19
760	5	66
761	0	74
762	50	10
763	0	75
764	68	0
765	44	3
766	0	59
767	35	0
768	52	0
769	7	87
770	53	0
771	0	79
772	60	8
773	0	98
774	50	2
775	65	1
776	63	16
777	61	1
778	0	83
779	77	11
780	0	89
781	59	5
782	73	6
783	54	0
784	0	91
785	46	0
786	0	62
787	54	0
788	0	71
789	59	5
790	0	77
791	70	7
792	52	13
793	1	76
794	49	2
795	7	76
796	61	6
797	55	0
798	12	68
799	71	10
800	74	1
801	55	3
802	3	87
803	46	4
804	67	7
805	61	4
806	45	0
807	2	80
808	55	1
809	69	4
810	5	62
811	2	85
812	64	8
813	4	67
814	56	0
815	2	68
816	4	66
817	0	77
818	0	105
819	2	78
820	56	4
821	1	85
822	52	12
823	0	100
824	62	2
825	32	45
826	0	92
827	60	4
828	59	3
829	0	74
830	63	0
831	68	0
832	8	88
833	2	58
834	0	80
835	5	78
836	46	2
837	0	69
838	3	79
839	49	5
840	63	0
841	59	3
842	10	72
843	2	79
844	4	72
845	41	30
846	53	10
847	57	0
848	69	10
849	60	0
850	0	97
851	66	2
852	63	8
853	55	0
854	57	0
855	47	0
856	54	0
857	2	75
858	75	1
859	59	1
860	60	6
861	0	69
862	0	76
863	0	76
864	59	0
865	59	0
866	66	8
867	55	12
868	1	75
869	57	0
870	69	7
871	4	97
872	56	3
873	2	85
874	59	0
875	67	3
876	70	0
877	59	1
878	61	0
879	5	67
880	47	16
881	43	5
882	60	0
883	0	65
884	65	12
885	61	0
886	0	76
887	57	2
888	55	0
889	56	2
890	55	5
891	50	0
892	60	20
893	23	52
894	0	69
895	2	80
896	41	33
897	0	88
898	26	60
899	5	79
900	0	87
901	67	14
902	59	1
903	0	81
904	2	78
905	59	2
906	2	85
907	44	23
908	46	5
909	62	0
910	0	69
911	55	0
912	0	84
913	0	88
914	55	0
915	51	0
916	2	78
917	0	65
918	0	74
919	69	0
920	2	82
921	61	9
922	1	95
923	58	4
924	66	0
925	46	22
926	56	16
927	1	70
928	1	79
929	3	72
930	58	3
931	5	68
932	5	87
933	0	81
934	52	0
935	0	71
936	70	0
937	72	4
938	3	70
939	7	71
940	6	86
941	3	71
942	33	41
943	0	79
944	3	81
945	68	0
946	2	88
947	64	0
948	67	0
949	0	84
950	2	99
951	0	83
952	0	67
953	7	76
954	58	0
955	52	0
956	72	4
957	53	0
958	65	0
959	2	90
960	58	0
961	70	4
962	68	0
963	0	64
964	58	8
965	61	5
966	1	77
967	1	86
968	1	63
969	0	77
970	1	80
971	65	9
972	52	6
973	58	8
974	0	99
975	16	37
976	62	12
977	6	81
978	66	4
979	76	1
980	0	71
981	0	83
982	8	80
983	15	70
984	0	81
985	1	77
986	1	90
987	0	90
988	60	6
989	67	2
990	10	74
991	74	3
992	70	0
993	1	58
994	6	49
995	0	86
996	2	75
997	15	69
998	52	16
999	59	0
1000	66	7
1001	0	76
1002	64	3
1003	1	74
1004	0	81
1005	68	4
1006	4	68
1007	2	80
1008	0	91
1009	57	5
1010	56	3
1011	55	0
1012	89	0
1013	4	99
1014	56	0
1015	34	22
1016	55	4
1017	0	67
1018	48	2
1019	47	4
1020	5	85
1021	0	94
1022	0	87
1023	1	81
1024	0	89
1025	1	70
1026	3	100
1027	0	74
1028	31	52
1029	62	0
1030	61	4
1031	64	0
1032	61	0
1033	64	6
1034	56	14
1035	6	79
1036	45	0
1037	62	0
1038	52	7
1039	77	11
1040	63	3
1041	0	90
1042	62	1
1043	1	66
1044	0	86
1045	1	89
1046	59	0
1047	1	90
1048	0	88
1049	70	1
1050	0	80
1051	61	0
1052	61	7
1053	61	0
1054	3	70
1055	67	1
1056	3	80
1057	21	52
1058	71	2
1059	11	97
1060	61	0
1061	45	0
1062	2	81
1063	63	0
1064	48	1
1065	58	0
1066	3	75
1067	1	81
1068	0	74
1069	83	0
1070	0	88
1071	71	8
1072	51	0
1073	59	16
1074	0	75
1075	0	75
1076	74	1
1077	64	8
1078	0	69
1079	4	80
1080	60	1
1081	0	79
1082	0	83
1083	57	1
1084	5	93
1085	64	0
1086	1	77
1087	61	3
1088	4	83
1089	13	63
1090	51	4
1091	56	0
1092	38	31
1093	6	87
1094	55	5
1095	4	76
1096	0	73
1097	71	0
1098	60	0
1099	66	0
1100	0	64
1101	2	77
1102	1	64
1103	1	76
1104	50	2
1105	58	0
1106	1	74
1107	69	7
1108	55	6
1109	6	78
1110	3	61
1111	7	82
1112	57	3
1113	57	11
1114	50	2
1115	34	0
1116	5	94
1117	9	71
1118	0	89
1119	10	73
1120	0	70
1121	0	71
1122	58	0
1123	44	23
1124	59	4
1125	52	5
1126	1	86
1127	5	74
1128	0	79
1129	60	5
1130	64	4
1131	58	0
1132	42	3
1133	66	0
1134	55	0
1135	60	3
1136	0	75
1137	51	0
1138	1	86
1139	14	90
1140	0	80
1141	55	5
1142	0	89
1143	0	81
1144	59	0
1145	0	89
1146	70	1
1147	55	3
1148	56	0
1149	55	5
1150	61	9
1151	53	3
1152	59	6
1153	0	95
1154	65	8
1155	53	1
1156	67	0
1157	49	0
1158	3	82
1159	61	3
1160	50	32
1161	1	77
1162	51	10
1163	0	89
1164	58	0
1165	50	0
1166	1	79
1167	40	0
1168	1	85
1169	63	0
1170	1	76
1171	65	16
1172	0	83
1173	54	38
1174	56	6
1175	0	98
1176	60	8
1177	0	71
1178	0	78
1179	63	3
1180	0	88
1181	76	0
1182	62	9
1183	71	3
1184	56	7
1185	0	83
1186	3	85
1187	0	72
1188	54	0
1189	69	3
1190	64	0
1191	0	102
1192	69	0
1193	55	3
1194	59	11
1195	4	93
1196	0	88
1197	45	1
1198	0	77
1199	0	78
1200	50	0
1201	59	0
1202	63	9
1203	0	91
1204	1	72
1205	0	98
1206	0	77
1207	51	0
1208	5	94
1209	3	79
1210	0	80
1211	59	1
1212	0	63
1213	1	87
1214	50	5
1215	54	2
1216	62	0
1217	3	72
1218	56	0
1219	48	0
1220	57	5
1221	57	5
1222	0	70
1223	2	82
1224	0	85
1225	2	82
1226	58	0
1227	65	4
1228	0	69
1229	0	66
1230	65	0
1231	65	0
1232	58	7
1233	56	0
1234	0	68
1235	56	6
1236	58	3
1237	53	0
1238	59	1
1239	45	1
1240	0	80
1241	0	79
1242	47	1
1243	69	3
1244	65	0
1245	0	79
1246	68	0
1247	0	77
1248	49	0
1249	61	8
1250	62	1
1251	0	82
1252	0	88
1253	7	82
1254	70	6
1255	0	83
1256	4	84
1257	48	6
1258	0	74
1259	45	20
1260	12	68
1261	44	0
1262	71	13
1263	65	2
1264	0	83
1265	63	1
1266	46	3
1267	57	8
1268	44	16
1269	55	0
1270	0	82
1271	2	74
1272	68	0
1273	58	5
1274	53	16
1275	12	71
1276	42	0
1277	2	75
1278	67	2
1279	2	78
1280	56	5
1281	47	0
1282	52	0
1283	38	23
1284	49	14
1285	10	63
1286	0	72
1287	65	0
1288	1	82
1289	60	13
1290	25	45
1291	57	0
1292	0	70
1293	0	75
1294	0	56
1295	0	77
1296	57	0
1297	0	94
1298	4	83
1299	6	80
1300	67	0
1301	0	98
1302	0	75
1303	60	0
1304	65	0
1305	14	78
1306	65	1
1307	1	81
1308	0	76
1309	75	0
1310	4	89
1311	53	3
1312	7	83
1313	48	1
1314	0	69
1315	58	10
1316	6	93
1317	48	20
1318	68	0
1319	53	9
1320	57	0
1321	52	6
1322	1	71
1323	0	73
1324	52	0
1325	78	2
1326	2	67
1327	0	89
1328	55	2
1329	53	0
1330	52	1
1331	77	4
1332	0	81
1333	1	86
1334	66	3
1335	58	3
1336	65	0
1337	1	64
1338	59	5
1339	72	1
1340	56	1
1341	16	69
1342	67	0
1343	40	0
1344	1	76
1345	47	1
1346	4	80
1347	55	0
1348	58	6
1349	81	1
1350	62	0
1351	72	2
1352	51	0
1353	61	0
1354	47	0
1355	49	12
1356	5	58
1357	56	2
1358	58	0
1359	51	0
1360	0	86
1361	54	0
1362	58	2
1363	64	4
1364	0	69
1365	5	76
1366	0	79
1367	4	80
1368	0	83
1369	61	3
1370	0	73
1371	64	7
1372	72	5
1373	64	0
1374	55	0
1375	60	3
1376	59	1
1377	0	74
1378	0	78
1379	60	0
1380	2	72
1381	51	0
1382	0	96
1383	0	67
1384	49	0
1385	54	0
1386	33	15
1387	3	80
1388	0	76
1389	71	6
1390	1	97
1391	8	78
1392	0	72
1393	59	3
1394	5	68
1395	41	41
1396	0	81
1397	52	11
1398	0	75
1399	63	0
1400	0	75
1401	59	0
1402	8	77
1403	58	0
1404	0	78
1405	57	2
1406	0	75
1407	61	0
1408	54	1
1409	0	86
1410	10	68
1411	54	2
1412	68	3
1413	56	4
1414	62	0
1415	64	0
1416	57	9
1417	62	0
1418	2	74
1419	0	84
1420	2	105
1421	2	71
1422	0	56
1423	38	15
1424	69	0
1425	0	85
1426	0	73
1427	4	71
1428	64	6
1429	48	0
1430	0	89
1431	63	0
1432	1	76
1433	67	3
1434	53	0
1435	68	0
1436	50	0
1437	0	82
1438	0	76
1439	59	0
1440	60	8
1441	54	2
1442	43	8
1443	60	0
1444	38	18
1445	75	0
1446	47	0
1447	0	74
1448	50	0
1449	59	2
1450	1	94
1451	4	87
1452	3	75
1453	60	5
1454	1	80
1455	37	24
1456	56	0
1457	0	84
1458	65	0
1459	0	76
1460	0	78
1461	1	86
1462	59	0
1463	57	0
1464	53	9
1465	0	92
1466	0	67
1467	65	3
1468	69	0
1469	56	3
1470	55	5
1471	56	0
1472	57	4
1473	0	93
1474	58	0
1475	63	5
1476	62	6
1477	50	1
1478	50	0
1479	0	76
1480	61	9
1481	19	59
1482	10	64
1483	55	0
1484	60	11
1485	52	3
1486	57	1
1487	31	47
1488	0	73
1489	65	0
1490	47	5
1491	60	10
1492	62	3
1493	41	46
1494	2	76
1495	0	67
1496	48	9
1497	0	82
1498	56	1
1499	75	2
1500	2	71
1501	11	83
1502	0	83
1503	43	36
1504	56	0
1505	3	71
1506	0	81
1507	64	0
1508	6	70
1509	61	0
1510	0	87
1511	65	2
1512	72	0
1513	0	85
1514	4	69
1515	4	75
1516	0	83
1517	67	5
1518	54	2
1519	0	67
1520	5	73
1521	71	0
1522	64	2
1523	1	77
1524	4	81
1525	63	0
1526	3	75
1527	54	5
1528	68	0
1529	4	81
1530	54	3
1531	4	81
1532	2	64
1533	1	80
1534	1	64
1535	53	0
1536	0	74
1537	0	85
1538	62	0
1539	61	0
1540	59	2
1541	5	77
1542	56	0
1543	45	2
1544	63	8
1545	0	80
1546	59	10
1547	2	74
1548	18	54
1549	2	86
1550	0	92
1551	0	82
1552	57	1
1553	61	4
1554	63	0
1555	0	79
1556	6	93
1557	0	80
1558	65	2
1559	2	78
1560	71	0
1561	71	0
1562	0	77
1563	50	0
1564	62	10
1565	3	71
1566	0	78
1567	0	66
1568	55	10
1569	5	74
1570	61	0
1571	60	6
1572	60	4
1573	61	0
1574	60	0
1575	0	77
1576	53	0
1577	66	2
1578	1	82
1579	5	95
1580	55	5
1581	3	78
1582	64	0
1583	70	5
1584	67	3
1585	57	0
1586	0	76
1587	59	6
1588	0	88
1589	0	71
1590	56	9
1591	1	84
1592	14	63
1593	49	0
1594	52	0
1595	0	83
1596	0	72
1597	39	27
1598	32	32
1599	56	5
1600	56	0
1601	0	75
1602	57	0
1603	59	3
1604	0	82
1605	54	21
1606	56	6
1607	63	0
1608	53	0
1609	58	4
1610	0	85
1611	58	8
1612	0	67
1613	53	10
1614	56	2
1615	11	79
1616	49	30
1617	60	0
1618	1	75
1619	73	4
1620	71	0
1621	59	6
1622	0	78
1623	2	68
1624	0	99
1625	61	3
1626	62	9
1627	70	0
1628	48	1
1629	0	70
1630	0	76
1631	57	5
1632	57	2
1633	62	1
1634	0	64
1635	55	3
1636	5	82
1637	4	77
1638	64	0
1639	61	0
1640	57	7
1641	26	25
1642	59	2
1643	64	7
1644	56	9
1645	54	3
1646	49	0
1647	0	53
1648	1	80
1649	0	79
1650	1	89
1651	1	95
1652	61	0
1653	53	0
1654	57	17
1655	9	86
1656	58	4
1657	57	3
1658	44	14
1659	0	78
1660	0	84
1661	0	95
1662	2	78
1663	5	77
1664	0	85
1665	54	0
1666	56	4
1667	2	81
1668	59	0
1669	0	65
1670	52	0
1671	57	13
1672	70	4
1673	60	3
1674	68	3
1675	2	75
1676	1	87
1677	0	83
1678	0	94
1679	61	0
1680	52	1
1681	1	81
1682	0	70
1683	5	68
1684	0	78
1685	1	71
1686	64	3
1687	61	0
1688	59	3
1689	1	75
1690	2	90
1691	0	73
1692	61	2
1693	57	4
1694	0	82
1695	0	84
1696	58	6
1697	64	0
1698	61	6
1699	4	74
1700	63	0
1701	54	0
1702	7	58
1703	0	77
1704	0	78
1705	3	87
1706	40	0
1707	9	71
1708	1	69
1709	61	0
1710	7	79
1711	0	91
1712	80	0
1713	56	0
1714	55	0
1715	51	8
1716	0	67
1717	55	1
1718	65	9
1719	66	2
1720	7	87
1721	3	79
1722	60	4
1723	6	79
1724	0	88
1725	47	1
1726	0	90
1727	17	52
1728	0	64
1729	62	10
1730	5	85
1731	6	81
1732	61	0
1733	7	67
1734	0	77
1735	67	1
1736	30	51
1737	1	80
1738	55	15
1739	6	75
1740	49	0
1741	55	1
1742	0	77
1743	62	1
1744	4	70
1745	53	0
1746	3	72
1747	61	2
1748	27	58
1749	0	100
1750	0	80
1751	63	0
1752	2	78
1753	19	57
1754	50	3
1755	3	62
1756	1	75
1757	65	0
1758	55	0
1759	1	84
1760	0	87
1761	52	0
1762	1	74
1763	1	77
1764	48	8
1765	58	0
1766	3	84
1767	4	86
1768	58	0
1769	60	11
1770	0	78
1771	33	33
1772	0	65
1773	55	2
1774	1	71
1775	57	3
1776	47	0
1777	66	4
1778	0	83
1779	0	80
1780	27	52
1781	51	3
1782	4	83
1783	51	0
1784	63	12
1785	19	56
1786	6	78
1787	0	79
1788	47	24
1789	0	77
1790	69	0
1791	0	90
1792	7	74
1793	50	9
1794	56	12
1795	51	5
1796	55	4
1797	4	71
1798	1	83
1799	0	68
1800	7	73
1801	6	76
1802	0	70
1803	0	68
1804	5	80
1805	62	4
1806	44	0
1807	6	73
1808	1	70
1809	49	8
1810	63	0
1811	9	79
1812	0	65
1813	0	66
1814	56	0
1815	0	89
1816	0	75
1817	1	79
1818	2	73
1819	0	77
1820	5	88
1821	3	63
1822	66	2
1823	3	81
1824	46	35
1825	2	79
1826	63	0
1827	0	71
1828	60	1
1829	54	1
1830	7	78
1831	58	2
1832	0	84
1833	4	79
1834	71	1
1835	0	93
1836	2	89
1837	65	0
1838	5	59
1839	57	8
1840	67	8
1841	64	0
1842	0	78
1843	39	17
1844	61	1
1845	0	91
1846	5	84
1847	0	74
1848	0	87
1849	4	93
1850	0	72
1851	4	67
1852	58	1
1853	0	66
1854	52	0
1855	46	7
1856	59	2
1857	13	66
1858	0	89
1859	3	70
1860	52	0
1861	66	0
1862	63	3
1863	66	0
1864	7	88
1865	65	0
1866	69	0
1867	56	0
1868	17	37
1869	59	6
1870	60	1
1871	6	82
1872	59	7
1873	67	0
1874	68	22
1875	54	12
1876	2	73
1877	54	0
1878	4	91
1879	0	77
1880	55	0
1881	3	80
1882	53	3
1883	52	5
1884	68	12
1885	0	70
1886	50	9
1887	0	71
1888	0	71
1889	47	2
1890	0	83
1891	2	83
1892	58	9
1893	68	5
1894	0	70
1895	69	3
1896	0	92
1897	56	2
1898	73	0
1899	49	0
1900	0	79
1901	47	0
1902	31	14
1903	1	82
1904	60	0
1905	0	75
1906	5	76
1907	1	93
1908	37	0
1909	56	0
1910	65	6
1911	55	0
1912	65	5
1913	52	4
1914	62	0
1915	56	0
1916	46	0
1917	4	84
1918	10	82
1919	53	0
1920	58	0
1921	72	0
1922	0	78
1923	54	0
1924	52	3
1925	52	4
1926	60	0
1927	0	88
1928	32	39
1929	1	77
1930	66	9
1931	54	0
1932	70	6
1933	52	0
1934	0	74
1935	54	4
1936	59	2
1937	43	8
1938	4	80
1939	1	78
1940	60	0
1941	61	3
1942	63	5
1943	50	0
1944	53	2
1945	0	84
1946	54	7
1947	58	0
1948	0	76
1949	70	0
1950	0	80
1951	56	0
1952	60	4
1953	46	2
1954	3	78
1955	3	76
1956	0	79
1957	3	86
1958	67	8
1959	60	9
1960	43	3
1961	1	78
1962	0	85
1963	50	12
1964	55	0
1965	46	7
1966	2	62
1967	63	4
1968	63	0
1969	48	0
1970	56	0
1971	61	0
1972	55	3
1973	42	0
1974	55	1
1975	0	66
1976	0	76
1977	59	0
1978	3	83
1979	1	72
1980	0	72
1981	0	85
1982	56	1
1983	59	2
1984	74	1
1985	62	3
1986	54	13
1987	0	91
1988	1	74
1989	64	6
1990	0	78
1991	10	84
1992	0	90
1993	0	84
1994	0	74
1995	58	0
1996	6	80
1997	48	0
1998	0	79
1999	58	0
[truncated: 8,001 more rows]
