# Supplementary material for: Generalized method of moments for estimating parameters of stochastic reaction networks
Source: BMC Syst Biol. 2016 Oct 21;10:98. doi: 10.1186/s12918-016-0342-8 (PMC5073941; doi:10.1186/s12918-016-0342-8)
Supplement: Additional file 2 — Matlab code and data. This file contains the Matlab codes and samples which were used to produce the results. (GZ 9349 kb) [file 12918_2016_342_MOESM2_ESM.gz › Data/Exclusive Switch/output_hyb.m]

%calculation of hybrid moments up to order 5
function Y = output_hyb(d)

  nreactions = 10;
  nvars = 5;
  npvars = 2;
  nmoments = 5;
  nmodes = 3;
  nmeqs = 21;
  neqs = nmodes * nmeqs;
  rates_g_len = 1;
  rates_h_len = 21;

  modes = [ 0 0 1 0 0 ;
     0 0 0 1 0 ;
     0 0 0 0 1 ];

  dvar = transpose([
     1 0 ;
     0 1 ;
     -1 0 ;
     0 -1 ;
     -1 0 ;
     1 0 ;
     0 -1 ;
     0 1 ;
     1 0 ;
     0 1 ]);

  function [g,h] = get_rates(m,x)

    c0 = d(1);   % k1
    c1 = d(2);   % k2
    c2 = d(3);   % d1
    c3 = d(4);   % d2
    c4 = d(5);   % b1
    c5 = d(6);   % b2
    c6 = d(7);   % u1
    c7 = d(8);   % u2

    v0 = x(1);   % P1
    v1 = x(2);   % P2
    v2 = m(3);   % dna
    v3 = m(4);   % dnaP1
    v4 = m(5);   % dnaP2

    g = zeros(nreactions,rates_g_len);

    g(1,1) = d(1)*v2;
    g(2,1) = d(2)*v2;
    g(3,1) = 1;
    g(4,1) = 1;
    g(5,1) = 1;
    g(6,1) = d(7)*v3;
    g(7,1) = 1;
    g(8,1) = d(8)*v4;
    g(9,1) = d(1)*v3;
    g(10,1) =d(2)* v4;

    h = zeros(nreactions,rates_h_len);

    h(1,1) = 1;

    h(2,1) = 1;

    h(3,1) = d(3)*v0;
    h(3,2) = d(3);

    h(4,1) = d(4)*v1;
    h(4,3) = d(4);

    h(5,1) = d(5)*v0*v2;
    h(5,2) = d(5)*v2;

    h(6,1) = 1;

    h(7,1) = d(6)*v1*v2;
    h(7,3) = d(6)*v2;

    h(8,1) = 1;

    h(9,1) = 1;

    h(10,1) = 1;

  end

  tspan = [ 0 100 200 ];

  y0 = zeros(neqs,1);
  y0(1) = 0.33334;
  y0(22) = 0.33333;
  y0(43) = 0.33333;

  options = odeset('Stats','off', 'Refine',1, 'AbsTol',1e-06, 'RelTol',0.001);

  [~,Y] = ode45(@yprime, tspan, y0, options);

  function dy = yprime(~,y)

    dy = zeros(size(y));

     % MODE 1
    mp = y(1); % mode prob.
    if (mp > 1e-16)
      m = modes(1,:);
      x = y(2:21) / mp;

      [rates_g,rates_h] = get_rates(m,x);

        % -> mode 3
      eh = rates_h(7,1);
        % p [s]
      dp = mp * rates_g(7,1) * eh;
      dy(1) = dy(1) - dp;
      dy(43) = dy(43) + dp;

        % x1 [s]
      ez = 1 * rates_h(7,3) * x(4);
      dpx = mp * rates_g(7,1) * (ez + x(1) * eh);
      dy(2) = dy(2) - dpx;
      dy(44) = dy(44) + dpx;

        % x2 [s]
      ez = 1 * rates_h(7,3) * x(5);
      dpx = mp * rates_g(7,1) * (ez + x(2) * eh);
      dy(3) = dy(3) - dpx;
      dy(45) = dy(45) + dpx - 1 * mp * rates_g(7,1) * eh;

        % -> mode 2
      eh = rates_h(5,1);
        % p [s]
      dp = mp * rates_g(5,1) * eh;
      dy(1) = dy(1) - dp;
      dy(22) = dy(22) + dp;

        % x1 [s]
      ez = 1 * rates_h(5,2) * x(3);
      dpx = mp * rates_g(5,1) * (ez + x(1) * eh);
      dy(2) = dy(2) - dpx;
      dy(23) = dy(23) + dpx - 1 * mp * rates_g(5,1) * eh;

        % x2 [s]
      ez = 1 * rates_h(5,2) * x(4);
      dpx = mp * rates_g(5,1) * (ez + x(2) * eh);
      dy(3) = dy(3) - dpx;
      dy(24) = dy(24) + dpx;

      eh = rates_h(1,1);
      dpx = mp * rates_g(1,1) * eh;
        % x1 [c]
      dy(2) = dy(2) + 1 * dpx;

      eh = rates_h(2,1);
      dpx = mp * rates_g(2,1) * eh;
        % x2 [c]
      dy(3) = dy(3) + 1 * dpx;

      eh = rates_h(3,1);
      dpx = mp * rates_g(3,1) * eh;
        % x1 [c]
      dy(2) = dy(2) - 1 * dpx;

      eh = rates_h(4,1);
      dpx = mp * rates_g(4,1) * eh;
        % x2 [c]
      dy(3) = dy(3) - 1 * dpx;
    end

     % MODE 2
    mp = y(22); % mode prob.
    if (mp > 1e-16)
      m = modes(2,:);
      x = y(23:42) / mp;

      [rates_g,rates_h] = get_rates(m,x);

        % -> mode 1
      eh = rates_h(6,1);
        % p [s]
      dp = mp * rates_g(6,1) * eh;
      dy(22) = dy(22) - dp;
      dy(1) = dy(1) + dp;

        % x1 [s]
      dpx = mp * rates_g(6,1) * x(1) * eh;
      dy(23) = dy(23) - dpx;
      dy(2) = dy(2) + dpx + 1 * mp * rates_g(6,1) * eh;

        % x2 [s]
      dpx = mp * rates_g(6,1) * x(2) * eh;
      dy(24) = dy(24) - dpx;
      dy(3) = dy(3) + dpx;

      eh = rates_h(3,1);
      dpx = mp * rates_g(3,1) * eh;
        % x1 [c]
      dy(23) = dy(23) - 1 * dpx;

      eh = rates_h(4,1);
      dpx = mp * rates_g(4,1) * eh;
        % x2 [c]
      dy(24) = dy(24) - 1 * dpx;

      eh = rates_h(9,1);
      dpx = mp * rates_g(9,1) * eh;
        % x1 [c]
      dy(23) = dy(23) + 1 * dpx;
    end

     % MODE 3
    mp = y(43); % mode prob.
    if (mp > 1e-16)
      m = modes(3,:);
      x = y(44:63) / mp;

      [rates_g,rates_h] = get_rates(m,x);

        % -> mode 1
      eh = rates_h(8,1);
        % p [s]
      dp = mp * rates_g(8,1) * eh;
      dy(43) = dy(43) - dp;
      dy(1) = dy(1) + dp;

        % x1 [s]
      dpx = mp * rates_g(8,1) * x(1) * eh;
      dy(44) = dy(44) - dpx;
      dy(2) = dy(2) + dpx;

        % x2 [s]
      dpx = mp * rates_g(8,1) * x(2) * eh;
      dy(45) = dy(45) - dpx;
      dy(3) = dy(3) + dpx + 1 * mp * rates_g(8,1) * eh;

      eh = rates_h(3,1);
      dpx = mp * rates_g(3,1) * eh;
        % x1 [c]
      dy(44) = dy(44) - 1 * dpx;

      eh = rates_h(4,1);
      dpx = mp * rates_g(4,1) * eh;
        % x2 [c]
      dy(45) = dy(45) - 1 * dpx;

      eh = rates_h(10,1);
      dpx = mp * rates_g(10,1) * eh;
        % x2 [c]
      dy(45) = dy(45) + 1 * dpx;
    end

     % MODE 1 [C]
    mp = y(1); % mode prob.
    if (mp > 1e-16)
      m = modes(1,:);
      x = y(2:21) / mp;

      [rates_g,rates_h] = get_rates(m,x);

        % C ^ ( 3 0 ) [2]
      dy(7) = dy(7) - 3 * (dy(2) - x(1) * dy(1)) * x(3);

        % C ^ ( 4 0 ) [2]
      dy(11) = dy(11) - 4 * (dy(2) - x(1) * dy(1)) * x(6);

        % C ^ ( 5 0 ) [2]
      dy(16) = dy(16) - 5 * (dy(2) - x(1) * dy(1)) * x(10);

        % C ^ ( 2 0 ) [c]
      z = 0;

         % k = ( 0 0 )
      ez = rates_h(1,1);
      z = z + 1 * ez;
      dy(4) = dy(4) + mp * rates_g(1,1) * z;

        % C ^ ( 3 0 ) [c]
      z = 0;

         % k = ( 0 0 )
      ez = rates_h(1,1);
      z = z + 1 * ez;

         % k = ( 2 0 )
      ez = rates_h(1,1) * x(3);
      z = z + 3 * ez;
      dy(7) = dy(7) + mp * rates_g(1,1) * z;

        % C ^ ( 4 0 ) [c]
      z = 0;

         % k = ( 0 0 )
      ez = rates_h(1,1);
      z = z + 1 * ez;

         % k = ( 2 0 )
      ez = rates_h(1,1) * x(3);
      z = z + 6 * ez;

         % k = ( 3 0 )
      ez = rates_h(1,1) * x(6);
      z = z + 4 * ez;
      dy(11) = dy(11) + mp * rates_g(1,1) * z;

        % C ^ ( 5 0 ) [c]
      z = 0;

         % k = ( 0 0 )
      ez = rates_h(1,1);
      z = z + 1 * ez;

         % k = ( 2 0 )
      ez = rates_h(1,1) * x(3);
      z = z + 10 * ez;

         % k = ( 3 0 )
      ez = rates_h(1,1) * x(6);
      z = z + 10 * ez;

         % k = ( 4 0 )
      ez = rates_h(1,1) * x(10);
      z = z + 5 * ez;
      dy(16) = dy(16) + mp * rates_g(1,1) * z;

        % C ^ ( 2 0 ) [c]
      z = 0;

         % k = ( 0 0 )
      ez = rates_h(3,1);
      z = z + 1 * ez;

         % k = ( 1 0 )
      ez = 1 * rates_h(3,2) * x(3);
      z = z - 2 * ez;
      dy(4) = dy(4) + mp * rates_g(3,1) * z;

        % C ^ ( 3 0 ) [c]
      z = 0;

         % k = ( 0 0 )
      ez = rates_h(3,1);
      z = z - 1 * ez;

         % k = ( 1 0 )
      ez = 1 * rates_h(3,2) * x(3);
      z = z + 3 * ez;

         % k = ( 2 0 )
      ez = rates_h(3,1) * x(3) ...
        + 1 * rates_h(3,2) * x(6);
      z = z - 3 * ez;
      dy(7) = dy(7) + mp * rates_g(3,1) * z;

        % C ^ ( 4 0 ) [c]
      z = 0;

         % k = ( 0 0 )
      ez = rates_h(3,1);
      z = z + 1 * ez;

         % k = ( 1 0 )
      ez = 1 * rates_h(3,2) * x(3);
      z = z - 4 * ez;

         % k = ( 2 0 )
      ez = rates_h(3,1) * x(3) ...
        + 1 * rates_h(3,2) * x(6);
      z = z + 6 * ez;

         % k = ( 3 0 )
      ez = rates_h(3,1) * x(6) ...
        + 1 * rates_h(3,2) * x(10);
      z = z - 4 * ez;
      dy(11) = dy(11) + mp * rates_g(3,1) * z;

        % C ^ ( 5 0 ) [c]
      z = 0;

         % k = ( 0 0 )
      ez = rates_h(3,1);
      z = z - 1 * ez;

         % k = ( 1 0 )
      ez = 1 * rates_h(3,2) * x(3);
      z = z + 5 * ez;

         % k = ( 2 0 )
      ez = rates_h(3,1) * x(3) ...
        + 1 * rates_h(3,2) * x(6);
      z = z - 10 * ez;

         % k = ( 3 0 )
      ez = rates_h(3,1) * x(6) ...
        + 1 * rates_h(3,2) * x(10);
      z = z + 10 * ez;

         % k = ( 4 0 )
      ez = rates_h(3,1) * x(10) ...
        + 1 * rates_h(3,2) * x(15);
      z = z - 5 * ez;
      dy(16) = dy(16) + mp * rates_g(3,1) * z;

        % C ^ ( 2 1 ) [2]
      dy(8) = dy(8) - 2 * (dy(2) - x(1) * dy(1)) * x(4);

        % C ^ ( 3 1 ) [2]
      dy(12) = dy(12) - 3 * (dy(2) - x(1) * dy(1)) * x(7);

        % C ^ ( 4 1 ) [2]
      dy(17) = dy(17) - 4 * (dy(2) - x(1) * dy(1)) * x(11);

        % C ^ ( 1 2 ) [2]
      dy(9) = dy(9) - 1 * (dy(2) - x(1) * dy(1)) * x(5);

        % C ^ ( 2 2 ) [2]
      dy(13) = dy(13) - 2 * (dy(2) - x(1) * dy(1)) * x(8);

        % C ^ ( 3 2 ) [2]
      dy(18) = dy(18) - 3 * (dy(2) - x(1) * dy(1)) * x(12);

        % C ^ ( 1 3 ) [2]
      dy(14) = dy(14) - 1 * (dy(2) - x(1) * dy(1)) * x(9);

        % C ^ ( 2 3 ) [2]
      dy(19) = dy(19) - 2 * (dy(2) - x(1) * dy(1)) * x(13);

        % C ^ ( 1 4 ) [2]
      dy(20) = dy(20) - 1 * (dy(2) - x(1) * dy(1)) * x(14);

        % C ^ ( 2 1 ) [2]
      dy(8) = dy(8) - 1 * (dy(3) - x(2) * dy(1)) * x(3);

        % C ^ ( 3 1 ) [2]
      dy(12) = dy(12) - 1 * (dy(3) - x(2) * dy(1)) * x(6);

        % C ^ ( 4 1 ) [2]
      dy(17) = dy(17) - 1 * (dy(3) - x(2) * dy(1)) * x(10);

        % C ^ ( 1 2 ) [2]
      dy(9) = dy(9) - 2 * (dy(3) - x(2) * dy(1)) * x(4);

        % C ^ ( 2 2 ) [2]
      dy(13) = dy(13) - 2 * (dy(3) - x(2) * dy(1)) * x(7);

        % C ^ ( 3 2 ) [2]
      dy(18) = dy(18) - 2 * (dy(3) - x(2) * dy(1)) * x(11);

        % C ^ ( 0 3 ) [2]
      dy(10) = dy(10) - 3 * (dy(3) - x(2) * dy(1)) * x(5);

        % C ^ ( 1 3 ) [2]
      dy(14) = dy(14) - 3 * (dy(3) - x(2) * dy(1)) * x(8);

        % C ^ ( 2 3 ) [2]
      dy(19) = dy(19) - 3 * (dy(3) - x(2) * dy(1)) * x(12);

        % C ^ ( 0 4 ) [2]
      dy(15) = dy(15) - 4 * (dy(3) - x(2) * dy(1)) * x(9);

        % C ^ ( 1 4 ) [2]
      dy(20) = dy(20) - 4 * (dy(3) - x(2) * dy(1)) * x(13);

        % C ^ ( 0 5 ) [2]
      dy(21) = dy(21) - 5 * (dy(3) - x(2) * dy(1)) * x(14);

        % C ^ ( 2 1 ) [c]
      z = 0;

         % k = ( 1 1 )
      ez = rates_h(1,1) * x(4);
      z = z + 2 * ez;
      dy(8) = dy(8) + mp * rates_g(1,1) * z;

        % C ^ ( 3 1 ) [c]
      z = 0;

         % k = ( 1 1 )
      ez = rates_h(1,1) * x(4);
      z = z + 3 * ez;

         % k = ( 2 1 )
      ez = rates_h(1,1) * x(7);
      z = z + 3 * ez;
      dy(12) = dy(12) + mp * rates_g(1,1) * z;

        % C ^ ( 4 1 ) [c]
      z = 0;

         % k = ( 1 1 )
      ez = rates_h(1,1) * x(4);
      z = z + 4 * ez;

         % k = ( 2 1 )
      ez = rates_h(1,1) * x(7);
      z = z + 6 * ez;

         % k = ( 3 1 )
      ez = rates_h(1,1) * x(11);
      z = z + 4 * ez;
      dy(17) = dy(17) + mp * rates_g(1,1) * z;

        % C ^ ( 1 2 ) [c]
      z = 0;

         % k = ( 0 2 )
      ez = rates_h(1,1) * x(5);
      z = z + 1 * ez;
      dy(9) = dy(9) + mp * rates_g(1,1) * z;

        % C ^ ( 2 2 ) [c]
      z = 0;

         % k = ( 0 2 )
      ez = rates_h(1,1) * x(5);
      z = z + 1 * ez;

         % k = ( 1 2 )
      ez = rates_h(1,1) * x(8);
      z = z + 2 * ez;
      dy(13) = dy(13) + mp * rates_g(1,1) * z;

        % C ^ ( 3 2 ) [c]
      z = 0;

         % k = ( 0 2 )
      ez = rates_h(1,1) * x(5);
      z = z + 1 * ez;

         % k = ( 1 2 )
      ez = rates_h(1,1) * x(8);
      z = z + 3 * ez;

         % k = ( 2 2 )
      ez = rates_h(1,1) * x(12);
      z = z + 3 * ez;
      dy(18) = dy(18) + mp * rates_g(1,1) * z;

        % C ^ ( 1 3 ) [c]
      z = 0;

         % k = ( 0 3 )
      ez = rates_h(1,1) * x(9);
      z = z + 1 * ez;
      dy(14) = dy(14) + mp * rates_g(1,1) * z;

        % C ^ ( 2 3 ) [c]
      z = 0;

         % k = ( 0 3 )
      ez = rates_h(1,1) * x(9);
      z = z + 1 * ez;

         % k = ( 1 3 )
      ez = rates_h(1,1) * x(13);
      z = z + 2 * ez;
      dy(19) = dy(19) + mp * rates_g(1,1) * z;

        % C ^ ( 1 4 ) [c]
      z = 0;

         % k = ( 0 4 )
      ez = rates_h(1,1) * x(14);
      z = z + 1 * ez;
      dy(20) = dy(20) + mp * rates_g(1,1) * z;

        % C ^ ( 2 1 ) [c]
      z = 0;

         % k = ( 2 0 )
      ez = rates_h(2,1) * x(3);
      z = z + 1 * ez;
      dy(8) = dy(8) + mp * rates_g(2,1) * z;

        % C ^ ( 3 1 ) [c]
      z = 0;

         % k = ( 3 0 )
      ez = rates_h(2,1) * x(6);
      z = z + 1 * ez;
      dy(12) = dy(12) + mp * rates_g(2,1) * z;

        % C ^ ( 4 1 ) [c]
      z = 0;

         % k = ( 4 0 )
      ez = rates_h(2,1) * x(10);
      z = z + 1 * ez;
      dy(17) = dy(17) + mp * rates_g(2,1) * z;

        % C ^ ( 0 2 ) [c]
      z = 0;

         % k = ( 0 0 )
      ez = rates_h(2,1);
      z = z + 1 * ez;
      dy(6) = dy(6) + mp * rates_g(2,1) * z;

        % C ^ ( 1 2 ) [c]
      z = 0;

         % k = ( 1 1 )
      ez = rates_h(2,1) * x(4);
      z = z + 2 * ez;
      dy(9) = dy(9) + mp * rates_g(2,1) * z;

        % C ^ ( 2 2 ) [c]
      z = 0;

         % k = ( 2 0 )
      ez = rates_h(2,1) * x(3);
      z = z + 1 * ez;

         % k = ( 2 1 )
      ez = rates_h(2,1) * x(7);
      z = z + 2 * ez;
      dy(13) = dy(13) + mp * rates_g(2,1) * z;

        % C ^ ( 3 2 ) [c]
      z = 0;

         % k = ( 3 0 )
      ez = rates_h(2,1) * x(6);
      z = z + 1 * ez;

         % k = ( 3 1 )
      ez = rates_h(2,1) * x(11);
      z = z + 2 * ez;
      dy(18) = dy(18) + mp * rates_g(2,1) * z;

        % C ^ ( 0 3 ) [c]
      z = 0;

         % k = ( 0 0 )
      ez = rates_h(2,1);
      z = z + 1 * ez;

         % k = ( 0 2 )
      ez = rates_h(2,1) * x(5);
      z = z + 3 * ez;
      dy(10) = dy(10) + mp * rates_g(2,1) * z;

        % C ^ ( 1 3 ) [c]
      z = 0;

         % k = ( 1 1 )
      ez = rates_h(2,1) * x(4);
      z = z + 3 * ez;

         % k = ( 1 2 )
      ez = rates_h(2,1) * x(8);
      z = z + 3 * ez;
      dy(14) = dy(14) + mp * rates_g(2,1) * z;

        % C ^ ( 2 3 ) [c]
      z = 0;

         % k = ( 2 0 )
      ez = rates_h(2,1) * x(3);
      z = z + 1 * ez;

         % k = ( 2 1 )
      ez = rates_h(2,1) * x(7);
      z = z + 3 * ez;

         % k = ( 2 2 )
      ez = rates_h(2,1) * x(12);
      z = z + 3 * ez;
      dy(19) = dy(19) + mp * rates_g(2,1) * z;

        % C ^ ( 0 4 ) [c]
      z = 0;

         % k = ( 0 0 )
      ez = rates_h(2,1);
      z = z + 1 * ez;

         % k = ( 0 2 )
      ez = rates_h(2,1) * x(5);
      z = z + 6 * ez;

         % k = ( 0 3 )
      ez = rates_h(2,1) * x(9);
      z = z + 4 * ez;
      dy(15) = dy(15) + mp * rates_g(2,1) * z;

        % C ^ ( 1 4 ) [c]
      z = 0;

         % k = ( 1 1 )
      ez = rates_h(2,1) * x(4);
      z = z + 4 * ez;

         % k = ( 1 2 )
      ez = rates_h(2,1) * x(8);
      z = z + 6 * ez;

         % k = ( 1 3 )
      ez = rates_h(2,1) * x(13);
      z = z + 4 * ez;
      dy(20) = dy(20) + mp * rates_g(2,1) * z;

        % C ^ ( 0 5 ) [c]
      z = 0;

         % k = ( 0 0 )
      ez = rates_h(2,1);
      z = z + 1 * ez;

         % k = ( 0 2 )
      ez = rates_h(2,1) * x(5);
      z = z + 10 * ez;

         % k = ( 0 3 )
      ez = rates_h(2,1) * x(9);
      z = z + 10 * ez;

         % k = ( 0 4 )
      ez = rates_h(2,1) * x(14);
      z = z + 5 * ez;
      dy(21) = dy(21) + mp * rates_g(2,1) * z;

        % C ^ ( 1 1 ) [c]
      z = 0;

         % k = ( 0 1 )
      ez = 1 * rates_h(3,2) * x(4);
      z = z - 1 * ez;
      dy(5) = dy(5) + mp * rates_g(3,1) * z;

        % C ^ ( 2 1 ) [c]
      z = 0;

         % k = ( 0 1 )
      ez = 1 * rates_h(3,2) * x(4);
      z = z + 1 * ez;

         % k = ( 1 1 )
      ez = rates_h(3,1) * x(4) ...
        + 1 * rates_h(3,2) * x(7);
      z = z - 2 * ez;
      dy(8) = dy(8) + mp * rates_g(3,1) * z;

        % C ^ ( 3 1 ) [c]
      z = 0;

         % k = ( 0 1 )
      ez = 1 * rates_h(3,2) * x(4);
      z = z - 1 * ez;

         % k = ( 1 1 )
      ez = rates_h(3,1) * x(4) ...
        + 1 * rates_h(3,2) * x(7);
      z = z + 3 * ez;

         % k = ( 2 1 )
      ez = rates_h(3,1) * x(7) ...
        + 1 * rates_h(3,2) * x(11);
      z = z - 3 * ez;
      dy(12) = dy(12) + mp * rates_g(3,1) * z;

        % C ^ ( 4 1 ) [c]
      z = 0;

         % k = ( 0 1 )
      ez = 1 * rates_h(3,2) * x(4);
      z = z + 1 * ez;

         % k = ( 1 1 )
      ez = rates_h(3,1) * x(4) ...
        + 1 * rates_h(3,2) * x(7);
      z = z - 4 * ez;

         % k = ( 2 1 )
      ez = rates_h(3,1) * x(7) ...
        + 1 * rates_h(3,2) * x(11);
      z = z + 6 * ez;

         % k = ( 3 1 )
      ez = rates_h(3,1) * x(11) ...
        + 1 * rates_h(3,2) * x(16);
      z = z - 4 * ez;
      dy(17) = dy(17) + mp * rates_g(3,1) * z;

        % C ^ ( 1 2 ) [c]
      z = 0;

         % k = ( 0 2 )
      ez = rates_h(3,1) * x(5) ...
        + 1 * rates_h(3,2) * x(8);
      z = z - 1 * ez;
      dy(9) = dy(9) + mp * rates_g(3,1) * z;

        % C ^ ( 2 2 ) [c]
      z = 0;

         % k = ( 0 2 )
      ez = rates_h(3,1) * x(5) ...
        + 1 * rates_h(3,2) * x(8);
      z = z + 1 * ez;

         % k = ( 1 2 )
      ez = rates_h(3,1) * x(8) ...
        + 1 * rates_h(3,2) * x(12);
      z = z - 2 * ez;
      dy(13) = dy(13) + mp * rates_g(3,1) * z;

        % C ^ ( 3 2 ) [c]
      z = 0;

         % k = ( 0 2 )
      ez = rates_h(3,1) * x(5) ...
        + 1 * rates_h(3,2) * x(8);
      z = z - 1 * ez;

         % k = ( 1 2 )
      ez = rates_h(3,1) * x(8) ...
        + 1 * rates_h(3,2) * x(12);
      z = z + 3 * ez;

         % k = ( 2 2 )
      ez = rates_h(3,1) * x(12) ...
        + 1 * rates_h(3,2) * x(17);
      z = z - 3 * ez;
      dy(18) = dy(18) + mp * rates_g(3,1) * z;

        % C ^ ( 1 3 ) [c]
      z = 0;

         % k = ( 0 3 )
      ez = rates_h(3,1) * x(9) ...
        + 1 * rates_h(3,2) * x(13);
      z = z - 1 * ez;
      dy(14) = dy(14) + mp * rates_g(3,1) * z;

        % C ^ ( 2 3 ) [c]
      z = 0;

         % k = ( 0 3 )
      ez = rates_h(3,1) * x(9) ...
        + 1 * rates_h(3,2) * x(13);
      z = z + 1 * ez;

         % k = ( 1 3 )
      ez = rates_h(3,1) * x(13) ...
        + 1 * rates_h(3,2) * x(18);
      z = z - 2 * ez;
      dy(19) = dy(19) + mp * rates_g(3,1) * z;

        % C ^ ( 1 4 ) [c]
      z = 0;

         % k = ( 0 4 )
      ez = rates_h(3,1) * x(14) ...
        + 1 * rates_h(3,2) * x(19);
      z = z - 1 * ez;
      dy(20) = dy(20) + mp * rates_g(3,1) * z;

        % C ^ ( 1 1 ) [c]
      z = 0;

         % k = ( 1 0 )
      ez = 1 * rates_h(4,3) * x(4);
      z = z - 1 * ez;
      dy(5) = dy(5) + mp * rates_g(4,1) * z;

        % C ^ ( 2 1 ) [c]
      z = 0;

         % k = ( 2 0 )
      ez = rates_h(4,1) * x(3) ...
        + 1 * rates_h(4,3) * x(7);
      z = z - 1 * ez;
      dy(8) = dy(8) + mp * rates_g(4,1) * z;

        % C ^ ( 3 1 ) [c]
      z = 0;

         % k = ( 3 0 )
      ez = rates_h(4,1) * x(6) ...
        + 1 * rates_h(4,3) * x(11);
      z = z - 1 * ez;
      dy(12) = dy(12) + mp * rates_g(4,1) * z;

        % C ^ ( 4 1 ) [c]
      z = 0;

         % k = ( 4 0 )
      ez = rates_h(4,1) * x(10) ...
        + 1 * rates_h(4,3) * x(16);
      z = z - 1 * ez;
      dy(17) = dy(17) + mp * rates_g(4,1) * z;

        % C ^ ( 0 2 ) [c]
      z = 0;

         % k = ( 0 0 )
      ez = rates_h(4,1);
      z = z + 1 * ez;

         % k = ( 0 1 )
      ez = 1 * rates_h(4,3) * x(5);
      z = z - 2 * ez;
      dy(6) = dy(6) + mp * rates_g(4,1) * z;

        % C ^ ( 1 2 ) [c]
      z = 0;

         % k = ( 1 0 )
      ez = 1 * rates_h(4,3) * x(4);
      z = z + 1 * ez;

         % k = ( 1 1 )
      ez = rates_h(4,1) * x(4) ...
        + 1 * rates_h(4,3) * x(8);
      z = z - 2 * ez;
      dy(9) = dy(9) + mp * rates_g(4,1) * z;

        % C ^ ( 2 2 ) [c]
      z = 0;

         % k = ( 2 0 )
      ez = rates_h(4,1) * x(3) ...
        + 1 * rates_h(4,3) * x(7);
      z = z + 1 * ez;

         % k = ( 2 1 )
      ez = rates_h(4,1) * x(7) ...
        + 1 * rates_h(4,3) * x(12);
      z = z - 2 * ez;
      dy(13) = dy(13) + mp * rates_g(4,1) * z;

        % C ^ ( 3 2 ) [c]
      z = 0;

         % k = ( 3 0 )
      ez = rates_h(4,1) * x(6) ...
        + 1 * rates_h(4,3) * x(11);
      z = z + 1 * ez;

         % k = ( 3 1 )
      ez = rates_h(4,1) * x(11) ...
        + 1 * rates_h(4,3) * x(17);
      z = z - 2 * ez;
      dy(18) = dy(18) + mp * rates_g(4,1) * z;

        % C ^ ( 0 3 ) [c]
      z = 0;

         % k = ( 0 0 )
      ez = rates_h(4,1);
      z = z - 1 * ez;

         % k = ( 0 1 )
      ez = 1 * rates_h(4,3) * x(5);
      z = z + 3 * ez;

         % k = ( 0 2 )
      ez = rates_h(4,1) * x(5) ...
        + 1 * rates_h(4,3) * x(9);
      z = z - 3 * ez;
      dy(10) = dy(10) + mp * rates_g(4,1) * z;

        % C ^ ( 1 3 ) [c]
      z = 0;

         % k = ( 1 0 )
      ez = 1 * rates_h(4,3) * x(4);
      z = z - 1 * ez;

         % k = ( 1 1 )
      ez = rates_h(4,1) * x(4) ...
        + 1 * rates_h(4,3) * x(8);
      z = z + 3 * ez;

         % k = ( 1 2 )
      ez = rates_h(4,1) * x(8) ...
        + 1 * rates_h(4,3) * x(13);
      z = z - 3 * ez;
      dy(14) = dy(14) + mp * rates_g(4,1) * z;

        % C ^ ( 2 3 ) [c]
      z = 0;

         % k = ( 2 0 )
      ez = rates_h(4,1) * x(3) ...
        + 1 * rates_h(4,3) * x(7);
      z = z - 1 * ez;

         % k = ( 2 1 )
      ez = rates_h(4,1) * x(7) ...
        + 1 * rates_h(4,3) * x(12);
      z = z + 3 * ez;

         % k = ( 2 2 )
      ez = rates_h(4,1) * x(12) ...
        + 1 * rates_h(4,3) * x(18);
      z = z - 3 * ez;
      dy(19) = dy(19) + mp * rates_g(4,1) * z;

        % C ^ ( 0 4 ) [c]
      z = 0;

         % k = ( 0 0 )
      ez = rates_h(4,1);
      z = z + 1 * ez;

         % k = ( 0 1 )
      ez = 1 * rates_h(4,3) * x(5);
      z = z - 4 * ez;

         % k = ( 0 2 )
      ez = rates_h(4,1) * x(5) ...
        + 1 * rates_h(4,3) * x(9);
      z = z + 6 * ez;

         % k = ( 0 3 )
      ez = rates_h(4,1) * x(9) ...
        + 1 * rates_h(4,3) * x(14);
      z = z - 4 * ez;
      dy(15) = dy(15) + mp * rates_g(4,1) * z;

        % C ^ ( 1 4 ) [c]
      z = 0;

         % k = ( 1 0 )
      ez = 1 * rates_h(4,3) * x(4);
      z = z + 1 * ez;

         % k = ( 1 1 )
      ez = rates_h(4,1) * x(4) ...
        + 1 * rates_h(4,3) * x(8);
      z = z - 4 * ez;

         % k = ( 1 2 )
      ez = rates_h(4,1) * x(8) ...
        + 1 * rates_h(4,3) * x(13);
      z = z + 6 * ez;

         % k = ( 1 3 )
      ez = rates_h(4,1) * x(13) ...
        + 1 * rates_h(4,3) * x(19);
      z = z - 4 * ez;
      dy(20) = dy(20) + mp * rates_g(4,1) * z;

        % C ^ ( 0 5 ) [c]
      z = 0;

         % k = ( 0 0 )
      ez = rates_h(4,1);
      z = z - 1 * ez;

         % k = ( 0 1 )
      ez = 1 * rates_h(4,3) * x(5);
      z = z + 5 * ez;

         % k = ( 0 2 )
      ez = rates_h(4,1) * x(5) ...
        + 1 * rates_h(4,3) * x(9);
      z = z - 10 * ez;

         % k = ( 0 3 )
      ez = rates_h(4,1) * x(9) ...
        + 1 * rates_h(4,3) * x(14);
      z = z + 10 * ez;

         % k = ( 0 4 )
      ez = rates_h(4,1) * x(14) ...
        + 1 * rates_h(4,3) * x(20);
      z = z - 5 * ez;
      dy(21) = dy(21) + mp * rates_g(4,1) * z;

       % -> mode 3
      smp = y(43);
      if (smp > 1e-16)
        dmu = x(1:2) - y(44:45) / smp;
      else
        dmu = x(1:2);
      end

        % C ^ ( 2 0 ) [s]
      ez = rates_h(7,1) * x(3) ...
        + 1 * rates_h(7,3) * x(7);
      dy(4) = dy(4) - mp * rates_g(7,1) * ez;
      z = 0;

         % k = ( 0 0 )
      ez = rates_h(7,1);
      z = z + 1 * ez * dmu(1) ^2;

         % k = ( 1 0 )
      ez = 1 * rates_h(7,3) * x(4);
      z = z + 2 * ez * dmu(1) ;

         % k = ( 2 0 )
      ez = rates_h(7,1) * x(3) ...
        + 1 * rates_h(7,3) * x(7);
      z = z + 1 * ez;
      dy(46) = dy(46) + mp * rates_g(7,1) * z;

        % C ^ ( 3 0 ) [s]
      ez = rates_h(7,1) * x(6) ...
        + 1 * rates_h(7,3) * x(11);
      dy(7) = dy(7) - mp * rates_g(7,1) * ez;
      z = 0;

         % k = ( 0 0 )
      ez = rates_h(7,1);
      z = z + 1 * ez * dmu(1) ^3;

         % k = ( 1 0 )
      ez = 1 * rates_h(7,3) * x(4);
      z = z + 3 * ez * dmu(1) ^2;

         % k = ( 2 0 )
      ez = rates_h(7,1) * x(3) ...
        + 1 * rates_h(7,3) * x(7);
      z = z + 3 * ez * dmu(1) ;

         % k = ( 3 0 )
      ez = rates_h(7,1) * x(6) ...
        + 1 * rates_h(7,3) * x(11);
      z = z + 1 * ez;
      dy(49) = dy(49) + mp * rates_g(7,1) * z;

        % C ^ ( 4 0 ) [s]
      ez = rates_h(7,1) * x(10) ...
        + 1 * rates_h(7,3) * x(16);
      dy(11) = dy(11) - mp * rates_g(7,1) * ez;
      z = 0;

         % k = ( 0 0 )
      ez = rates_h(7,1);
      z = z + 1 * ez * dmu(1) ^4;

         % k = ( 1 0 )
      ez = 1 * rates_h(7,3) * x(4);
      z = z + 4 * ez * dmu(1) ^3;

         % k = ( 2 0 )
      ez = rates_h(7,1) * x(3) ...
        + 1 * rates_h(7,3) * x(7);
      z = z + 6 * ez * dmu(1) ^2;

         % k = ( 3 0 )
      ez = rates_h(7,1) * x(6) ...
        + 1 * rates_h(7,3) * x(11);
      z = z + 4 * ez * dmu(1) ;

         % k = ( 4 0 )
      ez = rates_h(7,1) * x(10) ...
        + 1 * rates_h(7,3) * x(16);
      z = z + 1 * ez;
      dy(53) = dy(53) + mp * rates_g(7,1) * z;

        % C ^ ( 5 0 ) [s]
      ez = rates_h(7,1) * x(15);
      dy(16) = dy(16) - mp * rates_g(7,1) * ez;
      z = 0;

         % k = ( 0 0 )
      ez = rates_h(7,1);
      z = z + 1 * ez * dmu(1) ^5;

         % k = ( 1 0 )
      ez = 1 * rates_h(7,3) * x(4);
      z = z + 5 * ez * dmu(1) ^4;

         % k = ( 2 0 )
      ez = rates_h(7,1) * x(3) ...
        + 1 * rates_h(7,3) * x(7);
      z = z + 10 * ez * dmu(1) ^3;

         % k = ( 3 0 )
      ez = rates_h(7,1) * x(6) ...
        + 1 * rates_h(7,3) * x(11);
      z = z + 10 * ez * dmu(1) ^2;

         % k = ( 4 0 )
      ez = rates_h(7,1) * x(10) ...
        + 1 * rates_h(7,3) * x(16);
      z = z + 5 * ez * dmu(1) ;

         % k = ( 5 0 )
      ez = rates_h(7,1) * x(15);
      z = z + 1 * ez;
      dy(58) = dy(58) + mp * rates_g(7,1) * z;

        % C ^ ( 1 1 ) [s]
      ez = rates_h(7,1) * x(4) ...
        + 1 * rates_h(7,3) * x(8);
      dy(5) = dy(5) - mp * rates_g(7,1) * ez;
      z = 0;

         % k = ( 0 0 )
      ez = rates_h(7,1);
      z = z + 1 * ez * dmu(1)  * (dmu(2) - 1);

         % k = ( 0 1 )
      ez = 1 * rates_h(7,3) * x(5);
      z = z + 1 * ez * dmu(1) ;

         % k = ( 1 0 )
      ez = 1 * rates_h(7,3) * x(4);
      z = z + 1 * ez * (dmu(2) - 1);

         % k = ( 1 1 )
      ez = rates_h(7,1) * x(4) ...
        + 1 * rates_h(7,3) * x(8);
      z = z + 1 * ez;
      dy(47) = dy(47) + mp * rates_g(7,1) * z;

        % C ^ ( 2 1 ) [s]
      ez = rates_h(7,1) * x(7) ...
        + 1 * rates_h(7,3) * x(12);
      dy(8) = dy(8) - mp * rates_g(7,1) * ez;
      z = 0;

         % k = ( 0 0 )
      ez = rates_h(7,1);
      z = z + 1 * ez * dmu(1) ^2 * (dmu(2) - 1);

         % k = ( 0 1 )
      ez = 1 * rates_h(7,3) * x(5);
      z = z + 1 * ez * dmu(1) ^2;

         % k = ( 1 0 )
      ez = 1 * rates_h(7,3) * x(4);
      z = z + 2 * ez * dmu(1)  * (dmu(2) - 1);

         % k = ( 1 1 )
      ez = rates_h(7,1) * x(4) ...
        + 1 * rates_h(7,3) * x(8);
      z = z + 2 * ez * dmu(1) ;

         % k = ( 2 0 )
      ez = rates_h(7,1) * x(3) ...
        + 1 * rates_h(7,3) * x(7);
      z = z + 1 * ez * (dmu(2) - 1);

         % k = ( 2 1 )
      ez = rates_h(7,1) * x(7) ...
        + 1 * rates_h(7,3) * x(12);
      z = z + 1 * ez;
      dy(50) = dy(50) + mp * rates_g(7,1) * z;

        % C ^ ( 3 1 ) [s]
      ez = rates_h(7,1) * x(11) ...
        + 1 * rates_h(7,3) * x(17);
      dy(12) = dy(12) - mp * rates_g(7,1) * ez;
      z = 0;

         % k = ( 0 0 )
      ez = rates_h(7,1);
      z = z + 1 * ez * dmu(1) ^3 * (dmu(2) - 1);

         % k = ( 0 1 )
      ez = 1 * rates_h(7,3) * x(5);
      z = z + 1 * ez * dmu(1) ^3;

         % k = ( 1 0 )
      ez = 1 * rates_h(7,3) * x(4);
      z = z + 3 * ez * dmu(1) ^2 * (dmu(2) - 1);

         % k = ( 1 1 )
      ez = rates_h(7,1) * x(4) ...
        + 1 * rates_h(7,3) * x(8);
      z = z + 3 * ez * dmu(1) ^2;

         % k = ( 2 0 )
      ez = rates_h(7,1) * x(3) ...
        + 1 * rates_h(7,3) * x(7);
      z = z + 3 * ez * dmu(1)  * (dmu(2) - 1);

         % k = ( 2 1 )
      ez = rates_h(7,1) * x(7) ...
        + 1 * rates_h(7,3) * x(12);
      z = z + 3 * ez * dmu(1) ;

         % k = ( 3 0 )
      ez = rates_h(7,1) * x(6) ...
        + 1 * rates_h(7,3) * x(11);
      z = z + 1 * ez * (dmu(2) - 1);

         % k = ( 3 1 )
      ez = rates_h(7,1) * x(11) ...
        + 1 * rates_h(7,3) * x(17);
      z = z + 1 * ez;
      dy(54) = dy(54) + mp * rates_g(7,1) * z;

        % C ^ ( 4 1 ) [s]
      ez = rates_h(7,1) * x(16);
      dy(17) = dy(17) - mp * rates_g(7,1) * ez;
      z = 0;

         % k = ( 0 0 )
      ez = rates_h(7,1);
      z = z + 1 * ez * dmu(1) ^4 * (dmu(2) - 1);

         % k = ( 0 1 )
      ez = 1 * rates_h(7,3) * x(5);
      z = z + 1 * ez * dmu(1) ^4;

         % k = ( 1 0 )
      ez = 1 * rates_h(7,3) * x(4);
      z = z + 4 * ez * dmu(1) ^3 * (dmu(2) - 1);

         % k = ( 1 1 )
      ez = rates_h(7,1) * x(4) ...
        + 1 * rates_h(7,3) * x(8);
      z = z + 4 * ez * dmu(1) ^3;

         % k = ( 2 0 )
      ez = rates_h(7,1) * x(3) ...
        + 1 * rates_h(7,3) * x(7);
      z = z + 6 * ez * dmu(1) ^2 * (dmu(2) - 1);

         % k = ( 2 1 )
      ez = rates_h(7,1) * x(7) ...
        + 1 * rates_h(7,3) * x(12);
      z = z + 6 * ez * dmu(1) ^2;

         % k = ( 3 0 )
      ez = rates_h(7,1) * x(6) ...
        + 1 * rates_h(7,3) * x(11);
      z = z + 4 * ez * dmu(1)  * (dmu(2) - 1);

         % k = ( 3 1 )
      ez = rates_h(7,1) * x(11) ...
        + 1 * rates_h(7,3) * x(17);
      z = z + 4 * ez * dmu(1) ;

         % k = ( 4 0 )
      ez = rates_h(7,1) * x(10) ...
        + 1 * rates_h(7,3) * x(16);
      z = z + 1 * ez * (dmu(2) - 1);

         % k = ( 4 1 )
      ez = rates_h(7,1) * x(16);
      z = z + 1 * ez;
      dy(59) = dy(59) + mp * rates_g(7,1) * z;

        % C ^ ( 0 2 ) [s]
      ez = rates_h(7,1) * x(5) ...
        + 1 * rates_h(7,3) * x(9);
      dy(6) = dy(6) - mp * rates_g(7,1) * ez;
      z = 0;

         % k = ( 0 0 )
      ez = rates_h(7,1);
      z = z + 1 * ez * (dmu(2) - 1)^2;

         % k = ( 0 1 )
      ez = 1 * rates_h(7,3) * x(5);
      z = z + 2 * ez * (dmu(2) - 1);

         % k = ( 0 2 )
      ez = rates_h(7,1) * x(5) ...
        + 1 * rates_h(7,3) * x(9);
      z = z + 1 * ez;
      dy(48) = dy(48) + mp * rates_g(7,1) * z;

        % C ^ ( 1 2 ) [s]
      ez = rates_h(7,1) * x(8) ...
        + 1 * rates_h(7,3) * x(13);
      dy(9) = dy(9) - mp * rates_g(7,1) * ez;
      z = 0;

         % k = ( 0 0 )
      ez = rates_h(7,1);
      z = z + 1 * ez * dmu(1)  * (dmu(2) - 1)^2;

         % k = ( 0 1 )
      ez = 1 * rates_h(7,3) * x(5);
      z = z + 2 * ez * dmu(1)  * (dmu(2) - 1);

         % k = ( 0 2 )
      ez = rates_h(7,1) * x(5) ...
        + 1 * rates_h(7,3) * x(9);
      z = z + 1 * ez * dmu(1) ;

         % k = ( 1 0 )
      ez = 1 * rates_h(7,3) * x(4);
      z = z + 1 * ez * (dmu(2) - 1)^2;

         % k = ( 1 1 )
      ez = rates_h(7,1) * x(4) ...
        + 1 * rates_h(7,3) * x(8);
      z = z + 2 * ez * (dmu(2) - 1);

         % k = ( 1 2 )
      ez = rates_h(7,1) * x(8) ...
        + 1 * rates_h(7,3) * x(13);
      z = z + 1 * ez;
      dy(51) = dy(51) + mp * rates_g(7,1) * z;

        % C ^ ( 2 2 ) [s]
      ez = rates_h(7,1) * x(12) ...
        + 1 * rates_h(7,3) * x(18);
      dy(13) = dy(13) - mp * rates_g(7,1) * ez;
      z = 0;

         % k = ( 0 0 )
      ez = rates_h(7,1);
      z = z + 1 * ez * dmu(1) ^2 * (dmu(2) - 1)^2;

         % k = ( 0 1 )
      ez = 1 * rates_h(7,3) * x(5);
      z = z + 2 * ez * dmu(1) ^2 * (dmu(2) - 1);

         % k = ( 0 2 )
      ez = rates_h(7,1) * x(5) ...
        + 1 * rates_h(7,3) * x(9);
      z = z + 1 * ez * dmu(1) ^2;

         % k = ( 1 0 )
      ez = 1 * rates_h(7,3) * x(4);
      z = z + 2 * ez * dmu(1)  * (dmu(2) - 1)^2;

         % k = ( 1 1 )
      ez = rates_h(7,1) * x(4) ...
        + 1 * rates_h(7,3) * x(8);
      z = z + 4 * ez * dmu(1)  * (dmu(2) - 1);

         % k = ( 1 2 )
      ez = rates_h(7,1) * x(8) ...
        + 1 * rates_h(7,3) * x(13);
      z = z + 2 * ez * dmu(1) ;

         % k = ( 2 0 )
      ez = rates_h(7,1) * x(3) ...
        + 1 * rates_h(7,3) * x(7);
      z = z + 1 * ez * (dmu(2) - 1)^2;

         % k = ( 2 1 )
      ez = rates_h(7,1) * x(7) ...
        + 1 * rates_h(7,3) * x(12);
      z = z + 2 * ez * (dmu(2) - 1);

         % k = ( 2 2 )
      ez = rates_h(7,1) * x(12) ...
        + 1 * rates_h(7,3) * x(18);
      z = z + 1 * ez;
      dy(55) = dy(55) + mp * rates_g(7,1) * z;

        % C ^ ( 3 2 ) [s]
      ez = rates_h(7,1) * x(17);
      dy(18) = dy(18) - mp * rates_g(7,1) * ez;
      z = 0;

         % k = ( 0 0 )
      ez = rates_h(7,1);
      z = z + 1 * ez * dmu(1) ^3 * (dmu(2) - 1)^2;

         % k = ( 0 1 )
      ez = 1 * rates_h(7,3) * x(5);
      z = z + 2 * ez * dmu(1) ^3 * (dmu(2) - 1);

         % k = ( 0 2 )
      ez = rates_h(7,1) * x(5) ...
        + 1 * rates_h(7,3) * x(9);
      z = z + 1 * ez * dmu(1) ^3;

         % k = ( 1 0 )
      ez = 1 * rates_h(7,3) * x(4);
      z = z + 3 * ez * dmu(1) ^2 * (dmu(2) - 1)^2;

         % k = ( 1 1 )
      ez = rates_h(7,1) * x(4) ...
        + 1 * rates_h(7,3) * x(8);
      z = z + 6 * ez * dmu(1) ^2 * (dmu(2) - 1);

         % k = ( 1 2 )
      ez = rates_h(7,1) * x(8) ...
        + 1 * rates_h(7,3) * x(13);
      z = z + 3 * ez * dmu(1) ^2;

         % k = ( 2 0 )
      ez = rates_h(7,1) * x(3) ...
        + 1 * rates_h(7,3) * x(7);
      z = z + 3 * ez * dmu(1)  * (dmu(2) - 1)^2;

         % k = ( 2 1 )
      ez = rates_h(7,1) * x(7) ...
        + 1 * rates_h(7,3) * x(12);
      z = z + 6 * ez * dmu(1)  * (dmu(2) - 1);

         % k = ( 2 2 )
      ez = rates_h(7,1) * x(12) ...
        + 1 * rates_h(7,3) * x(18);
      z = z + 3 * ez * dmu(1) ;

         % k = ( 3 0 )
      ez = rates_h(7,1) * x(6) ...
        + 1 * rates_h(7,3) * x(11);
      z = z + 1 * ez * (dmu(2) - 1)^2;

         % k = ( 3 1 )
      ez = rates_h(7,1) * x(11) ...
        + 1 * rates_h(7,3) * x(17);
      z = z + 2 * ez * (dmu(2) - 1);

         % k = ( 3 2 )
      ez = rates_h(7,1) * x(17);
      z = z + 1 * ez;
      dy(60) = dy(60) + mp * rates_g(7,1) * z;

        % C ^ ( 0 3 ) [s]
      ez = rates_h(7,1) * x(9) ...
        + 1 * rates_h(7,3) * x(14);
      dy(10) = dy(10) - mp * rates_g(7,1) * ez;
      z = 0;

         % k = ( 0 0 )
      ez = rates_h(7,1);
      z = z + 1 * ez * (dmu(2) - 1)^3;

         % k = ( 0 1 )
      ez = 1 * rates_h(7,3) * x(5);
      z = z + 3 * ez * (dmu(2) - 1)^2;

         % k = ( 0 2 )
      ez = rates_h(7,1) * x(5) ...
        + 1 * rates_h(7,3) * x(9);
      z = z + 3 * ez * (dmu(2) - 1);

         % k = ( 0 3 )
      ez = rates_h(7,1) * x(9) ...
        + 1 * rates_h(7,3) * x(14);
      z = z + 1 * ez;
      dy(52) = dy(52) + mp * rates_g(7,1) * z;

        % C ^ ( 1 3 ) [s]
      ez = rates_h(7,1) * x(13) ...
        + 1 * rates_h(7,3) * x(19);
      dy(14) = dy(14) - mp * rates_g(7,1) * ez;
      z = 0;

         % k = ( 0 0 )
      ez = rates_h(7,1);
      z = z + 1 * ez * dmu(1)  * (dmu(2) - 1)^3;

         % k = ( 0 1 )
      ez = 1 * rates_h(7,3) * x(5);
      z = z + 3 * ez * dmu(1)  * (dmu(2) - 1)^2;

         % k = ( 0 2 )
      ez = rates_h(7,1) * x(5) ...
        + 1 * rates_h(7,3) * x(9);
      z = z + 3 * ez * dmu(1)  * (dmu(2) - 1);

         % k = ( 0 3 )
      ez = rates_h(7,1) * x(9) ...
        + 1 * rates_h(7,3) * x(14);
      z = z + 1 * ez * dmu(1) ;

         % k = ( 1 0 )
      ez = 1 * rates_h(7,3) * x(4);
      z = z + 1 * ez * (dmu(2) - 1)^3;

         % k = ( 1 1 )
      ez = rates_h(7,1) * x(4) ...
        + 1 * rates_h(7,3) * x(8);
      z = z + 3 * ez * (dmu(2) - 1)^2;

         % k = ( 1 2 )
      ez = rates_h(7,1) * x(8) ...
        + 1 * rates_h(7,3) * x(13);
      z = z + 3 * ez * (dmu(2) - 1);

         % k = ( 1 3 )
      ez = rates_h(7,1) * x(13) ...
        + 1 * rates_h(7,3) * x(19);
      z = z + 1 * ez;
      dy(56) = dy(56) + mp * rates_g(7,1) * z;

        % C ^ ( 2 3 ) [s]
      ez = rates_h(7,1) * x(18);
      dy(19) = dy(19) - mp * rates_g(7,1) * ez;
      z = 0;

         % k = ( 0 0 )
      ez = rates_h(7,1);
      z = z + 1 * ez * dmu(1) ^2 * (dmu(2) - 1)^3;

         % k = ( 0 1 )
      ez = 1 * rates_h(7,3) * x(5);
      z = z + 3 * ez * dmu(1) ^2 * (dmu(2) - 1)^2;

         % k = ( 0 2 )
      ez = rates_h(7,1) * x(5) ...
        + 1 * rates_h(7,3) * x(9);
      z = z + 3 * ez * dmu(1) ^2 * (dmu(2) - 1);

         % k = ( 0 3 )
      ez = rates_h(7,1) * x(9) ...
        + 1 * rates_h(7,3) * x(14);
      z = z + 1 * ez * dmu(1) ^2;

         % k = ( 1 0 )
      ez = 1 * rates_h(7,3) * x(4);
      z = z + 2 * ez * dmu(1)  * (dmu(2) - 1)^3;

         % k = ( 1 1 )
      ez = rates_h(7,1) * x(4) ...
        + 1 * rates_h(7,3) * x(8);
      z = z + 6 * ez * dmu(1)  * (dmu(2) - 1)^2;

         % k = ( 1 2 )
      ez = rates_h(7,1) * x(8) ...
        + 1 * rates_h(7,3) * x(13);
      z = z + 6 * ez * dmu(1)  * (dmu(2) - 1);

         % k = ( 1 3 )
      ez = rates_h(7,1) * x(13) ...
        + 1 * rates_h(7,3) * x(19);
      z = z + 2 * ez * dmu(1) ;

         % k = ( 2 0 )
      ez = rates_h(7,1) * x(3) ...
        + 1 * rates_h(7,3) * x(7);
      z = z + 1 * ez * (dmu(2) - 1)^3;

         % k = ( 2 1 )
      ez = rates_h(7,1) * x(7) ...
        + 1 * rates_h(7,3) * x(12);
      z = z + 3 * ez * (dmu(2) - 1)^2;

         % k = ( 2 2 )
      ez = rates_h(7,1) * x(12) ...
        + 1 * rates_h(7,3) * x(18);
      z = z + 3 * ez * (dmu(2) - 1);

         % k = ( 2 3 )
      ez = rates_h(7,1) * x(18);
      z = z + 1 * ez;
      dy(61) = dy(61) + mp * rates_g(7,1) * z;

        % C ^ ( 0 4 ) [s]
      ez = rates_h(7,1) * x(14) ...
        + 1 * rates_h(7,3) * x(20);
      dy(15) = dy(15) - mp * rates_g(7,1) * ez;
      z = 0;

         % k = ( 0 0 )
      ez = rates_h(7,1);
      z = z + 1 * ez * (dmu(2) - 1)^4;

         % k = ( 0 1 )
      ez = 1 * rates_h(7,3) * x(5);
      z = z + 4 * ez * (dmu(2) - 1)^3;

         % k = ( 0 2 )
      ez = rates_h(7,1) * x(5) ...
        + 1 * rates_h(7,3) * x(9);
      z = z + 6 * ez * (dmu(2) - 1)^2;

         % k = ( 0 3 )
      ez = rates_h(7,1) * x(9) ...
        + 1 * rates_h(7,3) * x(14);
      z = z + 4 * ez * (dmu(2) - 1);

         % k = ( 0 4 )
      ez = rates_h(7,1) * x(14) ...
        + 1 * rates_h(7,3) * x(20);
      z = z + 1 * ez;
      dy(57) = dy(57) + mp * rates_g(7,1) * z;

        % C ^ ( 1 4 ) [s]
      ez = rates_h(7,1) * x(19);
      dy(20) = dy(20) - mp * rates_g(7,1) * ez;
      z = 0;

         % k = ( 0 0 )
      ez = rates_h(7,1);
      z = z + 1 * ez * dmu(1)  * (dmu(2) - 1)^4;

         % k = ( 0 1 )
      ez = 1 * rates_h(7,3) * x(5);
      z = z + 4 * ez * dmu(1)  * (dmu(2) - 1)^3;

         % k = ( 0 2 )
      ez = rates_h(7,1) * x(5) ...
        + 1 * rates_h(7,3) * x(9);
      z = z + 6 * ez * dmu(1)  * (dmu(2) - 1)^2;

         % k = ( 0 3 )
      ez = rates_h(7,1) * x(9) ...
        + 1 * rates_h(7,3) * x(14);
      z = z + 4 * ez * dmu(1)  * (dmu(2) - 1);

         % k = ( 0 4 )
      ez = rates_h(7,1) * x(14) ...
        + 1 * rates_h(7,3) * x(20);
      z = z + 1 * ez * dmu(1) ;

         % k = ( 1 0 )
      ez = 1 * rates_h(7,3) * x(4);
      z = z + 1 * ez * (dmu(2) - 1)^4;

         % k = ( 1 1 )
      ez = rates_h(7,1) * x(4) ...
        + 1 * rates_h(7,3) * x(8);
      z = z + 4 * ez * (dmu(2) - 1)^3;

         % k = ( 1 2 )
      ez = rates_h(7,1) * x(8) ...
        + 1 * rates_h(7,3) * x(13);
      z = z + 6 * ez * (dmu(2) - 1)^2;

         % k = ( 1 3 )
      ez = rates_h(7,1) * x(13) ...
        + 1 * rates_h(7,3) * x(19);
      z = z + 4 * ez * (dmu(2) - 1);

         % k = ( 1 4 )
      ez = rates_h(7,1) * x(19);
      z = z + 1 * ez;
      dy(62) = dy(62) + mp * rates_g(7,1) * z;

        % C ^ ( 0 5 ) [s]
      ez = rates_h(7,1) * x(20);
      dy(21) = dy(21) - mp * rates_g(7,1) * ez;
      z = 0;

         % k = ( 0 0 )
      ez = rates_h(7,1);
      z = z + 1 * ez * (dmu(2) - 1)^5;

         % k = ( 0 1 )
      ez = 1 * rates_h(7,3) * x(5);
      z = z + 5 * ez * (dmu(2) - 1)^4;

         % k = ( 0 2 )
      ez = rates_h(7,1) * x(5) ...
        + 1 * rates_h(7,3) * x(9);
      z = z + 10 * ez * (dmu(2) - 1)^3;

         % k = ( 0 3 )
      ez = rates_h(7,1) * x(9) ...
        + 1 * rates_h(7,3) * x(14);
      z = z + 10 * ez * (dmu(2) - 1)^2;

         % k = ( 0 4 )
      ez = rates_h(7,1) * x(14) ...
        + 1 * rates_h(7,3) * x(20);
      z = z + 5 * ez * (dmu(2) - 1);

         % k = ( 0 5 )
      ez = rates_h(7,1) * x(20);
      z = z + 1 * ez;
      dy(63) = dy(63) + mp * rates_g(7,1) * z;

       % -> mode 2
      smp = y(22);
      if (smp > 1e-16)
        dmu = x(1:2) - y(23:24) / smp;
      else
        dmu = x(1:2);
      end

        % C ^ ( 2 0 ) [s]
      ez = rates_h(5,1) * x(3) ...
        + 1 * rates_h(5,2) * x(6);
      dy(4) = dy(4) - mp * rates_g(5,1) * ez;
      z = 0;

         % k = ( 0 0 )
      ez = rates_h(5,1);
      z = z + 1 * ez * (dmu(1) - 1)^2;

         % k = ( 1 0 )
      ez = 1 * rates_h(5,2) * x(3);
      z = z + 2 * ez * (dmu(1) - 1);

         % k = ( 2 0 )
      ez = rates_h(5,1) * x(3) ...
        + 1 * rates_h(5,2) * x(6);
      z = z + 1 * ez;
      dy(25) = dy(25) + mp * rates_g(5,1) * z;

        % C ^ ( 3 0 ) [s]
      ez = rates_h(5,1) * x(6) ...
        + 1 * rates_h(5,2) * x(10);
      dy(7) = dy(7) - mp * rates_g(5,1) * ez;
      z = 0;

         % k = ( 0 0 )
      ez = rates_h(5,1);
      z = z + 1 * ez * (dmu(1) - 1)^3;

         % k = ( 1 0 )
      ez = 1 * rates_h(5,2) * x(3);
      z = z + 3 * ez * (dmu(1) - 1)^2;

         % k = ( 2 0 )
      ez = rates_h(5,1) * x(3) ...
        + 1 * rates_h(5,2) * x(6);
      z = z + 3 * ez * (dmu(1) - 1);

         % k = ( 3 0 )
      ez = rates_h(5,1) * x(6) ...
        + 1 * rates_h(5,2) * x(10);
      z = z + 1 * ez;
      dy(28) = dy(28) + mp * rates_g(5,1) * z;

        % C ^ ( 4 0 ) [s]
      ez = rates_h(5,1) * x(10) ...
        + 1 * rates_h(5,2) * x(15);
      dy(11) = dy(11) - mp * rates_g(5,1) * ez;
      z = 0;

         % k = ( 0 0 )
      ez = rates_h(5,1);
      z = z + 1 * ez * (dmu(1) - 1)^4;

         % k = ( 1 0 )
      ez = 1 * rates_h(5,2) * x(3);
      z = z + 4 * ez * (dmu(1) - 1)^3;

         % k = ( 2 0 )
      ez = rates_h(5,1) * x(3) ...
        + 1 * rates_h(5,2) * x(6);
      z = z + 6 * ez * (dmu(1) - 1)^2;

         % k = ( 3 0 )
      ez = rates_h(5,1) * x(6) ...
        + 1 * rates_h(5,2) * x(10);
      z = z + 4 * ez * (dmu(1) - 1);

         % k = ( 4 0 )
      ez = rates_h(5,1) * x(10) ...
        + 1 * rates_h(5,2) * x(15);
      z = z + 1 * ez;
      dy(32) = dy(32) + mp * rates_g(5,1) * z;

        % C ^ ( 5 0 ) [s]
      ez = rates_h(5,1) * x(15);
      dy(16) = dy(16) - mp * rates_g(5,1) * ez;
      z = 0;

         % k = ( 0 0 )
      ez = rates_h(5,1);
      z = z + 1 * ez * (dmu(1) - 1)^5;

         % k = ( 1 0 )
      ez = 1 * rates_h(5,2) * x(3);
      z = z + 5 * ez * (dmu(1) - 1)^4;

         % k = ( 2 0 )
      ez = rates_h(5,1) * x(3) ...
        + 1 * rates_h(5,2) * x(6);
      z = z + 10 * ez * (dmu(1) - 1)^3;

         % k = ( 3 0 )
      ez = rates_h(5,1) * x(6) ...
        + 1 * rates_h(5,2) * x(10);
      z = z + 10 * ez * (dmu(1) - 1)^2;

         % k = ( 4 0 )
      ez = rates_h(5,1) * x(10) ...
        + 1 * rates_h(5,2) * x(15);
      z = z + 5 * ez * (dmu(1) - 1);

         % k = ( 5 0 )
      ez = rates_h(5,1) * x(15);
      z = z + 1 * ez;
      dy(37) = dy(37) + mp * rates_g(5,1) * z;

        % C ^ ( 1 1 ) [s]
      ez = rates_h(5,1) * x(4) ...
        + 1 * rates_h(5,2) * x(7);
      dy(5) = dy(5) - mp * rates_g(5,1) * ez;
      z = 0;

         % k = ( 0 0 )
      ez = rates_h(5,1);
      z = z + 1 * ez * (dmu(1) - 1) * dmu(2) ;

         % k = ( 0 1 )
      ez = 1 * rates_h(5,2) * x(4);
      z = z + 1 * ez * (dmu(1) - 1);

         % k = ( 1 0 )
      ez = 1 * rates_h(5,2) * x(3);
      z = z + 1 * ez * dmu(2) ;

         % k = ( 1 1 )
      ez = rates_h(5,1) * x(4) ...
        + 1 * rates_h(5,2) * x(7);
      z = z + 1 * ez;
      dy(26) = dy(26) + mp * rates_g(5,1) * z;

        % C ^ ( 2 1 ) [s]
      ez = rates_h(5,1) * x(7) ...
        + 1 * rates_h(5,2) * x(11);
      dy(8) = dy(8) - mp * rates_g(5,1) * ez;
      z = 0;

         % k = ( 0 0 )
      ez = rates_h(5,1);
      z = z + 1 * ez * (dmu(1) - 1)^2 * dmu(2) ;

         % k = ( 0 1 )
      ez = 1 * rates_h(5,2) * x(4);
      z = z + 1 * ez * (dmu(1) - 1)^2;

         % k = ( 1 0 )
      ez = 1 * rates_h(5,2) * x(3);
      z = z + 2 * ez * (dmu(1) - 1) * dmu(2) ;

         % k = ( 1 1 )
      ez = rates_h(5,1) * x(4) ...
        + 1 * rates_h(5,2) * x(7);
      z = z + 2 * ez * (dmu(1) - 1);

         % k = ( 2 0 )
      ez = rates_h(5,1) * x(3) ...
        + 1 * rates_h(5,2) * x(6);
      z = z + 1 * ez * dmu(2) ;

         % k = ( 2 1 )
      ez = rates_h(5,1) * x(7) ...
        + 1 * rates_h(5,2) * x(11);
      z = z + 1 * ez;
      dy(29) = dy(29) + mp * rates_g(5,1) * z;

        % C ^ ( 3 1 ) [s]
      ez = rates_h(5,1) * x(11) ...
        + 1 * rates_h(5,2) * x(16);
      dy(12) = dy(12) - mp * rates_g(5,1) * ez;
      z = 0;

         % k = ( 0 0 )
      ez = rates_h(5,1);
      z = z + 1 * ez * (dmu(1) - 1)^3 * dmu(2) ;

         % k = ( 0 1 )
      ez = 1 * rates_h(5,2) * x(4);
      z = z + 1 * ez * (dmu(1) - 1)^3;

         % k = ( 1 0 )
      ez = 1 * rates_h(5,2) * x(3);
      z = z + 3 * ez * (dmu(1) - 1)^2 * dmu(2) ;

         % k = ( 1 1 )
      ez = rates_h(5,1) * x(4) ...
        + 1 * rates_h(5,2) * x(7);
      z = z + 3 * ez * (dmu(1) - 1)^2;

         % k = ( 2 0 )
      ez = rates_h(5,1) * x(3) ...
        + 1 * rates_h(5,2) * x(6);
      z = z + 3 * ez * (dmu(1) - 1) * dmu(2) ;

         % k = ( 2 1 )
      ez = rates_h(5,1) * x(7) ...
        + 1 * rates_h(5,2) * x(11);
      z = z + 3 * ez * (dmu(1) - 1);

         % k = ( 3 0 )
      ez = rates_h(5,1) * x(6) ...
        + 1 * rates_h(5,2) * x(10);
      z = z + 1 * ez * dmu(2) ;

         % k = ( 3 1 )
      ez = rates_h(5,1) * x(11) ...
        + 1 * rates_h(5,2) * x(16);
      z = z + 1 * ez;
      dy(33) = dy(33) + mp * rates_g(5,1) * z;

        % C ^ ( 4 1 ) [s]
      ez = rates_h(5,1) * x(16);
      dy(17) = dy(17) - mp * rates_g(5,1) * ez;
      z = 0;

         % k = ( 0 0 )
      ez = rates_h(5,1);
      z = z + 1 * ez * (dmu(1) - 1)^4 * dmu(2) ;

         % k = ( 0 1 )
      ez = 1 * rates_h(5,2) * x(4);
      z = z + 1 * ez * (dmu(1) - 1)^4;

         % k = ( 1 0 )
      ez = 1 * rates_h(5,2) * x(3);
      z = z + 4 * ez * (dmu(1) - 1)^3 * dmu(2) ;

         % k = ( 1 1 )
      ez = rates_h(5,1) * x(4) ...
        + 1 * rates_h(5,2) * x(7);
      z = z + 4 * ez * (dmu(1) - 1)^3;

         % k = ( 2 0 )
      ez = rates_h(5,1) * x(3) ...
        + 1 * rates_h(5,2) * x(6);
      z = z + 6 * ez * (dmu(1) - 1)^2 * dmu(2) ;

         % k = ( 2 1 )
      ez = rates_h(5,1) * x(7) ...
        + 1 * rates_h(5,2) * x(11);
      z = z + 6 * ez * (dmu(1) - 1)^2;

         % k = ( 3 0 )
      ez = rates_h(5,1) * x(6) ...
        + 1 * rates_h(5,2) * x(10);
      z = z + 4 * ez * (dmu(1) - 1) * dmu(2) ;

         % k = ( 3 1 )
      ez = rates_h(5,1) * x(11) ...
        + 1 * rates_h(5,2) * x(16);
      z = z + 4 * ez * (dmu(1) - 1);

         % k = ( 4 0 )
      ez = rates_h(5,1) * x(10) ...
        + 1 * rates_h(5,2) * x(15);
      z = z + 1 * ez * dmu(2) ;

         % k = ( 4 1 )
      ez = rates_h(5,1) * x(16);
      z = z + 1 * ez;
      dy(38) = dy(38) + mp * rates_g(5,1) * z;

        % C ^ ( 0 2 ) [s]
      ez = rates_h(5,1) * x(5) ...
        + 1 * rates_h(5,2) * x(8);
      dy(6) = dy(6) - mp * rates_g(5,1) * ez;
      z = 0;

         % k = ( 0 0 )
      ez = rates_h(5,1);
      z = z + 1 * ez * dmu(2) ^2;

         % k = ( 0 1 )
      ez = 1 * rates_h(5,2) * x(4);
      z = z + 2 * ez * dmu(2) ;

         % k = ( 0 2 )
      ez = rates_h(5,1) * x(5) ...
        + 1 * rates_h(5,2) * x(8);
      z = z + 1 * ez;
      dy(27) = dy(27) + mp * rates_g(5,1) * z;

        % C ^ ( 1 2 ) [s]
      ez = rates_h(5,1) * x(8) ...
        + 1 * rates_h(5,2) * x(12);
      dy(9) = dy(9) - mp * rates_g(5,1) * ez;
      z = 0;

         % k = ( 0 0 )
      ez = rates_h(5,1);
      z = z + 1 * ez * (dmu(1) - 1) * dmu(2) ^2;

         % k = ( 0 1 )
      ez = 1 * rates_h(5,2) * x(4);
      z = z + 2 * ez * (dmu(1) - 1) * dmu(2) ;

         % k = ( 0 2 )
      ez = rates_h(5,1) * x(5) ...
        + 1 * rates_h(5,2) * x(8);
      z = z + 1 * ez * (dmu(1) - 1);

         % k = ( 1 0 )
      ez = 1 * rates_h(5,2) * x(3);
      z = z + 1 * ez * dmu(2) ^2;

         % k = ( 1 1 )
      ez = rates_h(5,1) * x(4) ...
        + 1 * rates_h(5,2) * x(7);
      z = z + 2 * ez * dmu(2) ;

         % k = ( 1 2 )
      ez = rates_h(5,1) * x(8) ...
        + 1 * rates_h(5,2) * x(12);
      z = z + 1 * ez;
      dy(30) = dy(30) + mp * rates_g(5,1) * z;

        % C ^ ( 2 2 ) [s]
      ez = rates_h(5,1) * x(12) ...
        + 1 * rates_h(5,2) * x(17);
      dy(13) = dy(13) - mp * rates_g(5,1) * ez;
      z = 0;

         % k = ( 0 0 )
      ez = rates_h(5,1);
      z = z + 1 * ez * (dmu(1) - 1)^2 * dmu(2) ^2;

         % k = ( 0 1 )
      ez = 1 * rates_h(5,2) * x(4);
      z = z + 2 * ez * (dmu(1) - 1)^2 * dmu(2) ;

         % k = ( 0 2 )
      ez = rates_h(5,1) * x(5) ...
        + 1 * rates_h(5,2) * x(8);
      z = z + 1 * ez * (dmu(1) - 1)^2;

         % k = ( 1 0 )
      ez = 1 * rates_h(5,2) * x(3);
      z = z + 2 * ez * (dmu(1) - 1) * dmu(2) ^2;

         % k = ( 1 1 )
      ez = rates_h(5,1) * x(4) ...
        + 1 * rates_h(5,2) * x(7);
      z = z + 4 * ez * (dmu(1) - 1) * dmu(2) ;

         % k = ( 1 2 )
      ez = rates_h(5,1) * x(8) ...
        + 1 * rates_h(5,2) * x(12);
      z = z + 2 * ez * (dmu(1) - 1);

         % k = ( 2 0 )
      ez = rates_h(5,1) * x(3) ...
        + 1 * rates_h(5,2) * x(6);
      z = z + 1 * ez * dmu(2) ^2;

         % k = ( 2 1 )
      ez = rates_h(5,1) * x(7) ...
        + 1 * rates_h(5,2) * x(11);
      z = z + 2 * ez * dmu(2) ;

         % k = ( 2 2 )
      ez = rates_h(5,1) * x(12) ...
        + 1 * rates_h(5,2) * x(17);
      z = z + 1 * ez;
      dy(34) = dy(34) + mp * rates_g(5,1) * z;

        % C ^ ( 3 2 ) [s]
      ez = rates_h(5,1) * x(17);
      dy(18) = dy(18) - mp * rates_g(5,1) * ez;
      z = 0;

         % k = ( 0 0 )
      ez = rates_h(5,1);
      z = z + 1 * ez * (dmu(1) - 1)^3 * dmu(2) ^2;

         % k = ( 0 1 )
      ez = 1 * rates_h(5,2) * x(4);
      z = z + 2 * ez * (dmu(1) - 1)^3 * dmu(2) ;

         % k = ( 0 2 )
      ez = rates_h(5,1) * x(5) ...
        + 1 * rates_h(5,2) * x(8);
      z = z + 1 * ez * (dmu(1) - 1)^3;

         % k = ( 1 0 )
      ez = 1 * rates_h(5,2) * x(3);
      z = z + 3 * ez * (dmu(1) - 1)^2 * dmu(2) ^2;

         % k = ( 1 1 )
      ez = rates_h(5,1) * x(4) ...
        + 1 * rates_h(5,2) * x(7);
      z = z + 6 * ez * (dmu(1) - 1)^2 * dmu(2) ;

         % k = ( 1 2 )
      ez = rates_h(5,1) * x(8) ...
        + 1 * rates_h(5,2) * x(12);
      z = z + 3 * ez * (dmu(1) - 1)^2;

         % k = ( 2 0 )
      ez = rates_h(5,1) * x(3) ...
        + 1 * rates_h(5,2) * x(6);
      z = z + 3 * ez * (dmu(1) - 1) * dmu(2) ^2;

         % k = ( 2 1 )
      ez = rates_h(5,1) * x(7) ...
        + 1 * rates_h(5,2) * x(11);
      z = z + 6 * ez * (dmu(1) - 1) * dmu(2) ;

         % k = ( 2 2 )
      ez = rates_h(5,1) * x(12) ...
        + 1 * rates_h(5,2) * x(17);
      z = z + 3 * ez * (dmu(1) - 1);

         % k = ( 3 0 )
      ez = rates_h(5,1) * x(6) ...
        + 1 * rates_h(5,2) * x(10);
      z = z + 1 * ez * dmu(2) ^2;

         % k = ( 3 1 )
      ez = rates_h(5,1) * x(11) ...
        + 1 * rates_h(5,2) * x(16);
      z = z + 2 * ez * dmu(2) ;

         % k = ( 3 2 )
      ez = rates_h(5,1) * x(17);
      z = z + 1 * ez;
      dy(39) = dy(39) + mp * rates_g(5,1) * z;

        % C ^ ( 0 3 ) [s]
      ez = rates_h(5,1) * x(9) ...
        + 1 * rates_h(5,2) * x(13);
      dy(10) = dy(10) - mp * rates_g(5,1) * ez;
      z = 0;

         % k = ( 0 0 )
      ez = rates_h(5,1);
      z = z + 1 * ez * dmu(2) ^3;

         % k = ( 0 1 )
      ez = 1 * rates_h(5,2) * x(4);
      z = z + 3 * ez * dmu(2) ^2;

         % k = ( 0 2 )
      ez = rates_h(5,1) * x(5) ...
        + 1 * rates_h(5,2) * x(8);
      z = z + 3 * ez * dmu(2) ;

         % k = ( 0 3 )
      ez = rates_h(5,1) * x(9) ...
        + 1 * rates_h(5,2) * x(13);
      z = z + 1 * ez;
      dy(31) = dy(31) + mp * rates_g(5,1) * z;

        % C ^ ( 1 3 ) [s]
      ez = rates_h(5,1) * x(13) ...
        + 1 * rates_h(5,2) * x(18);
      dy(14) = dy(14) - mp * rates_g(5,1) * ez;
      z = 0;

         % k = ( 0 0 )
      ez = rates_h(5,1);
      z = z + 1 * ez * (dmu(1) - 1) * dmu(2) ^3;

         % k = ( 0 1 )
      ez = 1 * rates_h(5,2) * x(4);
      z = z + 3 * ez * (dmu(1) - 1) * dmu(2) ^2;

         % k = ( 0 2 )
      ez = rates_h(5,1) * x(5) ...
        + 1 * rates_h(5,2) * x(8);
      z = z + 3 * ez * (dmu(1) - 1) * dmu(2) ;

         % k = ( 0 3 )
      ez = rates_h(5,1) * x(9) ...
        + 1 * rates_h(5,2) * x(13);
      z = z + 1 * ez * (dmu(1) - 1);

         % k = ( 1 0 )
      ez = 1 * rates_h(5,2) * x(3);
      z = z + 1 * ez * dmu(2) ^3;

         % k = ( 1 1 )
      ez = rates_h(5,1) * x(4) ...
        + 1 * rates_h(5,2) * x(7);
      z = z + 3 * ez * dmu(2) ^2;

         % k = ( 1 2 )
      ez = rates_h(5,1) * x(8) ...
        + 1 * rates_h(5,2) * x(12);
      z = z + 3 * ez * dmu(2) ;

         % k = ( 1 3 )
      ez = rates_h(5,1) * x(13) ...
        + 1 * rates_h(5,2) * x(18);
      z = z + 1 * ez;
      dy(35) = dy(35) + mp * rates_g(5,1) * z;

        % C ^ ( 2 3 ) [s]
      ez = rates_h(5,1) * x(18);
      dy(19) = dy(19) - mp * rates_g(5,1) * ez;
      z = 0;

         % k = ( 0 0 )
      ez = rates_h(5,1);
      z = z + 1 * ez * (dmu(1) - 1)^2 * dmu(2) ^3;

         % k = ( 0 1 )
      ez = 1 * rates_h(5,2) * x(4);
      z = z + 3 * ez * (dmu(1) - 1)^2 * dmu(2) ^2;

         % k = ( 0 2 )
      ez = rates_h(5,1) * x(5) ...
        + 1 * rates_h(5,2) * x(8);
      z = z + 3 * ez * (dmu(1) - 1)^2 * dmu(2) ;

         % k = ( 0 3 )
      ez = rates_h(5,1) * x(9) ...
        + 1 * rates_h(5,2) * x(13);
      z = z + 1 * ez * (dmu(1) - 1)^2;

         % k = ( 1 0 )
      ez = 1 * rates_h(5,2) * x(3);
      z = z + 2 * ez * (dmu(1) - 1) * dmu(2) ^3;

         % k = ( 1 1 )
      ez = rates_h(5,1) * x(4) ...
        + 1 * rates_h(5,2) * x(7);
      z = z + 6 * ez * (dmu(1) - 1) * dmu(2) ^2;

         % k = ( 1 2 )
      ez = rates_h(5,1) * x(8) ...
        + 1 * rates_h(5,2) * x(12);
      z = z + 6 * ez * (dmu(1) - 1) * dmu(2) ;

         % k = ( 1 3 )
      ez = rates_h(5,1) * x(13) ...
        + 1 * rates_h(5,2) * x(18);
      z = z + 2 * ez * (dmu(1) - 1);

         % k = ( 2 0 )
      ez = rates_h(5,1) * x(3) ...
        + 1 * rates_h(5,2) * x(6);
      z = z + 1 * ez * dmu(2) ^3;

         % k = ( 2 1 )
      ez = rates_h(5,1) * x(7) ...
        + 1 * rates_h(5,2) * x(11);
      z = z + 3 * ez * dmu(2) ^2;

         % k = ( 2 2 )
      ez = rates_h(5,1) * x(12) ...
        + 1 * rates_h(5,2) * x(17);
      z = z + 3 * ez * dmu(2) ;

         % k = ( 2 3 )
      ez = rates_h(5,1) * x(18);
      z = z + 1 * ez;
      dy(40) = dy(40) + mp * rates_g(5,1) * z;

        % C ^ ( 0 4 ) [s]
      ez = rates_h(5,1) * x(14) ...
        + 1 * rates_h(5,2) * x(19);
      dy(15) = dy(15) - mp * rates_g(5,1) * ez;
      z = 0;

         % k = ( 0 0 )
      ez = rates_h(5,1);
      z = z + 1 * ez * dmu(2) ^4;

         % k = ( 0 1 )
      ez = 1 * rates_h(5,2) * x(4);
      z = z + 4 * ez * dmu(2) ^3;

         % k = ( 0 2 )
      ez = rates_h(5,1) * x(5) ...
        + 1 * rates_h(5,2) * x(8);
      z = z + 6 * ez * dmu(2) ^2;

         % k = ( 0 3 )
      ez = rates_h(5,1) * x(9) ...
        + 1 * rates_h(5,2) * x(13);
      z = z + 4 * ez * dmu(2) ;

         % k = ( 0 4 )
      ez = rates_h(5,1) * x(14) ...
        + 1 * rates_h(5,2) * x(19);
      z = z + 1 * ez;
      dy(36) = dy(36) + mp * rates_g(5,1) * z;

        % C ^ ( 1 4 ) [s]
      ez = rates_h(5,1) * x(19);
      dy(20) = dy(20) - mp * rates_g(5,1) * ez;
      z = 0;

         % k = ( 0 0 )
      ez = rates_h(5,1);
      z = z + 1 * ez * (dmu(1) - 1) * dmu(2) ^4;

         % k = ( 0 1 )
      ez = 1 * rates_h(5,2) * x(4);
      z = z + 4 * ez * (dmu(1) - 1) * dmu(2) ^3;

         % k = ( 0 2 )
      ez = rates_h(5,1) * x(5) ...
        + 1 * rates_h(5,2) * x(8);
      z = z + 6 * ez * (dmu(1) - 1) * dmu(2) ^2;

         % k = ( 0 3 )
      ez = rates_h(5,1) * x(9) ...
        + 1 * rates_h(5,2) * x(13);
      z = z + 4 * ez * (dmu(1) - 1) * dmu(2) ;

         % k = ( 0 4 )
      ez = rates_h(5,1) * x(14) ...
        + 1 * rates_h(5,2) * x(19);
      z = z + 1 * ez * (dmu(1) - 1);

         % k = ( 1 0 )
      ez = 1 * rates_h(5,2) * x(3);
      z = z + 1 * ez * dmu(2) ^4;

         % k = ( 1 1 )
      ez = rates_h(5,1) * x(4) ...
        + 1 * rates_h(5,2) * x(7);
      z = z + 4 * ez * dmu(2) ^3;

         % k = ( 1 2 )
      ez = rates_h(5,1) * x(8) ...
        + 1 * rates_h(5,2) * x(12);
      z = z + 6 * ez * dmu(2) ^2;

         % k = ( 1 3 )
      ez = rates_h(5,1) * x(13) ...
        + 1 * rates_h(5,2) * x(18);
      z = z + 4 * ez * dmu(2) ;

         % k = ( 1 4 )
      ez = rates_h(5,1) * x(19);
      z = z + 1 * ez;
      dy(41) = dy(41) + mp * rates_g(5,1) * z;

        % C ^ ( 0 5 ) [s]
      ez = rates_h(5,1) * x(20);
      dy(21) = dy(21) - mp * rates_g(5,1) * ez;
      z = 0;

         % k = ( 0 0 )
      ez = rates_h(5,1);
      z = z + 1 * ez * dmu(2) ^5;

         % k = ( 0 1 )
      ez = 1 * rates_h(5,2) * x(4);
      z = z + 5 * ez * dmu(2) ^4;

         % k = ( 0 2 )
      ez = rates_h(5,1) * x(5) ...
        + 1 * rates_h(5,2) * x(8);
      z = z + 10 * ez * dmu(2) ^3;

         % k = ( 0 3 )
      ez = rates_h(5,1) * x(9) ...
        + 1 * rates_h(5,2) * x(13);
      z = z + 10 * ez * dmu(2) ^2;

         % k = ( 0 4 )
      ez = rates_h(5,1) * x(14) ...
        + 1 * rates_h(5,2) * x(19);
      z = z + 5 * ez * dmu(2) ;

         % k = ( 0 5 )
      ez = rates_h(5,1) * x(20);
      z = z + 1 * ez;
      dy(42) = dy(42) + mp * rates_g(5,1) * z;
    end

     % MODE 2 [C]
    mp = y(22); % mode prob.
    if (mp > 1e-16)
      m = modes(2,:);
      x = y(23:42) / mp;

      [rates_g,rates_h] = get_rates(m,x);

        % C ^ ( 3 0 ) [2]
      dy(28) = dy(28) - 3 * (dy(23) - x(1) * dy(22)) * x(3);

        % C ^ ( 4 0 ) [2]
      dy(32) = dy(32) - 4 * (dy(23) - x(1) * dy(22)) * x(6);

        % C ^ ( 5 0 ) [2]
      dy(37) = dy(37) - 5 * (dy(23) - x(1) * dy(22)) * x(10);

        % C ^ ( 2 0 ) [c]
      z = 0;

         % k = ( 0 0 )
      ez = rates_h(3,1);
      z = z + 1 * ez;

         % k = ( 1 0 )
      ez = 1 * rates_h(3,2) * x(3);
      z = z - 2 * ez;
      dy(25) = dy(25) + mp * rates_g(3,1) * z;

        % C ^ ( 3 0 ) [c]
      z = 0;

         % k = ( 0 0 )
      ez = rates_h(3,1);
      z = z - 1 * ez;

         % k = ( 1 0 )
      ez = 1 * rates_h(3,2) * x(3);
      z = z + 3 * ez;

         % k = ( 2 0 )
      ez = rates_h(3,1) * x(3) ...
        + 1 * rates_h(3,2) * x(6);
      z = z - 3 * ez;
      dy(28) = dy(28) + mp * rates_g(3,1) * z;

        % C ^ ( 4 0 ) [c]
      z = 0;

         % k = ( 0 0 )
      ez = rates_h(3,1);
      z = z + 1 * ez;

         % k = ( 1 0 )
      ez = 1 * rates_h(3,2) * x(3);
      z = z - 4 * ez;

         % k = ( 2 0 )
      ez = rates_h(3,1) * x(3) ...
        + 1 * rates_h(3,2) * x(6);
      z = z + 6 * ez;

         % k = ( 3 0 )
      ez = rates_h(3,1) * x(6) ...
        + 1 * rates_h(3,2) * x(10);
      z = z - 4 * ez;
      dy(32) = dy(32) + mp * rates_g(3,1) * z;

        % C ^ ( 5 0 ) [c]
      z = 0;

         % k = ( 0 0 )
      ez = rates_h(3,1);
      z = z - 1 * ez;

         % k = ( 1 0 )
      ez = 1 * rates_h(3,2) * x(3);
      z = z + 5 * ez;

         % k = ( 2 0 )
      ez = rates_h(3,1) * x(3) ...
        + 1 * rates_h(3,2) * x(6);
      z = z - 10 * ez;

         % k = ( 3 0 )
      ez = rates_h(3,1) * x(6) ...
        + 1 * rates_h(3,2) * x(10);
      z = z + 10 * ez;

         % k = ( 4 0 )
      ez = rates_h(3,1) * x(10) ...
        + 1 * rates_h(3,2) * x(15);
      z = z - 5 * ez;
      dy(37) = dy(37) + mp * rates_g(3,1) * z;

        % C ^ ( 2 0 ) [c]
      z = 0;

         % k = ( 0 0 )
      ez = rates_h(9,1);
      z = z + 1 * ez;
      dy(25) = dy(25) + mp * rates_g(9,1) * z;

        % C ^ ( 3 0 ) [c]
      z = 0;

         % k = ( 0 0 )
      ez = rates_h(9,1);
      z = z + 1 * ez;

         % k = ( 2 0 )
      ez = rates_h(9,1) * x(3);
      z = z + 3 * ez;
      dy(28) = dy(28) + mp * rates_g(9,1) * z;

        % C ^ ( 4 0 ) [c]
      z = 0;

         % k = ( 0 0 )
      ez = rates_h(9,1);
      z = z + 1 * ez;

         % k = ( 2 0 )
      ez = rates_h(9,1) * x(3);
      z = z + 6 * ez;

         % k = ( 3 0 )
      ez = rates_h(9,1) * x(6);
      z = z + 4 * ez;
      dy(32) = dy(32) + mp * rates_g(9,1) * z;

        % C ^ ( 5 0 ) [c]
      z = 0;

         % k = ( 0 0 )
      ez = rates_h(9,1);
      z = z + 1 * ez;

         % k = ( 2 0 )
      ez = rates_h(9,1) * x(3);
      z = z + 10 * ez;

         % k = ( 3 0 )
      ez = rates_h(9,1) * x(6);
      z = z + 10 * ez;

         % k = ( 4 0 )
      ez = rates_h(9,1) * x(10);
      z = z + 5 * ez;
      dy(37) = dy(37) + mp * rates_g(9,1) * z;

        % C ^ ( 2 1 ) [2]
      dy(29) = dy(29) - 2 * (dy(23) - x(1) * dy(22)) * x(4);

        % C ^ ( 3 1 ) [2]
      dy(33) = dy(33) - 3 * (dy(23) - x(1) * dy(22)) * x(7);

        % C ^ ( 4 1 ) [2]
      dy(38) = dy(38) - 4 * (dy(23) - x(1) * dy(22)) * x(11);

        % C ^ ( 1 2 ) [2]
      dy(30) = dy(30) - 1 * (dy(23) - x(1) * dy(22)) * x(5);

        % C ^ ( 2 2 ) [2]
      dy(34) = dy(34) - 2 * (dy(23) - x(1) * dy(22)) * x(8);

        % C ^ ( 3 2 ) [2]
      dy(39) = dy(39) - 3 * (dy(23) - x(1) * dy(22)) * x(12);

        % C ^ ( 1 3 ) [2]
      dy(35) = dy(35) - 1 * (dy(23) - x(1) * dy(22)) * x(9);

        % C ^ ( 2 3 ) [2]
      dy(40) = dy(40) - 2 * (dy(23) - x(1) * dy(22)) * x(13);

        % C ^ ( 1 4 ) [2]
      dy(41) = dy(41) - 1 * (dy(23) - x(1) * dy(22)) * x(14);

        % C ^ ( 2 1 ) [2]
      dy(29) = dy(29) - 1 * (dy(24) - x(2) * dy(22)) * x(3);

        % C ^ ( 3 1 ) [2]
      dy(33) = dy(33) - 1 * (dy(24) - x(2) * dy(22)) * x(6);

        % C ^ ( 4 1 ) [2]
      dy(38) = dy(38) - 1 * (dy(24) - x(2) * dy(22)) * x(10);

        % C ^ ( 1 2 ) [2]
      dy(30) = dy(30) - 2 * (dy(24) - x(2) * dy(22)) * x(4);

        % C ^ ( 2 2 ) [2]
      dy(34) = dy(34) - 2 * (dy(24) - x(2) * dy(22)) * x(7);

        % C ^ ( 3 2 ) [2]
      dy(39) = dy(39) - 2 * (dy(24) - x(2) * dy(22)) * x(11);

        % C ^ ( 0 3 ) [2]
      dy(31) = dy(31) - 3 * (dy(24) - x(2) * dy(22)) * x(5);

        % C ^ ( 1 3 ) [2]
      dy(35) = dy(35) - 3 * (dy(24) - x(2) * dy(22)) * x(8);

        % C ^ ( 2 3 ) [2]
      dy(40) = dy(40) - 3 * (dy(24) - x(2) * dy(22)) * x(12);

        % C ^ ( 0 4 ) [2]
      dy(36) = dy(36) - 4 * (dy(24) - x(2) * dy(22)) * x(9);

        % C ^ ( 1 4 ) [2]
      dy(41) = dy(41) - 4 * (dy(24) - x(2) * dy(22)) * x(13);

        % C ^ ( 0 5 ) [2]
      dy(42) = dy(42) - 5 * (dy(24) - x(2) * dy(22)) * x(14);

        % C ^ ( 1 1 ) [c]
      z = 0;

         % k = ( 0 1 )
      ez = 1 * rates_h(3,2) * x(4);
      z = z - 1 * ez;
      dy(26) = dy(26) + mp * rates_g(3,1) * z;

        % C ^ ( 2 1 ) [c]
      z = 0;

         % k = ( 0 1 )
      ez = 1 * rates_h(3,2) * x(4);
      z = z + 1 * ez;

         % k = ( 1 1 )
      ez = rates_h(3,1) * x(4) ...
        + 1 * rates_h(3,2) * x(7);
      z = z - 2 * ez;
      dy(29) = dy(29) + mp * rates_g(3,1) * z;

        % C ^ ( 3 1 ) [c]
      z = 0;

         % k = ( 0 1 )
      ez = 1 * rates_h(3,2) * x(4);
      z = z - 1 * ez;

         % k = ( 1 1 )
      ez = rates_h(3,1) * x(4) ...
        + 1 * rates_h(3,2) * x(7);
      z = z + 3 * ez;

         % k = ( 2 1 )
      ez = rates_h(3,1) * x(7) ...
        + 1 * rates_h(3,2) * x(11);
      z = z - 3 * ez;
      dy(33) = dy(33) + mp * rates_g(3,1) * z;

        % C ^ ( 4 1 ) [c]
      z = 0;

         % k = ( 0 1 )
      ez = 1 * rates_h(3,2) * x(4);
      z = z + 1 * ez;

         % k = ( 1 1 )
      ez = rates_h(3,1) * x(4) ...
        + 1 * rates_h(3,2) * x(7);
      z = z - 4 * ez;

         % k = ( 2 1 )
      ez = rates_h(3,1) * x(7) ...
        + 1 * rates_h(3,2) * x(11);
      z = z + 6 * ez;

         % k = ( 3 1 )
      ez = rates_h(3,1) * x(11) ...
        + 1 * rates_h(3,2) * x(16);
      z = z - 4 * ez;
      dy(38) = dy(38) + mp * rates_g(3,1) * z;

        % C ^ ( 1 2 ) [c]
      z = 0;

         % k = ( 0 2 )
      ez = rates_h(3,1) * x(5) ...
        + 1 * rates_h(3,2) * x(8);
      z = z - 1 * ez;
      dy(30) = dy(30) + mp * rates_g(3,1) * z;

        % C ^ ( 2 2 ) [c]
      z = 0;

         % k = ( 0 2 )
      ez = rates_h(3,1) * x(5) ...
        + 1 * rates_h(3,2) * x(8);
      z = z + 1 * ez;

         % k = ( 1 2 )
      ez = rates_h(3,1) * x(8) ...
        + 1 * rates_h(3,2) * x(12);
      z = z - 2 * ez;
      dy(34) = dy(34) + mp * rates_g(3,1) * z;

        % C ^ ( 3 2 ) [c]
      z = 0;

         % k = ( 0 2 )
      ez = rates_h(3,1) * x(5) ...
        + 1 * rates_h(3,2) * x(8);
      z = z - 1 * ez;

         % k = ( 1 2 )
      ez = rates_h(3,1) * x(8) ...
        + 1 * rates_h(3,2) * x(12);
      z = z + 3 * ez;

         % k = ( 2 2 )
      ez = rates_h(3,1) * x(12) ...
        + 1 * rates_h(3,2) * x(17);
      z = z - 3 * ez;
      dy(39) = dy(39) + mp * rates_g(3,1) * z;

        % C ^ ( 1 3 ) [c]
      z = 0;

         % k = ( 0 3 )
      ez = rates_h(3,1) * x(9) ...
        + 1 * rates_h(3,2) * x(13);
      z = z - 1 * ez;
      dy(35) = dy(35) + mp * rates_g(3,1) * z;

        % C ^ ( 2 3 ) [c]
      z = 0;

         % k = ( 0 3 )
      ez = rates_h(3,1) * x(9) ...
        + 1 * rates_h(3,2) * x(13);
      z = z + 1 * ez;

         % k = ( 1 3 )
      ez = rates_h(3,1) * x(13) ...
        + 1 * rates_h(3,2) * x(18);
      z = z - 2 * ez;
      dy(40) = dy(40) + mp * rates_g(3,1) * z;

        % C ^ ( 1 4 ) [c]
      z = 0;

         % k = ( 0 4 )
      ez = rates_h(3,1) * x(14) ...
        + 1 * rates_h(3,2) * x(19);
      z = z - 1 * ez;
      dy(41) = dy(41) + mp * rates_g(3,1) * z;

        % C ^ ( 1 1 ) [c]
      z = 0;

         % k = ( 1 0 )
      ez = 1 * rates_h(4,3) * x(4);
      z = z - 1 * ez;
      dy(26) = dy(26) + mp * rates_g(4,1) * z;

        % C ^ ( 2 1 ) [c]
      z = 0;

         % k = ( 2 0 )
      ez = rates_h(4,1) * x(3) ...
        + 1 * rates_h(4,3) * x(7);
      z = z - 1 * ez;
      dy(29) = dy(29) + mp * rates_g(4,1) * z;

        % C ^ ( 3 1 ) [c]
      z = 0;

         % k = ( 3 0 )
      ez = rates_h(4,1) * x(6) ...
        + 1 * rates_h(4,3) * x(11);
      z = z - 1 * ez;
      dy(33) = dy(33) + mp * rates_g(4,1) * z;

        % C ^ ( 4 1 ) [c]
      z = 0;

         % k = ( 4 0 )
      ez = rates_h(4,1) * x(10) ...
        + 1 * rates_h(4,3) * x(16);
      z = z - 1 * ez;
      dy(38) = dy(38) + mp * rates_g(4,1) * z;

        % C ^ ( 0 2 ) [c]
      z = 0;

         % k = ( 0 0 )
      ez = rates_h(4,1);
      z = z + 1 * ez;

         % k = ( 0 1 )
      ez = 1 * rates_h(4,3) * x(5);
      z = z - 2 * ez;
      dy(27) = dy(27) + mp * rates_g(4,1) * z;

        % C ^ ( 1 2 ) [c]
      z = 0;

         % k = ( 1 0 )
      ez = 1 * rates_h(4,3) * x(4);
      z = z + 1 * ez;

         % k = ( 1 1 )
      ez = rates_h(4,1) * x(4) ...
        + 1 * rates_h(4,3) * x(8);
      z = z - 2 * ez;
      dy(30) = dy(30) + mp * rates_g(4,1) * z;

        % C ^ ( 2 2 ) [c]
      z = 0;

         % k = ( 2 0 )
      ez = rates_h(4,1) * x(3) ...
        + 1 * rates_h(4,3) * x(7);
      z = z + 1 * ez;

         % k = ( 2 1 )
      ez = rates_h(4,1) * x(7) ...
        + 1 * rates_h(4,3) * x(12);
      z = z - 2 * ez;
      dy(34) = dy(34) + mp * rates_g(4,1) * z;

        % C ^ ( 3 2 ) [c]
      z = 0;

         % k = ( 3 0 )
      ez = rates_h(4,1) * x(6) ...
        + 1 * rates_h(4,3) * x(11);
      z = z + 1 * ez;

         % k = ( 3 1 )
      ez = rates_h(4,1) * x(11) ...
        + 1 * rates_h(4,3) * x(17);
      z = z - 2 * ez;
      dy(39) = dy(39) + mp * rates_g(4,1) * z;

        % C ^ ( 0 3 ) [c]
      z = 0;

         % k = ( 0 0 )
      ez = rates_h(4,1);
      z = z - 1 * ez;

         % k = ( 0 1 )
      ez = 1 * rates_h(4,3) * x(5);
      z = z + 3 * ez;

         % k = ( 0 2 )
      ez = rates_h(4,1) * x(5) ...
        + 1 * rates_h(4,3) * x(9);
      z = z - 3 * ez;
      dy(31) = dy(31) + mp * rates_g(4,1) * z;

        % C ^ ( 1 3 ) [c]
      z = 0;

         % k = ( 1 0 )
      ez = 1 * rates_h(4,3) * x(4);
      z = z - 1 * ez;

         % k = ( 1 1 )
      ez = rates_h(4,1) * x(4) ...
        + 1 * rates_h(4,3) * x(8);
      z = z + 3 * ez;

         % k = ( 1 2 )
      ez = rates_h(4,1) * x(8) ...
        + 1 * rates_h(4,3) * x(13);
      z = z - 3 * ez;
      dy(35) = dy(35) + mp * rates_g(4,1) * z;

        % C ^ ( 2 3 ) [c]
      z = 0;

         % k = ( 2 0 )
      ez = rates_h(4,1) * x(3) ...
        + 1 * rates_h(4,3) * x(7);
      z = z - 1 * ez;

         % k = ( 2 1 )
      ez = rates_h(4,1) * x(7) ...
        + 1 * rates_h(4,3) * x(12);
      z = z + 3 * ez;

         % k = ( 2 2 )
      ez = rates_h(4,1) * x(12) ...
        + 1 * rates_h(4,3) * x(18);
      z = z - 3 * ez;
      dy(40) = dy(40) + mp * rates_g(4,1) * z;

        % C ^ ( 0 4 ) [c]
      z = 0;

         % k = ( 0 0 )
      ez = rates_h(4,1);
      z = z + 1 * ez;

         % k = ( 0 1 )
      ez = 1 * rates_h(4,3) * x(5);
      z = z - 4 * ez;

         % k = ( 0 2 )
      ez = rates_h(4,1) * x(5) ...
        + 1 * rates_h(4,3) * x(9);
      z = z + 6 * ez;

         % k = ( 0 3 )
      ez = rates_h(4,1) * x(9) ...
        + 1 * rates_h(4,3) * x(14);
      z = z - 4 * ez;
      dy(36) = dy(36) + mp * rates_g(4,1) * z;

        % C ^ ( 1 4 ) [c]
      z = 0;

         % k = ( 1 0 )
      ez = 1 * rates_h(4,3) * x(4);
      z = z + 1 * ez;

         % k = ( 1 1 )
      ez = rates_h(4,1) * x(4) ...
        + 1 * rates_h(4,3) * x(8);
      z = z - 4 * ez;

         % k = ( 1 2 )
      ez = rates_h(4,1) * x(8) ...
        + 1 * rates_h(4,3) * x(13);
      z = z + 6 * ez;

         % k = ( 1 3 )
      ez = rates_h(4,1) * x(13) ...
        + 1 * rates_h(4,3) * x(19);
      z = z - 4 * ez;
      dy(41) = dy(41) + mp * rates_g(4,1) * z;

        % C ^ ( 0 5 ) [c]
      z = 0;

         % k = ( 0 0 )
      ez = rates_h(4,1);
      z = z - 1 * ez;

         % k = ( 0 1 )
      ez = 1 * rates_h(4,3) * x(5);
      z = z + 5 * ez;

         % k = ( 0 2 )
      ez = rates_h(4,1) * x(5) ...
        + 1 * rates_h(4,3) * x(9);
      z = z - 10 * ez;

         % k = ( 0 3 )
      ez = rates_h(4,1) * x(9) ...
        + 1 * rates_h(4,3) * x(14);
      z = z + 10 * ez;

         % k = ( 0 4 )
      ez = rates_h(4,1) * x(14) ...
        + 1 * rates_h(4,3) * x(20);
      z = z - 5 * ez;
      dy(42) = dy(42) + mp * rates_g(4,1) * z;

        % C ^ ( 2 1 ) [c]
      z = 0;

         % k = ( 1 1 )
      ez = rates_h(9,1) * x(4);
      z = z + 2 * ez;
      dy(29) = dy(29) + mp * rates_g(9,1) * z;

        % C ^ ( 3 1 ) [c]
      z = 0;

         % k = ( 1 1 )
      ez = rates_h(9,1) * x(4);
      z = z + 3 * ez;

         % k = ( 2 1 )
      ez = rates_h(9,1) * x(7);
      z = z + 3 * ez;
      dy(33) = dy(33) + mp * rates_g(9,1) * z;

        % C ^ ( 4 1 ) [c]
      z = 0;

         % k = ( 1 1 )
      ez = rates_h(9,1) * x(4);
      z = z + 4 * ez;

         % k = ( 2 1 )
      ez = rates_h(9,1) * x(7);
      z = z + 6 * ez;

         % k = ( 3 1 )
      ez = rates_h(9,1) * x(11);
      z = z + 4 * ez;
      dy(38) = dy(38) + mp * rates_g(9,1) * z;

        % C ^ ( 1 2 ) [c]
      z = 0;

         % k = ( 0 2 )
      ez = rates_h(9,1) * x(5);
      z = z + 1 * ez;
      dy(30) = dy(30) + mp * rates_g(9,1) * z;

        % C ^ ( 2 2 ) [c]
      z = 0;

         % k = ( 0 2 )
      ez = rates_h(9,1) * x(5);
      z = z + 1 * ez;

         % k = ( 1 2 )
      ez = rates_h(9,1) * x(8);
      z = z + 2 * ez;
      dy(34) = dy(34) + mp * rates_g(9,1) * z;

        % C ^ ( 3 2 ) [c]
      z = 0;

         % k = ( 0 2 )
      ez = rates_h(9,1) * x(5);
      z = z + 1 * ez;

         % k = ( 1 2 )
      ez = rates_h(9,1) * x(8);
      z = z + 3 * ez;

         % k = ( 2 2 )
      ez = rates_h(9,1) * x(12);
      z = z + 3 * ez;
      dy(39) = dy(39) + mp * rates_g(9,1) * z;

        % C ^ ( 1 3 ) [c]
      z = 0;

         % k = ( 0 3 )
      ez = rates_h(9,1) * x(9);
      z = z + 1 * ez;
      dy(35) = dy(35) + mp * rates_g(9,1) * z;

        % C ^ ( 2 3 ) [c]
      z = 0;

         % k = ( 0 3 )
      ez = rates_h(9,1) * x(9);
      z = z + 1 * ez;

         % k = ( 1 3 )
      ez = rates_h(9,1) * x(13);
      z = z + 2 * ez;
      dy(40) = dy(40) + mp * rates_g(9,1) * z;

        % C ^ ( 1 4 ) [c]
      z = 0;

         % k = ( 0 4 )
      ez = rates_h(9,1) * x(14);
      z = z + 1 * ez;
      dy(41) = dy(41) + mp * rates_g(9,1) * z;

       % -> mode 1
      smp = y(1);
      if (smp > 1e-16)
        dmu = x(1:2) - y(2:3) / smp;
      else
        dmu = x(1:2);
      end

        % C ^ ( 2 0 ) [s]
      ez = rates_h(6,1) * x(3);
      dy(25) = dy(25) - mp * rates_g(6,1) * ez;
      z = 0;

         % k = ( 0 0 )
      ez = rates_h(6,1);
      z = z + 1 * ez * (dmu(1) + 1)^2;

         % k = ( 2 0 )
      ez = rates_h(6,1) * x(3);
      z = z + 1 * ez;
      dy(4) = dy(4) + mp * rates_g(6,1) * z;

        % C ^ ( 3 0 ) [s]
      ez = rates_h(6,1) * x(6);
      dy(28) = dy(28) - mp * rates_g(6,1) * ez;
      z = 0;

         % k = ( 0 0 )
      ez = rates_h(6,1);
      z = z + 1 * ez * (dmu(1) + 1)^3;

         % k = ( 2 0 )
      ez = rates_h(6,1) * x(3);
      z = z + 3 * ez * (dmu(1) + 1);

         % k = ( 3 0 )
      ez = rates_h(6,1) * x(6);
      z = z + 1 * ez;
      dy(7) = dy(7) + mp * rates_g(6,1) * z;

        % C ^ ( 4 0 ) [s]
      ez = rates_h(6,1) * x(10);
      dy(32) = dy(32) - mp * rates_g(6,1) * ez;
      z = 0;

         % k = ( 0 0 )
      ez = rates_h(6,1);
      z = z + 1 * ez * (dmu(1) + 1)^4;

         % k = ( 2 0 )
      ez = rates_h(6,1) * x(3);
      z = z + 6 * ez * (dmu(1) + 1)^2;

         % k = ( 3 0 )
      ez = rates_h(6,1) * x(6);
      z = z + 4 * ez * (dmu(1) + 1);

         % k = ( 4 0 )
      ez = rates_h(6,1) * x(10);
      z = z + 1 * ez;
      dy(11) = dy(11) + mp * rates_g(6,1) * z;

        % C ^ ( 5 0 ) [s]
      ez = rates_h(6,1) * x(15);
      dy(37) = dy(37) - mp * rates_g(6,1) * ez;
      z = 0;

         % k = ( 0 0 )
      ez = rates_h(6,1);
      z = z + 1 * ez * (dmu(1) + 1)^5;

         % k = ( 2 0 )
      ez = rates_h(6,1) * x(3);
      z = z + 10 * ez * (dmu(1) + 1)^3;

         % k = ( 3 0 )
      ez = rates_h(6,1) * x(6);
      z = z + 10 * ez * (dmu(1) + 1)^2;

         % k = ( 4 0 )
      ez = rates_h(6,1) * x(10);
      z = z + 5 * ez * (dmu(1) + 1);

         % k = ( 5 0 )
      ez = rates_h(6,1) * x(15);
      z = z + 1 * ez;
      dy(16) = dy(16) + mp * rates_g(6,1) * z;

        % C ^ ( 1 1 ) [s]
      ez = rates_h(6,1) * x(4);
      dy(26) = dy(26) - mp * rates_g(6,1) * ez;
      z = 0;

         % k = ( 0 0 )
      ez = rates_h(6,1);
      z = z + 1 * ez * (dmu(1) + 1) * dmu(2) ;

         % k = ( 1 1 )
      ez = rates_h(6,1) * x(4);
      z = z + 1 * ez;
      dy(5) = dy(5) + mp * rates_g(6,1) * z;

        % C ^ ( 2 1 ) [s]
      ez = rates_h(6,1) * x(7);
      dy(29) = dy(29) - mp * rates_g(6,1) * ez;
      z = 0;

         % k = ( 0 0 )
      ez = rates_h(6,1);
      z = z + 1 * ez * (dmu(1) + 1)^2 * dmu(2) ;

         % k = ( 1 1 )
      ez = rates_h(6,1) * x(4);
      z = z + 2 * ez * (dmu(1) + 1);

         % k = ( 2 0 )
      ez = rates_h(6,1) * x(3);
      z = z + 1 * ez * dmu(2) ;

         % k = ( 2 1 )
      ez = rates_h(6,1) * x(7);
      z = z + 1 * ez;
      dy(8) = dy(8) + mp * rates_g(6,1) * z;

        % C ^ ( 3 1 ) [s]
      ez = rates_h(6,1) * x(11);
      dy(33) = dy(33) - mp * rates_g(6,1) * ez;
      z = 0;

         % k = ( 0 0 )
      ez = rates_h(6,1);
      z = z + 1 * ez * (dmu(1) + 1)^3 * dmu(2) ;

         % k = ( 1 1 )
      ez = rates_h(6,1) * x(4);
      z = z + 3 * ez * (dmu(1) + 1)^2;

         % k = ( 2 0 )
      ez = rates_h(6,1) * x(3);
      z = z + 3 * ez * (dmu(1) + 1) * dmu(2) ;

         % k = ( 2 1 )
      ez = rates_h(6,1) * x(7);
      z = z + 3 * ez * (dmu(1) + 1);

         % k = ( 3 0 )
      ez = rates_h(6,1) * x(6);
      z = z + 1 * ez * dmu(2) ;

         % k = ( 3 1 )
      ez = rates_h(6,1) * x(11);
      z = z + 1 * ez;
      dy(12) = dy(12) + mp * rates_g(6,1) * z;

        % C ^ ( 4 1 ) [s]
      ez = rates_h(6,1) * x(16);
      dy(38) = dy(38) - mp * rates_g(6,1) * ez;
      z = 0;

         % k = ( 0 0 )
      ez = rates_h(6,1);
      z = z + 1 * ez * (dmu(1) + 1)^4 * dmu(2) ;

         % k = ( 1 1 )
      ez = rates_h(6,1) * x(4);
      z = z + 4 * ez * (dmu(1) + 1)^3;

         % k = ( 2 0 )
      ez = rates_h(6,1) * x(3);
      z = z + 6 * ez * (dmu(1) + 1)^2 * dmu(2) ;

         % k = ( 2 1 )
      ez = rates_h(6,1) * x(7);
      z = z + 6 * ez * (dmu(1) + 1)^2;

         % k = ( 3 0 )
      ez = rates_h(6,1) * x(6);
      z = z + 4 * ez * (dmu(1) + 1) * dmu(2) ;

         % k = ( 3 1 )
      ez = rates_h(6,1) * x(11);
      z = z + 4 * ez * (dmu(1) + 1);

         % k = ( 4 0 )
      ez = rates_h(6,1) * x(10);
      z = z + 1 * ez * dmu(2) ;

         % k = ( 4 1 )
      ez = rates_h(6,1) * x(16);
      z = z + 1 * ez;
      dy(17) = dy(17) + mp * rates_g(6,1) * z;

        % C ^ ( 0 2 ) [s]
      ez = rates_h(6,1) * x(5);
      dy(27) = dy(27) - mp * rates_g(6,1) * ez;
      z = 0;

         % k = ( 0 0 )
      ez = rates_h(6,1);
      z = z + 1 * ez * dmu(2) ^2;

         % k = ( 0 2 )
      ez = rates_h(6,1) * x(5);
      z = z + 1 * ez;
      dy(6) = dy(6) + mp * rates_g(6,1) * z;

        % C ^ ( 1 2 ) [s]
      ez = rates_h(6,1) * x(8);
      dy(30) = dy(30) - mp * rates_g(6,1) * ez;
      z = 0;

         % k = ( 0 0 )
      ez = rates_h(6,1);
      z = z + 1 * ez * (dmu(1) + 1) * dmu(2) ^2;

         % k = ( 0 2 )
      ez = rates_h(6,1) * x(5);
      z = z + 1 * ez * (dmu(1) + 1);

         % k = ( 1 1 )
      ez = rates_h(6,1) * x(4);
      z = z + 2 * ez * dmu(2) ;

         % k = ( 1 2 )
      ez = rates_h(6,1) * x(8);
      z = z + 1 * ez;
      dy(9) = dy(9) + mp * rates_g(6,1) * z;

        % C ^ ( 2 2 ) [s]
      ez = rates_h(6,1) * x(12);
      dy(34) = dy(34) - mp * rates_g(6,1) * ez;
      z = 0;

         % k = ( 0 0 )
      ez = rates_h(6,1);
      z = z + 1 * ez * (dmu(1) + 1)^2 * dmu(2) ^2;

         % k = ( 0 2 )
      ez = rates_h(6,1) * x(5);
      z = z + 1 * ez * (dmu(1) + 1)^2;

         % k = ( 1 1 )
      ez = rates_h(6,1) * x(4);
      z = z + 4 * ez * (dmu(1) + 1) * dmu(2) ;

         % k = ( 1 2 )
      ez = rates_h(6,1) * x(8);
      z = z + 2 * ez * (dmu(1) + 1);

         % k = ( 2 0 )
      ez = rates_h(6,1) * x(3);
      z = z + 1 * ez * dmu(2) ^2;

         % k = ( 2 1 )
      ez = rates_h(6,1) * x(7);
      z = z + 2 * ez * dmu(2) ;

         % k = ( 2 2 )
      ez = rates_h(6,1) * x(12);
      z = z + 1 * ez;
      dy(13) = dy(13) + mp * rates_g(6,1) * z;

        % C ^ ( 3 2 ) [s]
      ez = rates_h(6,1) * x(17);
      dy(39) = dy(39) - mp * rates_g(6,1) * ez;
      z = 0;

         % k = ( 0 0 )
      ez = rates_h(6,1);
      z = z + 1 * ez * (dmu(1) + 1)^3 * dmu(2) ^2;

         % k = ( 0 2 )
      ez = rates_h(6,1) * x(5);
      z = z + 1 * ez * (dmu(1) + 1)^3;

         % k = ( 1 1 )
      ez = rates_h(6,1) * x(4);
      z = z + 6 * ez * (dmu(1) + 1)^2 * dmu(2) ;

         % k = ( 1 2 )
      ez = rates_h(6,1) * x(8);
      z = z + 3 * ez * (dmu(1) + 1)^2;

         % k = ( 2 0 )
      ez = rates_h(6,1) * x(3);
      z = z + 3 * ez * (dmu(1) + 1) * dmu(2) ^2;

         % k = ( 2 1 )
      ez = rates_h(6,1) * x(7);
      z = z + 6 * ez * (dmu(1) + 1) * dmu(2) ;

         % k = ( 2 2 )
      ez = rates_h(6,1) * x(12);
      z = z + 3 * ez * (dmu(1) + 1);

         % k = ( 3 0 )
      ez = rates_h(6,1) * x(6);
      z = z + 1 * ez * dmu(2) ^2;

         % k = ( 3 1 )
      ez = rates_h(6,1) * x(11);
      z = z + 2 * ez * dmu(2) ;

         % k = ( 3 2 )
      ez = rates_h(6,1) * x(17);
      z = z + 1 * ez;
      dy(18) = dy(18) + mp * rates_g(6,1) * z;

        % C ^ ( 0 3 ) [s]
      ez = rates_h(6,1) * x(9);
      dy(31) = dy(31) - mp * rates_g(6,1) * ez;
      z = 0;

         % k = ( 0 0 )
      ez = rates_h(6,1);
      z = z + 1 * ez * dmu(2) ^3;

         % k = ( 0 2 )
      ez = rates_h(6,1) * x(5);
      z = z + 3 * ez * dmu(2) ;

         % k = ( 0 3 )
      ez = rates_h(6,1) * x(9);
      z = z + 1 * ez;
      dy(10) = dy(10) + mp * rates_g(6,1) * z;

        % C ^ ( 1 3 ) [s]
      ez = rates_h(6,1) * x(13);
      dy(35) = dy(35) - mp * rates_g(6,1) * ez;
      z = 0;

         % k = ( 0 0 )
      ez = rates_h(6,1);
      z = z + 1 * ez * (dmu(1) + 1) * dmu(2) ^3;

         % k = ( 0 2 )
      ez = rates_h(6,1) * x(5);
      z = z + 3 * ez * (dmu(1) + 1) * dmu(2) ;

         % k = ( 0 3 )
      ez = rates_h(6,1) * x(9);
      z = z + 1 * ez * (dmu(1) + 1);

         % k = ( 1 1 )
      ez = rates_h(6,1) * x(4);
      z = z + 3 * ez * dmu(2) ^2;

         % k = ( 1 2 )
      ez = rates_h(6,1) * x(8);
      z = z + 3 * ez * dmu(2) ;

         % k = ( 1 3 )
      ez = rates_h(6,1) * x(13);
      z = z + 1 * ez;
      dy(14) = dy(14) + mp * rates_g(6,1) * z;

        % C ^ ( 2 3 ) [s]
      ez = rates_h(6,1) * x(18);
      dy(40) = dy(40) - mp * rates_g(6,1) * ez;
      z = 0;

         % k = ( 0 0 )
      ez = rates_h(6,1);
      z = z + 1 * ez * (dmu(1) + 1)^2 * dmu(2) ^3;

         % k = ( 0 2 )
      ez = rates_h(6,1) * x(5);
      z = z + 3 * ez * (dmu(1) + 1)^2 * dmu(2) ;

         % k = ( 0 3 )
      ez = rates_h(6,1) * x(9);
      z = z + 1 * ez * (dmu(1) + 1)^2;

         % k = ( 1 1 )
      ez = rates_h(6,1) * x(4);
      z = z + 6 * ez * (dmu(1) + 1) * dmu(2) ^2;

         % k = ( 1 2 )
      ez = rates_h(6,1) * x(8);
      z = z + 6 * ez * (dmu(1) + 1) * dmu(2) ;

         % k = ( 1 3 )
      ez = rates_h(6,1) * x(13);
      z = z + 2 * ez * (dmu(1) + 1);

         % k = ( 2 0 )
      ez = rates_h(6,1) * x(3);
      z = z + 1 * ez * dmu(2) ^3;

         % k = ( 2 1 )
      ez = rates_h(6,1) * x(7);
      z = z + 3 * ez * dmu(2) ^2;

         % k = ( 2 2 )
      ez = rates_h(6,1) * x(12);
      z = z + 3 * ez * dmu(2) ;

         % k = ( 2 3 )
      ez = rates_h(6,1) * x(18);
      z = z + 1 * ez;
      dy(19) = dy(19) + mp * rates_g(6,1) * z;

        % C ^ ( 0 4 ) [s]
      ez = rates_h(6,1) * x(14);
      dy(36) = dy(36) - mp * rates_g(6,1) * ez;
      z = 0;

         % k = ( 0 0 )
      ez = rates_h(6,1);
      z = z + 1 * ez * dmu(2) ^4;

         % k = ( 0 2 )
      ez = rates_h(6,1) * x(5);
      z = z + 6 * ez * dmu(2) ^2;

         % k = ( 0 3 )
      ez = rates_h(6,1) * x(9);
      z = z + 4 * ez * dmu(2) ;

         % k = ( 0 4 )
      ez = rates_h(6,1) * x(14);
      z = z + 1 * ez;
      dy(15) = dy(15) + mp * rates_g(6,1) * z;

        % C ^ ( 1 4 ) [s]
      ez = rates_h(6,1) * x(19);
      dy(41) = dy(41) - mp * rates_g(6,1) * ez;
      z = 0;

         % k = ( 0 0 )
      ez = rates_h(6,1);
      z = z + 1 * ez * (dmu(1) + 1) * dmu(2) ^4;

         % k = ( 0 2 )
      ez = rates_h(6,1) * x(5);
      z = z + 6 * ez * (dmu(1) + 1) * dmu(2) ^2;

         % k = ( 0 3 )
      ez = rates_h(6,1) * x(9);
      z = z + 4 * ez * (dmu(1) + 1) * dmu(2) ;

         % k = ( 0 4 )
      ez = rates_h(6,1) * x(14);
      z = z + 1 * ez * (dmu(1) + 1);

         % k = ( 1 1 )
      ez = rates_h(6,1) * x(4);
      z = z + 4 * ez * dmu(2) ^3;

         % k = ( 1 2 )
      ez = rates_h(6,1) * x(8);
      z = z + 6 * ez * dmu(2) ^2;

         % k = ( 1 3 )
      ez = rates_h(6,1) * x(13);
      z = z + 4 * ez * dmu(2) ;

         % k = ( 1 4 )
      ez = rates_h(6,1) * x(19);
      z = z + 1 * ez;
      dy(20) = dy(20) + mp * rates_g(6,1) * z;

        % C ^ ( 0 5 ) [s]
      ez = rates_h(6,1) * x(20);
      dy(42) = dy(42) - mp * rates_g(6,1) * ez;
      z = 0;

         % k = ( 0 0 )
      ez = rates_h(6,1);
      z = z + 1 * ez * dmu(2) ^5;

         % k = ( 0 2 )
      ez = rates_h(6,1) * x(5);
      z = z + 10 * ez * dmu(2) ^3;

         % k = ( 0 3 )
      ez = rates_h(6,1) * x(9);
      z = z + 10 * ez * dmu(2) ^2;

         % k = ( 0 4 )
      ez = rates_h(6,1) * x(14);
      z = z + 5 * ez * dmu(2) ;

         % k = ( 0 5 )
      ez = rates_h(6,1) * x(20);
      z = z + 1 * ez;
      dy(21) = dy(21) + mp * rates_g(6,1) * z;
    end

     % MODE 3 [C]
    mp = y(43); % mode prob.
    if (mp > 1e-16)
      m = modes(3,:);
      x = y(44:63) / mp;

      [rates_g,rates_h] = get_rates(m,x);

        % C ^ ( 3 0 ) [2]
      dy(49) = dy(49) - 3 * (dy(44) - x(1) * dy(43)) * x(3);

        % C ^ ( 4 0 ) [2]
      dy(53) = dy(53) - 4 * (dy(44) - x(1) * dy(43)) * x(6);

        % C ^ ( 5 0 ) [2]
      dy(58) = dy(58) - 5 * (dy(44) - x(1) * dy(43)) * x(10);

        % C ^ ( 2 0 ) [c]
      z = 0;

         % k = ( 0 0 )
      ez = rates_h(3,1);
      z = z + 1 * ez;

         % k = ( 1 0 )
      ez = 1 * rates_h(3,2) * x(3);
      z = z - 2 * ez;
      dy(46) = dy(46) + mp * rates_g(3,1) * z;

        % C ^ ( 3 0 ) [c]
      z = 0;

         % k = ( 0 0 )
      ez = rates_h(3,1);
      z = z - 1 * ez;

         % k = ( 1 0 )
      ez = 1 * rates_h(3,2) * x(3);
      z = z + 3 * ez;

         % k = ( 2 0 )
      ez = rates_h(3,1) * x(3) ...
        + 1 * rates_h(3,2) * x(6);
      z = z - 3 * ez;
      dy(49) = dy(49) + mp * rates_g(3,1) * z;

        % C ^ ( 4 0 ) [c]
      z = 0;

         % k = ( 0 0 )
      ez = rates_h(3,1);
      z = z + 1 * ez;

         % k = ( 1 0 )
      ez = 1 * rates_h(3,2) * x(3);
      z = z - 4 * ez;

         % k = ( 2 0 )
      ez = rates_h(3,1) * x(3) ...
        + 1 * rates_h(3,2) * x(6);
      z = z + 6 * ez;

         % k = ( 3 0 )
      ez = rates_h(3,1) * x(6) ...
        + 1 * rates_h(3,2) * x(10);
      z = z - 4 * ez;
      dy(53) = dy(53) + mp * rates_g(3,1) * z;

        % C ^ ( 5 0 ) [c]
      z = 0;

         % k = ( 0 0 )
      ez = rates_h(3,1);
      z = z - 1 * ez;

         % k = ( 1 0 )
      ez = 1 * rates_h(3,2) * x(3);
      z = z + 5 * ez;

         % k = ( 2 0 )
      ez = rates_h(3,1) * x(3) ...
        + 1 * rates_h(3,2) * x(6);
      z = z - 10 * ez;

         % k = ( 3 0 )
      ez = rates_h(3,1) * x(6) ...
        + 1 * rates_h(3,2) * x(10);
      z = z + 10 * ez;

         % k = ( 4 0 )
      ez = rates_h(3,1) * x(10) ...
        + 1 * rates_h(3,2) * x(15);
      z = z - 5 * ez;
      dy(58) = dy(58) + mp * rates_g(3,1) * z;

        % C ^ ( 2 1 ) [2]
      dy(50) = dy(50) - 2 * (dy(44) - x(1) * dy(43)) * x(4);

        % C ^ ( 3 1 ) [2]
      dy(54) = dy(54) - 3 * (dy(44) - x(1) * dy(43)) * x(7);

        % C ^ ( 4 1 ) [2]
      dy(59) = dy(59) - 4 * (dy(44) - x(1) * dy(43)) * x(11);

        % C ^ ( 1 2 ) [2]
      dy(51) = dy(51) - 1 * (dy(44) - x(1) * dy(43)) * x(5);

        % C ^ ( 2 2 ) [2]
      dy(55) = dy(55) - 2 * (dy(44) - x(1) * dy(43)) * x(8);

        % C ^ ( 3 2 ) [2]
      dy(60) = dy(60) - 3 * (dy(44) - x(1) * dy(43)) * x(12);

        % C ^ ( 1 3 ) [2]
      dy(56) = dy(56) - 1 * (dy(44) - x(1) * dy(43)) * x(9);

        % C ^ ( 2 3 ) [2]
      dy(61) = dy(61) - 2 * (dy(44) - x(1) * dy(43)) * x(13);

        % C ^ ( 1 4 ) [2]
      dy(62) = dy(62) - 1 * (dy(44) - x(1) * dy(43)) * x(14);

        % C ^ ( 2 1 ) [2]
      dy(50) = dy(50) - 1 * (dy(45) - x(2) * dy(43)) * x(3);

        % C ^ ( 3 1 ) [2]
      dy(54) = dy(54) - 1 * (dy(45) - x(2) * dy(43)) * x(6);

        % C ^ ( 4 1 ) [2]
      dy(59) = dy(59) - 1 * (dy(45) - x(2) * dy(43)) * x(10);

        % C ^ ( 1 2 ) [2]
      dy(51) = dy(51) - 2 * (dy(45) - x(2) * dy(43)) * x(4);

        % C ^ ( 2 2 ) [2]
      dy(55) = dy(55) - 2 * (dy(45) - x(2) * dy(43)) * x(7);

        % C ^ ( 3 2 ) [2]
      dy(60) = dy(60) - 2 * (dy(45) - x(2) * dy(43)) * x(11);

        % C ^ ( 0 3 ) [2]
      dy(52) = dy(52) - 3 * (dy(45) - x(2) * dy(43)) * x(5);

        % C ^ ( 1 3 ) [2]
      dy(56) = dy(56) - 3 * (dy(45) - x(2) * dy(43)) * x(8);

        % C ^ ( 2 3 ) [2]
      dy(61) = dy(61) - 3 * (dy(45) - x(2) * dy(43)) * x(12);

        % C ^ ( 0 4 ) [2]
      dy(57) = dy(57) - 4 * (dy(45) - x(2) * dy(43)) * x(9);

        % C ^ ( 1 4 ) [2]
      dy(62) = dy(62) - 4 * (dy(45) - x(2) * dy(43)) * x(13);

        % C ^ ( 0 5 ) [2]
      dy(63) = dy(63) - 5 * (dy(45) - x(2) * dy(43)) * x(14);

        % C ^ ( 1 1 ) [c]
      z = 0;

         % k = ( 0 1 )
      ez = 1 * rates_h(3,2) * x(4);
      z = z - 1 * ez;
      dy(47) = dy(47) + mp * rates_g(3,1) * z;

        % C ^ ( 2 1 ) [c]
      z = 0;

         % k = ( 0 1 )
      ez = 1 * rates_h(3,2) * x(4);
      z = z + 1 * ez;

         % k = ( 1 1 )
      ez = rates_h(3,1) * x(4) ...
        + 1 * rates_h(3,2) * x(7);
      z = z - 2 * ez;
      dy(50) = dy(50) + mp * rates_g(3,1) * z;

        % C ^ ( 3 1 ) [c]
      z = 0;

         % k = ( 0 1 )
      ez = 1 * rates_h(3,2) * x(4);
      z = z - 1 * ez;

         % k = ( 1 1 )
      ez = rates_h(3,1) * x(4) ...
        + 1 * rates_h(3,2) * x(7);
      z = z + 3 * ez;

         % k = ( 2 1 )
      ez = rates_h(3,1) * x(7) ...
        + 1 * rates_h(3,2) * x(11);
      z = z - 3 * ez;
      dy(54) = dy(54) + mp * rates_g(3,1) * z;

        % C ^ ( 4 1 ) [c]
      z = 0;

         % k = ( 0 1 )
      ez = 1 * rates_h(3,2) * x(4);
      z = z + 1 * ez;

         % k = ( 1 1 )
      ez = rates_h(3,1) * x(4) ...
        + 1 * rates_h(3,2) * x(7);
      z = z - 4 * ez;

         % k = ( 2 1 )
      ez = rates_h(3,1) * x(7) ...
        + 1 * rates_h(3,2) * x(11);
      z = z + 6 * ez;

         % k = ( 3 1 )
      ez = rates_h(3,1) * x(11) ...
        + 1 * rates_h(3,2) * x(16);
      z = z - 4 * ez;
      dy(59) = dy(59) + mp * rates_g(3,1) * z;

        % C ^ ( 1 2 ) [c]
      z = 0;

         % k = ( 0 2 )
      ez = rates_h(3,1) * x(5) ...
        + 1 * rates_h(3,2) * x(8);
      z = z - 1 * ez;
      dy(51) = dy(51) + mp * rates_g(3,1) * z;

        % C ^ ( 2 2 ) [c]
      z = 0;

         % k = ( 0 2 )
      ez = rates_h(3,1) * x(5) ...
        + 1 * rates_h(3,2) * x(8);
      z = z + 1 * ez;

         % k = ( 1 2 )
      ez = rates_h(3,1) * x(8) ...
        + 1 * rates_h(3,2) * x(12);
      z = z - 2 * ez;
      dy(55) = dy(55) + mp * rates_g(3,1) * z;

        % C ^ ( 3 2 ) [c]
      z = 0;

         % k = ( 0 2 )
      ez = rates_h(3,1) * x(5) ...
        + 1 * rates_h(3,2) * x(8);
      z = z - 1 * ez;

         % k = ( 1 2 )
      ez = rates_h(3,1) * x(8) ...
        + 1 * rates_h(3,2) * x(12);
      z = z + 3 * ez;

         % k = ( 2 2 )
      ez = rates_h(3,1) * x(12) ...
        + 1 * rates_h(3,2) * x(17);
      z = z - 3 * ez;
      dy(60) = dy(60) + mp * rates_g(3,1) * z;

        % C ^ ( 1 3 ) [c]
      z = 0;

         % k = ( 0 3 )
      ez = rates_h(3,1) * x(9) ...
        + 1 * rates_h(3,2) * x(13);
      z = z - 1 * ez;
      dy(56) = dy(56) + mp * rates_g(3,1) * z;

        % C ^ ( 2 3 ) [c]
      z = 0;

         % k = ( 0 3 )
      ez = rates_h(3,1) * x(9) ...
        + 1 * rates_h(3,2) * x(13);
      z = z + 1 * ez;

         % k = ( 1 3 )
      ez = rates_h(3,1) * x(13) ...
        + 1 * rates_h(3,2) * x(18);
      z = z - 2 * ez;
      dy(61) = dy(61) + mp * rates_g(3,1) * z;

        % C ^ ( 1 4 ) [c]
      z = 0;

         % k = ( 0 4 )
      ez = rates_h(3,1) * x(14) ...
        + 1 * rates_h(3,2) * x(19);
      z = z - 1 * ez;
      dy(62) = dy(62) + mp * rates_g(3,1) * z;

        % C ^ ( 1 1 ) [c]
      z = 0;

         % k = ( 1 0 )
      ez = 1 * rates_h(4,3) * x(4);
      z = z - 1 * ez;
      dy(47) = dy(47) + mp * rates_g(4,1) * z;

        % C ^ ( 2 1 ) [c]
      z = 0;

         % k = ( 2 0 )
      ez = rates_h(4,1) * x(3) ...
        + 1 * rates_h(4,3) * x(7);
      z = z - 1 * ez;
      dy(50) = dy(50) + mp * rates_g(4,1) * z;

        % C ^ ( 3 1 ) [c]
      z = 0;

         % k = ( 3 0 )
      ez = rates_h(4,1) * x(6) ...
        + 1 * rates_h(4,3) * x(11);
      z = z - 1 * ez;
      dy(54) = dy(54) + mp * rates_g(4,1) * z;

        % C ^ ( 4 1 ) [c]
      z = 0;

         % k = ( 4 0 )
      ez = rates_h(4,1) * x(10) ...
        + 1 * rates_h(4,3) * x(16);
      z = z - 1 * ez;
      dy(59) = dy(59) + mp * rates_g(4,1) * z;

        % C ^ ( 0 2 ) [c]
      z = 0;

         % k = ( 0 0 )
      ez = rates_h(4,1);
      z = z + 1 * ez;

         % k = ( 0 1 )
      ez = 1 * rates_h(4,3) * x(5);
      z = z - 2 * ez;
      dy(48) = dy(48) + mp * rates_g(4,1) * z;

        % C ^ ( 1 2 ) [c]
      z = 0;

         % k = ( 1 0 )
      ez = 1 * rates_h(4,3) * x(4);
      z = z + 1 * ez;

         % k = ( 1 1 )
      ez = rates_h(4,1) * x(4) ...
        + 1 * rates_h(4,3) * x(8);
      z = z - 2 * ez;
      dy(51) = dy(51) + mp * rates_g(4,1) * z;

        % C ^ ( 2 2 ) [c]
      z = 0;

         % k = ( 2 0 )
      ez = rates_h(4,1) * x(3) ...
        + 1 * rates_h(4,3) * x(7);
      z = z + 1 * ez;

         % k = ( 2 1 )
      ez = rates_h(4,1) * x(7) ...
        + 1 * rates_h(4,3) * x(12);
      z = z - 2 * ez;
      dy(55) = dy(55) + mp * rates_g(4,1) * z;

        % C ^ ( 3 2 ) [c]
      z = 0;

         % k = ( 3 0 )
      ez = rates_h(4,1) * x(6) ...
        + 1 * rates_h(4,3) * x(11);
      z = z + 1 * ez;

         % k = ( 3 1 )
      ez = rates_h(4,1) * x(11) ...
        + 1 * rates_h(4,3) * x(17);
      z = z - 2 * ez;
      dy(60) = dy(60) + mp * rates_g(4,1) * z;

        % C ^ ( 0 3 ) [c]
      z = 0;

         % k = ( 0 0 )
      ez = rates_h(4,1);
      z = z - 1 * ez;

         % k = ( 0 1 )
      ez = 1 * rates_h(4,3) * x(5);
      z = z + 3 * ez;

         % k = ( 0 2 )
      ez = rates_h(4,1) * x(5) ...
        + 1 * rates_h(4,3) * x(9);
      z = z - 3 * ez;
      dy(52) = dy(52) + mp * rates_g(4,1) * z;

        % C ^ ( 1 3 ) [c]
      z = 0;

         % k = ( 1 0 )
      ez = 1 * rates_h(4,3) * x(4);
      z = z - 1 * ez;

         % k = ( 1 1 )
      ez = rates_h(4,1) * x(4) ...
        + 1 * rates_h(4,3) * x(8);
      z = z + 3 * ez;

         % k = ( 1 2 )
      ez = rates_h(4,1) * x(8) ...
        + 1 * rates_h(4,3) * x(13);
      z = z - 3 * ez;
      dy(56) = dy(56) + mp * rates_g(4,1) * z;

        % C ^ ( 2 3 ) [c]
      z = 0;

         % k = ( 2 0 )
      ez = rates_h(4,1) * x(3) ...
        + 1 * rates_h(4,3) * x(7);
      z = z - 1 * ez;

         % k = ( 2 1 )
      ez = rates_h(4,1) * x(7) ...
        + 1 * rates_h(4,3) * x(12);
      z = z + 3 * ez;

         % k = ( 2 2 )
      ez = rates_h(4,1) * x(12) ...
        + 1 * rates_h(4,3) * x(18);
      z = z - 3 * ez;
      dy(61) = dy(61) + mp * rates_g(4,1) * z;

        % C ^ ( 0 4 ) [c]
      z = 0;

         % k = ( 0 0 )
      ez = rates_h(4,1);
      z = z + 1 * ez;

         % k = ( 0 1 )
      ez = 1 * rates_h(4,3) * x(5);
      z = z - 4 * ez;

         % k = ( 0 2 )
      ez = rates_h(4,1) * x(5) ...
        + 1 * rates_h(4,3) * x(9);
      z = z + 6 * ez;

         % k = ( 0 3 )
      ez = rates_h(4,1) * x(9) ...
        + 1 * rates_h(4,3) * x(14);
      z = z - 4 * ez;
      dy(57) = dy(57) + mp * rates_g(4,1) * z;

        % C ^ ( 1 4 ) [c]
      z = 0;

         % k = ( 1 0 )
      ez = 1 * rates_h(4,3) * x(4);
      z = z + 1 * ez;

         % k = ( 1 1 )
      ez = rates_h(4,1) * x(4) ...
        + 1 * rates_h(4,3) * x(8);
      z = z - 4 * ez;

         % k = ( 1 2 )
      ez = rates_h(4,1) * x(8) ...
        + 1 * rates_h(4,3) * x(13);
      z = z + 6 * ez;

         % k = ( 1 3 )
      ez = rates_h(4,1) * x(13) ...
        + 1 * rates_h(4,3) * x(19);
      z = z - 4 * ez;
      dy(62) = dy(62) + mp * rates_g(4,1) * z;

        % C ^ ( 0 5 ) [c]
      z = 0;

         % k = ( 0 0 )
      ez = rates_h(4,1);
      z = z - 1 * ez;

         % k = ( 0 1 )
      ez = 1 * rates_h(4,3) * x(5);
      z = z + 5 * ez;

         % k = ( 0 2 )
      ez = rates_h(4,1) * x(5) ...
        + 1 * rates_h(4,3) * x(9);
      z = z - 10 * ez;

         % k = ( 0 3 )
      ez = rates_h(4,1) * x(9) ...
        + 1 * rates_h(4,3) * x(14);
      z = z + 10 * ez;

         % k = ( 0 4 )
      ez = rates_h(4,1) * x(14) ...
        + 1 * rates_h(4,3) * x(20);
      z = z - 5 * ez;
      dy(63) = dy(63) + mp * rates_g(4,1) * z;

        % C ^ ( 2 1 ) [c]
      z = 0;

         % k = ( 2 0 )
      ez = rates_h(10,1) * x(3);
      z = z + 1 * ez;
      dy(50) = dy(50) + mp * rates_g(10,1) * z;

        % C ^ ( 3 1 ) [c]
      z = 0;

         % k = ( 3 0 )
      ez = rates_h(10,1) * x(6);
      z = z + 1 * ez;
      dy(54) = dy(54) + mp * rates_g(10,1) * z;

        % C ^ ( 4 1 ) [c]
      z = 0;

         % k = ( 4 0 )
      ez = rates_h(10,1) * x(10);
      z = z + 1 * ez;
      dy(59) = dy(59) + mp * rates_g(10,1) * z;

        % C ^ ( 0 2 ) [c]
      z = 0;

         % k = ( 0 0 )
      ez = rates_h(10,1);
      z = z + 1 * ez;
      dy(48) = dy(48) + mp * rates_g(10,1) * z;

        % C ^ ( 1 2 ) [c]
      z = 0;

         % k = ( 1 1 )
      ez = rates_h(10,1) * x(4);
      z = z + 2 * ez;
      dy(51) = dy(51) + mp * rates_g(10,1) * z;

        % C ^ ( 2 2 ) [c]
      z = 0;

         % k = ( 2 0 )
      ez = rates_h(10,1) * x(3);
      z = z + 1 * ez;

         % k = ( 2 1 )
      ez = rates_h(10,1) * x(7);
      z = z + 2 * ez;
      dy(55) = dy(55) + mp * rates_g(10,1) * z;

        % C ^ ( 3 2 ) [c]
      z = 0;

         % k = ( 3 0 )
      ez = rates_h(10,1) * x(6);
      z = z + 1 * ez;

         % k = ( 3 1 )
      ez = rates_h(10,1) * x(11);
      z = z + 2 * ez;
      dy(60) = dy(60) + mp * rates_g(10,1) * z;

        % C ^ ( 0 3 ) [c]
      z = 0;

         % k = ( 0 0 )
      ez = rates_h(10,1);
      z = z + 1 * ez;

         % k = ( 0 2 )
      ez = rates_h(10,1) * x(5);
      z = z + 3 * ez;
      dy(52) = dy(52) + mp * rates_g(10,1) * z;

        % C ^ ( 1 3 ) [c]
      z = 0;

         % k = ( 1 1 )
      ez = rates_h(10,1) * x(4);
      z = z + 3 * ez;

         % k = ( 1 2 )
      ez = rates_h(10,1) * x(8);
      z = z + 3 * ez;
      dy(56) = dy(56) + mp * rates_g(10,1) * z;

        % C ^ ( 2 3 ) [c]
      z = 0;

         % k = ( 2 0 )
      ez = rates_h(10,1) * x(3);
      z = z + 1 * ez;

         % k = ( 2 1 )
      ez = rates_h(10,1) * x(7);
      z = z + 3 * ez;

         % k = ( 2 2 )
      ez = rates_h(10,1) * x(12);
      z = z + 3 * ez;
      dy(61) = dy(61) + mp * rates_g(10,1) * z;

        % C ^ ( 0 4 ) [c]
      z = 0;

         % k = ( 0 0 )
      ez = rates_h(10,1);
      z = z + 1 * ez;

         % k = ( 0 2 )
      ez = rates_h(10,1) * x(5);
      z = z + 6 * ez;

         % k = ( 0 3 )
      ez = rates_h(10,1) * x(9);
      z = z + 4 * ez;
      dy(57) = dy(57) + mp * rates_g(10,1) * z;

        % C ^ ( 1 4 ) [c]
      z = 0;

         % k = ( 1 1 )
      ez = rates_h(10,1) * x(4);
      z = z + 4 * ez;

         % k = ( 1 2 )
      ez = rates_h(10,1) * x(8);
      z = z + 6 * ez;

         % k = ( 1 3 )
      ez = rates_h(10,1) * x(13);
      z = z + 4 * ez;
      dy(62) = dy(62) + mp * rates_g(10,1) * z;

        % C ^ ( 0 5 ) [c]
      z = 0;

         % k = ( 0 0 )
      ez = rates_h(10,1);
      z = z + 1 * ez;

         % k = ( 0 2 )
      ez = rates_h(10,1) * x(5);
      z = z + 10 * ez;

         % k = ( 0 3 )
      ez = rates_h(10,1) * x(9);
      z = z + 10 * ez;

         % k = ( 0 4 )
      ez = rates_h(10,1) * x(14);
      z = z + 5 * ez;
      dy(63) = dy(63) + mp * rates_g(10,1) * z;

       % -> mode 1
      smp = y(1);
      if (smp > 1e-16)
        dmu = x(1:2) - y(2:3) / smp;
      else
        dmu = x(1:2);
      end

        % C ^ ( 2 0 ) [s]
      ez = rates_h(8,1) * x(3);
      dy(46) = dy(46) - mp * rates_g(8,1) * ez;
      z = 0;

         % k = ( 0 0 )
      ez = rates_h(8,1);
      z = z + 1 * ez * dmu(1) ^2;

         % k = ( 2 0 )
      ez = rates_h(8,1) * x(3);
      z = z + 1 * ez;
      dy(4) = dy(4) + mp * rates_g(8,1) * z;

        % C ^ ( 3 0 ) [s]
      ez = rates_h(8,1) * x(6);
      dy(49) = dy(49) - mp * rates_g(8,1) * ez;
      z = 0;

         % k = ( 0 0 )
      ez = rates_h(8,1);
      z = z + 1 * ez * dmu(1) ^3;

         % k = ( 2 0 )
      ez = rates_h(8,1) * x(3);
      z = z + 3 * ez * dmu(1) ;

         % k = ( 3 0 )
      ez = rates_h(8,1) * x(6);
      z = z + 1 * ez;
      dy(7) = dy(7) + mp * rates_g(8,1) * z;

        % C ^ ( 4 0 ) [s]
      ez = rates_h(8,1) * x(10);
      dy(53) = dy(53) - mp * rates_g(8,1) * ez;
      z = 0;

         % k = ( 0 0 )
      ez = rates_h(8,1);
      z = z + 1 * ez * dmu(1) ^4;

         % k = ( 2 0 )
      ez = rates_h(8,1) * x(3);
      z = z + 6 * ez * dmu(1) ^2;

         % k = ( 3 0 )
      ez = rates_h(8,1) * x(6);
      z = z + 4 * ez * dmu(1) ;

         % k = ( 4 0 )
      ez = rates_h(8,1) * x(10);
      z = z + 1 * ez;
      dy(11) = dy(11) + mp * rates_g(8,1) * z;

        % C ^ ( 5 0 ) [s]
      ez = rates_h(8,1) * x(15);
      dy(58) = dy(58) - mp * rates_g(8,1) * ez;
      z = 0;

         % k = ( 0 0 )
      ez = rates_h(8,1);
      z = z + 1 * ez * dmu(1) ^5;

         % k = ( 2 0 )
      ez = rates_h(8,1) * x(3);
      z = z + 10 * ez * dmu(1) ^3;

         % k = ( 3 0 )
      ez = rates_h(8,1) * x(6);
      z = z + 10 * ez * dmu(1) ^2;

         % k = ( 4 0 )
      ez = rates_h(8,1) * x(10);
      z = z + 5 * ez * dmu(1) ;

         % k = ( 5 0 )
      ez = rates_h(8,1) * x(15);
      z = z + 1 * ez;
      dy(16) = dy(16) + mp * rates_g(8,1) * z;

        % C ^ ( 1 1 ) [s]
      ez = rates_h(8,1) * x(4);
      dy(47) = dy(47) - mp * rates_g(8,1) * ez;
      z = 0;

         % k = ( 0 0 )
      ez = rates_h(8,1);
      z = z + 1 * ez * dmu(1)  * (dmu(2) + 1);

         % k = ( 1 1 )
      ez = rates_h(8,1) * x(4);
      z = z + 1 * ez;
      dy(5) = dy(5) + mp * rates_g(8,1) * z;

        % C ^ ( 2 1 ) [s]
      ez = rates_h(8,1) * x(7);
      dy(50) = dy(50) - mp * rates_g(8,1) * ez;
      z = 0;

         % k = ( 0 0 )
      ez = rates_h(8,1);
      z = z + 1 * ez * dmu(1) ^2 * (dmu(2) + 1);

         % k = ( 1 1 )
      ez = rates_h(8,1) * x(4);
      z = z + 2 * ez * dmu(1) ;

         % k = ( 2 0 )
      ez = rates_h(8,1) * x(3);
      z = z + 1 * ez * (dmu(2) + 1);

         % k = ( 2 1 )
      ez = rates_h(8,1) * x(7);
      z = z + 1 * ez;
      dy(8) = dy(8) + mp * rates_g(8,1) * z;

        % C ^ ( 3 1 ) [s]
      ez = rates_h(8,1) * x(11);
      dy(54) = dy(54) - mp * rates_g(8,1) * ez;
      z = 0;

         % k = ( 0 0 )
      ez = rates_h(8,1);
      z = z + 1 * ez * dmu(1) ^3 * (dmu(2) + 1);

         % k = ( 1 1 )
      ez = rates_h(8,1) * x(4);
      z = z + 3 * ez * dmu(1) ^2;

         % k = ( 2 0 )
      ez = rates_h(8,1) * x(3);
      z = z + 3 * ez * dmu(1)  * (dmu(2) + 1);

         % k = ( 2 1 )
      ez = rates_h(8,1) * x(7);
      z = z + 3 * ez * dmu(1) ;

         % k = ( 3 0 )
      ez = rates_h(8,1) * x(6);
      z = z + 1 * ez * (dmu(2) + 1);

         % k = ( 3 1 )
      ez = rates_h(8,1) * x(11);
      z = z + 1 * ez;
      dy(12) = dy(12) + mp * rates_g(8,1) * z;

        % C ^ ( 4 1 ) [s]
      ez = rates_h(8,1) * x(16);
      dy(59) = dy(59) - mp * rates_g(8,1) * ez;
      z = 0;

         % k = ( 0 0 )
      ez = rates_h(8,1);
      z = z + 1 * ez * dmu(1) ^4 * (dmu(2) + 1);

         % k = ( 1 1 )
      ez = rates_h(8,1) * x(4);
      z = z + 4 * ez * dmu(1) ^3;

         % k = ( 2 0 )
      ez = rates_h(8,1) * x(3);
      z = z + 6 * ez * dmu(1) ^2 * (dmu(2) + 1);

         % k = ( 2 1 )
      ez = rates_h(8,1) * x(7);
      z = z + 6 * ez * dmu(1) ^2;

         % k = ( 3 0 )
      ez = rates_h(8,1) * x(6);
      z = z + 4 * ez * dmu(1)  * (dmu(2) + 1);

         % k = ( 3 1 )
      ez = rates_h(8,1) * x(11);
      z = z + 4 * ez * dmu(1) ;

         % k = ( 4 0 )
      ez = rates_h(8,1) * x(10);
      z = z + 1 * ez * (dmu(2) + 1);

         % k = ( 4 1 )
      ez = rates_h(8,1) * x(16);
      z = z + 1 * ez;
      dy(17) = dy(17) + mp * rates_g(8,1) * z;

        % C ^ ( 0 2 ) [s]
      ez = rates_h(8,1) * x(5);
      dy(48) = dy(48) - mp * rates_g(8,1) * ez;
      z = 0;

         % k = ( 0 0 )
      ez = rates_h(8,1);
      z = z + 1 * ez * (dmu(2) + 1)^2;

         % k = ( 0 2 )
      ez = rates_h(8,1) * x(5);
      z = z + 1 * ez;
      dy(6) = dy(6) + mp * rates_g(8,1) * z;

        % C ^ ( 1 2 ) [s]
      ez = rates_h(8,1) * x(8);
      dy(51) = dy(51) - mp * rates_g(8,1) * ez;
      z = 0;

         % k = ( 0 0 )
      ez = rates_h(8,1);
      z = z + 1 * ez * dmu(1)  * (dmu(2) + 1)^2;

         % k = ( 0 2 )
      ez = rates_h(8,1) * x(5);
      z = z + 1 * ez * dmu(1) ;

         % k = ( 1 1 )
      ez = rates_h(8,1) * x(4);
      z = z + 2 * ez * (dmu(2) + 1);

         % k = ( 1 2 )
      ez = rates_h(8,1) * x(8);
      z = z + 1 * ez;
      dy(9) = dy(9) + mp * rates_g(8,1) * z;

        % C ^ ( 2 2 ) [s]
      ez = rates_h(8,1) * x(12);
      dy(55) = dy(55) - mp * rates_g(8,1) * ez;
      z = 0;

         % k = ( 0 0 )
      ez = rates_h(8,1);
      z = z + 1 * ez * dmu(1) ^2 * (dmu(2) + 1)^2;

         % k = ( 0 2 )
      ez = rates_h(8,1) * x(5);
      z = z + 1 * ez * dmu(1) ^2;

         % k = ( 1 1 )
      ez = rates_h(8,1) * x(4);
      z = z + 4 * ez * dmu(1)  * (dmu(2) + 1);

         % k = ( 1 2 )
      ez = rates_h(8,1) * x(8);
      z = z + 2 * ez * dmu(1) ;

         % k = ( 2 0 )
      ez = rates_h(8,1) * x(3);
      z = z + 1 * ez * (dmu(2) + 1)^2;

         % k = ( 2 1 )
      ez = rates_h(8,1) * x(7);
      z = z + 2 * ez * (dmu(2) + 1);

         % k = ( 2 2 )
      ez = rates_h(8,1) * x(12);
      z = z + 1 * ez;
      dy(13) = dy(13) + mp * rates_g(8,1) * z;

        % C ^ ( 3 2 ) [s]
      ez = rates_h(8,1) * x(17);
      dy(60) = dy(60) - mp * rates_g(8,1) * ez;
      z = 0;

         % k = ( 0 0 )
      ez = rates_h(8,1);
      z = z + 1 * ez * dmu(1) ^3 * (dmu(2) + 1)^2;

         % k = ( 0 2 )
      ez = rates_h(8,1) * x(5);
      z = z + 1 * ez * dmu(1) ^3;

         % k = ( 1 1 )
      ez = rates_h(8,1) * x(4);
      z = z + 6 * ez * dmu(1) ^2 * (dmu(2) + 1);

         % k = ( 1 2 )
      ez = rates_h(8,1) * x(8);
      z = z + 3 * ez * dmu(1) ^2;

         % k = ( 2 0 )
      ez = rates_h(8,1) * x(3);
      z = z + 3 * ez * dmu(1)  * (dmu(2) + 1)^2;

         % k = ( 2 1 )
      ez = rates_h(8,1) * x(7);
      z = z + 6 * ez * dmu(1)  * (dmu(2) + 1);

         % k = ( 2 2 )
      ez = rates_h(8,1) * x(12);
      z = z + 3 * ez * dmu(1) ;

         % k = ( 3 0 )
      ez = rates_h(8,1) * x(6);
      z = z + 1 * ez * (dmu(2) + 1)^2;

         % k = ( 3 1 )
      ez = rates_h(8,1) * x(11);
      z = z + 2 * ez * (dmu(2) + 1);

         % k = ( 3 2 )
      ez = rates_h(8,1) * x(17);
      z = z + 1 * ez;
      dy(18) = dy(18) + mp * rates_g(8,1) * z;

        % C ^ ( 0 3 ) [s]
      ez = rates_h(8,1) * x(9);
      dy(52) = dy(52) - mp * rates_g(8,1) * ez;
      z = 0;

         % k = ( 0 0 )
      ez = rates_h(8,1);
      z = z + 1 * ez * (dmu(2) + 1)^3;

         % k = ( 0 2 )
      ez = rates_h(8,1) * x(5);
      z = z + 3 * ez * (dmu(2) + 1);

         % k = ( 0 3 )
      ez = rates_h(8,1) * x(9);
      z = z + 1 * ez;
      dy(10) = dy(10) + mp * rates_g(8,1) * z;

        % C ^ ( 1 3 ) [s]
      ez = rates_h(8,1) * x(13);
      dy(56) = dy(56) - mp * rates_g(8,1) * ez;
      z = 0;

         % k = ( 0 0 )
      ez = rates_h(8,1);
      z = z + 1 * ez * dmu(1)  * (dmu(2) + 1)^3;

         % k = ( 0 2 )
      ez = rates_h(8,1) * x(5);
      z = z + 3 * ez * dmu(1)  * (dmu(2) + 1);

         % k = ( 0 3 )
      ez = rates_h(8,1) * x(9);
      z = z + 1 * ez * dmu(1) ;

         % k = ( 1 1 )
      ez = rates_h(8,1) * x(4);
      z = z + 3 * ez * (dmu(2) + 1)^2;

         % k = ( 1 2 )
      ez = rates_h(8,1) * x(8);
      z = z + 3 * ez * (dmu(2) + 1);

         % k = ( 1 3 )
      ez = rates_h(8,1) * x(13);
      z = z + 1 * ez;
      dy(14) = dy(14) + mp * rates_g(8,1) * z;

        % C ^ ( 2 3 ) [s]
      ez = rates_h(8,1) * x(18);
      dy(61) = dy(61) - mp * rates_g(8,1) * ez;
      z = 0;

         % k = ( 0 0 )
      ez = rates_h(8,1);
      z = z + 1 * ez * dmu(1) ^2 * (dmu(2) + 1)^3;

         % k = ( 0 2 )
      ez = rates_h(8,1) * x(5);
      z = z + 3 * ez * dmu(1) ^2 * (dmu(2) + 1);

         % k = ( 0 3 )
      ez = rates_h(8,1) * x(9);
      z = z + 1 * ez * dmu(1) ^2;

         % k = ( 1 1 )
      ez = rates_h(8,1) * x(4);
      z = z + 6 * ez * dmu(1)  * (dmu(2) + 1)^2;

         % k = ( 1 2 )
      ez = rates_h(8,1) * x(8);
      z = z + 6 * ez * dmu(1)  * (dmu(2) + 1);

         % k = ( 1 3 )
      ez = rates_h(8,1) * x(13);
      z = z + 2 * ez * dmu(1) ;

         % k = ( 2 0 )
      ez = rates_h(8,1) * x(3);
      z = z + 1 * ez * (dmu(2) + 1)^3;

         % k = ( 2 1 )
      ez = rates_h(8,1) * x(7);
      z = z + 3 * ez * (dmu(2) + 1)^2;

         % k = ( 2 2 )
      ez = rates_h(8,1) * x(12);
      z = z + 3 * ez * (dmu(2) + 1);

         % k = ( 2 3 )
      ez = rates_h(8,1) * x(18);
      z = z + 1 * ez;
      dy(19) = dy(19) + mp * rates_g(8,1) * z;

        % C ^ ( 0 4 ) [s]
      ez = rates_h(8,1) * x(14);
      dy(57) = dy(57) - mp * rates_g(8,1) * ez;
      z = 0;

         % k = ( 0 0 )
      ez = rates_h(8,1);
      z = z + 1 * ez * (dmu(2) + 1)^4;

         % k = ( 0 2 )
      ez = rates_h(8,1) * x(5);
      z = z + 6 * ez * (dmu(2) + 1)^2;

         % k = ( 0 3 )
      ez = rates_h(8,1) * x(9);
      z = z + 4 * ez * (dmu(2) + 1);

         % k = ( 0 4 )
      ez = rates_h(8,1) * x(14);
      z = z + 1 * ez;
      dy(15) = dy(15) + mp * rates_g(8,1) * z;

        % C ^ ( 1 4 ) [s]
      ez = rates_h(8,1) * x(19);
      dy(62) = dy(62) - mp * rates_g(8,1) * ez;
      z = 0;

         % k = ( 0 0 )
      ez = rates_h(8,1);
      z = z + 1 * ez * dmu(1)  * (dmu(2) + 1)^4;

         % k = ( 0 2 )
      ez = rates_h(8,1) * x(5);
      z = z + 6 * ez * dmu(1)  * (dmu(2) + 1)^2;

         % k = ( 0 3 )
      ez = rates_h(8,1) * x(9);
      z = z + 4 * ez * dmu(1)  * (dmu(2) + 1);

         % k = ( 0 4 )
      ez = rates_h(8,1) * x(14);
      z = z + 1 * ez * dmu(1) ;

         % k = ( 1 1 )
      ez = rates_h(8,1) * x(4);
      z = z + 4 * ez * (dmu(2) + 1)^3;

         % k = ( 1 2 )
      ez = rates_h(8,1) * x(8);
      z = z + 6 * ez * (dmu(2) + 1)^2;

         % k = ( 1 3 )
      ez = rates_h(8,1) * x(13);
      z = z + 4 * ez * (dmu(2) + 1);

         % k = ( 1 4 )
      ez = rates_h(8,1) * x(19);
      z = z + 1 * ez;
      dy(20) = dy(20) + mp * rates_g(8,1) * z;

        % C ^ ( 0 5 ) [s]
      ez = rates_h(8,1) * x(20);
      dy(63) = dy(63) - mp * rates_g(8,1) * ez;
      z = 0;

         % k = ( 0 0 )
      ez = rates_h(8,1);
      z = z + 1 * ez * (dmu(2) + 1)^5;

         % k = ( 0 2 )
      ez = rates_h(8,1) * x(5);
      z = z + 10 * ez * (dmu(2) + 1)^3;

         % k = ( 0 3 )
      ez = rates_h(8,1) * x(9);
      z = z + 10 * ez * (dmu(2) + 1)^2;

         % k = ( 0 4 )
      ez = rates_h(8,1) * x(14);
      z = z + 5 * ez * (dmu(2) + 1);

         % k = ( 0 5 )
      ez = rates_h(8,1) * x(20);
      z = z + 1 * ez;
      dy(21) = dy(21) + mp * rates_g(8,1) * z;
    end

  end

end
