# Supplementary material for: Generalized method of moments for estimating parameters of stochastic reaction networks
Source: BMC Syst Biol. 2016 Oct 21;10:98. doi: 10.1186/s12918-016-0342-8 (PMC5073941; doi:10.1186/s12918-016-0342-8)
Supplement: Additional file 2 — Matlab code and data. This file contains the Matlab codes and samples which were used to produce the results. (GZ 9349 kb) [file 12918_2016_342_MOESM2_ESM.gz › Data/Exclusive Switch/samples/39/t002.csv]

trajectory	P1	P2
1	68	6
2	5	61
3	0	83
4	0	76
5	75	0
6	72	0
7	4	81
8	50	0
9	3	76
10	2	85
11	1	84
12	55	3
13	11	59
14	48	0
15	48	0
16	0	71
17	0	69
18	2	89
19	51	3
20	1	67
21	39	24
22	0	65
23	58	0
24	69	4
25	63	5
26	3	92
27	2	74
28	2	90
29	1	70
30	57	7
31	49	0
32	74	0
33	0	78
34	56	0
35	55	2
36	11	82
37	2	86
38	13	68
39	57	14
40	0	71
41	1	81
42	63	1
43	55	0
44	49	2
45	1	83
46	2	76
47	6	69
48	0	85
49	0	69
50	26	49
51	0	66
52	55	3
53	0	88
54	37	34
55	54	32
56	1	84
57	80	3
58	59	2
59	67	0
60	60	2
61	1	91
62	3	81
63	0	67
64	62	0
65	2	86
66	65	0
67	0	79
68	0	81
69	0	76
70	52	18
71	42	6
72	0	85
73	4	83
74	0	77
75	62	1
76	47	0
77	62	5
78	76	0
79	50	12
80	60	4
81	59	2
82	43	35
83	52	2
84	61	3
85	2	83
86	62	1
87	0	81
88	0	74
89	46	0
90	53	5
91	0	82
92	49	13
93	3	93
94	14	74
95	55	0
96	2	81
97	61	2
98	55	0
99	0	79
100	2	92
101	0	79
102	66	9
103	45	0
104	0	85
105	58	0
106	1	83
107	5	78
108	57	4
109	9	96
110	66	5
111	64	4
112	71	0
113	5	93
114	63	1
115	53	7
116	5	77
117	52	2
118	0	72
119	56	0
120	3	63
121	62	0
122	31	1
123	0	87
124	62	5
125	67	4
126	46	0
127	0	88
128	35	45
129	7	68
130	16	71
131	11	75
132	9	88
133	72	3
134	74	0
135	74	0
136	57	7
137	57	4
138	0	85
139	52	14
140	59	0
141	62	0
142	0	68
143	48	0
144	55	3
145	73	1
146	69	5
147	59	0
148	0	84
149	61	1
150	56	0
151	0	99
152	54	1
153	13	84
154	2	76
155	72	0
156	55	2
157	4	83
158	24	54
159	55	0
160	0	77
161	67	0
162	2	95
163	0	77
164	73	2
165	69	0
166	53	0
167	0	83
168	0	95
169	0	80
170	0	76
171	52	1
172	61	24
173	53	9
174	67	5
175	0	89
176	70	0
177	2	94
178	43	8
179	0	79
180	59	1
181	71	2
182	0	72
183	19	49
184	47	6
185	59	8
186	0	68
187	1	65
188	0	85
189	1	83
190	1	72
191	0	73
192	65	0
193	67	5
194	53	10
195	54	2
196	60	4
197	57	30
198	50	8
199	0	82
200	55	1
201	71	6
202	65	0
203	7	83
204	65	0
205	1	65
206	75	1
207	59	4
208	65	0
209	6	70
210	2	89
211	53	3
212	4	100
213	0	79
214	57	0
215	50	0
216	41	5
217	1	98
218	1	75
219	7	74
220	64	0
221	64	3
222	23	52
223	0	84
224	55	0
225	53	2
226	0	73
227	0	92
228	36	36
229	2	77
230	63	0
231	33	31
232	0	83
233	0	70
234	28	42
235	5	76
236	43	0
237	37	8
238	6	82
239	70	2
240	35	31
241	67	12
242	68	2
243	0	96
244	5	87
245	74	8
246	64	0
247	74	0
248	2	90
249	66	0
250	63	0
251	66	4
252	0	81
253	2	88
254	0	92
255	1	65
256	57	7
257	1	66
258	39	15
259	0	84
260	0	85
261	58	19
262	62	0
263	60	7
264	0	71
265	0	71
266	42	21
267	5	76
268	0	70
269	60	6
270	0	67
271	73	0
272	63	0
273	48	2
274	43	0
275	59	1
276	58	1
277	22	49
278	69	8
279	0	66
280	2	100
281	46	6
282	0	85
283	69	0
284	5	78
285	40	0
286	66	10
287	48	0
288	0	74
289	37	27
290	4	88
291	55	0
292	81	4
293	1	88
294	58	11
295	60	3
296	0	79
297	59	2
298	55	7
299	57	11
300	3	63
301	54	1
302	2	71
303	65	0
304	46	0
305	54	10
306	63	3
307	60	1
308	53	9
309	53	0
310	7	70
311	61	2
312	4	76
313	59	3
314	56	4
315	52	0
316	0	87
317	60	13
318	2	70
319	64	0
320	0	85
321	62	0
322	0	82
323	1	77
324	3	77
325	56	4
326	42	5
327	0	83
328	60	1
329	0	73
330	56	1
331	6	74
332	1	83
333	1	81
334	1	74
335	49	3
336	0	85
337	58	0
338	0	81
339	0	71
340	0	73
341	0	62
342	62	0
343	0	77
344	62	4
345	0	83
346	52	12
347	0	72
348	0	85
349	6	68
350	72	1
351	58	0
352	52	0
353	59	0
354	0	86
355	2	91
356	3	73
357	57	1
358	43	8
359	66	0
360	0	72
361	58	9
362	57	1
363	0	74
364	55	0
365	0	95
366	61	4
367	0	71
368	2	62
369	5	74
370	71	0
371	50	0
372	0	66
373	4	77
374	2	76
375	55	2
376	67	11
377	0	84
378	53	0
379	0	80
380	68	1
381	0	77
382	65	10
383	48	6
384	5	85
385	58	0
386	58	8
387	47	17
388	0	61
389	70	3
390	0	84
391	57	0
392	61	2
393	71	10
394	2	84
395	3	69
396	1	80
397	0	77
398	60	4
399	65	0
400	0	64
401	0	86
402	0	78
403	61	1
404	53	10
405	4	94
406	67	0
407	8	81
408	48	5
409	3	79
410	0	76
411	63	5
412	59	0
413	72	0
414	3	75
415	0	80
416	1	73
417	2	70
418	1	81
419	59	5
420	12	64
421	45	6
422	51	3
423	46	26
424	57	5
425	50	12
426	1	101
427	8	66
428	58	3
429	56	8
430	1	94
431	31	38
432	61	4
433	0	76
434	0	61
435	0	80
436	0	85
437	51	10
438	0	82
439	0	66
440	52	1
441	48	2
442	44	13
443	1	69
444	0	85
445	61	0
446	69	0
447	34	25
448	54	1
449	58	2
450	2	95
451	0	67
452	0	89
453	81	2
454	0	84
455	52	0
456	60	14
457	58	0
458	3	85
459	1	85
460	56	1
461	0	80
462	61	0
463	64	3
464	48	6
465	3	83
466	0	81
467	58	0
468	58	1
469	5	67
470	0	88
471	2	83
472	64	3
473	58	2
474	0	90
475	66	8
476	0	89
477	58	0
478	51	0
479	0	70
480	0	70
481	0	66
482	25	33
483	65	7
484	50	0
485	2	72
486	0	92
487	0	69
488	0	80
489	58	0
490	52	5
491	1	73
492	61	2
493	64	7
494	0	86
495	5	83
496	52	0
497	1	64
498	61	2
499	0	81
500	50	8
501	2	69
502	1	91
503	14	80
504	60	0
505	2	73
506	0	73
507	56	0
508	0	71
509	57	3
510	70	2
511	56	0
512	55	1
513	6	74
514	6	80
515	0	66
516	72	0
517	40	15
518	67	4
519	54	4
520	50	2
521	67	0
522	41	12
523	56	8
524	65	7
525	13	72
526	43	4
527	1	83
528	53	1
529	59	2
530	57	8
531	3	91
532	52	2
533	0	97
534	55	0
535	3	88
536	3	66
537	55	0
538	2	71
539	0	68
540	0	79
541	0	68
542	0	91
543	6	82
544	0	74
545	5	98
546	51	4
547	0	59
548	0	83
549	66	0
550	3	85
551	73	7
552	4	67
553	0	65
554	52	8
555	55	1
556	2	74
557	69	2
558	50	0
559	13	75
560	0	74
561	2	74
562	0	87
563	49	2
564	1	58
565	0	94
566	39	34
567	42	19
568	8	62
569	54	0
570	0	84
571	55	0
572	1	79
573	54	0
574	0	85
575	50	11
576	51	37
577	63	1
578	0	87
579	55	7
580	0	63
581	54	0
582	74	3
583	5	79
584	0	84
585	51	1
586	61	0
587	55	9
588	0	70
589	5	81
590	55	5
591	3	85
592	62	5
593	0	77
594	66	0
595	69	6
596	65	0
597	53	4
598	63	0
599	0	76
600	4	80
601	53	0
602	56	0
603	49	0
604	65	14
605	53	0
606	1	76
607	0	91
608	1	81
609	0	89
610	2	59
611	68	0
612	70	0
613	2	55
614	1	83
615	0	89
616	55	0
617	64	6
618	71	4
619	51	0
620	0	75
621	69	0
622	52	2
623	64	0
624	64	1
625	56	15
626	0	80
627	54	10
628	69	0
629	64	3
630	54	2
631	61	7
632	44	7
633	2	82
634	42	32
635	44	14
636	54	3
637	0	63
638	0	84
639	65	2
640	0	87
641	8	61
642	3	92
643	13	63
644	69	5
645	56	8
646	60	7
647	72	3
648	0	73
649	58	1
650	57	6
651	52	1
652	2	92
653	51	3
654	64	0
655	0	74
656	70	0
657	2	74
658	4	79
659	55	0
660	0	66
661	52	5
662	57	0
663	67	0
664	54	8
665	44	33
666	1	65
667	0	68
668	0	80
669	5	74
670	57	0
671	56	0
672	75	0
673	68	1
674	59	4
675	59	3
676	9	65
677	0	87
678	3	80
679	52	0
680	0	80
681	5	64
682	0	67
683	0	73
684	59	1
685	54	11
686	60	10
687	55	1
688	0	85
689	0	70
690	0	82
691	57	7
692	68	15
693	0	78
694	0	76
695	58	0
696	70	0
697	61	0
698	2	73
699	0	92
700	0	87
701	68	4
702	0	67
703	70	1
704	10	76
705	0	66
706	66	0
707	1	82
708	64	4
709	0	68
710	73	8
711	0	76
712	48	10
713	52	6
714	0	94
715	60	6
716	16	61
717	48	4
718	56	6
719	60	1
720	4	82
721	0	73
722	53	0
723	55	0
724	0	94
725	2	82
726	1	71
727	50	2
728	66	2
729	6	71
730	57	0
731	59	0
732	0	77
733	69	0
734	0	76
735	0	73
736	1	92
737	4	73
738	0	78
739	0	77
740	56	0
741	0	88
742	0	74
743	69	5
744	58	1
745	68	3
746	0	80
747	60	6
748	1	90
749	54	2
750	55	2
751	80	0
752	48	1
753	57	0
754	67	0
755	52	13
756	54	6
757	52	0
758	64	11
759	0	91
760	23	61
761	0	55
762	26	48
763	2	83
764	0	90
765	0	73
766	69	3
767	0	81
768	67	4
769	52	3
770	0	80
771	5	91
772	64	0
773	62	4
774	51	5
775	66	8
776	0	85
777	46	2
778	2	98
779	2	67
780	81	4
781	77	7
782	4	78
783	0	92
784	1	73
785	0	85
786	60	0
787	49	0
788	0	93
789	73	9
790	61	0
791	0	77
792	61	1
793	3	74
794	78	4
795	4	85
796	4	86
797	0	61
798	64	0
799	1	77
800	0	95
801	48	0
802	53	0
803	39	43
804	70	7
805	5	65
806	55	1
807	1	82
808	60	0
809	0	79
810	0	81
811	0	82
812	61	0
813	0	84
814	55	0
815	0	83
816	71	0
817	6	87
818	57	0
819	6	76
820	49	6
821	0	85
822	0	66
823	66	2
824	58	0
825	0	78
826	30	35
827	74	7
828	56	0
829	0	79
830	57	9
831	55	5
832	0	93
833	0	87
834	0	82
835	55	6
836	0	89
837	1	69
838	1	92
839	51	0
840	61	5
841	0	74
842	35	22
843	1	75
844	0	84
845	0	65
846	62	12
847	2	79
848	0	90
849	0	87
850	2	76
851	25	33
852	65	7
853	2	67
854	6	88
855	51	2
856	69	1
857	0	77
858	68	4
859	8	75
860	64	0
861	0	80
862	49	9
863	60	1
864	50	6
865	68	1
866	0	83
867	55	2
868	2	81
869	53	20
870	0	68
871	0	73
872	49	0
873	75	2
874	61	4
875	0	74
876	0	85
877	0	93
878	2	88
879	53	26
880	57	0
881	60	5
882	61	3
883	57	0
884	60	0
885	0	75
886	43	3
887	49	8
888	58	2
889	63	0
890	68	0
891	50	9
892	54	4
893	48	0
894	4	72
895	18	67
896	65	0
897	0	75
898	58	1
899	57	3
900	1	80
901	1	74
902	71	8
903	53	1
904	0	73
905	11	61
906	0	83
907	2	89
908	70	1
909	60	3
910	50	2
911	69	0
912	1	73
913	0	81
914	34	37
915	69	0
916	60	0
917	72	7
918	61	0
919	1	79
920	7	81
921	0	83
922	5	83
923	8	77
924	54	3
925	24	46
926	50	5
927	58	7
928	66	10
929	0	87
930	5	86
931	53	0
932	0	81
933	52	0
934	30	44
935	0	72
936	66	0
937	79	4
938	43	1
939	57	0
940	0	82
941	68	0
942	58	2
943	0	86
944	71	1
945	5	90
946	4	91
947	54	3
948	63	11
949	48	0
950	0	90
951	7	67
952	3	71
953	0	87
954	0	93
955	0	63
956	0	62
957	0	69
958	71	0
959	5	83
960	0	88
961	1	78
962	0	67
963	1	68
964	7	85
965	49	0
966	0	76
967	0	78
968	37	21
969	50	1
970	19	43
971	1	81
972	70	0
973	0	90
974	52	5
975	8	78
976	51	8
977	0	80
978	48	11
979	52	3
980	65	6
981	50	27
982	1	68
983	65	0
984	0	58
985	52	0
986	0	81
987	59	6
988	1	71
989	55	2
990	0	79
991	71	5
992	53	9
993	55	0
994	53	4
995	72	4
996	0	75
997	51	0
998	54	0
999	62	5
1000	0	85
1001	58	0
1002	61	0
1003	1	78
1004	3	72
1005	0	83
1006	55	1
1007	1	85
1008	2	62
1009	70	2
1010	0	59
1011	0	85
1012	15	58
1013	0	78
1014	58	0
1015	0	67
1016	47	1
1017	59	8
1018	59	0
1019	70	3
1020	76	0
1021	1	74
1022	0	90
1023	60	5
1024	66	2
1025	57	0
1026	0	76
1027	10	65
1028	61	5
1029	63	3
1030	2	72
1031	0	83
1032	0	90
1033	73	7
1034	0	79
1035	69	3
1036	0	80
1037	0	63
1038	63	3
1039	59	1
1040	72	0
1041	56	5
1042	13	72
1043	62	0
1044	53	0
1045	66	1
1046	0	96
1047	40	0
1048	56	0
1049	55	11
1050	48	14
1051	45	20
1052	48	0
1053	62	2
1054	69	0
1055	48	23
1056	59	4
1057	19	44
1058	1	75
1059	61	4
1060	48	0
1061	4	72
1062	3	84
1063	57	0
1064	53	0
1065	57	0
1066	57	2
1067	53	0
1068	3	85
1069	54	0
1070	23	46
1071	50	0
1072	58	0
1073	47	8
1074	65	0
1075	0	58
1076	0	70
1077	68	5
1078	66	0
1079	6	76
1080	63	8
1081	50	11
1082	7	80
1083	3	75
1084	57	0
1085	56	0
1086	57	0
1087	8	79
1088	64	0
1089	0	87
1090	0	66
1091	7	82
1092	6	79
1093	59	2
1094	68	3
1095	50	1
1096	3	78
1097	3	93
1098	11	58
1099	6	73
1100	59	8
1101	2	81
1102	60	0
1103	65	2
1104	0	56
1105	2	75
1106	64	0
1107	0	91
1108	61	8
1109	61	0
1110	67	0
1111	59	2
1112	54	0
1113	0	71
1114	53	7
1115	58	2
1116	60	1
1117	2	79
1118	0	76
1119	0	71
1120	0	76
1121	6	84
1122	66	7
1123	0	74
1124	4	79
1125	0	82
1126	70	7
1127	75	3
1128	12	64
1129	54	1
1130	61	0
1131	0	70
1132	8	76
1133	5	79
1134	60	3
1135	57	1
1136	1	81
1137	1	73
1138	67	2
1139	0	84
1140	52	6
1141	69	2
1142	46	1
1143	61	13
1144	58	3
1145	63	9
1146	0	64
1147	15	76
1148	39	46
1149	49	0
1150	2	83
1151	60	5
1152	2	78
1153	64	7
1154	51	0
1155	0	88
1156	1	71
1157	0	75
1158	0	82
1159	53	2
1160	4	81
1161	57	0
1162	0	59
1163	59	0
1164	62	0
1165	54	11
1166	4	78
1167	1	88
1168	66	5
1169	48	1
1170	0	70
1171	60	4
1172	60	0
1173	52	11
1174	56	0
1175	3	83
1176	0	71
1177	59	5
1178	58	2
1179	60	0
1180	69	4
1181	34	46
1182	70	2
1183	56	0
1184	54	0
1185	62	12
1186	6	79
1187	1	78
1188	0	64
1189	0	82
1190	62	5
1191	45	4
1192	55	7
1193	0	84
1194	69	0
1195	0	66
1196	59	5
1197	55	0
1198	64	0
1199	1	66
1200	0	90
1201	4	73
1202	70	0
1203	0	93
1204	64	2
1205	55	0
1206	45	1
1207	8	92
1208	52	0
1209	46	0
1210	45	0
1211	0	88
1212	7	60
1213	5	75
1214	0	78
1215	78	1
1216	62	0
1217	63	7
1218	10	71
1219	5	101
1220	2	65
1221	67	0
1222	0	87
1223	0	95
1224	54	0
1225	66	7
1226	67	0
1227	0	77
1228	55	4
1229	0	78
1230	3	90
1231	3	87
1232	56	0
1233	1	67
1234	8	70
1235	67	5
1236	72	0
1237	44	0
1238	69	0
1239	60	7
1240	48	14
1241	71	2
1242	50	0
1243	3	75
1244	0	88
1245	4	77
1246	61	5
1247	53	0
1248	83	10
1249	9	79
1250	84	4
1251	3	76
1252	59	0
1253	52	6
1254	4	76
1255	4	78
1256	59	0
1257	41	1
1258	0	78
1259	54	0
1260	2	69
1261	56	0
1262	52	5
1263	1	79
1264	49	14
1265	62	0
1266	1	81
1267	60	0
1268	19	53
1269	59	3
1270	15	63
1271	66	4
1272	4	76
1273	0	87
1274	66	5
1275	0	70
1276	9	65
1277	0	52
1278	56	1
1279	16	53
1280	72	7
1281	5	68
1282	45	19
1283	0	97
1284	73	0
1285	65	0
1286	48	13
1287	57	0
1288	0	82
1289	55	0
1290	1	80
1291	47	0
1292	0	76
1293	59	0
1294	66	0
1295	47	0
1296	0	87
1297	0	75
1298	3	102
1299	56	0
1300	3	65
1301	55	0
1302	59	0
1303	67	2
1304	63	0
1305	53	0
1306	47	8
1307	20	59
1308	0	77
1309	53	0
1310	43	23
1311	58	2
1312	57	5
1313	3	85
1314	0	79
1315	0	76
1316	1	71
1317	0	80
1318	0	96
1319	1	84
1320	1	83
1321	68	0
1322	73	0
1323	0	78
1324	65	10
1325	1	94
1326	2	68
1327	64	1
1328	8	88
1329	66	3
1330	61	1
1331	2	85
1332	66	0
1333	50	2
1334	65	2
1335	0	63
1336	9	71
1337	4	67
1338	63	0
1339	8	81
1340	52	0
1341	70	0
1342	4	76
1343	11	80
1344	0	83
1345	0	84
1346	0	80
1347	4	81
1348	0	83
1349	0	89
1350	0	81
1351	5	64
1352	44	12
1353	48	28
1354	53	1
1355	66	0
1356	0	81
1357	53	0
1358	55	9
1359	1	79
1360	60	0
1361	3	80
1362	64	0
1363	6	78
1364	56	9
1365	63	1
1366	0	95
1367	60	0
1368	64	9
1369	0	74
1370	83	0
1371	0	80
1372	0	94
1373	61	0
1374	60	7
1375	53	0
1376	53	0
1377	57	4
1378	56	5
1379	62	0
1380	5	77
1381	3	93
1382	51	0
1383	53	9
1384	52	0
1385	56	0
1386	0	75
1387	71	0
1388	0	82
1389	66	0
1390	1	85
1391	42	29
1392	5	67
1393	1	76
1394	61	0
1395	0	82
1396	51	0
1397	0	99
1398	0	84
1399	62	5
1400	2	75
1401	59	6
1402	0	67
1403	56	8
1404	60	0
1405	51	20
1406	68	0
1407	0	81
1408	66	5
1409	59	5
1410	16	68
1411	0	71
1412	68	0
1413	0	67
1414	53	13
1415	0	72
1416	65	1
1417	0	81
1418	4	74
1419	4	71
1420	0	84
1421	4	87
1422	57	15
1423	50	1
1424	5	87
1425	66	0
1426	70	3
1427	58	0
1428	0	88
1429	11	78
1430	2	75
1431	49	7
1432	1	74
1433	7	70
1434	66	0
1435	58	3
1436	1	77
1437	0	94
1438	52	6
1439	66	3
1440	1	82
1441	0	91
1442	0	74
1443	63	3
1444	60	1
1445	0	83
1446	58	5
1447	0	89
1448	53	7
1449	0	94
1450	60	0
1451	68	1
1452	0	74
1453	2	78
1454	63	0
1455	82	6
1456	0	73
1457	47	0
1458	58	37
1459	71	0
1460	4	73
1461	1	80
1462	52	4
1463	0	74
1464	6	75
1465	4	84
1466	54	0
1467	58	0
1468	60	0
1469	61	0
1470	8	89
1471	0	74
1472	7	83
1473	28	49
1474	1	66
1475	62	0
1476	76	0
1477	4	71
1478	1	73
1479	0	89
1480	75	2
1481	1	82
1482	2	86
1483	0	75
1484	52	0
1485	69	0
1486	62	0
1487	45	1
1488	0	77
1489	64	0
1490	13	79
1491	46	7
1492	0	73
1493	6	80
1494	55	3
1495	0	71
1496	64	1
1497	0	83
1498	2	72
1499	1	85
1500	67	0
1501	0	81
1502	1	81
1503	1	83
1504	4	77
1505	63	2
1506	56	32
1507	56	7
1508	4	69
1509	55	0
1510	4	84
1511	63	0
1512	64	8
1513	0	75
1514	59	1
1515	49	12
1516	56	0
1517	1	71
1518	4	78
1519	49	5
1520	67	2
1521	65	0
1522	0	78
1523	0	74
1524	57	5
1525	4	67
1526	68	6
1527	71	0
1528	55	0
1529	51	32
1530	3	85
1531	12	70
1532	64	0
1533	60	0
1534	0	90
1535	0	106
1536	52	0
1537	0	96
1538	0	72
1539	50	0
1540	69	0
1541	7	82
1542	66	0
1543	28	57
1544	56	0
1545	1	74
1546	51	11
1547	62	0
1548	0	72
1549	6	78
1550	62	0
1551	0	72
1552	55	0
1553	4	71
1554	4	78
1555	59	0
1556	0	80
1557	59	2
1558	2	75
1559	75	3
1560	5	69
1561	3	79
1562	58	2
1563	60	0
1564	2	76
1565	27	49
1566	0	78
1567	59	0
1568	55	2
1569	0	86
1570	75	10
1571	63	0
1572	58	0
1573	59	2
1574	2	84
1575	50	0
1576	5	72
1577	5	74
1578	3	84
1579	9	62
1580	59	0
1581	5	85
1582	6	82
1583	6	57
1584	68	0
1585	0	78
1586	2	80
1587	63	0
1588	1	90
1589	3	74
1590	57	0
1591	49	2
1592	0	86
1593	0	67
1594	5	80
1595	57	0
1596	0	82
1597	2	69
1598	0	68
1599	53	8
1600	36	38
1601	3	81
1602	0	74
1603	2	85
1604	45	0
1605	60	0
1606	4	87
1607	68	7
1608	0	83
1609	60	0
1610	11	86
1611	56	9
1612	55	0
1613	74	1
1614	0	64
1615	7	80
1616	1	85
1617	0	68
1618	61	3
1619	0	90
1620	57	13
1621	0	72
1622	49	0
1623	70	0
1624	6	79
1625	70	0
1626	4	94
1627	0	79
1628	57	0
1629	0	81
1630	70	0
1631	60	0
1632	47	3
1633	3	74
1634	10	62
1635	60	6
1636	1	79
1637	70	0
1638	0	68
1639	0	78
1640	62	4
1641	58	0
1642	48	0
1643	56	0
1644	2	78
1645	0	86
1646	59	0
1647	52	6
1648	53	15
1649	0	90
1650	65	0
1651	1	79
1652	0	77
1653	2	59
1654	0	69
1655	58	17
1656	2	116
1657	56	1
1658	52	17
1659	57	1
1660	69	5
1661	0	87
1662	0	66
1663	62	9
1664	0	87
1665	0	79
1666	4	76
1667	59	0
1668	5	83
1669	49	13
1670	4	82
1671	3	78
1672	64	0
1673	0	84
1674	53	0
1675	67	7
1676	63	0
1677	2	72
1678	52	0
1679	52	6
1680	64	3
1681	60	0
1682	0	75
1683	0	72
1684	66	0
1685	49	25
1686	4	71
1687	63	4
1688	0	83
1689	9	70
1690	4	86
1691	50	1
1692	7	83
1693	71	4
1694	0	69
1695	54	1
1696	56	3
1697	60	0
1698	1	70
1699	1	83
1700	1	74
1701	56	2
1702	5	97
1703	8	72
1704	55	0
1705	59	7
1706	3	72
1707	59	0
1708	70	4
1709	2	89
1710	5	71
1711	50	0
1712	58	0
1713	1	84
1714	66	4
1715	0	68
1716	46	0
1717	70	0
1718	54	5
1719	65	5
1720	68	7
1721	67	1
1722	62	2
1723	62	0
1724	6	81
1725	0	83
1726	65	0
1727	1	88
1728	69	3
1729	52	0
1730	64	1
1731	7	65
1732	61	1
1733	0	90
1734	51	7
1735	0	87
1736	71	0
1737	58	2
1738	0	84
1739	0	75
1740	0	80
1741	58	6
1742	54	2
1743	2	74
1744	51	4
1745	55	0
1746	2	83
1747	1	78
1748	0	88
1749	2	81
1750	4	77
1751	1	79
1752	0	90
1753	4	84
1754	52	11
1755	2	80
1756	0	83
1757	63	0
1758	5	89
1759	0	81
1760	0	81
1761	69	1
1762	46	2
1763	57	0
1764	56	0
1765	57	4
1766	56	0
1767	0	96
1768	6	83
1769	48	0
1770	70	12
1771	8	85
1772	1	79
1773	3	82
1774	1	75
1775	52	5
1776	0	71
1777	46	0
1778	1	75
1779	77	0
1780	54	6
1781	66	0
1782	42	0
1783	3	71
1784	75	0
1785	53	0
1786	67	5
1787	63	0
1788	3	68
1789	51	0
1790	0	77
1791	56	5
1792	0	74
1793	1	70
1794	8	77
1795	64	2
1796	0	84
1797	0	91
1798	0	84
1799	63	4
1800	50	1
1801	56	0
1802	0	77
1803	54	5
1804	10	62
1805	45	0
1806	0	68
1807	54	3
1808	50	5
1809	40	8
1810	0	77
1811	38	29
1812	84	10
1813	7	82
1814	19	50
1815	4	71
1816	5	78
1817	0	86
1818	4	77
1819	2	87
1820	52	16
1821	53	0
1822	58	0
1823	76	1
1824	0	84
1825	1	74
1826	62	2
1827	0	83
1828	69	4
1829	2	77
1830	0	85
1831	3	80
1832	57	0
1833	2	73
1834	66	0
1835	53	0
1836	3	84
1837	58	0
1838	3	76
1839	46	0
1840	65	1
1841	6	67
1842	52	0
1843	54	1
1844	71	0
1845	59	2
1846	25	52
1847	49	6
1848	9	80
1849	57	10
1850	5	67
1851	62	0
1852	0	83
1853	0	79
1854	64	0
1855	0	92
1856	62	10
1857	48	35
1858	36	26
1859	59	2
1860	1	54
1861	42	4
1862	0	77
1863	73	3
1864	66	2
1865	0	80
1866	4	96
1867	42	30
1868	2	72
1869	3	91
1870	0	86
1871	9	100
1872	57	3
1873	1	87
1874	72	1
1875	57	5
1876	6	66
1877	55	0
1878	56	0
1879	64	0
1880	2	78
1881	0	75
1882	66	1
1883	0	76
1884	6	93
1885	1	79
1886	71	8
1887	68	2
1888	62	0
1889	61	2
1890	60	0
1891	54	0
1892	0	71
1893	0	86
1894	47	21
1895	52	0
1896	32	52
1897	4	77
1898	69	1
1899	0	88
1900	66	11
1901	4	92
1902	55	6
1903	70	0
1904	0	68
1905	70	0
1906	57	6
1907	0	72
1908	0	90
1909	67	1
1910	70	0
1911	0	81
1912	0	69
1913	62	1
1914	63	2
1915	44	38
1916	2	65
1917	55	7
1918	55	1
1919	53	0
1920	75	6
1921	0	75
1922	72	0
1923	2	84
1924	55	5
1925	4	70
1926	1	80
1927	0	80
1928	0	91
1929	69	0
1930	0	68
1931	6	75
1932	64	0
1933	28	59
1934	67	7
1935	3	74
1936	2	78
1937	48	0
1938	63	0
1939	0	82
1940	0	78
1941	66	8
1942	33	35
1943	65	14
1944	2	87
1945	3	92
1946	4	81
1947	51	7
1948	53	5
1949	42	25
1950	3	78
1951	50	0
1952	0	80
1953	52	0
1954	0	77
1955	70	0
1956	8	71
1957	3	70
1958	0	55
1959	7	70
1960	0	74
1961	0	82
1962	0	89
1963	58	0
1964	0	77
1965	5	83
1966	0	72
1967	57	3
1968	62	8
1969	69	0
1970	62	0
1971	2	77
1972	4	68
1973	65	7
1974	50	4
1975	0	88
1976	64	0
1977	4	87
1978	1	75
1979	60	0
1980	50	0
1981	60	0
1982	0	92
1983	1	89
1984	54	1
1985	60	10
1986	3	79
1987	1	70
1988	4	82
1989	57	1
1990	64	6
1991	57	1
1992	0	73
1993	56	1
1994	49	7
1995	78	3
1996	59	5
1997	47	0
1998	0	80
1999	0	90
[truncated: 8,001 more rows]
