# Supplementary material for: Generalized method of moments for estimating parameters of stochastic reaction networks
Source: BMC Syst Biol. 2016 Oct 21;10:98. doi: 10.1186/s12918-016-0342-8 (PMC5073941; doi:10.1186/s12918-016-0342-8)
Supplement: Additional file 2 — Matlab code and data. This file contains the Matlab codes and samples which were used to produce the results. (GZ 9349 kb) [file 12918_2016_342_MOESM2_ESM.gz › Data/Gene Expression/samples/t0103.csv]

1	12
2	19
3	10
4	12
5	11
6	11
7	11
8	16
9	17
10	16
11	10
12	27
13	16
14	16
15	16
16	15
17	11
18	11
19	27
20	12
21	17
22	18
23	22
24	10
25	11
26	12
27	25
28	20
29	13
30	16
31	13
32	10
33	17
34	12
35	11
36	24
37	15
38	14
39	12
40	13
41	13
42	11
43	12
44	15
45	17
46	16
47	13
48	10
49	13
50	17
51	26
52	12
53	21
54	10
55	11
56	14
57	20
58	25
59	10
60	13
61	15
62	16
63	10
64	10
65	10
66	12
67	10
68	22
69	15
70	15
71	10
72	14
73	11
74	19
75	15
76	20
77	10
78	11
79	10
80	16
81	28
82	18
83	17
84	14
85	13
86	17
87	18
88	14
89	14
90	17
91	17
92	18
93	16
94	13
95	15
96	14
97	10
98	10
99	10
100	15
101	14
102	20
103	10
104	10
105	19
106	23
107	14
108	12
109	13
110	12
111	10
112	10
113	24
114	12
115	11
116	10
117	18
118	13
119	10
120	12
121	13
122	12
123	15
124	16
125	18
126	10
127	16
128	10
129	14
130	21
131	15
132	11
133	16
134	21
135	18
136	16
137	17
138	25
139	20
140	12
141	17
142	21
143	16
144	24
145	10
146	13
147	14
148	16
149	12
150	15
151	12
152	17
153	13
154	21
155	10
156	16
157	14
158	14
159	18
160	18
161	17
162	21
163	12
164	19
165	10
166	14
167	21
168	18
169	18
170	12
171	14
172	13
173	10
174	16
175	16
176	18
177	14
178	15
179	17
180	19
181	16
182	10
183	26
184	16
185	10
186	22
187	10
188	13
189	18
190	14
191	20
192	10
193	15
194	18
195	15
196	17
197	17
198	21
199	14
200	21
201	13
202	14
203	13
204	16
205	11
206	11
207	16
208	14
209	16
210	10
211	24
212	14
213	10
214	10
215	18
216	16
217	10
218	10
219	12
220	15
221	12
222	30
223	24
224	12
225	22
226	17
227	10
228	15
229	10
230	24
231	15
232	11
233	17
234	23
235	17
236	19
237	18
238	14
239	12
240	10
241	12
242	10
243	14
244	18
245	14
246	15
247	19
248	17
249	16
250	20
251	10
252	11
253	19
254	10
255	19
256	13
257	28
258	15
259	13
260	15
261	20
262	13
263	22
264	17
265	11
266	10
267	16
268	10
269	12
270	16
271	13
272	25
273	20
274	11
275	15
276	18
277	11
278	23
279	16
280	16
281	14
282	16
283	10
284	13
285	15
286	10
287	12
288	19
289	10
290	17
291	10
292	20
293	17
294	12
295	13
296	28
297	10
298	13
299	18
300	10
301	12
302	25
303	15
304	19
305	17
306	15
307	17
308	10
309	15
310	16
311	17
312	16
313	19
314	19
315	13
316	15
317	11
318	15
319	13
320	21
321	13
322	12
323	10
324	20
325	11
326	12
327	15
328	14
329	10
330	17
331	16
332	13
333	16
334	28
335	12
336	16
337	15
338	10
339	14
340	10
341	21
342	11
343	19
344	12
345	10
346	13
347	19
348	11
349	12
350	12
351	13
352	19
353	14
354	13
355	12
356	13
357	18
358	14
359	16
360	17
361	13
362	16
363	16
364	15
365	12
366	11
367	10
368	10
369	21
370	15
371	19
372	14
373	16
374	20
375	14
376	22
377	15
378	15
379	17
380	24
381	13
382	13
383	10
384	14
385	13
386	21
387	11
388	24
389	14
390	10
391	14
392	16
393	19
394	15
395	11
396	15
397	10
398	11
399	23
400	10
401	10
402	10
403	14
404	12
405	22
406	16
407	19
408	12
409	18
410	17
411	11
412	18
413	15
414	12
415	18
416	20
417	12
418	15
419	10
420	13
421	11
422	11
423	20
424	20
425	13
426	13
427	13
428	11
429	11
430	12
431	11
432	11
433	13
434	28
435	14
436	24
437	14
438	10
439	27
440	26
441	10
442	21
443	13
444	22
445	20
446	25
447	15
448	16
449	17
450	21
451	15
452	21
453	32
454	16
455	27
456	10
457	11
458	16
459	14
460	14
461	10
462	13
463	20
464	10
465	26
466	14
467	23
468	11
469	19
470	22
471	13
472	10
473	20
474	16
475	13
476	19
477	24
478	12
479	12
480	12
481	13
482	14
483	14
484	19
485	24
486	19
487	11
488	12
489	19
490	18
491	16
492	14
493	16
494	14
495	16
496	23
497	12
498	13
499	13
500	18
501	11
502	18
503	18
504	12
505	13
506	10
507	17
508	14
509	16
510	15
511	26
512	18
513	11
514	20
515	11
516	30
517	10
518	15
519	26
520	15
521	16
522	13
523	18
524	10
525	10
526	21
527	13
528	22
529	10
530	21
531	22
532	17
533	21
534	11
535	10
536	12
537	15
538	10
539	14
540	13
541	12
542	12
543	17
544	13
545	13
546	12
547	10
548	14
549	23
550	10
551	15
552	20
553	10
554	12
555	20
556	25
557	14
558	27
559	26
560	13
561	15
562	10
563	20
564	12
565	26
566	12
567	14
568	10
569	18
570	19
571	15
572	16
573	19
574	15
575	13
576	12
577	23
578	11
579	12
580	17
581	19
582	19
583	19
584	16
585	17
586	19
587	13
588	23
589	12
590	13
591	20
592	22
593	19
594	19
595	22
596	19
597	12
598	13
599	20
600	27
601	19
602	23
603	16
604	10
605	14
606	10
607	21
608	11
609	18
610	23
611	23
612	10
613	10
614	15
615	17
616	10
617	19
618	18
619	13
620	10
621	12
622	15
623	10
624	15
625	12
626	14
627	17
628	20
629	17
630	19
631	28
632	21
633	24
634	11
635	10
636	12
637	12
638	15
639	17
640	16
641	13
642	41
643	11
644	13
645	15
646	15
647	36
648	12
649	14
650	18
651	18
652	12
653	11
654	20
655	22
656	14
657	13
658	25
659	27
660	15
661	16
662	20
663	19
664	14
665	13
666	14
667	12
668	14
669	15
670	19
671	10
672	10
673	23
674	10
675	11
676	11
677	13
678	11
679	18
680	12
681	26
682	11
683	18
684	21
685	15
686	17
687	12
688	10
689	10
690	10
691	11
692	11
693	12
694	10
695	11
696	10
697	18
698	14
699	16
700	10
701	12
702	12
703	13
704	13
705	10
706	16
707	13
708	10
709	10
710	16
711	14
712	15
713	10
714	11
715	10
716	15
717	13
718	11
719	13
720	16
721	11
722	11
723	17
724	10
725	10
726	13
727	10
728	21
729	10
730	10
731	16
732	15
733	15
734	18
735	16
736	15
737	13
738	19
739	21
740	10
741	15
742	12
743	14
744	14
745	10
746	14
747	12
748	11
749	22
750	10
751	11
752	13
753	25
754	30
755	12
756	32
757	14
758	15
759	12
760	12
761	21
762	15
763	13
764	15
765	11
766	19
767	10
768	15
769	16
770	23
771	28
772	12
773	10
774	10
775	20
776	13
777	17
778	19
779	10
780	13
781	14
782	15
783	21
784	12
785	20
786	24
787	10
788	12
789	10
790	17
791	21
792	10
793	20
794	15
795	28
796	15
797	10
798	10
799	18
800	15
801	10
802	17
803	14
804	24
805	20
806	14
807	13
808	12
809	17
810	13
811	10
812	10
813	11
814	10
815	13
816	11
817	17
818	12
819	14
820	12
821	18
822	21
823	13
824	14
825	17
826	18
827	15
828	14
829	12
830	19
831	28
832	13
833	13
834	15
835	19
836	10
837	13
838	14
839	19
840	10
841	13
842	23
843	12
844	12
845	12
846	10
847	11
848	10
849	12
850	14
851	14
852	13
853	14
854	15
855	15
856	15
857	22
858	18
859	17
860	10
861	12
862	13
863	15
864	14
865	15
866	12
867	11
868	10
869	14
870	23
871	22
872	18
873	19
874	11
875	17
876	12
877	19
878	20
879	23
880	10
881	20
882	16
883	10
884	10
885	16
886	10
887	13
888	12
889	14
890	17
891	39
892	14
893	18
894	10
895	16
896	15
897	20
898	11
899	21
900	14
901	11
902	10
903	17
904	21
905	25
906	13
907	11
908	11
909	10
910	15
911	14
912	14
913	17
914	18
915	10
916	19
917	11
918	12
919	10
920	15
921	21
922	16
923	12
924	22
925	15
926	10
927	18
928	23
929	10
930	16
931	20
932	15
933	12
934	14
935	10
936	12
937	23
938	16
939	12
940	18
941	15
942	14
943	12
944	10
945	23
946	14
947	24
948	10
949	19
950	13
951	17
952	20
953	11
954	26
955	26
956	10
957	15
958	14
959	11
960	11
961	14
962	11
963	24
964	20
965	17
966	28
967	14
968	15
969	18
970	18
971	15
972	18
973	16
974	12
975	23
976	17
977	11
978	22
979	11
980	16
981	20
982	11
983	15
984	11
985	15
986	25
987	10
988	23
989	13
990	10
991	10
992	20
993	10
994	14
995	16
996	12
997	10
998	10
999	17
1000	17
1001	12
1002	12
1003	21
1004	10
1005	30
1006	16
1007	23
1008	24
1009	14
1010	19
1011	12
1012	10
1013	10
1014	15
1015	11
1016	10
1017	12
1018	23
1019	15
1020	10
1021	10
1022	22
1023	17
1024	15
1025	15
1026	16
1027	10
1028	13
1029	10
1030	20
1031	10
1032	16
1033	14
1034	10
1035	17
1036	11
1037	21
1038	14
1039	12
1040	12
1041	16
1042	10
1043	19
1044	16
1045	11
1046	10
1047	14
1048	10
1049	18
1050	19
1051	10
1052	12
1053	11
1054	10
1055	23
1056	10
1057	22
1058	10
1059	14
1060	21
1061	15
1062	17
1063	29
1064	18
1065	17
1066	20
1067	14
1068	17
1069	16
1070	19
1071	13
1072	11
1073	10
1074	14
1075	12
1076	12
1077	18
1078	20
1079	11
1080	18
1081	24
1082	13
1083	18
1084	24
1085	18
1086	11
1087	23
1088	17
1089	19
1090	24
1091	20
1092	14
1093	11
1094	15
1095	18
1096	24
1097	11
1098	18
1099	11
1100	11
1101	10
1102	14
1103	16
1104	14
1105	16
1106	22
1107	27
1108	27
1109	32
1110	11
1111	11
1112	15
1113	15
1114	12
1115	29
1116	17
1117	16
1118	17
1119	13
1120	14
1121	18
1122	17
1123	22
1124	14
1125	12
1126	32
1127	15
1128	15
1129	30
1130	11
1131	20
1132	23
1133	12
1134	14
1135	18
1136	14
1137	11
1138	17
1139	15
1140	18
1141	14
1142	19
1143	10
1144	17
1145	12
1146	14
1147	10
1148	13
1149	10
1150	16
1151	15
1152	17
1153	12
1154	10
1155	10
1156	11
1157	24
1158	33
1159	14
1160	19
1161	24
1162	11
1163	16
1164	17
1165	10
1166	10
1167	12
1168	10
1169	14
1170	10
1171	10
1172	14
1173	12
1174	10
1175	15
1176	13
1177	16
1178	14
1179	15
1180	16
1181	21
1182	33
1183	10
1184	14
1185	16
1186	11
1187	11
1188	20
1189	11
1190	19
1191	20
1192	22
1193	21
1194	11
1195	11
1196	21
1197	14
1198	22
1199	12
1200	14
1201	17
1202	16
1203	14
1204	21
1205	11
1206	18
1207	15
1208	17
1209	17
1210	13
1211	13
1212	14
1213	11
1214	15
1215	16
1216	14
1217	13
1218	10
1219	10
1220	16
1221	10
1222	16
1223	13
1224	17
1225	10
1226	15
1227	20
1228	11
1229	10
1230	12
1231	14
1232	25
1233	16
1234	25
1235	12
1236	23
1237	11
1238	20
1239	12
1240	13
1241	11
1242	12
1243	14
1244	10
1245	13
1246	14
1247	19
1248	13
1249	25
1250	10
1251	15
1252	13
1253	12
1254	10
1255	12
1256	21
1257	10
1258	17
1259	10
1260	20
1261	18
1262	13
1263	15
1264	13
1265	27
1266	13
1267	13
1268	11
1269	10
1270	12
1271	13
1272	13
1273	25
1274	10
1275	13
1276	11
1277	15
1278	16
1279	16
1280	10
1281	13
1282	14
1283	13
1284	16
1285	12
1286	13
1287	11
1288	12
1289	18
1290	10
1291	15
1292	14
1293	10
1294	15
1295	14
1296	12
1297	33
1298	10
1299	13
1300	10
1301	12
1302	20
1303	22
1304	12
1305	11
1306	10
1307	17
1308	16
1309	33
1310	12
1311	17
1312	18
1313	13
1314	17
1315	10
1316	14
1317	22
1318	19
1319	10
1320	10
1321	13
1322	21
1323	13
1324	14
1325	10
1326	11
1327	12
1328	26
1329	10
1330	10
1331	12
1332	12
1333	10
1334	17
1335	15
1336	14
1337	19
1338	12
1339	13
1340	32
1341	14
1342	14
1343	21
1344	17
1345	12
1346	16
1347	16
1348	13
1349	14
1350	28
1351	16
1352	10
1353	10
1354	17
1355	15
1356	16
1357	16
1358	19
1359	15
1360	14
1361	10
1362	10
1363	17
1364	12
1365	12
1366	17
1367	13
1368	10
1369	10
1370	18
1371	25
1372	31
1373	13
1374	18
1375	22
1376	20
1377	10
1378	14
1379	11
1380	17
1381	26
1382	14
1383	12
1384	20
1385	24
1386	18
1387	12
1388	20
1389	13
1390	15
1391	17
1392	10
1393	11
1394	20
1395	10
1396	17
1397	16
1398	16
1399	12
1400	12
1401	13
1402	19
1403	18
1404	10
1405	24
1406	20
1407	12
1408	13
1409	14
1410	15
1411	20
1412	20
1413	10
1414	10
1415	14
1416	15
1417	10
1418	10
1419	17
1420	16
1421	10
1422	17
1423	17
1424	22
1425	17
1426	14
1427	10
1428	15
1429	17
1430	22
1431	10
1432	12
1433	21
1434	15
1435	16
1436	13
1437	10
1438	15
1439	20
1440	15
1441	15
1442	10
1443	24
1444	10
1445	11
1446	14
1447	15
1448	17
1449	13
1450	23
1451	16
1452	11
1453	15
1454	12
1455	13
1456	32
1457	14
1458	14
1459	11
1460	15
1461	13
1462	11
1463	10
1464	12
1465	12
1466	14
1467	16
1468	20
1469	20
1470	21
1471	30
1472	10
1473	14
1474	18
1475	14
1476	22
1477	28
1478	10
1479	10
1480	26
1481	10
1482	14
1483	13
1484	10
1485	17
1486	10
1487	10
1488	11
1489	10
1490	12
1491	20
1492	16
1493	13
1494	31
1495	10
1496	20
1497	17
1498	10
1499	21
1500	13
1501	15
1502	10
1503	10
1504	19
1505	14
1506	11
1507	10
1508	11
1509	12
1510	17
1511	17
1512	11
1513	14
1514	17
1515	12
1516	10
1517	14
1518	13
1519	24
1520	13
1521	20
1522	12
1523	10
1524	10
1525	16
1526	16
1527	14
1528	13
1529	15
1530	18
1531	15
1532	14
1533	15
1534	14
1535	10
1536	17
1537	10
1538	16
1539	11
1540	19
1541	19
1542	11
1543	19
1544	17
1545	19
1546	21
1547	18
1548	24
1549	10
1550	20
1551	17
1552	13
1553	16
1554	15
1555	26
1556	11
1557	13
1558	10
1559	30
1560	16
1561	17
1562	13
1563	10
1564	13
1565	21
1566	14
1567	11
1568	23
1569	24
1570	24
1571	21
1572	10
1573	19
1574	20
1575	10
1576	12
1577	23
1578	16
1579	12
1580	13
1581	16
1582	15
1583	14
1584	20
1585	15
1586	15
1587	14
1588	10
1589	16
1590	17
1591	17
1592	10
1593	14
1594	17
1595	11
1596	22
1597	15
1598	12
1599	15
1600	14
1601	15
1602	17
1603	15
1604	14
1605	10
1606	10
1607	15
1608	10
1609	16
1610	16
1611	11
1612	15
1613	18
1614	10
1615	11
1616	10
1617	11
1618	13
1619	17
1620	10
1621	17
1622	17
1623	10
1624	15
1625	22
1626	13
1627	22
1628	24
1629	28
1630	19
1631	11
1632	15
1633	21
1634	15
1635	14
1636	14
1637	15
1638	17
1639	17
1640	16
1641	11
1642	21
1643	10
1644	11
1645	12
1646	10
1647	13
1648	16
1649	24
1650	14
1651	10
1652	23
1653	15
1654	10
1655	15
1656	13
1657	10
1658	15
1659	21
1660	26
1661	11
1662	11
1663	21
1664	11
1665	15
1666	24
1667	14
1668	20
1669	13
1670	16
1671	31
1672	14
1673	11
1674	17
1675	18
1676	11
1677	13
1678	16
1679	10
1680	16
1681	20
1682	21
1683	13
1684	13
1685	12
1686	18
1687	17
1688	18
1689	17
1690	30
1691	17
1692	12
1693	10
1694	11
1695	15
1696	12
1697	16
1698	19
1699	14
1700	15
1701	16
1702	10
1703	12
1704	19
1705	16
1706	34
1707	10
1708	14
1709	13
1710	12
1711	15
1712	24
1713	13
1714	14
1715	15
1716	15
1717	23
1718	10
1719	19
1720	15
1721	22
1722	26
1723	14
1724	15
1725	21
1726	14
1727	12
1728	17
1729	16
1730	15
1731	22
1732	16
1733	14
1734	12
1735	25
1736	14
1737	12
1738	16
1739	11
1740	23
1741	25
1742	15
1743	19
1744	22
1745	17
1746	11
1747	16
1748	11
1749	10
1750	13
1751	13
1752	21
1753	10
1754	13
1755	16
1756	24
1757	17
1758	15
1759	25
1760	12
1761	12
1762	17
1763	20
1764	21
1765	14
1766	10
1767	14
1768	24
1769	26
1770	25
1771	13
1772	13
1773	11
1774	10
1775	23
1776	22
1777	15
1778	23
1779	13
1780	19
1781	10
1782	20
1783	10
1784	14
1785	16
1786	12
1787	22
1788	18
1789	10
1790	14
1791	28
1792	14
1793	12
1794	13
1795	33
1796	15
1797	29
1798	13
1799	14
1800	17
1801	13
1802	13
1803	10
1804	14
1805	10
1806	11
1807	10
1808	15
1809	12
1810	10
1811	19
1812	12
1813	12
1814	11
1815	12
1816	14
1817	10
1818	15
1819	19
1820	15
1821	32
1822	12
1823	13
1824	10
1825	11
1826	18
1827	13
1828	17
1829	14
1830	10
1831	14
1832	20
1833	10
1834	14
1835	11
1836	25
1837	14
1838	11
1839	16
1840	18
1841	21
1842	14
1843	11
1844	11
1845	14
1846	11
1847	18
1848	23
1849	14
1850	10
1851	16
1852	20
1853	11
1854	12
1855	10
1856	18
1857	15
1858	19
1859	16
1860	14
1861	15
1862	36
1863	10
1864	23
1865	21
1866	26
1867	24
1868	22
1869	20
1870	23
1871	13
1872	10
1873	23
1874	21
1875	17
1876	20
1877	10
1878	23
1879	10
1880	20
1881	16
1882	16
1883	26
1884	26
1885	20
1886	15
1887	14
1888	18
1889	11
1890	18
1891	20
1892	10
1893	18
1894	25
1895	13
1896	13
1897	11
1898	10
1899	13
1900	12
1901	25
1902	16
1903	10
1904	11
1905	20
1906	13
1907	12
1908	16
1909	12
1910	16
1911	10
1912	17
1913	18
1914	10
1915	13
1916	14
1917	21
1918	10
1919	18
1920	11
1921	12
1922	18
1923	15
1924	10
1925	10
1926	15
1927	11
1928	21
1929	19
1930	10
1931	10
1932	13
1933	24
1934	11
1935	10
1936	11
1937	16
1938	10
1939	20
1940	24
1941	15
1942	17
1943	10
1944	19
1945	13
1946	14
1947	10
1948	28
1949	12
1950	16
1951	22
1952	14
1953	24
1954	15
1955	11
1956	22
1957	13
1958	10
1959	21
1960	10
1961	16
1962	11
1963	14
1964	20
1965	19
1966	22
1967	11
1968	17
1969	17
1970	10
1971	13
1972	17
1973	16
1974	16
1975	13
1976	11
1977	17
1978	11
1979	13
1980	10
1981	19
1982	10
1983	20
1984	15
1985	18
1986	18
1987	14
1988	14
1989	28
1990	10
1991	13
1992	12
1993	23
1994	17
1995	13
1996	10
1997	18
1998	10
1999	20
2000	11
[truncated: 8,000 more rows]
