# Supplementary material for: Generalized method of moments for estimating parameters of stochastic reaction networks
Source: BMC Syst Biol. 2016 Oct 21;10:98. doi: 10.1186/s12918-016-0342-8 (PMC5073941; doi:10.1186/s12918-016-0342-8)
Supplement: Additional file 2 — Matlab code and data. This file contains the Matlab codes and samples which were used to produce the results. (GZ 9349 kb) [file 12918_2016_342_MOESM2_ESM.gz › Data/Exclusive Switch/samples/22/t004.csv]

trajectory	P1	P2
1	1	136
2	1	107
3	0	127
4	0	124
5	101	0
6	2	145
7	98	0
8	89	0
9	95	0
10	91	6
11	88	5
12	2	133
13	95	2
14	106	2
15	90	2
16	98	2
17	10	111
18	0	112
19	80	5
20	1	132
21	90	0
22	19	103
23	3	133
24	90	1
25	94	1
26	4	135
27	84	0
28	78	16
29	0	122
30	94	0
31	9	122
32	35	91
33	0	127
34	97	0
35	91	0
36	85	0
37	95	2
38	4	128
39	3	134
40	1	103
41	0	130
42	97	0
43	100	4
44	0	135
45	5	114
46	0	146
47	84	0
48	0	105
49	99	0
50	0	109
51	1	137
52	0	126
53	1	123
54	92	0
55	101	6
56	2	147
57	116	6
58	83	0
59	0	102
60	109	0
61	90	1
62	2	117
63	2	118
64	3	131
65	0	114
66	107	0
67	93	0
68	1	111
69	87	0
70	100	0
71	4	124
72	82	0
73	88	1
74	1	139
75	84	15
76	73	2
77	3	138
78	111	0
79	0	122
80	101	2
81	1	127
82	65	1
83	89	0
84	89	5
85	89	7
86	0	119
87	1	140
88	2	110
89	90	2
90	92	1
91	1	119
92	89	7
93	2	130
94	87	25
95	103	1
96	2	108
97	96	6
98	0	119
99	83	7
100	116	0
101	88	0
102	91	2
103	121	2
104	92	3
105	1	137
106	99	7
107	83	7
108	89	2
109	94	0
110	1	134
111	112	5
112	3	130
113	1	124
114	0	107
115	97	0
116	101	4
117	2	122
118	119	5
119	87	4
120	5	120
121	0	132
122	0	134
123	98	19
124	76	1
125	0	134
126	1	148
127	83	1
128	98	7
129	2	94
130	92	0
131	112	3
132	99	3
133	104	4
134	0	120
135	82	0
136	91	2
137	97	1
138	2	133
139	5	112
140	5	132
141	87	4
142	101	2
143	15	107
144	8	125
145	1	132
146	91	1
147	32	73
148	106	4
149	100	7
150	71	49
151	2	126
152	94	5
153	98	0
154	0	136
155	6	120
156	90	0
157	83	1
158	0	126
159	0	125
160	0	111
161	0	132
162	91	0
163	27	84
164	112	1
165	1	134
166	0	111
167	85	0
168	99	11
169	87	0
170	88	6
171	95	2
172	0	123
173	90	1
174	86	1
175	0	131
176	111	1
177	0	138
178	0	143
179	0	137
180	108	0
181	8	121
182	88	0
183	106	3
184	0	136
185	84	0
186	89	1
187	106	1
188	90	0
189	29	96
190	0	122
191	90	5
192	0	117
193	109	0
194	28	103
195	106	10
196	4	127
197	92	1
198	105	0
199	103	3
200	0	132
201	94	0
202	89	5
203	0	126
204	97	1
205	81	2
206	102	1
207	81	4
208	103	7
209	117	5
210	89	0
211	97	0
212	85	3
213	98	0
214	3	136
215	2	107
216	90	0
217	106	16
218	1	138
219	99	0
220	98	17
221	85	5
222	91	0
223	1	129
224	94	1
225	90	0
226	0	126
227	89	0
228	0	118
229	83	12
230	89	0
231	101	1
232	2	122
233	8	119
234	78	1
235	0	141
236	87	9
237	84	0
238	5	139
239	104	3
240	102	3
241	80	4
242	3	118
243	88	4
244	10	130
245	90	0
246	107	7
247	1	133
248	2	126
249	96	1
250	0	114
251	0	112
252	100	5
253	120	0
254	96	5
255	100	0
256	91	0
257	1	128
258	88	15
259	97	0
260	0	130
261	1	139
262	87	0
263	2	116
264	92	3
265	89	8
266	98	1
267	92	4
268	96	7
269	87	2
270	93	0
271	0	122
272	9	102
273	0	126
274	0	122
275	0	115
276	0	108
277	101	4
278	0	128
279	1	117
280	84	5
281	89	0
282	3	121
283	0	107
284	1	121
285	6	117
286	10	117
287	90	0
288	88	0
289	0	142
290	0	111
291	91	8
292	1	128
293	0	131
294	100	0
295	98	0
296	86	0
297	83	0
298	0	150
299	88	4
300	82	4
301	103	2
302	99	2
303	94	0
304	97	3
305	93	1
306	87	2
307	117	0
308	105	0
309	94	0
310	81	0
311	105	2
312	107	0
313	70	23
314	10	128
315	82	0
316	110	5
317	107	0
318	0	127
319	84	0
320	105	0
321	2	117
322	0	116
323	1	128
324	85	3
325	0	117
326	0	142
327	0	116
328	0	131
329	69	0
330	75	27
331	98	0
332	6	114
333	102	5
334	104	0
335	2	129
336	0	125
337	60	43
338	106	1
339	22	90
340	3	123
341	1	124
342	97	13
343	0	127
344	85	3
345	82	0
346	103	1
347	98	8
348	82	0
349	85	5
350	110	13
351	0	127
352	3	132
353	39	76
354	99	4
355	74	0
356	10	123
357	96	0
358	90	11
359	74	0
360	97	0
361	102	0
362	102	6
363	1	130
364	1	124
365	7	142
366	92	0
367	1	117
368	4	125
369	0	121
370	3	105
371	0	143
372	97	3
373	0	126
374	0	130
375	98	2
376	0	135
377	84	2
378	104	0
379	0	138
380	98	0
381	94	0
382	0	156
383	97	6
384	0	149
385	101	0
386	99	3
387	97	3
388	89	0
389	81	4
390	0	118
391	1	145
392	96	2
393	79	1
394	4	116
395	0	144
396	4	142
397	0	134
398	101	0
399	0	138
400	88	2
401	0	117
402	106	2
403	77	0
404	0	141
405	96	0
406	2	129
407	0	104
408	0	135
409	0	105
410	111	0
411	110	0
412	0	133
413	1	132
414	87	0
415	93	0
416	89	10
417	76	0
418	0	119
419	8	122
420	0	133
421	0	119
422	1	126
423	78	3
424	0	122
425	0	120
426	103	1
427	0	128
428	83	2
429	2	117
430	1	142
431	0	124
432	2	129
433	1	118
434	92	1
435	101	2
436	0	139
437	70	36
438	0	139
439	93	1
440	134	2
441	0	112
442	67	23
443	0	136
444	6	117
445	82	0
446	96	4
447	86	0
448	1	134
449	92	0
450	6	122
451	76	1
452	0	114
453	93	4
454	113	4
455	107	0
456	95	2
457	89	0
458	0	120
459	117	0
460	1	120
461	2	123
462	2	121
463	1	132
464	105	3
465	5	122
466	0	122
467	98	2
468	97	3
469	86	0
470	104	9
471	90	1
472	0	148
473	90	0
474	97	2
475	79	1
476	3	138
477	0	125
478	81	0
479	0	133
480	98	0
481	2	132
482	100	2
483	0	112
484	0	119
485	0	125
486	91	0
487	6	107
488	96	1
489	91	2
490	1	132
491	93	0
492	3	128
493	82	2
494	1	115
495	1	134
496	38	77
497	85	11
498	83	1
499	0	139
500	82	0
501	105	3
502	1	135
503	93	6
504	0	123
505	0	110
506	2	129
507	2	126
508	0	114
509	1	105
510	113	1
511	2	134
512	0	110
513	110	2
514	95	3
515	91	4
516	113	3
517	1	126
518	0	114
519	93	0
520	1	119
521	0	124
522	86	0
523	94	8
524	110	6
525	95	7
526	98	0
527	99	4
528	96	3
529	97	0
530	94	2
531	2	128
532	0	130
533	4	120
534	4	109
535	1	136
536	85	0
537	102	0
538	93	2
539	90	2
540	95	1
541	73	57
542	100	0
543	88	1
544	84	3
545	85	0
546	95	0
547	50	74
548	6	111
549	96	0
550	96	1
551	89	0
552	94	0
553	84	2
554	87	7
555	112	3
556	114	1
557	2	121
558	100	0
559	105	0
560	97	3
561	96	4
562	32	98
563	1	132
564	36	81
565	103	5
566	78	10
567	1	125
568	5	144
569	8	142
570	88	9
571	11	113
572	93	0
573	0	113
574	1	118
575	0	129
576	3	126
577	80	16
578	4	118
579	0	112
580	0	115
581	10	109
582	103	6
583	106	22
584	5	126
585	0	139
586	0	113
587	19	106
588	2	127
589	92	0
590	102	0
591	86	0
592	8	126
593	2	125
594	76	0
595	93	3
596	93	0
597	91	5
598	3	125
599	108	1
600	2	117
601	108	0
602	111	3
603	4	116
604	114	3
605	1	128
606	66	16
607	87	4
608	1	137
609	1	137
610	94	5
611	84	3
612	91	0
613	78	39
614	75	0
615	6	122
616	0	116
617	0	121
618	88	0
619	74	5
620	1	123
621	105	0
622	0	144
623	95	3
624	96	0
625	0	115
626	91	3
627	83	1
628	83	0
629	0	130
630	89	0
631	105	0
632	0	113
633	99	5
634	80	0
635	0	119
636	112	0
637	1	113
638	90	2
639	0	121
640	0	117
641	36	82
642	95	1
643	2	134
644	86	0
645	58	53
646	94	2
647	77	3
648	95	3
649	96	5
650	102	0
651	0	134
652	0	112
653	95	4
654	96	0
655	91	7
656	105	1
657	0	131
658	0	124
659	104	0
660	0	112
661	1	112
662	88	5
663	111	3
664	91	1
665	82	7
666	82	0
667	0	119
668	97	6
669	1	123
670	2	113
671	94	1
672	103	0
673	2	142
674	83	1
675	77	0
676	0	122
677	97	7
678	2	112
679	87	7
680	93	5
681	0	114
682	1	155
683	99	1
684	28	81
685	0	150
686	114	6
687	0	139
688	1	136
689	6	114
690	87	0
691	0	110
692	87	4
693	92	3
694	88	19
695	0	98
696	6	135
697	98	0
698	76	4
699	3	134
700	103	0
701	1	130
702	95	0
703	5	136
704	3	103
705	0	121
706	0	117
707	0	136
708	89	1
709	0	108
710	1	129
711	8	127
712	4	135
713	0	129
714	3	125
715	4	124
716	0	113
717	93	6
718	91	0
719	0	130
720	88	2
721	68	57
722	81	3
723	0	113
724	0	115
725	2	119
726	0	119
727	4	117
728	3	130
729	3	122
730	1	121
731	81	3
732	92	0
733	4	120
734	101	1
735	90	1
736	0	143
737	96	0
738	115	2
739	0	128
740	0	128
741	84	33
742	88	0
743	88	0
744	86	0
745	3	138
746	2	104
747	95	0
748	0	109
749	7	132
750	1	139
751	21	114
752	3	117
753	2	131
754	0	109
755	98	4
756	90	0
757	91	0
758	101	0
759	91	1
760	92	0
761	105	0
762	1	112
763	1	148
764	0	130
765	42	99
766	2	116
767	85	4
768	0	126
769	2	142
770	105	0
771	4	140
772	103	0
773	39	77
774	97	0
775	0	118
776	0	134
777	90	26
778	80	3
779	100	1
780	92	2
781	7	110
782	102	0
783	88	5
784	80	4
785	3	116
786	86	0
787	31	81
788	92	0
789	100	1
790	0	123
791	0	127
792	60	52
793	0	113
794	3	118
795	94	0
796	97	0
797	94	1
798	90	15
799	94	0
800	2	122
801	86	4
802	0	106
803	2	122
804	0	135
805	50	50
806	106	1
807	0	103
808	1	118
809	1	111
810	94	1
811	2	116
812	0	118
813	95	1
814	103	0
815	83	0
816	2	137
817	103	2
818	88	0
819	97	0
820	1	121
821	0	133
822	90	20
823	1	110
824	5	113
825	14	135
826	3	120
827	109	8
828	93	0
829	108	0
830	99	2
831	115	1
832	111	0
833	104	2
834	80	1
835	0	132
836	2	127
837	88	1
838	75	18
839	87	1
840	106	3
841	97	0
842	85	0
843	0	127
844	0	137
845	87	3
846	0	135
847	58	40
848	0	143
849	4	126
850	102	1
851	0	124
852	0	117
853	97	0
854	0	152
855	101	0
856	104	0
857	95	1
858	84	4
859	1	119
860	2	140
861	1	146
862	3	123
863	94	4
864	0	128
865	83	0
866	4	125
867	3	117
868	93	3
869	2	139
870	0	141
871	1	124
872	92	0
873	86	0
874	97	2
875	2	138
876	0	136
877	97	1
878	93	2
879	87	9
880	0	126
881	111	0
882	81	16
883	104	1
884	20	101
885	68	12
886	4	118
887	115	6
888	3	119
889	97	3
890	95	3
891	0	137
892	12	114
893	79	2
894	109	1
895	0	139
896	3	136
897	0	119
898	2	117
899	0	119
900	9	127
901	1	149
902	4	136
903	4	122
904	2	147
905	93	13
906	1	134
907	1	110
908	74	1
909	97	2
910	88	2
911	93	0
912	1	147
913	81	6
914	1	123
915	88	4
916	88	3
917	118	0
918	3	141
919	0	135
920	84	1
921	8	123
922	0	116
923	82	1
924	87	4
925	1	138
926	93	0
927	19	95
928	95	0
929	79	18
930	0	119
931	107	1
932	1	130
933	1	128
934	0	137
935	95	5
936	0	148
937	0	137
938	114	4
939	1	127
940	94	0
941	94	1
942	85	0
943	0	141
944	36	92
945	0	127
946	96	2
947	85	0
948	4	123
949	102	8
950	0	136
951	102	0
952	46	68
953	115	0
954	98	0
955	81	0
956	86	1
957	97	1
958	109	0
959	0	139
960	105	0
961	2	120
962	99	1
963	91	10
964	95	1
965	110	4
966	94	2
967	92	0
968	0	126
969	101	0
970	95	5
971	0	147
972	89	0
973	92	0
974	93	2
975	95	4
976	86	0
977	0	131
978	92	0
979	91	0
980	3	107
981	91	1
982	1	129
983	89	1
984	85	5
985	1	151
986	4	137
987	3	137
988	85	5
989	106	3
990	0	134
991	110	0
992	5	119
993	92	4
994	5	132
995	85	0
996	68	31
997	0	131
998	0	110
999	3	112
1000	109	0
1001	98	0
1002	0	120
1003	0	109
1004	1	131
1005	75	15
1006	97	11
1007	105	5
1008	78	0
1009	96	9
1010	14	114
1011	98	6
1012	105	1
1013	98	5
1014	82	0
1015	100	3
1016	84	0
1017	1	137
1018	1	118
1019	0	116
1020	101	1
1021	92	0
1022	112	0
1023	91	1
1024	7	111
1025	0	140
1026	90	0
1027	105	0
1028	0	126
1029	107	1
1030	80	0
1031	1	146
1032	93	1
1033	4	106
1034	0	154
1035	5	126
1036	85	0
1037	89	6
1038	93	5
1039	83	1
1040	92	0
1041	91	0
1042	106	0
1043	104	6
1044	92	4
1045	64	55
1046	0	121
1047	97	0
1048	95	0
1049	92	0
1050	89	22
1051	78	1
1052	101	4
1053	86	3
1054	1	122
1055	2	155
1056	86	2
1057	76	7
1058	105	0
1059	95	0
1060	96	0
1061	112	2
1062	93	3
1063	0	108
1064	94	0
1065	98	5
1066	1	129
1067	111	1
1068	0	114
1069	0	136
1070	15	102
1071	99	0
1072	97	4
1073	2	121
1074	27	99
1075	99	0
1076	7	128
1077	89	5
1078	77	9
1079	1	125
1080	2	140
1081	110	1
1082	80	51
1083	0	115
1084	103	0
1085	0	125
1086	5	124
1087	102	0
1088	4	122
1089	2	141
1090	89	1
1091	1	125
1092	1	133
1093	90	1
1094	95	4
1095	93	5
1096	0	127
1097	100	6
1098	0	122
1099	1	138
1100	0	114
1101	2	125
1102	88	6
1103	96	2
1104	100	0
1105	100	0
1106	0	145
1107	6	123
1108	113	3
1109	16	94
1110	0	126
1111	0	115
1112	0	133
1113	52	53
1114	1	126
1115	3	133
1116	1	140
1117	93	0
1118	94	0
1119	6	116
1120	0	123
1121	0	116
1122	111	0
1123	104	1
1124	4	128
1125	0	121
1126	85	0
1127	2	124
1128	5	130
1129	86	0
1130	0	116
1131	1	143
1132	0	123
1133	0	124
1134	101	6
1135	0	132
1136	93	2
1137	1	146
1138	86	0
1139	0	147
1140	6	143
1141	2	125
1142	2	131
1143	80	0
1144	88	0
1145	0	147
1146	81	0
1147	101	2
1148	110	2
1149	104	0
1150	75	34
1151	94	7
1152	0	131
1153	97	2
1154	106	10
1155	84	2
1156	109	2
1157	98	6
1158	0	148
1159	106	1
1160	1	111
1161	97	4
1162	0	132
1163	99	8
1164	100	3
1165	4	132
1166	101	1
1167	0	150
1168	94	2
1169	3	111
1170	0	146
1171	98	3
1172	103	7
1173	85	1
1174	0	136
1175	87	10
1176	3	119
1177	67	3
1178	3	120
1179	95	1
1180	0	126
1181	94	5
1182	94	4
1183	3	132
1184	23	110
1185	3	142
1186	4	134
1187	92	4
1188	104	8
1189	1	113
1190	92	1
1191	101	5
1192	80	2
1193	88	2
1194	98	0
1195	105	2
1196	1	104
1197	93	4
1198	87	24
1199	103	2
1200	93	7
1201	87	0
1202	1	117
1203	0	122
1204	95	1
1205	1	118
1206	106	0
1207	90	0
1208	87	7
1209	78	5
1210	0	130
1211	97	2
1212	96	2
1213	0	105
1214	1	133
1215	98	3
1216	93	19
1217	85	0
1218	4	127
1219	0	152
1220	109	1
1221	83	5
1222	96	0
1223	98	8
1224	0	131
1225	22	112
1226	0	127
1227	98	9
1228	97	3
1229	96	8
1230	88	1
1231	0	124
1232	85	8
1233	0	128
1234	88	3
1235	92	0
1236	91	1
1237	0	139
1238	87	1
1239	2	135
1240	0	92
1241	0	128
1242	52	32
1243	83	5
1244	89	1
1245	1	130
1246	92	0
1247	0	121
1248	3	140
1249	104	1
1250	2	102
1251	83	8
1252	78	0
1253	0	123
1254	96	5
1255	86	3
1256	62	0
1257	113	1
1258	0	127
1259	91	0
1260	3	124
1261	96	0
1262	1	136
1263	5	143
1264	99	5
1265	105	0
1266	88	0
1267	114	8
1268	88	0
1269	82	9
1270	80	6
1271	97	3
1272	0	126
1273	101	4
1274	3	132
1275	8	125
1276	0	123
1277	93	0
1278	0	115
1279	6	148
1280	84	1
1281	7	118
1282	0	136
1283	108	0
1284	98	9
1285	116	0
1286	101	2
1287	99	4
1288	1	128
1289	97	0
1290	111	5
1291	79	4
1292	95	0
1293	74	2
1294	99	8
1295	1	106
1296	88	5
1297	2	117
1298	0	149
1299	4	116
1300	104	0
1301	1	125
1302	1	135
1303	95	1
1304	0	135
1305	5	113
1306	0	108
1307	4	136
1308	2	137
1309	0	135
1310	5	130
1311	86	0
1312	107	3
1313	4	134
1314	5	116
1315	0	122
1316	3	130
1317	0	143
1318	1	106
1319	89	2
1320	91	0
1321	3	119
1322	79	3
1323	1	148
1324	75	0
1325	25	96
1326	0	133
1327	0	119
1328	105	0
1329	91	4
1330	0	120
1331	102	2
1332	96	3
1333	72	3
1334	116	4
1335	89	6
1336	105	0
1337	1	137
1338	83	4
1339	92	3
1340	0	144
1341	100	3
1342	99	5
1343	0	125
1344	80	0
1345	34	92
1346	84	6
1347	3	129
1348	91	3
1349	31	101
1350	3	107
1351	92	0
1352	5	123
1353	101	3
1354	93	7
1355	93	0
1356	62	49
1357	0	130
1358	92	1
1359	110	1
1360	3	156
1361	1	117
1362	86	1
1363	3	125
1364	100	0
1365	71	39
1366	108	3
1367	4	133
1368	93	9
1369	98	8
1370	0	134
1371	100	5
1372	89	4
1373	88	0
1374	94	0
1375	6	138
1376	70	32
1377	0	131
1378	0	136
1379	5	138
1380	0	144
1381	104	0
1382	6	116
1383	0	136
1384	104	1
1385	0	127
1386	0	137
1387	99	6
1388	96	1
1389	86	1
1390	92	5
1391	47	54
1392	1	125
1393	0	135
1394	0	131
1395	55	54
1396	98	0
1397	3	128
1398	0	133
1399	1	113
1400	6	123
1401	32	81
1402	43	68
1403	0	137
1404	0	118
1405	64	40
1406	103	0
1407	90	2
1408	4	124
1409	2	135
1410	107	6
1411	87	0
1412	73	0
1413	0	131
1414	98	1
1415	4	122
1416	1	141
1417	0	149
1418	85	2
1419	85	5
1420	100	0
1421	0	122
1422	96	1
1423	108	0
1424	1	130
1425	94	0
1426	2	131
1427	8	121
1428	85	2
1429	7	159
1430	2	129
1431	89	0
1432	106	7
1433	83	1
1434	91	0
1435	79	5
1436	100	8
1437	0	125
1438	1	117
1439	4	109
1440	96	1
1441	4	116
1442	93	4
1443	99	0
1444	105	0
1445	97	0
1446	90	0
1447	0	148
1448	98	5
1449	1	104
1450	86	1
1451	117	2
1452	94	7
1453	102	1
1454	101	1
1455	0	140
1456	93	2
1457	84	0
1458	71	47
1459	1	120
1460	85	10
1461	3	123
1462	0	131
1463	110	3
1464	88	0
1465	85	19
1466	2	128
1467	90	2
1468	87	6
1469	3	146
1470	0	129
1471	105	1
1472	2	109
1473	1	122
1474	0	132
1475	6	127
1476	59	32
1477	93	2
1478	102	0
1479	1	131
1480	88	1
1481	2	100
1482	91	0
1483	0	134
1484	93	4
1485	107	0
1486	5	134
1487	88	4
1488	0	131
1489	0	134
1490	102	0
1491	0	119
1492	0	124
1493	100	0
1494	109	0
1495	110	2
1496	111	0
1497	83	11
1498	90	1
1499	2	131
1500	69	21
1501	5	121
1502	76	0
1503	4	121
1504	86	8
1505	0	125
1506	85	4
1507	93	0
1508	0	113
1509	86	4
1510	87	0
1511	41	63
1512	61	40
1513	83	2
1514	89	3
1515	77	0
1516	1	121
1517	96	1
1518	81	0
1519	100	6
1520	1	127
1521	95	3
1522	98	1
1523	96	2
1524	109	0
1525	0	135
1526	91	1
1527	106	1
1528	10	109
1529	12	113
1530	92	14
1531	2	135
1532	42	67
1533	87	2
1534	92	0
1535	0	140
1536	106	0
1537	89	0
1538	0	110
1539	1	136
1540	105	0
1541	112	6
1542	90	9
1543	105	1
1544	91	1
1545	98	0
1546	76	6
1547	82	0
1548	92	10
1549	0	110
1550	92	1
1551	84	0
1552	0	132
1553	86	1
1554	0	142
1555	1	134
1556	79	2
1557	0	124
1558	99	0
1559	1	116
1560	1	131
1561	82	1
1562	93	0
1563	74	0
1564	115	0
1565	95	6
1566	1	125
1567	0	125
1568	86	0
1569	4	110
1570	84	4
1571	69	37
1572	0	119
1573	2	131
1574	101	4
1575	5	141
1576	0	135
1577	1	109
1578	73	18
1579	92	1
1580	0	125
1581	58	59
1582	98	0
1583	30	75
1584	87	0
1585	85	5
1586	81	5
1587	3	117
1588	81	0
1589	0	149
1590	3	128
1591	95	1
1592	0	110
1593	90	12
1594	97	2
1595	93	0
1596	3	109
1597	81	0
1598	0	139
1599	102	0
1600	85	1
1601	112	6
1602	1	128
1603	96	4
1604	70	1
1605	0	129
1606	86	0
1607	85	2
1608	16	116
1609	1	118
1610	83	4
1611	75	1
1612	100	0
1613	0	113
1614	85	14
1615	113	3
1616	0	110
1617	74	1
1618	0	124
1619	2	115
1620	19	105
1621	0	117
1622	86	1
1623	93	3
1624	97	2
1625	95	0
1626	96	6
1627	107	0
1628	104	5
1629	98	1
1630	101	1
1631	1	126
1632	1	133
1633	100	0
1634	78	5
1635	79	9
1636	0	124
1637	0	129
1638	113	1
1639	5	132
1640	90	0
1641	0	140
1642	80	18
1643	0	132
1644	0	127
1645	0	125
1646	103	0
1647	102	3
1648	94	3
1649	39	76
1650	3	123
1651	2	143
1652	104	7
1653	90	0
1654	96	4
1655	98	8
1656	4	112
1657	74	2
1658	107	0
1659	1	114
1660	95	3
1661	91	0
1662	105	2
1663	13	101
1664	18	94
1665	1	127
1666	85	6
1667	95	0
1668	28	83
1669	88	0
1670	0	137
1671	105	0
1672	91	0
1673	4	122
1674	95	0
1675	108	1
1676	5	116
1677	98	7
1678	1	123
1679	96	0
1680	0	105
1681	0	118
1682	0	140
1683	75	34
1684	3	136
1685	2	136
1686	90	1
1687	1	144
1688	1	123
1689	6	115
1690	100	1
1691	0	132
1692	1	104
1693	0	119
1694	96	0
1695	105	0
1696	100	2
1697	94	5
1698	6	115
1699	109	20
1700	20	123
1701	94	20
1702	72	7
1703	90	0
1704	79	15
1705	1	108
1706	87	1
1707	101	0
1708	68	28
1709	2	149
1710	98	0
1711	78	22
1712	95	0
1713	100	2
1714	81	0
1715	0	128
1716	4	134
1717	0	136
1718	96	1
1719	99	1
1720	100	6
1721	0	122
1722	81	4
1723	98	3
1724	109	4
1725	97	0
1726	100	0
1727	75	6
1728	0	126
1729	0	118
1730	2	110
1731	94	0
1732	1	149
1733	0	136
1734	94	1
1735	1	140
1736	95	0
1737	89	5
1738	1	130
1739	1	131
1740	87	4
1741	84	1
1742	99	4
1743	67	50
1744	103	0
1745	93	1
1746	92	0
1747	80	3
1748	2	130
1749	0	124
1750	0	118
1751	97	3
1752	103	0
1753	39	75
1754	103	2
1755	90	1
1756	2	138
1757	2	118
1758	76	0
1759	94	3
1760	93	2
1761	4	131
1762	0	134
1763	99	2
1764	0	118
1765	91	4
1766	83	15
1767	88	4
1768	109	0
1769	78	6
1770	76	2
1771	104	4
1772	104	0
1773	101	1
1774	86	1
1775	95	2
1776	93	0
1777	82	2
1778	87	0
1779	109	1
1780	94	6
1781	90	0
1782	112	3
1783	0	121
1784	1	126
1785	75	1
1786	0	105
1787	2	147
1788	1	150
1789	88	2
1790	95	1
1791	0	130
1792	97	0
1793	8	112
1794	95	3
1795	5	112
1796	98	7
1797	5	126
1798	97	6
1799	93	1
1800	5	113
1801	0	128
1802	2	139
1803	86	0
1804	1	150
1805	0	131
1806	97	6
1807	0	136
1808	6	130
1809	2	125
1810	97	1
1811	90	0
1812	87	0
1813	83	2
1814	0	118
1815	1	107
1816	0	124
1817	0	122
1818	1	114
1819	98	0
1820	103	0
1821	39	81
1822	2	125
1823	97	8
1824	90	0
1825	96	1
1826	89	3
1827	0	127
1828	96	7
1829	0	120
1830	98	4
1831	3	133
1832	4	146
1833	0	131
1834	0	134
1835	82	4
1836	98	35
1837	87	1
1838	0	126
1839	94	2
1840	101	0
1841	102	0
1842	106	0
1843	1	134
1844	78	10
1845	2	132
1846	2	124
1847	0	127
1848	2	132
1849	69	19
1850	69	0
1851	94	2
1852	3	120
1853	94	1
1854	90	1
1855	94	2
1856	2	140
1857	2	127
1858	92	3
1859	103	3
1860	91	5
1861	0	112
1862	94	1
1863	85	1
1864	0	136
1865	1	125
1866	90	6
1867	76	0
1868	108	4
1869	3	117
1870	1	123
1871	82	7
1872	1	132
1873	98	6
1874	104	1
1875	2	135
1876	91	2
1877	84	2
1878	2	127
1879	105	0
1880	84	9
1881	97	0
1882	1	137
1883	114	0
1884	85	3
1885	104	2
1886	82	7
1887	0	132
1888	89	6
1889	55	59
1890	2	129
1891	0	133
1892	38	86
1893	0	116
1894	81	0
1895	101	0
1896	94	10
1897	105	3
1898	87	1
1899	100	3
1900	110	7
1901	94	6
1902	99	2
1903	85	2
1904	93	0
1905	1	130
1906	75	1
1907	2	129
1908	99	0
1909	0	131
1910	2	117
1911	89	0
1912	4	123
1913	2	127
1914	0	121
1915	0	132
1916	101	6
1917	3	125
1918	102	7
1919	88	1
1920	3	123
1921	83	0
1922	94	0
1923	47	82
1924	22	104
1925	76	0
1926	2	121
1927	0	124
1928	2	119
1929	0	117
1930	106	3
1931	91	5
1932	93	0
1933	92	0
1934	103	4
1935	1	138
1936	8	124
1937	4	118
1938	13	116
1939	0	113
1940	2	91
1941	10	136
1942	116	1
1943	96	1
1944	80	0
1945	1	155
1946	88	1
1947	2	109
1948	38	102
1949	1	114
1950	96	3
1951	0	117
1952	0	137
1953	0	116
1954	1	132
1955	1	148
1956	1	126
1957	96	5
1958	0	131
1959	2	118
1960	1	132
1961	0	144
1962	80	0
1963	85	0
1964	0	143
1965	97	5
1966	89	0
1967	0	127
1968	18	101
1969	91	7
1970	1	145
1971	82	2
1972	89	34
1973	87	0
1974	68	34
1975	106	1
1976	82	0
1977	0	125
1978	91	10
1979	0	122
1980	94	0
1981	93	3
1982	0	117
1983	0	147
1984	97	3
1985	94	11
1986	102	1
1987	113	1
1988	105	3
1989	94	1
1990	93	0
1991	1	130
1992	92	0
1993	97	2
1994	0	115
1995	0	125
1996	10	139
1997	0	131
1998	93	5
1999	0	117
[truncated: 8,001 more rows]
