# Supplementary material for: Generalized method of moments for estimating parameters of stochastic reaction networks
Source: BMC Syst Biol. 2016 Oct 21;10:98. doi: 10.1186/s12918-016-0342-8 (PMC5073941; doi:10.1186/s12918-016-0342-8)
Supplement: Additional file 2 — Matlab code and data. This file contains the Matlab codes and samples which were used to produce the results. (GZ 9349 kb) [file 12918_2016_342_MOESM2_ESM.gz › Data/Exclusive Switch/samples/10/t002.csv]

trajectory	P1	P2
1	0	78
2	0	64
3	62	4
4	72	1
5	14	64
6	56	2
7	0	81
8	1	92
9	61	12
10	61	9
11	53	0
12	6	77
13	72	0
14	4	88
15	0	79
16	4	66
17	1	83
18	48	1
19	61	0
20	11	74
21	48	3
22	67	0
23	53	2
24	62	0
25	49	13
26	59	0
27	60	1
28	68	4
29	59	3
30	57	1
31	55	1
32	0	56
33	56	0
34	26	28
35	1	73
36	1	83
37	76	5
38	0	79
39	54	7
40	1	87
41	66	3
42	32	39
43	49	2
44	2	69
45	4	88
46	27	45
47	61	3
48	64	0
49	55	0
50	54	1
51	58	1
52	53	5
53	73	0
54	3	69
55	60	7
56	10	59
57	2	91
58	0	75
59	0	79
60	19	50
61	54	0
62	4	84
63	75	0
64	8	63
65	59	6
66	4	75
67	64	0
68	61	12
69	70	0
70	4	81
71	1	85
72	52	4
73	0	85
74	3	76
75	0	81
76	29	44
77	3	86
78	0	86
79	61	1
80	0	85
81	63	0
82	0	77
83	51	3
84	58	0
85	0	73
86	45	1
87	72	2
88	35	25
89	61	0
90	55	17
91	5	79
92	0	97
93	62	7
94	55	1
95	61	4
96	59	0
97	61	0
98	59	0
99	1	83
100	0	58
101	54	0
102	0	76
103	63	0
104	6	79
105	1	77
106	43	0
107	12	68
108	0	63
109	53	1
110	3	68
111	0	74
112	4	76
113	61	3
114	5	81
115	59	8
116	2	78
117	67	0
118	64	0
119	1	99
120	42	20
121	0	96
122	56	1
123	63	1
124	65	4
125	69	0
126	64	0
127	0	78
128	3	81
129	47	0
130	1	100
131	51	3
132	65	8
133	6	66
134	59	2
135	0	100
136	72	1
137	1	73
138	2	90
139	0	77
140	57	0
141	51	8
142	2	69
143	53	10
144	2	74
145	56	16
146	56	2
147	0	88
148	46	35
149	2	85
150	67	0
151	56	5
152	72	0
153	53	2
154	0	80
155	59	13
156	3	70
157	56	0
158	43	5
159	0	77
160	57	0
161	54	1
162	0	79
163	0	55
164	74	0
165	2	57
166	69	1
167	8	72
168	0	79
169	54	1
170	0	91
171	1	86
172	4	73
173	61	0
174	60	0
175	4	71
176	9	58
177	0	80
178	0	67
179	16	56
180	0	72
181	46	2
182	67	0
183	6	62
184	3	86
185	3	84
186	69	0
187	57	0
188	13	54
189	1	87
190	0	59
191	0	71
192	49	0
193	0	80
194	4	69
195	69	0
196	56	5
197	62	3
198	0	76
199	0	84
200	30	41
201	1	78
202	80	0
203	60	4
204	63	0
205	70	1
206	0	84
207	50	1
208	72	0
209	1	77
210	0	79
211	2	80
212	71	2
213	0	92
214	60	7
215	60	2
216	0	71
217	60	0
218	64	2
219	0	76
220	72	0
221	6	69
222	67	10
223	1	80
224	4	80
225	0	89
226	48	17
227	0	86
228	57	5
229	55	2
230	61	0
231	56	16
232	52	2
233	0	78
234	66	0
235	0	90
236	5	85
237	0	87
238	52	23
239	0	67
240	26	47
241	75	0
242	0	82
243	52	0
244	0	80
245	3	78
246	65	0
247	51	7
248	59	0
249	49	5
250	1	88
251	67	4
252	4	90
253	64	0
254	59	7
255	48	5
256	61	0
257	0	88
258	2	93
259	4	69
260	54	0
261	53	0
262	67	0
263	0	63
264	0	81
265	5	81
266	54	1
267	63	1
268	46	0
269	57	0
270	64	6
271	0	67
272	3	95
273	4	65
274	0	74
275	57	0
276	0	85
277	4	66
278	43	3
279	0	82
280	1	71
281	0	66
282	4	93
283	53	4
284	0	86
285	9	86
286	0	82
287	1	76
288	0	87
289	8	73
290	56	4
291	0	69
292	2	89
293	6	92
294	61	4
295	69	0
296	0	78
297	54	5
298	0	82
299	0	83
300	3	71
301	0	70
302	61	11
303	72	0
304	70	7
305	44	25
306	53	3
307	61	7
308	2	82
309	58	8
310	66	0
311	10	80
312	3	75
313	59	1
314	44	0
315	47	0
316	0	80
317	0	71
318	76	5
319	56	0
320	0	75
321	4	80
322	64	1
323	70	9
324	45	11
325	4	80
326	0	84
327	67	0
328	63	0
329	7	86
330	4	84
331	5	77
332	59	2
333	55	1
334	3	96
335	14	63
336	53	4
337	0	85
338	61	0
339	65	3
340	51	0
341	0	82
342	57	2
343	0	99
344	51	0
345	4	76
346	2	87
347	57	0
348	66	2
349	0	81
350	0	85
351	70	7
352	0	85
353	0	68
354	58	3
355	64	4
356	56	3
357	3	77
358	64	0
359	2	76
360	58	2
361	0	75
362	0	74
363	0	93
364	49	3
365	42	16
366	63	1
367	0	84
368	66	0
369	51	2
370	72	1
371	0	84
372	0	89
373	2	89
374	51	7
375	2	94
376	44	39
377	49	0
378	7	80
379	0	83
380	70	1
381	56	2
382	4	68
383	69	0
384	57	6
385	0	85
386	61	0
387	0	69
388	59	0
389	0	78
390	0	84
391	54	16
392	39	36
393	68	1
394	4	73
395	58	0
396	0	74
397	69	0
398	66	0
399	28	55
400	0	83
401	0	93
402	53	0
403	3	66
404	53	7
405	63	10
406	53	3
407	0	85
408	24	35
409	2	75
410	3	81
411	1	60
412	57	0
413	0	89
414	40	17
415	0	76
416	44	6
417	51	2
418	58	0
419	54	3
420	57	0
421	56	1
422	8	85
423	59	0
424	67	3
425	56	3
426	59	0
427	61	8
428	2	74
429	50	2
430	35	53
431	0	81
432	0	66
433	9	92
434	0	71
435	0	95
436	63	1
437	65	3
438	47	0
439	0	64
440	0	88
441	65	10
442	66	1
443	8	88
444	60	3
445	54	3
446	67	0
447	37	3
448	48	6
449	47	0
450	48	0
451	62	0
452	0	78
453	63	5
454	3	69
455	1	83
456	26	45
457	0	82
458	0	81
459	57	0
460	4	79
461	53	13
462	0	71
463	33	50
464	60	8
465	50	11
466	47	3
467	47	0
468	8	79
469	59	10
470	58	4
471	0	87
472	29	57
473	1	65
474	30	48
475	2	79
476	72	0
477	1	98
478	62	2
479	63	3
480	64	4
481	5	91
482	57	1
483	51	1
484	0	73
485	61	0
486	55	5
487	2	86
488	67	0
489	53	6
490	61	0
491	1	91
492	1	76
493	0	82
494	63	0
495	0	70
496	0	81
497	73	0
498	54	0
499	51	0
500	54	0
501	4	87
502	59	1
503	0	74
504	74	0
505	5	62
506	54	0
507	0	87
508	0	78
509	0	67
510	2	82
511	1	83
512	63	0
513	0	75
514	7	70
515	39	25
516	55	0
517	61	1
518	5	68
519	0	72
520	3	78
521	61	2
522	68	4
523	5	71
524	55	0
525	37	13
526	55	0
527	3	86
528	2	91
529	67	6
530	0	77
531	5	70
532	0	81
533	4	81
534	52	0
535	74	0
536	54	3
537	0	92
538	43	6
539	55	0
540	0	82
541	53	0
542	4	67
543	65	1
544	3	75
545	75	1
546	0	67
547	0	84
548	8	74
549	65	0
550	0	81
551	57	4
552	52	6
553	16	75
554	17	75
555	64	5
556	57	0
557	1	91
558	55	0
559	49	0
560	54	0
561	60	2
562	58	0
563	72	0
564	68	0
565	56	5
566	50	0
567	58	0
568	59	5
569	56	0
570	70	5
571	65	0
572	55	0
573	59	4
574	0	79
575	1	76
576	0	73
577	65	1
578	64	1
579	52	6
580	48	0
581	52	0
582	50	0
583	67	0
584	57	7
585	1	73
586	60	1
587	60	4
588	57	0
589	0	83
590	58	0
591	5	77
592	58	5
593	31	27
594	54	4
595	39	1
596	56	2
597	51	5
598	2	73
599	61	0
600	2	90
601	4	77
602	4	81
603	49	0
604	59	0
605	4	73
606	0	85
607	48	5
608	0	76
609	4	94
610	0	80
611	69	0
612	0	95
613	0	83
614	5	85
615	1	74
616	6	70
617	65	1
618	31	50
619	51	0
620	6	83
621	0	102
622	62	0
623	66	13
624	2	86
625	55	3
626	61	0
627	50	0
628	3	80
629	0	81
630	62	6
631	0	66
632	51	0
633	62	11
634	54	3
635	72	1
636	44	0
637	81	0
638	3	88
639	4	104
640	0	62
641	4	79
642	0	82
643	65	0
644	0	94
645	40	20
646	57	1
647	25	55
648	0	66
649	3	70
650	0	66
651	69	0
652	69	0
653	0	63
654	56	8
655	18	81
656	3	73
657	6	79
658	65	4
659	58	8
660	47	4
661	47	7
662	0	80
663	0	78
664	70	3
665	73	4
666	64	0
667	0	87
668	50	1
669	0	76
670	0	83
671	66	1
672	60	7
673	0	75
674	65	0
675	67	7
676	66	0
677	48	6
678	0	66
679	65	2
680	66	9
681	0	74
682	15	81
683	52	1
684	3	84
685	0	73
686	63	0
687	0	79
688	58	1
689	82	5
690	54	1
691	30	25
692	62	1
693	3	95
694	0	91
695	1	97
696	1	87
697	1	81
698	1	86
699	65	0
700	0	79
701	0	79
702	1	81
703	2	73
704	64	1
705	54	6
706	3	83
707	0	76
708	61	5
709	1	75
710	8	83
711	62	0
712	53	0
713	60	8
714	0	71
715	60	0
716	21	66
717	68	8
718	52	0
719	4	76
720	0	86
721	48	0
722	58	1
723	48	0
724	4	81
725	0	76
726	62	3
727	0	93
728	3	87
729	0	74
730	56	4
731	60	1
732	61	0
733	0	98
734	49	0
735	10	77
736	0	69
737	51	0
738	67	0
739	62	5
740	70	0
741	7	54
742	61	3
743	59	0
744	59	2
745	0	69
746	68	0
747	56	0
748	62	7
749	57	2
750	80	5
751	2	82
752	57	0
753	52	0
754	5	74
755	53	0
756	5	71
757	30	53
758	62	6
759	1	77
760	0	79
761	6	72
762	41	0
763	0	86
764	55	14
765	75	4
766	56	1
767	0	83
768	53	0
769	0	93
770	2	89
771	73	0
772	0	67
773	6	71
774	60	8
775	0	79
776	3	94
777	52	0
778	66	2
779	0	77
780	0	58
781	0	72
782	0	71
783	0	82
784	1	94
785	0	93
786	50	10
787	61	0
788	58	1
789	19	52
790	65	4
791	62	0
792	3	74
793	7	98
794	40	34
795	44	1
796	4	82
797	4	63
798	56	1
799	3	68
800	61	15
801	80	0
802	9	76
803	56	0
804	63	5
805	82	0
806	1	84
807	43	0
808	0	67
809	1	68
810	0	86
811	3	69
812	48	0
813	10	81
814	67	5
815	72	8
816	1	65
817	52	0
818	0	82
819	7	77
820	0	84
821	1	70
822	63	0
823	55	4
824	0	78
825	58	2
826	55	1
827	59	5
828	0	100
829	52	1
830	60	0
831	1	78
832	54	5
833	65	0
834	54	6
835	60	0
836	44	2
837	0	83
838	54	0
839	61	6
840	0	85
841	0	69
842	70	5
843	54	3
844	0	81
845	59	0
846	0	64
847	52	0
848	65	5
849	0	69
850	60	8
851	56	7
852	49	5
853	52	4
854	60	7
855	0	86
856	83	2
857	55	4
858	52	12
859	3	82
860	56	0
861	46	1
862	61	0
863	3	81
864	2	74
865	54	6
866	1	87
867	13	62
868	1	65
869	44	2
870	61	6
871	2	71
872	0	90
873	60	0
874	56	8
875	1	72
876	65	9
877	70	0
878	0	88
879	1	80
880	54	2
881	55	15
882	62	7
883	0	87
884	6	87
885	69	5
886	3	85
887	52	0
888	0	71
889	3	75
890	0	66
891	52	2
892	0	65
893	66	9
894	65	2
895	0	63
896	0	68
897	61	3
898	6	79
899	3	75
900	63	0
901	77	4
902	63	3
903	0	69
904	1	79
905	61	1
906	0	76
907	55	0
908	50	2
909	0	94
910	60	0
911	61	0
912	3	69
913	0	80
914	0	83
915	58	0
916	3	79
917	0	91
918	77	1
919	1	81
920	0	78
921	57	4
922	0	91
923	0	88
924	56	0
925	8	90
926	0	82
927	0	77
928	67	1
929	18	57
930	2	63
931	61	7
932	0	95
933	2	77
934	60	4
935	0	71
936	64	1
937	54	2
938	0	80
939	58	2
940	30	46
941	64	0
942	65	0
943	58	11
944	0	81
945	48	0
946	0	75
947	52	0
948	57	1
949	5	76
950	49	0
951	53	0
952	0	73
953	83	0
954	48	5
955	76	11
956	63	2
957	41	4
958	55	8
959	45	0
960	79	0
961	0	74
962	59	0
963	2	67
964	49	3
965	64	0
966	67	2
967	61	9
968	0	77
969	18	87
970	55	4
971	58	0
972	43	8
973	61	0
974	57	0
975	52	7
976	50	0
977	61	1
978	0	84
979	54	6
980	3	67
981	51	0
982	61	0
983	1	74
984	0	82
985	0	85
986	70	0
987	6	73
988	0	73
989	52	0
990	13	72
991	60	4
992	69	4
993	57	2
994	56	15
995	56	0
996	63	1
997	0	79
998	4	79
999	44	7
1000	59	3
1001	62	4
1002	2	64
1003	75	4
1004	56	2
1005	1	79
1006	64	0
1007	54	0
1008	0	79
1009	65	3
1010	56	0
1011	51	0
1012	44	2
1013	7	81
1014	0	68
1015	52	0
1016	48	7
1017	1	72
1018	56	1
1019	0	67
1020	55	0
1021	57	0
1022	0	67
1023	62	2
1024	0	67
1025	65	6
1026	0	79
1027	0	82
1028	68	0
1029	67	3
1030	0	72
1031	75	1
1032	0	69
1033	57	2
1034	5	76
1035	54	0
1036	3	74
1037	60	0
1038	61	4
1039	59	0
1040	54	4
1041	0	74
1042	48	9
1043	0	78
1044	66	0
1045	1	90
1046	69	12
1047	3	89
1048	0	62
1049	51	2
1050	1	84
1051	55	0
1052	50	0
1053	2	96
1054	0	90
1055	71	0
1056	1	78
1057	62	0
1058	62	2
1059	0	79
1060	1	92
1061	59	13
1062	0	76
1063	54	24
1064	60	8
1065	67	0
1066	56	1
1067	57	0
1068	54	0
1069	0	71
1070	0	72
1071	0	81
1072	1	84
1073	1	76
1074	59	0
1075	59	9
1076	0	81
1077	64	0
1078	0	82
1079	38	29
1080	0	64
1081	0	89
1082	0	80
1083	8	83
1084	77	3
1085	0	87
1086	0	91
1087	65	0
1088	0	94
1089	46	8
1090	58	2
1091	0	75
1092	64	3
1093	1	62
1094	72	1
1095	0	75
1096	68	0
1097	74	2
1098	0	68
1099	68	7
1100	0	81
1101	59	0
1102	0	81
1103	59	0
1104	4	98
1105	65	7
1106	0	78
1107	0	65
1108	0	94
1109	56	0
1110	62	0
1111	65	0
1112	49	25
1113	0	75
1114	2	89
1115	61	2
1116	53	0
1117	9	58
1118	0	80
1119	62	11
1120	60	0
1121	2	71
1122	0	88
1123	61	0
1124	53	5
1125	50	0
1126	63	0
1127	43	35
1128	0	81
1129	51	0
1130	52	0
1131	4	75
1132	25	44
1133	49	5
1134	1	83
1135	2	81
1136	60	0
1137	69	7
1138	43	0
1139	48	30
1140	63	9
1141	64	4
1142	55	0
1143	0	59
1144	69	2
1145	0	72
1146	3	67
1147	56	0
1148	57	0
1149	48	6
1150	64	0
1151	0	62
1152	53	4
1153	0	74
1154	1	77
1155	62	0
1156	2	73
1157	58	0
1158	0	84
1159	0	77
1160	23	58
1161	52	5
1162	60	5
1163	66	0
1164	54	8
1165	64	0
1166	62	6
1167	56	11
1168	0	74
1169	3	81
1170	61	1
1171	57	0
1172	0	82
1173	0	88
1174	65	6
1175	62	1
1176	50	3
1177	0	91
1178	47	2
1179	58	0
1180	60	0
1181	0	78
1182	0	62
1183	2	84
1184	0	62
1185	10	80
1186	52	0
1187	65	4
1188	1	86
1189	60	0
1190	4	81
1191	0	86
1192	2	78
1193	0	90
1194	0	91
1195	65	0
1196	1	91
1197	3	70
1198	3	95
1199	63	7
1200	48	10
1201	54	0
1202	2	88
1203	47	0
1204	54	1
1205	56	0
1206	0	76
1207	0	66
1208	2	73
1209	0	106
1210	0	77
1211	0	82
1212	0	78
1213	52	4
1214	52	0
1215	5	86
1216	67	0
1217	68	0
1218	60	0
1219	62	0
1220	0	85
1221	6	79
1222	54	0
1223	73	0
1224	51	7
1225	57	8
1226	65	4
1227	0	72
1228	55	0
1229	30	37
1230	1	67
1231	0	68
1232	0	73
1233	0	78
1234	58	8
1235	0	66
1236	55	11
1237	3	72
1238	62	3
1239	57	0
1240	55	0
1241	65	0
1242	0	73
1243	74	0
1244	51	0
1245	59	2
1246	0	74
1247	69	0
1248	47	0
1249	61	8
1250	6	70
1251	4	99
1252	60	2
1253	53	0
1254	16	52
1255	1	80
1256	60	2
1257	51	0
1258	53	2
1259	54	0
1260	1	97
1261	44	0
1262	56	3
1263	51	2
1264	61	0
1265	0	83
1266	6	71
1267	3	85
1268	3	85
1269	57	2
1270	58	0
1271	62	9
1272	70	0
1273	0	86
1274	55	0
1275	47	8
1276	5	82
1277	0	91
1278	2	69
1279	53	0
1280	0	77
1281	55	0
1282	1	72
1283	0	79
1284	1	79
1285	46	19
1286	57	1
1287	1	78
1288	58	3
1289	0	72
1290	0	77
1291	63	0
1292	59	0
1293	63	0
1294	59	0
1295	0	92
1296	0	80
1297	60	0
1298	0	78
1299	65	0
1300	49	2
1301	20	74
1302	63	3
1303	57	8
1304	3	68
1305	63	8
1306	0	83
1307	58	0
1308	6	74
1309	2	80
1310	65	0
1311	74	0
1312	50	14
1313	4	69
1314	58	0
1315	6	75
1316	6	94
1317	56	3
1318	5	76
1319	49	0
1320	1	67
1321	73	9
1322	0	76
1323	59	1
1324	76	0
1325	0	85
1326	1	74
1327	3	86
1328	2	80
1329	1	59
1330	74	2
1331	0	63
1332	0	69
1333	52	0
1334	51	8
1335	0	77
1336	0	79
1337	60	0
1338	67	0
1339	23	40
1340	54	0
1341	51	6
1342	71	0
1343	1	82
1344	0	83
1345	0	71
1346	64	5
1347	67	0
1348	69	0
1349	49	0
1350	0	72
1351	3	81
1352	59	6
1353	66	5
1354	53	0
1355	1	77
1356	3	81
1357	2	90
1358	47	17
1359	58	5
1360	59	2
1361	0	77
1362	0	85
1363	0	82
1364	0	61
1365	70	4
1366	63	0
1367	11	86
1368	48	5
1369	5	82
1370	0	80
1371	77	0
1372	66	5
1373	0	83
1374	44	3
1375	5	95
1376	50	5
1377	2	69
1378	1	75
1379	60	0
1380	56	4
1381	7	85
1382	57	2
1383	49	6
1384	62	7
1385	0	84
1386	0	80
1387	3	64
1388	1	75
1389	12	69
1390	3	79
1391	70	1
1392	0	87
1393	63	5
1394	58	4
1395	61	0
1396	23	70
1397	55	6
1398	1	80
1399	0	75
1400	0	101
1401	9	79
1402	61	8
1403	61	5
1404	0	73
1405	0	87
1406	0	86
1407	3	74
1408	1	81
1409	48	10
1410	69	8
1411	26	51
1412	54	3
1413	0	79
1414	0	78
1415	51	31
1416	61	3
1417	53	9
1418	7	70
1419	53	2
1420	53	3
1421	48	5
1422	60	5
1423	0	61
1424	53	6
1425	65	3
1426	65	2
1427	67	1
1428	60	0
1429	52	0
1430	60	18
1431	3	85
1432	0	88
1433	8	63
1434	6	81
1435	0	69
1436	50	2
1437	3	69
1438	67	4
1439	46	0
1440	46	1
1441	48	0
1442	58	2
1443	3	81
1444	5	87
1445	46	0
1446	46	5
1447	1	71
1448	53	4
1449	51	1
1450	2	68
1451	1	88
1452	56	7
1453	55	2
1454	59	0
1455	1	81
1456	0	78
1457	2	94
1458	0	84
1459	6	76
1460	52	0
1461	47	14
1462	59	0
1463	62	9
1464	54	3
1465	65	1
1466	52	7
1467	47	4
1468	38	29
1469	0	80
1470	53	1
1471	4	73
1472	2	68
1473	0	74
1474	57	16
1475	68	11
1476	73	6
1477	51	2
1478	39	16
1479	64	0
1480	61	9
1481	62	8
1482	58	14
1483	0	93
1484	0	87
1485	47	1
1486	59	1
1487	0	99
1488	49	0
1489	69	6
1490	57	11
1491	63	0
1492	1	67
1493	2	83
1494	62	0
1495	52	3
1496	60	11
1497	3	83
1498	60	1
1499	49	0
1500	61	3
1501	15	63
1502	0	82
1503	59	8
1504	0	73
1505	67	10
1506	63	2
1507	1	74
1508	54	1
1509	0	91
1510	55	0
1511	0	82
1512	64	0
1513	55	5
1514	2	92
1515	47	8
1516	6	63
1517	54	0
1518	64	0
1519	58	0
1520	1	75
1521	55	1
1522	70	1
1523	0	70
1524	8	85
1525	8	61
1526	59	8
1527	0	66
1528	55	0
1529	66	3
1530	1	80
1531	55	9
1532	61	0
1533	52	0
1534	63	4
1535	67	0
1536	0	81
1537	46	9
1538	2	93
1539	0	97
1540	5	83
1541	53	0
1542	47	27
1543	0	81
1544	60	0
1545	0	95
1546	0	85
1547	3	81
1548	53	8
1549	55	8
1550	73	2
1551	62	1
1552	66	4
1553	57	0
1554	51	5
1555	54	4
1556	0	62
1557	56	4
1558	51	3
1559	64	0
1560	0	85
1561	10	52
1562	5	76
1563	22	56
1564	64	7
1565	58	4
1566	2	79
1567	6	76
1568	43	8
1569	0	97
1570	3	82
1571	64	0
1572	2	76
1573	1	78
1574	73	3
1575	65	0
1576	0	73
1577	0	76
1578	62	2
1579	7	71
1580	1	74
1581	55	0
1582	5	78
1583	60	0
1584	19	67
1585	56	21
1586	68	2
1587	46	3
1588	56	12
1589	56	11
1590	58	3
1591	49	6
1592	62	2
1593	60	6
1594	4	58
1595	53	0
1596	64	0
1597	16	71
1598	47	6
1599	48	19
1600	0	86
1601	54	0
1602	2	82
1603	52	0
1604	14	60
1605	74	2
1606	56	0
1607	0	78
1608	67	0
1609	22	57
1610	0	74
1611	4	79
1612	8	74
1613	70	4
1614	69	0
1615	59	0
1616	2	65
1617	70	0
1618	52	28
1619	66	0
1620	5	98
1621	60	0
1622	58	0
1623	0	55
1624	64	11
1625	2	76
1626	50	2
1627	60	4
1628	54	0
1629	66	3
1630	62	0
1631	53	1
1632	70	6
1633	0	70
1634	2	82
1635	61	1
1636	0	83
1637	2	69
1638	2	80
1639	50	4
1640	62	2
1641	3	70
1642	6	77
1643	61	0
1644	31	42
1645	0	81
1646	8	64
1647	58	0
1648	0	55
1649	56	3
1650	75	6
1651	66	0
1652	3	62
1653	52	2
1654	65	10
1655	0	63
1656	1	66
1657	68	10
1658	46	10
1659	4	90
1660	1	77
1661	14	65
1662	5	79
1663	68	0
1664	0	78
1665	58	9
1666	58	4
1667	0	62
1668	56	4
1669	65	0
1670	49	0
1671	0	66
1672	3	83
1673	50	13
1674	1	85
1675	0	78
1676	6	79
1677	67	0
1678	58	10
1679	0	86
1680	0	59
1681	0	73
1682	0	78
1683	0	69
1684	46	2
1685	4	83
1686	12	51
1687	17	63
1688	61	9
1689	8	83
1690	64	0
1691	0	76
1692	1	77
1693	61	0
1694	0	80
1695	64	0
1696	3	72
1697	65	3
1698	56	6
1699	0	88
1700	45	4
1701	56	0
1702	55	8
1703	51	0
1704	57	2
1705	57	3
1706	1	79
1707	13	67
1708	0	79
1709	51	0
1710	58	0
1711	0	71
1712	39	2
1713	5	97
1714	4	91
1715	54	0
1716	0	73
1717	61	4
1718	61	0
1719	0	85
1720	56	6
1721	58	3
1722	54	2
1723	5	78
1724	2	73
1725	1	84
1726	0	67
1727	63	5
1728	5	83
1729	49	1
1730	55	0
1731	67	2
1732	4	83
1733	57	0
1734	55	0
1735	0	67
1736	1	77
1737	4	70
1738	60	3
1739	4	84
1740	63	1
1741	63	5
1742	61	2
1743	0	81
1744	72	0
1745	56	1
1746	1	83
1747	62	0
1748	44	0
1749	5	52
1750	63	0
1751	51	4
1752	0	72
1753	59	1
1754	0	87
1755	69	0
1756	62	0
1757	65	12
1758	7	77
1759	0	84
1760	3	77
1761	6	70
1762	58	4
1763	0	75
1764	0	69
1765	65	0
1766	55	9
1767	0	65
1768	66	4
1769	60	0
1770	0	89
1771	60	3
1772	66	3
1773	60	3
1774	8	71
1775	58	0
1776	0	94
1777	47	1
1778	69	1
1779	71	3
1780	55	1
1781	63	0
1782	60	0
1783	1	84
1784	46	0
1785	3	75
1786	49	2
1787	0	87
1788	55	4
1789	60	2
1790	71	0
1791	1	77
1792	7	99
1793	57	0
1794	66	0
1795	0	61
1796	0	86
1797	70	0
1798	2	73
1799	0	70
1800	0	77
1801	3	69
1802	61	7
1803	0	72
1804	0	78
1805	52	0
1806	51	8
1807	58	6
1808	50	2
1809	71	0
1810	15	60
1811	69	8
1812	2	92
1813	0	88
1814	1	86
1815	49	9
1816	3	69
1817	61	3
1818	65	3
1819	0	84
1820	80	0
1821	5	103
1822	46	18
1823	3	91
1824	55	0
1825	60	0
1826	0	77
1827	0	77
1828	60	8
1829	0	81
1830	59	5
1831	4	77
1832	83	0
1833	8	72
1834	62	0
1835	0	68
1836	3	81
1837	0	88
1838	0	94
1839	2	85
1840	60	0
1841	0	83
1842	71	0
1843	58	12
1844	64	3
1845	0	107
1846	0	71
1847	57	0
1848	43	5
1849	0	63
1850	65	0
1851	4	68
1852	0	68
1853	64	6
1854	56	0
1855	5	75
1856	49	4
1857	0	70
1858	2	76
1859	59	1
1860	61	0
1861	66	5
1862	7	87
1863	14	81
1864	65	0
1865	0	85
1866	8	78
1867	0	85
1868	0	77
1869	0	73
1870	47	6
1871	65	0
1872	3	81
1873	1	76
1874	0	58
1875	63	4
1876	2	68
1877	0	67
1878	70	0
1879	37	0
1880	0	88
1881	0	71
1882	0	97
1883	54	9
1884	45	3
1885	5	81
1886	58	0
1887	65	0
1888	0	70
1889	6	83
1890	0	80
1891	3	79
1892	0	84
1893	58	7
1894	52	20
1895	47	2
1896	1	90
1897	46	10
1898	3	75
1899	0	80
1900	70	8
1901	0	80
1902	4	70
1903	4	77
1904	47	2
1905	1	67
1906	2	71
1907	60	0
1908	55	0
1909	52	2
1910	0	83
1911	1	65
1912	68	1
1913	1	78
1914	63	5
1915	57	0
1916	2	83
1917	81	0
1918	0	82
1919	0	86
1920	0	73
1921	0	77
1922	0	51
1923	0	65
1924	0	83
1925	1	87
1926	0	76
1927	2	88
1928	0	77
1929	0	95
1930	4	77
1931	66	14
1932	72	3
1933	61	6
1934	54	5
1935	70	0
1936	0	69
1937	55	5
1938	58	6
1939	1	80
1940	11	67
1941	55	0
1942	72	0
1943	1	75
1944	5	82
1945	3	72
1946	0	86
1947	71	4
1948	2	80
1949	0	66
1950	68	6
1951	58	3
1952	68	0
1953	50	17
1954	59	0
1955	0	99
1956	66	4
1957	0	76
1958	59	0
1959	5	76
1960	50	0
1961	0	88
1962	3	70
1963	0	72
1964	50	1
1965	0	69
1966	45	9
1967	55	17
1968	58	5
1969	2	91
1970	65	6
1971	41	0
1972	52	0
1973	1	78
1974	60	0
1975	74	0
1976	71	3
1977	57	2
1978	62	0
1979	60	5
1980	40	5
1981	0	79
1982	0	91
1983	62	0
1984	0	79
1985	0	83
1986	3	67
1987	4	58
1988	59	0
1989	82	0
1990	47	0
1991	5	75
1992	48	0
1993	4	84
1994	7	68
1995	0	68
1996	50	2
1997	9	69
1998	58	0
1999	68	0
[truncated: 8,001 more rows]
