# Supplementary material for: Generalized method of moments for estimating parameters of stochastic reaction networks
Source: BMC Syst Biol. 2016 Oct 21;10:98. doi: 10.1186/s12918-016-0342-8 (PMC5073941; doi:10.1186/s12918-016-0342-8)
Supplement: Additional file 2 — Matlab code and data. This file contains the Matlab codes and samples which were used to produce the results. (GZ 9349 kb) [file 12918_2016_342_MOESM2_ESM.gz › Data/Exclusive Switch/samples/46/t001.csv]

trajectory	P1	P2
1	29	5
2	30	0
3	27	0
4	26	0
5	35	0
6	2	32
7	0	53
8	22	17
9	0	46
10	22	18
11	0	40
12	0	43
13	0	40
14	2	59
15	34	17
16	0	45
17	0	45
18	0	47
19	37	0
20	42	1
21	1	36
22	5	41
23	2	47
24	45	0
25	34	5
26	36	0
27	0	49
28	38	0
29	39	5
30	32	10
31	37	1
32	6	51
33	34	0
34	33	0
35	31	0
36	0	45
37	26	6
38	34	0
39	34	0
40	35	2
41	41	0
42	3	53
43	0	45
44	32	3
45	0	43
46	1	33
47	1	46
48	25	31
49	35	9
50	2	42
51	1	53
52	34	1
53	0	46
54	6	43
55	33	1
56	0	49
57	4	39
58	36	19
59	0	42
60	4	35
61	0	52
62	29	7
63	37	0
64	42	8
65	30	0
66	30	0
67	26	0
68	0	47
69	34	0
70	8	42
71	28	0
72	1	43
73	33	5
74	5	44
75	39	0
76	30	0
77	33	0
78	37	0
79	3	42
80	0	41
81	30	6
82	0	46
83	4	36
84	5	48
85	32	0
86	31	11
87	31	0
88	1	41
89	36	0
90	32	3
91	26	17
92	34	13
93	4	31
94	24	17
95	0	49
96	1	35
97	36	0
98	6	46
99	7	49
100	29	0
101	24	14
102	37	4
103	2	38
104	0	44
105	35	0
106	44	8
107	33	1
108	0	45
109	35	0
110	30	0
111	30	0
112	32	3
113	45	8
114	39	0
115	1	48
116	25	0
117	0	41
118	27	9
119	36	1
120	5	34
121	38	8
122	28	4
123	35	16
124	26	0
125	5	47
126	38	0
127	42	1
128	0	46
129	0	40
130	0	39
131	25	5
132	7	34
133	30	5
134	29	5
135	33	0
136	0	49
137	5	30
138	34	3
139	26	15
140	37	0
141	0	47
142	7	61
143	1	52
144	0	34
145	2	44
146	0	48
147	8	44
148	28	3
149	0	46
150	0	52
151	1	38
152	28	4
153	0	53
154	29	9
155	2	34
156	33	6
157	31	2
158	16	31
159	22	11
160	0	44
161	23	2
162	14	34
163	0	37
164	27	20
165	35	0
166	35	0
167	6	40
168	1	36
169	25	9
170	8	53
171	0	53
172	0	40
173	10	34
174	31	12
175	34	0
176	43	3
177	4	36
178	0	38
179	1	51
180	30	1
181	30	10
182	2	38
183	0	52
184	3	47
185	0	60
186	8	28
187	2	47
188	26	0
189	35	5
190	34	0
191	37	0
192	34	17
193	4	50
194	39	4
195	33	0
196	29	10
197	31	0
198	29	0
199	32	2
200	35	0
201	0	48
202	40	0
203	28	0
204	0	56
205	34	5
206	0	48
207	34	5
208	7	41
209	36	5
210	0	54
211	38	0
212	0	43
213	25	0
214	5	37
215	0	47
216	2	47
217	32	3
218	36	0
219	0	43
220	25	0
221	33	10
222	30	5
223	0	37
224	29	5
225	0	56
226	40	10
227	33	7
228	35	5
229	45	5
230	0	51
231	25	0
232	0	44
233	37	10
234	34	0
235	6	45
236	31	1
237	0	48
238	0	42
239	0	41
240	0	46
241	0	41
242	0	40
243	17	30
244	5	32
245	33	0
246	45	0
247	15	28
248	31	2
249	31	0
250	2	46
251	35	3
252	0	44
253	0	45
254	0	45
255	1	45
256	30	8
257	6	43
258	0	44
259	27	31
260	30	1
261	37	0
262	21	18
263	34	4
264	31	2
265	39	12
266	4	42
267	1	46
268	41	0
269	3	53
270	8	34
271	26	7
272	43	0
273	0	39
274	41	3
275	35	0
276	0	49
277	0	43
278	19	0
279	38	0
280	0	37
281	0	41
282	4	52
283	4	46
284	34	0
285	28	0
286	36	0
287	0	48
288	27	6
289	34	0
290	2	40
291	30	0
292	0	40
293	0	49
294	39	0
295	0	46
296	31	0
297	6	51
298	28	0
299	22	0
300	6	46
301	42	0
302	35	1
303	30	2
304	0	46
305	0	30
306	0	45
307	40	13
308	8	55
309	19	35
310	43	7
311	43	0
312	0	35
313	0	47
314	0	37
315	40	8
316	28	0
317	36	0
318	18	25
319	35	0
320	0	41
321	0	42
322	39	2
323	1	42
324	3	35
325	9	48
326	22	6
327	0	36
328	26	0
329	3	38
330	33	0
331	0	34
332	0	46
333	26	0
334	33	8
335	31	4
336	11	48
337	0	50
338	32	0
339	28	8
340	28	9
341	26	0
342	39	7
343	28	0
344	11	53
345	23	5
346	36	2
347	37	0
348	19	3
349	3	45
350	0	37
351	3	46
352	30	0
353	38	0
354	0	40
355	31	0
356	30	0
357	2	45
358	0	44
359	0	31
360	0	55
361	31	18
362	26	0
363	0	37
364	39	0
365	0	47
366	34	10
367	31	2
368	27	4
369	21	12
370	1	52
371	26	0
372	31	4
373	31	0
374	0	44
375	2	41
376	27	0
377	4	41
378	34	0
379	0	36
380	23	19
381	5	48
382	4	50
383	43	8
384	36	9
385	5	35
386	41	2
387	33	0
388	46	0
389	4	44
390	36	9
391	0	47
392	35	0
393	25	0
394	1	41
395	1	40
396	8	49
397	3	47
398	24	3
399	26	20
400	24	4
401	0	48
402	27	0
403	8	48
404	36	0
405	21	4
406	8	50
407	27	9
408	36	0
409	26	0
410	27	10
411	33	0
412	27	0
413	29	0
414	31	6
415	32	4
416	36	1
417	27	3
418	34	0
419	29	3
420	1	38
421	39	7
422	46	4
423	5	44
424	0	44
425	40	0
426	0	52
427	0	38
428	28	0
429	0	46
430	0	44
431	38	1
432	0	45
433	30	3
434	32	22
435	0	59
436	36	5
437	34	0
438	25	4
439	34	0
440	4	32
441	29	1
442	34	10
443	26	12
444	33	0
445	37	0
446	29	1
447	37	15
448	36	0
449	25	4
450	35	2
451	9	52
452	30	14
453	0	52
454	0	52
455	0	49
456	32	0
457	5	47
458	0	51
459	0	47
460	0	40
461	28	18
462	0	45
463	0	54
464	0	62
465	0	48
466	29	7
467	28	8
468	0	49
469	0	40
470	1	39
471	33	5
472	0	37
473	39	2
474	0	51
475	30	5
476	26	7
477	14	40
478	23	7
479	6	36
480	45	14
481	5	45
482	0	56
483	38	2
484	33	6
485	26	0
486	0	53
487	41	0
488	34	7
489	43	7
490	0	55
491	3	40
492	0	40
493	42	4
494	2	43
495	4	37
496	4	49
497	0	39
498	0	45
499	0	45
500	0	59
501	30	0
502	35	0
503	0	51
504	3	46
505	0	41
506	35	0
507	35	0
508	33	4
509	40	0
510	0	40
511	7	52
512	0	32
513	0	48
514	0	45
515	0	50
516	40	4
517	10	35
518	39	0
519	11	45
520	0	26
521	1	47
522	35	0
523	38	2
524	25	5
525	39	0
526	29	3
527	38	0
528	28	6
529	29	3
530	9	36
531	34	7
532	2	51
533	39	0
534	0	44
535	29	4
536	26	10
537	2	37
538	35	2
539	2	28
540	0	42
541	0	39
542	37	0
543	31	0
544	0	48
545	24	0
546	0	43
547	42	0
548	28	0
549	0	45
550	0	47
551	27	0
552	41	6
553	18	37
554	44	11
555	0	44
556	28	0
557	0	39
558	5	49
559	0	44
560	39	0
561	30	15
562	36	0
563	33	0
564	41	8
565	33	5
566	36	4
567	0	42
568	27	0
569	1	40
570	3	37
571	1	40
572	35	0
573	2	36
574	28	0
575	26	4
576	0	58
577	38	0
578	1	30
579	0	43
580	0	48
581	31	0
582	28	1
583	0	62
584	37	0
585	0	44
586	2	50
587	32	6
588	0	30
589	19	3
590	32	1
591	25	6
592	37	15
593	7	47
594	36	0
595	29	0
596	36	0
597	15	19
598	35	0
599	36	0
600	35	0
601	0	55
602	0	52
603	23	20
604	30	2
605	0	34
606	44	1
607	5	38
608	5	42
609	36	0
610	36	14
611	0	28
612	6	37
613	43	9
614	7	48
615	0	39
616	0	38
617	0	34
618	38	1
619	32	0
620	0	44
621	41	0
622	0	65
623	1	40
624	43	0
625	38	0
626	0	39
627	0	41
628	10	52
629	35	0
630	0	63
631	0	47
632	35	0
633	0	50
634	27	8
635	36	0
636	0	53
637	42	0
638	29	0
639	0	48
640	40	0
641	11	39
642	8	50
643	42	0
644	0	65
645	0	54
646	32	11
647	0	49
648	32	5
649	34	4
650	37	0
651	28	0
652	18	32
653	7	48
654	0	53
655	34	7
656	33	0
657	33	2
658	34	7
659	29	12
660	0	38
661	0	34
662	33	0
663	37	5
664	9	46
665	0	52
666	11	33
667	0	32
668	22	0
669	35	9
670	38	8
671	29	4
672	40	0
673	14	35
674	0	45
675	6	40
676	34	4
677	33	0
678	32	11
679	22	9
680	8	38
681	4	43
682	39	7
683	0	48
684	28	7
685	30	0
686	21	19
687	15	35
688	2	46
689	0	37
690	37	3
691	0	43
692	2	32
693	9	47
694	40	6
695	0	36
696	0	46
697	26	5
698	49	0
699	3	38
700	0	40
701	23	0
702	34	4
703	20	0
704	35	7
705	36	2
706	4	46
707	2	34
708	32	9
709	32	8
710	33	0
711	25	19
712	23	0
713	41	0
714	2	38
715	0	38
716	0	36
717	35	0
718	29	0
719	38	0
720	21	21
721	22	9
722	0	36
723	3	34
724	8	37
725	0	49
726	0	61
727	32	6
728	0	45
729	0	28
730	0	38
731	34	1
732	20	29
733	2	52
734	1	40
735	32	19
736	0	41
737	30	0
738	34	0
739	0	47
740	21	15
741	33	0
742	36	0
743	31	8
744	45	0
745	6	34
746	35	0
747	0	47
748	0	38
749	23	2
750	4	42
751	30	1
752	38	7
753	28	0
754	0	35
755	4	46
756	0	39
757	0	39
758	16	19
759	32	14
760	29	2
761	0	40
762	0	40
763	35	2
764	3	47
765	30	0
766	41	13
767	34	11
768	24	18
769	28	12
770	0	48
771	0	45
772	8	46
773	0	43
774	30	8
775	31	6
776	37	0
777	38	0
778	30	2
779	0	54
780	37	11
781	8	38
782	0	47
783	25	9
784	26	0
785	1	44
786	0	39
787	3	46
788	3	39
789	44	0
790	7	42
791	31	1
792	3	41
793	4	39
794	38	3
795	1	44
796	38	3
797	29	6
798	31	0
799	3	45
800	41	7
801	40	0
802	9	41
803	0	39
804	38	2
805	0	46
806	33	4
807	7	53
808	8	37
809	28	0
810	37	2
811	31	6
812	0	44
813	30	0
814	20	25
815	37	0
816	0	44
817	32	10
818	25	5
819	30	0
820	28	0
821	11	39
822	31	0
823	3	36
824	4	44
825	30	1
826	31	12
827	45	8
828	5	50
829	39	3
830	0	42
831	0	42
832	27	6
833	0	44
834	31	0
835	28	7
836	2	48
837	32	0
838	29	0
839	31	0
840	38	0
841	1	43
842	43	0
843	38	0
844	33	0
845	28	2
846	28	5
847	0	45
848	32	5
849	0	50
850	30	3
851	32	0
852	39	1
853	9	49
854	26	0
855	39	0
856	31	10
857	3	49
858	0	47
859	0	51
860	0	33
861	31	0
862	23	0
863	0	40
864	31	0
865	34	0
866	1	40
867	0	44
868	35	1
869	39	13
870	44	7
871	35	0
872	0	46
873	36	0
874	37	3
875	36	0
876	33	0
877	3	42
878	29	0
879	39	0
880	30	0
881	39	5
882	28	2
883	33	3
884	7	37
885	27	15
886	29	3
887	27	4
888	32	2
889	35	0
890	1	47
891	0	45
892	38	0
893	38	0
894	33	0
895	2	57
896	0	36
897	47	5
898	8	43
899	1	32
900	33	0
901	5	38
902	14	18
903	1	47
904	39	2
905	0	49
906	7	42
907	1	40
908	29	0
909	29	1
910	1	44
911	34	1
912	33	1
913	41	0
914	1	43
915	41	0
916	0	45
917	3	49
918	5	38
919	37	0
920	27	1
921	0	50
922	0	35
923	0	45
924	24	5
925	35	0
926	29	1
927	3	42
928	0	53
929	19	39
930	0	50
931	0	49
932	14	39
933	0	44
934	38	0
935	13	50
936	3	57
937	0	49
938	7	48
939	12	26
940	39	0
941	12	44
942	9	52
943	31	12
944	30	1
945	34	2
946	0	44
947	0	28
948	31	0
949	24	5
950	25	2
951	36	0
952	27	0
953	1	45
954	21	0
955	43	19
956	6	43
957	0	56
958	0	38
959	1	40
960	6	31
961	45	0
962	3	46
963	46	9
964	0	46
965	35	14
966	36	8
967	20	1
968	27	5
969	0	58
970	37	16
971	27	10
972	32	1
973	30	9
974	33	9
975	23	10
976	33	3
977	0	42
978	5	56
979	28	7
980	0	48
981	32	0
982	31	0
983	25	0
984	7	50
985	40	6
986	30	0
987	0	47
988	0	52
989	0	42
990	0	54
991	6	50
992	2	49
993	38	0
994	34	0
995	36	0
996	7	45
997	5	43
998	0	46
999	26	3
1000	31	7
1001	35	6
1002	32	2
1003	37	9
1004	0	48
1005	37	0
1006	23	0
1007	28	1
1008	0	51
1009	0	46
1010	0	50
1011	33	0
1012	0	47
1013	32	5
1014	5	36
1015	4	45
1016	0	40
1017	32	2
1018	32	0
1019	28	0
1020	0	57
1021	34	6
1022	33	8
1023	8	42
1024	43	3
1025	0	36
1026	36	0
1027	22	9
1028	30	20
1029	0	47
1030	30	0
1031	3	36
1032	32	0
1033	39	4
1034	36	5
1035	0	53
1036	37	0
1037	22	7
1038	25	19
1039	24	0
1040	31	9
1041	41	0
1042	10	45
1043	33	0
1044	29	17
1045	44	1
1046	7	51
1047	29	8
1048	32	0
1049	0	47
1050	0	36
1051	42	2
1052	5	42
1053	0	40
1054	0	52
1055	35	0
1056	0	62
1057	33	1
1058	0	45
1059	32	0
1060	30	0
1061	30	0
1062	33	8
1063	39	0
1064	1	41
1065	14	57
1066	0	48
1067	27	4
1068	2	36
1069	0	44
1070	29	0
1071	30	19
1072	41	5
1073	42	8
1074	4	46
1075	0	39
1076	31	0
1077	0	47
1078	0	47
1079	33	7
1080	3	40
1081	30	6
1082	34	0
1083	30	6
1084	0	46
1085	39	2
1086	27	0
1087	30	7
1088	1	29
1089	41	3
1090	0	43
1091	0	30
1092	11	37
1093	30	11
1094	0	45
1095	4	56
1096	39	2
1097	9	26
1098	4	40
1099	23	6
1100	0	52
1101	29	0
1102	0	45
1103	0	47
1104	1	49
1105	42	3
1106	24	39
1107	30	4
1108	4	51
1109	2	43
1110	23	0
1111	33	0
1112	0	62
1113	37	0
1114	2	47
1115	28	9
1116	40	0
1117	39	4
1118	0	40
1119	8	37
1120	34	4
1121	38	0
1122	38	0
1123	28	12
1124	0	47
1125	25	11
1126	0	44
1127	35	11
1128	8	53
1129	38	5
1130	4	34
1131	44	1
1132	35	0
1133	31	3
1134	25	0
1135	0	40
1136	33	0
1137	44	0
1138	0	44
1139	30	0
1140	33	3
1141	0	41
1142	37	0
1143	34	0
1144	0	62
1145	0	56
1146	36	3
1147	39	8
1148	36	18
1149	30	8
1150	26	6
1151	25	6
1152	0	30
1153	0	45
1154	1	46
1155	40	0
1156	0	45
1157	39	0
1158	0	44
1159	5	52
1160	38	5
1161	27	0
1162	37	0
1163	34	0
1164	2	40
1165	41	0
1166	20	0
1167	25	0
1168	0	40
1169	31	2
1170	40	1
1171	0	45
1172	0	47
1173	0	56
1174	36	6
1175	37	5
1176	44	18
1177	32	3
1178	0	50
1179	31	13
1180	31	8
1181	0	53
1182	42	0
1183	30	6
1184	0	47
1185	31	8
1186	0	46
1187	27	0
1188	0	49
1189	6	37
1190	30	5
1191	17	36
1192	3	46
1193	0	52
1194	0	49
1195	33	4
1196	0	34
1197	35	0
1198	3	49
1199	15	30
1200	30	0
1201	5	48
1202	37	12
1203	36	0
1204	0	43
1205	38	0
1206	38	5
1207	0	42
1208	39	1
1209	31	0
1210	33	5
1211	30	0
1212	38	0
1213	6	52
1214	0	41
1215	14	29
1216	35	0
1217	0	39
1218	30	8
1219	27	17
1220	28	4
1221	36	10
1222	35	0
1223	27	3
1224	30	0
1225	23	0
1226	39	5
1227	0	47
1228	29	7
1229	0	36
1230	34	4
1231	6	50
1232	0	45
1233	0	35
1234	22	19
1235	36	8
1236	7	44
1237	27	0
1238	25	15
1239	0	51
1240	0	46
1241	1	49
1242	0	39
1243	4	39
1244	28	1
1245	33	6
1246	5	55
1247	2	41
1248	0	35
1249	40	14
1250	25	15
1251	25	19
1252	0	49
1253	8	33
1254	25	10
1255	38	7
1256	36	11
1257	25	0
1258	0	60
1259	30	1
1260	41	0
1261	39	0
1262	0	52
1263	0	45
1264	1	53
1265	2	34
1266	29	0
1267	0	42
1268	5	44
1269	42	4
1270	0	50
1271	39	0
1272	29	0
1273	0	48
1274	0	43
1275	0	42
1276	3	57
1277	3	42
1278	32	1
1279	0	43
1280	35	2
1281	31	0
1282	0	43
1283	0	55
1284	38	5
1285	32	0
1286	23	16
1287	29	0
1288	21	7
1289	0	31
1290	38	0
1291	1	36
1292	29	0
1293	0	37
1294	0	48
1295	41	0
1296	32	8
1297	0	41
1298	0	48
1299	31	0
1300	0	41
1301	34	0
1302	31	10
1303	38	0
1304	29	0
1305	33	0
1306	40	2
1307	0	39
1308	0	38
1309	29	0
1310	31	4
1311	3	47
1312	30	0
1313	8	43
1314	0	47
1315	2	51
1316	32	2
1317	42	0
1318	0	38
1319	1	51
1320	1	58
1321	41	0
1322	0	43
1323	1	45
1324	31	11
1325	0	55
1326	0	39
1327	19	0
1328	0	36
1329	25	7
1330	0	49
1331	35	4
1332	35	0
1333	37	8
1334	0	43
1335	0	44
1336	0	41
1337	35	0
1338	31	0
1339	26	0
1340	31	5
1341	29	0
1342	37	0
1343	6	47
1344	5	44
1345	36	2
1346	0	49
1347	0	50
1348	0	58
1349	32	0
1350	39	0
1351	23	0
1352	0	46
1353	0	42
1354	0	40
1355	12	57
1356	36	0
1357	3	45
1358	0	44
1359	30	0
1360	20	8
1361	0	36
1362	0	30
1363	25	0
1364	13	47
1365	41	0
1366	6	47
1367	3	43
1368	6	36
1369	31	0
1370	10	52
1371	0	65
1372	0	41
1373	33	0
1374	40	0
1375	34	16
1376	19	3
1377	0	50
1378	2	47
1379	26	9
1380	0	46
1381	34	8
1382	26	10
1383	22	35
1384	4	48
1385	38	2
1386	0	48
1387	28	4
1388	26	0
1389	39	4
1390	29	0
1391	0	42
1392	26	8
1393	34	16
1394	4	42
1395	11	38
1396	27	0
1397	25	1
1398	36	2
1399	0	41
1400	39	0
1401	34	3
1402	40	3
1403	2	36
1404	35	0
1405	3	37
1406	32	1
1407	18	5
1408	3	44
1409	35	0
1410	30	5
1411	0	57
1412	36	0
1413	2	32
1414	38	0
1415	4	43
1416	36	0
1417	0	46
1418	22	8
1419	2	41
1420	14	47
1421	0	42
1422	0	45
1423	41	0
1424	23	0
1425	30	0
1426	0	39
1427	35	3
1428	0	40
1429	0	39
1430	0	37
1431	6	52
1432	37	0
1433	33	4
1434	37	0
1435	31	0
1436	0	49
1437	23	7
1438	0	38
1439	32	0
1440	7	38
1441	33	0
1442	14	25
1443	28	4
1444	19	37
1445	23	0
1446	32	0
1447	9	48
1448	39	0
1449	0	44
1450	39	0
1451	30	16
1452	8	42
1453	28	2
1454	37	9
1455	40	0
1456	1	32
1457	27	1
1458	41	0
1459	38	0
1460	0	43
1461	30	6
1462	37	0
1463	2	41
1464	0	46
1465	0	57
1466	3	38
1467	3	40
1468	31	0
1469	26	1
1470	32	0
1471	24	0
1472	40	0
1473	33	1
1474	38	0
1475	32	0
1476	0	40
1477	14	19
1478	29	0
1479	39	0
1480	3	48
1481	43	0
1482	0	50
1483	0	51
1484	29	7
1485	25	3
1486	26	5
1487	0	40
1488	0	37
1489	0	38
1490	34	0
1491	37	3
1492	0	59
1493	29	0
1494	0	48
1495	0	48
1496	7	46
1497	32	0
1498	29	13
1499	30	0
1500	0	48
1501	0	47
1502	35	0
1503	25	0
1504	0	51
1505	0	43
1506	0	47
1507	0	39
1508	0	42
1509	1	32
1510	36	0
1511	34	11
1512	31	0
1513	28	5
1514	23	10
1515	9	50
1516	30	9
1517	27	5
1518	33	0
1519	37	0
1520	32	1
1521	29	2
1522	0	61
1523	28	0
1524	2	56
1525	1	61
1526	5	47
1527	32	0
1528	3	37
1529	32	0
1530	34	2
1531	6	43
1532	0	51
1533	32	0
1534	41	14
1535	0	52
1536	38	2
1537	27	0
1538	0	45
1539	4	47
1540	16	26
1541	31	0
1542	0	40
1543	1	38
1544	36	2
1545	0	46
1546	28	0
1547	35	0
1548	5	29
1549	9	37
1550	31	0
1551	33	5
1552	36	6
1553	25	10
1554	40	0
1555	0	43
1556	0	38
1557	31	0
1558	9	33
1559	3	55
1560	28	0
1561	0	47
1562	20	8
1563	24	0
1564	0	38
1565	33	0
1566	37	3
1567	30	3
1568	38	3
1569	35	2
1570	27	2
1571	38	1
1572	0	40
1573	30	0
1574	31	0
1575	0	56
1576	9	24
1577	0	38
1578	0	45
1579	5	42
1580	0	42
1581	37	0
1582	29	2
1583	30	3
1584	43	0
1585	0	46
1586	8	39
1587	14	46
1588	30	12
1589	30	0
1590	19	18
1591	23	0
1592	37	3
1593	8	48
1594	28	0
1595	36	2
1596	0	47
1597	0	44
1598	0	48
1599	41	6
1600	0	26
1601	37	0
1602	0	35
1603	0	49
1604	28	0
1605	0	44
1606	1	61
1607	29	16
1608	36	0
1609	9	50
1610	3	47
1611	36	1
1612	24	6
1613	3	43
1614	44	0
1615	4	39
1616	0	41
1617	4	51
1618	27	0
1619	0	42
1620	0	48
1621	47	0
1622	0	51
1623	28	4
1624	7	30
1625	27	6
1626	37	4
1627	36	0
1628	35	3
1629	25	8
1630	32	0
1631	0	40
1632	19	11
1633	20	21
1634	49	0
1635	36	6
1636	0	44
1637	3	37
1638	35	0
1639	9	41
1640	32	0
1641	0	50
1642	30	0
1643	38	0
1644	0	39
1645	27	0
1646	1	54
1647	28	0
1648	35	7
1649	35	0
1650	33	0
1651	3	40
1652	3	44
1653	33	0
1654	34	1
1655	28	11
1656	29	3
1657	48	2
1658	7	37
1659	0	47
1660	1	45
1661	1	50
1662	37	0
1663	34	0
1664	0	43
1665	30	7
1666	29	0
1667	7	37
1668	46	0
1669	32	0
1670	37	1
1671	1	47
1672	40	0
1673	8	46
1674	0	45
1675	41	0
1676	0	53
1677	25	0
1678	0	48
1679	2	49
1680	33	2
1681	22	21
1682	24	10
1683	18	28
1684	5	47
1685	32	0
1686	5	45
1687	3	42
1688	0	40
1689	7	40
1690	9	57
1691	27	3
1692	20	29
1693	0	25
1694	28	0
1695	43	0
1696	0	36
1697	20	0
1698	35	0
1699	36	0
1700	0	52
1701	39	13
1702	31	4
1703	0	45
1704	0	46
1705	0	36
1706	3	54
1707	31	0
1708	2	40
1709	10	49
1710	1	45
1711	39	12
1712	0	43
1713	8	46
1714	34	0
1715	33	0
1716	1	39
1717	24	8
1718	36	0
1719	0	46
1720	32	0
1721	1	45
1722	30	1
1723	0	44
1724	8	52
1725	32	0
1726	2	37
1727	24	16
1728	31	0
1729	32	4
1730	30	7
1731	37	0
1732	0	38
1733	30	0
1734	0	43
1735	0	34
1736	0	45
1737	15	23
1738	0	40
1739	0	49
1740	37	0
1741	33	3
1742	47	0
1743	39	7
1744	2	39
1745	25	0
1746	7	44
1747	0	33
1748	28	10
1749	24	20
1750	41	1
1751	36	1
1752	3	51
1753	28	1
1754	30	0
1755	3	37
1756	4	61
1757	0	39
1758	40	6
1759	39	3
1760	35	1
1761	26	8
1762	0	53
1763	47	0
1764	44	0
1765	22	0
1766	39	4
1767	30	3
1768	8	37
1769	29	0
1770	8	31
1771	0	41
1772	28	8
1773	33	0
1774	33	5
1775	0	36
1776	6	55
1777	5	46
1778	0	36
1779	35	2
1780	24	10
1781	39	2
1782	14	28
1783	36	0
1784	32	3
1785	29	11
1786	27	6
1787	1	52
1788	3	50
1789	1	38
1790	2	46
1791	17	24
1792	0	47
1793	29	0
1794	28	0
1795	3	41
1796	30	0
1797	28	0
1798	0	46
1799	0	56
1800	0	45
1801	24	8
1802	5	53
1803	40	2
1804	41	11
1805	46	1
1806	27	0
1807	33	2
1808	0	48
1809	31	0
1810	6	41
1811	0	51
1812	31	0
1813	0	48
1814	28	8
1815	0	48
1816	26	0
1817	49	0
1818	29	7
1819	8	48
1820	4	45
1821	35	1
1822	0	37
1823	1	49
1824	36	0
1825	34	0
1826	31	2
1827	29	0
1828	0	42
1829	30	8
1830	0	37
1831	25	3
1832	0	42
1833	0	42
1834	22	0
1835	25	19
1836	32	0
1837	27	0
1838	30	0
1839	34	2
1840	32	0
1841	31	4
1842	36	0
1843	33	0
1844	42	13
1845	0	42
1846	30	0
1847	8	46
1848	30	13
1849	30	0
1850	0	44
1851	0	37
1852	0	54
1853	17	28
1854	33	0
1855	30	5
1856	34	3
1857	31	0
1858	42	0
1859	0	43
1860	0	37
1861	0	45
1862	31	0
1863	0	46
1864	0	52
1865	26	0
1866	5	48
1867	30	0
1868	29	0
1869	31	0
1870	3	50
1871	28	0
1872	34	0
1873	8	39
1874	1	42
1875	30	0
1876	22	26
1877	0	50
1878	31	5
1879	21	5
1880	1	57
1881	28	5
1882	41	0
1883	30	0
1884	0	41
1885	32	2
1886	24	17
1887	40	0
1888	1	43
1889	31	0
1890	2	56
1891	41	15
1892	23	2
1893	1	35
1894	28	14
1895	1	34
1896	31	9
1897	30	10
1898	5	51
1899	35	0
1900	0	44
1901	0	55
1902	0	43
1903	32	0
1904	39	4
1905	0	54
1906	39	2
1907	6	44
1908	0	54
1909	29	6
1910	8	36
1911	37	2
1912	0	42
1913	20	20
1914	0	45
1915	46	0
1916	0	54
1917	10	30
1918	0	41
1919	0	50
1920	0	35
1921	23	4
1922	8	49
1923	0	45
1924	29	21
1925	33	8
1926	27	0
1927	0	45
1928	0	37
1929	35	3
1930	1	46
1931	7	42
1932	0	51
1933	1	40
1934	12	32
1935	0	41
1936	0	46
1937	0	37
1938	37	11
1939	26	5
1940	40	4
1941	25	2
1942	27	5
1943	0	56
1944	42	1
1945	4	30
1946	0	39
1947	40	5
1948	5	58
1949	30	3
1950	7	48
1951	24	7
1952	34	6
1953	2	48
1954	3	38
1955	0	49
1956	0	49
1957	31	5
1958	23	6
1959	30	11
1960	0	48
1961	42	0
1962	26	0
1963	0	43
1964	1	44
1965	7	42
1966	3	36
1967	8	52
1968	25	9
1969	0	47
1970	0	43
1971	0	55
1972	41	1
1973	37	2
1974	30	4
1975	30	0
1976	1	58
1977	1	42
1978	1	45
1979	46	0
1980	6	29
1981	11	41
1982	32	0
1983	25	0
1984	0	46
1985	6	49
1986	10	38
1987	0	39
1988	0	47
1989	32	0
1990	34	0
1991	26	0
1992	40	0
1993	0	47
1994	36	3
1995	0	44
1996	0	46
1997	0	47
1998	0	43
1999	5	43
[truncated: 8,001 more rows]
