# Supplementary material for: Generalized method of moments for estimating parameters of stochastic reaction networks
Source: BMC Syst Biol. 2016 Oct 21;10:98. doi: 10.1186/s12918-016-0342-8 (PMC5073941; doi:10.1186/s12918-016-0342-8)
Supplement: Additional file 2 — Matlab code and data. This file contains the Matlab codes and samples which were used to produce the results. (GZ 9349 kb) [file 12918_2016_342_MOESM2_ESM.gz › Data/Exclusive Switch/samples/50/t001.csv]

trajectory	P1	P2
1	26	0
2	26	6
3	0	54
4	0	50
5	0	41
6	3	38
7	0	47
8	0	39
9	7	47
10	0	40
11	1	50
12	27	0
13	2	48
14	0	35
15	0	47
16	33	8
17	6	48
18	0	45
19	35	5
20	8	35
21	45	3
22	27	6
23	0	44
24	4	45
25	22	13
26	27	0
27	0	47
28	0	38
29	0	35
30	2	48
31	0	56
32	0	55
33	0	30
34	14	39
35	5	58
36	13	37
37	42	4
38	32	4
39	35	0
40	2	38
41	0	50
42	38	0
43	28	0
44	3	45
45	15	26
46	0	41
47	0	45
48	42	0
49	34	0
50	24	0
51	13	29
52	0	50
53	28	1
54	0	39
55	0	43
56	0	43
57	42	1
58	35	1
59	16	0
60	37	0
61	0	47
62	37	0
63	38	3
64	21	0
65	28	0
66	0	57
67	0	41
68	31	0
69	28	9
70	32	0
71	26	3
72	0	45
73	0	48
74	29	12
75	0	46
76	4	41
77	39	6
78	6	46
79	23	0
80	12	26
81	31	0
82	29	0
83	0	46
84	12	31
85	7	43
86	0	46
87	23	0
88	36	8
89	39	0
90	0	48
91	28	0
92	34	1
93	24	9
94	0	47
95	0	47
96	31	0
97	0	39
98	27	0
99	7	44
100	0	50
101	45	0
102	0	40
103	41	0
104	11	50
105	7	52
106	40	2
107	0	44
108	7	44
109	35	0
110	30	10
111	47	4
112	4	37
113	5	54
114	0	38
115	8	30
116	30	0
117	0	57
118	1	37
119	33	16
120	30	0
121	6	51
122	0	51
123	0	50
124	29	5
125	29	0
126	15	32
127	32	0
128	27	0
129	26	0
130	31	0
131	4	40
132	29	1
133	20	0
134	27	0
135	41	0
136	34	0
137	1	46
138	1	47
139	0	39
140	31	0
141	32	9
142	1	44
143	0	55
144	35	7
145	22	10
146	0	37
147	0	42
148	31	1
149	32	0
150	5	46
151	0	33
152	33	9
153	0	55
154	0	52
155	0	36
156	9	33
157	1	33
158	25	11
159	0	54
160	1	46
161	0	42
162	37	4
163	31	12
164	32	0
165	39	6
166	42	5
167	28	0
168	0	56
169	3	49
170	2	46
171	1	50
172	0	62
173	41	3
174	36	0
175	41	0
176	38	0
177	0	51
178	27	7
179	4	52
180	2	55
181	32	2
182	0	47
183	30	0
184	31	0
185	2	42
186	2	44
187	17	28
188	33	0
189	30	17
190	34	1
191	38	0
192	24	1
193	3	37
194	0	40
195	0	37
196	9	62
197	0	41
198	34	6
199	4	51
200	0	48
201	29	3
202	0	55
203	22	0
204	27	0
205	23	1
206	0	50
207	33	0
208	38	0
209	32	5
210	0	42
211	39	0
212	0	46
213	37	0
214	0	53
215	1	37
216	0	46
217	0	48
218	6	43
219	34	3
220	35	0
221	31	18
222	0	36
223	29	0
224	0	48
225	21	0
226	24	0
227	30	3
228	32	3
229	37	2
230	29	0
231	0	42
232	28	0
233	30	0
234	16	46
235	35	0
236	33	9
237	35	2
238	0	45
239	38	0
240	33	0
241	0	36
242	30	7
243	21	24
244	31	0
245	0	47
246	0	35
247	36	2
248	35	0
249	0	58
250	0	41
251	29	0
252	4	44
253	35	4
254	43	7
255	25	6
256	0	43
257	5	43
258	26	7
259	1	43
260	30	4
261	0	49
262	2	43
263	42	0
264	30	1
265	0	43
266	32	0
267	2	50
268	29	15
269	33	3
270	31	0
271	29	8
272	1	48
273	0	29
274	38	3
275	32	0
276	0	40
277	25	0
278	0	37
279	5	49
280	43	1
281	38	0
282	38	0
283	0	36
284	39	5
285	26	0
286	2	46
287	0	44
288	0	54
289	0	46
290	2	43
291	29	0
292	0	52
293	2	33
294	35	11
295	34	0
296	38	8
297	0	37
298	27	0
299	39	6
300	0	51
301	33	0
302	22	0
303	32	0
304	33	2
305	0	39
306	34	4
307	0	41
308	7	50
309	2	37
310	39	0
311	0	44
312	22	0
313	32	0
314	0	37
315	31	5
316	1	54
317	31	9
318	30	0
319	0	45
320	0	49
321	0	40
322	0	49
323	1	53
324	26	3
325	11	37
326	8	41
327	33	0
328	35	6
329	0	42
330	27	4
331	42	0
332	35	1
333	31	16
334	40	0
335	0	40
336	0	46
337	35	1
338	3	52
339	0	46
340	24	0
341	28	5
342	4	47
343	0	25
344	49	0
345	34	0
346	40	5
347	0	53
348	0	42
349	35	0
350	29	6
351	0	44
352	0	40
353	35	0
354	34	9
355	36	5
356	34	0
357	4	43
358	39	0
359	24	6
360	5	36
361	27	25
362	0	30
363	4	48
364	29	0
365	33	7
366	0	38
367	29	0
368	3	49
369	0	48
370	1	43
371	32	0
372	0	52
373	44	2
374	0	47
375	28	11
376	3	51
377	41	0
378	30	0
379	0	41
380	4	33
381	34	0
382	0	33
383	0	48
384	0	43
385	4	31
386	37	1
387	2	57
388	0	34
389	0	40
390	35	3
391	0	42
392	5	38
393	6	36
394	3	40
395	34	0
396	27	6
397	1	46
398	28	0
399	4	41
400	0	44
401	2	42
402	6	44
403	28	7
404	2	60
405	33	0
406	0	42
407	12	21
408	0	44
409	0	31
410	28	4
411	0	40
412	0	45
413	31	0
414	4	48
415	34	0
416	39	0
417	25	0
418	1	41
419	35	0
420	10	42
421	31	0
422	22	11
423	0	39
424	4	46
425	4	35
426	42	0
427	21	23
428	25	27
429	9	51
430	28	0
431	34	7
432	41	18
433	5	48
434	25	13
435	37	4
436	36	7
437	31	7
438	6	46
439	33	0
440	0	52
441	5	49
442	32	0
443	6	33
444	0	47
445	0	40
446	54	0
447	35	4
448	4	48
449	33	8
450	0	38
451	0	49
452	26	4
453	34	0
454	24	14
455	0	41
456	40	0
457	35	0
458	36	0
459	42	0
460	5	43
461	35	3
462	38	0
463	3	50
464	0	45
465	30	9
466	45	6
467	3	41
468	41	2
469	21	26
470	0	52
471	18	3
472	23	2
473	1	33
474	10	49
475	26	1
476	30	0
477	35	2
478	0	31
479	1	49
480	0	42
481	38	3
482	39	6
483	0	56
484	0	57
485	33	8
486	40	11
487	36	10
488	16	45
489	30	7
490	0	46
491	40	2
492	31	0
493	0	38
494	26	0
495	37	0
496	8	34
497	37	0
498	39	9
499	3	35
500	0	52
501	32	3
502	31	0
503	2	43
504	0	38
505	0	49
506	27	0
507	41	5
508	33	1
509	32	0
510	38	0
511	29	0
512	4	51
513	29	0
514	32	8
515	14	36
516	0	46
517	7	50
518	2	35
519	28	0
520	25	0
521	4	34
522	45	0
523	32	4
524	0	56
525	0	46
526	0	38
527	31	0
528	43	0
529	6	56
530	38	8
531	29	0
532	39	0
533	8	53
534	29	0
535	29	7
536	27	8
537	32	1
538	2	64
539	2	41
540	0	52
541	48	0
542	0	73
543	0	44
544	24	1
545	0	49
546	38	0
547	43	0
548	6	45
549	0	52
550	29	0
551	13	41
552	33	0
553	0	51
554	31	0
555	0	33
556	36	0
557	0	53
558	26	0
559	0	39
560	24	14
561	34	4
562	1	43
563	28	8
564	0	34
565	0	45
566	0	45
567	2	48
568	0	44
569	7	39
570	32	1
571	29	0
572	4	50
573	5	55
574	30	0
575	36	8
576	26	0
577	5	48
578	26	1
579	8	41
580	0	53
581	0	38
582	3	39
583	37	1
584	39	0
585	0	60
586	0	50
587	0	49
588	14	38
589	26	1
590	32	7
591	0	31
592	39	0
593	0	45
594	30	0
595	1	36
596	5	52
597	1	40
598	7	40
599	0	44
600	28	0
601	0	41
602	28	12
603	23	0
604	0	41
605	0	42
606	3	47
607	22	3
608	0	44
609	0	46
610	0	40
611	40	0
612	5	48
613	28	0
614	32	16
615	37	3
616	10	32
617	4	49
618	4	38
619	35	0
620	5	42
621	0	55
622	26	11
623	38	3
624	35	0
625	0	39
626	5	50
627	40	0
628	28	0
629	41	1
630	2	47
631	0	48
632	30	14
633	0	46
634	32	5
635	23	0
636	36	0
637	0	34
638	4	44
639	37	0
640	29	0
641	5	27
642	7	41
643	32	9
644	39	0
645	39	5
646	0	41
647	31	16
648	33	0
649	40	0
650	0	50
651	9	47
652	4	49
653	34	7
654	0	41
655	25	4
656	27	0
657	27	0
658	43	10
659	31	1
660	43	0
661	30	11
662	38	0
663	27	9
664	44	4
665	29	0
666	8	39
667	0	41
668	39	3
669	0	40
670	38	2
671	3	47
672	31	0
673	37	0
674	35	0
675	32	0
676	28	5
677	39	0
678	41	3
679	6	46
680	1	47
681	0	52
682	34	0
683	2	45
684	0	43
685	11	40
686	34	0
687	0	45
688	0	44
689	0	62
690	0	56
691	17	18
692	31	0
693	34	0
694	26	0
695	30	14
696	36	7
697	0	39
698	1	36
699	0	47
700	32	24
701	1	58
702	1	59
703	42	12
704	0	47
705	36	5
706	36	0
707	31	0
708	12	32
709	0	43
710	0	58
711	5	52
712	0	54
713	26	4
714	27	0
715	36	3
716	29	6
717	0	49
718	29	11
719	27	0
720	29	3
721	1	40
722	28	0
723	0	31
724	0	48
725	0	49
726	0	49
727	4	37
728	5	42
729	37	0
730	26	0
731	31	0
732	0	53
733	39	5
734	29	3
735	0	44
736	0	41
737	38	11
738	1	39
739	35	23
740	23	4
741	37	0
742	26	0
743	0	49
744	3	41
745	0	41
746	11	28
747	37	0
748	35	0
749	0	59
750	33	12
751	0	35
752	0	54
753	11	38
754	35	1
755	38	0
756	6	51
757	41	0
758	28	0
759	0	51
760	27	5
761	0	33
762	0	54
763	0	41
764	1	37
765	25	6
766	0	39
767	33	4
768	17	38
769	42	3
770	2	41
771	32	2
772	28	13
773	0	42
774	32	17
775	29	0
776	36	0
777	0	59
778	33	0
779	5	49
780	30	0
781	10	36
782	1	44
783	38	0
784	24	0
785	26	0
786	4	40
787	0	43
788	29	0
789	5	48
790	36	0
791	20	21
792	34	0
793	3	41
794	0	42
795	51	4
796	22	0
797	28	6
798	32	3
799	25	11
800	30	9
801	27	0
802	8	43
803	35	6
804	0	42
805	0	40
806	5	43
807	36	0
808	21	6
809	2	35
810	9	23
811	6	36
812	0	52
813	30	0
814	39	0
815	29	5
816	4	47
817	39	0
818	3	45
819	38	3
820	35	0
821	0	36
822	0	43
823	0	43
824	27	9
825	4	37
826	26	0
827	32	0
828	34	0
829	11	44
830	2	51
831	31	0
832	0	40
833	43	0
834	3	44
835	24	0
836	0	42
837	26	16
838	29	0
839	43	2
840	35	0
841	32	0
842	0	54
843	38	0
844	0	48
845	30	0
846	49	7
847	31	5
848	39	0
849	31	0
850	11	51
851	28	0
852	37	8
853	39	4
854	36	0
855	5	40
856	27	0
857	27	2
858	40	5
859	27	0
860	30	0
861	31	10
862	0	47
863	0	52
864	34	0
865	8	38
866	0	50
867	1	57
868	29	0
869	26	4
870	0	40
871	0	52
872	36	6
873	39	0
874	43	5
875	0	52
876	0	38
877	36	0
878	5	35
879	39	0
880	2	31
881	30	2
882	30	1
883	0	39
884	30	0
885	35	0
886	35	4
887	0	37
888	45	0
889	28	3
890	0	38
891	36	10
892	12	44
893	30	4
894	33	0
895	38	5
896	24	0
897	35	0
898	1	47
899	28	8
900	30	8
901	1	45
902	33	0
903	4	48
904	1	57
905	0	51
906	2	53
907	32	1
908	29	26
909	45	0
910	4	50
911	48	4
912	0	49
913	0	34
914	32	0
915	5	28
916	0	57
917	38	0
918	0	47
919	40	0
920	0	55
921	0	40
922	0	43
923	28	14
924	34	0
925	2	46
926	30	2
927	5	44
928	0	40
929	37	0
930	0	51
931	34	6
932	33	7
933	0	44
934	21	8
935	0	41
936	0	50
937	32	9
938	0	49
939	0	43
940	27	4
941	29	0
942	32	0
943	29	0
944	31	6
945	0	41
946	0	33
947	20	16
948	33	0
949	3	41
950	2	46
951	33	0
952	4	39
953	30	9
954	39	0
955	31	8
956	42	9
957	32	3
958	30	9
959	1	44
960	32	6
961	30	2
962	0	47
963	0	48
964	33	4
965	35	0
966	36	0
967	30	0
968	1	50
969	43	3
970	34	10
971	36	0
972	4	37
973	27	0
974	45	4
975	28	0
976	0	48
977	45	0
978	0	48
979	3	41
980	11	45
981	29	0
982	39	0
983	13	46
984	1	46
985	8	33
986	0	56
987	38	5
988	34	2
989	0	40
990	44	4
991	26	1
992	0	50
993	2	31
994	0	35
995	45	2
996	36	0
997	1	38
998	28	2
999	41	0
1000	2	54
1001	1	39
1002	0	47
1003	0	40
1004	30	1
1005	3	50
1006	32	1
1007	31	0
1008	21	0
1009	0	44
1010	23	0
1011	2	34
1012	36	0
1013	25	0
1014	38	0
1015	36	0
1016	34	0
1017	32	3
1018	35	2
1019	0	40
1020	36	3
1021	6	45
1022	37	7
1023	0	40
1024	39	7
1025	32	4
1026	8	39
1027	0	38
1028	31	0
1029	0	39
1030	36	3
1031	27	0
1032	19	0
1033	31	6
1034	0	44
1035	1	39
1036	28	0
1037	5	43
1038	33	9
1039	0	48
1040	36	6
1041	39	0
1042	1	38
1043	15	41
1044	42	0
1045	29	4
1046	32	0
1047	23	0
1048	25	5
1049	39	5
1050	0	41
1051	26	0
1052	0	40
1053	0	36
1054	0	42
1055	0	40
1056	10	39
1057	33	6
1058	36	0
1059	40	2
1060	35	0
1061	36	2
1062	0	42
1063	2	47
1064	0	36
1065	25	6
1066	0	52
1067	35	1
1068	36	0
1069	46	0
1070	0	51
1071	34	0
1072	19	31
1073	0	43
1074	13	23
1075	1	30
1076	38	12
1077	3	41
1078	21	0
1079	43	0
1080	41	0
1081	26	0
1082	2	28
1083	0	44
1084	22	16
1085	0	49
1086	0	41
1087	27	7
1088	24	3
1089	45	0
1090	0	43
1091	28	0
1092	5	44
1093	4	48
1094	3	37
1095	44	2
1096	0	38
1097	33	9
1098	35	0
1099	44	0
1100	29	0
1101	0	48
1102	0	35
1103	4	42
1104	32	0
1105	32	4
1106	30	0
1107	0	46
1108	37	2
1109	6	39
1110	39	7
1111	42	0
1112	30	0
1113	7	40
1114	0	39
1115	0	43
1116	3	55
1117	29	13
1118	0	46
1119	34	0
1120	0	39
1121	44	0
1122	18	0
1123	27	0
1124	34	0
1125	7	44
1126	29	0
1127	43	0
1128	0	43
1129	32	4
1130	28	0
1131	23	9
1132	35	0
1133	7	37
1134	32	0
1135	20	0
1136	27	3
1137	28	4
1138	0	41
1139	40	0
1140	36	2
1141	31	1
1142	34	4
1143	17	37
1144	35	5
1145	45	1
1146	25	7
1147	29	4
1148	0	33
1149	36	0
1150	0	43
1151	40	5
1152	39	0
1153	7	32
1154	11	37
1155	3	56
1156	27	0
1157	5	47
1158	33	0
1159	22	0
1160	29	0
1161	22	3
1162	0	35
1163	34	0
1164	23	16
1165	0	50
1166	37	0
1167	2	40
1168	0	55
1169	7	39
1170	38	0
1171	51	8
1172	10	30
1173	0	38
1174	0	29
1175	0	51
1176	0	45
1177	36	0
1178	44	0
1179	34	0
1180	0	43
1181	38	5
1182	19	4
1183	28	0
1184	33	1
1185	0	49
1186	39	0
1187	0	35
1188	31	0
1189	0	44
1190	45	0
1191	0	48
1192	4	40
1193	0	46
1194	0	45
1195	31	8
1196	37	0
1197	36	4
1198	25	7
1199	30	0
1200	33	0
1201	34	0
1202	0	42
1203	35	0
1204	38	4
1205	41	0
1206	0	44
1207	0	40
1208	0	50
1209	39	0
1210	0	52
1211	0	30
1212	26	0
1213	0	44
1214	29	18
1215	32	0
1216	0	47
1217	39	0
1218	44	7
1219	23	0
1220	0	40
1221	0	44
1222	14	25
1223	2	36
1224	31	0
1225	0	49
1226	28	8
1227	28	5
1228	0	47
1229	28	0
1230	29	1
1231	0	33
1232	15	22
1233	1	50
1234	0	42
1235	34	0
1236	29	7
1237	37	0
1238	2	45
1239	4	37
1240	1	44
1241	34	0
1242	1	45
1243	33	0
1244	26	0
1245	42	0
1246	2	39
1247	33	7
1248	0	45
1249	0	52
1250	10	48
1251	42	4
1252	0	45
1253	0	35
1254	25	11
1255	29	18
1256	0	43
1257	0	43
1258	33	0
1259	20	42
1260	47	7
1261	27	3
1262	7	52
1263	16	16
1264	0	45
1265	38	0
1266	0	48
1267	0	34
1268	0	40
1269	0	42
1270	3	55
1271	0	43
1272	0	53
1273	35	0
1274	0	53
1275	8	43
1276	5	52
1277	0	45
1278	15	49
1279	0	45
1280	4	40
1281	5	43
1282	21	19
1283	0	38
1284	31	4
1285	33	0
1286	33	4
1287	49	0
1288	19	32
1289	0	44
1290	26	3
1291	39	2
1292	2	41
1293	19	0
1294	35	0
1295	42	0
1296	0	59
1297	32	8
1298	29	0
1299	8	40
1300	0	43
1301	34	0
1302	30	0
1303	36	0
1304	38	0
1305	38	7
1306	0	46
1307	38	16
1308	8	38
1309	37	0
1310	29	9
1311	0	30
1312	3	52
1313	37	0
1314	10	48
1315	2	48
1316	6	46
1317	33	12
1318	39	0
1319	0	48
1320	2	35
1321	29	1
1322	43	3
1323	0	34
1324	36	7
1325	9	45
1326	0	51
1327	5	51
1328	5	41
1329	18	11
1330	38	1
1331	12	33
1332	38	6
1333	0	38
1334	7	39
1335	27	0
1336	27	7
1337	0	57
1338	25	17
1339	4	63
1340	0	42
1341	22	26
1342	24	0
1343	33	0
1344	36	4
1345	31	0
1346	0	56
1347	0	36
1348	39	0
1349	35	0
1350	13	15
1351	32	0
1352	0	52
1353	51	7
1354	27	5
1355	2	56
1356	0	38
1357	4	54
1358	23	21
1359	0	50
1360	26	2
1361	41	5
1362	0	50
1363	23	22
1364	34	12
1365	7	40
1366	33	0
1367	21	0
1368	1	50
1369	2	40
1370	30	1
1371	0	39
1372	4	44
1373	3	45
1374	30	15
1375	31	0
1376	36	0
1377	32	4
1378	36	4
1379	0	53
1380	0	46
1381	2	42
1382	0	46
1383	36	6
1384	33	0
1385	37	0
1386	33	2
1387	19	16
1388	5	50
1389	32	0
1390	0	39
1391	39	4
1392	1	45
1393	31	1
1394	33	5
1395	29	2
1396	2	52
1397	35	1
1398	34	0
1399	25	0
1400	33	4
1401	29	0
1402	0	49
1403	34	8
1404	26	0
1405	1	45
1406	0	45
1407	48	9
1408	40	0
1409	39	2
1410	29	0
1411	38	0
1412	23	17
1413	35	0
1414	12	35
1415	0	43
1416	23	0
1417	0	40
1418	27	0
1419	29	0
1420	28	0
1421	0	49
1422	19	26
1423	1	44
1424	0	39
1425	32	0
1426	32	0
1427	0	42
1428	0	37
1429	22	27
1430	30	0
1431	31	10
1432	31	7
1433	0	33
1434	0	43
1435	25	0
1436	0	43
1437	0	43
1438	0	43
1439	35	0
1440	40	0
1441	1	50
1442	4	40
1443	0	39
1444	44	1
1445	29	1
1446	30	8
1447	0	24
1448	34	0
1449	30	7
1450	0	50
1451	30	0
1452	13	22
1453	33	3
1454	6	42
1455	31	0
1456	0	44
1457	29	9
1458	0	40
1459	0	52
1460	28	2
1461	30	6
1462	35	0
1463	0	51
1464	37	4
1465	5	35
1466	0	43
1467	31	0
1468	32	0
1469	28	2
1470	34	0
1471	47	0
1472	0	49
1473	1	44
1474	39	0
1475	24	14
1476	34	18
1477	4	35
1478	29	0
1479	10	50
1480	5	45
1481	1	41
1482	27	13
1483	31	3
1484	25	11
1485	3	43
1486	7	56
1487	31	0
1488	0	55
1489	31	0
1490	44	0
1491	0	56
1492	29	0
1493	2	39
1494	31	0
1495	0	38
1496	0	45
1497	35	0
1498	9	24
1499	6	53
1500	32	0
1501	0	40
1502	0	48
1503	45	1
1504	34	13
1505	34	22
1506	42	3
1507	5	45
1508	37	3
1509	0	39
1510	24	21
1511	0	56
1512	0	47
1513	0	50
1514	1	48
1515	27	0
1516	13	42
1517	7	37
1518	34	9
1519	30	9
1520	0	40
1521	0	45
1522	31	1
1523	0	50
1524	8	40
1525	2	54
1526	0	42
1527	0	52
1528	0	38
1529	41	4
1530	37	0
1531	0	42
1532	27	5
1533	0	53
1534	33	0
1535	4	42
1536	0	35
1537	28	0
1538	2	37
1539	32	4
1540	1	50
1541	28	0
1542	3	40
1543	28	0
1544	28	0
1545	0	40
1546	5	35
1547	40	0
1548	35	0
1549	45	0
1550	0	42
1551	39	0
1552	34	0
1553	25	2
1554	0	42
1555	35	0
1556	36	15
1557	39	0
1558	7	40
1559	0	56
1560	29	0
1561	37	8
1562	10	28
1563	32	8
1564	3	44
1565	31	8
1566	37	0
1567	26	0
1568	2	42
1569	20	26
1570	39	7
1571	39	1
1572	16	24
1573	0	39
1574	6	39
1575	20	21
1576	40	1
1577	31	12
1578	33	1
1579	32	2
1580	0	45
1581	27	0
1582	38	8
1583	4	34
1584	36	0
1585	32	0
1586	0	36
1587	28	0
1588	42	1
1589	23	0
1590	28	2
1591	0	34
1592	32	7
1593	1	36
1594	34	0
1595	27	3
1596	37	0
1597	29	0
1598	18	0
1599	42	0
1600	32	11
1601	0	44
1602	2	41
1603	32	2
1604	36	3
1605	0	44
1606	0	39
1607	28	4
1608	6	47
1609	30	0
1610	33	0
1611	37	4
1612	26	0
1613	38	6
1614	1	55
1615	0	42
1616	0	35
1617	4	44
1618	32	0
1619	0	48
1620	38	0
1621	0	45
1622	31	3
1623	35	0
1624	0	51
1625	29	3
1626	2	53
1627	27	5
1628	47	6
1629	38	0
1630	1	41
1631	7	46
1632	39	0
1633	35	12
1634	8	48
1635	38	8
1636	33	7
1637	28	0
1638	7	55
1639	0	44
1640	38	0
1641	0	50
1642	33	0
1643	36	9
1644	1	39
1645	24	1
1646	6	43
1647	0	49
1648	32	0
1649	4	40
1650	31	6
1651	19	0
1652	36	2
1653	0	35
1654	0	37
1655	0	41
1656	4	38
1657	38	0
1658	0	41
1659	10	47
1660	43	12
1661	38	2
1662	23	17
1663	0	53
1664	25	13
1665	22	6
1666	26	1
1667	0	52
1668	28	1
1669	38	3
1670	37	5
1671	0	41
1672	7	38
1673	31	0
1674	34	0
1675	29	6
1676	21	3
1677	4	39
1678	33	0
1679	27	0
1680	0	40
1681	40	4
1682	31	5
1683	1	52
1684	40	1
1685	21	0
1686	2	34
1687	0	45
1688	8	27
1689	33	9
1690	0	46
1691	0	50
1692	40	6
1693	0	39
1694	0	56
1695	31	5
1696	0	38
1697	33	0
1698	38	0
1699	30	0
1700	0	44
1701	5	38
1702	0	51
1703	17	11
1704	41	0
1705	0	54
1706	0	33
1707	46	1
1708	4	50
1709	39	11
1710	30	0
1711	0	38
1712	39	0
1713	28	0
1714	0	42
1715	3	50
1716	31	0
1717	37	3
1718	0	39
1719	6	40
1720	0	38
1721	6	43
1722	5	39
1723	35	1
1724	45	0
1725	0	44
1726	33	0
1727	32	0
1728	42	0
1729	37	0
1730	8	51
1731	29	6
1732	0	48
1733	0	36
1734	35	5
1735	0	29
1736	0	50
1737	25	1
1738	0	36
1739	33	0
1740	28	0
1741	32	17
1742	30	0
1743	21	23
1744	31	0
1745	0	58
1746	0	53
1747	29	0
1748	34	5
1749	39	0
1750	0	48
1751	30	7
1752	8	29
1753	19	23
1754	0	45
1755	0	40
1756	37	1
1757	30	0
1758	29	0
1759	32	17
1760	0	42
1761	0	48
1762	4	45
1763	36	12
1764	1	52
1765	0	43
1766	0	50
1767	5	52
1768	34	12
1769	13	31
1770	37	0
1771	0	52
1772	0	57
1773	0	36
1774	0	48
1775	35	3
1776	0	33
1777	0	55
1778	33	1
1779	7	46
1780	31	7
1781	5	53
1782	23	5
1783	29	0
1784	30	0
1785	0	41
1786	31	0
1787	1	28
1788	0	48
1789	32	0
1790	29	0
1791	0	54
1792	38	0
1793	28	12
1794	30	0
1795	0	42
1796	31	4
1797	28	7
1798	8	38
1799	31	16
1800	0	30
1801	36	0
1802	0	51
1803	2	41
1804	8	32
1805	5	50
1806	28	0
1807	27	2
1808	0	48
1809	0	38
1810	0	43
1811	36	0
1812	0	47
1813	37	4
1814	3	42
1815	2	42
1816	41	15
1817	20	0
1818	37	3
1819	36	8
1820	34	1
1821	5	41
1822	41	0
1823	31	0
1824	5	55
1825	9	37
1826	0	52
1827	40	4
1828	0	40
1829	39	0
1830	7	44
1831	7	45
1832	33	0
1833	33	4
1834	27	0
1835	2	38
1836	3	30
1837	34	0
1838	36	0
1839	37	6
1840	37	0
1841	0	39
1842	9	38
1843	0	31
1844	3	45
1845	29	0
1846	0	46
1847	39	0
1848	31	6
1849	36	10
1850	3	31
1851	0	61
1852	6	23
1853	3	51
1854	22	0
1855	8	50
1856	44	1
1857	23	7
1858	19	23
1859	3	56
1860	3	39
1861	0	38
1862	35	0
1863	0	48
1864	6	49
1865	16	12
1866	0	38
1867	31	5
1868	29	0
1869	34	0
1870	0	50
1871	5	31
1872	0	43
1873	40	0
1874	3	47
1875	32	0
1876	4	34
1877	30	10
1878	25	8
1879	3	39
1880	0	44
1881	27	0
1882	0	43
1883	1	51
1884	0	50
1885	0	59
1886	34	0
1887	39	0
1888	30	14
1889	0	37
1890	0	39
1891	2	35
1892	26	0
1893	27	7
1894	42	0
1895	0	42
1896	3	56
1897	33	0
1898	30	3
1899	25	8
1900	35	0
1901	26	0
1902	26	0
1903	33	0
1904	40	2
1905	31	0
1906	40	2
1907	0	40
1908	36	9
1909	0	50
1910	1	59
1911	30	6
1912	34	0
1913	30	11
1914	33	1
1915	5	42
1916	36	0
1917	35	13
1918	28	1
1919	27	0
1920	45	4
1921	0	46
1922	26	11
1923	31	0
1924	34	0
1925	24	5
1926	38	0
1927	0	50
1928	0	51
1929	35	5
1930	1	62
1931	0	43
1932	0	40
1933	29	3
1934	18	11
1935	38	0
1936	0	41
1937	35	0
1938	9	39
1939	14	22
1940	0	42
1941	0	37
1942	0	28
1943	32	9
1944	28	10
1945	0	31
1946	0	44
1947	37	1
1948	0	40
1949	0	50
1950	28	2
1951	23	1
1952	38	0
1953	0	37
1954	0	42
1955	0	40
1956	26	5
1957	46	2
1958	37	10
1959	0	40
1960	46	6
1961	40	0
1962	30	0
1963	1	48
1964	2	42
1965	0	26
1966	0	47
1967	4	28
1968	0	34
1969	6	47
1970	38	3
1971	38	0
1972	0	37
1973	0	37
1974	19	30
1975	36	0
1976	29	4
1977	0	40
1978	0	39
1979	28	0
1980	35	6
1981	0	32
1982	9	38
1983	0	44
1984	0	42
1985	28	13
1986	7	36
1987	33	0
1988	32	0
1989	0	46
1990	5	49
1991	32	0
1992	34	0
1993	0	39
1994	32	1
1995	12	32
1996	48	1
1997	41	0
1998	44	0
1999	0	39
[truncated: 8,001 more rows]
