# Supplementary material for: Generalized method of moments for estimating parameters of stochastic reaction networks
Source: BMC Syst Biol. 2016 Oct 21;10:98. doi: 10.1186/s12918-016-0342-8 (PMC5073941; doi:10.1186/s12918-016-0342-8)
Supplement: Additional file 2 — Matlab code and data. This file contains the Matlab codes and samples which were used to produce the results. (GZ 9349 kb) [file 12918_2016_342_MOESM2_ESM.gz › Data/Gene Expression/samples/t01043.csv]

1	23
2	14
3	20
4	36
5	13
6	15
7	10
8	14
9	15
10	17
11	10
12	16
13	16
14	10
15	27
16	17
17	14
18	15
19	14
20	23
21	10
22	10
23	14
24	10
25	17
26	19
27	20
28	18
29	10
30	12
31	15
32	13
33	11
34	21
35	11
36	24
37	17
38	11
39	23
40	12
41	18
42	10
43	12
44	15
45	15
46	24
47	15
48	10
49	18
50	19
51	15
52	17
53	18
54	22
55	14
56	24
57	11
58	16
59	13
60	14
61	18
62	10
63	16
64	16
65	20
66	20
67	14
68	21
69	14
70	11
71	32
72	19
73	16
74	14
75	13
76	22
77	10
78	16
79	18
80	10
81	19
82	23
83	11
84	18
85	11
86	10
87	10
88	17
89	16
90	20
91	22
92	18
93	10
94	11
95	19
96	12
97	25
98	20
99	12
100	18
101	15
102	12
103	15
104	15
105	13
106	15
107	10
108	12
109	18
110	19
111	15
112	18
113	11
114	11
115	14
116	10
117	16
118	17
119	15
120	19
121	13
122	17
123	21
124	24
125	10
126	14
127	22
128	16
129	25
130	12
131	12
132	14
133	10
134	18
135	16
136	15
137	17
138	25
139	11
140	10
141	13
142	14
143	18
144	10
145	10
146	13
147	15
148	13
149	10
150	20
151	14
152	17
153	10
154	10
155	15
156	16
157	23
158	17
159	11
160	14
161	10
162	23
163	10
164	10
165	28
166	20
167	16
168	11
169	15
170	28
171	12
172	27
173	10
174	18
175	18
176	13
177	13
178	10
179	14
180	30
181	25
182	16
183	12
184	15
185	10
186	10
187	27
188	15
189	17
190	15
191	21
192	10
193	15
194	17
195	13
196	31
197	27
198	30
199	10
200	13
201	10
202	10
203	15
204	17
205	20
206	11
207	19
208	10
209	12
210	27
211	13
212	10
213	10
214	10
215	10
216	16
217	18
218	14
219	22
220	10
221	12
222	18
223	10
224	18
225	15
226	20
227	12
228	17
229	21
230	16
231	19
232	10
233	14
234	13
235	18
236	15
237	22
238	10
239	12
240	15
241	34
242	17
243	25
244	19
245	13
246	11
247	21
248	15
249	15
250	13
251	10
252	17
253	11
254	21
255	12
256	24
257	11
258	16
259	13
260	12
261	26
262	21
263	22
264	19
265	13
266	15
267	30
268	15
269	14
270	20
271	18
272	13
273	12
274	10
275	27
276	18
277	13
278	10
279	13
280	14
281	31
282	18
283	15
284	10
285	13
286	11
287	18
288	10
289	27
290	22
291	10
292	10
293	10
294	14
295	10
296	10
297	18
298	17
299	22
300	17
301	11
302	12
303	19
304	16
305	13
306	19
307	23
308	14
309	15
310	10
311	10
312	17
313	15
314	17
315	16
316	11
317	11
318	10
319	11
320	11
321	13
322	10
323	25
324	10
325	21
326	12
327	10
328	12
329	15
330	10
331	20
332	12
333	12
334	15
335	11
336	26
337	15
338	14
339	18
340	23
341	10
342	15
343	12
344	21
345	21
346	15
347	10
348	11
349	20
350	14
351	16
352	11
353	23
354	10
355	12
356	11
357	16
358	16
359	15
360	12
361	18
362	20
363	10
364	17
365	16
366	14
367	17
368	10
369	10
370	13
371	11
372	17
373	20
374	10
375	20
376	13
377	16
378	10
379	10
380	11
381	21
382	10
383	16
384	16
385	11
386	10
387	11
388	17
389	20
390	10
391	10
392	10
393	12
394	14
395	10
396	14
397	15
398	11
399	10
400	17
401	13
402	16
403	20
404	19
405	15
406	28
407	17
408	10
409	10
410	14
411	17
412	19
413	13
414	15
415	12
416	15
417	12
418	14
419	15
420	15
421	12
422	24
423	12
424	10
425	25
426	16
427	10
428	17
429	10
430	16
431	11
432	25
433	18
434	16
435	13
436	10
437	27
438	16
439	24
440	16
441	16
442	23
443	22
444	23
445	12
446	14
447	11
448	15
449	14
450	10
451	23
452	18
453	18
454	12
455	11
456	16
457	12
458	12
459	14
460	26
461	20
462	22
463	29
464	11
465	12
466	12
467	19
468	25
469	19
470	11
471	27
472	19
473	11
474	11
475	11
476	14
477	10
478	12
479	10
480	12
481	13
482	14
483	26
484	10
485	19
486	14
487	18
488	15
489	11
490	10
491	15
492	21
493	10
494	26
495	13
496	15
497	21
498	15
499	12
500	12
501	19
502	16
503	10
504	10
505	13
506	10
507	14
508	18
509	27
510	12
511	12
512	17
513	19
514	18
515	14
516	22
517	11
518	16
519	14
520	13
521	18
522	10
523	11
524	19
525	13
526	16
527	26
528	11
529	21
530	25
531	19
532	14
533	16
534	19
535	16
536	17
537	10
538	21
539	10
540	14
541	17
542	13
543	10
544	10
545	15
546	20
547	13
548	10
549	10
550	11
551	11
552	17
553	11
554	12
555	14
556	16
557	18
558	14
559	13
560	21
561	21
562	10
563	16
564	15
565	12
566	11
567	16
568	11
569	13
570	11
571	10
572	10
573	10
574	12
575	13
576	10
577	21
578	13
579	10
580	17
581	14
582	10
583	15
584	13
585	15
586	12
587	25
588	11
589	14
590	17
591	17
592	19
593	16
594	19
595	15
596	10
597	14
598	15
599	19
600	14
601	28
602	20
603	11
604	16
605	31
606	11
607	11
608	12
609	21
610	22
611	17
612	17
613	14
614	28
615	12
616	10
617	20
618	17
619	17
620	16
621	33
622	10
623	10
624	17
625	15
626	15
627	13
628	30
629	27
630	10
631	17
632	10
633	10
634	20
635	11
636	19
637	21
638	22
639	22
640	18
641	14
642	21
643	17
644	25
645	10
646	15
647	11
648	14
649	14
650	23
651	21
652	12
653	16
654	16
655	12
656	19
657	15
658	19
659	17
660	17
661	27
662	14
663	19
664	13
665	24
666	12
667	20
668	11
669	12
670	15
671	12
672	26
673	19
674	19
675	20
676	25
677	11
678	11
679	15
680	17
681	14
682	10
683	13
684	17
685	10
686	14
687	10
688	10
689	15
690	12
691	15
692	11
693	10
694	23
695	11
696	15
697	10
698	14
699	21
700	14
701	12
702	13
703	12
704	11
705	10
706	22
707	30
708	15
709	10
710	22
711	13
712	15
713	14
714	24
715	19
716	20
717	11
718	21
719	22
720	11
721	22
722	11
723	10
724	10
725	24
726	16
727	10
728	12
729	12
730	12
731	12
732	13
733	18
734	12
735	10
736	15
737	12
738	14
739	12
740	13
741	10
742	17
743	12
744	12
745	16
746	10
747	15
748	10
749	25
750	17
751	16
752	13
753	18
754	13
755	14
756	13
757	10
758	12
759	27
760	13
761	19
762	15
763	10
764	11
765	14
766	11
767	24
768	29
769	12
770	19
771	10
772	16
773	13
774	10
775	18
776	19
777	20
778	10
779	33
780	19
781	10
782	10
783	17
784	10
785	11
786	12
787	17
788	16
789	17
790	19
791	10
792	12
793	15
794	19
795	17
796	17
797	10
798	10
799	10
800	16
801	12
802	10
803	14
804	15
805	11
806	14
807	10
808	19
809	18
810	31
811	10
812	15
813	18
814	12
815	15
816	19
817	21
818	16
819	13
820	12
821	19
822	14
823	17
824	19
825	12
826	22
827	10
828	15
829	16
830	11
831	20
832	12
833	10
834	19
835	15
836	18
837	13
838	10
839	15
840	10
841	15
842	30
843	14
844	11
845	22
846	10
847	16
848	11
849	13
850	10
851	10
852	13
853	12
854	13
855	16
856	23
857	20
858	10
859	12
860	18
861	13
862	14
863	21
864	11
865	24
866	12
867	16
868	14
869	10
870	18
871	10
872	13
873	14
874	11
875	11
876	14
877	15
878	16
879	21
880	22
881	10
882	12
883	17
884	10
885	14
886	14
887	10
888	11
889	19
890	10
891	16
892	23
893	12
894	16
895	14
896	16
897	13
898	13
899	18
900	15
901	20
902	21
903	16
904	12
905	17
906	15
907	13
908	22
909	18
910	16
911	17
912	24
913	13
914	22
915	10
916	24
917	17
918	13
919	11
920	22
921	15
922	20
923	12
924	15
925	11
926	24
927	19
928	16
929	10
930	20
931	16
932	11
933	20
934	22
935	15
936	15
937	13
938	18
939	23
940	11
941	11
942	14
943	15
944	18
945	13
946	11
947	16
948	12
949	11
950	12
951	16
952	12
953	15
954	10
955	16
956	25
957	23
958	20
959	23
960	11
961	11
962	21
963	12
964	13
965	10
966	11
967	14
968	13
969	14
970	17
971	20
972	11
973	14
974	13
975	21
976	11
977	10
978	13
979	16
980	13
981	24
982	16
983	15
984	12
985	20
986	11
987	14
988	14
989	16
990	24
991	10
992	10
993	11
994	10
995	16
996	17
997	24
998	10
999	12
1000	13
1001	20
1002	15
1003	16
1004	29
1005	33
1006	17
1007	19
1008	19
1009	10
1010	16
1011	15
1012	10
1013	14
1014	12
1015	10
1016	17
1017	12
1018	15
1019	23
1020	10
1021	13
1022	16
1023	26
1024	10
1025	16
1026	11
1027	12
1028	13
1029	12
1030	24
1031	12
1032	13
1033	19
1034	10
1035	10
1036	15
1037	22
1038	19
1039	17
1040	17
1041	10
1042	17
1043	13
1044	15
1045	19
1046	14
1047	22
1048	13
1049	16
1050	10
1051	11
1052	16
1053	10
1054	22
1055	16
1056	17
1057	15
1058	13
1059	16
1060	10
1061	11
1062	14
1063	15
1064	10
1065	16
1066	18
1067	13
1068	15
1069	23
1070	11
1071	11
1072	28
1073	10
1074	18
1075	20
1076	12
1077	13
1078	10
1079	15
1080	19
1081	10
1082	14
1083	11
1084	25
1085	19
1086	11
1087	11
1088	10
1089	21
1090	13
1091	28
1092	21
1093	14
1094	10
1095	27
1096	21
1097	12
1098	23
1099	20
1100	32
1101	19
1102	19
1103	11
1104	13
1105	22
1106	15
1107	15
1108	11
1109	10
1110	10
1111	20
1112	11
1113	14
1114	21
1115	20
1116	12
1117	14
1118	10
1119	18
1120	12
1121	10
1122	14
1123	23
1124	20
1125	13
1126	22
1127	13
1128	14
1129	12
1130	15
1131	12
1132	11
1133	17
1134	14
1135	21
1136	16
1137	23
1138	19
1139	15
1140	12
1141	18
1142	11
1143	10
1144	20
1145	23
1146	13
1147	18
1148	12
1149	15
1150	12
1151	12
1152	24
1153	11
1154	11
1155	15
1156	27
1157	12
1158	12
1159	11
1160	10
1161	11
1162	10
1163	12
1164	19
1165	19
1166	14
1167	18
1168	17
1169	14
1170	14
1171	21
1172	21
1173	17
1174	10
1175	24
1176	20
1177	13
1178	12
1179	10
1180	10
1181	21
1182	14
1183	11
1184	21
1185	13
1186	16
1187	19
1188	15
1189	22
1190	11
1191	19
1192	12
1193	18
1194	12
1195	17
1196	15
1197	12
1198	19
1199	12
1200	21
1201	18
1202	10
1203	12
1204	20
1205	15
1206	10
1207	24
1208	21
1209	15
1210	10
1211	20
1212	10
1213	13
1214	12
1215	20
1216	17
1217	12
1218	33
1219	18
1220	11
1221	18
1222	18
1223	10
1224	13
1225	25
1226	12
1227	13
1228	15
1229	14
1230	10
1231	10
1232	10
1233	18
1234	11
1235	11
1236	20
1237	15
1238	14
1239	11
1240	20
1241	14
1242	11
1243	12
1244	12
1245	23
1246	18
1247	14
1248	17
1249	10
1250	13
1251	10
1252	19
1253	10
1254	16
1255	10
1256	13
1257	12
1258	29
1259	15
1260	18
1261	26
1262	15
1263	15
1264	18
1265	12
1266	10
1267	11
1268	11
1269	12
1270	20
1271	15
1272	16
1273	19
1274	14
1275	10
1276	15
1277	13
1278	31
1279	10
1280	19
1281	10
1282	15
1283	27
1284	14
1285	19
1286	15
1287	10
1288	15
1289	10
1290	13
1291	13
1292	32
1293	16
1294	12
1295	10
1296	13
1297	24
1298	16
1299	18
1300	10
1301	12
1302	20
1303	15
1304	14
1305	18
1306	17
1307	25
1308	16
1309	14
1310	12
1311	22
1312	10
1313	31
1314	11
1315	10
1316	11
1317	15
1318	13
1319	11
1320	14
1321	18
1322	12
1323	13
1324	12
1325	16
1326	10
1327	23
1328	14
1329	15
1330	16
1331	11
1332	10
1333	14
1334	11
1335	12
1336	11
1337	19
1338	12
1339	10
1340	15
1341	14
1342	17
1343	36
1344	10
1345	19
1346	10
1347	11
1348	19
1349	17
1350	28
1351	14
1352	12
1353	15
1354	17
1355	10
1356	10
1357	17
1358	19
1359	10
1360	16
1361	12
1362	25
1363	10
1364	12
1365	11
1366	14
1367	14
1368	12
1369	16
1370	17
1371	16
1372	18
1373	12
1374	17
1375	17
1376	10
1377	11
1378	15
1379	14
1380	12
1381	17
1382	15
1383	23
1384	28
1385	16
1386	12
1387	16
1388	17
1389	16
1390	18
1391	13
1392	11
1393	14
1394	27
1395	14
1396	15
1397	13
1398	10
1399	19
1400	13
1401	10
1402	15
1403	34
1404	10
1405	16
1406	14
1407	19
1408	24
1409	18
1410	25
1411	24
1412	20
1413	23
1414	23
1415	21
1416	11
1417	16
1418	11
1419	15
1420	19
1421	30
1422	11
1423	18
1424	25
1425	12
1426	12
1427	12
1428	25
1429	15
1430	11
1431	16
1432	11
1433	16
1434	16
1435	18
1436	15
1437	17
1438	16
1439	21
1440	15
1441	14
1442	21
1443	10
1444	11
1445	13
1446	19
1447	11
1448	23
1449	21
1450	15
1451	25
1452	10
1453	10
1454	13
1455	10
1456	19
1457	21
1458	14
1459	13
1460	17
1461	22
1462	16
1463	14
1464	12
1465	18
1466	12
1467	14
1468	14
1469	11
1470	23
1471	14
1472	21
1473	14
1474	13
1475	12
1476	11
1477	10
1478	10
1479	11
1480	11
1481	19
1482	11
1483	22
1484	13
1485	12
1486	14
1487	14
1488	13
1489	11
1490	15
1491	10
1492	20
1493	10
1494	28
1495	11
1496	26
1497	15
1498	17
1499	19
1500	12
1501	11
1502	18
1503	13
1504	22
1505	24
1506	25
1507	13
1508	17
1509	21
1510	16
1511	13
1512	18
1513	11
1514	13
1515	21
1516	21
1517	11
1518	16
1519	15
1520	19
1521	16
1522	17
1523	10
1524	18
1525	22
1526	18
1527	23
1528	20
1529	16
1530	11
1531	16
1532	14
1533	13
1534	14
1535	24
1536	11
1537	18
1538	12
1539	15
1540	18
1541	10
1542	11
1543	16
1544	20
1545	14
1546	13
1547	18
1548	19
1549	18
1550	10
1551	12
1552	12
1553	12
1554	20
1555	22
1556	15
1557	17
1558	27
1559	16
1560	11
1561	13
1562	24
1563	14
1564	16
1565	10
1566	10
1567	14
1568	17
1569	10
1570	14
1571	14
1572	15
1573	12
1574	10
1575	20
1576	13
1577	24
1578	18
1579	13
1580	17
1581	16
1582	22
1583	12
1584	24
1585	14
1586	23
1587	19
1588	10
1589	14
1590	22
1591	12
1592	16
1593	15
1594	29
1595	16
1596	18
1597	13
1598	16
1599	11
1600	10
1601	12
1602	14
1603	10
1604	14
1605	11
1606	15
1607	22
1608	13
1609	11
1610	10
1611	17
1612	11
1613	12
1614	13
1615	16
1616	19
1617	18
1618	22
1619	10
1620	12
1621	22
1622	20
1623	10
1624	10
1625	21
1626	16
1627	10
1628	10
1629	21
1630	10
1631	19
1632	13
1633	10
1634	22
1635	20
1636	12
1637	10
1638	12
1639	10
1640	16
1641	12
1642	12
1643	21
1644	13
1645	19
1646	24
1647	16
1648	17
1649	11
1650	12
1651	13
1652	21
1653	13
1654	15
1655	14
1656	13
1657	13
1658	13
1659	20
1660	12
1661	10
1662	13
1663	15
1664	17
1665	10
1666	14
1667	12
1668	11
1669	18
1670	22
1671	10
1672	14
1673	11
1674	16
1675	10
1676	19
1677	11
1678	10
1679	13
1680	14
1681	13
1682	17
1683	15
1684	26
1685	14
1686	10
1687	12
1688	14
1689	14
1690	21
1691	21
1692	10
1693	29
1694	12
1695	18
1696	10
1697	14
1698	10
1699	15
1700	12
1701	32
1702	16
1703	15
1704	15
1705	13
1706	10
1707	12
1708	16
1709	18
1710	10
1711	25
1712	11
1713	13
1714	10
1715	10
1716	11
1717	21
1718	19
1719	20
1720	12
1721	13
1722	16
1723	14
1724	19
1725	10
1726	12
1727	12
1728	10
1729	10
1730	16
1731	14
1732	12
1733	25
1734	23
1735	20
1736	17
1737	13
1738	26
1739	13
1740	12
1741	10
1742	11
1743	18
1744	15
1745	11
1746	18
1747	11
1748	12
1749	12
1750	17
1751	13
1752	10
1753	10
1754	23
1755	11
1756	15
1757	10
1758	11
1759	12
1760	22
1761	23
1762	18
1763	10
1764	21
1765	10
1766	10
1767	17
1768	11
1769	33
1770	10
1771	10
1772	23
1773	13
1774	19
1775	18
1776	14
1777	15
1778	16
1779	10
1780	13
1781	10
1782	12
1783	10
1784	23
1785	15
1786	13
1787	13
1788	22
1789	18
1790	10
1791	27
1792	20
1793	19
1794	16
1795	13
1796	11
1797	22
1798	16
1799	10
1800	18
1801	17
1802	20
1803	15
1804	20
1805	12
1806	19
1807	10
1808	10
1809	23
1810	11
1811	10
1812	14
1813	11
1814	20
1815	10
1816	11
1817	16
1818	19
1819	10
1820	15
1821	10
1822	21
1823	13
1824	21
1825	26
1826	22
1827	10
1828	15
1829	20
1830	10
1831	22
1832	12
1833	10
1834	13
1835	11
1836	10
1837	15
1838	21
1839	15
1840	12
1841	11
1842	18
1843	34
1844	11
1845	13
1846	14
1847	21
1848	15
1849	28
1850	13
1851	14
1852	13
1853	19
1854	13
1855	15
1856	12
1857	12
1858	15
1859	10
1860	25
1861	15
1862	10
1863	11
1864	14
1865	10
1866	10
1867	26
1868	10
1869	12
1870	11
1871	18
1872	16
1873	24
1874	13
1875	12
1876	10
1877	23
1878	24
1879	10
1880	16
1881	10
1882	13
1883	17
1884	26
1885	15
1886	12
1887	15
1888	16
1889	14
1890	14
1891	15
1892	10
1893	30
1894	17
1895	16
1896	23
1897	20
1898	22
1899	17
1900	17
1901	21
1902	27
1903	12
1904	12
1905	15
1906	17
1907	15
1908	11
1909	12
1910	16
1911	17
1912	11
1913	10
1914	22
1915	21
1916	16
1917	10
1918	14
1919	12
1920	15
1921	11
1922	17
1923	12
1924	19
1925	17
1926	16
1927	11
1928	16
1929	13
1930	13
1931	10
1932	18
1933	10
1934	12
1935	10
1936	21
1937	13
1938	20
1939	25
1940	14
1941	10
1942	13
1943	20
1944	11
1945	11
1946	20
1947	11
1948	19
1949	12
1950	16
1951	20
1952	10
1953	17
1954	16
1955	11
1956	18
1957	10
1958	13
1959	17
1960	15
1961	23
1962	12
1963	15
1964	14
1965	12
1966	10
1967	10
1968	23
1969	24
1970	25
1971	12
1972	10
1973	10
1974	11
1975	15
1976	10
1977	21
1978	13
1979	10
1980	11
1981	10
1982	13
1983	14
1984	21
1985	11
1986	24
1987	16
1988	10
1989	12
1990	13
1991	13
1992	20
1993	15
1994	17
1995	13
1996	14
1997	12
1998	13
1999	12
2000	11
[truncated: 8,000 more rows]
