# Supplementary material for: Generalized method of moments for estimating parameters of stochastic reaction networks
Source: BMC Syst Biol. 2016 Oct 21;10:98. doi: 10.1186/s12918-016-0342-8 (PMC5073941; doi:10.1186/s12918-016-0342-8)
Supplement: Additional file 2 — Matlab code and data. This file contains the Matlab codes and samples which were used to produce the results. (GZ 9349 kb) [file 12918_2016_342_MOESM2_ESM.gz › Data/Exclusive Switch/samples/49/t003.csv]

trajectory	P1	P2
1	73	0
2	65	4
3	2	117
4	0	92
5	0	99
6	2	87
7	0	103
8	0	103
9	34	76
10	23	80
11	2	108
12	66	3
13	2	121
14	1	102
15	0	100
16	37	72
17	4	96
18	4	118
19	81	1
20	3	98
21	78	5
22	82	7
23	0	139
24	39	44
25	73	10
26	72	0
27	1	106
28	2	98
29	0	108
30	2	105
31	0	128
32	0	95
33	0	91
34	64	24
35	4	134
36	84	24
37	70	4
38	76	2
39	77	0
40	3	108
41	0	117
42	93	2
43	73	0
44	2	100
45	53	15
46	2	114
47	0	124
48	79	1
49	93	0
50	76	1
51	53	20
52	0	99
53	75	1
54	0	104
55	0	115
56	1	98
57	87	1
58	85	2
59	78	0
60	81	0
61	0	109
62	71	1
63	73	4
64	63	0
65	64	0
66	1	95
67	0	107
68	70	0
69	31	71
70	83	1
71	78	1
72	0	101
73	0	109
74	74	9
75	0	118
76	17	66
77	102	4
78	3	114
79	61	1
80	62	15
81	70	0
82	89	4
83	0	100
84	11	82
85	3	107
86	0	96
87	68	1
88	93	3
89	84	0
90	0	106
91	79	1
92	65	2
93	78	3
94	0	115
95	0	102
96	84	3
97	1	96
98	77	0
99	3	89
100	0	131
101	90	0
102	0	93
103	87	0
104	7	104
105	19	83
106	86	3
107	0	104
108	5	104
109	86	0
110	78	7
111	93	5
112	4	107
113	4	105
114	0	102
115	9	83
116	70	0
117	1	117
118	3	97
119	72	10
120	58	0
121	5	105
122	0	98
123	0	109
124	72	4
125	84	0
126	7	106
127	82	2
128	74	3
129	71	0
130	81	0
131	1	104
132	77	1
133	74	0
134	71	0
135	84	1
136	81	0
137	2	126
138	6	99
139	0	102
140	70	1
141	67	6
142	1	112
143	0	125
144	66	4
145	68	9
146	0	116
147	0	86
148	73	0
149	65	2
150	3	117
151	0	92
152	63	3
153	3	101
154	0	99
155	0	107
156	5	96
157	0	91
158	78	7
159	0	113
160	0	120
161	2	108
162	90	4
163	77	6
164	83	0
165	85	2
166	77	5
167	66	0
168	0	121
169	3	96
170	2	96
171	0	104
172	0	112
173	87	1
174	91	3
175	79	1
176	66	0
177	11	101
178	85	5
179	1	113
180	2	97
181	76	1
182	3	100
183	72	1
184	76	0
185	2	96
186	2	97
187	71	13
188	78	0
189	81	8
190	89	2
191	34	63
192	88	2
193	82	27
194	0	101
195	1	109
196	5	118
197	1	106
198	69	4
199	4	109
200	53	39
201	80	3
202	0	118
203	65	1
204	59	0
205	68	1
206	0	115
207	87	0
208	85	9
209	79	3
210	0	87
211	73	1
212	3	102
213	81	0
214	0	116
215	1	84
216	1	108
217	0	106
218	3	94
219	99	2
220	86	0
221	65	11
222	0	104
223	78	0
224	0	106
225	80	3
226	71	3
227	68	5
228	78	2
229	73	1
230	63	0
231	0	99
232	70	0
233	82	0
234	78	29
235	85	0
236	75	8
237	80	4
238	0	101
239	68	6
240	68	1
241	0	90
242	85	5
243	31	90
244	80	1
245	1	111
246	0	94
247	70	0
248	72	0
249	1	115
250	2	102
251	61	2
252	3	112
253	71	1
254	77	6
255	94	2
256	0	110
257	2	92
258	62	3
259	36	50
260	71	2
261	0	95
262	1	100
263	92	3
264	71	1
265	2	109
266	91	0
267	1	110
268	21	81
269	64	32
270	79	0
271	77	5
272	2	114
273	1	100
274	88	5
275	87	0
276	0	109
277	70	0
278	0	103
279	5	98
280	103	1
281	80	0
282	82	0
283	0	100
284	63	2
285	88	0
286	3	95
287	29	55
288	0	120
289	2	97
290	2	96
291	81	0
292	0	102
293	3	94
294	72	5
295	86	1
296	75	8
297	0	88
298	82	1
299	96	5
300	5	106
301	74	0
302	73	0
303	76	0
304	94	0
305	0	115
306	75	3
307	4	96
308	5	116
309	3	85
310	77	2
311	0	133
312	66	0
313	87	0
314	0	103
315	93	3
316	2	118
317	79	4
318	82	2
319	0	102
320	0	96
321	0	91
322	0	110
323	1	120
324	29	67
325	8	97
326	5	99
327	80	0
328	92	4
329	1	98
330	89	4
331	89	0
332	78	1
333	81	8
334	83	1
335	0	94
336	0	109
337	87	1
338	2	110
339	0	102
340	84	0
341	62	2
342	2	101
343	0	88
344	100	2
345	85	0
346	73	2
347	2	116
348	0	114
349	80	0
350	69	5
351	4	108
352	1	106
353	84	0
354	91	6
355	84	5
356	76	0
357	3	100
358	77	0
359	74	6
360	5	99
361	14	89
362	0	101
363	1	114
364	64	0
365	83	3
366	0	100
367	84	0
368	1	114
369	0	97
370	2	114
371	84	0
372	1	116
373	99	2
374	3	114
375	85	7
376	8	124
377	81	0
378	94	0
379	0	111
380	3	93
381	82	0
382	0	109
383	2	102
384	0	102
385	2	89
386	74	3
387	3	113
388	0	109
389	0	108
390	85	1
391	0	110
392	3	107
393	2	120
394	2	99
395	84	0
396	71	2
397	0	112
398	68	4
399	3	106
400	38	75
401	0	104
402	61	37
403	69	5
404	1	108
405	68	2
406	3	108
407	16	86
408	2	96
409	3	108
410	84	2
411	0	102
412	4	129
413	67	0
414	2	121
415	85	0
416	81	2
417	84	1
418	3	136
419	76	7
420	4	111
421	76	7
422	66	7
423	0	113
424	2	107
425	0	84
426	76	0
427	76	13
428	76	12
429	6	106
430	89	0
431	82	4
432	81	10
433	4	120
434	76	9
435	71	3
436	97	2
437	70	3
438	4	116
439	83	0
440	4	112
441	3	119
442	76	2
443	1	104
444	0	94
445	4	118
446	76	3
447	85	3
448	2	115
449	80	4
450	0	107
451	0	119
452	71	3
453	81	0
454	64	9
455	0	111
456	89	0
457	100	0
458	70	0
459	78	2
460	4	118
461	69	3
462	73	0
463	3	104
464	4	92
465	81	6
466	89	4
467	2	76
468	77	0
469	69	16
470	0	110
471	86	2
472	66	1
473	1	90
474	65	29
475	98	0
476	83	0
477	76	2
478	0	104
479	1	87
480	1	102
481	88	4
482	75	4
483	0	121
484	0	109
485	89	5
486	98	4
487	90	8
488	8	125
489	79	4
490	0	101
491	74	2
492	76	0
493	1	100
494	69	0
495	76	2
496	52	39
497	98	2
498	89	8
499	7	95
500	0	117
501	84	3
502	83	3
503	2	118
504	1	107
505	0	108
506	76	0
507	95	4
508	82	1
509	75	0
510	79	0
511	71	5
512	30	61
513	90	0
514	72	6
515	12	104
516	0	98
517	9	96
518	3	104
519	70	0
520	73	0
521	2	103
522	92	1
523	72	2
524	4	112
525	0	112
526	0	87
527	81	0
528	82	0
529	2	116
530	80	7
531	73	0
532	79	1
533	6	98
534	87	1
535	75	3
536	61	6
537	85	2
538	1	121
539	0	100
540	0	123
541	85	0
542	0	124
543	0	98
544	78	0
545	1	101
546	81	0
547	87	0
548	5	112
549	0	113
550	88	0
551	9	105
552	86	1
553	0	114
554	80	0
555	0	107
556	62	4
557	0	108
558	77	0
559	0	98
560	63	12
561	66	7
562	0	98
563	29	68
564	0	89
565	0	103
566	0	118
567	2	113
568	54	40
569	9	110
570	61	2
571	73	0
572	2	123
573	20	85
574	79	2
575	77	5
576	78	0
577	3	107
578	66	1
579	4	95
580	0	106
581	1	112
582	2	102
583	76	2
584	83	1
585	1	117
586	0	123
587	0	109
588	10	94
589	69	0
590	75	4
591	0	92
592	83	0
593	0	107
594	77	0
595	39	67
596	2	107
597	1	103
598	4	96
599	1	112
600	99	0
601	0	100
602	89	9
603	84	0
604	6	96
605	0	107
606	1	90
607	74	4
608	1	121
609	0	109
610	0	97
611	80	0
612	4	108
613	69	3
614	67	6
615	91	2
616	46	35
617	16	88
618	1	113
619	75	0
620	3	110
621	0	104
622	69	11
623	81	6
624	80	0
625	6	114
626	4	101
627	86	0
628	80	2
629	82	0
630	1	116
631	0	113
632	77	10
633	2	100
634	76	4
635	71	0
636	89	1
637	0	104
638	1	116
639	73	0
640	85	0
641	2	71
642	5	94
643	76	7
644	73	0
645	87	2
646	0	104
647	78	9
648	108	0
649	74	0
650	0	104
651	8	90
652	3	116
653	74	4
654	0	107
655	74	3
656	79	0
657	86	3
658	80	7
659	90	2
660	74	0
661	78	4
662	78	0
663	82	7
664	75	4
665	88	0
666	12	100
667	2	99
668	81	2
669	0	103
670	87	1
671	2	110
672	87	0
673	75	0
674	69	0
675	73	0
676	90	3
677	86	2
678	71	2
679	4	96
680	0	96
681	0	95
682	84	0
683	47	49
684	5	109
685	54	28
686	64	0
687	4	103
688	0	105
689	0	119
690	0	91
691	68	10
692	77	0
693	71	0
694	90	1
695	63	10
696	79	5
697	0	94
698	1	94
699	0	107
700	78	13
701	0	98
702	3	111
703	99	6
704	0	111
705	70	3
706	72	0
707	73	1
708	58	34
709	0	105
710	0	101
711	4	111
712	0	98
713	81	4
714	73	1
715	79	2
716	78	3
717	0	106
718	82	4
719	66	1
720	81	9
721	0	98
722	76	0
723	0	95
724	0	117
725	0	110
726	0	127
727	1	90
728	4	107
729	85	0
730	72	0
731	88	0
732	0	112
733	82	5
734	72	3
735	0	106
736	0	99
737	84	7
738	0	101
739	82	16
740	84	4
741	87	0
742	76	0
743	0	104
744	2	101
745	2	107
746	61	15
747	84	0
748	70	0
749	0	116
750	73	8
751	0	101
752	0	101
753	7	100
754	92	4
755	76	0
756	4	103
757	85	2
758	78	2
759	4	113
760	89	3
761	0	119
762	0	93
763	0	96
764	2	99
765	68	2
766	2	89
767	75	4
768	54	50
769	77	1
770	2	94
771	72	1
772	69	7
773	0	111
774	19	89
775	76	0
776	94	0
777	0	105
778	84	0
779	5	116
780	74	0
781	6	105
782	1	107
783	88	0
784	71	2
785	58	0
786	4	106
787	0	111
788	72	0
789	5	91
790	76	0
791	53	45
792	79	0
793	3	99
794	0	109
795	93	2
796	86	0
797	64	2
798	72	4
799	41	42
800	82	4
801	69	0
802	3	97
803	85	6
804	0	107
805	0	107
806	52	33
807	92	0
808	74	4
809	1	98
810	7	99
811	6	87
812	0	109
813	75	5
814	94	2
815	68	4
816	5	100
817	90	2
818	6	105
819	79	2
820	94	0
821	1	102
822	2	105
823	1	116
824	15	89
825	2	100
826	66	3
827	74	0
828	100	1
829	61	28
830	1	114
831	79	0
832	0	106
833	75	1
834	1	117
835	80	1
836	1	110
837	83	11
838	76	0
839	84	2
840	31	72
841	52	21
842	0	116
843	93	0
844	0	133
845	75	0
846	73	4
847	67	6
848	90	0
849	85	0
850	6	103
851	81	0
852	82	8
853	75	3
854	86	0
855	5	123
856	83	0
857	77	1
858	95	4
859	77	3
860	78	0
861	61	3
862	0	105
863	3	111
864	70	0
865	2	110
866	0	110
867	1	121
868	93	0
869	76	3
870	0	100
871	0	105
872	75	3
873	86	0
874	84	3
875	0	111
876	0	96
877	63	0
878	41	60
879	77	3
880	32	80
881	86	1
882	69	0
883	0	103
884	69	2
885	75	0
886	76	2
887	0	98
888	74	0
889	74	1
890	0	111
891	81	6
892	5	109
893	73	4
894	81	4
895	76	11
896	67	0
897	79	0
898	0	103
899	71	5
900	74	3
901	2	120
902	83	2
903	3	106
904	29	69
905	0	104
906	19	85
907	76	2
908	21	87
909	75	0
910	2	117
911	86	1
912	0	106
913	4	117
914	86	0
915	62	21
916	0	124
917	94	0
918	0	105
919	90	0
920	0	113
921	2	107
922	0	107
923	91	6
924	83	0
925	5	101
926	81	1
927	2	108
928	0	95
929	98	0
930	1	97
931	80	3
932	76	6
933	0	90
934	70	7
935	2	101
936	0	109
937	74	6
938	0	115
939	0	102
940	76	3
941	87	0
942	78	0
943	64	0
944	65	4
945	5	102
946	0	109
947	12	73
948	75	0
949	3	104
950	2	111
951	91	0
952	3	103
953	91	6
954	108	0
955	92	6
956	83	2
957	100	3
958	90	4
959	1	102
960	78	5
961	85	0
962	6	103
963	5	113
964	83	1
965	88	0
966	76	0
967	69	2
968	1	122
969	83	2
970	79	9
971	74	1
972	3	100
973	64	0
974	88	4
975	78	1
976	0	118
977	73	0
978	0	110
979	2	112
980	9	109
981	73	0
982	80	0
983	10	114
984	11	83
985	5	80
986	0	107
987	75	2
988	88	1
989	0	104
990	90	2
991	72	2
992	0	91
993	2	90
994	1	90
995	86	1
996	69	0
997	2	103
998	90	1
999	66	0
1000	2	102
1001	4	96
1002	0	100
1003	0	108
1004	85	1
1005	0	102
1006	71	4
1007	80	0
1008	72	5
1009	0	125
1010	70	0
1011	1	89
1012	90	0
1013	81	0
1014	88	0
1015	91	0
1016	81	0
1017	68	1
1018	84	1
1019	0	122
1020	69	1
1021	2	81
1022	63	3
1023	0	119
1024	93	5
1025	80	3
1026	5	99
1027	0	107
1028	81	0
1029	0	102
1030	95	0
1031	70	2
1032	67	4
1033	76	4
1034	0	102
1035	0	95
1036	70	0
1037	3	96
1038	72	7
1039	1	124
1040	74	4
1041	86	0
1042	3	109
1043	7	107
1044	90	0
1045	67	0
1046	60	0
1047	59	0
1048	64	3
1049	89	2
1050	2	108
1051	69	0
1052	0	98
1053	0	107
1054	0	118
1055	0	87
1056	10	102
1057	72	5
1058	74	0
1059	97	2
1060	78	0
1061	95	2
1062	0	103
1063	57	27
1064	0	100
1065	83	4
1066	0	131
1067	75	1
1068	72	1
1069	84	1
1070	0	115
1071	56	1
1072	72	14
1073	0	105
1074	12	100
1075	2	91
1076	75	9
1077	2	114
1078	63	0
1079	67	0
1080	97	0
1081	75	2
1082	53	20
1083	0	120
1084	73	8
1085	0	117
1086	2	101
1087	74	6
1088	75	6
1089	77	0
1090	0	101
1091	87	2
1092	1	89
1093	5	115
1094	4	98
1095	94	2
1096	0	107
1097	79	5
1098	81	0
1099	91	0
1100	76	0
1101	0	105
1102	1	99
1103	2	111
1104	75	0
1105	73	1
1106	68	0
1107	0	101
1108	78	0
1109	3	97
1110	81	2
1111	89	2
1112	93	0
1113	7	112
1114	0	117
1115	1	95
1116	1	110
1117	75	7
1118	0	115
1119	87	0
1120	0	114
1121	90	0
1122	63	0
1123	91	3
1124	81	0
1125	3	101
1126	83	0
1127	89	0
1128	0	106
1129	83	5
1130	71	0
1131	71	7
1132	108	0
1133	6	95
1134	67	0
1135	57	0
1136	74	1
1137	62	3
1138	1	116
1139	97	0
1140	95	1
1141	62	2
1142	53	38
1143	62	25
1144	77	2
1145	95	1
1146	97	5
1147	64	15
1148	0	87
1149	74	2
1150	1	96
1151	95	4
1152	95	0
1153	5	96
1154	6	106
1155	1	112
1156	71	0
1157	20	77
1158	82	0
1159	68	0
1160	72	4
1161	74	3
1162	0	105
1163	74	3
1164	62	13
1165	1	98
1166	87	0
1167	1	113
1168	0	111
1169	3	112
1170	84	0
1171	80	4
1172	5	88
1173	0	101
1174	0	102
1175	0	111
1176	0	102
1177	80	2
1178	86	0
1179	79	0
1180	1	102
1181	71	2
1182	61	4
1183	74	0
1184	75	2
1185	0	111
1186	83	0
1187	0	104
1188	89	0
1189	0	119
1190	82	0
1191	2	97
1192	1	110
1193	0	117
1194	1	117
1195	74	3
1196	86	0
1197	88	1
1198	85	3
1199	72	1
1200	85	2
1201	88	0
1202	3	121
1203	73	0
1204	74	4
1205	93	0
1206	2	103
1207	1	104
1208	0	104
1209	84	0
1210	0	119
1211	0	111
1212	77	1
1213	0	102
1214	71	10
1215	86	0
1216	0	108
1217	76	0
1218	88	2
1219	81	0
1220	0	94
1221	0	111
1222	76	17
1223	0	110
1224	76	0
1225	0	115
1226	75	6
1227	64	4
1228	2	109
1229	77	0
1230	76	3
1231	4	97
1232	9	106
1233	1	105
1234	0	108
1235	70	4
1236	84	5
1237	76	0
1238	2	108
1239	10	95
1240	2	92
1241	76	0
1242	1	100
1243	81	0
1244	73	0
1245	77	0
1246	4	113
1247	91	5
1248	0	90
1249	0	116
1250	64	48
1251	80	2
1252	0	115
1253	0	102
1254	82	7
1255	76	12
1256	0	99
1257	0	103
1258	90	0
1259	56	35
1260	80	2
1261	78	1
1262	5	97
1263	10	85
1264	0	113
1265	85	1
1266	0	117
1267	1	114
1268	0	115
1269	0	115
1270	1	110
1271	0	116
1272	0	121
1273	85	0
1274	1	101
1275	5	98
1276	3	121
1277	47	51
1278	13	100
1279	0	100
1280	8	106
1281	3	113
1282	19	73
1283	0	98
1284	77	2
1285	78	0
1286	96	1
1287	81	2
1288	31	71
1289	0	99
1290	69	4
1291	85	4
1292	2	125
1293	73	0
1294	74	1
1295	89	0
1296	0	114
1297	77	2
1298	69	0
1299	4	92
1300	1	104
1301	92	1
1302	78	0
1303	87	0
1304	78	0
1305	77	6
1306	0	111
1307	72	9
1308	5	110
1309	85	2
1310	64	6
1311	0	107
1312	1	104
1313	75	0
1314	8	92
1315	1	109
1316	4	88
1317	22	81
1318	59	0
1319	0	110
1320	1	114
1321	82	0
1322	98	1
1323	1	109
1324	73	5
1325	7	121
1326	0	111
1327	5	109
1328	3	96
1329	70	7
1330	65	0
1331	63	19
1332	84	2
1333	0	107
1334	32	71
1335	74	1
1336	80	3
1337	0	106
1338	65	10
1339	2	117
1340	0	105
1341	64	11
1342	81	0
1343	71	0
1344	87	1
1345	64	0
1346	0	99
1347	0	101
1348	85	0
1349	76	0
1350	72	8
1351	64	0
1352	0	108
1353	82	5
1354	68	2
1355	55	44
1356	0	93
1357	2	121
1358	67	14
1359	1	103
1360	74	3
1361	79	4
1362	1	112
1363	28	70
1364	85	9
1365	49	35
1366	82	0
1367	81	1
1368	1	100
1369	1	89
1370	75	4
1371	0	104
1372	3	101
1373	2	110
1374	78	15
1375	77	1
1376	75	0
1377	75	3
1378	76	1
1379	0	115
1380	2	95
1381	1	93
1382	3	95
1383	92	3
1384	75	1
1385	81	0
1386	90	3
1387	68	11
1388	3	122
1389	78	3
1390	3	107
1391	86	3
1392	0	111
1393	79	1
1394	81	3
1395	83	0
1396	1	107
1397	79	1
1398	79	0
1399	55	1
1400	67	27
1401	69	2
1402	0	102
1403	88	6
1404	75	0
1405	69	32
1406	0	102
1407	96	6
1408	81	0
1409	82	1
1410	86	0
1411	74	0
1412	70	11
1413	73	0
1414	17	70
1415	3	109
1416	60	1
1417	0	111
1418	92	0
1419	87	0
1420	96	0
1421	0	122
1422	60	17
1423	1	98
1424	0	98
1425	78	1
1426	79	0
1427	1	108
1428	0	122
1429	73	18
1430	79	0
1431	75	6
1432	77	7
1433	1	91
1434	0	102
1435	61	1
1436	0	116
1437	0	103
1438	0	102
1439	93	2
1440	85	1
1441	2	116
1442	2	88
1443	0	109
1444	92	4
1445	80	1
1446	86	4
1447	0	103
1448	84	3
1449	74	4
1450	0	113
1451	83	0
1452	5	92
1453	69	1
1454	3	92
1455	69	0
1456	2	110
1457	88	6
1458	1	91
1459	38	57
1460	74	2
1461	84	12
1462	83	0
1463	0	104
1464	75	4
1465	2	101
1466	0	84
1467	74	0
1468	79	0
1469	100	2
1470	87	1
1471	91	0
1472	0	122
1473	3	109
1474	78	1
1475	73	5
1476	74	12
1477	2	87
1478	81	0
1479	5	111
1480	3	96
1481	2	97
1482	61	10
1483	85	0
1484	65	8
1485	3	108
1486	23	81
1487	101	1
1488	1	125
1489	78	0
1490	95	0
1491	0	117
1492	87	0
1493	2	88
1494	77	0
1495	0	95
1496	0	93
1497	71	0
1498	6	89
1499	4	119
1500	69	0
1501	0	113
1502	0	109
1503	102	1
1504	82	6
1505	27	104
1506	93	2
1507	10	118
1508	81	2
1509	1	94
1510	96	16
1511	0	105
1512	6	116
1513	15	123
1514	0	128
1515	85	0
1516	66	29
1517	5	92
1518	84	8
1519	81	6
1520	0	104
1521	2	107
1522	71	1
1523	0	112
1524	3	95
1525	1	110
1526	0	105
1527	0	135
1528	0	106
1529	89	4
1530	76	0
1531	3	100
1532	78	4
1533	0	120
1534	70	2
1535	5	124
1536	0	102
1537	63	1
1538	1	100
1539	90	2
1540	1	103
1541	73	2
1542	2	113
1543	83	0
1544	76	0
1545	0	112
1546	1	87
1547	95	1
1548	76	2
1549	93	0
1550	0	118
1551	84	1
1552	102	0
1553	76	7
1554	0	92
1555	76	3
1556	94	11
1557	78	0
1558	5	95
1559	0	120
1560	67	0
1561	84	3
1562	68	20
1563	77	6
1564	2	89
1565	79	3
1566	89	2
1567	74	1
1568	0	105
1569	80	13
1570	73	6
1571	92	3
1572	10	99
1573	6	100
1574	65	18
1575	69	19
1576	102	2
1577	64	6
1578	75	1
1579	80	4
1580	10	86
1581	72	0
1582	79	5
1583	3	101
1584	70	0
1585	80	0
1586	1	106
1587	72	0
1588	91	1
1589	70	0
1590	84	2
1591	1	98
1592	40	38
1593	0	124
1594	75	6
1595	74	1
1596	81	0
1597	73	0
1598	69	0
1599	86	0
1600	92	4
1601	0	97
1602	1	116
1603	61	1
1604	90	3
1605	3	105
1606	3	99
1607	68	1
1608	4	92
1609	92	0
1610	87	0
1611	81	4
1612	70	0
1613	33	88
1614	5	146
1615	0	101
1616	0	90
1617	7	117
1618	62	0
1619	0	113
1620	85	0
1621	0	103
1622	84	2
1623	88	0
1624	1	120
1625	81	2
1626	2	119
1627	62	4
1628	82	4
1629	72	0
1630	1	106
1631	2	101
1632	75	0
1633	70	9
1634	4	95
1635	103	4
1636	65	7
1637	64	2
1638	5	104
1639	0	95
1640	74	3
1641	0	94
1642	67	1
1643	83	6
1644	0	114
1645	16	84
1646	6	93
1647	0	115
1648	85	0
1649	3	111
1650	76	2
1651	74	0
1652	81	4
1653	0	91
1654	0	87
1655	0	87
1656	56	33
1657	91	0
1658	0	79
1659	6	106
1660	83	7
1661	65	3
1662	82	10
1663	0	122
1664	48	35
1665	73	3
1666	70	1
1667	0	114
1668	72	2
1669	83	13
1670	75	1
1671	0	127
1672	5	102
1673	83	0
1674	71	0
1675	76	2
1676	65	2
1677	1	111
1678	82	0
1679	77	0
1680	0	114
1681	78	2
1682	85	3
1683	2	104
1684	83	1
1685	68	0
1686	2	101
1687	1	98
1688	7	100
1689	75	7
1690	0	91
1691	1	113
1692	67	4
1693	0	117
1694	0	104
1695	74	2
1696	0	100
1697	86	1
1698	99	1
1699	76	0
1700	0	108
1701	4	107
1702	0	99
1703	71	5
1704	82	0
1705	1	94
1706	0	103
1707	84	1
1708	3	110
1709	30	86
1710	68	2
1711	0	100
1712	87	0
1713	61	21
1714	2	83
1715	2	129
1716	75	0
1717	90	3
1718	0	98
1719	7	104
1720	0	99
1721	6	101
1722	2	111
1723	72	1
1724	79	3
1725	0	100
1726	88	0
1727	77	0
1728	72	0
1729	76	0
1730	8	106
1731	85	3
1732	0	118
1733	0	88
1734	88	4
1735	0	105
1736	1	111
1737	59	0
1738	0	105
1739	94	0
1740	78	0
1741	67	13
1742	60	0
1743	15	91
1744	62	3
1745	1	127
1746	0	127
1747	83	0
1748	70	2
1749	90	0
1750	0	84
1751	85	6
1752	6	93
1753	19	80
1754	2	112
1755	0	102
1756	92	0
1757	81	0
1758	71	1
1759	95	13
1760	0	108
1761	0	105
1762	2	118
1763	79	5
1764	1	116
1765	3	105
1766	0	116
1767	3	125
1768	84	9
1769	69	21
1770	79	0
1771	0	119
1772	2	110
1773	0	100
1774	4	117
1775	71	1
1776	5	83
1777	0	124
1778	93	1
1779	2	113
1780	81	5
1781	5	113
1782	67	3
1783	68	3
1784	64	0
1785	24	79
1786	96	1
1787	5	97
1788	0	97
1789	80	0
1790	83	3
1791	0	112
1792	83	2
1793	70	6
1794	79	0
1795	0	112
1796	84	4
1797	66	6
1798	6	91
1799	84	9
1800	0	78
1801	71	3
1802	1	117
1803	2	116
1804	58	22
1805	2	89
1806	75	0
1807	97	1
1808	1	102
1809	1	101
1810	1	109
1811	71	0
1812	0	113
1813	74	2
1814	3	98
1815	1	96
1816	85	11
1817	59	0
1818	87	1
1819	76	6
1820	69	1
1821	4	97
1822	79	0
1823	80	0
1824	4	112
1825	80	24
1826	1	99
1827	86	4
1828	0	103
1829	93	1
1830	6	115
1831	36	67
1832	80	1
1833	61	2
1834	77	1
1835	3	106
1836	3	78
1837	72	0
1838	80	1
1839	83	3
1840	85	2
1841	0	88
1842	7	111
1843	1	113
1844	2	124
1845	85	0
1846	0	119
1847	91	1
1848	71	2
1849	80	6
1850	4	88
1851	0	110
1852	59	12
1853	1	109
1854	73	2
1855	5	108
1856	80	1
1857	80	4
1858	37	71
1859	2	119
1860	1	104
1861	1	108
1862	70	2
1863	0	96
1864	8	107
1865	64	4
1866	0	111
1867	58	6
1868	77	1
1869	93	0
1870	0	109
1871	4	96
1872	0	96
1873	92	0
1874	1	95
1875	81	0
1876	3	96
1877	79	6
1878	64	4
1879	4	105
1880	0	103
1881	73	0
1882	0	99
1883	1	116
1884	2	102
1885	0	119
1886	72	0
1887	79	0
1888	65	8
1889	0	89
1890	0	117
1891	2	89
1892	74	0
1893	87	6
1894	84	0
1895	0	104
1896	1	112
1897	72	0
1898	20	67
1899	87	7
1900	80	4
1901	84	0
1902	73	0
1903	67	0
1904	77	2
1905	77	0
1906	78	2
1907	0	86
1908	43	48
1909	0	117
1910	1	113
1911	74	1
1912	73	4
1913	78	10
1914	77	1
1915	5	107
1916	80	2
1917	69	8
1918	82	0
1919	84	0
1920	81	3
1921	0	126
1922	85	7
1923	77	1
1924	76	0
1925	92	6
1926	81	0
1927	0	98
1928	0	97
1929	75	6
1930	1	122
1931	1	107
1932	2	120
1933	76	2
1934	68	9
1935	71	0
1936	0	108
1937	81	0
1938	4	89
1939	72	13
1940	0	132
1941	0	110
1942	1	102
1943	81	3
1944	79	7
1945	0	102
1946	0	105
1947	85	1
1948	0	98
1949	0	106
1950	74	3
1951	80	0
1952	88	0
1953	0	92
1954	0	87
1955	2	87
1956	71	6
1957	101	3
1958	89	7
1959	0	107
1960	89	4
1961	81	0
1962	69	0
1963	4	96
1964	1	100
1965	0	96
1966	2	97
1967	3	98
1968	0	102
1969	4	95
1970	85	2
1971	93	1
1972	0	109
1973	3	90
1974	76	16
1975	80	0
1976	75	4
1977	4	95
1978	1	90
1979	72	0
1980	79	5
1981	0	88
1982	61	17
1983	0	103
1984	2	91
1985	81	9
1986	4	92
1987	75	2
1988	83	0
1989	0	97
1990	4	119
1991	63	0
1992	93	0
1993	0	109
1994	24	82
1995	10	92
1996	102	0
1997	85	0
1998	94	0
1999	1	108
[truncated: 8,001 more rows]
