# Supplementary material for: Generalized method of moments for estimating parameters of stochastic reaction networks
Source: BMC Syst Biol. 2016 Oct 21;10:98. doi: 10.1186/s12918-016-0342-8 (PMC5073941; doi:10.1186/s12918-016-0342-8)
Supplement: Additional file 2 — Matlab code and data. This file contains the Matlab codes and samples which were used to produce the results. (GZ 9349 kb) [file 12918_2016_342_MOESM2_ESM.gz › Data/Exclusive Switch/samples/10/t003.csv]

trajectory	P1	P2
1	83	6
2	93	2
3	5	107
4	86	5
5	97	2
6	1	86
7	1	87
8	20	87
9	0	109
10	90	0
11	74	0
12	78	4
13	74	0
14	82	4
15	0	107
16	81	0
17	1	106
18	82	2
19	62	11
20	0	112
21	45	68
22	68	3
23	87	0
24	82	4
25	0	109
26	87	6
27	4	115
28	0	121
29	71	0
30	77	4
31	95	1
32	2	104
33	6	107
34	0	108
35	79	0
36	94	2
37	0	100
38	79	1
39	76	2
40	75	0
41	75	5
42	78	0
43	0	123
44	77	1
45	83	2
46	33	84
47	81	8
48	68	0
49	0	102
50	78	0
51	63	3
52	0	105
53	0	124
54	86	0
55	80	11
56	1	112
57	62	5
58	1	123
59	65	1
60	91	13
61	90	2
62	69	0
63	66	27
64	1	107
65	0	95
66	3	94
67	0	93
68	79	0
69	0	96
70	0	113
71	90	0
72	85	0
73	4	101
74	2	107
75	73	7
76	1	96
77	0	108
78	77	1
79	2	95
80	100	9
81	77	7
82	0	91
83	2	115
84	76	3
85	2	91
86	83	6
87	0	99
88	79	8
89	0	108
90	0	101
91	89	0
92	80	0
93	79	1
94	13	85
95	1	122
96	72	1
97	12	89
98	2	101
99	77	3
100	73	12
101	96	0
102	78	3
103	10	101
104	92	0
105	87	0
106	70	0
107	93	0
108	78	4
109	79	0
110	73	1
111	0	99
112	1	106
113	0	96
114	8	90
115	82	5
116	88	6
117	0	115
118	0	78
119	91	5
120	79	2
121	70	0
122	84	0
123	59	11
124	71	0
125	1	102
126	81	2
127	67	2
128	2	100
129	1	106
130	8	102
131	64	8
132	73	2
133	3	95
134	78	0
135	83	1
136	79	12
137	66	11
138	73	4
139	76	0
140	91	2
141	100	0
142	4	95
143	81	0
144	81	0
145	1	105
146	4	99
147	0	104
148	0	102
149	89	7
150	0	114
151	83	3
152	80	0
153	73	1
154	11	93
155	71	1
156	80	3
157	82	0
158	86	0
159	0	115
160	75	0
161	72	3
162	2	73
163	0	108
164	90	0
165	91	0
166	87	4
167	6	91
168	70	5
169	72	10
170	2	105
171	82	0
172	73	4
173	5	98
174	85	1
175	78	1
176	0	96
177	61	48
178	86	0
179	0	101
180	84	0
181	65	0
182	2	110
183	1	114
184	1	123
185	80	0
186	0	109
187	59	41
188	85	2
189	79	3
190	78	10
191	66	0
192	78	9
193	1	125
194	3	113
195	76	2
196	71	0
197	0	117
198	0	104
199	67	2
200	7	113
201	1	112
202	77	0
203	0	91
204	0	104
205	76	11
206	70	0
207	1	96
208	86	0
209	2	97
210	4	96
211	3	119
212	96	7
213	88	0
214	67	1
215	77	0
216	1	119
217	0	118
218	75	6
219	76	0
220	3	100
221	0	107
222	76	9
223	49	44
224	84	2
225	0	114
226	69	0
227	0	82
228	87	4
229	1	92
230	4	113
231	6	90
232	72	3
233	0	114
234	75	7
235	65	5
236	56	25
237	0	104
238	83	2
239	83	11
240	76	0
241	0	123
242	0	101
243	0	103
244	86	2
245	1	115
246	0	104
247	0	94
248	0	99
249	87	3
250	0	110
251	79	0
252	88	0
253	76	0
254	43	61
255	91	0
256	5	110
257	87	0
258	0	97
259	2	137
260	57	37
261	82	0
262	77	2
263	83	0
264	0	115
265	73	0
266	74	1
267	3	116
268	74	1
269	14	102
270	0	108
271	90	1
272	0	106
273	67	6
274	70	0
275	69	2
276	33	42
277	99	0
278	0	121
279	79	0
280	0	90
281	5	106
282	0	94
283	0	98
284	78	5
285	82	0
286	0	101
287	66	12
288	1	103
289	71	0
290	2	115
291	7	120
292	85	9
293	69	7
294	83	0
295	0	96
296	1	116
297	5	108
298	76	0
299	67	5
300	2	105
301	73	0
302	79	2
303	89	0
304	0	104
305	79	5
306	7	118
307	0	98
308	72	0
309	0	93
310	80	5
311	77	6
312	6	108
313	3	109
314	63	2
315	4	94
316	1	95
317	7	101
318	0	102
319	81	7
320	0	100
321	2	106
322	74	1
323	2	120
324	0	102
325	77	0
326	2	118
327	87	7
328	18	96
329	107	0
330	2	107
331	58	7
332	0	129
333	0	109
334	67	12
335	70	2
336	72	0
337	91	2
338	74	10
339	93	7
340	0	112
341	79	0
342	0	107
343	2	109
344	86	2
345	0	93
346	74	8
347	67	10
348	7	105
349	6	99
350	68	7
351	1	107
352	74	1
353	78	5
354	0	99
355	7	105
356	5	105
357	1	110
358	0	112
359	2	101
360	100	1
361	3	110
362	2	106
363	0	93
364	83	0
365	80	0
366	71	3
367	82	1
368	94	11
369	77	0
370	72	5
371	94	12
372	66	0
373	83	1
374	3	96
375	3	117
376	39	52
377	82	0
378	0	109
379	2	107
380	88	2
381	0	112
382	60	0
383	66	6
384	5	116
385	76	2
386	0	105
387	2	101
388	84	0
389	2	100
390	66	4
391	9	98
392	2	111
393	70	2
394	14	80
395	79	17
396	69	0
397	85	0
398	93	0
399	0	122
400	83	0
401	11	101
402	0	126
403	3	101
404	2	105
405	67	0
406	61	22
407	68	0
408	83	0
409	2	112
410	73	0
411	3	104
412	2	87
413	7	108
414	82	2
415	70	0
416	72	0
417	0	103
418	3	108
419	1	101
420	85	2
421	2	116
422	84	2
423	74	2
424	0	124
425	4	119
426	87	0
427	87	13
428	5	107
429	5	100
430	66	37
431	5	110
432	89	0
433	3	123
434	67	2
435	67	1
436	1	119
437	92	4
438	79	2
439	0	115
440	91	4
441	0	110
442	73	0
443	86	4
444	98	1
445	5	104
446	1	89
447	69	3
448	75	0
449	87	17
450	80	1
451	79	0
452	78	0
453	85	1
454	3	96
455	0	92
456	88	1
457	0	116
458	2	113
459	80	2
460	2	114
461	0	107
462	69	7
463	69	0
464	77	0
465	91	2
466	95	4
467	74	2
468	0	98
469	77	0
470	76	5
471	1	110
472	0	103
473	77	5
474	2	101
475	80	3
476	0	108
477	75	0
478	92	4
479	73	3
480	50	57
481	77	0
482	4	109
483	3	95
484	6	123
485	26	80
486	71	10
487	73	25
488	0	108
489	78	0
490	0	117
491	78	0
492	82	0
493	77	0
494	0	113
495	83	0
496	11	103
497	91	7
498	0	105
499	65	0
500	3	107
501	97	0
502	0	121
503	82	8
504	3	95
505	35	91
506	65	1
507	77	2
508	2	112
509	75	0
510	84	3
511	31	46
512	85	6
513	1	106
514	1	103
515	3	89
516	1	123
517	47	52
518	20	72
519	0	94
520	89	4
521	1	100
522	0	99
523	57	21
524	81	0
525	5	94
526	2	121
527	1	87
528	6	119
529	71	6
530	68	35
531	0	118
532	77	12
533	69	2
534	2	94
535	68	1
536	89	1
537	0	101
538	1	98
539	0	90
540	29	67
541	85	1
542	2	108
543	69	0
544	6	111
545	3	103
546	76	9
547	0	110
548	95	0
549	67	1
550	90	1
551	3	112
552	87	0
553	15	99
554	88	1
555	53	30
556	81	2
557	0	117
558	83	0
559	7	109
560	2	117
561	57	47
562	2	110
563	71	1
564	89	1
565	83	9
566	76	0
567	68	2
568	1	100
569	3	103
570	88	5
571	1	87
572	80	2
573	0	110
574	84	0
575	4	117
576	80	5
577	69	2
578	6	102
579	0	109
580	6	98
581	0	117
582	19	76
583	5	99
584	1	100
585	8	75
586	73	11
587	89	0
588	0	98
589	63	9
590	0	107
591	92	2
592	0	115
593	75	2
594	1	101
595	0	110
596	0	111
597	89	1
598	93	0
599	71	3
600	0	97
601	1	110
602	0	114
603	79	0
604	85	1
605	1	101
606	78	0
607	77	1
608	84	4
609	72	0
610	20	94
611	1	106
612	1	111
613	96	2
614	78	3
615	3	103
616	25	61
617	69	0
618	68	0
619	2	99
620	0	118
621	80	4
622	101	0
623	80	7
624	97	0
625	0	90
626	78	0
627	0	94
628	0	112
629	73	3
630	5	107
631	0	91
632	4	98
633	80	0
634	72	1
635	80	3
636	8	116
637	56	5
638	83	7
639	72	3
640	1	102
641	70	0
642	72	2
643	7	117
644	2	103
645	79	0
646	69	3
647	90	0
648	75	4
649	23	66
650	94	0
651	38	57
652	79	5
653	73	0
654	75	2
655	88	4
656	97	1
657	79	0
658	86	6
659	0	111
660	7	101
661	1	115
662	0	100
663	8	124
664	5	104
665	77	8
666	69	6
667	4	106
668	0	103
669	95	0
670	81	4
671	0	93
672	80	3
673	10	109
674	10	99
675	0	104
676	2	101
677	0	85
678	72	1
679	85	0
680	0	106
681	96	7
682	80	1
683	2	106
684	0	108
685	72	1
686	86	6
687	0	91
688	67	2
689	74	3
690	7	125
691	0	106
692	79	2
693	86	0
694	89	6
695	79	1
696	73	1
697	65	14
698	0	108
699	2	91
700	79	1
701	0	94
702	0	116
703	74	1
704	73	5
705	84	6
706	1	91
707	68	0
708	67	1
709	2	101
710	0	113
711	1	90
712	68	15
713	0	107
714	88	0
715	0	130
716	87	5
717	0	109
718	78	0
719	82	2
720	87	0
721	83	0
722	0	98
723	0	98
724	80	0
725	79	4
726	1	117
727	0	102
728	2	108
729	61	0
730	61	1
731	92	2
732	1	91
733	3	112
734	2	114
735	79	3
736	4	106
737	4	112
738	76	0
739	78	0
740	78	4
741	73	3
742	75	3
743	5	101
744	11	90
745	86	15
746	3	95
747	2	104
748	91	0
749	72	14
750	72	0
751	0	106
752	4	106
753	80	0
754	0	94
755	77	6
756	2	106
757	84	2
758	82	13
759	0	115
760	1	96
761	2	110
762	87	1
763	86	1
764	83	3
765	2	126
766	1	126
767	85	1
768	73	1
769	0	113
770	75	6
771	3	117
772	3	91
773	78	0
774	70	1
775	67	2
776	77	2
777	87	0
778	24	96
779	0	80
780	0	100
781	74	4
782	3	104
783	4	98
784	84	0
785	78	14
786	76	0
787	3	117
788	0	130
789	75	1
790	57	20
791	0	105
792	50	24
793	3	103
794	4	108
795	80	4
796	78	1
797	87	1
798	2	104
799	65	16
800	0	117
801	83	0
802	64	1
803	0	108
804	74	0
805	66	12
806	6	98
807	2	111
808	79	1
809	0	120
810	87	1
811	82	0
812	0	95
813	72	14
814	82	2
815	84	0
816	83	6
817	9	101
818	87	5
819	75	3
820	0	96
821	3	106
822	11	86
823	83	1
824	71	4
825	67	6
826	65	0
827	4	96
828	84	2
829	0	118
830	0	99
831	75	1
832	6	124
833	1	106
834	96	0
835	79	7
836	85	0
837	72	0
838	86	0
839	91	0
840	4	105
841	93	3
842	0	101
843	77	6
844	83	1
845	0	113
846	0	88
847	86	1
848	68	7
849	62	0
850	5	107
851	4	108
852	0	107
853	1	123
854	89	4
855	85	1
856	75	4
857	0	92
858	70	0
859	75	0
860	0	106
861	0	117
862	0	96
863	87	4
864	2	96
865	83	2
866	77	7
867	0	107
868	82	21
869	0	114
870	0	104
871	78	7
872	76	1
873	11	103
874	2	91
875	0	109
876	86	2
877	66	11
878	78	1
879	91	2
880	29	76
881	0	90
882	69	9
883	70	5
884	0	92
885	0	109
886	70	1
887	2	110
888	70	2
889	74	0
890	0	102
891	0	86
892	75	7
893	94	1
894	52	28
895	2	119
896	82	9
897	0	102
898	88	2
899	1	97
900	0	118
901	88	1
902	95	2
903	70	0
904	84	0
905	0	98
906	2	114
907	76	4
908	57	33
909	82	1
910	73	0
911	2	110
912	2	97
913	5	106
914	75	5
915	72	0
916	0	101
917	2	107
918	92	1
919	88	6
920	1	100
921	8	121
922	18	95
923	0	107
924	87	1
925	89	7
926	1	116
927	79	1
928	77	0
929	3	97
930	1	110
931	2	115
932	72	0
933	58	44
934	16	93
935	82	0
936	75	0
937	1	102
938	83	0
939	0	116
940	67	23
941	70	2
942	83	0
943	10	112
944	78	6
945	1	107
946	94	1
947	1	111
948	1	100
949	6	114
950	2	121
951	53	4
952	15	98
953	77	0
954	92	1
955	41	50
956	61	1
957	60	5
958	72	0
959	0	105
960	75	0
961	85	4
962	79	0
963	0	112
964	92	6
965	82	5
966	76	5
967	0	96
968	72	5
969	0	101
970	74	2
971	1	108
972	70	4
973	80	1
974	86	0
975	71	0
976	81	7
977	0	102
978	79	7
979	0	117
980	78	0
981	83	7
982	69	5
983	88	0
984	0	99
985	6	110
986	3	81
987	7	109
988	9	90
989	71	10
990	0	108
991	0	94
992	0	104
993	89	3
994	71	0
995	73	0
996	10	100
997	60	12
998	1	84
999	96	3
1000	0	104
1001	82	0
1002	1	96
1003	2	114
1004	74	1
1005	85	0
1006	1	102
1007	36	74
1008	4	122
1009	0	115
1010	0	99
1011	1	102
1012	85	0
1013	80	8
1014	18	77
1015	78	2
1016	84	2
1017	0	104
1018	2	115
1019	1	116
1020	86	0
1021	80	0
1022	0	109
1023	1	97
1024	0	113
1025	12	85
1026	75	0
1027	79	2
1028	64	0
1029	61	2
1030	0	108
1031	0	115
1032	67	0
1033	4	113
1034	81	0
1035	84	4
1036	0	111
1037	65	2
1038	81	2
1039	4	105
1040	4	97
1041	5	81
1042	96	4
1043	85	2
1044	84	1
1045	1	110
1046	78	4
1047	77	1
1048	76	0
1049	83	0
1050	79	2
1051	80	0
1052	23	67
1053	6	80
1054	2	108
1055	0	118
1056	1	100
1057	2	109
1058	76	22
1059	0	114
1060	1	103
1061	78	0
1062	7	96
1063	4	110
1064	84	3
1065	0	105
1066	85	1
1067	86	6
1068	75	0
1069	0	99
1070	63	0
1071	67	0
1072	5	92
1073	0	104
1074	0	105
1075	0	92
1076	0	104
1077	0	112
1078	1	117
1079	79	0
1080	0	100
1081	79	5
1082	92	4
1083	67	0
1084	86	0
1085	4	101
1086	87	7
1087	97	8
1088	0	109
1089	71	2
1090	4	115
1091	0	109
1092	67	2
1093	69	1
1094	77	6
1095	65	18
1096	79	0
1097	0	92
1098	76	8
1099	70	2
1100	55	0
1101	87	0
1102	0	120
1103	101	2
1104	70	0
1105	88	0
1106	11	101
1107	80	4
1108	74	6
1109	98	4
1110	0	111
1111	69	0
1112	92	3
1113	76	0
1114	73	3
1115	2	111
1116	0	99
1117	79	17
1118	80	8
1119	1	125
1120	0	97
1121	78	1
1122	70	1
1123	85	4
1124	7	94
1125	102	0
1126	68	0
1127	1	105
1128	68	2
1129	90	0
1130	0	117
1131	81	3
1132	54	4
1133	20	101
1134	0	102
1135	81	0
1136	1	101
1137	82	0
1138	77	0
1139	0	86
1140	86	0
1141	77	5
1142	75	3
1143	86	0
1144	2	111
1145	64	0
1146	3	105
1147	40	61
1148	79	4
1149	92	0
1150	90	4
1151	61	29
1152	86	0
1153	65	0
1154	98	6
1155	73	0
1156	62	31
1157	89	3
1158	3	102
1159	66	4
1160	75	1
1161	93	0
1162	80	5
1163	0	106
1164	91	0
1165	6	121
1166	1	110
1167	66	1
1168	0	113
1169	67	3
1170	0	120
1171	92	0
1172	57	38
1173	58	55
1174	0	101
1175	0	104
1176	82	3
1177	0	96
1178	46	46
1179	67	9
1180	7	109
1181	7	103
1182	84	2
1183	75	0
1184	80	1
1185	70	4
1186	75	0
1187	0	101
1188	78	0
1189	2	111
1190	0	106
1191	72	0
1192	70	1
1193	67	0
1194	0	99
1195	57	41
1196	81	9
1197	77	0
1198	69	0
1199	0	129
1200	79	0
1201	0	116
1202	82	0
1203	1	100
1204	0	108
1205	0	108
1206	0	113
1207	82	3
1208	72	2
1209	0	107
1210	0	101
1211	2	115
1212	0	99
1213	95	0
1214	85	4
1215	23	69
1216	82	4
1217	83	0
1218	74	4
1219	78	1
1220	1	97
1221	0	102
1222	70	0
1223	3	94
1224	102	2
1225	28	73
1226	69	0
1227	5	98
1228	77	1
1229	0	109
1230	6	105
1231	2	104
1232	1	119
1233	86	7
1234	76	1
1235	10	112
1236	86	0
1237	0	101
1238	0	103
1239	77	0
1240	68	2
1241	6	98
1242	90	4
1243	66	29
1244	1	126
1245	4	107
1246	15	97
1247	79	5
1248	73	12
1249	4	105
1250	76	5
1251	14	97
1252	70	2
1253	5	94
1254	0	110
1255	82	3
1256	71	3
1257	71	27
1258	108	0
1259	73	13
1260	60	28
1261	68	0
1262	75	1
1263	80	5
1264	75	0
1265	90	1
1266	75	2
1267	81	0
1268	3	99
1269	79	0
1270	84	10
1271	66	8
1272	67	1
1273	1	103
1274	62	0
1275	0	105
1276	0	99
1277	83	1
1278	2	105
1279	7	117
1280	3	114
1281	76	0
1282	5	108
1283	0	99
1284	88	0
1285	78	1
1286	63	32
1287	68	34
1288	70	4
1289	6	105
1290	49	45
1291	1	100
1292	64	27
1293	1	96
1294	0	110
1295	54	27
1296	83	1
1297	1	107
1298	2	103
1299	86	0
1300	71	5
1301	0	105
1302	65	2
1303	84	4
1304	87	3
1305	0	99
1306	2	91
1307	78	6
1308	1	97
1309	3	109
1310	1	84
1311	71	11
1312	77	0
1313	86	0
1314	2	99
1315	29	62
1316	2	98
1317	7	86
1318	0	110
1319	83	4
1320	3	110
1321	53	41
1322	80	0
1323	89	0
1324	81	8
1325	83	1
1326	68	2
1327	4	91
1328	0	113
1329	94	0
1330	90	0
1331	93	7
1332	78	0
1333	62	17
1334	66	3
1335	87	0
1336	0	104
1337	71	0
1338	77	3
1339	81	1
1340	90	0
1341	18	73
1342	61	24
1343	3	101
1344	57	0
1345	11	102
1346	70	3
1347	1	125
1348	59	0
1349	0	116
1350	1	102
1351	78	4
1352	74	2
1353	90	0
1354	0	90
1355	1	107
1356	1	101
1357	3	105
1358	79	0
1359	91	8
1360	0	95
1361	83	9
1362	2	104
1363	4	109
1364	72	5
1365	98	1
1366	0	103
1367	86	8
1368	55	22
1369	77	0
1370	76	0
1371	88	0
1372	83	0
1373	1	111
1374	72	1
1375	80	4
1376	83	1
1377	5	111
1378	5	104
1379	4	106
1380	68	49
1381	73	1
1382	70	5
1383	0	103
1384	2	94
1385	87	2
1386	86	1
1387	2	112
1388	84	6
1389	80	1
1390	90	1
1391	56	26
1392	81	0
1393	0	99
1394	70	3
1395	91	0
1396	2	103
1397	1	99
1398	1	91
1399	5	106
1400	85	5
1401	5	85
1402	2	117
1403	85	13
1404	100	9
1405	3	89
1406	80	0
1407	70	3
1408	0	98
1409	0	81
1410	2	89
1411	4	85
1412	3	111
1413	63	14
1414	64	1
1415	0	106
1416	88	10
1417	68	3
1418	86	2
1419	0	84
1420	2	107
1421	2	104
1422	86	9
1423	87	1
1424	89	0
1425	72	5
1426	71	1
1427	84	0
1428	75	0
1429	3	96
1430	74	2
1431	5	94
1432	77	0
1433	77	3
1434	1	100
1435	0	120
1436	85	0
1437	85	4
1438	59	21
1439	0	101
1440	81	0
1441	1	102
1442	76	0
1443	80	4
1444	72	0
1445	31	44
1446	32	63
1447	1	121
1448	76	4
1449	65	7
1450	85	0
1451	92	1
1452	90	0
1453	72	0
1454	101	0
1455	6	105
1456	70	6
1457	80	3
1458	0	98
1459	57	32
1460	104	0
1461	91	0
1462	0	93
1463	69	4
1464	74	3
1465	1	117
1466	0	99
1467	68	2
1468	86	9
1469	87	7
1470	89	0
1471	2	100
1472	95	0
1473	95	5
1474	101	0
1475	80	1
1476	0	97
1477	71	7
1478	3	108
1479	75	0
1480	70	3
1481	85	0
1482	0	117
1483	2	105
1484	84	3
1485	83	1
1486	77	0
1487	0	103
1488	8	107
1489	0	102
1490	0	104
1491	72	1
1492	82	2
1493	60	6
1494	75	6
1495	60	5
1496	113	1
1497	0	112
1498	0	126
1499	10	101
1500	1	106
1501	80	6
1502	53	33
1503	8	95
1504	0	102
1505	77	1
1506	2	99
1507	64	0
1508	74	9
1509	0	105
1510	4	102
1511	80	9
1512	82	0
1513	1	97
1514	0	99
1515	80	1
1516	5	94
1517	76	1
1518	0	103
1519	68	0
1520	0	110
1521	84	7
1522	0	111
1523	93	1
1524	59	20
1525	0	111
1526	68	32
1527	83	8
1528	72	9
1529	88	0
1530	72	1
1531	97	4
1532	1	106
1533	88	11
1534	1	96
1535	0	104
1536	2	94
1537	83	1
1538	0	105
1539	0	124
1540	6	100
1541	5	106
1542	89	1
1543	83	0
1544	76	3
1545	0	101
1546	71	0
1547	82	0
1548	3	110
1549	79	0
1550	82	3
1551	78	4
1552	92	1
1553	3	119
1554	1	110
1555	0	96
1556	1	98
1557	84	0
1558	77	8
1559	66	3
1560	0	97
1561	86	1
1562	91	3
1563	2	98
1564	75	1
1565	4	100
1566	80	0
1567	63	1
1568	5	114
1569	2	108
1570	2	101
1571	74	7
1572	76	1
1573	0	88
1574	88	3
1575	66	0
1576	0	121
1577	63	0
1578	2	103
1579	1	94
1580	5	113
1581	3	109
1582	0	111
1583	0	101
1584	80	0
1585	0	103
1586	86	0
1587	6	91
1588	0	116
1589	66	0
1590	0	104
1591	48	56
1592	67	0
1593	79	4
1594	67	6
1595	6	113
1596	1	95
1597	72	0
1598	0	111
1599	0	99
1600	76	2
1601	72	5
1602	0	118
1603	78	8
1604	72	0
1605	0	105
1606	72	0
1607	0	128
1608	0	122
1609	5	101
1610	79	0
1611	72	1
1612	75	6
1613	77	1
1614	92	0
1615	0	125
1616	0	109
1617	73	1
1618	0	91
1619	84	0
1620	0	97
1621	87	0
1622	1	109
1623	9	79
1624	3	106
1625	81	0
1626	7	91
1627	75	6
1628	71	1
1629	42	67
1630	4	111
1631	0	100
1632	68	1
1633	3	108
1634	74	5
1635	67	0
1636	0	110
1637	76	1
1638	79	5
1639	69	1
1640	0	97
1641	51	21
1642	2	92
1643	71	0
1644	1	128
1645	0	123
1646	80	0
1647	69	5
1648	0	108
1649	3	111
1650	1	98
1651	97	6
1652	71	5
1653	89	1
1654	72	1
1655	82	6
1656	3	129
1657	71	1
1658	75	4
1659	75	2
1660	2	82
1661	3	93
1662	1	111
1663	5	104
1664	2	109
1665	0	102
1666	50	40
1667	1	118
1668	2	101
1669	0	102
1670	2	129
1671	101	2
1672	2	101
1673	65	4
1674	92	0
1675	3	100
1676	80	1
1677	0	112
1678	9	110
1679	73	2
1680	1	96
1681	103	0
1682	2	113
1683	5	107
1684	2	115
1685	81	2
1686	82	2
1687	83	2
1688	7	99
1689	81	9
1690	85	11
1691	79	3
1692	76	2
1693	81	3
1694	0	103
1695	82	3
1696	18	83
1697	1	120
1698	1	127
1699	70	0
1700	3	120
1701	87	2
1702	1	109
1703	0	105
1704	0	89
1705	4	102
1706	0	102
1707	8	84
1708	74	3
1709	68	3
1710	3	114
1711	70	1
1712	85	1
1713	0	89
1714	59	30
1715	89	5
1716	0	90
1717	1	112
1718	0	103
1719	20	62
1720	93	6
1721	5	109
1722	73	0
1723	61	11
1724	2	109
1725	0	94
1726	84	0
1727	75	1
1728	93	0
1729	0	84
1730	93	3
1731	3	106
1732	69	9
1733	82	0
1734	0	109
1735	0	113
1736	75	0
1737	74	6
1738	9	97
1739	72	2
1740	42	64
1741	0	109
1742	6	104
1743	1	97
1744	68	0
1745	82	1
1746	86	6
1747	1	95
1748	31	61
1749	0	122
1750	82	0
1751	95	0
1752	93	0
1753	91	3
1754	2	103
1755	87	1
1756	78	2
1757	1	112
1758	81	5
1759	2	107
1760	77	0
1761	0	97
1762	80	5
1763	82	2
1764	69	0
1765	75	10
1766	0	125
1767	83	2
1768	63	5
1769	47	50
1770	63	0
1771	0	100
1772	70	0
1773	83	3
1774	65	3
1775	73	3
1776	96	2
1777	1	105
1778	77	1
1779	93	0
1780	76	14
1781	0	117
1782	77	2
1783	0	102
1784	17	73
1785	0	103
1786	4	108
1787	76	1
1788	0	80
1789	6	112
1790	89	3
1791	0	117
1792	0	98
1793	87	3
1794	76	1
1795	5	96
1796	76	0
1797	1	95
1798	79	0
1799	4	115
1800	67	6
1801	67	1
1802	76	4
1803	2	98
1804	1	128
1805	3	96
1806	95	2
1807	4	98
1808	42	38
1809	77	3
1810	87	8
1811	5	92
1812	1	100
1813	80	0
1814	84	1
1815	79	3
1816	81	0
1817	0	112
1818	0	116
1819	67	1
1820	82	0
1821	75	8
1822	84	2
1823	0	113
1824	92	0
1825	2	120
1826	1	113
1827	0	99
1828	70	4
1829	0	112
1830	55	39
1831	1	112
1832	0	92
1833	1	100
1834	12	79
1835	1	121
1836	76	0
1837	0	85
1838	0	125
1839	0	112
1840	1	109
1841	5	101
1842	0	109
1843	2	118
1844	79	0
1845	3	96
1846	0	94
1847	1	102
1848	76	2
1849	4	117
1850	2	108
1851	0	91
1852	6	97
1853	79	0
1854	0	100
1855	39	49
1856	2	130
1857	70	1
1858	0	100
1859	2	91
1860	8	89
1861	89	11
1862	0	98
1863	26	71
1864	75	0
1865	6	107
1866	84	0
1867	75	0
1868	0	111
1869	93	1
1870	3	97
1871	53	28
1872	79	0
1873	68	3
1874	82	0
1875	0	94
1876	83	6
1877	5	102
1878	71	0
1879	94	2
1880	0	103
1881	74	0
1882	77	25
1883	0	99
1884	76	0
1885	0	102
1886	63	0
1887	0	124
1888	94	0
1889	68	1
1890	6	111
1891	83	1
1892	72	6
1893	15	104
1894	0	98
1895	0	110
1896	76	1
1897	95	1
1898	89	0
1899	73	13
1900	88	0
1901	0	104
1902	3	129
1903	7	100
1904	0	107
1905	0	107
1906	78	5
1907	71	0
1908	72	0
1909	0	112
1910	0	135
1911	1	116
1912	84	9
1913	69	2
1914	77	2
1915	0	91
1916	0	105
1917	0	136
1918	4	93
1919	76	0
1920	80	7
1921	78	0
1922	0	94
1923	65	2
1924	67	6
1925	77	8
1926	1	94
1927	1	123
1928	79	0
1929	6	102
1930	2	115
1931	85	2
1932	72	26
1933	79	9
1934	0	96
1935	78	0
1936	0	102
1937	9	94
1938	67	0
1939	70	5
1940	0	102
1941	77	0
1942	0	97
1943	85	10
1944	79	18
1945	1	123
1946	66	10
1947	2	74
1948	84	5
1949	1	100
1950	69	2
1951	0	110
1952	79	0
1953	63	19
1954	6	92
1955	0	111
1956	2	112
1957	0	99
1958	86	2
1959	68	1
1960	2	98
1961	0	95
1962	69	4
1963	80	2
1964	72	7
1965	62	0
1966	94	0
1967	0	106
1968	83	0
1969	89	4
1970	2	105
1971	86	2
1972	74	5
1973	0	113
1974	87	0
1975	0	113
1976	78	2
1977	49	48
1978	2	84
1979	70	0
1980	54	43
1981	1	102
1982	0	113
1983	71	6
1984	2	101
1985	3	102
1986	3	114
1987	4	107
1988	0	119
1989	75	3
1990	70	8
1991	85	6
1992	1	95
1993	74	10
1994	73	0
1995	79	1
1996	4	96
1997	3	108
1998	16	92
1999	71	13
[truncated: 8,001 more rows]
