# Supplementary material for: Generalized method of moments for estimating parameters of stochastic reaction networks
Source: BMC Syst Biol. 2016 Oct 21;10:98. doi: 10.1186/s12918-016-0342-8 (PMC5073941; doi:10.1186/s12918-016-0342-8)
Supplement: Additional file 2 — Matlab code and data. This file contains the Matlab codes and samples which were used to produce the results. (GZ 9349 kb) [file 12918_2016_342_MOESM2_ESM.gz › Data/Exclusive Switch/samples/37/t001.csv]

trajectory	P1	P2
1	44	6
2	45	2
3	1	38
4	4	35
5	4	41
6	0	46
7	0	51
8	10	47
9	1	47
10	1	49
11	49	1
12	45	5
13	2	64
14	26	0
15	5	43
16	5	45
17	31	15
18	0	52
19	3	53
20	36	2
21	0	31
22	0	40
23	22	16
24	0	47
25	0	42
26	0	52
27	35	0
28	10	54
29	36	14
30	0	39
31	35	7
32	0	41
33	33	0
34	34	0
35	32	4
36	7	34
37	9	46
38	0	35
39	31	4
40	4	37
41	2	46
42	0	42
43	0	39
44	55	0
45	5	37
46	0	34
47	0	34
48	32	7
49	4	47
50	25	0
51	2	44
52	28	8
53	0	45
54	29	17
55	32	6
56	28	0
57	34	0
58	1	35
59	5	46
60	6	37
61	33	13
62	0	46
63	0	44
64	30	3
65	1	37
66	33	0
67	0	51
68	37	0
69	31	0
70	34	7
71	32	0
72	32	0
73	42	3
74	0	38
75	0	47
76	43	3
77	29	0
78	28	0
79	33	2
80	45	4
81	1	45
82	32	8
83	32	4
84	0	48
85	42	0
86	0	40
87	34	0
88	12	47
89	0	32
90	25	10
91	39	0
92	35	0
93	40	0
94	0	36
95	5	48
96	32	1
97	14	12
98	23	13
99	2	52
100	2	34
101	27	3
102	27	0
103	38	0
104	3	50
105	34	4
106	35	12
107	0	48
108	31	6
109	5	36
110	0	38
111	27	0
112	39	0
113	28	0
114	39	0
115	39	10
116	33	0
117	4	48
118	40	7
119	0	45
120	36	3
121	29	2
122	0	37
123	0	36
124	35	1
125	25	0
126	6	43
127	3	45
128	34	0
129	0	43
130	4	23
131	0	59
132	0	52
133	30	0
134	25	0
135	1	40
136	28	3
137	37	6
138	23	5
139	24	9
140	0	55
141	43	0
142	29	0
143	29	0
144	39	0
145	38	10
146	30	28
147	1	38
148	31	14
149	42	0
150	0	44
151	3	50
152	0	37
153	0	52
154	8	42
155	0	44
156	40	0
157	38	10
158	49	10
159	27	0
160	0	49
161	1	44
162	40	0
163	0	40
164	37	0
165	38	0
166	33	0
167	0	50
168	0	50
169	51	0
170	28	2
171	40	0
172	46	11
173	34	14
174	41	0
175	46	0
176	28	2
177	35	14
178	0	48
179	35	1
180	28	6
181	39	0
182	40	1
183	26	3
184	2	46
185	35	0
186	1	58
187	42	6
188	0	46
189	0	37
190	2	45
191	32	1
192	42	0
193	5	42
194	37	9
195	0	49
196	0	43
197	37	6
198	36	0
199	0	55
200	0	45
201	1	53
202	0	54
203	0	46
204	35	0
205	37	8
206	1	45
207	0	38
208	38	7
209	15	32
210	31	10
211	44	0
212	29	0
213	29	0
214	4	37
215	41	3
216	25	2
217	31	9
218	4	39
219	0	39
220	2	56
221	13	32
222	28	2
223	40	15
224	1	48
225	43	6
226	0	52
227	2	52
228	7	44
229	36	0
230	27	2
231	20	55
232	30	3
233	0	46
234	36	4
235	32	0
236	1	39
237	0	31
238	40	0
239	38	0
240	22	9
241	7	52
242	0	41
243	0	35
244	0	48
245	1	46
246	1	43
247	1	58
248	43	0
249	36	3
250	0	55
251	1	49
252	26	0
253	39	0
254	7	47
255	0	41
256	0	46
257	0	58
258	42	7
259	0	39
260	0	46
261	33	10
262	0	46
263	4	38
264	36	0
265	40	0
266	40	0
267	3	50
268	1	35
269	7	48
270	0	48
271	34	6
272	12	36
273	1	42
274	32	4
275	33	0
276	0	35
277	41	0
278	1	49
279	0	50
280	0	63
281	40	0
282	6	44
283	2	62
284	34	0
285	7	43
286	0	34
287	42	0
288	37	0
289	0	42
290	0	52
291	0	45
292	28	0
293	33	5
294	33	0
295	31	1
296	0	44
297	29	11
298	6	55
299	1	42
300	41	0
301	0	63
302	1	30
303	3	38
304	35	0
305	29	0
306	14	30
307	2	45
308	0	42
309	4	44
310	32	0
311	0	39
312	38	0
313	32	0
314	39	4
315	32	0
316	37	13
317	7	38
318	4	51
319	0	37
320	27	0
321	10	38
322	34	3
323	0	46
324	36	1
325	0	46
326	27	5
327	0	48
328	23	0
329	0	41
330	34	6
331	33	0
332	30	8
333	33	0
334	39	21
335	0	48
336	0	38
337	0	42
338	35	0
339	0	47
340	3	47
341	41	4
342	0	44
343	38	3
344	0	35
345	0	40
346	0	41
347	37	0
348	5	40
349	28	4
350	33	0
351	0	51
352	35	7
353	8	32
354	33	11
355	31	0
356	28	6
357	44	1
358	29	3
359	30	0
360	28	0
361	0	40
362	0	52
363	29	0
364	26	10
365	0	52
366	29	7
367	32	0
368	40	0
369	14	25
370	0	47
371	26	27
372	6	48
373	41	9
374	35	0
375	0	44
376	0	39
377	0	33
378	0	49
379	1	37
380	0	43
381	27	6
382	41	0
383	32	0
384	0	37
385	0	43
386	39	11
387	46	8
388	0	43
389	0	38
390	24	1
391	33	0
392	1	50
393	36	2
394	36	3
395	46	0
396	4	25
397	0	39
398	33	12
399	3	44
400	38	0
401	0	40
402	0	51
403	0	37
404	0	41
405	29	0
406	1	41
407	30	0
408	40	0
409	28	0
410	31	0
411	32	1
412	6	49
413	8	29
414	32	0
415	22	27
416	0	41
417	1	48
418	33	0
419	30	0
420	4	37
421	31	4
422	34	0
423	0	33
424	5	45
425	7	39
426	0	43
427	33	0
428	40	0
429	32	0
430	31	9
431	34	7
432	0	41
433	28	4
434	33	0
435	0	48
436	29	8
437	40	0
438	38	0
439	2	42
440	29	0
441	33	2
442	2	46
443	19	15
444	36	8
445	20	0
446	31	8
447	2	53
448	41	0
449	28	9
450	27	24
451	37	6
452	8	44
453	0	53
454	31	0
455	0	38
456	31	9
457	34	0
458	0	45
459	32	11
460	5	43
461	34	11
462	9	55
463	6	43
464	32	0
465	0	45
466	42	0
467	5	46
468	34	0
469	38	10
470	37	4
471	3	37
472	30	6
473	31	6
474	16	33
475	0	52
476	5	50
477	35	7
478	0	36
479	34	0
480	3	44
481	39	0
482	27	5
483	33	3
484	6	54
485	0	41
486	37	7
487	0	45
488	40	0
489	0	32
490	31	0
491	26	7
492	0	40
493	36	0
494	0	48
495	6	35
496	23	2
497	2	45
498	28	0
499	39	4
500	29	0
501	1	44
502	0	35
503	0	45
504	3	40
505	0	45
506	0	33
507	32	0
508	34	0
509	0	52
510	39	0
511	24	4
512	0	42
513	0	49
514	36	0
515	26	0
516	32	0
517	27	0
518	0	42
519	22	9
520	0	45
521	44	2
522	38	0
523	8	39
524	32	0
525	0	43
526	38	10
527	0	46
528	0	49
529	32	0
530	2	43
531	30	0
532	45	7
533	0	43
534	0	43
535	44	0
536	44	0
537	5	44
538	25	0
539	26	0
540	0	37
541	32	0
542	34	0
543	0	43
544	31	4
545	30	0
546	27	0
547	2	46
548	26	25
549	0	50
550	31	3
551	6	45
552	7	41
553	28	4
554	31	0
555	0	39
556	29	0
557	0	43
558	0	37
559	32	13
560	41	0
561	0	42
562	30	7
563	0	48
564	37	0
565	1	55
566	31	0
567	0	52
568	40	3
569	35	2
570	25	12
571	35	10
572	34	0
573	2	45
574	25	5
575	6	48
576	14	29
577	32	0
578	21	11
579	33	7
580	0	34
581	32	2
582	33	1
583	36	0
584	35	0
585	37	13
586	40	3
587	33	0
588	0	49
589	0	51
590	36	0
591	1	47
592	0	39
593	37	0
594	32	0
595	28	4
596	31	3
597	33	6
598	25	8
599	38	0
600	26	1
601	0	40
602	27	8
603	0	46
604	33	0
605	34	0
606	0	53
607	36	0
608	40	7
609	31	3
610	35	3
611	32	5
612	30	0
613	1	39
614	30	3
615	36	3
616	36	0
617	5	43
618	0	47
619	3	38
620	0	45
621	39	0
622	34	7
623	33	12
624	0	60
625	34	7
626	35	5
627	5	45
628	44	3
629	8	39
630	34	2
631	31	9
632	18	0
633	0	45
634	1	39
635	0	45
636	36	1
637	20	0
638	0	40
639	27	0
640	38	0
641	5	50
642	23	3
643	36	0
644	34	2
645	31	1
646	42	6
647	1	52
648	3	51
649	22	0
650	0	43
651	0	37
652	0	38
653	0	47
654	37	0
655	0	38
656	0	42
657	33	0
658	31	6
659	17	37
660	35	14
661	35	9
662	0	47
663	31	2
664	36	0
665	40	4
666	31	1
667	8	51
668	1	43
669	28	6
670	2	50
671	1	43
672	29	5
673	25	0
674	32	24
675	25	16
676	38	7
677	36	12
678	0	42
679	0	33
680	0	42
681	23	8
682	27	1
683	28	4
684	33	3
685	0	52
686	49	4
687	0	35
688	4	44
689	5	48
690	38	0
691	36	0
692	38	4
693	40	0
694	29	12
695	19	8
696	1	41
697	0	42
698	38	0
699	0	32
700	0	59
701	13	31
702	37	0
703	2	33
704	0	39
705	29	25
706	0	52
707	0	43
708	2	33
709	0	37
710	36	1
711	23	6
712	0	37
713	6	34
714	0	40
715	33	0
716	0	47
717	1	51
718	0	38
719	0	38
720	36	0
721	36	8
722	3	42
723	40	5
724	39	7
725	28	0
726	0	45
727	31	13
728	1	45
729	37	0
730	33	0
731	28	0
732	1	57
733	5	55
734	34	1
735	37	0
736	28	0
737	0	59
738	27	24
739	7	37
740	4	37
741	0	44
742	28	0
743	27	0
744	0	48
745	35	0
746	48	0
747	26	0
748	30	0
749	15	30
750	0	30
751	0	43
752	8	46
753	3	35
754	2	41
755	29	3
756	26	0
757	7	37
758	22	13
759	32	1
760	29	14
761	24	0
762	31	14
763	1	35
764	29	0
765	30	0
766	34	7
767	30	0
768	37	0
769	31	4
770	1	49
771	4	38
772	0	37
773	0	41
774	0	50
775	36	0
776	33	0
777	39	0
778	0	39
779	5	50
780	1	48
781	0	37
782	0	49
783	35	0
784	42	15
785	28	0
786	33	1
787	36	10
788	7	42
789	33	0
790	0	40
791	39	7
792	44	15
793	4	53
794	22	31
795	0	44
796	33	0
797	38	0
798	9	30
799	0	50
800	34	6
801	4	50
802	13	24
803	4	37
804	0	45
805	0	44
806	31	0
807	28	0
808	6	49
809	8	41
810	0	42
811	0	39
812	9	30
813	0	44
814	37	0
815	40	15
816	43	0
817	30	0
818	3	32
819	24	3
820	28	0
821	0	42
822	0	54
823	27	0
824	33	2
825	43	0
826	0	43
827	20	3
828	0	45
829	27	0
830	0	55
831	0	54
832	0	40
833	37	11
834	14	31
835	33	11
836	0	56
837	50	0
838	2	57
839	0	49
840	33	0
841	33	1
842	37	10
843	2	37
844	28	0
845	32	1
846	43	0
847	29	0
848	37	10
849	31	0
850	32	0
851	38	7
852	0	40
853	2	39
854	1	47
855	0	36
856	34	0
857	43	0
858	40	7
859	25	22
860	40	0
861	0	48
862	3	35
863	4	40
864	33	10
865	2	48
866	10	31
867	43	0
868	37	2
869	6	46
870	33	1
871	0	45
872	38	11
873	36	15
874	1	38
875	37	2
876	30	0
877	28	0
878	10	29
879	4	48
880	0	47
881	0	48
882	32	0
883	30	3
884	0	43
885	37	5
886	32	0
887	0	40
888	34	6
889	0	32
890	20	0
891	8	36
892	45	1
893	36	0
894	0	46
895	33	0
896	33	8
897	2	55
898	0	45
899	0	43
900	36	3
901	36	6
902	32	7
903	39	0
904	32	0
905	39	0
906	35	6
907	33	3
908	31	7
909	0	46
910	34	3
911	3	44
912	32	0
913	16	0
914	36	0
915	23	0
916	0	57
917	34	0
918	0	40
919	3	39
920	32	2
921	3	54
922	34	5
923	33	0
924	0	44
925	43	0
926	0	52
927	0	36
928	38	1
929	8	40
930	23	17
931	30	0
932	0	50
933	0	43
934	0	40
935	30	6
936	31	0
937	2	46
938	0	48
939	0	40
940	21	6
941	34	0
942	0	51
943	0	50
944	25	8
945	0	40
946	31	9
947	45	0
948	43	2
949	0	57
950	39	0
951	36	13
952	58	15
953	29	3
954	31	0
955	27	0
956	0	43
957	34	0
958	6	48
959	31	8
960	0	50
961	4	47
962	26	0
963	0	44
964	9	50
965	0	62
966	36	5
967	31	0
968	15	19
969	32	2
970	0	40
971	0	56
972	41	0
973	38	0
974	5	52
975	43	0
976	10	53
977	4	43
978	33	15
979	0	46
980	6	55
981	36	18
982	0	34
983	36	0
984	6	49
985	0	48
986	29	0
987	35	0
988	0	41
989	29	0
990	3	39
991	0	56
992	37	3
993	33	27
994	0	53
995	0	39
996	42	0
997	38	0
998	0	42
999	38	7
1000	30	0
1001	34	10
1002	32	3
1003	26	0
1004	43	8
1005	38	6
1006	0	55
1007	28	0
1008	39	10
1009	0	42
1010	38	0
1011	33	0
1012	3	32
1013	40	6
1014	5	42
1015	6	52
1016	31	0
1017	2	40
1018	0	54
1019	6	35
1020	31	15
1021	4	52
1022	34	0
1023	17	19
1024	0	43
1025	21	0
1026	43	0
1027	0	45
1028	0	41
1029	0	35
1030	32	0
1031	0	45
1032	2	50
1033	0	50
1034	33	9
1035	41	0
1036	41	0
1037	28	0
1038	0	47
1039	0	48
1040	32	14
1041	36	6
1042	0	37
1043	28	0
1044	6	45
1045	7	50
1046	36	3
1047	8	25
1048	2	44
1049	38	0
1050	40	0
1051	37	8
1052	10	45
1053	0	46
1054	29	1
1055	33	10
1056	34	0
1057	33	5
1058	4	56
1059	22	0
1060	0	50
1061	0	41
1062	34	2
1063	1	37
1064	53	0
1065	0	59
1066	12	46
1067	15	36
1068	30	0
1069	40	5
1070	0	38
1071	0	44
1072	33	3
1073	38	8
1074	27	0
1075	34	0
1076	5	30
1077	28	3
1078	35	8
1079	4	45
1080	31	0
1081	3	40
1082	0	58
1083	29	0
1084	0	49
1085	0	35
1086	27	21
1087	33	0
1088	37	0
1089	0	44
1090	3	47
1091	32	2
1092	0	52
1093	30	7
1094	39	0
1095	34	0
1096	20	0
1097	4	44
1098	27	10
1099	0	43
1100	0	41
1101	26	0
1102	34	4
1103	33	0
1104	36	2
1105	2	39
1106	40	0
1107	37	0
1108	0	36
1109	0	45
1110	0	44
1111	5	57
1112	0	36
1113	25	0
1114	21	14
1115	32	5
1116	22	25
1117	0	43
1118	0	47
1119	0	42
1120	37	0
1121	0	46
1122	44	2
1123	0	50
1124	0	39
1125	0	51
1126	39	8
1127	30	0
1128	0	41
1129	24	6
1130	6	45
1131	38	0
1132	2	48
1133	41	3
1134	17	26
1135	2	46
1136	4	49
1137	38	0
1138	12	0
1139	33	0
1140	10	39
1141	17	21
1142	38	0
1143	36	0
1144	27	13
1145	41	1
1146	0	50
1147	3	41
1148	22	12
1149	0	30
1150	0	40
1151	31	0
1152	2	50
1153	36	9
1154	9	44
1155	40	0
1156	34	1
1157	30	0
1158	0	48
1159	29	15
1160	0	34
1161	33	0
1162	9	39
1163	5	41
1164	38	7
1165	39	0
1166	35	0
1167	39	0
1168	35	4
1169	32	3
1170	33	9
1171	1	50
1172	6	28
1173	0	39
1174	39	6
1175	9	39
1176	0	47
1177	34	0
1178	37	14
1179	27	4
1180	0	33
1181	2	30
1182	36	0
1183	0	46
1184	42	0
1185	5	43
1186	26	0
1187	27	1
1188	30	0
1189	31	0
1190	3	51
1191	0	39
1192	1	48
1193	39	0
1194	0	43
1195	30	13
1196	41	0
1197	31	0
1198	30	5
1199	40	0
1200	42	0
1201	6	49
1202	8	39
1203	22	0
1204	32	7
1205	22	2
1206	3	49
1207	8	35
1208	2	57
1209	31	7
1210	42	10
1211	34	0
1212	37	2
1213	32	2
1214	3	46
1215	0	45
1216	4	41
1217	22	0
1218	7	47
1219	0	42
1220	0	44
1221	32	0
1222	42	0
1223	1	48
1224	0	31
1225	0	40
1226	1	41
1227	0	50
1228	1	41
1229	0	42
1230	2	33
1231	4	44
1232	37	2
1233	38	5
1234	2	49
1235	40	0
1236	0	40
1237	37	1
1238	0	50
1239	1	43
1240	0	39
1241	3	43
1242	2	51
1243	27	1
1244	43	0
1245	22	17
1246	31	0
1247	36	1
1248	0	43
1249	35	5
1250	0	40
1251	3	46
1252	24	0
1253	4	44
1254	10	49
1255	38	0
1256	24	5
1257	25	15
1258	31	10
1259	0	36
1260	26	25
1261	0	54
1262	0	45
1263	5	44
1264	28	1
1265	3	51
1266	35	3
1267	38	10
1268	7	46
1269	35	0
1270	33	8
1271	4	49
1272	29	0
1273	0	53
1274	23	21
1275	0	37
1276	18	4
1277	18	0
1278	0	45
1279	0	44
1280	37	0
1281	0	44
1282	37	16
1283	0	45
1284	36	0
1285	32	6
1286	35	14
1287	31	0
1288	4	39
1289	30	8
1290	7	44
1291	7	45
1292	41	0
1293	35	16
1294	44	0
1295	33	0
1296	32	3
1297	2	51
1298	24	5
1299	2	43
1300	8	44
1301	24	0
1302	0	44
1303	29	0
1304	27	13
1305	29	0
1306	39	1
1307	40	0
1308	39	0
1309	0	46
1310	0	44
1311	0	41
1312	27	6
1313	41	7
1314	28	5
1315	32	0
1316	11	49
1317	40	0
1318	35	0
1319	0	41
1320	16	29
1321	0	44
1322	32	5
1323	0	30
1324	0	44
1325	40	3
1326	31	0
1327	30	0
1328	27	0
1329	33	3
1330	0	56
1331	28	5
1332	3	38
1333	40	0
1334	28	0
1335	35	4
1336	22	0
1337	39	1
1338	44	0
1339	0	42
1340	2	39
1341	4	43
1342	43	0
1343	37	0
1344	0	39
1345	0	42
1346	4	43
1347	0	41
1348	0	32
1349	34	9
1350	7	39
1351	30	0
1352	32	8
1353	43	3
1354	0	53
1355	31	0
1356	42	0
1357	28	7
1358	35	0
1359	33	0
1360	29	14
1361	0	33
1362	35	17
1363	0	48
1364	36	9
1365	36	4
1366	36	0
1367	27	3
1368	0	51
1369	0	45
1370	8	37
1371	4	39
1372	10	39
1373	34	0
1374	21	3
1375	0	54
1376	0	42
1377	37	0
1378	20	19
1379	0	49
1380	9	36
1381	29	5
1382	1	51
1383	25	0
1384	0	41
1385	0	41
1386	0	41
1387	33	0
1388	5	51
1389	36	0
1390	13	29
1391	31	0
1392	39	0
1393	38	0
1394	0	35
1395	0	48
1396	10	51
1397	32	0
1398	0	41
1399	1	34
1400	0	40
1401	1	37
1402	0	49
1403	0	45
1404	13	43
1405	31	2
1406	1	54
1407	36	15
1408	32	5
1409	36	4
1410	6	39
1411	0	44
1412	6	45
1413	27	0
1414	5	34
1415	23	19
1416	2	48
1417	29	21
1418	4	54
1419	3	40
1420	0	51
1421	0	37
1422	3	40
1423	0	44
1424	0	54
1425	6	47
1426	33	12
1427	0	41
1428	29	0
1429	2	61
1430	3	37
1431	7	52
1432	36	0
1433	0	40
1434	41	5
1435	0	49
1436	26	0
1437	0	56
1438	24	0
1439	41	0
1440	25	5
1441	0	37
1442	0	39
1443	3	49
1444	4	34
1445	41	0
1446	0	40
1447	38	0
1448	25	0
1449	1	53
1450	37	3
1451	30	11
1452	40	4
1453	0	53
1454	31	0
1455	40	0
1456	40	2
1457	26	0
1458	34	6
1459	29	7
1460	0	41
1461	0	44
1462	6	33
1463	34	0
1464	29	0
1465	40	1
1466	5	41
1467	30	0
1468	3	35
1469	34	0
1470	8	43
1471	1	49
1472	30	0
1473	32	0
1474	2	40
1475	29	0
1476	0	41
1477	31	12
1478	25	0
1479	37	0
1480	26	0
1481	28	11
1482	0	47
1483	0	41
1484	30	3
1485	0	34
1486	34	1
1487	5	45
1488	22	11
1489	0	39
1490	0	35
1491	3	36
1492	5	41
1493	0	29
1494	36	0
1495	39	0
1496	0	52
1497	37	0
1498	30	0
1499	39	0
1500	0	44
1501	10	39
1502	44	11
1503	0	37
1504	0	51
1505	28	0
1506	27	8
1507	36	0
1508	0	50
1509	21	0
1510	29	0
1511	31	0
1512	35	4
1513	5	48
1514	33	2
1515	27	0
1516	8	38
1517	37	3
1518	2	51
1519	0	53
1520	38	0
1521	40	4
1522	31	0
1523	37	7
1524	36	1
1525	33	0
1526	33	0
1527	39	10
1528	33	0
1529	35	0
1530	23	1
1531	29	0
1532	38	0
1533	0	41
1534	0	36
1535	40	9
1536	47	4
1537	32	0
1538	0	47
1539	39	0
1540	0	34
1541	27	0
1542	0	49
1543	42	0
1544	33	11
1545	30	2
1546	0	42
1547	36	6
1548	23	1
1549	3	41
1550	0	48
1551	1	49
1552	0	43
1553	38	8
1554	0	43
1555	34	0
1556	43	0
1557	34	0
1558	41	0
1559	4	45
1560	32	0
1561	27	0
1562	2	37
1563	29	5
1564	2	46
1565	26	7
1566	32	0
1567	5	41
1568	0	51
1569	4	47
1570	3	28
1571	0	48
1572	41	0
1573	0	38
1574	1	48
1575	32	0
1576	38	0
1577	25	3
1578	0	46
1579	37	1
1580	10	30
1581	4	38
1582	0	59
1583	0	54
1584	0	41
1585	0	43
1586	0	49
1587	26	12
1588	15	55
1589	9	46
1590	2	48
1591	0	43
1592	6	45
1593	0	44
1594	5	56
1595	28	0
1596	10	40
1597	0	37
1598	24	3
1599	11	44
1600	0	37
1601	0	35
1602	29	0
1603	25	0
1604	38	0
1605	38	4
1606	4	48
1607	2	47
1608	26	0
1609	32	3
1610	3	46
1611	35	0
1612	4	41
1613	35	0
1614	33	0
1615	22	0
1616	9	43
1617	33	0
1618	0	53
1619	32	4
1620	0	41
1621	36	1
1622	0	42
1623	31	0
1624	31	7
1625	38	4
1626	31	5
1627	4	45
1628	16	4
1629	31	0
1630	8	56
1631	0	43
1632	2	42
1633	27	0
1634	0	29
1635	2	40
1636	31	0
1637	23	0
1638	0	41
1639	46	0
1640	9	54
1641	8	42
1642	1	51
1643	36	0
1644	30	9
1645	28	20
1646	22	0
1647	30	8
1648	0	35
1649	39	2
1650	35	1
1651	0	39
1652	39	7
1653	34	0
1654	4	43
1655	24	0
1656	40	10
1657	5	44
1658	28	0
1659	0	37
1660	0	38
1661	27	0
1662	8	40
1663	36	0
1664	44	17
1665	31	0
1666	40	5
1667	0	48
1668	3	46
1669	0	30
1670	0	59
1671	0	42
1672	17	20
1673	37	6
1674	0	44
1675	25	29
1676	0	51
1677	31	0
1678	45	3
1679	6	57
1680	0	37
1681	33	9
1682	0	47
1683	30	0
1684	13	22
1685	27	9
1686	3	40
1687	5	39
1688	7	43
1689	32	5
1690	9	36
1691	28	0
1692	25	0
1693	1	46
1694	5	44
1695	0	40
1696	35	5
1697	42	8
1698	28	5
1699	37	5
1700	36	0
1701	0	36
1702	4	38
1703	0	51
1704	4	38
1705	11	43
1706	26	4
1707	7	42
1708	35	9
1709	39	1
1710	3	47
1711	4	55
1712	38	0
1713	0	57
1714	0	39
1715	32	0
1716	32	0
1717	0	47
1718	0	49
1719	31	0
1720	3	42
1721	0	42
1722	0	38
1723	0	51
1724	29	2
1725	18	33
1726	25	0
1727	5	39
1728	34	2
1729	34	1
1730	27	0
1731	3	51
1732	39	0
1733	0	49
1734	32	17
1735	0	52
1736	27	2
1737	7	42
1738	28	3
1739	35	5
1740	37	0
1741	13	55
1742	20	3
1743	36	11
1744	31	5
1745	30	0
1746	29	0
1747	0	48
1748	31	0
1749	0	45
1750	1	42
1751	7	35
1752	36	7
1753	0	44
1754	28	1
1755	37	0
1756	35	7
1757	35	0
1758	1	48
1759	30	3
1760	0	49
1761	0	44
1762	28	0
1763	29	2
1764	32	1
1765	0	44
1766	0	53
1767	27	0
1768	42	0
1769	0	49
1770	5	48
1771	4	50
1772	3	43
1773	27	3
1774	0	52
1775	41	2
1776	6	51
1777	38	1
1778	34	0
1779	10	45
1780	34	6
1781	2	49
1782	34	0
1783	36	0
1784	34	5
1785	25	2
1786	1	46
1787	34	0
1788	2	36
1789	0	45
1790	25	3
1791	0	46
1792	39	0
1793	37	11
1794	2	36
1795	0	56
1796	32	0
1797	37	2
1798	0	42
1799	33	0
1800	5	31
1801	0	41
1802	0	40
1803	5	44
1804	37	0
1805	30	0
1806	3	46
1807	6	59
1808	0	45
1809	37	1
1810	31	0
1811	5	37
1812	34	0
1813	0	35
1814	8	43
1815	0	39
1816	9	41
1817	11	42
1818	31	8
1819	0	51
1820	12	49
1821	6	42
1822	36	4
1823	30	0
1824	0	42
1825	0	54
1826	0	40
1827	41	1
1828	7	53
1829	2	44
1830	33	3
1831	23	19
1832	4	49
1833	31	2
1834	6	40
1835	5	49
1836	0	34
1837	0	44
1838	32	1
1839	28	0
1840	38	0
1841	19	0
1842	31	10
1843	34	4
1844	5	43
1845	0	36
1846	39	0
1847	0	50
1848	3	43
1849	0	44
1850	11	31
1851	1	46
1852	10	56
1853	42	6
1854	22	10
1855	0	42
1856	24	34
1857	30	8
1858	33	0
1859	33	6
1860	33	0
1861	24	0
1862	0	37
1863	1	37
1864	15	26
1865	0	35
1866	35	2
1867	0	42
1868	0	41
1869	28	5
1870	7	54
1871	31	20
1872	41	6
1873	5	36
1874	0	40
1875	13	30
1876	1	43
1877	10	45
1878	29	10
1879	0	56
1880	36	0
1881	18	17
1882	0	51
1883	30	16
1884	0	40
1885	0	56
1886	3	29
1887	27	5
1888	0	50
1889	30	3
1890	24	24
1891	34	6
1892	4	42
1893	0	46
1894	14	50
1895	0	44
1896	34	5
1897	0	47
1898	31	14
1899	0	44
1900	33	2
1901	35	4
1902	0	44
1903	2	52
1904	34	0
1905	37	0
1906	0	46
1907	31	8
1908	33	10
1909	0	58
1910	4	55
1911	25	23
1912	0	55
1913	35	11
1914	37	7
1915	0	38
1916	0	36
1917	4	48
1918	32	0
1919	37	3
1920	0	40
1921	35	10
1922	0	39
1923	20	33
1924	3	42
1925	0	42
1926	0	50
1927	33	3
1928	33	0
1929	0	55
1930	11	40
1931	14	44
1932	7	49
1933	0	33
1934	41	0
1935	29	0
1936	0	44
1937	31	9
1938	24	0
1939	7	36
1940	41	3
1941	27	3
1942	30	0
1943	23	13
1944	0	48
1945	0	42
1946	47	2
1947	0	36
1948	34	0
1949	20	26
1950	3	48
1951	36	5
1952	41	0
1953	37	0
1954	0	58
1955	9	51
1956	33	10
1957	0	40
1958	2	40
1959	37	12
1960	0	38
1961	29	0
1962	35	9
1963	0	51
1964	0	49
1965	0	47
1966	28	5
1967	2	39
1968	46	0
1969	0	39
1970	25	0
1971	29	0
1972	1	50
1973	34	0
1974	35	0
1975	26	2
1976	0	33
1977	0	41
1978	7	34
1979	0	57
1980	41	0
1981	11	16
1982	0	52
1983	2	45
1984	35	12
1985	23	3
1986	31	0
1987	37	1
1988	0	52
1989	0	42
1990	6	40
1991	40	10
1992	40	0
1993	0	42
1994	2	49
1995	0	49
1996	35	0
1997	0	46
1998	31	3
1999	32	3
[truncated: 8,001 more rows]
