# Supplementary material for: Generalized method of moments for estimating parameters of stochastic reaction networks
Source: BMC Syst Biol. 2016 Oct 21;10:98. doi: 10.1186/s12918-016-0342-8 (PMC5073941; doi:10.1186/s12918-016-0342-8)
Supplement: Additional file 2 — Matlab code and data. This file contains the Matlab codes and samples which were used to produce the results. (GZ 9349 kb) [file 12918_2016_342_MOESM2_ESM.gz › Data/Gene Expression/output.m]

%m-file to generate the hybrid moments up to order 5
function Y = output(d)

  nreactions = 3;
  nvars = 3;
  npvars = 1;
  nmoments = 5;
  nmodes = 2;
  nmeqs = 6;
  neqs = nmodes * nmeqs;
  rates_g_len = 1;
  rates_h_len = 6;

  modes = [ 0 1 0 ;
     0 0 1 ];

  dvar = transpose([
     0 ;
     0 ;
     1 ]);

  function [g,h] = get_rates(m,x)

    c0 = d(1);   % 
    c1 = d(2);   % 
    c2 = d(3);   % 

    v1 = m(2);   % G_off
    v2 = m(3);   % G_on

    g = zeros(nreactions,rates_g_len);

    g(1,1) = d(1)*v1;
    g(2,1) = d(2)*v2;
    g(3,1) = d(3)*v2;

    h = zeros(nreactions,rates_h_len);

    h(1,1) = 1;

    h(2,1) = 1;

    h(3,1) = 1;

  end

  tspan = [ 0 50 100 ];

  y0 = zeros(neqs,1);
  y0(1) = 1;
  y0(2) = 10;

  options = odeset('Stats','off', 'Refine',1, 'AbsTol',1e-06, 'RelTol',0.001);

  [~,Y] = ode45(@yprime, tspan, y0, options);

  function dy = yprime(~,y)

    dy = zeros(size(y));

     % MODE 1
    mp = y(1); % mode prob.
    if (mp > 1e-16)
      m = modes(1,:);
      x = y(2:6) / mp;

      [rates_g,rates_h] = get_rates(m,x);

        % -> mode 2
      eh = rates_h(1,1);
        % p [s]
      dp = mp * rates_g(1,1) * eh;
      dy(1) = dy(1) - dp;
      dy(7) = dy(7) + dp;

        % x1 [s]
      dpx = mp * rates_g(1,1) * x(1) * eh;
      dy(2) = dy(2) - dpx;
      dy(8) = dy(8) + dpx;
    end

     % MODE 2
    mp = y(7); % mode prob.
    if (mp > 1e-16)
      m = modes(2,:);
      x = y(8:12) / mp;

      [rates_g,rates_h] = get_rates(m,x);

        % -> mode 1
      eh = rates_h(2,1);
        % p [s]
      dp = mp * rates_g(2,1) * eh;
      dy(7) = dy(7) - dp;
      dy(1) = dy(1) + dp;

        % x1 [s]
      dpx = mp * rates_g(2,1) * x(1) * eh;
      dy(8) = dy(8) - dpx;
      dy(2) = dy(2) + dpx;

      eh = rates_h(3,1);
      dpx = mp * rates_g(3,1) * eh;
        % x1 [c]
      dy(8) = dy(8) + 1 * dpx;
    end

     % MODE 1 [C]
    mp = y(1); % mode prob.
    if (mp > 1e-16)
      m = modes(1,:);
      x = y(2:6) / mp;

      [rates_g,rates_h] = get_rates(m,x);

        % C ^ ( 3 ) [2]
      dy(4) = dy(4) - 3 * (dy(2) - x(1) * dy(1)) * x(2);

        % C ^ ( 4 ) [2]
      dy(5) = dy(5) - 4 * (dy(2) - x(1) * dy(1)) * x(3);

        % C ^ ( 5 ) [2]
      dy(6) = dy(6) - 5 * (dy(2) - x(1) * dy(1)) * x(4);

       % -> mode 2
      smp = y(7);
      if (smp > 1e-16)
        dmu = x(1:1) - y(8:8) / smp;
      else
        dmu = x(1:1);
      end

        % C ^ ( 2 ) [s]
      ez = rates_h(1,1) * x(2);
      dy(3) = dy(3) - mp * rates_g(1,1) * ez;
      z = 0;

         % k = ( 0 )
      ez = rates_h(1,1);
      z = z + 1 * ez * dmu(1) ^2;

         % k = ( 2 )
      ez = rates_h(1,1) * x(2);
      z = z + 1 * ez;
      dy(9) = dy(9) + mp * rates_g(1,1) * z;

        % C ^ ( 3 ) [s]
      ez = rates_h(1,1) * x(3);
      dy(4) = dy(4) - mp * rates_g(1,1) * ez;
      z = 0;

         % k = ( 0 )
      ez = rates_h(1,1);
      z = z + 1 * ez * dmu(1) ^3;

         % k = ( 2 )
      ez = rates_h(1,1) * x(2);
      z = z + 3 * ez * dmu(1) ;

         % k = ( 3 )
      ez = rates_h(1,1) * x(3);
      z = z + 1 * ez;
      dy(10) = dy(10) + mp * rates_g(1,1) * z;

        % C ^ ( 4 ) [s]
      ez = rates_h(1,1) * x(4);
      dy(5) = dy(5) - mp * rates_g(1,1) * ez;
      z = 0;

         % k = ( 0 )
      ez = rates_h(1,1);
      z = z + 1 * ez * dmu(1) ^4;

         % k = ( 2 )
      ez = rates_h(1,1) * x(2);
      z = z + 6 * ez * dmu(1) ^2;

         % k = ( 3 )
      ez = rates_h(1,1) * x(3);
      z = z + 4 * ez * dmu(1) ;

         % k = ( 4 )
      ez = rates_h(1,1) * x(4);
      z = z + 1 * ez;
      dy(11) = dy(11) + mp * rates_g(1,1) * z;

        % C ^ ( 5 ) [s]
      ez = rates_h(1,1) * x(5);
      dy(6) = dy(6) - mp * rates_g(1,1) * ez;
      z = 0;

         % k = ( 0 )
      ez = rates_h(1,1);
      z = z + 1 * ez * dmu(1) ^5;

         % k = ( 2 )
      ez = rates_h(1,1) * x(2);
      z = z + 10 * ez * dmu(1) ^3;

         % k = ( 3 )
      ez = rates_h(1,1) * x(3);
      z = z + 10 * ez * dmu(1) ^2;

         % k = ( 4 )
      ez = rates_h(1,1) * x(4);
      z = z + 5 * ez * dmu(1) ;

         % k = ( 5 )
      ez = rates_h(1,1) * x(5);
      z = z + 1 * ez;
      dy(12) = dy(12) + mp * rates_g(1,1) * z;
    end

     % MODE 2 [C]
    mp = y(7); % mode prob.
    if (mp > 1e-16)
      m = modes(2,:);
      x = y(8:12) / mp;

      [rates_g,rates_h] = get_rates(m,x);

        % C ^ ( 3 ) [2]
      dy(10) = dy(10) - 3 * (dy(8) - x(1) * dy(7)) * x(2);

        % C ^ ( 4 ) [2]
      dy(11) = dy(11) - 4 * (dy(8) - x(1) * dy(7)) * x(3);

        % C ^ ( 5 ) [2]
      dy(12) = dy(12) - 5 * (dy(8) - x(1) * dy(7)) * x(4);

        % C ^ ( 2 ) [c]
      z = 0;

         % k = ( 0 )
      ez = rates_h(3,1);
      z = z + 1 * ez;
      dy(9) = dy(9) + mp * rates_g(3,1) * z;

        % C ^ ( 3 ) [c]
      z = 0;

         % k = ( 0 )
      ez = rates_h(3,1);
      z = z + 1 * ez;

         % k = ( 2 )
      ez = rates_h(3,1) * x(2);
      z = z + 3 * ez;
      dy(10) = dy(10) + mp * rates_g(3,1) * z;

        % C ^ ( 4 ) [c]
      z = 0;

         % k = ( 0 )
      ez = rates_h(3,1);
      z = z + 1 * ez;

         % k = ( 2 )
      ez = rates_h(3,1) * x(2);
      z = z + 6 * ez;

         % k = ( 3 )
      ez = rates_h(3,1) * x(3);
      z = z + 4 * ez;
      dy(11) = dy(11) + mp * rates_g(3,1) * z;

        % C ^ ( 5 ) [c]
      z = 0;

         % k = ( 0 )
      ez = rates_h(3,1);
      z = z + 1 * ez;

         % k = ( 2 )
      ez = rates_h(3,1) * x(2);
      z = z + 10 * ez;

         % k = ( 3 )
      ez = rates_h(3,1) * x(3);
      z = z + 10 * ez;

         % k = ( 4 )
      ez = rates_h(3,1) * x(4);
      z = z + 5 * ez;
      dy(12) = dy(12) + mp * rates_g(3,1) * z;

       % -> mode 1
      smp = y(1);
      if (smp > 1e-16)
        dmu = x(1:1) - y(2:2) / smp;
      else
        dmu = x(1:1);
      end

        % C ^ ( 2 ) [s]
      ez = rates_h(2,1) * x(2);
      dy(9) = dy(9) - mp * rates_g(2,1) * ez;
      z = 0;

         % k = ( 0 )
      ez = rates_h(2,1);
      z = z + 1 * ez * dmu(1) ^2;

         % k = ( 2 )
      ez = rates_h(2,1) * x(2);
      z = z + 1 * ez;
      dy(3) = dy(3) + mp * rates_g(2,1) * z;

        % C ^ ( 3 ) [s]
      ez = rates_h(2,1) * x(3);
      dy(10) = dy(10) - mp * rates_g(2,1) * ez;
      z = 0;

         % k = ( 0 )
      ez = rates_h(2,1);
      z = z + 1 * ez * dmu(1) ^3;

         % k = ( 2 )
      ez = rates_h(2,1) * x(2);
      z = z + 3 * ez * dmu(1) ;

         % k = ( 3 )
      ez = rates_h(2,1) * x(3);
      z = z + 1 * ez;
      dy(4) = dy(4) + mp * rates_g(2,1) * z;

        % C ^ ( 4 ) [s]
      ez = rates_h(2,1) * x(4);
      dy(11) = dy(11) - mp * rates_g(2,1) * ez;
      z = 0;

         % k = ( 0 )
      ez = rates_h(2,1);
      z = z + 1 * ez * dmu(1) ^4;

         % k = ( 2 )
      ez = rates_h(2,1) * x(2);
      z = z + 6 * ez * dmu(1) ^2;

         % k = ( 3 )
      ez = rates_h(2,1) * x(3);
      z = z + 4 * ez * dmu(1) ;

         % k = ( 4 )
      ez = rates_h(2,1) * x(4);
      z = z + 1 * ez;
      dy(5) = dy(5) + mp * rates_g(2,1) * z;

        % C ^ ( 5 ) [s]
      ez = rates_h(2,1) * x(5);
      dy(12) = dy(12) - mp * rates_g(2,1) * ez;
      z = 0;

         % k = ( 0 )
      ez = rates_h(2,1);
      z = z + 1 * ez * dmu(1) ^5;

         % k = ( 2 )
      ez = rates_h(2,1) * x(2);
      z = z + 10 * ez * dmu(1) ^3;

         % k = ( 3 )
      ez = rates_h(2,1) * x(3);
      z = z + 10 * ez * dmu(1) ^2;

         % k = ( 4 )
      ez = rates_h(2,1) * x(4);
      z = z + 5 * ez * dmu(1) ;

         % k = ( 5 )
      ez = rates_h(2,1) * x(5);
      z = z + 1 * ez;
      dy(6) = dy(6) + mp * rates_g(2,1) * z;
    end

  end

end
