# Supplementary material for: Generalized method of moments for estimating parameters of stochastic reaction networks
Source: BMC Syst Biol. 2016 Oct 21;10:98. doi: 10.1186/s12918-016-0342-8 (PMC5073941; doi:10.1186/s12918-016-0342-8)
Supplement: Additional file 2 — Matlab code and data. This file contains the Matlab codes and samples which were used to produce the results. (GZ 9349 kb) [file 12918_2016_342_MOESM2_ESM.gz › Data/Gene Expression/samples/t01035.csv]

1	21
2	26
3	15
4	10
5	18
6	14
7	15
8	18
9	20
10	11
11	19
12	17
13	25
14	10
15	11
16	28
17	14
18	17
19	39
20	16
21	13
22	18
23	21
24	13
25	17
26	20
27	10
28	18
29	10
30	11
31	23
32	10
33	13
34	12
35	12
36	10
37	21
38	10
39	20
40	23
41	22
42	18
43	11
44	10
45	13
46	12
47	14
48	15
49	11
50	14
51	11
52	23
53	17
54	19
55	22
56	12
57	18
58	15
59	24
60	23
61	17
62	20
63	10
64	16
65	23
66	10
67	11
68	12
69	10
70	10
71	16
72	12
73	11
74	12
75	14
76	15
77	23
78	16
79	10
80	11
81	18
82	14
83	18
84	22
85	17
86	10
87	10
88	15
89	16
90	14
91	30
92	11
93	16
94	11
95	14
96	17
97	23
98	20
99	14
100	13
101	15
102	11
103	14
104	25
105	17
106	11
107	14
108	14
109	14
110	10
111	22
112	24
113	18
114	10
115	10
116	10
117	12
118	14
119	17
120	12
121	13
122	12
123	20
124	12
125	25
126	19
127	15
128	13
129	10
130	12
131	13
132	20
133	10
134	12
135	13
136	20
137	12
138	10
139	11
140	16
141	17
142	13
143	11
144	12
145	15
146	10
147	11
148	16
149	16
150	11
151	16
152	17
153	10
154	12
155	12
156	14
157	10
158	14
159	18
160	21
161	11
162	20
163	11
164	11
165	23
166	16
167	22
168	17
169	17
170	12
171	19
172	16
173	12
174	12
175	16
176	13
177	11
178	11
179	19
180	22
181	17
182	22
183	15
184	19
185	12
186	13
187	13
188	11
189	22
190	12
191	10
192	19
193	12
194	20
195	21
196	18
197	19
198	16
199	15
200	15
201	24
202	10
203	14
204	21
205	16
206	20
207	10
208	12
209	13
210	12
211	21
212	15
213	10
214	12
215	18
216	18
217	15
218	28
219	17
220	21
221	20
222	18
223	14
224	13
225	13
226	10
227	11
228	13
229	24
230	18
231	15
232	14
233	12
234	13
235	10
236	18
237	11
238	10
239	11
240	13
241	17
242	17
243	22
244	12
245	12
246	21
247	21
248	16
249	16
250	15
251	11
252	19
253	11
254	25
255	12
256	21
257	12
258	10
259	25
260	11
261	10
262	22
263	15
264	11
265	10
266	13
267	13
268	10
269	12
270	18
271	16
272	11
273	23
274	17
275	14
276	15
277	11
278	24
279	10
280	11
281	18
282	14
283	15
284	14
285	17
286	14
287	10
288	17
289	22
290	10
291	20
292	16
293	18
294	17
295	11
296	14
297	13
298	16
299	13
300	10
301	12
302	14
303	21
304	16
305	20
306	14
307	15
308	13
309	20
310	13
311	18
312	14
313	13
314	10
315	17
316	12
317	17
318	14
319	13
320	10
321	18
322	16
323	10
324	10
325	14
326	11
327	12
328	10
329	11
330	22
331	11
332	10
333	22
334	10
335	15
336	18
337	16
338	11
339	19
340	16
341	17
342	11
343	16
344	19
345	13
346	18
347	16
348	18
349	17
350	11
351	18
352	13
353	10
354	12
355	18
356	17
357	18
358	14
359	22
360	14
361	18
362	13
363	12
364	12
365	10
366	12
367	25
368	18
369	16
370	12
371	26
372	24
373	13
374	16
375	17
376	20
377	10
378	10
379	20
380	14
381	18
382	21
383	10
384	31
385	16
386	17
387	12
388	12
389	13
390	15
391	16
392	17
393	22
394	10
395	11
396	13
397	14
398	18
399	10
400	10
401	13
402	15
403	29
404	14
405	13
406	15
407	21
408	26
409	21
410	15
411	13
412	10
413	10
414	10
415	16
416	34
417	15
418	12
419	16
420	11
421	15
422	14
423	18
424	14
425	12
426	12
427	13
428	11
429	12
430	19
431	10
432	22
433	12
434	15
435	25
436	16
437	17
438	18
439	13
440	22
441	11
442	18
443	13
444	14
445	19
446	15
447	29
448	11
449	23
450	19
451	20
452	13
453	10
454	19
455	10
456	18
457	13
458	19
459	10
460	14
461	18
462	15
463	16
464	18
465	14
466	10
467	10
468	24
469	16
470	10
471	13
472	10
473	10
474	11
475	16
476	13
477	16
478	12
479	21
480	19
481	14
482	11
483	14
484	21
485	11
486	11
487	14
488	18
489	24
490	14
491	10
492	12
493	22
494	10
495	10
496	19
497	23
498	11
499	12
500	12
501	12
502	22
503	12
504	12
505	23
506	14
507	13
508	30
509	23
510	11
511	11
512	18
513	19
514	25
515	17
516	20
517	14
518	10
519	19
520	12
521	10
522	21
523	14
524	22
525	10
526	13
527	15
528	23
529	12
530	18
531	15
532	18
533	10
534	20
535	14
536	18
537	17
538	18
539	16
540	22
541	11
542	15
543	14
544	15
545	13
546	12
547	12
548	10
549	10
550	11
551	11
552	10
553	13
554	10
555	14
556	13
557	13
558	22
559	19
560	12
561	14
562	10
563	24
564	15
565	13
566	10
567	20
568	11
569	12
570	13
571	20
572	15
573	23
574	10
575	19
576	18
577	14
578	19
579	16
580	28
581	16
582	14
583	13
584	11
585	12
586	16
587	16
588	18
589	13
590	15
591	37
592	14
593	12
594	20
595	11
596	12
597	19
598	12
599	12
600	11
601	22
602	18
603	18
604	12
605	11
606	10
607	29
608	19
609	12
610	10
611	14
612	19
613	10
614	17
615	11
616	10
617	13
618	11
619	12
620	10
621	10
622	13
623	10
624	13
625	15
626	20
627	14
628	15
629	34
630	16
631	10
632	13
633	11
634	18
635	14
636	22
637	16
638	23
639	18
640	16
641	14
642	14
643	12
644	23
645	15
646	14
647	10
648	23
649	11
650	15
651	17
652	17
653	13
654	13
655	10
656	15
657	14
658	10
659	11
660	10
661	13
662	15
663	13
664	14
665	15
666	13
667	18
668	14
669	11
670	11
671	15
672	16
673	13
674	17
675	11
676	18
677	16
678	11
679	14
680	16
681	23
682	18
683	21
684	17
685	28
686	13
687	10
688	13
689	24
690	10
691	20
692	15
693	15
694	25
695	18
696	22
697	13
698	16
699	22
700	13
701	24
702	11
703	14
704	24
705	12
706	10
707	40
708	10
709	15
710	17
711	17
712	16
713	10
714	11
715	12
716	20
717	21
718	19
719	19
720	10
721	23
722	19
723	10
724	21
725	18
726	15
727	13
728	12
729	10
730	21
731	10
732	26
733	16
734	22
735	19
736	12
737	18
738	21
739	11
740	15
741	16
742	25
743	10
744	17
745	11
746	17
747	23
748	16
749	12
750	30
751	19
752	19
753	22
754	14
755	10
756	14
757	19
758	12
759	10
760	16
761	14
762	18
763	19
764	11
765	15
766	22
767	11
768	10
769	17
770	13
771	10
772	24
773	11
774	26
775	21
776	16
777	16
778	18
779	24
780	13
781	11
782	16
783	24
784	10
785	17
786	18
787	11
788	25
789	18
790	11
791	20
792	10
793	13
794	14
795	12
796	15
797	14
798	14
799	12
800	10
801	15
802	10
803	16
804	14
805	25
806	15
807	11
808	10
809	18
810	12
811	14
812	15
813	13
814	15
815	20
816	12
817	19
818	20
819	11
820	17
821	11
822	10
823	20
824	14
825	11
826	12
827	14
828	10
829	16
830	27
831	10
832	17
833	18
834	16
835	18
836	15
837	11
838	13
839	12
840	19
841	10
842	16
843	10
844	15
845	26
846	17
847	11
848	20
849	11
850	11
851	12
852	13
853	14
854	10
855	10
856	15
857	10
858	13
859	10
860	16
861	13
862	14
863	13
864	12
865	20
866	12
867	11
868	13
869	15
870	14
871	19
872	11
873	11
874	23
875	16
876	15
877	10
878	11
879	11
880	19
881	11
882	10
883	10
884	16
885	13
886	14
887	15
888	30
889	18
890	20
891	10
892	19
893	19
894	18
895	17
896	22
897	13
898	12
899	10
900	14
901	10
902	14
903	17
904	18
905	21
906	15
907	13
908	19
909	10
910	10
911	20
912	16
913	11
914	17
915	11
916	10
917	13
918	11
919	19
920	16
921	15
922	15
923	12
924	12
925	10
926	14
927	17
928	17
929	15
930	10
931	20
932	17
933	13
934	13
935	20
936	21
937	14
938	16
939	11
940	17
941	10
942	15
943	10
944	13
945	12
946	17
947	10
948	41
949	13
950	22
951	10
952	16
953	10
954	10
955	18
956	16
957	22
958	10
959	10
960	23
961	10
962	16
963	13
964	11
965	16
966	12
967	30
968	10
969	13
970	16
971	16
972	10
973	11
974	10
975	24
976	14
977	23
978	10
979	15
980	25
981	10
982	25
983	18
984	13
985	19
986	19
987	17
988	15
989	14
990	21
991	16
992	21
993	10
994	12
995	29
996	22
997	24
998	12
999	23
1000	15
1001	10
1002	23
1003	10
1004	13
1005	34
1006	12
1007	22
1008	14
1009	22
1010	10
1011	11
1012	35
1013	12
1014	17
1015	11
1016	13
1017	21
1018	14
1019	11
1020	10
1021	12
1022	10
1023	16
1024	14
1025	22
1026	10
1027	14
1028	20
1029	10
1030	12
1031	10
1032	24
1033	25
1034	11
1035	21
1036	20
1037	13
1038	29
1039	17
1040	13
1041	21
1042	12
1043	28
1044	14
1045	22
1046	23
1047	10
1048	14
1049	16
1050	21
1051	14
1052	11
1053	17
1054	20
1055	22
1056	14
1057	12
1058	10
1059	12
1060	12
1061	13
1062	15
1063	28
1064	13
1065	14
1066	14
1067	15
1068	22
1069	14
1070	13
1071	27
1072	19
1073	11
1074	23
1075	12
1076	17
1077	10
1078	18
1079	16
1080	15
1081	33
1082	14
1083	21
1084	13
1085	15
1086	12
1087	14
1088	23
1089	14
1090	20
1091	16
1092	13
1093	13
1094	10
1095	11
1096	10
1097	13
1098	13
1099	10
1100	13
1101	14
1102	15
1103	12
1104	17
1105	11
1106	27
1107	21
1108	14
1109	10
1110	14
1111	21
1112	19
1113	17
1114	14
1115	18
1116	15
1117	22
1118	10
1119	20
1120	13
1121	10
1122	14
1123	15
1124	33
1125	12
1126	14
1127	11
1128	12
1129	11
1130	10
1131	14
1132	19
1133	11
1134	10
1135	27
1136	17
1137	21
1138	12
1139	10
1140	13
1141	10
1142	12
1143	10
1144	27
1145	14
1146	16
1147	17
1148	12
1149	14
1150	17
1151	15
1152	10
1153	12
1154	10
1155	12
1156	14
1157	12
1158	11
1159	16
1160	17
1161	27
1162	18
1163	16
1164	22
1165	20
1166	10
1167	11
1168	25
1169	17
1170	12
1171	13
1172	20
1173	23
1174	18
1175	12
1176	15
1177	24
1178	10
1179	12
1180	17
1181	15
1182	10
1183	13
1184	11
1185	18
1186	10
1187	23
1188	20
1189	10
1190	10
1191	17
1192	10
1193	15
1194	15
1195	10
1196	14
1197	10
1198	11
1199	17
1200	10
1201	11
1202	17
1203	14
1204	10
1205	14
1206	20
1207	12
1208	16
1209	22
1210	17
1211	15
1212	24
1213	11
1214	16
1215	12
1216	18
1217	15
1218	10
1219	10
1220	22
1221	11
1222	12
1223	25
1224	15
1225	13
1226	15
1227	27
1228	10
1229	11
1230	19
1231	16
1232	22
1233	19
1234	10
1235	17
1236	16
1237	12
1238	16
1239	22
1240	21
1241	11
1242	10
1243	19
1244	24
1245	15
1246	10
1247	10
1248	14
1249	13
1250	13
1251	16
1252	10
1253	10
1254	21
1255	13
1256	11
1257	10
1258	16
1259	12
1260	15
1261	10
1262	13
1263	11
1264	15
1265	10
1266	21
1267	11
1268	25
1269	20
1270	14
1271	12
1272	17
1273	13
1274	15
1275	13
1276	14
1277	13
1278	16
1279	10
1280	13
1281	17
1282	14
1283	14
1284	11
1285	18
1286	16
1287	15
1288	23
1289	14
1290	13
1291	17
1292	18
1293	20
1294	22
1295	22
1296	15
1297	18
1298	23
1299	14
1300	16
1301	10
1302	10
1303	10
1304	10
1305	13
1306	12
1307	16
1308	18
1309	11
1310	15
1311	10
1312	16
1313	14
1314	10
1315	10
1316	13
1317	16
1318	13
1319	13
1320	13
1321	10
1322	12
1323	11
1324	13
1325	17
1326	15
1327	23
1328	13
1329	15
1330	10
1331	10
1332	16
1333	11
1334	11
1335	10
1336	11
1337	35
1338	11
1339	28
1340	10
1341	10
1342	14
1343	16
1344	11
1345	10
1346	10
1347	14
1348	13
1349	18
1350	17
1351	14
1352	12
1353	20
1354	11
1355	12
1356	13
1357	12
1358	10
1359	16
1360	19
1361	13
1362	10
1363	10
1364	10
1365	14
1366	22
1367	10
1368	20
1369	14
1370	33
1371	14
1372	16
1373	10
1374	13
1375	14
1376	18
1377	16
1378	16
1379	11
1380	10
1381	12
1382	16
1383	16
1384	10
1385	12
1386	15
1387	12
1388	12
1389	14
1390	15
1391	17
1392	16
1393	18
1394	10
1395	11
1396	11
1397	24
1398	16
1399	16
1400	15
1401	17
1402	13
1403	12
1404	10
1405	15
1406	21
1407	12
1408	15
1409	13
1410	11
1411	17
1412	12
1413	15
1414	12
1415	13
1416	11
1417	10
1418	10
1419	17
1420	12
1421	12
1422	11
1423	12
1424	12
1425	11
1426	12
1427	23
1428	15
1429	10
1430	23
1431	12
1432	24
1433	21
1434	10
1435	12
1436	23
1437	22
1438	12
1439	10
1440	11
1441	28
1442	14
1443	17
1444	10
1445	13
1446	19
1447	12
1448	25
1449	21
1450	16
1451	13
1452	16
1453	10
1454	14
1455	18
1456	15
1457	11
1458	20
1459	10
1460	10
1461	14
1462	16
1463	15
1464	12
1465	20
1466	15
1467	14
1468	25
1469	13
1470	11
1471	23
1472	11
1473	21
1474	10
1475	27
1476	21
1477	13
1478	12
1479	18
1480	12
1481	17
1482	12
1483	10
1484	10
1485	18
1486	13
1487	12
1488	16
1489	19
1490	18
1491	12
1492	14
1493	12
1494	18
1495	14
1496	18
1497	16
1498	12
1499	18
1500	16
1501	24
1502	17
1503	13
1504	17
1505	17
1506	15
1507	12
1508	15
1509	15
1510	17
1511	11
1512	21
1513	16
1514	10
1515	12
1516	11
1517	16
1518	14
1519	14
1520	14
1521	18
1522	21
1523	17
1524	12
1525	22
1526	11
1527	15
1528	25
1529	11
1530	10
1531	19
1532	17
1533	13
1534	16
1535	20
1536	14
1537	30
1538	24
1539	13
1540	10
1541	18
1542	14
1543	12
1544	20
1545	10
1546	10
1547	13
1548	11
1549	11
1550	30
1551	19
1552	23
1553	22
1554	11
1555	17
1556	20
1557	19
1558	26
1559	11
1560	10
1561	10
1562	13
1563	11
1564	15
1565	33
1566	13
1567	14
1568	21
1569	14
1570	10
1571	10
1572	11
1573	11
1574	12
1575	12
1576	14
1577	11
1578	14
1579	12
1580	35
1581	17
1582	13
1583	12
1584	11
1585	11
1586	21
1587	10
1588	12
1589	12
1590	10
1591	13
1592	32
1593	18
1594	10
1595	13
1596	22
1597	16
1598	13
1599	19
1600	13
1601	16
1602	25
1603	10
1604	10
1605	19
1606	20
1607	14
1608	10
1609	16
1610	15
1611	11
1612	13
1613	11
1614	10
1615	12
1616	23
1617	13
1618	17
1619	20
1620	27
1621	10
1622	12
1623	17
1624	11
1625	13
1626	19
1627	13
1628	21
1629	12
1630	27
1631	16
1632	17
1633	10
1634	13
1635	14
1636	17
1637	19
1638	10
1639	15
1640	12
1641	13
1642	28
1643	13
1644	12
1645	18
1646	12
1647	13
1648	12
1649	14
1650	14
1651	13
1652	17
1653	10
1654	12
1655	13
1656	21
1657	34
1658	18
1659	19
1660	11
1661	10
1662	18
1663	22
1664	15
1665	10
1666	14
1667	16
1668	12
1669	19
1670	17
1671	16
1672	14
1673	22
1674	18
1675	19
1676	21
1677	19
1678	11
1679	13
1680	13
1681	10
1682	10
1683	19
1684	15
1685	21
1686	10
1687	11
1688	16
1689	14
1690	25
1691	25
1692	18
1693	25
1694	11
1695	12
1696	13
1697	16
1698	13
1699	21
1700	22
1701	14
1702	14
1703	12
1704	15
1705	17
1706	16
1707	11
1708	24
1709	21
1710	15
1711	14
1712	16
1713	20
1714	35
1715	24
1716	14
1717	15
1718	13
1719	15
1720	10
1721	23
1722	22
1723	11
1724	12
1725	17
1726	18
1727	12
1728	20
1729	14
1730	17
1731	14
1732	21
1733	13
1734	10
1735	28
1736	13
1737	26
1738	16
1739	25
1740	12
1741	20
1742	10
1743	21
1744	11
1745	10
1746	18
1747	14
1748	18
1749	17
1750	21
1751	20
1752	15
1753	20
1754	16
1755	10
1756	21
1757	15
1758	18
1759	10
1760	12
1761	19
1762	14
1763	30
1764	16
1765	12
1766	14
1767	22
1768	13
1769	13
1770	32
1771	12
1772	21
1773	16
1774	12
1775	11
1776	18
1777	27
1778	16
1779	10
1780	13
1781	21
1782	11
1783	16
1784	11
1785	13
1786	16
1787	10
1788	16
1789	19
1790	23
1791	15
1792	11
1793	16
1794	11
1795	23
1796	17
1797	16
1798	15
1799	12
1800	16
1801	21
1802	11
1803	21
1804	15
1805	19
1806	19
1807	14
1808	11
1809	10
1810	11
1811	23
1812	17
1813	12
1814	13
1815	14
1816	24
1817	14
1818	15
1819	11
1820	18
1821	28
1822	12
1823	10
1824	14
1825	15
1826	11
1827	19
1828	10
1829	13
1830	10
1831	10
1832	10
1833	14
1834	17
1835	17
1836	19
1837	10
1838	16
1839	12
1840	10
1841	19
1842	14
1843	16
1844	19
1845	15
1846	17
1847	11
1848	17
1849	14
1850	29
1851	11
1852	10
1853	11
1854	12
1855	16
1856	12
1857	13
1858	21
1859	14
1860	14
1861	18
1862	17
1863	15
1864	10
1865	21
1866	15
1867	12
1868	12
1869	15
1870	21
1871	10
1872	20
1873	12
1874	14
1875	21
1876	16
1877	11
1878	21
1879	11
1880	11
1881	17
1882	14
1883	21
1884	10
1885	15
1886	19
1887	10
1888	11
1889	18
1890	18
1891	16
1892	17
1893	16
1894	10
1895	13
1896	13
1897	12
1898	19
1899	11
1900	13
1901	13
1902	12
1903	16
1904	14
1905	10
1906	13
1907	12
1908	12
1909	15
1910	13
1911	10
1912	14
1913	13
1914	13
1915	19
1916	12
1917	18
1918	10
1919	10
1920	10
1921	21
1922	14
1923	13
1924	37
1925	13
1926	11
1927	15
1928	12
1929	10
1930	14
1931	10
1932	10
1933	10
1934	17
1935	15
1936	18
1937	23
1938	15
1939	16
1940	10
1941	16
1942	15
1943	20
1944	10
1945	14
1946	15
1947	13
1948	11
1949	10
1950	10
1951	24
1952	14
1953	23
1954	17
1955	10
1956	28
1957	17
1958	13
1959	11
1960	22
1961	25
1962	15
1963	10
1964	11
1965	11
1966	25
1967	11
1968	13
1969	12
1970	11
1971	10
1972	15
1973	10
1974	12
1975	15
1976	21
1977	18
1978	15
1979	11
1980	22
1981	11
1982	21
1983	11
1984	10
1985	11
1986	11
1987	12
1988	10
1989	12
1990	10
1991	14
1992	14
1993	10
1994	13
1995	17
1996	11
1997	21
1998	20
1999	10
2000	12
[truncated: 8,000 more rows]
