# Supplementary material for: Generalized method of moments for estimating parameters of stochastic reaction networks
Source: BMC Syst Biol. 2016 Oct 21;10:98. doi: 10.1186/s12918-016-0342-8 (PMC5073941; doi:10.1186/s12918-016-0342-8)
Supplement: Additional file 2 — Matlab code and data. This file contains the Matlab codes and samples which were used to produce the results. (GZ 9349 kb) [file 12918_2016_342_MOESM2_ESM.gz › Data/Exclusive Switch/samples/20/t003.csv]

trajectory	P1	P2
1	0	107
2	0	106
3	78	3
4	80	0
5	93	3
6	78	3
7	82	2
8	71	1
9	2	114
10	3	103
11	30	80
12	85	5
13	0	107
14	2	98
15	62	0
16	84	5
17	67	0
18	29	62
19	7	101
20	81	1
21	0	105
22	69	2
23	84	2
24	89	0
25	0	99
26	6	84
27	94	0
28	1	104
29	0	107
30	0	105
31	65	2
32	82	0
33	68	18
34	0	101
35	72	40
36	1	102
37	67	0
38	69	1
39	0	102
40	78	0
41	9	97
42	0	100
43	0	116
44	0	102
45	86	5
46	5	99
47	68	0
48	76	0
49	0	84
50	99	0
51	91	0
52	75	5
53	84	0
54	1	112
55	74	6
56	1	119
57	63	18
58	0	107
59	75	6
60	0	101
61	88	2
62	80	3
63	13	77
64	7	99
65	82	2
66	77	2
67	75	1
68	2	100
69	88	9
70	1	81
71	4	112
72	78	1
73	0	114
74	0	103
75	106	0
76	5	107
77	82	2
78	2	102
79	88	1
80	0	99
81	0	88
82	95	1
83	6	86
84	0	97
85	73	8
86	1	96
87	1	111
88	63	7
89	2	103
90	2	109
91	2	108
92	78	1
93	87	3
94	80	6
95	21	86
96	0	96
97	0	108
98	74	16
99	3	113
100	76	1
101	71	0
102	88	3
103	75	0
104	7	119
105	5	102
106	4	118
107	12	114
108	1	104
109	83	1
110	44	58
111	69	13
112	0	103
113	1	101
114	91	0
115	99	3
116	74	0
117	81	6
118	12	104
119	49	32
120	0	99
121	70	0
122	73	0
123	61	8
124	77	0
125	71	9
126	0	103
127	73	2
128	81	1
129	80	10
130	87	9
131	68	2
132	76	3
133	82	0
134	0	130
135	97	0
136	5	104
137	2	113
138	0	78
139	77	1
140	1	106
141	76	0
142	80	0
143	1	116
144	4	106
145	78	0
146	83	1
147	0	103
148	53	0
149	35	50
150	0	109
151	1	104
152	81	0
153	73	0
154	70	2
155	74	12
156	71	2
157	73	16
158	76	0
159	2	105
160	3	86
161	80	0
162	88	0
163	0	101
164	90	1
165	0	108
166	67	0
167	0	100
168	86	3
169	3	108
170	53	49
171	2	95
172	66	1
173	83	0
174	74	2
175	74	0
176	76	0
177	2	99
178	90	0
179	77	5
180	0	109
181	82	4
182	90	0
183	4	99
184	68	12
185	77	1
186	50	46
187	0	100
188	4	93
189	0	110
190	5	82
191	80	0
192	89	0
193	0	97
194	90	1
195	82	2
196	79	0
197	1	97
198	69	12
199	0	109
200	4	112
201	69	2
202	73	3
203	83	4
204	7	103
205	70	0
206	0	95
207	69	0
208	0	122
209	87	6
210	0	113
211	3	98
212	69	0
213	0	118
214	72	2
215	71	1
216	81	0
217	62	3
218	72	4
219	0	105
220	69	1
221	4	115
222	83	1
223	3	111
224	0	114
225	0	113
226	2	84
227	91	1
228	3	97
229	79	12
230	44	42
231	81	4
232	73	22
233	76	0
234	89	1
235	6	113
236	0	91
237	81	7
238	79	3
239	62	6
240	51	50
241	0	113
242	78	10
243	0	100
244	1	110
245	71	1
246	2	117
247	0	94
248	92	1
249	55	42
250	2	102
251	87	0
252	0	115
253	1	100
254	88	0
255	94	0
256	85	1
257	92	5
258	3	129
259	93	2
260	75	6
261	88	1
262	0	92
263	54	28
264	1	119
265	0	129
266	45	29
267	2	98
268	76	0
269	62	3
270	86	2
271	0	90
272	0	113
273	85	2
274	80	0
275	100	0
276	61	0
277	79	0
278	67	8
279	0	111
280	76	2
281	0	125
282	1	114
283	87	6
284	86	8
285	1	102
286	90	0
287	2	125
288	74	2
289	69	3
290	91	2
291	64	2
292	2	116
293	73	7
294	0	97
295	100	0
296	0	113
297	3	119
298	74	8
299	0	101
300	75	2
301	0	100
302	65	8
303	72	7
304	68	8
305	71	0
306	65	2
307	65	11
308	3	110
309	0	102
310	0	130
311	62	21
312	0	97
313	4	100
314	1	93
315	77	5
316	16	97
317	75	0
318	52	49
319	84	2
320	68	0
321	78	13
322	3	100
323	0	108
324	83	0
325	74	6
326	93	2
327	98	2
328	79	3
329	1	117
330	35	44
331	2	96
332	64	36
333	71	0
334	83	4
335	1	114
336	27	75
337	62	1
338	87	0
339	0	96
340	87	10
341	93	7
342	1	102
343	0	87
344	73	0
345	79	4
346	100	8
347	71	2
348	69	8
349	0	90
350	81	18
351	92	1
352	1	99
353	5	80
354	70	11
355	78	0
356	0	105
357	82	1
358	1	109
359	0	95
360	1	98
361	2	97
362	56	47
363	65	2
364	0	99
365	67	1
366	72	0
367	72	4
368	0	101
369	101	0
370	88	7
371	69	3
372	6	107
373	85	3
374	82	1
375	80	1
376	0	89
377	87	9
378	76	0
379	75	3
380	104	4
381	0	112
382	4	107
383	75	14
384	84	3
385	3	97
386	2	91
387	81	3
388	2	94
389	88	2
390	4	128
391	67	2
392	0	91
393	0	126
394	70	0
395	0	90
396	10	114
397	89	8
398	7	92
399	1	102
400	69	0
401	69	1
402	82	0
403	4	99
404	0	103
405	88	3
406	6	117
407	75	0
408	0	84
409	2	95
410	78	3
411	0	104
412	0	90
413	31	80
414	0	113
415	13	70
416	77	8
417	0	113
418	74	4
419	2	113
420	56	0
421	0	102
422	107	3
423	5	125
424	11	101
425	9	106
426	3	111
427	3	90
428	73	1
429	0	111
430	0	100
431	2	106
432	86	6
433	2	113
434	84	1
435	4	93
436	73	6
437	0	99
438	74	2
439	86	2
440	1	95
441	0	108
442	1	94
443	0	106
444	99	12
445	69	0
446	1	103
447	82	3
448	0	122
449	3	118
450	0	97
451	81	0
452	90	0
453	82	0
454	60	1
455	73	0
456	69	0
457	0	95
458	1	100
459	50	35
460	0	91
461	91	0
462	4	101
463	73	0
464	65	8
465	1	102
466	63	4
467	80	0
468	85	5
469	52	0
470	69	0
471	0	100
472	52	46
473	80	0
474	4	109
475	0	106
476	3	104
477	100	0
478	0	122
479	6	83
480	0	83
481	82	0
482	0	106
483	64	2
484	85	10
485	0	114
486	0	103
487	4	109
488	5	101
489	56	29
490	84	5
491	90	6
492	2	119
493	85	0
494	6	103
495	72	0
496	88	1
497	86	5
498	1	104
499	2	119
500	88	5
501	88	0
502	6	97
503	8	99
504	70	7
505	3	104
506	65	0
507	84	7
508	64	34
509	89	0
510	71	0
511	57	7
512	7	96
513	80	0
514	71	0
515	3	101
516	85	0
517	0	104
518	1	110
519	70	5
520	1	109
521	21	86
522	74	2
523	67	0
524	4	107
525	76	3
526	50	47
527	81	0
528	0	106
529	66	3
530	91	0
531	78	0
532	0	107
533	79	0
534	0	89
535	0	106
536	71	0
537	79	2
538	73	0
539	65	0
540	84	5
541	83	3
542	57	3
543	0	100
544	0	97
545	5	100
546	29	42
547	88	5
548	0	111
549	78	0
550	83	2
551	71	0
552	79	0
553	81	1
554	57	0
555	32	72
556	85	2
557	84	6
558	68	0
559	78	0
560	2	114
561	0	104
562	5	98
563	75	0
564	0	97
565	1	125
566	0	115
567	79	3
568	69	4
569	0	108
570	0	102
571	81	3
572	0	101
573	62	33
574	0	101
575	0	125
576	90	6
577	55	47
578	2	114
579	94	7
580	0	113
581	62	2
582	46	51
583	5	110
584	1	105
585	74	1
586	70	0
587	86	3
588	85	1
589	86	0
590	85	5
591	0	94
592	84	2
593	0	106
594	2	109
595	0	110
596	91	0
597	100	1
598	0	113
599	76	0
600	0	116
601	0	118
602	5	83
603	0	120
604	79	0
605	1	116
606	82	4
607	73	5
608	95	0
609	2	92
610	0	107
611	72	4
612	1	112
613	0	113
614	0	109
615	97	1
616	73	10
617	86	0
618	2	112
619	65	0
620	66	1
621	2	105
622	0	109
623	85	1
624	78	5
625	80	0
626	83	8
627	79	1
628	82	0
629	3	118
630	6	101
631	0	93
632	3	85
633	0	111
634	90	0
635	0	127
636	3	101
637	0	109
638	72	0
639	92	5
640	83	4
641	95	0
642	0	119
643	67	1
644	71	1
645	0	118
646	1	95
647	80	0
648	72	0
649	0	102
650	0	105
651	76	4
652	0	110
653	81	3
654	69	10
655	76	0
656	75	0
657	0	116
658	77	2
659	2	83
660	80	0
661	2	102
662	7	94
663	73	1
664	73	0
665	6	115
666	71	8
667	86	8
668	77	4
669	71	0
670	72	0
671	79	1
672	0	112
673	75	0
674	79	0
675	72	5
676	3	102
677	87	2
678	5	99
679	0	106
680	87	1
681	0	120
682	9	109
683	85	3
684	1	94
685	0	107
686	1	110
687	2	109
688	82	0
689	76	2
690	73	2
691	67	0
692	108	1
693	3	95
694	0	111
695	71	0
696	88	0
697	92	0
698	79	1
699	86	7
700	65	0
701	90	0
702	80	5
703	0	106
704	0	98
705	81	4
706	67	1
707	82	1
708	93	6
709	87	2
710	0	108
711	2	98
712	86	0
713	0	128
714	55	4
715	68	3
716	83	0
717	0	93
718	0	104
719	0	98
720	81	1
721	3	103
722	87	2
723	2	93
724	83	5
725	1	108
726	0	108
727	0	124
728	86	2
729	99	5
730	0	110
731	0	92
732	0	109
733	13	107
734	4	123
735	102	0
736	85	3
737	1	104
738	76	2
739	0	91
740	59	1
741	6	103
742	87	0
743	8	105
744	71	15
745	73	0
746	4	87
747	66	0
748	88	0
749	86	0
750	75	2
751	86	0
752	23	83
753	28	69
754	73	0
755	3	96
756	53	10
757	27	75
758	93	5
759	0	107
760	90	0
761	74	4
762	80	0
763	82	5
764	89	6
765	78	0
766	75	4
767	0	93
768	9	99
769	61	4
770	73	1
771	76	0
772	1	98
773	0	113
774	4	102
775	0	124
776	24	77
777	85	14
778	76	3
779	89	0
780	0	100
781	86	0
782	3	105
783	63	3
784	0	99
785	75	11
786	3	120
787	77	0
788	0	97
789	0	109
790	91	1
791	87	6
792	0	105
793	81	0
794	5	103
795	94	2
796	82	0
797	1	104
798	60	4
799	3	115
800	0	116
801	8	89
802	87	0
803	1	100
804	1	92
805	2	110
806	89	0
807	0	113
808	4	105
809	0	113
810	2	98
811	3	97
812	0	107
813	1	112
814	15	94
815	9	86
816	44	50
817	85	1
818	0	91
819	0	88
820	0	86
821	98	5
822	3	115
823	64	8
824	83	1
825	85	8
826	89	0
827	3	107
828	85	10
829	2	120
830	1	102
831	94	9
832	77	6
833	70	9
834	77	11
835	91	8
836	1	126
837	65	0
838	87	4
839	66	2
840	87	0
841	68	0
842	61	0
843	0	100
844	94	0
845	76	0
846	70	0
847	67	4
848	6	102
849	7	112
850	74	0
851	1	114
852	0	110
853	1	114
854	73	3
855	0	104
856	0	111
857	1	106
858	2	122
859	97	0
860	0	130
861	0	114
862	2	97
863	73	6
864	86	1
865	75	5
866	80	3
867	82	1
868	67	6
869	67	0
870	0	115
871	0	104
872	73	0
873	50	38
874	0	123
875	2	99
876	0	103
877	78	3
878	5	118
879	74	0
880	77	0
881	94	7
882	87	0
883	1	82
884	84	4
885	59	23
886	79	12
887	0	100
888	56	8
889	80	3
890	0	118
891	6	129
892	80	0
893	95	3
894	67	2
895	37	57
896	1	102
897	77	1
898	2	96
899	7	124
900	94	0
901	1	90
902	78	10
903	3	114
904	72	0
905	92	4
906	74	0
907	59	25
908	79	0
909	81	0
910	2	117
911	57	37
912	86	0
913	0	127
914	75	0
915	74	1
916	1	109
917	94	1
918	71	1
919	2	104
920	88	0
921	0	115
922	0	110
923	0	118
924	86	0
925	0	83
926	9	102
927	5	101
928	76	2
929	69	0
930	78	0
931	19	66
932	0	110
933	74	2
934	79	0
935	0	109
936	78	3
937	73	4
938	6	111
939	88	2
940	89	0
941	87	0
942	79	0
943	69	0
944	45	50
945	8	103
946	1	127
947	1	110
948	2	108
949	0	97
950	99	4
951	7	99
952	73	6
953	89	5
954	79	6
955	1	125
956	4	97
957	69	3
958	81	7
959	71	4
960	81	2
961	69	5
962	34	79
963	0	99
964	2	113
965	76	4
966	11	117
967	88	1
968	81	1
969	1	100
970	80	1
971	81	0
972	71	0
973	4	112
974	6	94
975	90	1
976	0	97
977	100	3
978	23	62
979	86	3
980	71	2
981	0	112
982	88	1
983	78	2
984	0	113
985	80	2
986	0	105
987	12	106
988	88	0
989	0	96
990	3	100
991	78	4
992	0	105
993	0	108
994	0	102
995	83	0
996	3	100
997	68	3
998	2	107
999	0	106
1000	67	0
1001	67	19
1002	1	104
1003	61	21
1004	5	113
1005	68	9
1006	66	0
1007	2	82
1008	0	100
1009	69	0
1010	2	98
1011	82	1
1012	1	96
1013	90	7
1014	1	118
1015	70	0
1016	64	0
1017	83	4
1018	7	111
1019	92	0
1020	8	100
1021	0	121
1022	77	2
1023	63	1
1024	1	88
1025	2	110
1026	64	4
1027	82	2
1028	86	2
1029	75	7
1030	0	128
1031	0	96
1032	81	0
1033	0	119
1034	77	7
1035	75	0
1036	93	11
1037	80	1
1038	70	1
1039	0	133
1040	0	129
1041	96	0
1042	1	105
1043	69	1
1044	82	4
1045	0	112
1046	74	1
1047	4	116
1048	71	0
1049	22	85
1050	0	110
1051	0	104
1052	79	2
1053	79	7
1054	82	1
1055	0	95
1056	0	97
1057	3	107
1058	81	0
1059	14	67
1060	2	101
1061	74	4
1062	75	0
1063	0	107
1064	83	4
1065	96	2
1066	77	5
1067	1	102
1068	69	0
1069	69	0
1070	0	101
1071	93	2
1072	86	2
1073	7	102
1074	71	3
1075	80	1
1076	67	30
1077	0	93
1078	6	99
1079	1	96
1080	0	108
1081	4	97
1082	14	112
1083	2	107
1084	1	108
1085	84	0
1086	7	118
1087	6	105
1088	1	98
1089	83	0
1090	71	1
1091	85	0
1092	83	0
1093	83	3
1094	85	6
1095	82	0
1096	67	29
1097	0	91
1098	0	104
1099	78	1
1100	76	0
1101	68	6
1102	88	2
1103	68	0
1104	5	118
1105	79	2
1106	2	102
1107	65	0
1108	65	36
1109	81	9
1110	2	121
1111	85	0
1112	2	115
1113	1	86
1114	68	0
1115	2	93
1116	3	107
1117	0	106
1118	81	1
1119	7	118
1120	88	0
1121	71	1
1122	0	94
1123	84	1
1124	74	2
1125	2	107
1126	79	0
1127	0	122
1128	63	30
1129	3	104
1130	79	0
1131	2	96
1132	4	105
1133	70	0
1134	88	6
1135	72	1
1136	81	5
1137	69	0
1138	79	0
1139	5	106
1140	70	0
1141	0	109
1142	86	3
1143	4	97
1144	78	3
1145	77	0
1146	0	100
1147	0	104
1148	44	63
1149	0	84
1150	2	106
1151	76	0
1152	3	103
1153	87	1
1154	69	2
1155	89	3
1156	87	0
1157	71	0
1158	0	93
1159	0	107
1160	84	3
1161	85	3
1162	89	7
1163	91	0
1164	26	84
1165	2	112
1166	0	97
1167	82	3
1168	69	12
1169	4	113
1170	96	0
1171	0	102
1172	0	111
1173	66	0
1174	0	105
1175	62	31
1176	1	95
1177	93	0
1178	0	116
1179	105	9
1180	2	101
1181	61	41
1182	5	101
1183	11	91
1184	2	96
1185	75	3
1186	4	115
1187	65	4
1188	78	2
1189	69	3
1190	1	92
1191	77	0
1192	4	101
1193	77	0
1194	67	2
1195	0	101
1196	74	0
1197	0	114
1198	70	0
1199	80	7
1200	88	4
1201	80	7
1202	78	22
1203	2	110
1204	80	0
1205	0	106
1206	7	106
1207	0	113
1208	3	106
1209	70	2
1210	71	2
1211	3	87
1212	97	0
1213	86	3
1214	31	47
1215	79	0
1216	80	5
1217	71	14
1218	3	96
1219	3	110
1220	1	93
1221	2	104
1222	43	53
1223	79	10
1224	97	0
1225	0	106
1226	78	0
1227	79	6
1228	74	0
1229	80	0
1230	84	2
1231	72	2
1232	0	90
1233	66	5
1234	2	103
1235	83	0
1236	2	123
1237	86	0
1238	69	6
1239	0	114
1240	0	112
1241	0	101
1242	84	1
1243	26	64
1244	72	3
1245	92	0
1246	3	111
1247	73	3
1248	1	112
1249	0	114
1250	80	0
1251	64	0
1252	6	116
1253	5	117
1254	4	131
1255	59	0
1256	3	105
1257	2	108
1258	85	1
1259	2	90
1260	1	107
1261	4	119
1262	74	14
1263	76	2
1264	80	6
1265	1	122
1266	1	83
1267	2	113
1268	1	105
1269	0	108
1270	0	94
1271	12	105
1272	1	97
1273	2	129
1274	69	0
1275	84	0
1276	79	0
1277	86	4
1278	79	0
1279	73	4
1280	98	2
1281	99	0
1282	65	0
1283	8	98
1284	0	110
1285	72	8
1286	4	97
1287	9	109
1288	0	108
1289	0	106
1290	90	0
1291	2	114
1292	90	0
1293	0	93
1294	77	0
1295	0	94
1296	73	0
1297	76	0
1298	6	108
1299	1	115
1300	66	3
1301	91	1
1302	0	106
1303	62	2
1304	80	6
1305	68	0
1306	77	1
1307	74	0
1308	83	0
1309	0	109
1310	2	119
1311	0	109
1312	90	0
1313	82	0
1314	0	108
1315	0	84
1316	1	100
1317	76	0
1318	59	16
1319	79	0
1320	73	4
1321	82	1
1322	4	102
1323	0	104
1324	73	1
1325	67	0
1326	72	0
1327	82	4
1328	98	6
1329	0	115
1330	1	111
1331	86	0
1332	73	7
1333	79	2
1334	72	0
1335	81	2
1336	0	108
1337	72	48
1338	0	98
1339	81	0
1340	1	114
1341	4	96
1342	2	93
1343	1	104
1344	65	1
1345	64	1
1346	0	109
1347	60	12
1348	7	80
1349	0	104
1350	0	97
1351	59	0
1352	87	0
1353	86	3
1354	4	107
1355	71	0
1356	77	2
1357	50	4
1358	79	1
1359	72	3
1360	2	115
1361	54	28
1362	0	102
1363	0	110
1364	0	109
1365	0	107
1366	0	101
1367	65	21
1368	6	101
1369	72	1
1370	75	8
1371	4	96
1372	0	105
1373	91	0
1374	68	6
1375	7	106
1376	5	111
1377	0	119
1378	77	6
1379	88	4
1380	3	104
1381	89	7
1382	0	98
1383	82	4
1384	81	1
1385	69	3
1386	1	97
1387	2	93
1388	81	4
1389	77	6
1390	85	5
1391	69	1
1392	2	106
1393	74	0
1394	2	101
1395	69	0
1396	68	1
1397	72	4
1398	3	102
1399	1	103
1400	81	15
1401	0	102
1402	83	0
1403	72	0
1404	78	6
1405	0	118
1406	74	1
1407	85	0
1408	0	102
1409	10	101
1410	77	1
1411	35	57
1412	0	104
1413	74	4
1414	90	0
1415	71	1
1416	0	107
1417	73	0
1418	68	4
1419	62	0
1420	46	50
1421	0	103
1422	67	54
1423	78	7
1424	36	64
1425	72	5
1426	0	109
1427	1	99
1428	77	2
1429	0	103
1430	86	2
1431	37	57
1432	69	17
1433	83	0
1434	79	1
1435	9	107
1436	78	11
1437	74	0
1438	89	4
1439	0	116
1440	5	89
1441	0	116
1442	0	103
1443	36	74
1444	27	68
1445	90	0
1446	31	45
1447	0	119
1448	69	3
1449	0	82
1450	19	106
1451	77	1
1452	85	2
1453	84	0
1454	51	55
1455	0	105
1456	6	93
1457	86	0
1458	77	0
1459	5	105
1460	85	3
1461	0	102
1462	3	94
1463	3	118
1464	0	117
1465	4	107
1466	91	1
1467	52	15
1468	0	98
1469	0	107
1470	0	124
1471	66	6
1472	61	1
1473	1	101
1474	83	0
1475	83	0
1476	74	17
1477	1	83
1478	3	97
1479	88	3
1480	3	112
1481	79	3
1482	0	129
1483	64	4
1484	76	0
1485	67	2
1486	88	0
1487	83	2
1488	63	3
1489	75	1
1490	78	0
1491	3	120
1492	0	103
1493	88	2
1494	0	85
1495	0	119
1496	89	0
1497	84	9
1498	84	0
1499	98	1
1500	0	118
1501	72	0
1502	84	0
1503	4	92
1504	0	106
1505	89	7
1506	88	0
1507	79	0
1508	78	1
1509	70	0
1510	87	0
1511	90	0
1512	0	102
1513	0	110
1514	1	97
1515	4	113
1516	81	11
1517	76	6
1518	1	98
1519	73	4
1520	0	109
1521	81	0
1522	3	109
1523	0	121
1524	58	39
1525	82	0
1526	95	2
1527	1	85
1528	87	1
1529	71	0
1530	6	123
1531	7	101
1532	6	98
1533	0	104
1534	0	83
1535	45	40
1536	89	0
1537	0	110
1538	19	96
1539	75	3
1540	0	110
1541	4	86
1542	65	5
1543	76	2
1544	6	87
1545	2	89
1546	52	56
1547	89	1
1548	77	10
1549	81	1
1550	79	5
1551	0	106
1552	83	0
1553	32	73
1554	65	3
1555	87	2
1556	0	87
1557	1	101
1558	76	0
1559	81	0
1560	100	4
1561	88	2
1562	6	105
1563	0	79
1564	1	100
1565	104	2
1566	27	74
1567	0	107
1568	0	105
1569	0	139
1570	0	110
1571	2	118
1572	68	1
1573	86	21
1574	32	70
1575	72	3
1576	75	0
1577	74	5
1578	0	118
1579	81	0
1580	2	100
1581	0	103
1582	87	0
1583	82	5
1584	79	1
1585	94	1
1586	97	1
1587	5	106
1588	31	80
1589	0	110
1590	64	15
1591	76	4
1592	0	111
1593	79	6
1594	3	114
1595	71	1
1596	79	3
1597	0	113
1598	76	1
1599	1	101
1600	4	99
1601	85	0
1602	73	0
1603	86	1
1604	69	4
1605	1	101
1606	0	113
1607	71	8
1608	2	107
1609	0	108
1610	79	2
1611	10	96
1612	0	99
1613	64	1
1614	87	5
1615	78	8
1616	86	1
1617	83	0
1618	0	112
1619	4	100
1620	0	129
1621	1	99
1622	64	5
1623	1	91
1624	84	1
1625	0	109
1626	76	0
1627	88	0
1628	2	116
1629	0	108
1630	89	0
1631	79	3
1632	3	100
1633	84	0
1634	77	1
1635	89	0
1636	0	111
1637	3	108
1638	93	2
1639	89	0
1640	76	0
1641	4	97
1642	86	0
1643	77	2
1644	66	4
1645	86	2
1646	83	3
1647	62	2
1648	79	2
1649	92	0
1650	0	105
1651	88	0
1652	68	0
1653	2	105
1654	91	7
1655	0	122
1656	78	0
1657	82	1
1658	77	1
1659	0	128
1660	0	93
1661	6	87
1662	1	101
1663	8	112
1664	0	101
1665	68	2
1666	85	0
1667	101	0
1668	73	0
1669	0	122
1670	0	106
1671	74	7
1672	73	13
1673	45	55
1674	0	122
1675	2	117
1676	0	120
1677	86	0
1678	1	106
1679	2	107
1680	1	106
1681	83	3
1682	0	100
1683	86	0
1684	5	97
1685	0	105
1686	71	0
1687	0	104
1688	90	0
1689	87	2
1690	73	2
1691	0	88
1692	57	26
1693	79	1
1694	65	3
1695	74	13
1696	0	112
1697	85	2
1698	78	9
1699	80	4
1700	81	0
1701	77	11
1702	97	4
1703	0	120
1704	14	72
1705	104	0
1706	0	100
1707	79	0
1708	1	105
1709	75	12
1710	70	0
1711	7	117
1712	65	3
1713	72	6
1714	72	7
1715	73	3
1716	79	3
1717	6	94
1718	89	1
1719	0	106
1720	4	115
1721	74	20
1722	0	100
1723	0	116
1724	62	6
1725	74	3
1726	4	112
1727	87	0
1728	64	0
1729	72	1
1730	78	3
1731	57	33
1732	96	5
1733	77	4
1734	77	7
1735	0	115
1736	82	10
1737	85	1
1738	78	1
1739	78	0
1740	75	0
1741	78	12
1742	84	0
1743	0	100
1744	95	3
1745	71	0
1746	7	115
1747	88	0
1748	77	3
1749	86	0
1750	75	1
1751	0	96
1752	2	98
1753	0	99
1754	61	5
1755	84	4
1756	30	67
1757	0	114
1758	97	0
1759	0	111
1760	64	4
1761	0	104
1762	0	98
1763	0	103
1764	93	7
1765	74	1
1766	63	36
1767	0	93
1768	0	116
1769	96	6
1770	82	0
1771	0	104
1772	68	0
1773	69	6
1774	1	118
1775	4	97
1776	84	6
1777	88	3
1778	1	105
1779	85	0
1780	7	96
1781	78	2
1782	83	4
1783	0	127
1784	61	2
1785	2	93
1786	1	106
1787	87	0
1788	71	3
1789	68	2
1790	2	129
1791	5	109
1792	1	85
1793	2	101
1794	78	3
1795	75	3
1796	5	105
1797	9	100
1798	86	7
1799	58	1
1800	76	9
1801	0	100
1802	1	108
1803	85	4
1804	10	84
1805	3	87
1806	1	113
1807	0	106
1808	90	4
1809	1	112
1810	0	117
1811	87	1
1812	59	38
1813	1	85
1814	80	2
1815	79	0
1816	0	100
1817	82	5
1818	0	106
1819	79	1
1820	5	88
1821	57	5
1822	5	90
1823	4	109
1824	84	0
1825	70	55
1826	80	1
1827	43	37
1828	0	105
1829	75	0
1830	66	1
1831	58	0
1832	58	28
1833	0	116
1834	72	9
1835	83	3
1836	73	3
1837	0	115
1838	71	0
1839	10	125
1840	76	0
1841	87	6
1842	93	4
1843	3	104
1844	0	108
1845	0	90
1846	6	114
1847	97	12
1848	89	0
1849	77	0
1850	70	3
1851	17	88
1852	9	86
1853	85	3
1854	2	93
1855	5	91
1856	61	4
1857	63	0
1858	100	10
1859	1	95
1860	84	0
1861	3	95
1862	2	106
1863	82	0
1864	1	115
1865	3	117
1866	6	102
1867	79	2
1868	0	106
1869	1	108
1870	85	4
1871	0	112
1872	42	62
1873	74	6
1874	68	6
1875	7	85
1876	81	3
1877	76	2
1878	99	1
1879	97	0
1880	0	78
1881	0	99
1882	92	0
1883	91	0
1884	0	116
1885	6	85
1886	93	0
1887	77	0
1888	86	0
1889	105	0
1890	10	94
1891	83	1
1892	88	8
1893	67	16
1894	0	125
1895	1	93
1896	81	0
1897	23	69
1898	4	88
1899	90	0
1900	0	115
1901	0	95
1902	0	113
1903	1	109
1904	4	97
1905	1	94
1906	87	0
1907	1	96
1908	5	101
1909	90	6
1910	5	125
1911	79	5
1912	72	2
1913	2	115
1914	78	0
1915	1	110
1916	1	113
1917	79	2
1918	84	3
1919	72	6
1920	73	2
1921	76	16
1922	63	8
1923	93	8
1924	2	120
1925	85	0
1926	79	2
1927	7	99
1928	11	85
1929	71	8
1930	1	113
1931	1	106
1932	97	6
1933	78	0
1934	79	10
1935	75	0
1936	75	10
1937	2	110
1938	1	110
1939	79	4
1940	0	97
1941	2	97
1942	6	110
1943	100	9
1944	73	3
1945	76	1
1946	85	0
1947	90	0
1948	68	0
1949	105	0
1950	5	102
1951	1	106
1952	2	118
1953	61	2
1954	76	0
1955	63	8
1956	71	1
1957	0	95
1958	73	4
1959	0	91
1960	54	41
1961	4	107
1962	3	89
1963	69	9
1964	81	1
1965	3	125
1966	71	6
1967	75	7
1968	91	8
1969	1	122
1970	80	4
1971	76	0
1972	88	0
1973	6	92
1974	4	101
1975	3	89
1976	0	104
1977	82	3
1978	1	96
1979	0	85
1980	91	3
1981	75	0
1982	65	0
1983	6	92
1984	6	116
1985	0	107
1986	0	111
1987	0	86
1988	0	108
1989	76	8
1990	70	5
1991	0	137
1992	74	1
1993	69	3
1994	1	109
1995	55	0
1996	76	1
1997	106	2
1998	83	3
1999	82	0
[truncated: 8,001 more rows]
