# Supplementary material for: Generalized method of moments for estimating parameters of stochastic reaction networks
Source: BMC Syst Biol. 2016 Oct 21;10:98. doi: 10.1186/s12918-016-0342-8 (PMC5073941; doi:10.1186/s12918-016-0342-8)
Supplement: Additional file 2 — Matlab code and data. This file contains the Matlab codes and samples which were used to produce the results. (GZ 9349 kb) [file 12918_2016_342_MOESM2_ESM.gz › Data/Exclusive Switch/samples/11/t003.csv]

trajectory	P1	P2
1	98	7
2	3	101
3	0	114
4	0	95
5	102	0
6	93	0
7	3	100
8	70	0
9	1	119
10	0	99
11	1	123
12	63	3
13	39	44
14	73	0
15	73	0
16	2	113
17	0	98
18	3	112
19	74	3
20	1	99
21	70	20
22	1	98
23	70	0
24	82	2
25	74	3
26	25	77
27	2	104
28	2	94
29	20	74
30	86	4
31	69	0
32	93	1
33	0	116
34	60	0
35	81	2
36	10	103
37	0	115
38	11	96
39	66	10
40	0	98
41	1	106
42	89	1
43	65	0
44	65	1
45	0	129
46	2	102
47	6	100
48	0	111
49	0	101
50	25	97
51	1	83
52	66	2
53	0	113
54	32	79
55	44	86
56	1	114
57	97	3
58	81	2
59	94	0
60	69	1
61	1	124
62	3	90
63	0	90
64	83	0
65	2	105
66	84	0
67	1	96
68	0	101
69	0	108
70	72	14
71	74	5
72	0	107
73	3	111
74	0	106
75	78	1
76	70	0
77	84	4
78	94	0
79	63	9
80	92	5
81	76	2
82	61	27
83	86	2
84	80	2
85	1	118
86	82	2
87	0	110
88	0	110
89	60	0
90	81	6
91	1	113
92	76	11
93	3	115
94	13	103
95	82	0
96	2	115
97	90	3
98	84	0
99	0	107
100	1	111
101	0	90
102	77	8
103	65	3
104	0	114
105	85	0
106	0	107
107	4	97
108	80	3
109	5	115
110	83	5
111	82	4
112	104	0
113	4	114
114	77	1
115	76	5
116	5	91
117	79	1
118	0	97
119	71	0
120	2	98
121	81	1
122	57	1
123	0	120
124	81	4
125	90	4
126	66	0
127	0	111
128	62	28
129	4	104
130	10	108
131	11	91
132	7	126
133	83	3
134	92	0
135	77	0
136	81	7
137	86	2
138	0	121
139	69	13
140	88	0
141	75	0
142	0	94
143	68	0
144	72	2
145	93	1
146	97	4
147	81	0
148	0	105
149	70	1
150	69	0
151	0	123
152	89	1
153	11	104
154	12	67
155	97	0
156	79	2
157	1	112
158	18	83
159	75	0
160	1	87
161	93	3
162	23	84
163	0	101
164	93	1
165	95	0
166	75	0
167	0	119
168	2	131
169	0	100
170	0	108
171	73	1
172	81	19
173	75	6
174	95	4
175	0	96
176	87	0
177	1	102
178	74	6
179	0	105
180	95	0
181	81	2
182	0	99
183	47	40
184	73	5
185	79	7
186	0	93
187	1	93
188	0	114
189	1	107
190	1	103
191	0	105
192	91	0
193	86	3
194	75	9
195	84	2
196	72	1
197	45	61
198	72	8
199	0	97
200	82	1
201	94	6
202	78	0
203	5	95
204	76	2
205	0	101
206	85	1
207	69	3
208	81	0
209	6	89
210	1	116
211	79	1
212	2	124
213	0	121
214	81	0
215	68	0
216	65	5
217	11	120
218	1	98
219	4	108
220	86	1
221	79	2
222	16	81
223	1	104
224	76	0
225	63	1
226	0	102
227	1	116
228	60	28
229	1	115
230	71	0
231	26	68
232	0	99
233	0	96
234	47	46
235	4	121
236	68	1
237	55	5
238	4	107
239	84	4
240	56	22
241	97	10
242	91	2
243	0	109
244	3	121
245	100	7
246	78	0
247	89	1
248	1	111
249	88	5
250	80	0
251	87	3
252	0	109
253	1	114
254	0	122
255	2	97
256	84	6
257	1	103
258	67	14
259	0	102
260	0	118
261	75	14
262	89	2
263	77	5
264	0	95
265	0	99
266	69	16
267	5	113
268	0	100
269	92	4
270	0	103
271	100	0
272	87	0
273	72	2
274	66	1
275	78	0
276	70	1
277	24	71
278	87	5
279	0	90
280	1	112
281	73	5
282	0	111
283	91	0
284	4	106
285	67	0
286	85	10
287	70	0
288	2	96
289	65	25
290	3	107
291	75	0
292	96	4
293	1	102
294	81	8
295	79	3
296	0	94
297	82	2
298	77	7
299	72	10
300	3	92
301	75	1
302	2	107
303	87	0
304	72	1
305	63	9
306	85	2
307	90	1
308	78	9
309	81	0
310	6	111
311	76	2
312	4	107
313	71	2
314	75	4
315	78	0
316	0	104
317	74	12
318	1	98
319	80	0
320	0	111
321	82	2
322	0	114
323	1	98
324	3	107
325	79	4
326	67	3
327	0	107
328	82	1
329	1	104
330	69	1
331	34	68
332	0	97
333	1	104
334	2	116
335	73	2
336	0	107
337	66	0
338	1	116
339	0	107
340	0	106
341	0	94
342	75	0
343	1	112
344	72	6
345	0	106
346	69	9
347	1	110
348	0	102
349	6	99
350	90	1
351	84	0
352	76	0
353	76	1
354	0	119
355	2	121
356	3	104
357	72	1
358	68	7
359	80	0
360	0	109
361	76	7
362	87	1
363	1	102
364	81	0
365	0	102
366	86	2
367	0	97
368	2	83
369	4	102
370	93	0
371	85	0
372	0	99
373	3	87
374	2	106
375	66	2
376	91	7
377	1	120
378	70	0
379	0	108
380	87	1
381	0	106
382	78	6
383	78	4
384	5	95
385	92	0
386	78	8
387	76	13
388	0	104
389	87	3
390	0	105
391	82	0
392	75	1
393	96	8
394	2	94
395	3	92
396	1	113
397	0	102
398	83	4
399	83	0
400	0	95
401	0	115
402	0	94
403	76	1
404	81	5
405	2	117
406	69	0
407	5	96
408	62	5
409	2	108
410	0	114
411	87	4
412	87	0
413	88	0
414	3	102
415	0	109
416	1	92
417	1	91
418	1	99
419	75	5
420	7	90
421	74	4
422	76	2
423	76	17
424	78	5
425	66	10
426	0	124
427	6	95
428	78	3
429	73	8
430	2	122
431	27	85
432	77	6
433	1	107
434	0	91
435	0	120
436	1	116
437	76	8
438	0	105
439	1	86
440	73	1
441	71	3
442	70	12
443	1	88
444	0	111
445	90	0
446	94	0
447	62	20
448	64	1
449	72	2
450	2	137
451	0	94
452	0	106
453	107	2
454	0	123
455	72	0
456	87	11
457	83	2
458	2	117
459	1	102
460	82	0
461	0	102
462	86	0
463	92	2
464	72	3
465	1	107
466	0	105
467	82	0
468	84	3
469	2	90
470	0	122
471	27	88
472	89	2
473	74	2
474	0	119
475	77	7
476	0	107
477	89	1
478	79	0
479	0	100
480	0	87
481	0	89
482	19	71
483	80	4
484	72	0
485	2	92
486	0	99
487	0	87
488	0	121
489	81	0
490	74	5
491	0	106
492	74	2
493	83	6
494	0	100
495	3	111
496	61	0
497	1	104
498	78	1
499	0	114
500	62	6
501	1	105
502	1	118
503	11	109
504	83	0
505	1	93
506	0	100
507	76	0
508	0	105
509	76	4
510	70	2
511	79	0
512	78	1
513	5	105
514	4	107
515	0	94
516	95	0
517	69	11
518	78	4
519	68	4
520	73	2
521	90	0
522	36	47
523	76	6
524	86	6
525	43	60
526	57	4
527	1	103
528	82	2
529	81	2
530	73	7
531	3	113
532	79	1
533	0	133
534	61	0
535	3	117
536	1	87
537	64	0
538	0	106
539	0	81
540	0	112
541	0	96
542	0	105
543	6	116
544	0	111
545	3	110
546	58	3
547	0	83
548	0	114
549	84	2
550	1	104
551	95	5
552	4	83
553	0	98
554	72	7
555	74	1
556	2	104
557	91	2
558	71	0
559	9	101
560	0	110
561	2	115
562	0	110
563	65	1
564	1	81
565	0	116
566	61	31
567	63	14
568	4	101
569	86	0
570	0	108
571	74	0
572	2	99
573	74	0
574	0	118
575	74	6
576	38	71
577	77	1
578	0	116
579	70	6
580	0	90
581	65	0
582	81	3
583	2	112
584	0	109
585	69	1
586	81	0
587	80	6
588	0	94
589	4	103
590	75	3
591	4	122
592	82	3
593	0	100
594	88	1
595	86	5
596	76	0
597	65	2
598	91	0
599	0	98
600	3	107
601	63	0
602	77	1
603	71	0
604	80	12
605	75	0
606	1	107
607	0	106
608	1	122
609	0	118
610	1	80
611	91	0
612	98	0
613	2	76
614	0	121
615	0	106
616	74	0
617	87	6
618	83	4
619	83	0
620	0	100
621	90	1
622	65	1
623	86	1
624	84	0
625	73	10
626	0	109
627	73	8
628	90	0
629	92	3
630	81	1
631	80	5
632	70	8
633	2	112
634	65	25
635	35	54
636	66	3
637	0	87
638	0	110
639	83	2
640	0	119
641	4	89
642	3	115
643	9	94
644	76	3
645	90	6
646	74	5
647	84	2
648	0	106
649	90	0
650	70	4
651	84	0
652	1	112
653	71	3
654	84	0
655	0	91
656	81	0
657	2	105
658	4	106
659	74	0
660	0	98
661	75	2
662	81	0
663	88	3
664	79	8
665	34	69
666	1	89
667	0	102
668	1	109
669	4	113
670	84	0
671	79	0
672	97	0
673	102	1
674	83	4
675	82	2
676	5	91
677	0	110
678	3	94
679	70	0
680	0	107
681	5	96
682	0	102
683	0	104
684	71	1
685	78	12
686	90	4
687	73	0
688	0	105
689	0	96
690	0	111
691	77	7
692	83	12
693	0	105
694	1	101
695	78	0
696	85	0
697	87	0
698	2	106
699	0	109
700	0	115
701	82	3
702	0	89
703	84	1
704	7	112
705	1	90
706	79	0
707	5	115
708	83	4
709	0	91
710	98	7
711	0	113
712	68	9
713	65	5
714	0	117
715	75	4
716	51	49
717	62	6
718	66	3
719	81	1
720	5	109
721	0	97
722	81	0
723	72	0
724	0	123
725	1	104
726	2	103
727	69	1
728	81	2
729	3	100
730	85	0
731	78	3
732	0	92
733	86	0
734	0	113
735	0	103
736	1	119
737	3	93
738	1	106
739	0	101
740	68	0
741	0	111
742	0	105
743	89	3
744	86	0
745	96	3
746	0	106
747	80	5
748	1	111
749	80	0
750	80	3
751	99	0
752	70	0
753	72	0
754	83	0
755	77	8
756	70	6
757	68	0
758	78	10
759	0	120
760	28	72
761	0	79
762	18	81
763	2	108
764	0	118
765	0	94
766	70	4
767	0	111
768	86	3
769	81	1
770	0	93
771	5	111
772	97	0
773	89	3
774	59	3
775	94	7
776	0	117
777	68	2
778	2	121
779	1	96
780	102	4
781	84	7
782	4	95
783	0	119
784	2	103
785	0	116
786	80	0
787	67	0
788	0	101
789	91	8
790	84	0
791	0	107
792	84	1
793	3	90
794	88	3
795	3	110
796	2	103
797	0	90
798	81	0
799	1	104
800	0	122
801	71	0
802	63	0
803	68	31
804	80	7
805	4	90
806	72	1
807	0	115
808	83	0
809	0	109
810	0	102
811	0	95
812	81	1
813	0	105
814	77	0
815	0	103
816	91	0
817	5	113
818	80	0
819	5	105
820	73	3
821	0	125
822	0	93
823	74	1
824	63	0
825	0	100
826	24	76
827	96	7
828	74	0
829	1	114
830	72	8
831	81	2
832	0	124
833	2	103
834	0	101
835	76	4
836	0	126
837	1	102
838	1	127
839	69	0
840	89	4
841	0	104
842	79	15
843	0	102
844	0	104
845	0	102
846	81	9
847	2	117
848	0	118
849	0	112
850	13	96
851	19	69
852	95	6
853	3	94
854	5	119
855	74	2
856	84	2
857	0	99
858	100	4
859	5	105
860	80	0
861	3	108
862	81	8
863	81	3
864	72	4
865	103	1
866	0	106
867	75	1
868	2	114
869	84	16
870	0	106
871	0	96
872	71	0
873	82	2
874	81	4
875	0	82
876	0	100
877	0	136
878	2	119
879	84	19
880	74	1
881	90	3
882	74	2
883	79	0
884	72	0
885	0	116
886	71	3
887	65	6
888	88	1
889	81	0
890	85	0
891	71	7
892	76	4
893	75	0
894	2	96
895	48	55
896	91	0
897	0	98
898	77	1
899	81	3
900	1	106
901	1	108
902	88	6
903	71	1
904	0	104
905	11	94
906	0	100
907	2	120
908	74	1
909	80	3
910	73	1
911	81	0
912	1	108
913	1	107
914	29	71
915	90	0
916	84	0
917	95	5
918	79	1
919	1	112
920	6	110
921	0	90
922	5	115
923	36	67
924	77	4
925	48	35
926	69	3
927	71	6
928	83	8
929	0	121
930	3	112
931	73	0
932	0	111
933	75	2
934	65	37
935	0	108
936	88	0
937	92	4
938	70	10
939	84	0
940	0	87
941	90	0
942	74	1
943	0	114
944	94	1
945	4	121
946	3	121
947	57	24
948	84	8
949	63	0
950	0	121
951	6	99
952	1	102
953	0	106
954	0	118
955	0	86
956	0	97
957	0	99
958	87	0
959	4	108
960	0	120
961	1	106
962	0	96
963	2	105
964	9	97
965	69	2
966	0	102
967	0	98
968	65	18
969	68	1
970	17	73
971	1	104
972	96	0
973	1	114
974	77	5
975	7	102
976	74	9
977	0	105
978	64	8
979	79	3
980	79	6
981	77	21
982	1	114
983	89	0
984	0	81
985	70	0
986	0	105
987	85	1
988	1	103
989	75	1
990	0	112
991	93	4
992	68	9
993	80	0
994	72	4
995	91	8
996	0	92
997	88	0
998	80	0
999	88	5
1000	0	128
1001	81	0
1002	85	0
1003	1	95
1004	4	96
1005	0	94
1006	73	1
1007	2	114
1008	1	83
1009	89	2
1010	0	84
1011	0	95
1012	9	94
1013	0	107
1014	73	0
1015	1	88
1016	75	1
1017	77	5
1018	83	0
1019	90	2
1020	93	0
1021	1	94
1022	0	114
1023	78	5
1024	85	1
1025	69	0
1026	0	100
1027	8	103
1028	74	3
1029	85	2
1030	3	110
1031	1	116
1032	0	129
1033	83	6
1034	0	105
1035	85	3
1036	0	106
1037	0	88
1038	71	2
1039	75	0
1040	97	0
1041	80	5
1042	10	98
1043	90	0
1044	78	0
1045	99	1
1046	0	119
1047	72	2
1048	85	0
1049	70	19
1050	51	37
1051	35	62
1052	69	0
1053	88	2
1054	81	0
1055	69	14
1056	78	4
1057	18	72
1058	0	108
1059	74	4
1060	70	1
1061	3	109
1062	2	123
1063	82	0
1064	74	0
1065	63	26
1066	83	2
1067	79	0
1068	5	116
1069	70	0
1070	52	39
1071	67	0
1072	76	1
1073	69	7
1074	73	0
1075	0	91
1076	0	105
1077	83	2
1078	79	0
1079	5	97
1080	80	7
1081	62	12
1082	8	111
1083	3	106
1084	86	0
1085	77	0
1086	81	0
1087	5	108
1088	84	0
1089	0	114
1090	0	88
1091	6	112
1092	6	105
1093	86	2
1094	81	2
1095	64	1
1096	6	96
1097	3	106
1098	28	64
1099	4	102
1100	72	8
1101	2	106
1102	72	0
1103	92	1
1104	0	82
1105	2	110
1106	94	0
1107	0	103
1108	78	5
1109	80	0
1110	98	0
1111	73	1
1112	79	0
1113	2	100
1114	71	4
1115	69	2
1116	80	1
1117	24	85
1118	0	93
1119	0	97
1120	0	112
1121	4	105
1122	88	6
1123	0	109
1124	34	63
1125	0	100
1126	80	6
1127	109	2
1128	9	95
1129	79	1
1130	81	0
1131	0	92
1132	7	100
1133	5	98
1134	75	3
1135	77	0
1136	0	106
1137	1	93
1138	97	7
1139	2	108
1140	75	5
1141	81	2
1142	86	0
1143	74	13
1144	84	2
1145	73	7
1146	0	84
1147	14	112
1148	30	75
1149	60	0
1150	2	98
1151	83	1
1152	2	81
1153	70	6
1154	68	0
1155	0	108
1156	1	95
1157	1	100
1158	0	100
1159	70	2
1160	5	109
1161	74	0
1162	0	92
1163	81	0
1164	84	0
1165	73	8
1166	3	117
1167	1	110
1168	81	3
1169	71	1
1170	2	101
1171	73	3
1172	76	0
1173	77	7
1174	89	2
1175	4	113
1176	2	118
1177	84	8
1178	79	2
1179	71	0
1180	89	4
1181	55	32
1182	79	1
1183	76	0
1184	77	1
1185	81	11
1186	4	110
1187	2	105
1188	0	84
1189	1	108
1190	86	4
1191	64	4
1192	77	5
1193	0	99
1194	87	0
1195	0	81
1196	84	3
1197	80	0
1198	81	0
1199	1	88
1200	0	112
1201	3	94
1202	86	0
1203	0	108
1204	82	2
1205	69	3
1206	64	1
1207	38	75
1208	72	0
1209	70	0
1210	60	0
1211	0	118
1212	5	95
1213	4	94
1214	0	103
1215	91	1
1216	72	0
1217	87	6
1218	9	88
1219	3	112
1220	0	87
1221	90	1
1222	0	115
1223	1	105
1224	69	0
1225	78	6
1226	83	0
1227	0	91
1228	71	4
1229	0	106
1230	2	104
1231	3	104
1232	68	0
1233	0	87
1234	32	67
1235	85	2
1236	108	0
1237	72	0
1238	88	0
1239	81	6
1240	75	11
1241	83	1
1242	69	0
1243	1	99
1244	0	108
1245	5	103
1246	83	5
1247	64	0
1248	92	8
1249	4	102
1250	104	3
1251	2	103
1252	81	0
1253	80	6
1254	2	102
1255	3	99
1256	74	0
1257	60	1
1258	0	106
1259	80	0
1260	1	97
1261	76	8
1262	70	3
1263	8	111
1264	82	12
1265	95	0
1266	1	106
1267	72	0
1268	15	95
1269	86	3
1270	14	90
1271	83	4
1272	4	112
1273	0	109
1274	79	7
1275	1	108
1276	7	90
1277	0	90
1278	75	0
1279	10	88
1280	88	5
1281	5	84
1282	72	15
1283	0	122
1284	91	0
1285	80	0
1286	67	8
1287	90	0
1288	0	114
1289	61	0
1290	0	107
1291	63	0
1292	0	104
1293	74	0
1294	91	0
1295	71	0
1296	0	113
1297	0	95
1298	2	127
1299	74	0
1300	1	84
1301	69	0
1302	79	0
1303	89	2
1304	88	0
1305	78	0
1306	68	7
1307	51	58
1308	2	106
1309	64	0
1310	75	19
1311	71	1
1312	88	3
1313	1	121
1314	0	104
1315	0	103
1316	1	104
1317	0	104
1318	0	122
1319	1	100
1320	1	103
1321	87	0
1322	97	0
1323	0	118
1324	90	9
1325	1	117
1326	6	96
1327	72	1
1328	8	121
1329	82	2
1330	69	1
1331	2	104
1332	82	0
1333	77	2
1334	82	2
1335	0	97
1336	7	109
1337	3	102
1338	92	0
1339	9	112
1340	73	0
1341	84	0
1342	2	109
1343	10	102
1344	0	104
1345	0	120
1346	2	105
1347	3	103
1348	0	123
1349	0	119
1350	0	105
1351	4	86
1352	67	10
1353	59	30
1354	65	3
1355	82	0
1356	1	104
1357	70	0
1358	71	5
1359	1	112
1360	81	0
1361	3	122
1362	72	1
1363	4	116
1364	78	6
1365	86	0
1366	0	121
1367	91	0
1368	80	5
1369	0	112
1370	103	0
1371	0	105
1372	0	126
1373	88	0
1374	55	38
1375	73	0
1376	70	0
1377	65	4
1378	67	4
1379	83	0
1380	4	96
1381	2	122
1382	68	0
1383	78	7
1384	60	0
1385	71	0
1386	0	92
1387	87	0
1388	0	108
1389	68	0
1390	2	117
1391	58	27
1392	4	100
1393	3	112
1394	74	0
1395	0	99
1396	75	0
1397	0	110
1398	0	118
1399	71	4
1400	2	108
1401	69	4
1402	0	96
1403	78	6
1404	69	0
1405	88	21
1406	80	1
1407	0	103
1408	83	4
1409	68	5
1410	13	110
1411	1	91
1412	86	0
1413	1	96
1414	66	10
1415	0	96
1416	75	0
1417	0	108
1418	2	93
1419	4	107
1420	0	94
1421	3	121
1422	85	9
1423	77	1
1424	4	109
1425	86	0
1426	89	3
1427	70	0
1428	0	112
1429	10	94
1430	2	94
1431	69	6
1432	0	115
1433	7	104
1434	82	0
1435	81	1
1436	1	108
1437	0	125
1438	79	4
1439	96	2
1440	1	114
1441	0	112
1442	0	110
1443	96	3
1444	82	2
1445	0	115
1446	77	5
1447	8	118
1448	79	10
1449	0	116
1450	77	0
1451	99	1
1452	0	99
1453	2	115
1454	90	0
1455	98	4
1456	0	105
1457	73	0
1458	74	27
1459	90	1
1460	4	105
1461	1	102
1462	65	4
1463	0	108
1464	5	98
1465	4	101
1466	72	3
1467	84	0
1468	78	0
1469	83	0
1470	8	106
1471	0	93
1472	7	111
1473	51	39
1474	1	99
1475	77	0
1476	85	0
1477	2	104
1478	1	99
1479	0	108
1480	91	1
1481	1	106
1482	2	110
1483	0	110
1484	75	0
1485	100	1
1486	88	0
1487	60	1
1488	0	113
1489	87	0
1490	54	59
1491	70	4
1492	1	98
1493	10	88
1494	67	3
1495	0	96
1496	94	1
1497	0	107
1498	2	96
1499	1	133
1500	94	0
1501	0	111
1502	1	100
1503	2	112
1504	4	105
1505	80	0
1506	67	28
1507	77	6
1508	3	106
1509	80	0
1510	4	109
1511	83	0
1512	74	7
1513	0	93
1514	74	1
1515	67	12
1516	87	0
1517	0	110
1518	5	102
1519	66	4
1520	80	2
1521	96	0
1522	1	116
1523	0	98
1524	84	4
1525	6	92
1526	82	6
1527	92	0
1528	70	0
1529	64	19
1530	1	119
1531	8	90
1532	89	0
1533	81	0
1534	0	99
1535	0	125
1536	71	0
1537	0	118
1538	0	97
1539	72	0
1540	88	0
1541	6	122
1542	87	0
1543	41	61
1544	78	0
1545	1	106
1546	76	8
1547	87	1
1548	0	108
1549	5	108
1550	77	0
1551	0	99
1552	65	0
1553	3	95
1554	3	101
1555	91	0
1556	0	95
1557	83	3
1558	2	101
1559	95	3
1560	4	100
1561	3	92
1562	73	2
1563	72	0
1564	2	106
1565	26	61
1566	0	99
1567	82	0
1568	85	2
1569	0	125
1570	101	8
1571	80	0
1572	83	1
1573	86	2
1574	2	110
1575	69	0
1576	8	106
1577	5	103
1578	2	113
1579	7	84
1580	75	2
1581	3	106
1582	6	110
1583	5	87
1584	98	0
1585	0	104
1586	0	111
1587	83	0
1588	1	124
1589	2	112
1590	76	0
1591	69	2
1592	0	118
1593	0	110
1594	5	112
1595	72	0
1596	0	111
1597	3	94
1598	2	100
1599	82	7
1600	40	62
1601	2	102
1602	0	108
1603	2	112
1604	74	1
1605	86	0
1606	4	120
1607	91	6
1608	0	115
1609	76	0
1610	8	124
1611	66	7
1612	79	2
1613	99	1
1614	0	86
1615	22	83
1616	0	120
1617	1	108
1618	92	1
1619	0	97
1620	72	10
1621	0	93
1622	71	0
1623	92	0
1624	5	106
1625	92	0
1626	4	121
1627	2	102
1628	71	1
1629	0	110
1630	89	0
1631	71	3
1632	75	2
1633	3	113
1634	37	51
1635	71	5
1636	0	110
1637	87	0
1638	0	98
1639	1	98
1640	87	3
1641	80	3
1642	72	0
1643	86	9
1644	2	120
1645	0	120
1646	78	0
1647	85	2
1648	65	11
1649	0	121
1650	76	0
1651	0	112
1652	0	100
1653	6	81
1654	0	90
1655	85	15
1656	12	104
1657	82	0
1658	70	16
1659	84	1
1660	85	7
1661	0	130
1662	0	92
1663	75	6
1664	0	112
1665	0	100
1666	4	121
1667	86	0
1668	5	97
1669	78	10
1670	4	120
1671	1	98
1672	86	0
1673	0	111
1674	83	0
1675	95	4
1676	76	0
1677	2	98
1678	60	1
1679	75	6
1680	87	1
1681	79	0
1682	0	110
1683	0	96
1684	86	0
1685	38	75
1686	3	97
1687	85	2
1688	0	109
1689	10	89
1690	4	99
1691	75	2
1692	21	80
1693	75	5
1694	2	109
1695	76	1
1696	87	1
1697	85	1
1698	1	109
1699	3	109
1700	1	89
1701	75	4
1702	4	86
1703	7	86
1704	72	0
1705	80	4
1706	3	116
1707	67	0
1708	82	2
1709	4	111
1710	5	102
1711	69	0
1712	77	0
1713	1	112
1714	88	4
1715	0	102
1716	82	0
1717	74	0
1718	75	5
1719	78	3
1720	90	5
1721	87	2
1722	77	2
1723	85	0
1724	5	110
1725	0	117
1726	84	0
1727	0	123
1728	68	2
1729	68	3
1730	90	0
1731	6	91
1732	78	1
1733	2	109
1734	83	7
1735	1	106
1736	74	0
1737	76	2
1738	0	117
1739	0	114
1740	1	120
1741	70	7
1742	79	2
1743	8	104
1744	67	4
1745	84	0
1746	2	113
1747	2	107
1748	0	107
1749	2	111
1750	4	111
1751	1	101
1752	0	121
1753	4	119
1754	82	10
1755	2	106
1756	1	104
1757	80	0
1758	5	126
1759	0	98
1760	0	101
1761	84	1
1762	72	2
1763	84	0
1764	75	0
1765	76	4
1766	75	0
1767	0	125
1768	3	106
1769	60	0
1770	84	10
1771	8	107
1772	1	115
1773	2	118
1774	1	109
1775	74	4
1776	0	90
1777	57	0
1778	1	112
1779	97	0
1780	73	4
1781	76	0
1782	72	1
1783	1	103
1784	91	0
1785	70	0
1786	90	4
1787	80	0
1788	3	88
1789	70	0
1790	1	101
1791	81	5
1792	0	112
1793	4	90
1794	7	113
1795	81	2
1796	0	124
1797	0	106
1798	1	102
1799	91	4
1800	71	1
1801	72	0
1802	0	99
1803	76	3
1804	10	99
1805	62	0
1806	0	111
1807	69	3
1808	57	5
1809	74	8
1810	0	102
1811	60	37
1812	84	7
1813	35	60
1814	17	80
1815	3	101
1816	2	97
1817	0	121
1818	4	117
1819	2	105
1820	74	13
1821	69	0
1822	79	0
1823	78	1
1824	0	123
1825	1	102
1826	86	3
1827	0	118
1828	93	11
1829	2	117
1830	0	107
1831	2	109
1832	80	0
1833	4	106
1834	88	0
1835	69	0
1836	1	102
1837	76	4
1838	3	101
1839	70	0
1840	88	2
1841	3	107
1842	75	0
1843	72	1
1844	86	0
1845	84	2
1846	22	90
1847	88	4
1848	7	91
1849	69	8
1850	5	99
1851	76	3
1852	0	110
1853	0	107
1854	74	0
1855	0	111
1856	48	50
1857	40	68
1858	57	22
1859	77	2
1860	1	102
1861	60	2
1862	4	106
1863	94	3
1864	87	4
1865	0	107
1866	4	122
1867	60	22
1868	2	101
1869	2	112
1870	0	123
1871	4	118
1872	71	2
1873	1	108
1874	89	1
1875	82	6
1876	5	91
1877	71	5
1878	73	0
1879	87	1
1880	2	106
1881	1	111
1882	94	0
1883	0	104
1884	7	142
1885	0	105
1886	84	7
1887	83	2
1888	81	1
1889	78	2
1890	70	0
1891	81	0
1892	0	114
1893	0	115
1894	84	11
1895	66	0
1896	50	38
1897	4	104
1898	88	1
1899	1	103
1900	91	10
1901	4	110
1902	74	4
1903	88	0
1904	1	99
1905	80	0
1906	81	6
1907	0	105
1908	0	121
1909	86	0
1910	96	0
1911	1	107
1912	0	97
1913	86	1
1914	88	2
1915	34	75
1916	2	88
1917	82	4
1918	65	0
1919	74	0
1920	100	5
1921	0	110
1922	98	0
1923	1	109
1924	70	5
1925	28	64
1926	0	107
1927	0	113
1928	0	106
1929	90	0
1930	0	116
1931	4	96
1932	88	0
1933	61	45
1934	75	5
1935	1	102
1936	2	108
1937	81	0
1938	86	0
1939	0	106
1940	0	115
1941	81	7
1942	22	84
1943	73	10
1944	1	121
1945	1	115
1946	3	107
1947	70	5
1948	79	3
1949	65	22
1950	3	102
1951	69	0
1952	0	119
1953	67	0
1954	0	114
1955	83	0
1956	6	98
1957	3	77
1958	0	88
1959	7	93
1960	0	100
1961	0	110
1962	0	110
1963	88	0
1964	0	106
1965	43	69
1966	0	107
1967	90	3
1968	85	6
1969	85	0
1970	80	0
1971	2	107
1972	34	64
1973	93	7
1974	73	4
1975	0	107
1976	84	0
1977	4	104
1978	3	104
1979	75	0
1980	76	0
1981	86	0
1982	0	110
1983	1	110
1984	66	1
1985	77	8
1986	3	102
1987	1	101
1988	3	106
1989	88	1
1990	88	5
1991	85	1
1992	0	95
1993	66	1
1994	63	6
1995	106	2
1996	70	6
1997	74	3
1998	0	107
1999	0	117
[truncated: 8,001 more rows]
