# Supplementary material for: Generalized method of moments for estimating parameters of stochastic reaction networks
Source: BMC Syst Biol. 2016 Oct 21;10:98. doi: 10.1186/s12918-016-0342-8 (PMC5073941; doi:10.1186/s12918-016-0342-8)
Supplement: Additional file 2 — Matlab code and data. This file contains the Matlab codes and samples which were used to produce the results. (GZ 9349 kb) [file 12918_2016_342_MOESM2_ESM.gz › Data/Exclusive Switch/samples/47/t002.csv]

trajectory	P1	P2
1	58	4
2	53	0
3	58	0
4	50	0
5	61	0
6	2	73
7	0	85
8	51	12
9	0	89
10	44	13
11	0	74
12	0	80
13	0	80
14	2	103
15	63	10
16	0	76
17	1	86
18	0	81
19	67	0
20	62	1
21	1	70
22	3	78
23	1	86
24	80	0
25	58	4
26	56	0
27	2	81
28	63	0
29	65	5
30	52	8
31	61	1
32	6	95
33	62	0
34	57	0
35	53	0
36	0	77
37	47	6
38	46	0
39	60	4
40	59	2
41	65	0
42	1	80
43	0	76
44	67	3
45	0	79
46	1	79
47	0	77
48	21	73
49	56	7
50	1	89
51	1	90
52	60	1
53	0	77
54	7	75
55	60	1
56	4	85
57	2	65
58	57	14
59	0	60
60	3	77
61	2	83
62	52	5
63	73	0
64	60	7
65	51	0
66	55	0
67	50	0
68	0	79
69	67	3
70	8	83
71	51	1
72	0	77
73	59	4
74	3	78
75	54	0
76	59	0
77	57	0
78	54	0
79	5	77
80	0	68
81	56	5
82	0	87
83	5	74
84	5	90
85	49	0
86	59	11
87	49	0
88	1	87
89	57	0
90	76	2
91	53	19
92	29	50
93	4	58
94	59	11
95	0	73
96	0	88
97	51	0
98	5	94
99	5	77
100	60	0
101	52	11
102	66	3
103	2	75
104	1	68
105	66	0
106	71	6
107	54	1
108	0	87
109	57	0
110	51	2
111	58	0
112	59	5
113	63	7
114	65	3
115	0	80
116	50	0
117	0	82
118	60	6
119	57	3
120	3	81
121	72	4
122	48	3
123	63	11
124	55	0
125	3	98
126	66	0
127	67	1
128	0	78
129	0	70
130	0	69
131	64	5
132	42	43
133	45	4
134	68	5
135	65	0
136	0	105
137	4	65
138	59	2
139	55	14
140	52	1
141	0	90
142	5	94
143	1	88
144	1	54
145	2	71
146	0	85
147	6	86
148	43	3
149	0	94
150	0	74
151	1	74
152	72	4
153	0	89
154	30	40
155	29	33
156	78	6
157	56	1
158	56	26
159	51	9
160	0	77
161	59	2
162	10	82
163	0	62
164	56	14
165	68	0
166	55	0
167	5	71
168	1	78
169	54	5
170	5	82
171	0	82
172	0	77
173	9	84
174	61	7
175	57	2
176	68	3
177	37	29
178	0	70
179	1	88
180	65	1
181	66	7
182	2	73
183	0	70
184	3	82
185	0	95
186	7	62
187	4	90
188	47	0
189	53	4
190	59	0
191	61	0
192	39	57
193	3	79
194	67	3
195	59	0
196	50	6
197	69	0
198	46	1
199	64	2
200	60	0
201	0	94
202	70	0
203	64	0
204	1	91
205	60	6
206	0	81
207	58	4
208	5	79
209	71	5
210	0	92
211	78	0
212	0	76
213	53	0
214	4	63
215	0	93
216	3	73
217	62	2
218	57	0
219	0	69
220	52	0
221	54	9
222	50	3
223	0	61
224	62	5
225	1	96
226	65	8
227	43	27
228	65	4
229	71	5
230	2	82
231	46	3
232	1	75
233	65	8
234	48	0
235	5	87
236	54	1
237	2	83
238	0	70
239	0	79
240	1	96
241	3	83
242	0	78
243	13	66
244	2	67
245	66	0
246	68	1
247	40	24
248	58	2
249	52	0
250	2	84
251	61	3
252	2	82
253	0	89
254	0	83
255	2	80
256	59	7
257	3	71
258	0	71
259	21	72
260	49	3
261	63	0
262	43	15
263	69	5
264	55	2
265	62	12
266	4	83
267	1	77
268	80	0
269	3	83
270	34	33
271	44	22
272	84	0
273	0	71
274	73	3
275	63	0
276	1	71
277	0	86
278	51	0
279	69	0
280	0	77
281	0	80
282	5	87
283	3	85
284	67	1
285	56	2
286	59	3
287	0	86
288	54	2
289	58	0
290	2	81
291	56	0
292	0	81
293	0	83
294	65	0
295	0	74
296	46	0
297	6	88
298	56	0
299	50	1
300	5	76
301	63	0
302	58	0
303	56	4
304	1	75
305	0	75
306	0	89
307	58	11
308	10	83
309	17	56
310	74	6
311	67	0
312	0	77
313	0	79
314	0	69
315	68	4
316	58	0
317	55	0
318	20	57
319	52	0
320	0	79
321	0	73
322	54	2
323	1	83
324	7	62
325	8	80
326	53	6
327	0	69
328	54	0
329	2	66
330	64	0
331	0	67
332	0	76
333	48	0
334	65	9
335	60	3
336	8	75
337	0	66
338	62	0
339	47	8
340	69	7
341	50	8
342	54	7
343	59	0
344	7	80
345	42	4
346	77	2
347	66	0
348	50	2
349	2	81
350	1	74
351	3	69
352	56	0
353	65	3
354	0	74
355	58	0
356	76	1
357	2	80
358	4	66
359	0	61
360	0	81
361	55	16
362	53	0
363	0	64
364	67	1
365	0	80
366	67	7
367	58	1
368	52	4
369	57	10
370	1	85
371	56	3
372	62	4
373	59	0
374	0	71
375	2	81
376	51	0
377	2	65
378	53	0
379	3	80
380	46	17
381	5	91
382	3	79
383	69	6
384	70	8
385	4	61
386	67	2
387	77	0
388	69	0
389	4	58
390	65	5
391	0	87
392	56	0
393	50	3
394	2	81
395	1	84
396	6	79
397	2	83
398	52	2
399	49	16
400	49	4
401	0	84
402	58	1
403	6	73
404	59	0
405	59	4
406	6	76
407	52	7
408	64	0
409	46	0
410	49	8
411	57	0
412	57	4
413	62	0
414	62	4
415	53	4
416	63	1
417	53	1
418	58	0
419	57	3
420	1	73
421	65	7
422	67	3
423	5	69
424	0	75
425	62	0
426	1	84
427	0	76
428	61	1
429	0	82
430	0	93
431	66	0
432	0	76
433	49	3
434	55	17
435	0	94
436	62	3
437	59	0
438	62	3
439	52	0
440	2	62
441	50	0
442	68	7
443	50	8
444	60	0
445	62	0
446	49	1
447	58	10
448	50	2
449	45	3
450	63	1
451	9	94
452	64	12
453	0	93
454	0	82
455	1	82
456	69	0
457	3	90
458	0	89
459	0	88
460	0	67
461	27	69
462	0	64
463	0	89
464	1	105
465	0	79
466	65	5
467	51	5
468	2	71
469	0	65
470	19	44
471	62	3
472	0	66
473	62	1
474	0	83
475	67	3
476	42	8
477	12	68
478	51	5
479	5	71
480	69	10
481	4	83
482	0	80
483	67	2
484	52	5
485	55	0
486	0	85
487	68	2
488	55	6
489	59	6
490	0	74
491	3	87
492	0	73
493	70	3
494	2	79
495	2	72
496	4	83
497	0	77
498	0	80
499	0	76
500	0	78
501	72	0
502	65	1
503	0	82
504	2	69
505	0	79
506	61	0
507	59	0
508	61	4
509	64	0
510	0	63
511	5	87
512	0	66
513	0	73
514	0	90
515	0	79
516	76	3
517	9	80
518	69	0
519	10	68
520	0	69
521	1	90
522	56	0
523	71	2
524	51	8
525	62	0
526	53	2
527	60	0
528	57	5
529	52	1
530	6	59
531	57	5
532	2	80
533	63	0
534	0	73
535	58	2
536	58	9
537	4	79
538	57	2
539	2	53
540	0	95
541	0	72
542	63	0
543	50	0
544	0	76
545	43	2
546	0	93
547	55	0
548	55	0
549	0	82
550	0	82
551	57	0
552	78	6
553	14	68
554	63	11
555	0	70
556	49	1
557	1	72
558	4	76
559	0	72
560	59	0
561	52	13
562	59	2
563	63	0
564	64	8
565	61	3
566	60	2
567	0	79
568	60	3
569	1	77
570	2	85
571	1	82
572	62	0
573	1	67
574	42	0
575	62	4
576	0	90
577	61	3
578	0	84
579	0	79
580	0	93
581	52	3
582	65	1
583	0	97
584	54	0
585	0	82
586	2	90
587	45	6
588	0	58
589	56	1
590	62	0
591	54	4
592	57	11
593	5	80
594	61	3
595	52	0
596	64	0
597	44	15
598	57	0
599	63	0
600	65	0
601	0	82
602	0	72
603	20	63
604	60	0
605	2	64
606	59	2
607	4	73
608	4	66
609	63	0
610	57	13
611	0	62
612	18	62
613	77	8
614	5	75
615	13	69
616	0	86
617	0	61
618	50	0
619	60	0
620	0	81
621	67	0
622	0	96
623	2	71
624	68	0
625	67	0
626	0	72
627	0	76
628	8	85
629	58	0
630	4	97
631	0	79
632	58	0
633	0	91
634	60	8
635	55	0
636	0	98
637	61	0
638	54	0
639	0	73
640	74	0
641	8	76
642	7	94
643	67	0
644	2	97
645	0	83
646	59	8
647	0	70
648	64	4
649	74	2
650	60	0
651	48	0
652	13	68
653	6	86
654	1	89
655	53	8
656	48	0
657	60	2
658	51	15
659	49	8
660	1	69
661	0	57
662	65	0
663	60	4
664	6	97
665	0	86
666	7	70
667	0	79
668	53	0
669	59	8
670	64	6
671	66	4
672	59	0
673	50	26
674	0	74
675	4	81
676	53	3
677	61	0
678	56	8
679	54	8
680	7	58
681	2	78
682	62	7
683	0	96
684	55	6
685	62	0
686	46	13
687	12	72
688	2	82
689	0	77
690	66	3
691	1	70
692	3	73
693	6	76
694	64	4
695	0	77
696	1	61
697	58	4
698	73	0
699	5	84
700	0	86
701	51	0
702	50	3
703	48	0
704	62	4
705	52	18
706	4	87
707	2	79
708	33	49
709	56	7
710	51	0
711	19	57
712	46	1
713	61	0
714	2	77
715	0	63
716	3	76
717	59	0
718	61	0
719	56	0
720	23	46
721	43	8
722	0	71
723	1	73
724	7	83
725	0	80
726	4	95
727	64	7
728	0	76
729	0	73
730	0	72
731	64	1
732	37	20
733	3	92
734	0	67
735	61	16
736	0	85
737	57	0
738	70	0
739	0	78
740	31	40
741	64	0
742	65	0
743	52	7
744	80	0
745	5	68
746	62	1
747	0	66
748	0	79
749	41	2
750	4	86
751	60	3
752	64	6
753	51	5
754	1	75
755	6	80
756	0	74
757	0	74
758	48	15
759	63	9
760	56	2
761	1	77
762	3	74
763	66	1
764	3	79
765	53	0
766	61	7
767	63	10
768	42	15
769	47	8
770	0	79
771	0	79
772	6	91
773	0	68
774	48	6
775	49	8
776	67	0
777	68	1
778	64	2
779	0	82
780	57	9
781	7	69
782	1	74
783	58	7
784	57	0
785	0	88
786	23	48
787	5	80
788	3	73
789	61	1
790	7	63
791	42	0
792	2	66
793	2	60
794	70	1
795	4	68
796	67	5
797	57	4
798	61	0
799	1	79
800	70	7
801	67	0
802	7	78
803	1	82
804	79	2
805	0	85
806	59	4
807	7	94
808	10	88
809	48	0
810	61	3
811	52	5
812	0	83
813	59	0
814	15	67
815	70	2
816	0	77
817	55	8
818	56	5
819	57	0
820	58	0
821	6	79
822	52	0
823	2	74
824	3	79
825	45	1
826	61	9
827	50	7
828	3	102
829	60	4
830	0	97
831	0	79
832	57	4
833	0	82
834	71	5
835	66	6
836	2	85
837	60	0
838	59	0
839	71	0
840	66	0
841	1	87
842	65	0
843	67	0
844	64	0
845	54	2
846	54	5
847	0	80
848	61	3
849	0	81
850	58	5
851	60	0
852	69	1
853	7	86
854	48	0
855	64	3
856	61	6
857	10	81
858	0	84
859	3	75
860	0	67
861	70	1
862	56	0
863	0	74
864	48	0
865	67	0
866	1	68
867	0	79
868	53	3
869	73	13
870	71	5
871	59	2
872	0	86
873	52	0
874	71	2
875	54	0
876	64	2
877	2	75
878	48	0
879	55	0
880	54	0
881	54	6
882	50	2
883	59	2
884	7	77
885	49	10
886	48	2
887	58	3
888	54	7
889	51	0
890	3	84
891	3	67
892	85	0
893	60	0
894	50	0
895	2	92
896	0	77
897	58	4
898	6	81
899	1	72
900	68	0
901	5	63
902	11	67
903	1	74
904	64	2
905	0	80
906	6	59
907	1	68
908	48	0
909	45	2
910	1	84
911	56	1
912	57	5
913	64	4
914	1	80
915	63	0
916	0	83
917	2	74
918	4	76
919	56	4
920	40	0
921	2	68
922	0	72
923	0	87
924	47	3
925	68	0
926	56	0
927	5	84
928	0	71
929	45	33
930	0	80
931	0	80
932	41	41
933	0	80
934	71	0
935	48	36
936	2	83
937	0	70
938	7	72
939	9	70
940	64	0
941	8	82
942	3	76
943	52	8
944	54	2
945	70	2
946	0	81
947	0	69
948	65	0
949	49	4
950	54	2
951	62	0
952	51	0
953	4	78
954	54	0
955	61	15
956	28	42
957	2	81
958	0	75
959	1	74
960	5	74
961	65	0
962	2	83
963	58	6
964	0	82
965	62	12
966	74	7
967	46	0
968	49	3
969	0	89
970	70	14
971	36	23
972	68	1
973	55	7
974	57	7
975	48	10
976	51	2
977	0	83
978	4	100
979	59	5
980	0	84
981	53	0
982	70	0
983	55	2
984	4	86
985	60	6
986	65	2
987	0	92
988	2	84
989	0	81
990	0	79
991	3	74
992	1	83
993	54	1
994	56	0
995	63	0
996	6	81
997	5	77
998	0	92
999	46	2
1000	55	8
1001	47	24
1002	51	1
1003	74	7
1004	0	79
1005	61	0
1006	63	0
1007	58	0
1008	16	66
1009	0	82
1010	0	79
1011	67	1
1012	5	79
1013	69	4
1014	4	71
1015	3	67
1016	1	83
1017	59	0
1018	50	0
1019	56	0
1020	0	91
1021	63	5
1022	57	7
1023	5	86
1024	63	7
1025	0	70
1026	52	1
1027	45	7
1028	60	18
1029	0	60
1030	63	0
1031	1	75
1032	55	0
1033	64	2
1034	63	3
1035	0	85
1036	64	0
1037	42	5
1038	49	11
1039	51	0
1040	53	5
1041	63	0
1042	37	38
1043	56	2
1044	47	12
1045	74	3
1046	7	87
1047	62	8
1048	70	0
1049	0	77
1050	0	83
1051	51	23
1052	5	90
1053	0	68
1054	0	79
1055	54	0
1056	0	90
1057	62	0
1058	0	84
1059	58	2
1060	66	0
1061	47	0
1062	59	10
1063	50	0
1064	2	74
1065	13	90
1066	0	71
1067	62	8
1068	3	77
1069	2	81
1070	59	0
1071	56	13
1072	64	4
1073	63	4
1074	3	91
1075	0	78
1076	47	0
1077	2	66
1078	0	81
1079	53	7
1080	1	68
1081	53	5
1082	57	0
1083	60	5
1084	2	89
1085	65	0
1086	49	0
1087	63	5
1088	9	54
1089	74	2
1090	0	88
1091	0	71
1092	20	59
1093	51	9
1094	0	92
1095	3	99
1096	56	2
1097	7	62
1098	4	75
1099	41	3
1100	0	75
1101	58	0
1102	0	78
1103	0	78
1104	1	77
1105	67	3
1106	44	37
1107	63	4
1108	4	106
1109	2	68
1110	51	0
1111	63	0
1112	0	86
1113	70	0
1114	2	74
1115	56	7
1116	67	0
1117	60	1
1118	0	71
1119	6	79
1120	68	4
1121	64	0
1122	53	0
1123	56	10
1124	9	76
1125	62	9
1126	0	77
1127	55	9
1128	7	84
1129	53	5
1130	4	69
1131	70	3
1132	50	0
1133	51	19
1134	56	0
1135	0	74
1136	59	0
1137	64	0
1138	0	73
1139	60	3
1140	60	3
1141	0	73
1142	58	0
1143	51	0
1144	0	107
1145	1	91
1146	57	3
1147	65	8
1148	63	15
1149	51	6
1150	50	6
1151	46	8
1152	0	56
1153	3	79
1154	1	83
1155	72	0
1156	2	78
1157	65	2
1158	2	79
1159	5	90
1160	63	5
1161	46	0
1162	58	0
1163	57	0
1164	0	88
1165	75	0
1166	49	0
1167	44	2
1168	0	69
1169	68	1
1170	71	1
1171	0	87
1172	0	84
1173	0	89
1174	62	2
1175	63	4
1176	64	14
1177	57	3
1178	0	83
1179	63	13
1180	42	19
1181	0	82
1182	69	0
1183	55	5
1184	0	80
1185	52	4
1186	0	71
1187	49	0
1188	3	79
1189	5	58
1190	56	3
1191	51	30
1192	2	91
1193	0	80
1194	0	86
1195	66	3
1196	7	54
1197	63	0
1198	3	91
1199	10	68
1200	52	0
1201	3	83
1202	68	10
1203	57	0
1204	0	79
1205	57	0
1206	62	4
1207	0	72
1208	63	1
1209	71	0
1210	71	3
1211	61	0
1212	69	0
1213	4	80
1214	0	96
1215	13	64
1216	66	0
1217	0	83
1218	53	7
1219	29	50
1220	55	4
1221	70	11
1222	60	0
1223	44	2
1224	62	0
1225	48	0
1226	76	3
1227	0	81
1228	56	4
1229	0	71
1230	65	4
1231	6	81
1232	0	75
1233	0	69
1234	57	14
1235	63	3
1236	7	82
1237	53	0
1238	48	14
1239	0	89
1240	0	88
1241	6	90
1242	0	65
1243	2	86
1244	55	4
1245	56	6
1246	3	81
1247	0	73
1248	2	86
1249	57	10
1250	48	10
1251	19	59
1252	0	83
1253	7	68
1254	59	9
1255	67	5
1256	74	8
1257	48	0
1258	0	101
1259	58	1
1260	68	2
1261	64	0
1262	1	77
1263	0	81
1264	0	82
1265	1	64
1266	57	0
1267	4	80
1268	3	77
1269	56	4
1270	0	90
1271	54	0
1272	52	0
1273	1	86
1274	0	74
1275	0	79
1276	2	84
1277	5	75
1278	52	1
1279	0	71
1280	55	2
1281	49	0
1282	2	73
1283	0	88
1284	55	5
1285	52	0
1286	40	36
1287	55	0
1288	51	6
1289	0	65
1290	68	0
1291	1	72
1292	55	2
1293	0	67
1294	2	93
1295	69	0
1296	61	8
1297	0	77
1298	2	70
1299	49	0
1300	3	77
1301	61	1
1302	51	9
1303	60	0
1304	67	0
1305	63	0
1306	60	3
1307	0	72
1308	0	79
1309	63	0
1310	48	2
1311	3	78
1312	51	0
1313	6	80
1314	0	82
1315	1	78
1316	53	4
1317	64	0
1318	0	81
1319	1	90
1320	1	91
1321	61	0
1322	1	82
1323	1	81
1324	43	7
1325	1	85
1326	0	84
1327	59	2
1328	0	82
1329	50	4
1330	0	89
1331	60	4
1332	62	0
1333	60	7
1334	9	80
1335	0	79
1336	0	72
1337	51	1
1338	53	0
1339	47	0
1340	58	5
1341	59	0
1342	64	0
1343	4	81
1344	2	82
1345	59	1
1346	0	87
1347	0	89
1348	0	90
1349	48	0
1350	64	1
1351	56	0
1352	0	78
1353	0	74
1354	0	74
1355	10	71
1356	44	0
1357	1	68
1358	0	87
1359	63	0
1360	54	9
1361	0	69
1362	0	73
1363	63	0
1364	11	80
1365	51	0
1366	34	47
1367	23	47
1368	6	65
1369	61	1
1370	21	59
1371	12	79
1372	0	70
1373	72	0
1374	63	1
1375	51	14
1376	50	1
1377	0	87
1378	13	52
1379	47	10
1380	0	85
1381	58	6
1382	19	55
1383	12	74
1384	4	92
1385	62	2
1386	2	88
1387	58	4
1388	52	0
1389	73	3
1390	58	0
1391	0	80
1392	56	7
1393	32	61
1394	3	85
1395	9	78
1396	39	0
1397	51	1
1398	67	3
1399	0	80
1400	70	0
1401	54	3
1402	60	2
1403	2	75
1404	57	0
1405	4	70
1406	49	0
1407	59	5
1408	2	72
1409	50	0
1410	57	4
1411	0	90
1412	58	0
1413	1	72
1414	62	0
1415	1	83
1416	67	0
1417	7	81
1418	47	7
1419	1	74
1420	13	81
1421	0	66
1422	1	75
1423	50	0
1424	66	0
1425	51	0
1426	0	77
1427	62	3
1428	0	92
1429	0	67
1430	0	69
1431	6	90
1432	61	0
1433	57	4
1434	64	5
1435	53	0
1436	0	77
1437	59	6
1438	0	64
1439	52	0
1440	4	81
1441	62	0
1442	42	19
1443	53	3
1444	17	90
1445	50	2
1446	45	1
1447	6	89
1448	57	0
1449	0	87
1450	70	0
1451	70	13
1452	6	73
1453	59	1
1454	65	11
1455	63	1
1456	1	59
1457	75	1
1458	57	0
1459	74	0
1460	0	75
1461	60	4
1462	56	0
1463	2	77
1464	2	70
1465	1	90
1466	2	64
1467	4	69
1468	57	0
1469	53	1
1470	57	0
1471	48	0
1472	74	0
1473	72	1
1474	56	2
1475	52	3
1476	0	73
1477	13	57
1478	48	0
1479	66	0
1480	3	79
1481	65	0
1482	0	72
1483	0	79
1484	45	17
1485	44	2
1486	56	4
1487	1	83
1488	3	78
1489	0	65
1490	60	0
1491	59	3
1492	3	86
1493	54	4
1494	0	85
1495	0	76
1496	5	81
1497	48	0
1498	54	10
1499	54	2
1500	0	72
1501	0	92
1502	55	0
1503	47	0
1504	0	75
1505	0	85
1506	0	76
1507	0	71
1508	3	75
1509	1	72
1510	65	0
1511	52	9
1512	45	0
1513	67	5
1514	53	9
1515	4	94
1516	42	9
1517	62	5
1518	56	0
1519	55	0
1520	56	1
1521	57	2
1522	0	82
1523	56	0
1524	2	81
1525	1	97
1526	5	94
1527	42	0
1528	1	76
1529	56	0
1530	58	2
1531	3	78
1532	0	73
1533	59	0
1534	65	12
1535	0	87
1536	71	4
1537	66	0
1538	0	75
1539	1	91
1540	45	16
1541	48	0
1542	0	81
1543	0	81
1544	60	2
1545	0	70
1546	58	0
1547	69	0
1548	4	70
1549	6	67
1550	60	0
1551	54	7
1552	71	4
1553	58	7
1554	59	0
1555	1	71
1556	0	78
1557	54	0
1558	7	70
1559	2	85
1560	57	0
1561	0	76
1562	46	8
1563	56	0
1564	4	79
1565	65	0
1566	52	3
1567	57	3
1568	61	2
1569	61	0
1570	49	2
1571	68	0
1572	0	77
1573	57	0
1574	58	0
1575	0	92
1576	43	21
1577	0	67
1578	0	99
1579	5	67
1580	1	77
1581	66	0
1582	69	2
1583	62	3
1584	63	0
1585	0	97
1586	5	82
1587	11	76
1588	60	12
1589	55	0
1590	17	57
1591	54	0
1592	62	3
1593	7	78
1594	53	0
1595	68	3
1596	0	78
1597	0	93
1598	0	90
1599	67	5
1600	0	57
1601	67	0
1602	2	70
1603	0	82
1604	53	2
1605	1	72
1606	1	90
1607	48	14
1608	57	0
1609	9	79
1610	2	77
1611	51	1
1612	51	5
1613	3	73
1614	72	0
1615	3	87
1616	0	70
1617	3	79
1618	58	0
1619	0	79
1620	0	84
1621	68	0
1622	0	72
1623	61	4
1624	5	75
1625	54	6
1626	59	4
1627	53	0
1628	63	2
1629	49	8
1630	61	0
1631	6	61
1632	46	10
1633	14	74
1634	74	0
1635	68	5
1636	1	57
1637	1	74
1638	77	0
1639	6	75
1640	53	0
1641	0	92
1642	60	0
1643	68	0
1644	5	75
1645	48	0
1646	4	93
1647	52	2
1648	57	6
1649	50	0
1650	59	0
1651	1	82
1652	4	89
1653	64	0
1654	49	2
1655	48	9
1656	59	3
1657	58	1
1658	8	67
1659	0	70
1660	1	85
1661	1	80
1662	56	0
1663	56	0
1664	1	74
1665	66	3
1666	49	0
1667	6	73
1668	64	0
1669	51	0
1670	70	4
1671	1	83
1672	70	0
1673	7	67
1674	1	75
1675	71	0
1676	1	94
1677	68	2
1678	0	88
1679	12	62
1680	67	2
1681	58	19
1682	57	8
1683	33	19
1684	8	79
1685	56	0
1686	30	39
1687	3	86
1688	0	70
1689	5	78
1690	6	87
1691	49	2
1692	48	25
1693	0	64
1694	60	0
1695	63	0
1696	0	91
1697	61	1
1698	62	0
1699	50	0
1700	0	88
1701	75	11
1702	70	3
1703	0	83
1704	1	68
1705	0	66
1706	3	87
1707	59	0
1708	2	70
1709	9	78
1710	1	85
1711	61	9
1712	3	75
1713	7	78
1714	55	0
1715	60	0
1716	3	62
1717	48	6
1718	57	0
1719	0	74
1720	53	0
1721	1	72
1722	56	1
1723	0	78
1724	7	90
1725	64	0
1726	2	75
1727	56	18
1728	68	0
1729	46	4
1730	59	5
1731	69	0
1732	0	75
1733	57	0
1734	0	74
1735	0	67
1736	1	80
1737	13	53
1738	0	72
1739	0	79
1740	60	0
1741	62	3
1742	65	1
1743	67	5
1744	3	75
1745	52	0
1746	6	71
1747	1	66
1748	60	5
1749	54	17
1750	60	1
1751	55	1
1752	3	78
1753	44	2
1754	58	0
1755	2	72
1756	3	93
1757	29	35
1758	58	6
1759	68	3
1760	59	1
1761	47	5
1762	0	82
1763	65	0
1764	66	0
1765	48	0
1766	71	4
1767	59	3
1768	5	72
1769	46	0
1770	6	70
1771	0	68
1772	59	6
1773	62	0
1774	55	2
1775	0	80
1776	5	81
1777	6	78
1778	0	73
1779	50	1
1780	57	10
1781	61	6
1782	12	81
1783	61	1
1784	58	3
1785	45	21
1786	32	33
1787	1	77
1788	3	89
1789	2	71
1790	1	75
1791	42	21
1792	0	85
1793	55	0
1794	63	0
1795	3	74
1796	63	0
1797	59	0
1798	0	88
1799	0	93
1800	0	83
1801	51	8
1802	4	81
1803	75	2
1804	63	8
1805	67	2
1806	58	0
1807	61	4
1808	0	81
1809	57	0
1810	6	74
1811	0	90
1812	66	0
1813	0	80
1814	52	7
1815	0	97
1816	55	2
1817	68	0
1818	56	4
1819	4	77
1820	4	76
1821	59	1
1822	0	69
1823	1	84
1824	60	0
1825	60	0
1826	60	2
1827	49	0
1828	1	79
1829	59	8
1830	0	68
1831	57	3
1832	0	71
1833	0	78
1834	51	0
1835	47	14
1836	67	0
1837	44	0
1838	70	0
1839	57	2
1840	51	1
1841	65	4
1842	62	0
1843	55	0
1844	63	12
1845	0	75
1846	59	0
1847	6	83
1848	62	9
1849	65	0
1850	0	86
1851	0	70
1852	0	85
1853	34	22
1854	55	0
1855	55	5
1856	55	3
1857	52	0
1858	58	0
1859	0	79
1860	2	72
1861	0	74
1862	48	0
1863	0	71
1864	0	85
1865	53	0
1866	5	79
1867	54	0
1868	63	0
1869	51	0
1870	2	76
1871	46	5
1872	48	0
1873	7	85
1874	3	88
1875	65	0
1876	42	27
1877	0	95
1878	47	4
1879	44	3
1880	1	75
1881	52	4
1882	74	0
1883	73	0
1884	3	75
1885	59	2
1886	47	12
1887	62	0
1888	1	81
1889	54	0
1890	2	74
1891	65	13
1892	46	3
1893	2	78
1894	59	14
1895	1	72
1896	56	7
1897	48	11
1898	4	84
1899	75	0
1900	0	82
1901	1	88
1902	0	85
1903	57	0
1904	71	4
1905	0	92
1906	62	1
1907	5	82
1908	0	95
1909	58	4
1910	5	73
1911	69	2
1912	0	76
1913	58	17
1914	0	75
1915	68	4
1916	0	84
1917	19	59
1918	0	67
1919	0	92
1920	0	67
1921	44	6
1922	21	56
1923	0	74
1924	68	18
1925	53	31
1926	51	0
1927	0	85
1928	0	78
1929	51	6
1930	1	84
1931	4	74
1932	2	84
1933	1	73
1934	10	66
1935	1	102
1936	0	77
1937	0	68
1938	63	6
1939	50	5
1940	55	3
1941	54	2
1942	52	5
1943	0	84
1944	69	1
1945	4	65
1946	1	68
1947	56	4
1948	5	88
1949	52	1
1950	14	72
1951	48	7
1952	55	5
1953	1	77
1954	3	81
1955	0	94
1956	0	104
1957	47	4
1958	60	5
1959	37	39
1960	0	79
1961	56	0
1962	54	0
1963	1	76
1964	1	86
1965	43	34
1966	4	74
1967	7	100
1968	62	4
1969	0	72
1970	0	77
1971	0	80
1972	67	1
1973	63	0
1974	68	3
1975	56	0
1976	0	81
1977	1	67
1978	1	81
1979	68	0
1980	5	69
1981	6	74
1982	66	0
1983	48	1
1984	0	85
1985	6	69
1986	9	73
1987	0	77
1988	0	81
1989	64	0
1990	63	7
1991	46	0
1992	72	0
1993	1	79
1994	56	5
1995	0	72
1996	2	80
1997	0	66
1998	0	78
1999	4	84
[truncated: 8,001 more rows]
