# Supplementary material for: Generalized method of moments for estimating parameters of stochastic reaction networks
Source: BMC Syst Biol. 2016 Oct 21;10:98. doi: 10.1186/s12918-016-0342-8 (PMC5073941; doi:10.1186/s12918-016-0342-8)
Supplement: Additional file 2 — Matlab code and data. This file contains the Matlab codes and samples which were used to produce the results. (GZ 9349 kb) [file 12918_2016_342_MOESM2_ESM.gz › Data/Gene Expression/samples/t01027.csv]

1	14
2	25
3	24
4	20
5	19
6	15
7	20
8	20
9	10
10	14
11	19
12	15
13	20
14	10
15	19
16	21
17	17
18	17
19	13
20	21
21	10
22	11
23	11
24	18
25	15
26	12
27	24
28	17
29	10
30	17
31	11
32	13
33	13
34	11
35	15
36	11
37	24
38	10
39	18
40	10
41	11
42	11
43	10
44	25
45	10
46	10
47	21
48	10
49	10
50	16
51	12
52	21
53	13
54	14
55	12
56	15
57	13
58	23
59	18
60	16
61	12
62	16
63	19
64	11
65	10
66	13
67	10
68	14
69	10
70	11
71	14
72	22
73	15
74	13
75	11
76	25
77	12
78	16
79	22
80	19
81	11
82	10
83	15
84	16
85	22
86	17
87	11
88	10
89	10
90	21
91	17
92	16
93	17
94	15
95	15
96	19
97	10
98	10
99	14
100	10
101	17
102	11
103	12
104	14
105	24
106	13
107	12
108	26
109	10
110	12
111	11
112	22
113	18
114	16
115	11
116	15
117	13
118	15
119	11
120	20
121	10
122	10
123	10
124	24
125	11
126	15
127	14
128	22
129	12
130	10
131	20
132	16
133	16
134	15
135	11
136	13
137	10
138	16
139	11
140	11
141	10
142	13
143	17
144	10
145	12
146	14
147	14
148	19
149	12
150	10
151	11
152	15
153	11
154	20
155	10
156	20
157	17
158	10
159	14
160	11
161	14
162	20
163	15
164	15
165	16
166	23
167	14
168	20
169	14
170	10
171	22
172	15
173	14
174	17
175	14
176	10
177	20
178	14
179	13
180	11
181	21
182	12
183	16
184	10
185	13
186	17
187	15
188	17
189	25
190	12
191	11
192	13
193	20
194	16
195	10
196	12
197	13
198	23
199	13
200	13
201	11
202	20
203	17
204	11
205	20
206	13
207	20
208	27
209	25
210	12
211	10
212	15
213	21
214	10
215	20
216	22
217	13
218	20
219	12
220	26
221	11
222	11
223	10
224	12
225	12
226	12
227	13
228	19
229	18
230	15
231	19
232	10
233	15
234	15
235	15
236	12
237	10
238	28
239	21
240	10
241	16
242	15
243	18
244	10
245	19
246	16
247	18
248	11
249	13
250	25
251	10
252	26
253	18
254	24
255	16
256	19
257	20
258	14
259	15
260	10
261	17
262	19
263	10
264	13
265	22
266	15
267	15
268	19
269	20
270	15
271	10
272	10
273	10
274	17
275	10
276	17
277	17
278	10
279	10
280	10
281	11
282	10
283	10
284	10
285	13
286	14
287	14
288	10
289	15
290	14
291	11
292	31
293	21
294	10
295	16
296	10
297	12
298	15
299	15
300	10
301	13
302	19
303	12
304	11
305	21
306	19
307	19
308	10
309	15
310	21
311	14
312	18
313	11
314	22
315	10
316	13
317	16
318	14
319	26
320	13
321	17
322	22
323	12
324	14
325	19
326	24
327	24
328	12
329	17
330	18
331	17
332	28
333	10
334	15
335	10
336	13
337	14
338	11
339	12
340	11
341	15
342	23
343	12
344	12
345	11
346	21
347	27
348	24
349	13
350	13
351	10
352	21
353	14
354	11
355	10
356	10
357	11
358	11
359	17
360	12
361	20
362	11
363	16
364	10
365	14
366	11
367	22
368	17
369	22
370	14
371	10
372	15
373	12
374	14
375	10
376	18
377	13
378	21
379	11
380	10
381	15
382	25
383	12
384	15
385	22
386	17
387	14
388	19
389	10
390	17
391	20
392	12
393	11
394	10
395	12
396	17
397	15
398	19
399	12
400	11
401	20
402	11
403	15
404	14
405	11
406	24
407	11
408	18
409	15
410	23
411	11
412	21
413	14
414	13
415	30
416	11
417	17
418	14
419	19
420	10
421	19
422	13
423	14
424	10
425	19
426	19
427	13
428	18
429	24
430	15
431	28
432	14
433	17
434	18
435	14
436	24
437	12
438	16
439	14
440	10
441	12
442	13
443	14
444	13
445	23
446	17
447	19
448	15
449	13
450	16
451	11
452	13
453	10
454	19
455	15
456	15
457	11
458	18
459	10
460	17
461	16
462	11
463	19
464	11
465	19
466	25
467	14
468	10
469	16
470	14
471	22
472	11
473	12
474	10
475	14
476	13
477	12
478	14
479	16
480	26
481	18
482	16
483	29
484	14
485	12
486	14
487	16
488	14
489	16
490	12
491	21
492	23
493	14
494	16
495	12
496	13
497	10
498	20
499	19
500	19
501	13
502	11
503	13
504	26
505	16
506	10
507	20
508	19
509	22
510	28
511	12
512	21
513	16
514	20
515	26
516	18
517	14
518	11
519	21
520	13
521	11
522	32
523	19
524	17
525	15
526	14
527	11
528	15
529	14
530	10
531	17
532	12
533	11
534	16
535	17
536	14
537	15
538	19
539	16
540	12
541	18
542	10
543	31
544	27
545	11
546	22
547	20
548	15
549	19
550	10
551	11
552	26
553	12
554	18
555	10
556	14
557	17
558	12
559	27
560	14
561	18
562	18
563	10
564	10
565	20
566	12
567	10
568	29
569	18
570	13
571	21
572	10
573	24
574	16
575	10
576	18
577	17
578	14
579	10
580	11
581	23
582	14
583	18
584	13
585	18
586	13
587	12
588	11
589	13
590	18
591	34
592	21
593	18
594	12
595	16
596	15
597	14
598	27
599	16
600	17
601	15
602	17
603	10
604	14
605	17
606	20
607	22
608	11
609	31
610	11
611	15
612	11
613	15
614	14
615	14
616	17
617	26
618	17
619	25
620	19
621	20
622	10
623	25
624	11
625	10
626	18
627	13
628	11
629	13
630	13
631	14
632	16
633	11
634	24
635	11
636	17
637	17
638	30
639	14
640	16
641	18
642	14
643	10
644	12
645	21
646	11
647	13
648	17
649	12
650	10
651	11
652	13
653	20
654	13
655	11
656	15
657	22
658	20
659	14
660	14
661	19
662	17
663	14
664	16
665	10
666	11
667	10
668	12
669	19
670	14
671	19
672	21
673	10
674	14
675	22
676	11
677	21
678	11
679	30
680	11
681	17
682	19
683	13
684	14
685	17
686	12
687	12
688	10
689	13
690	18
691	13
692	14
693	17
694	24
695	10
696	11
697	13
698	15
699	10
700	12
701	16
702	20
703	10
704	10
705	17
706	10
707	16
708	18
709	22
710	17
711	20
712	25
713	10
714	18
715	17
716	10
717	10
718	10
719	13
720	12
721	23
722	15
723	28
724	10
725	10
726	15
727	10
728	11
729	17
730	15
731	12
732	10
733	11
734	12
735	23
736	14
737	10
738	16
739	16
740	12
741	34
742	20
743	17
744	10
745	12
746	10
747	17
748	28
749	10
750	24
751	13
752	21
753	15
754	16
755	14
756	11
757	14
758	17
759	11
760	21
761	17
762	16
763	16
764	15
765	12
766	16
767	12
768	13
769	15
770	19
771	20
772	16
773	16
774	10
775	17
776	14
777	24
778	11
779	20
780	10
781	11
782	17
783	20
784	14
785	15
786	18
787	13
788	19
789	13
790	10
791	21
792	14
793	20
794	10
795	11
796	15
797	12
798	11
799	11
800	20
801	13
802	14
803	17
804	17
805	10
806	10
807	12
808	17
809	11
810	14
811	10
812	11
813	10
814	10
815	35
816	17
817	15
818	20
819	14
820	10
821	10
822	14
823	12
824	24
825	10
826	16
827	20
828	16
829	10
830	12
831	12
832	19
833	14
834	10
835	10
836	12
837	19
838	14
839	15
840	10
841	11
842	13
843	14
844	22
845	34
846	19
847	22
848	11
849	14
850	10
851	21
852	18
853	21
854	10
855	19
856	10
857	15
858	13
859	12
860	10
861	20
862	23
863	10
864	12
865	12
866	18
867	12
868	16
869	10
870	14
871	13
872	13
873	10
874	14
875	14
876	13
877	10
878	18
879	11
880	17
881	13
882	27
883	15
884	15
885	14
886	20
887	21
888	14
889	12
890	21
891	16
892	21
893	11
894	14
895	18
896	21
897	11
898	16
899	10
900	10
901	10
902	11
903	21
904	12
905	25
906	10
907	14
908	21
909	14
910	10
911	11
912	17
913	24
914	16
915	23
916	13
917	14
918	13
919	14
920	18
921	12
922	23
923	14
924	11
925	15
926	18
927	13
928	19
929	10
930	11
931	15
932	13
933	10
934	15
935	32
936	12
937	17
938	15
939	25
940	12
941	21
942	13
943	17
944	23
945	22
946	11
947	18
948	10
949	10
950	19
951	15
952	15
953	10
954	10
955	11
956	27
957	12
958	21
959	19
960	18
961	10
962	15
963	10
964	22
965	13
966	19
967	17
968	12
969	14
970	23
971	15
972	21
973	23
974	11
975	16
976	18
977	19
978	13
979	17
980	21
981	18
982	15
983	19
984	14
985	15
986	10
987	20
988	14
989	13
990	10
991	14
992	11
993	14
994	28
995	10
996	12
997	11
998	18
999	12
1000	20
1001	13
1002	10
1003	19
1004	16
1005	18
1006	11
1007	13
1008	10
1009	18
1010	14
1011	10
1012	11
1013	10
1014	32
1015	14
1016	10
1017	10
1018	15
1019	10
1020	10
1021	14
1022	21
1023	10
1024	14
1025	13
1026	21
1027	11
1028	13
1029	17
1030	13
1031	13
1032	10
1033	13
1034	14
1035	10
1036	17
1037	10
1038	36
1039	17
1040	11
1041	14
1042	29
1043	19
1044	15
1045	17
1046	10
1047	11
1048	12
1049	16
1050	10
1051	15
1052	10
1053	11
1054	11
1055	12
1056	11
1057	15
1058	17
1059	25
1060	15
1061	11
1062	13
1063	26
1064	10
1065	11
1066	23
1067	19
1068	16
1069	13
1070	10
1071	15
1072	16
1073	27
1074	16
1075	14
1076	18
1077	24
1078	13
1079	12
1080	10
1081	19
1082	11
1083	20
1084	13
1085	20
1086	12
1087	11
1088	23
1089	19
1090	13
1091	14
1092	13
1093	26
1094	15
1095	12
1096	29
1097	28
1098	13
1099	10
1100	14
1101	10
1102	10
1103	12
1104	10
1105	11
1106	17
1107	13
1108	20
1109	15
1110	18
1111	10
1112	10
1113	12
1114	10
1115	16
1116	15
1117	18
1118	17
1119	10
1120	15
1121	11
1122	18
1123	14
1124	10
1125	10
1126	14
1127	10
1128	25
1129	10
1130	12
1131	11
1132	11
1133	19
1134	35
1135	10
1136	13
1137	21
1138	23
1139	27
1140	11
1141	21
1142	10
1143	15
1144	27
1145	18
1146	10
1147	10
1148	20
1149	22
1150	22
1151	13
1152	16
1153	23
1154	28
1155	14
1156	21
1157	17
1158	14
1159	24
1160	10
1161	11
1162	13
1163	12
1164	19
1165	20
1166	11
1167	13
1168	14
1169	12
1170	11
1171	11
1172	14
1173	14
1174	10
1175	11
1176	15
1177	18
1178	12
1179	17
1180	11
1181	16
1182	10
1183	10
1184	31
1185	16
1186	19
1187	10
1188	11
1189	10
1190	15
1191	15
1192	21
1193	10
1194	22
1195	18
1196	13
1197	29
1198	19
1199	11
1200	13
1201	11
1202	16
1203	10
1204	10
1205	13
1206	14
1207	12
1208	14
1209	19
1210	19
1211	18
1212	10
1213	15
1214	11
1215	10
1216	21
1217	20
1218	10
1219	11
1220	26
1221	10
1222	12
1223	10
1224	10
1225	15
1226	14
1227	13
1228	14
1229	28
1230	20
1231	10
1232	12
1233	10
1234	12
1235	14
1236	10
1237	18
1238	25
1239	19
1240	10
1241	18
1242	16
1243	12
1244	10
1245	10
1246	10
1247	10
1248	11
1249	10
1250	12
1251	10
1252	12
1253	16
1254	13
1255	10
1256	10
1257	24
1258	15
1259	10
1260	14
1261	17
1262	17
1263	11
1264	11
1265	19
1266	13
1267	11
1268	22
1269	13
1270	15
1271	17
1272	13
1273	10
1274	12
1275	14
1276	13
1277	13
1278	13
1279	10
1280	19
1281	17
1282	28
1283	15
1284	17
1285	18
1286	23
1287	10
1288	18
1289	12
1290	12
1291	14
1292	29
1293	11
1294	14
1295	14
1296	18
1297	14
1298	23
1299	16
1300	11
1301	13
1302	15
1303	10
1304	12
1305	10
1306	11
1307	15
1308	12
1309	16
1310	10
1311	10
1312	10
1313	18
1314	12
1315	10
1316	16
1317	14
1318	14
1319	12
1320	13
1321	13
1322	14
1323	10
1324	13
1325	12
1326	16
1327	21
1328	26
1329	11
1330	10
1331	24
1332	19
1333	10
1334	37
1335	10
1336	16
1337	17
1338	17
1339	20
1340	16
1341	30
1342	10
1343	10
1344	14
1345	13
1346	13
1347	19
1348	22
1349	10
1350	13
1351	16
1352	12
1353	10
1354	19
1355	12
1356	14
1357	10
1358	14
1359	10
1360	21
1361	14
1362	21
1363	16
1364	15
1365	10
1366	21
1367	12
1368	14
1369	20
1370	12
1371	32
1372	10
1373	17
1374	15
1375	12
1376	10
1377	10
1378	15
1379	14
1380	12
1381	12
1382	17
1383	15
1384	23
1385	16
1386	12
1387	12
1388	19
1389	10
1390	19
1391	13
1392	10
1393	18
1394	11
1395	13
1396	14
1397	13
1398	23
1399	11
1400	11
1401	15
1402	21
1403	26
1404	15
1405	17
1406	10
1407	10
1408	10
1409	24
1410	10
1411	17
1412	10
1413	22
1414	11
1415	10
1416	23
1417	12
1418	13
1419	10
1420	15
1421	10
1422	21
1423	11
1424	17
1425	10
1426	15
1427	24
1428	16
1429	13
1430	10
1431	17
1432	10
1433	15
1434	15
1435	18
1436	10
1437	16
1438	19
1439	17
1440	15
1441	16
1442	20
1443	10
1444	10
1445	16
1446	21
1447	10
1448	22
1449	17
1450	11
1451	14
1452	19
1453	16
1454	13
1455	10
1456	12
1457	10
1458	25
1459	13
1460	17
1461	20
1462	15
1463	11
1464	24
1465	13
1466	13
1467	14
1468	18
1469	24
1470	17
1471	13
1472	13
1473	15
1474	25
1475	12
1476	12
1477	10
1478	20
1479	12
1480	19
1481	16
1482	21
1483	17
1484	19
1485	13
1486	16
1487	16
1488	14
1489	15
1490	16
1491	15
1492	25
1493	12
1494	11
1495	13
1496	15
1497	10
1498	14
1499	13
1500	10
1501	17
1502	14
1503	10
1504	14
1505	19
1506	20
1507	11
1508	13
1509	11
1510	10
1511	13
1512	10
1513	17
1514	21
1515	14
1516	22
1517	19
1518	10
1519	11
1520	30
1521	16
1522	23
1523	26
1524	17
1525	10
1526	15
1527	12
1528	10
1529	18
1530	23
1531	24
1532	14
1533	22
1534	19
1535	10
1536	32
1537	24
1538	11
1539	13
1540	22
1541	13
1542	23
1543	22
1544	17
1545	15
1546	19
1547	28
1548	19
1549	14
1550	19
1551	13
1552	17
1553	26
1554	13
1555	11
1556	10
1557	15
1558	10
1559	13
1560	24
1561	10
1562	17
1563	20
1564	10
1565	15
1566	17
1567	17
1568	11
1569	10
1570	17
1571	14
1572	10
1573	12
1574	12
1575	15
1576	16
1577	13
1578	11
1579	10
1580	10
1581	10
1582	12
1583	14
1584	10
1585	19
1586	12
1587	14
1588	24
1589	13
1590	13
1591	13
1592	12
1593	12
1594	25
1595	11
1596	21
1597	26
1598	10
1599	15
1600	13
1601	14
1602	14
1603	12
1604	14
1605	12
1606	12
1607	11
1608	15
1609	10
1610	19
1611	10
1612	14
1613	12
1614	14
1615	16
1616	22
1617	13
1618	15
1619	14
1620	29
1621	14
1622	12
1623	14
1624	16
1625	10
1626	24
1627	12
1628	10
1629	16
1630	16
1631	12
1632	19
1633	16
1634	25
1635	13
1636	13
1637	10
1638	10
1639	13
1640	23
1641	12
1642	16
1643	11
1644	12
1645	19
1646	13
1647	20
1648	10
1649	12
1650	19
1651	11
1652	11
1653	10
1654	20
1655	10
1656	15
1657	10
1658	11
1659	11
1660	19
1661	10
1662	11
1663	19
1664	12
1665	15
1666	25
1667	15
1668	26
1669	16
1670	23
1671	11
1672	10
1673	14
1674	16
1675	15
1676	11
1677	14
1678	12
1679	15
1680	13
1681	23
1682	10
1683	27
1684	24
1685	28
1686	11
1687	16
1688	15
1689	16
1690	12
1691	12
1692	22
1693	13
1694	15
1695	13
1696	24
1697	19
1698	10
1699	16
1700	14
1701	19
1702	11
1703	27
1704	16
1705	16
1706	12
1707	14
1708	18
1709	22
1710	14
1711	14
1712	10
1713	11
1714	10
1715	15
1716	12
1717	18
1718	11
1719	14
1720	12
1721	10
1722	17
1723	14
1724	10
1725	22
1726	10
1727	11
1728	23
1729	19
1730	10
1731	14
1732	10
1733	35
1734	13
1735	11
1736	10
1737	11
1738	10
1739	10
1740	14
1741	17
1742	12
1743	16
1744	11
1745	15
1746	10
1747	19
1748	17
1749	12
1750	11
1751	18
1752	12
1753	17
1754	15
1755	16
1756	12
1757	18
1758	14
1759	13
1760	11
1761	24
1762	13
1763	15
1764	17
1765	14
1766	18
1767	14
1768	23
1769	12
1770	12
1771	12
1772	12
1773	10
1774	22
1775	16
1776	10
1777	10
1778	19
1779	17
1780	16
1781	20
1782	16
1783	27
1784	17
1785	13
1786	20
1787	10
1788	11
1789	16
1790	19
1791	26
1792	12
1793	16
1794	19
1795	19
1796	29
1797	10
1798	16
1799	10
1800	12
1801	12
1802	13
1803	16
1804	13
1805	11
1806	25
1807	10
1808	18
1809	17
1810	11
1811	15
1812	10
1813	16
1814	11
1815	15
1816	11
1817	18
1818	17
1819	12
1820	14
1821	20
1822	19
1823	20
1824	19
1825	14
1826	25
1827	24
1828	15
1829	16
1830	15
1831	12
1832	14
1833	20
1834	10
1835	18
1836	15
1837	14
1838	16
1839	19
1840	20
1841	17
1842	14
1843	17
1844	10
1845	35
1846	14
1847	15
1848	11
1849	27
1850	14
1851	16
1852	11
1853	17
1854	16
1855	10
1856	15
1857	10
1858	11
1859	18
1860	13
1861	10
1862	10
1863	24
1864	12
1865	17
1866	15
1867	12
1868	22
1869	10
1870	14
1871	24
1872	14
1873	13
1874	18
1875	15
1876	10
1877	11
1878	19
1879	34
1880	13
1881	14
1882	14
1883	10
1884	17
1885	12
1886	10
1887	17
1888	15
1889	15
1890	13
1891	10
1892	10
1893	11
1894	18
1895	10
1896	19
1897	11
1898	11
1899	15
1900	18
1901	12
1902	19
1903	14
1904	13
1905	14
1906	16
1907	22
1908	17
1909	16
1910	25
1911	25
1912	10
1913	12
1914	12
1915	13
1916	22
1917	10
1918	11
1919	11
1920	18
1921	14
1922	21
1923	12
1924	20
1925	39
1926	16
1927	10
1928	15
1929	19
1930	11
1931	26
1932	13
1933	10
1934	16
1935	14
1936	18
1937	10
1938	13
1939	15
1940	13
1941	11
1942	17
1943	12
1944	16
1945	23
1946	28
1947	12
1948	19
1949	13
1950	15
1951	15
1952	14
1953	10
1954	10
1955	12
1956	21
1957	16
1958	16
1959	17
1960	23
1961	17
1962	17
1963	10
1964	14
1965	16
1966	19
1967	15
1968	16
1969	15
1970	10
1971	21
1972	18
1973	11
1974	10
1975	35
1976	13
1977	19
1978	11
1979	16
1980	17
1981	18
1982	12
1983	13
1984	10
1985	10
1986	10
1987	14
1988	28
1989	20
1990	16
1991	23
1992	13
1993	12
1994	23
1995	10
1996	14
1997	17
1998	33
1999	15
2000	11
[truncated: 8,000 more rows]
