# Supplementary material for: Generalized method of moments for estimating parameters of stochastic reaction networks
Source: BMC Syst Biol. 2016 Oct 21;10:98. doi: 10.1186/s12918-016-0342-8 (PMC5073941; doi:10.1186/s12918-016-0342-8)
Supplement: Additional file 2 — Matlab code and data. This file contains the Matlab codes and samples which were used to produce the results. (GZ 9349 kb) [file 12918_2016_342_MOESM2_ESM.gz › Data/Exclusive Switch/samples/38/t002.csv]

trajectory	P1	P2
1	56	5
2	63	2
3	0	75
4	21	53
5	5	70
6	0	71
7	0	79
8	9	86
9	0	73
10	1	102
11	69	1
12	82	4
13	1	100
14	62	0
15	4	68
16	6	75
17	49	10
18	0	71
19	1	81
20	62	1
21	1	71
22	0	88
23	48	14
24	7	54
25	0	83
26	0	70
27	55	0
28	8	89
29	61	8
30	0	76
31	55	4
32	0	68
33	69	0
34	63	0
35	55	4
36	5	81
37	6	85
38	0	65
39	56	4
40	3	72
41	4	69
42	0	73
43	0	82
44	69	0
45	4	63
46	0	82
47	0	78
48	62	4
49	2	73
50	49	0
51	2	89
52	59	6
53	0	78
54	48	14
55	66	6
56	47	0
57	54	3
58	0	75
59	2	82
60	8	64
61	50	12
62	0	82
63	0	86
64	59	2
65	0	96
66	70	2
67	0	87
68	52	1
69	49	0
70	62	7
71	59	0
72	52	0
73	60	0
74	0	73
75	0	76
76	54	2
77	61	0
78	43	0
79	59	0
80	68	3
81	1	78
82	56	6
83	66	4
84	0	82
85	75	0
86	4	70
87	67	2
88	10	81
89	0	71
90	51	7
91	67	0
92	60	1
93	58	0
94	0	66
95	4	82
96	57	2
97	46	9
98	52	12
99	1	86
100	5	70
101	50	4
102	52	0
103	47	0
104	2	87
105	56	3
106	60	9
107	0	88
108	53	5
109	7	77
110	0	75
111	42	3
112	55	0
113	51	0
114	70	0
115	60	13
116	53	0
117	39	41
118	64	5
119	0	83
120	46	2
121	57	3
122	0	71
123	0	65
124	64	1
125	59	0
126	5	91
127	2	79
128	54	0
129	0	84
130	6	57
131	0	97
132	0	88
133	58	1
134	45	0
135	0	72
136	48	2
137	57	4
138	55	5
139	48	9
140	0	81
141	75	0
142	47	0
143	57	0
144	70	0
145	51	8
146	44	21
147	2	67
148	53	8
149	67	0
150	3	74
151	2	84
152	0	72
153	0	87
154	5	83
155	0	89
156	63	0
157	60	6
158	71	7
159	59	0
160	0	78
161	1	82
162	66	0
163	0	70
164	61	0
165	48	0
166	55	0
167	0	86
168	0	80
169	79	0
170	58	4
171	59	0
172	69	8
173	58	10
174	69	0
175	72	2
176	65	2
177	30	44
178	0	78
179	61	0
180	59	4
181	58	0
182	71	5
183	53	2
184	2	79
185	71	2
186	1	98
187	60	7
188	1	90
189	0	70
190	2	92
191	54	0
192	73	0
193	39	38
194	62	8
195	0	76
196	0	78
197	69	3
198	52	0
199	0	97
200	0	71
201	1	95
202	0	85
203	0	75
204	58	1
205	61	8
206	4	89
207	0	69
208	61	7
209	14	63
210	52	8
211	68	0
212	62	0
213	59	2
214	7	80
215	47	3
216	52	1
217	70	8
218	3	78
219	1	87
220	2	83
221	44	27
222	55	2
223	75	13
224	1	82
225	60	6
226	0	70
227	2	95
228	7	74
229	64	0
230	64	0
231	15	106
232	49	3
233	0	86
234	67	3
235	62	0
236	1	84
237	0	70
238	67	0
239	56	0
240	52	8
241	5	95
242	3	80
243	3	81
244	0	85
245	0	72
246	1	89
247	0	89
248	80	0
249	68	2
250	0	81
251	1	91
252	48	0
253	68	0
254	6	84
255	0	66
256	1	79
257	0	96
258	62	4
259	0	62
260	0	68
261	63	8
262	0	87
263	3	67
264	56	1
265	65	0
266	64	0
267	2	73
268	2	72
269	5	71
270	1	92
271	55	6
272	44	28
273	1	87
274	61	5
275	74	0
276	0	85
277	62	0
278	1	92
279	0	81
280	2	85
281	62	1
282	6	83
283	3	93
284	70	0
285	6	87
286	0	73
287	69	0
288	66	0
289	0	82
290	0	77
291	0	84
292	54	0
293	56	4
294	48	0
295	51	1
296	0	69
297	67	9
298	3	85
299	1	79
300	68	0
301	0	83
302	1	57
303	2	74
304	64	0
305	60	0
306	11	68
307	0	64
308	0	79
309	3	79
310	64	0
311	1	62
312	44	0
313	53	0
314	56	4
315	60	0
316	51	10
317	4	71
318	3	78
319	0	73
320	62	0
321	9	79
322	49	3
323	1	81
324	58	2
325	0	74
326	59	5
327	0	86
328	52	0
329	1	69
330	61	4
331	59	0
332	53	7
333	59	0
334	66	15
335	0	78
336	0	87
337	0	77
338	60	2
339	1	79
340	2	89
341	68	4
342	0	76
343	56	1
344	0	64
345	0	67
346	0	87
347	62	0
348	2	79
349	46	4
350	61	0
351	0	89
352	63	7
353	15	54
354	63	9
355	60	0
356	51	5
357	51	0
358	51	2
359	60	0
360	53	0
361	0	77
362	0	98
363	56	1
364	50	9
365	0	80
366	63	4
367	63	0
368	60	0
369	33	34
370	0	62
371	57	22
372	7	78
373	56	7
374	60	0
375	3	87
376	2	80
377	1	64
378	0	84
379	5	73
380	0	80
381	54	5
382	58	0
383	70	1
384	0	71
385	0	73
386	48	8
387	67	6
388	3	93
389	0	73
390	21	44
391	64	0
392	1	93
393	57	1
394	61	3
395	72	0
396	3	58
397	0	72
398	56	9
399	3	76
400	58	0
401	1	78
402	0	89
403	0	73
404	0	81
405	52	0
406	0	80
407	54	0
408	62	0
409	56	0
410	59	0
411	62	1
412	5	89
413	6	67
414	80	0
415	19	73
416	0	76
417	1	75
418	58	1
419	55	0
420	4	77
421	51	4
422	55	0
423	0	86
424	5	83
425	5	70
426	0	87
427	53	0
428	62	0
429	68	0
430	59	8
431	59	4
432	0	79
433	48	4
434	64	0
435	0	72
436	44	5
437	67	0
438	61	1
439	1	85
440	68	3
441	63	0
442	4	73
443	47	12
444	65	6
445	45	0
446	51	6
447	1	82
448	61	0
449	53	8
450	32	53
451	63	4
452	7	82
453	0	111
454	53	0
455	0	89
456	50	9
457	65	2
458	0	80
459	53	8
460	6	78
461	72	5
462	8	86
463	2	74
464	53	0
465	0	81
466	70	2
467	4	87
468	63	1
469	62	7
470	66	3
471	2	71
472	57	6
473	54	5
474	38	27
475	0	80
476	2	81
477	61	5
478	0	80
479	56	0
480	4	88
481	51	0
482	49	4
483	56	3
484	4	91
485	1	75
486	64	3
487	1	84
488	66	0
489	0	84
490	51	0
491	54	6
492	0	75
493	63	3
494	0	78
495	4	68
496	49	6
497	2	89
498	51	0
499	68	0
500	51	1
501	1	60
502	2	80
503	0	82
504	2	77
505	0	77
506	0	77
507	57	0
508	79	0
509	0	90
510	58	0
511	53	3
512	0	73
513	2	85
514	52	3
515	51	0
516	56	0
517	65	0
518	8	84
519	47	6
520	0	97
521	71	4
522	53	0
523	7	66
524	52	0
525	2	74
526	58	7
527	0	69
528	3	82
529	62	0
530	2	65
531	52	0
532	63	5
533	0	78
534	0	71
535	70	0
536	62	0
537	3	69
538	53	0
539	54	0
540	0	69
541	52	0
542	57	0
543	1	79
544	55	4
545	50	0
546	56	0
547	1	95
548	58	21
549	0	84
550	50	2
551	3	83
552	5	68
553	61	2
554	54	0
555	0	66
556	70	0
557	0	77
558	0	70
559	50	10
560	75	0
561	1	65
562	36	7
563	0	73
564	63	2
565	1	83
566	63	0
567	0	87
568	62	6
569	60	3
570	58	8
571	57	8
572	58	0
573	1	78
574	17	49
575	3	78
576	44	25
577	62	0
578	50	8
579	62	5
580	0	67
581	57	1
582	63	1
583	59	0
584	51	0
585	61	10
586	69	1
587	60	0
588	0	84
589	0	74
590	58	1
591	3	78
592	9	55
593	61	0
594	46	0
595	55	4
596	48	4
597	62	6
598	59	7
599	68	0
600	58	0
601	0	75
602	61	6
603	0	85
604	48	0
605	60	0
606	0	89
607	55	0
608	57	6
609	53	4
610	70	1
611	61	2
612	54	3
613	0	81
614	40	3
615	72	2
616	63	0
617	5	76
618	0	82
619	3	58
620	0	91
621	74	1
622	55	6
623	46	7
624	0	82
625	60	6
626	58	5
627	5	73
628	60	4
629	7	72
630	54	3
631	54	8
632	51	0
633	0	77
634	1	65
635	0	86
636	58	1
637	40	0
638	2	84
639	57	0
640	57	0
641	2	87
642	54	2
643	65	1
644	56	2
645	52	3
646	72	5
647	23	55
648	2	83
649	51	0
650	0	74
651	0	62
652	0	74
653	0	91
654	60	0
655	0	65
656	0	77
657	69	0
658	65	5
659	54	29
660	52	10
661	67	9
662	0	92
663	68	1
664	56	0
665	74	5
666	51	1
667	7	96
668	6	81
669	49	5
670	1	81
671	1	92
672	61	4
673	52	1
674	56	20
675	59	14
676	28	38
677	63	11
678	0	86
679	0	72
680	0	74
681	48	6
682	57	1
683	63	3
684	55	2
685	0	99
686	70	4
687	0	69
688	3	78
689	3	92
690	52	0
691	66	2
692	64	5
693	58	0
694	54	13
695	59	5
696	1	74
697	0	74
698	59	0
699	0	74
700	0	96
701	14	75
702	59	0
703	1	84
704	0	69
705	53	17
706	0	93
707	0	73
708	1	68
709	2	72
710	59	1
711	60	4
712	5	77
713	6	86
714	0	76
715	51	0
716	0	77
717	1	86
718	0	79
719	0	81
720	57	0
721	62	7
722	6	79
723	73	4
724	58	5
725	58	0
726	0	76
727	57	8
728	1	89
729	75	0
730	56	0
731	56	0
732	1	84
733	4	89
734	63	1
735	69	0
736	57	0
737	0	91
738	23	69
739	3	61
740	3	61
741	0	77
742	48	0
743	48	0
744	0	79
745	54	1
746	85	0
747	57	0
748	52	0
749	14	60
750	0	63
751	3	86
752	7	90
753	4	77
754	2	73
755	51	0
756	56	0
757	7	64
758	52	8
759	57	1
760	54	8
761	58	0
762	46	19
763	1	66
764	57	0
765	54	0
766	59	5
767	57	1
768	64	0
769	51	2
770	3	86
771	3	69
772	0	63
773	0	73
774	0	77
775	51	0
776	53	0
777	76	0
778	1	73
779	5	86
780	1	79
781	0	95
782	0	83
783	60	0
784	63	13
785	59	0
786	60	0
787	72	9
788	25	59
789	61	0
790	0	84
791	59	5
792	66	12
793	4	92
794	19	67
795	1	77
796	58	0
797	69	7
798	29	52
799	4	88
800	61	9
801	3	77
802	43	20
803	4	85
804	1	85
805	0	86
806	54	0
807	53	0
808	6	79
809	25	67
810	0	94
811	0	64
812	31	26
813	0	79
814	55	0
815	65	9
816	65	0
817	48	1
818	3	67
819	18	36
820	49	1
821	0	89
822	0	86
823	58	0
824	57	2
825	63	1
826	0	83
827	47	3
828	0	68
829	43	0
830	0	86
831	0	76
832	0	76
833	45	9
834	21	43
835	58	6
836	0	83
837	75	1
838	2	83
839	0	84
840	70	0
841	63	1
842	69	8
843	2	64
844	41	0
845	57	2
846	69	0
847	55	0
848	52	8
849	58	2
850	60	0
851	62	4
852	2	71
853	1	73
854	1	83
855	0	62
856	52	1
857	72	0
858	61	6
859	51	18
860	62	0
861	0	84
862	2	75
863	4	82
864	58	8
865	1	82
866	23	61
867	63	0
868	63	2
869	2	88
870	59	1
871	0	79
872	58	9
873	50	15
874	6	70
875	62	2
876	66	2
877	44	0
878	44	23
879	4	71
880	0	85
881	0	91
882	55	0
883	55	11
884	0	81
885	59	5
886	64	0
887	0	75
888	58	4
889	1	75
890	59	0
891	7	67
892	77	0
893	70	1
894	0	75
895	62	0
896	45	6
897	2	90
898	0	87
899	0	88
900	71	2
901	55	2
902	53	6
903	61	0
904	45	3
905	55	1
906	60	4
907	70	2
908	65	4
909	3	88
910	50	2
911	3	74
912	49	0
913	52	1
914	58	0
915	42	0
916	0	103
917	50	0
918	0	85
919	2	79
920	53	1
921	3	84
922	54	5
923	51	0
924	0	66
925	81	0
926	1	78
927	1	74
928	66	1
929	6	81
930	18	64
931	58	0
932	0	103
933	0	78
934	28	43
935	60	5
936	65	0
937	2	74
938	0	85
939	0	78
940	48	6
941	52	0
942	0	81
943	1	78
944	47	4
945	0	71
946	58	6
947	73	0
948	57	4
949	0	76
950	81	0
951	62	10
952	51	43
953	60	2
954	72	0
955	58	0
956	0	82
957	67	0
958	4	82
959	59	7
960	0	87
961	3	72
962	59	0
963	0	85
964	8	88
965	0	92
966	69	5
967	58	0
968	13	49
969	56	5
970	4	68
971	0	100
972	63	0
973	53	0
974	3	80
975	69	0
976	8	71
977	3	77
978	67	9
979	0	79
980	6	109
981	55	13
982	1	77
983	64	0
984	10	87
985	0	78
986	56	0
987	66	0
988	4	78
989	53	0
990	2	79
991	0	89
992	58	2
993	50	18
994	0	79
995	0	78
996	73	0
997	62	0
998	2	67
999	69	5
1000	55	0
1001	57	8
1002	44	19
1003	67	0
1004	63	8
1005	70	6
1006	0	89
1007	59	0
1008	62	6
1009	0	84
1010	62	0
1011	68	0
1012	35	26
1013	56	12
1014	3	91
1015	2	75
1016	57	1
1017	2	79
1018	0	85
1019	6	74
1020	55	13
1021	4	88
1022	71	4
1023	13	59
1024	1	79
1025	49	0
1026	70	0
1027	0	81
1028	0	60
1029	1	63
1030	53	0
1031	0	82
1032	1	69
1033	5	92
1034	62	8
1035	58	0
1036	55	0
1037	48	0
1038	0	86
1039	3	88
1040	73	9
1041	60	5
1042	0	81
1043	56	0
1044	5	82
1045	41	52
1046	68	3
1047	7	63
1048	1	76
1049	64	0
1050	69	0
1051	69	6
1052	9	84
1053	0	63
1054	55	1
1055	26	52
1056	54	0
1057	64	4
1058	4	95
1059	57	0
1060	0	76
1061	1	72
1062	57	2
1063	1	86
1064	74	0
1065	0	99
1066	10	78
1067	14	74
1068	60	1
1069	63	5
1070	0	68
1071	2	83
1072	59	3
1073	62	12
1074	60	0
1075	55	0
1076	3	65
1077	55	3
1078	51	6
1079	4	71
1080	64	0
1081	2	67
1082	0	96
1083	54	1
1084	0	87
1085	0	67
1086	57	18
1087	68	0
1088	60	0
1089	0	81
1090	3	92
1091	62	2
1092	0	77
1093	54	5
1094	66	1
1095	62	0
1096	49	2
1097	9	63
1098	62	7
1099	0	78
1100	0	84
1101	50	0
1102	54	2
1103	62	0
1104	62	2
1105	1	78
1106	59	0
1107	70	0
1108	0	78
1109	0	84
1110	0	80
1111	3	85
1112	0	72
1113	52	0
1114	47	9
1115	51	5
1116	29	33
1117	0	80
1118	0	77
1119	0	74
1120	61	0
1121	0	84
1122	58	1
1123	2	81
1124	0	74
1125	0	79
1126	59	8
1127	58	0
1128	0	80
1129	46	5
1130	3	71
1131	62	1
1132	1	86
1133	65	3
1134	19	58
1135	2	88
1136	4	74
1137	59	0
1138	40	1
1139	61	2
1140	8	79
1141	58	19
1142	64	0
1143	52	0
1144	52	11
1145	64	0
1146	0	75
1147	3	78
1148	55	8
1149	5	75
1150	0	79
1151	59	0
1152	0	95
1153	33	47
1154	10	74
1155	69	0
1156	67	0
1157	47	0
1158	0	75
1159	65	12
1160	0	64
1161	57	0
1162	40	26
1163	5	73
1164	73	5
1165	60	1
1166	55	1
1167	66	0
1168	66	2
1169	55	2
1170	61	8
1171	1	81
1172	31	23
1173	0	75
1174	69	6
1175	9	70
1176	0	90
1177	64	0
1178	52	12
1179	51	3
1180	0	64
1181	2	61
1182	61	0
1183	0	86
1184	70	1
1185	4	78
1186	44	0
1187	64	1
1188	66	0
1189	57	0
1190	1	84
1191	0	72
1192	2	80
1193	62	0
1194	4	81
1195	55	10
1196	60	3
1197	53	0
1198	64	5
1199	72	0
1200	65	0
1201	6	83
1202	7	75
1203	48	0
1204	67	5
1205	54	2
1206	3	80
1207	7	74
1208	1	79
1209	62	6
1210	59	9
1211	64	0
1212	70	1
1213	67	1
1214	6	72
1215	0	87
1216	3	88
1217	55	0
1218	6	88
1219	5	87
1220	0	79
1221	63	0
1222	74	0
1223	1	81
1224	0	71
1225	0	76
1226	0	72
1227	0	76
1228	1	80
1229	0	69
1230	7	64
1231	4	79
1232	48	1
1233	57	4
1234	2	85
1235	63	0
1236	0	79
1237	51	1
1238	1	75
1239	0	75
1240	0	77
1241	3	74
1242	27	40
1243	53	1
1244	63	0
1245	43	8
1246	51	2
1247	61	1
1248	6	71
1249	60	5
1250	0	80
1251	2	90
1252	43	0
1253	3	62
1254	28	49
1255	84	0
1256	61	4
1257	61	10
1258	53	8
1259	0	68
1260	51	24
1261	0	90
1262	0	91
1263	4	79
1264	54	1
1265	3	82
1266	56	2
1267	55	7
1268	5	94
1269	76	0
1270	62	8
1271	3	83
1272	49	0
1273	0	85
1274	18	57
1275	0	61
1276	50	1
1277	49	0
1278	33	47
1279	0	75
1280	68	2
1281	0	94
1282	66	10
1283	2	74
1284	80	0
1285	44	4
1286	59	16
1287	66	0
1288	3	83
1289	64	7
1290	6	75
1291	6	87
1292	67	0
1293	55	15
1294	73	0
1295	55	0
1296	59	3
1297	2	91
1298	60	4
1299	2	71
1300	8	84
1301	48	5
1302	0	80
1303	51	0
1304	63	10
1305	53	0
1306	62	1
1307	65	0
1308	62	0
1309	0	80
1310	0	86
1311	4	68
1312	28	42
1313	57	6
1314	50	3
1315	56	0
1316	8	77
1317	68	2
1318	47	0
1319	0	77
1320	11	53
1321	0	88
1322	67	4
1323	2	88
1324	17	62
1325	62	2
1326	63	0
1327	59	0
1328	40	0
1329	63	1
1330	0	88
1331	41	5
1332	4	58
1333	68	0
1334	45	3
1335	54	2
1336	35	23
1337	62	1
1338	72	0
1339	0	70
1340	1	68
1341	3	81
1342	71	0
1343	51	10
1344	0	84
1345	2	84
1346	3	64
1347	0	83
1348	0	61
1349	56	8
1350	36	36
1351	50	1
1352	66	6
1353	65	3
1354	1	111
1355	59	0
1356	62	0
1357	52	6
1358	60	0
1359	62	1
1360	68	13
1361	1	60
1362	30	56
1363	0	103
1364	66	7
1365	65	3
1366	71	2
1367	70	2
1368	2	81
1369	0	80
1370	7	59
1371	3	79
1372	10	83
1373	51	0
1374	40	3
1375	0	79
1376	0	74
1377	58	0
1378	45	14
1379	0	96
1380	9	67
1381	66	5
1382	1	83
1383	43	0
1384	0	89
1385	0	82
1386	0	63
1387	58	0
1388	5	97
1389	63	0
1390	10	60
1391	59	0
1392	56	0
1393	62	0
1394	0	90
1395	0	96
1396	7	87
1397	68	0
1398	0	78
1399	2	78
1400	0	63
1401	22	54
1402	0	89
1403	0	77
1404	13	82
1405	54	2
1406	1	83
1407	56	13
1408	52	4
1409	62	10
1410	4	86
1411	0	74
1412	5	81
1413	41	0
1414	4	85
1415	20	61
1416	2	75
1417	57	15
1418	3	79
1419	2	65
1420	0	78
1421	0	81
1422	3	72
1423	1	66
1424	0	87
1425	30	46
1426	72	11
1427	0	62
1428	56	0
1429	1	93
1430	3	79
1431	6	82
1432	64	0
1433	1	65
1434	64	4
1435	0	82
1436	46	0
1437	0	86
1438	52	0
1439	79	0
1440	54	4
1441	0	73
1442	0	72
1443	2	90
1444	3	80
1445	61	0
1446	0	77
1447	57	0
1448	57	0
1449	2	82
1450	37	42
1451	53	10
1452	63	2
1453	0	84
1454	56	0
1455	64	0
1456	72	2
1457	63	0
1458	56	3
1459	42	9
1460	0	69
1461	1	77
1462	5	66
1463	60	0
1464	46	0
1465	69	6
1466	3	70
1467	53	0
1468	3	79
1469	47	0
1470	7	70
1471	1	75
1472	60	0
1473	59	1
1474	2	74
1475	59	0
1476	0	72
1477	42	24
1478	53	0
1479	66	0
1480	54	0
1481	44	8
1482	0	86
1483	0	69
1484	61	2
1485	0	75
1486	63	0
1487	4	80
1488	34	9
1489	1	74
1490	0	71
1491	2	77
1492	5	84
1493	0	57
1494	62	0
1495	65	0
1496	0	76
1497	63	0
1498	51	3
1499	70	0
1500	0	80
1501	8	75
1502	72	5
1503	0	80
1504	0	83
1505	57	0
1506	52	4
1507	49	2
1508	0	78
1509	53	1
1510	59	0
1511	58	4
1512	64	3
1513	4	83
1514	57	2
1515	50	0
1516	9	66
1517	59	3
1518	1	79
1519	0	87
1520	55	0
1521	62	2
1522	56	0
1523	62	6
1524	62	1
1525	71	0
1526	68	0
1527	61	7
1528	67	0
1529	65	0
1530	51	1
1531	53	0
1532	58	0
1533	0	68
1534	0	81
1535	72	9
1536	65	4
1537	55	0
1538	0	82
1539	66	2
1540	0	69
1541	56	0
1542	1	97
1543	80	0
1544	63	9
1545	46	5
1546	0	81
1547	61	4
1548	53	1
1549	3	60
1550	0	77
1551	1	87
1552	0	78
1553	68	6
1554	0	68
1555	59	0
1556	73	0
1557	59	0
1558	60	0
1559	2	82
1560	52	1
1561	72	0
1562	4	66
1563	60	4
1564	5	73
1565	56	8
1566	58	0
1567	5	77
1568	0	91
1569	3	87
1570	7	64
1571	0	88
1572	61	0
1573	0	53
1574	1	82
1575	64	1
1576	56	0
1577	52	3
1578	0	77
1579	72	1
1580	44	20
1581	3	81
1582	0	96
1583	0	92
1584	0	69
1585	0	81
1586	0	78
1587	46	9
1588	9	88
1589	16	55
1590	1	88
1591	0	70
1592	5	81
1593	0	74
1594	3	83
1595	51	0
1596	7	69
1597	0	79
1598	50	3
1599	8	89
1600	0	69
1601	0	86
1602	42	0
1603	60	0
1604	62	0
1605	66	2
1606	3	87
1607	2	96
1608	61	0
1609	52	2
1610	3	81
1611	74	1
1612	3	74
1613	63	0
1614	52	0
1615	52	0
1616	5	80
1617	64	2
1618	0	86
1619	55	2
1620	0	74
1621	58	1
1622	0	81
1623	60	1
1624	73	6
1625	66	4
1626	61	4
1627	6	75
1628	45	3
1629	60	0
1630	8	95
1631	0	71
1632	8	71
1633	54	0
1634	0	61
1635	3	75
1636	59	0
1637	46	0
1638	0	78
1639	70	0
1640	5	96
1641	8	74
1642	1	79
1643	64	0
1644	56	8
1645	57	19
1646	46	0
1647	51	9
1648	0	73
1649	69	2
1650	60	1
1651	0	74
1652	58	4
1653	54	0
1654	4	72
1655	50	3
1656	60	8
1657	4	67
1658	51	1
1659	0	84
1660	0	74
1661	50	0
1662	8	76
1663	72	0
1664	70	11
1665	55	0
1666	61	3
1667	0	73
1668	3	77
1669	0	65
1670	0	91
1671	0	79
1672	14	71
1673	65	5
1674	2	80
1675	64	20
1676	0	79
1677	65	3
1678	87	2
1679	4	92
1680	0	83
1681	24	35
1682	0	74
1683	55	0
1684	38	19
1685	51	8
1686	3	75
1687	4	76
1688	6	76
1689	53	5
1690	5	68
1691	53	0
1692	52	0
1693	0	72
1694	3	66
1695	0	91
1696	55	4
1697	70	7
1698	63	4
1699	63	5
1700	63	0
1701	0	69
1702	14	64
1703	0	79
1704	3	76
1705	6	75
1706	67	4
1707	5	82
1708	56	9
1709	57	0
1710	2	78
1711	2	81
1712	60	0
1713	0	87
1714	0	74
1715	48	2
1716	58	0
1717	0	77
1718	0	90
1719	58	0
1720	3	64
1721	0	68
1722	0	96
1723	0	70
1724	58	2
1725	51	32
1726	55	0
1727	4	74
1728	65	3
1729	54	0
1730	58	0
1731	2	72
1732	68	0
1733	2	86
1734	59	15
1735	0	98
1736	46	2
1737	5	79
1738	59	3
1739	62	5
1740	67	0
1741	11	82
1742	21	52
1743	53	10
1744	58	4
1745	64	0
1746	62	0
1747	0	89
1748	54	0
1749	2	99
1750	0	78
1751	4	87
1752	67	7
1753	0	67
1754	51	0
1755	54	0
1756	61	6
1757	78	0
1758	2	74
1759	53	3
1760	1	68
1761	0	73
1762	62	0
1763	60	2
1764	56	1
1765	0	77
1766	0	84
1767	49	0
1768	56	0
1769	0	84
1770	3	76
1771	4	84
1772	3	78
1773	44	3
1774	0	83
1775	73	1
1776	4	78
1777	50	0
1778	60	0
1779	7	76
1780	60	5
1781	2	87
1782	70	0
1783	59	0
1784	56	5
1785	53	2
1786	0	88
1787	53	0
1788	21	30
1789	0	95
1790	48	2
1791	0	82
1792	67	2
1793	68	12
1794	1	72
1795	0	91
1796	43	0
1797	63	2
1798	0	86
1799	60	0
1800	4	56
1801	0	76
1802	0	73
1803	5	60
1804	62	7
1805	54	1
1806	2	81
1807	5	87
1808	1	75
1809	66	1
1810	55	0
1811	4	70
1812	64	0
1813	0	68
1814	7	76
1815	0	84
1816	8	78
1817	11	77
1818	61	6
1819	1	74
1820	8	96
1821	5	70
1822	69	4
1823	59	0
1824	0	76
1825	0	83
1826	0	89
1827	66	3
1828	6	88
1829	2	81
1830	58	3
1831	46	17
1832	2	76
1833	62	1
1834	5	71
1835	5	80
1836	0	66
1837	0	72
1838	50	0
1839	57	1
1840	62	0
1841	54	0
1842	59	9
1843	68	3
1844	4	68
1845	0	80
1846	62	0
1847	1	85
1848	2	79
1849	0	78
1850	7	67
1851	1	74
1852	7	92
1853	57	5
1854	48	7
1855	1	72
1856	18	60
1857	62	6
1858	64	0
1859	56	5
1860	60	0
1861	62	0
1862	0	69
1863	1	77
1864	55	19
1865	0	64
1866	49	17
1867	0	70
1868	0	62
1869	57	3
1870	5	84
1871	59	17
1872	67	4
1873	4	69
1874	0	68
1875	39	24
1876	1	68
1877	7	83
1878	50	9
1879	1	92
1880	62	0
1881	15	56
1882	0	85
1883	51	11
1884	0	76
1885	3	85
1886	2	56
1887	40	3
1888	0	90
1889	56	2
1890	57	18
1891	56	6
1892	4	79
1893	0	72
1894	12	86
1895	0	102
1896	58	5
1897	0	78
1898	64	12
1899	0	87
1900	52	5
1901	63	2
1902	1	71
1903	2	82
1904	75	0
1905	59	0
1906	0	88
1907	58	6
1908	50	6
1909	1	84
1910	4	92
1911	19	69
1912	0	78
1913	56	10
1914	62	7
1915	0	78
1916	5	76
1917	3	76
1918	62	0
1919	55	5
1920	0	76
1921	59	8
1922	2	91
1923	15	65
1924	5	83
1925	0	83
1926	0	82
1927	51	1
1928	69	0
1929	0	92
1930	11	72
1931	11	73
1932	7	101
1933	0	67
1934	64	0
1935	50	0
1936	0	76
1937	63	6
1938	51	0
1939	7	75
1940	63	1
1941	59	1
1942	57	0
1943	43	9
1944	0	78
1945	1	69
1946	60	1
1947	0	65
1948	64	1
1949	51	21
1950	3	89
1951	57	4
1952	60	0
1953	78	0
1954	1	93
1955	8	95
1956	57	7
1957	0	80
1958	2	70
1959	59	10
1960	3	65
1961	56	0
1962	61	8
1963	0	74
1964	0	67
1965	0	74
1966	57	4
1967	1	80
1968	69	0
1969	0	80
1970	53	0
1971	58	0
1972	2	81
1973	71	0
1974	62	1
1975	48	1
1976	0	76
1977	26	52
1978	9	70
1979	0	93
1980	62	0
1981	42	15
1982	0	72
1983	2	83
1984	54	8
1985	56	2
1986	57	0
1987	73	1
1988	0	83
1989	0	83
1990	12	72
1991	58	9
1992	65	1
1993	3	67
1994	0	84
1995	0	74
1996	69	0
1997	0	77
1998	57	3
1999	60	3
[truncated: 8,001 more rows]
