# Supplementary material for: Generalized method of moments for estimating parameters of stochastic reaction networks
Source: BMC Syst Biol. 2016 Oct 21;10:98. doi: 10.1186/s12918-016-0342-8 (PMC5073941; doi:10.1186/s12918-016-0342-8)
Supplement: Additional file 2 — Matlab code and data. This file contains the Matlab codes and samples which were used to produce the results. (GZ 9349 kb) [file 12918_2016_342_MOESM2_ESM.gz › Data/Gene Expression/samples/t01019.csv]

1	11
2	14
3	13
4	12
5	13
6	12
7	38
8	14
9	14
10	22
11	15
12	11
13	11
14	20
15	12
16	13
17	11
18	14
19	10
20	10
21	13
22	17
23	18
24	10
25	21
26	10
27	15
28	16
29	25
30	18
31	15
32	10
33	17
34	12
35	11
36	15
37	10
38	18
39	17
40	12
41	10
42	13
43	23
44	17
45	12
46	12
47	16
48	12
49	14
50	14
51	19
52	17
53	33
54	22
55	13
56	11
57	12
58	11
59	13
60	10
61	11
62	14
63	15
64	15
65	18
66	17
67	10
68	13
69	11
70	13
71	20
72	13
73	11
74	20
75	23
76	10
77	20
78	14
79	17
80	17
81	21
82	14
83	14
84	15
85	20
86	11
87	10
88	11
89	12
90	27
91	10
92	11
93	16
94	10
95	12
96	10
97	24
98	24
99	16
100	20
101	23
102	11
103	12
104	27
105	11
106	11
107	22
108	12
109	21
110	10
111	23
112	11
113	16
114	10
115	11
116	10
117	17
118	20
119	10
120	11
121	10
122	12
123	12
124	15
125	10
126	20
127	21
128	12
129	21
130	14
131	11
132	10
133	15
134	10
135	12
136	10
137	13
138	13
139	19
140	15
141	16
142	14
143	25
144	11
145	13
146	28
147	12
148	11
149	14
150	13
151	22
152	14
153	20
154	22
155	11
156	16
157	15
158	15
159	16
160	16
161	20
162	20
163	21
164	16
165	10
166	13
167	11
168	19
169	13
170	13
171	13
172	15
173	18
174	13
175	14
176	10
177	16
178	14
179	10
180	14
181	18
182	13
183	15
184	16
185	20
186	13
187	17
188	19
189	22
190	10
191	17
192	15
193	19
194	17
195	17
196	17
197	14
198	13
199	13
200	12
201	20
202	16
203	10
204	18
205	23
206	11
207	13
208	14
209	27
210	16
211	17
212	16
213	10
214	10
215	12
216	14
217	18
218	14
219	13
220	11
221	11
222	26
223	20
224	13
225	11
226	10
227	13
228	17
229	14
230	18
231	20
232	17
233	16
234	10
235	26
236	12
237	21
238	14
239	25
240	19
241	10
242	19
243	12
244	16
245	13
246	14
247	11
248	16
249	20
250	19
251	20
252	15
253	10
254	11
255	19
256	10
257	10
258	12
259	11
260	11
261	10
262	10
263	19
264	18
265	11
266	11
267	14
268	10
269	12
270	15
271	15
272	10
273	18
274	16
275	10
276	23
277	17
278	12
279	10
280	12
281	19
282	19
283	10
284	10
285	20
286	12
287	15
288	10
289	15
290	19
291	10
292	12
293	12
294	10
295	12
296	10
297	14
298	18
299	20
300	21
301	12
302	12
303	12
304	14
305	12
306	16
307	14
308	16
309	11
310	12
311	10
312	15
313	21
314	13
315	14
316	16
317	12
318	22
319	16
320	11
321	13
322	17
323	10
324	30
325	10
326	13
327	12
328	17
329	15
330	16
331	13
332	12
333	15
334	32
335	11
336	16
337	15
338	14
339	15
340	27
341	13
342	10
343	13
344	13
345	28
346	10
347	15
348	12
349	12
350	20
351	22
352	10
353	10
354	19
355	17
356	21
357	17
358	12
359	27
360	16
361	18
362	26
363	11
364	18
365	15
366	12
367	11
368	10
369	10
370	18
371	11
372	16
373	14
374	16
375	16
376	18
377	16
378	22
379	13
380	15
381	32
382	15
383	19
384	18
385	24
386	19
387	18
388	15
389	10
390	14
391	17
392	15
393	12
394	16
395	19
396	16
397	19
398	11
399	14
400	10
401	13
402	29
403	10
404	14
405	13
406	10
407	20
408	12
409	11
410	16
411	14
412	14
413	13
414	11
415	11
416	20
417	10
418	12
419	18
420	20
421	10
422	22
423	11
424	12
425	16
426	10
427	11
428	22
429	14
430	22
431	14
432	14
433	17
434	11
435	10
436	15
437	17
438	20
439	12
440	10
441	21
442	27
443	10
444	14
445	11
446	16
447	21
448	11
449	12
450	17
451	10
452	11
453	12
454	13
455	23
456	11
457	10
458	12
459	13
460	13
461	10
462	10
463	11
464	12
465	14
466	11
467	18
468	23
469	11
470	15
471	10
472	10
473	21
474	13
475	11
476	12
477	12
478	10
479	10
480	15
481	10
482	17
483	18
484	21
485	13
486	11
487	10
488	15
489	10
490	15
491	11
492	10
493	16
494	13
495	10
496	11
497	12
498	15
499	13
500	13
501	22
502	15
503	20
504	21
505	10
506	11
507	20
508	16
509	10
510	17
511	10
512	14
513	18
514	16
515	13
516	14
517	15
518	12
519	14
520	15
521	12
522	15
523	20
524	16
525	12
526	22
527	11
528	17
529	11
530	10
531	17
532	23
533	31
534	10
535	19
536	12
537	15
538	24
539	18
540	11
541	15
542	19
543	21
544	10
545	16
546	20
547	17
548	16
549	22
550	10
551	19
552	22
553	11
554	15
555	17
556	16
557	12
558	10
559	14
560	16
561	15
562	27
563	16
564	15
565	13
566	15
567	11
568	12
569	11
570	15
571	13
572	11
573	19
574	18
575	15
576	14
577	15
578	15
579	16
580	24
581	18
582	13
583	16
584	11
585	14
586	13
587	18
588	12
589	17
590	17
591	14
592	26
593	12
594	10
595	11
596	15
597	12
598	15
599	23
600	10
601	19
602	15
603	10
604	15
605	11
606	13
607	17
608	18
609	11
610	12
611	11
612	11
613	19
614	27
615	11
616	13
617	20
618	15
619	22
620	16
621	12
622	10
623	21
624	10
625	21
626	14
627	10
628	17
629	11
630	11
631	12
632	12
633	10
634	13
635	15
636	16
637	15
638	15
639	17
640	23
641	13
642	21
643	16
644	17
645	10
646	10
647	18
648	17
649	12
650	14
651	12
652	13
653	13
654	15
655	19
656	10
657	12
658	17
659	14
660	15
661	10
662	13
663	10
664	29
665	14
666	11
667	10
668	15
669	19
670	14
671	12
672	10
673	11
674	10
675	10
676	12
677	17
678	13
679	19
680	12
681	11
682	16
683	23
684	14
685	16
686	25
687	22
688	14
689	12
690	18
691	26
692	10
693	10
694	19
695	18
696	11
697	16
698	10
699	10
700	20
701	16
702	10
703	11
704	16
705	11
706	13
707	23
708	17
709	15
710	17
711	16
712	20
713	13
714	21
715	13
716	18
717	13
718	10
719	13
720	15
721	10
722	13
723	20
724	14
725	11
726	14
727	10
728	11
729	10
730	15
731	19
732	20
733	25
734	10
735	10
736	14
737	12
738	10
739	14
740	21
741	18
742	24
743	11
744	12
745	35
746	10
747	10
748	12
749	13
750	11
751	18
752	14
753	12
754	10
755	11
756	18
757	18
758	16
759	20
760	13
761	12
762	15
763	17
764	30
765	10
766	21
767	17
768	13
769	14
770	24
771	14
772	10
773	12
774	13
775	10
776	10
777	32
778	10
779	11
780	13
781	12
782	12
783	22
784	14
785	28
786	10
787	12
788	20
789	14
790	11
791	15
792	20
793	17
794	15
795	17
796	10
797	18
798	10
799	16
800	11
801	14
802	20
803	26
804	15
805	39
806	10
807	21
808	10
809	17
810	15
811	24
812	15
813	10
814	13
815	12
816	17
817	27
818	11
819	10
820	12
821	10
822	15
823	13
824	15
825	16
826	10
827	11
828	14
829	35
830	10
831	13
832	18
833	11
834	15
835	10
836	11
837	10
838	13
839	10
840	15
841	24
842	12
843	16
844	27
845	14
846	13
847	12
848	11
849	10
850	14
851	17
852	14
853	14
854	14
855	13
856	14
857	11
858	11
859	13
860	18
861	25
862	10
863	10
864	12
865	11
866	26
867	10
868	13
869	21
870	12
871	15
872	12
873	23
874	12
875	15
876	12
877	18
878	13
879	13
880	12
881	16
882	10
883	13
884	13
885	10
886	16
887	16
888	10
889	23
890	18
891	17
892	10
893	12
894	16
895	23
896	10
897	13
898	16
899	12
900	30
901	10
902	14
903	11
904	25
905	13
906	14
907	11
908	19
909	12
910	11
911	18
912	15
913	12
914	26
915	17
916	13
917	14
918	14
919	17
920	10
921	17
922	19
923	13
924	23
925	12
926	21
927	14
928	12
929	25
930	14
931	17
932	14
933	25
934	21
935	10
936	21
937	21
938	10
939	26
940	10
941	14
942	13
943	11
944	19
945	13
946	10
947	15
948	20
949	15
950	12
951	13
952	21
953	14
954	10
955	23
956	19
957	20
958	16
959	11
960	24
961	15
962	14
963	20
964	10
965	14
966	13
967	11
968	10
969	10
970	10
971	13
972	10
973	16
974	16
975	17
976	14
977	10
978	19
979	16
980	13
981	15
982	10
983	19
984	12
985	19
986	21
987	10
988	22
989	11
990	12
991	10
992	23
993	12
994	17
995	31
996	15
997	12
998	16
999	14
1000	15
1001	10
1002	18
1003	15
1004	10
1005	15
1006	16
1007	12
1008	18
1009	17
1010	11
1011	17
1012	10
1013	15
1014	17
1015	19
1016	33
1017	15
1018	18
1019	10
1020	13
1021	17
1022	15
1023	10
1024	26
1025	17
1026	11
1027	15
1028	14
1029	10
1030	20
1031	20
1032	14
1033	10
1034	12
1035	20
1036	15
1037	18
1038	12
1039	15
1040	18
1041	18
1042	10
1043	18
1044	18
1045	14
1046	13
1047	16
1048	20
1049	14
1050	13
1051	10
1052	13
1053	17
1054	14
1055	10
1056	21
1057	12
1058	19
1059	17
1060	10
1061	18
1062	17
1063	22
1064	10
1065	13
1066	13
1067	14
1068	18
1069	21
1070	22
1071	11
1072	17
1073	13
1074	15
1075	17
1076	11
1077	15
1078	12
1079	20
1080	10
1081	10
1082	21
1083	23
1084	12
1085	10
1086	17
1087	11
1088	17
1089	11
1090	13
1091	13
1092	10
1093	11
1094	16
1095	11
1096	10
1097	15
1098	23
1099	13
1100	13
1101	11
1102	11
1103	22
1104	14
1105	16
1106	15
1107	18
1108	13
1109	14
1110	12
1111	10
1112	16
1113	13
1114	12
1115	13
1116	13
1117	22
1118	10
1119	16
1120	15
1121	15
1122	11
1123	15
1124	15
1125	12
1126	17
1127	10
1128	12
1129	10
1130	18
1131	21
1132	13
1133	16
1134	11
1135	10
1136	12
1137	15
1138	12
1139	12
1140	15
1141	15
1142	23
1143	12
1144	10
1145	13
1146	13
1147	11
1148	17
1149	12
1150	17
1151	13
1152	13
1153	12
1154	19
1155	18
1156	13
1157	10
1158	10
1159	10
1160	10
1161	12
1162	18
1163	17
1164	13
1165	13
1166	10
1167	18
1168	13
1169	19
1170	10
1171	11
1172	18
1173	13
1174	13
1175	18
1176	13
1177	10
1178	22
1179	13
1180	10
1181	10
1182	10
1183	10
1184	17
1185	12
1186	11
1187	10
1188	13
1189	12
1190	10
1191	15
1192	21
1193	10
1194	13
1195	10
1196	14
1197	37
1198	13
1199	16
1200	10
1201	16
1202	19
1203	26
1204	34
1205	16
1206	10
1207	12
1208	12
1209	22
1210	13
1211	11
1212	14
1213	15
1214	10
1215	14
1216	10
1217	13
1218	14
1219	14
1220	13
1221	12
1222	17
1223	16
1224	12
1225	23
1226	13
1227	16
1228	14
1229	12
1230	11
1231	12
1232	11
1233	16
1234	18
1235	17
1236	10
1237	16
1238	25
1239	18
1240	10
1241	14
1242	13
1243	11
1244	10
1245	30
1246	11
1247	24
1248	15
1249	29
1250	16
1251	17
1252	26
1253	20
1254	18
1255	19
1256	18
1257	12
1258	20
1259	16
1260	14
1261	15
1262	19
1263	21
1264	10
1265	21
1266	15
1267	11
1268	11
1269	16
1270	14
1271	19
1272	10
1273	14
1274	13
1275	13
1276	13
1277	21
1278	10
1279	16
1280	14
1281	13
1282	25
1283	14
1284	18
1285	13
1286	17
1287	17
1288	10
1289	27
1290	17
1291	13
1292	11
1293	10
1294	13
1295	20
1296	11
1297	10
1298	21
1299	12
1300	23
1301	15
1302	16
1303	12
1304	10
1305	14
1306	13
1307	20
1308	14
1309	13
1310	15
1311	18
1312	19
1313	26
1314	24
1315	20
1316	10
1317	15
1318	10
1319	11
1320	23
1321	16
1322	17
1323	14
1324	10
1325	14
1326	16
1327	11
1328	19
1329	13
1330	11
1331	14
1332	14
1333	21
1334	10
1335	10
1336	14
1337	14
1338	10
1339	12
1340	11
1341	11
1342	20
1343	15
1344	13
1345	20
1346	12
1347	12
1348	13
1349	14
1350	19
1351	20
1352	16
1353	20
1354	14
1355	11
1356	10
1357	19
1358	16
1359	13
1360	18
1361	16
1362	34
1363	10
1364	12
1365	14
1366	21
1367	15
1368	21
1369	11
1370	20
1371	29
1372	13
1373	18
1374	11
1375	26
1376	11
1377	12
1378	20
1379	14
1380	11
1381	10
1382	26
1383	24
1384	19
1385	24
1386	11
1387	20
1388	17
1389	11
1390	24
1391	21
1392	13
1393	10
1394	19
1395	10
1396	11
1397	15
1398	14
1399	21
1400	11
1401	24
1402	26
1403	20
1404	19
1405	10
1406	12
1407	17
1408	25
1409	22
1410	17
1411	12
1412	22
1413	19
1414	27
1415	12
1416	20
1417	12
1418	14
1419	17
1420	20
1421	14
1422	33
1423	20
1424	15
1425	12
1426	15
1427	14
1428	30
1429	13
1430	16
1431	11
1432	15
1433	14
1434	17
1435	12
1436	13
1437	10
1438	10
1439	11
1440	19
1441	10
1442	10
1443	14
1444	10
1445	15
1446	10
1447	10
1448	20
1449	14
1450	10
1451	14
1452	14
1453	17
1454	14
1455	11
1456	20
1457	20
1458	16
1459	11
1460	23
1461	13
1462	30
1463	12
1464	11
1465	11
1466	16
1467	18
1468	19
1469	12
1470	25
1471	28
1472	15
1473	19
1474	30
1475	10
1476	23
1477	12
1478	10
1479	11
1480	12
1481	10
1482	15
1483	13
1484	28
1485	12
1486	11
1487	10
1488	17
1489	12
1490	15
1491	11
1492	14
1493	23
1494	11
1495	15
1496	15
1497	22
1498	13
1499	10
1500	10
1501	10
1502	16
1503	13
1504	13
1505	10
1506	10
1507	11
1508	18
1509	24
1510	23
1511	18
1512	15
1513	17
1514	14
1515	16
1516	11
1517	11
1518	18
1519	12
1520	13
1521	16
1522	30
1523	11
1524	12
1525	17
1526	32
1527	21
1528	10
1529	10
1530	14
1531	23
1532	11
1533	21
1534	12
1535	12
1536	18
1537	15
1538	10
1539	16
1540	15
1541	22
1542	12
1543	12
1544	13
1545	11
1546	16
1547	10
1548	19
1549	10
1550	20
1551	12
1552	23
1553	31
1554	23
1555	14
1556	13
1557	11
1558	21
1559	10
1560	17
1561	28
1562	10
1563	13
1564	11
1565	24
1566	13
1567	14
1568	13
1569	10
1570	20
1571	10
1572	21
1573	11
1574	16
1575	16
1576	10
1577	25
1578	13
1579	17
1580	19
1581	13
1582	10
1583	17
1584	10
1585	15
1586	10
1587	10
1588	11
1589	10
1590	12
1591	14
1592	12
1593	21
1594	14
1595	10
1596	12
1597	15
1598	16
1599	17
1600	10
1601	10
1602	17
1603	22
1604	14
1605	14
1606	16
1607	19
1608	12
1609	11
1610	16
1611	29
1612	20
1613	11
1614	14
1615	14
1616	23
1617	10
1618	12
1619	17
1620	15
1621	18
1622	12
1623	11
1624	29
1625	10
1626	19
1627	13
1628	12
1629	14
1630	21
1631	18
1632	14
1633	23
1634	10
1635	13
1636	22
1637	14
1638	12
1639	16
1640	22
1641	25
1642	18
1643	14
1644	12
1645	16
1646	14
1647	24
1648	11
1649	15
1650	16
1651	20
1652	16
1653	15
1654	13
1655	17
1656	14
1657	13
1658	12
1659	17
1660	17
1661	10
1662	10
1663	10
1664	17
1665	15
1666	16
1667	10
1668	13
1669	19
1670	10
1671	15
1672	15
1673	15
1674	15
1675	11
1676	19
1677	15
1678	10
1679	19
1680	11
1681	18
1682	17
1683	18
1684	14
1685	17
1686	16
1687	11
1688	28
1689	14
1690	20
1691	15
1692	11
1693	12
1694	12
1695	10
1696	26
1697	10
1698	11
1699	17
1700	16
1701	20
1702	15
1703	15
1704	17
1705	20
1706	24
1707	12
1708	11
1709	10
1710	12
1711	12
1712	11
1713	16
1714	10
1715	10
1716	14
1717	11
1718	10
1719	23
1720	10
1721	10
1722	17
1723	22
1724	23
1725	10
1726	12
1727	12
1728	19
1729	21
1730	13
1731	27
1732	13
1733	18
1734	17
1735	11
1736	11
1737	10
1738	14
1739	14
1740	12
1741	15
1742	11
1743	13
1744	11
1745	10
1746	14
1747	25
1748	11
1749	10
1750	11
1751	17
1752	10
1753	15
1754	18
1755	11
1756	12
1757	10
1758	10
1759	11
1760	25
1761	11
1762	12
1763	12
1764	16
1765	13
1766	12
1767	10
1768	18
1769	27
1770	11
1771	13
1772	22
1773	11
1774	13
1775	12
1776	15
1777	13
1778	12
1779	26
1780	22
1781	14
1782	12
1783	11
1784	11
1785	12
1786	10
1787	16
1788	11
1789	17
1790	13
1791	11
1792	15
1793	13
1794	12
1795	14
1796	23
1797	14
1798	16
1799	11
1800	14
1801	27
1802	11
1803	12
1804	22
1805	11
1806	10
1807	11
1808	11
1809	13
1810	17
1811	20
1812	16
1813	12
1814	20
1815	28
1816	11
1817	19
1818	28
1819	10
1820	17
1821	23
1822	15
1823	18
1824	12
1825	12
1826	15
1827	14
1828	15
1829	14
1830	15
1831	15
1832	19
1833	15
1834	17
1835	14
1836	26
1837	12
1838	14
1839	12
1840	16
1841	11
1842	18
1843	10
1844	12
1845	18
1846	18
1847	12
1848	10
1849	22
1850	18
1851	13
1852	10
1853	17
1854	23
1855	13
1856	13
1857	17
1858	15
1859	15
1860	13
1861	12
1862	13
1863	23
1864	22
1865	16
1866	10
1867	20
1868	15
1869	10
1870	10
1871	10
1872	12
1873	11
1874	22
1875	10
1876	13
1877	12
1878	10
1879	12
1880	14
1881	15
1882	12
1883	17
1884	10
1885	10
1886	12
1887	15
1888	23
1889	15
1890	13
1891	27
1892	12
1893	12
1894	17
1895	10
1896	13
1897	13
1898	11
1899	11
1900	28
1901	15
1902	12
1903	20
1904	19
1905	12
1906	10
1907	11
1908	10
1909	16
1910	13
1911	20
1912	11
1913	10
1914	18
1915	18
1916	20
1917	17
1918	10
1919	15
1920	10
1921	22
1922	15
1923	18
1924	17
1925	14
1926	25
1927	10
1928	21
1929	14
1930	10
1931	37
1932	14
1933	20
1934	14
1935	13
1936	13
1937	19
1938	26
1939	14
1940	11
1941	13
1942	15
1943	23
1944	19
1945	13
1946	13
1947	10
1948	22
1949	11
1950	18
1951	22
1952	18
1953	10
1954	15
1955	22
1956	13
1957	26
1958	14
1959	18
1960	10
1961	18
1962	10
1963	12
1964	12
1965	14
1966	11
1967	13
1968	24
1969	17
1970	16
1971	15
1972	17
1973	10
1974	10
1975	15
1976	19
1977	17
1978	10
1979	22
1980	15
1981	16
1982	13
1983	12
1984	10
1985	11
1986	10
1987	13
1988	14
1989	14
1990	10
1991	12
1992	19
1993	23
1994	19
1995	24
1996	16
1997	23
1998	14
1999	12
2000	19
[truncated: 8,000 more rows]
