# Supplementary material for: Generalized method of moments for estimating parameters of stochastic reaction networks
Source: BMC Syst Biol. 2016 Oct 21;10:98. doi: 10.1186/s12918-016-0342-8 (PMC5073941; doi:10.1186/s12918-016-0342-8)
Supplement: Additional file 2 — Matlab code and data. This file contains the Matlab codes and samples which were used to produce the results. (GZ 9349 kb) [file 12918_2016_342_MOESM2_ESM.gz › Data/Gene Expression/weightmatrix.m]

%weightmatrix for 2-Step
function [ W ] = weightmatrix(P1, Y2, momnum)

%%%%%%%%%%%%%%%%%%%%%%%%%%%%%%%%%%%%%%%%%%%%%%%%%%%%%%%%%%%%%%%%%%%%%%%%%%%%%%%%%%%%
%calculation of theoretical moments with estimated parameters from step I
  lastRow = Y2(end,:);
  modeProbs = [lastRow(1); lastRow(7)];
 
  PoffCentered = [lastRow(2); lastRow(3); lastRow(4); lastRow(5); lastRow(6)];
  PoffCentered = PoffCentered ./ modeProbs(1);
  PoffRaw = Central2Raw(PoffCentered);

  PonCentered = [lastRow(8); lastRow(9); lastRow(10); lastRow(11); lastRow(12) ];
  PonCentered = PonCentered ./ modeProbs(2);
  PonRaw = Central2Raw(PonCentered);

  PonCentralMoments = modeProbs(1)*PoffRaw + modeProbs(2)*PonRaw;
  for i=1:momnum
      raw2(i)=PonCentralMoments(i);
  end
%%%%%%%%%%%%%%%%%%%%%%%%%%%%%%%%%%%%%%%%%%%%%%%%%%%%%%%%%%%%%%%%%%%%%%%%%%%%%%%%%%%

    aux=[P1 P1.^2 P1.^3 P1.^4];

W=zeros(momnum,momnum);
for i=1:momnum
    for j=1:momnum
        W(i,j)=mean((aux(:,i)-raw2(i)).*(aux(:,j)-raw2(j)));
    end
end
end
