# Supplementary material for: Generalized method of moments for estimating parameters of stochastic reaction networks
Source: BMC Syst Biol. 2016 Oct 21;10:98. doi: 10.1186/s12918-016-0342-8 (PMC5073941; doi:10.1186/s12918-016-0342-8)
Supplement: Additional file 2 — Matlab code and data. This file contains the Matlab codes and samples which were used to produce the results. (GZ 9349 kb) [file 12918_2016_342_MOESM2_ESM.gz › Data/Exclusive Switch/samples/21/t004.csv]

trajectory	P1	P2
1	6	129
2	0	122
3	76	0
4	0	123
5	96	0
6	81	0
7	105	0
8	0	106
9	86	0
10	97	4
11	0	117
12	0	133
13	0	142
14	0	124
15	0	123
16	90	0
17	2	124
18	82	0
19	0	144
20	97	9
21	0	122
22	98	1
23	0	137
24	4	115
25	107	1
26	5	109
27	88	4
28	99	2
29	2	121
30	94	5
31	98	0
32	106	4
33	5	137
34	92	0
35	1	135
36	8	119
37	0	121
38	88	0
39	93	7
40	1	140
41	3	138
42	2	122
43	98	0
44	97	4
45	0	118
46	95	0
47	81	0
48	7	128
49	2	132
50	2	119
51	0	124
52	97	3
53	2	136
54	3	127
55	2	132
56	89	1
57	0	109
58	82	1
59	89	0
60	1	132
61	0	110
62	0	123
63	0	132
64	0	127
65	97	7
66	91	0
67	87	0
68	0	125
69	91	0
70	87	22
71	89	6
72	0	121
73	103	1
74	1	119
75	2	151
76	8	110
77	45	72
78	1	132
79	93	0
80	89	0
81	86	0
82	0	120
83	29	78
84	79	3
85	106	5
86	91	1
87	92	4
88	102	4
89	99	0
90	0	114
91	105	4
92	0	117
93	6	117
94	79	0
95	60	38
96	77	20
97	95	1
98	0	120
99	101	0
100	83	9
101	0	102
102	93	0
103	3	124
104	5	127
105	93	0
106	93	1
107	4	132
108	97	2
109	2	130
110	100	4
111	81	3
112	101	3
113	1	138
114	96	0
115	1	109
116	91	0
117	0	109
118	93	3
119	5	126
120	2	146
121	109	3
122	112	0
123	3	129
124	77	0
125	100	3
126	95	7
127	0	125
128	103	1
129	86	6
130	4	106
131	0	144
132	110	5
133	3	127
134	98	0
135	1	117
136	8	136
137	100	10
138	0	136
139	0	115
140	6	113
141	3	113
142	87	1
143	0	92
144	102	6
145	90	13
146	73	2
147	89	2
148	4	126
149	92	0
150	4	116
151	87	0
152	108	6
153	96	6
154	110	2
155	94	0
156	93	4
157	102	0
158	0	126
159	83	2
160	1	110
161	0	132
162	1	120
163	0	124
164	1	127
165	89	4
166	82	0
167	103	0
168	105	0
169	103	1
170	77	2
171	1	132
172	86	1
173	83	1
174	3	127
175	94	0
176	75	32
177	96	0
178	86	0
179	99	0
180	2	108
181	46	71
182	0	127
183	3	108
184	0	140
185	99	0
186	76	29
187	82	1
188	1	150
189	0	119
190	2	133
191	94	1
192	3	123
193	95	2
194	4	120
195	101	0
196	2	145
197	87	31
198	88	2
199	81	4
200	0	131
201	58	61
202	0	116
203	94	0
204	106	2
205	97	11
206	95	1
207	90	4
208	0	120
209	1	128
210	96	14
211	0	131
212	32	97
213	77	24
214	0	126
215	50	52
216	3	115
217	77	0
218	86	0
219	104	3
220	0	141
221	1	128
222	84	3
223	2	126
224	90	0
225	1	119
226	0	136
227	77	0
228	80	4
229	91	1
230	0	115
231	98	0
232	85	5
233	91	5
234	95	0
235	2	129
236	87	8
237	93	1
238	78	42
239	0	122
240	89	2
241	85	0
242	80	8
243	81	0
244	32	80
245	77	3
246	0	128
247	9	115
248	93	3
249	85	1
250	2	102
251	93	3
252	95	0
253	94	0
254	0	135
255	0	116
256	87	1
257	89	4
258	0	141
259	1	104
260	3	122
261	110	4
262	84	8
263	76	0
264	0	125
265	2	122
266	0	117
267	3	126
268	1	118
269	89	5
270	0	133
271	0	128
272	98	1
273	95	0
274	5	146
275	103	0
276	87	4
277	109	0
278	3	130
279	104	2
280	95	9
281	0	137
282	2	108
283	2	116
284	108	0
285	94	0
286	79	1
287	4	144
288	4	133
289	14	114
290	102	4
291	0	97
292	101	0
293	96	0
294	100	3
295	33	91
296	87	1
297	4	126
298	0	124
299	81	8
300	1	108
301	100	1
302	1	142
303	2	129
304	1	127
305	85	9
306	107	2
307	113	0
308	81	2
309	93	1
310	0	123
311	17	97
312	1	111
313	98	1
314	45	65
315	97	0
316	0	135
317	1	120
318	0	125
319	92	2
320	0	119
321	86	1
322	99	0
323	87	0
324	2	116
325	107	4
326	91	2
327	108	3
328	0	138
329	92	2
330	1	115
331	92	0
332	91	2
333	56	46
334	0	135
335	0	123
336	63	20
337	2	111
338	98	0
339	2	121
340	0	143
341	95	0
342	1	123
343	0	106
344	92	0
345	6	118
346	89	0
347	110	4
348	99	8
349	0	140
350	82	2
351	0	138
352	3	128
353	0	118
354	57	68
355	89	1
356	0	122
357	91	1
358	4	126
359	89	2
360	92	1
361	7	130
362	106	4
363	41	49
364	65	53
365	98	2
366	0	120
367	106	0
368	0	123
369	0	134
370	1	136
371	99	0
372	97	0
373	2	122
374	80	5
375	0	120
376	92	0
377	2	146
378	10	131
379	111	8
380	80	1
381	97	3
382	99	1
383	1	136
384	98	0
385	91	1
386	76	1
387	100	2
388	90	0
389	13	114
390	87	0
391	98	4
392	4	123
393	69	5
394	48	51
395	89	5
396	88	1
397	95	9
398	3	132
399	85	18
400	1	124
401	89	2
402	109	1
403	19	108
404	81	4
405	0	121
406	85	0
407	88	17
408	2	130
409	0	139
410	99	0
411	1	127
412	0	118
413	0	130
414	115	0
415	86	0
416	4	133
417	14	119
418	3	122
419	2	132
420	1	140
421	91	5
422	0	113
423	0	123
424	0	109
425	1	141
426	3	107
427	1	125
428	104	0
429	100	3
430	98	1
431	0	127
432	2	130
433	0	121
434	1	122
435	0	145
436	1	113
437	2	127
438	78	11
439	98	1
440	0	115
441	81	5
442	28	85
443	86	0
444	4	124
445	1	112
446	4	110
447	109	1
448	7	122
449	99	0
450	87	0
451	0	115
452	101	3
453	0	129
454	91	4
455	2	140
456	3	130
457	63	34
458	1	128
459	0	158
460	9	134
461	6	112
462	0	132
463	85	3
464	89	6
465	111	2
466	1	120
467	2	134
468	0	117
469	108	0
470	74	23
471	97	0
472	3	116
473	0	126
474	94	12
475	1	149
476	0	115
477	100	1
478	107	0
479	98	2
480	0	115
481	1	127
482	0	132
483	0	117
484	22	98
485	85	0
486	92	6
487	89	0
488	26	95
489	7	140
490	1	111
491	80	1
492	93	0
493	93	0
494	66	46
495	105	0
496	89	3
497	85	5
498	0	128
499	77	0
500	75	3
501	96	1
502	101	0
503	91	0
504	104	1
505	104	0
506	80	2
507	99	0
508	3	122
509	0	120
510	0	141
511	91	0
512	94	2
513	0	125
514	2	114
515	1	126
516	89	5
517	109	5
518	102	0
519	88	3
520	0	112
521	76	1
522	73	3
523	84	0
524	90	0
525	98	0
526	86	7
527	0	123
528	87	0
529	0	130
530	1	141
531	84	0
532	82	1
533	98	0
534	87	0
535	106	0
536	104	1
537	81	1
538	0	134
539	2	153
540	93	0
541	93	1
542	86	0
543	24	98
544	84	4
545	84	8
546	84	5
547	1	123
548	91	5
549	106	0
550	103	2
551	111	4
552	85	2
553	8	131
554	99	0
555	2	113
556	99	4
557	86	3
558	87	0
559	3	107
560	3	116
561	98	1
562	97	2
563	55	55
564	103	0
565	94	4
566	1	123
567	2	112
568	80	0
569	103	1
570	101	3
571	86	3
572	6	138
573	80	0
574	1	131
575	0	105
576	3	116
577	90	1
578	89	2
579	94	8
580	5	138
581	131	0
582	91	3
583	107	2
584	91	4
585	82	0
586	0	116
587	92	1
588	96	0
589	100	6
590	117	0
591	74	2
592	89	5
593	94	0
594	114	7
595	66	49
596	86	1
597	0	114
598	54	33
599	65	37
600	3	140
601	81	0
602	3	124
603	1	116
604	0	127
605	1	126
606	11	116
607	4	115
608	105	6
609	0	134
610	1	112
611	4	113
612	113	0
613	3	109
614	7	140
615	97	0
616	81	2
617	94	0
618	2	114
619	3	145
620	2	136
621	0	131
622	106	1
623	0	148
624	2	126
625	5	116
626	89	0
627	98	8
628	102	0
629	2	106
630	0	105
631	0	125
632	0	123
633	80	8
634	96	2
635	0	135
636	1	135
637	5	100
638	0	131
639	101	1
640	88	2
641	97	0
642	89	1
643	3	106
644	1	133
645	72	3
646	105	0
647	93	2
648	91	5
649	95	1
650	0	131
651	94	1
652	0	118
653	89	3
654	96	2
655	119	8
656	45	74
657	5	106
658	105	2
659	98	3
660	98	3
661	52	65
662	105	5
663	2	137
664	1	122
665	30	90
666	3	126
667	1	122
668	0	115
669	0	125
670	0	144
671	0	126
672	1	152
673	7	111
674	110	0
675	110	0
676	100	0
677	82	5
678	53	72
679	3	128
680	96	10
681	78	0
682	81	4
683	3	132
684	97	0
685	98	8
686	26	108
687	112	3
688	27	94
689	80	28
690	3	121
691	99	2
692	97	0
693	1	114
694	102	2
695	0	132
696	91	10
697	83	1
698	88	4
699	91	3
700	96	1
701	100	1
702	98	0
703	108	1
704	98	2
705	2	138
706	103	0
707	4	116
708	2	109
709	106	3
710	1	152
711	93	2
712	0	130
713	90	0
714	1	133
715	2	121
716	102	3
717	76	0
718	1	121
719	83	4
720	107	0
721	0	139
722	1	129
723	3	111
724	3	121
725	92	0
726	82	0
727	98	2
728	39	73
729	105	5
730	0	131
731	95	3
732	0	129
733	84	0
734	0	131
735	95	5
736	83	4
737	80	5
738	78	3
739	3	137
740	2	142
741	69	0
742	87	4
743	95	7
744	94	0
745	114	6
746	0	112
747	4	130
748	1	131
749	88	4
750	91	3
751	3	131
752	2	136
753	6	127
754	0	127
755	1	132
756	104	4
757	0	105
758	1	129
759	0	127
760	115	0
761	82	0
762	98	10
763	102	0
764	93	0
765	4	118
766	0	143
767	0	135
768	99	1
769	109	3
770	111	1
771	104	4
772	0	125
773	2	125
774	104	1
775	92	7
776	5	128
777	77	4
778	88	5
779	89	0
780	1	125
781	100	4
782	95	0
783	105	0
784	103	4
785	80	4
786	93	2
787	90	0
788	91	2
789	1	133
790	60	68
791	0	132
792	15	111
793	85	5
794	0	116
795	86	5
796	108	0
797	2	136
798	81	3
799	90	0
800	5	121
801	104	2
802	98	18
803	6	121
804	0	143
805	98	0
806	0	126
807	93	33
808	0	109
809	91	0
810	101	0
811	97	0
812	92	0
813	37	83
814	4	137
815	0	121
816	2	113
817	95	0
818	30	79
819	108	1
820	110	1
821	103	0
822	76	3
823	98	4
824	85	3
825	6	125
826	92	0
827	1	115
828	2	122
829	0	116
830	4	137
831	4	119
832	100	3
833	99	2
834	0	123
835	2	130
836	94	0
837	2	122
838	122	0
839	105	2
840	89	0
841	2	125
842	1	139
843	1	132
844	89	2
845	4	142
846	0	127
847	95	0
848	3	139
849	93	4
850	106	3
851	88	0
852	4	150
853	0	145
854	87	0
855	2	134
856	3	134
857	1	135
858	97	5
859	2	121
860	86	2
861	0	137
862	2	127
863	94	0
864	92	1
865	0	146
866	86	0
867	99	3
868	1	134
869	0	125
870	0	132
871	115	0
872	100	0
873	89	5
874	0	136
875	103	1
876	100	2
877	4	124
878	66	21
879	3	132
880	0	131
881	1	133
882	87	2
883	97	0
884	103	1
885	103	0
886	0	139
887	0	120
888	83	0
889	0	129
890	114	0
891	4	130
892	87	0
893	92	5
894	2	122
895	57	61
896	103	3
897	93	6
898	90	3
899	0	150
900	0	120
901	88	0
902	1	126
903	4	126
904	1	131
905	77	2
906	97	5
907	0	142
908	2	138
909	102	0
910	2	110
911	93	3
912	97	2
913	79	6
914	104	3
915	103	0
916	113	0
917	0	132
918	101	11
919	0	128
920	4	104
921	86	1
922	83	10
923	94	3
924	90	2
925	82	1
926	0	133
927	104	3
928	2	114
929	103	1
930	93	0
931	106	0
932	110	0
933	70	32
934	0	117
935	89	0
936	106	3
937	0	124
938	2	129
939	93	0
940	5	138
941	5	152
942	86	1
943	0	135
944	2	135
945	89	1
946	93	7
947	100	0
948	0	121
949	0	123
950	0	137
951	89	4
952	0	141
953	103	3
954	101	10
955	0	118
956	1	115
957	91	1
958	2	119
959	95	0
960	94	6
961	98	0
962	0	133
963	0	136
964	0	111
965	2	119
966	0	116
967	103	0
968	94	1
969	96	5
970	5	132
971	2	126
972	0	121
973	93	2
974	2	128
975	97	3
976	78	19
977	0	115
978	98	0
979	0	136
980	83	1
981	93	0
982	0	122
983	112	0
984	90	6
985	101	5
986	86	1
987	0	126
988	89	0
989	83	3
990	101	0
991	1	136
992	3	151
993	0	132
994	0	138
995	97	5
996	3	126
997	0	118
998	104	2
999	104	3
1000	116	0
1001	1	124
1002	90	0
1003	69	15
1004	87	0
1005	111	2
1006	3	139
1007	98	8
1008	91	0
1009	88	2
1010	84	2
1011	1	139
1012	0	145
1013	2	132
1014	82	0
1015	100	3
1016	4	129
1017	90	3
1018	0	147
1019	98	1
1020	5	131
1021	0	146
1022	0	127
1023	106	0
1024	1	126
1025	4	113
1026	6	124
1027	0	141
1028	2	121
1029	4	105
1030	92	4
1031	95	4
1032	93	6
1033	2	134
1034	106	0
1035	101	0
1036	0	112
1037	63	61
1038	0	123
1039	104	0
1040	80	1
1041	123	0
1042	100	1
1043	0	143
1044	2	124
1045	65	31
1046	93	0
1047	104	6
1048	0	139
1049	96	4
1050	0	135
1051	91	0
1052	97	1
1053	6	151
1054	97	2
1055	96	0
1056	90	2
1057	92	0
1058	97	0
1059	100	0
1060	63	62
1061	90	1
1062	2	118
1063	0	144
1064	88	2
1065	1	128
1066	87	2
1067	100	7
1068	85	1
1069	72	19
1070	0	113
1071	86	20
1072	81	1
1073	0	125
1074	89	5
1075	97	0
1076	1	120
1077	80	2
1078	0	140
1079	2	116
1080	105	2
1081	97	1
1082	106	0
1083	105	3
1084	97	5
1085	109	9
1086	103	2
1087	0	128
1088	102	6
1089	2	119
1090	79	8
1091	0	164
1092	95	4
1093	89	1
1094	96	0
1095	3	137
1096	101	2
1097	86	0
1098	5	143
1099	0	130
1100	80	2
1101	1	126
1102	1	130
1103	112	8
1104	1	120
1105	81	0
1106	93	0
1107	2	119
1108	111	6
1109	96	5
1110	89	5
1111	5	127
1112	85	1
1113	1	114
1114	64	39
1115	90	0
1116	95	2
1117	98	0
1118	89	0
1119	101	0
1120	90	2
1121	0	127
1122	1	118
1123	78	4
1124	2	116
1125	119	0
1126	1	122
1127	0	131
1128	106	0
1129	73	1
1130	95	6
1131	82	1
1132	87	0
1133	0	134
1134	0	119
1135	93	0
1136	0	123
1137	0	126
1138	86	6
1139	97	0
1140	81	1
1141	95	1
1142	2	135
1143	97	1
1144	104	3
1145	100	0
1146	0	134
1147	4	139
1148	0	138
1149	96	1
1150	120	2
1151	0	132
1152	106	1
1153	81	0
1154	81	2
1155	0	116
1156	99	0
1157	95	0
1158	3	124
1159	73	1
1160	82	7
1161	96	0
1162	0	106
1163	82	2
1164	108	3
1165	2	135
1166	6	123
1167	89	0
1168	108	1
1169	0	142
1170	104	4
1171	111	3
1172	0	127
1173	88	4
1174	25	96
1175	5	121
1176	3	123
1177	85	2
1178	86	0
1179	88	0
1180	91	7
1181	110	2
1182	0	132
1183	75	1
1184	0	132
1185	2	122
1186	107	1
1187	1	106
1188	83	3
1189	1	111
1190	4	141
1191	0	107
1192	5	162
1193	88	0
1194	4	134
1195	95	6
1196	84	7
1197	0	125
1198	95	3
1199	2	137
1200	0	157
1201	1	128
1202	94	0
1203	2	125
1204	107	1
1205	2	129
1206	5	122
1207	1	103
1208	92	2
1209	93	3
1210	90	0
1211	91	0
1212	98	0
1213	95	0
1214	4	132
1215	114	0
1216	86	7
1217	2	115
1218	76	6
1219	2	142
1220	100	1
1221	1	134
1222	0	126
1223	0	118
1224	5	120
1225	1	96
1226	0	119
1227	0	131
1228	99	3
1229	4	117
1230	8	124
1231	6	130
1232	102	1
1233	0	138
1234	3	129
1235	91	8
1236	87	6
1237	10	112
1238	85	6
1239	0	135
1240	0	139
1241	5	135
1242	98	2
1243	96	0
1244	98	12
1245	83	3
1246	0	135
1247	1	124
1248	92	1
1249	87	0
1250	0	133
1251	1	140
1252	0	124
1253	0	127
1254	106	0
1255	5	138
1256	88	4
1257	111	0
1258	106	2
1259	2	135
1260	89	0
1261	0	124
1262	3	122
1263	0	125
1264	0	131
1265	94	8
1266	80	21
1267	88	3
1268	4	121
1269	2	127
1270	1	121
1271	88	1
1272	120	0
1273	2	139
1274	5	114
1275	80	14
1276	0	126
1277	95	3
1278	0	149
1279	1	139
1280	0	145
1281	96	0
1282	109	0
1283	86	3
1284	85	0
1285	9	101
1286	103	2
1287	2	102
1288	93	2
1289	69	38
1290	0	133
1291	2	118
1292	94	0
1293	84	0
1294	4	132
1295	88	4
1296	104	3
1297	96	0
1298	0	132
1299	108	0
1300	10	113
1301	90	0
1302	102	3
1303	87	3
1304	96	4
1305	2	121
1306	93	1
1307	85	1
1308	0	119
1309	100	3
1310	3	108
1311	0	118
1312	76	3
1313	0	119
1314	3	139
1315	0	118
1316	104	4
1317	104	2
1318	0	138
1319	78	3
1320	2	129
1321	0	120
1322	5	126
1323	108	0
1324	1	136
1325	82	4
1326	0	143
1327	99	2
1328	0	135
1329	2	129
1330	78	5
1331	0	138
1332	5	124
1333	62	77
1334	2	123
1335	90	0
1336	101	7
1337	0	129
1338	83	0
1339	1	136
1340	1	126
1341	90	10
1342	0	134
1343	0	122
1344	38	66
1345	96	0
1346	0	127
1347	3	133
1348	89	2
1349	75	35
1350	0	144
1351	2	114
1352	86	35
1353	103	0
1354	0	125
1355	78	20
1356	91	9
1357	1	127
1358	93	0
1359	88	10
1360	0	132
1361	108	1
1362	99	10
1363	75	44
1364	1	120
1365	121	9
1366	98	0
1367	108	4
1368	0	121
1369	106	0
1370	86	2
1371	0	146
1372	87	7
1373	3	130
1374	0	146
1375	94	0
1376	97	2
1377	0	120
1378	102	2
1379	3	120
1380	92	0
1381	81	0
1382	87	0
1383	101	1
1384	112	0
1385	78	6
1386	77	0
1387	80	0
1388	2	135
1389	11	114
1390	82	4
1391	90	2
1392	0	111
1393	0	128
1394	95	1
1395	99	0
1396	100	0
1397	108	6
1398	83	4
1399	1	129
1400	1	133
1401	6	109
1402	1	125
1403	0	136
1404	79	2
1405	0	121
1406	3	121
1407	102	1
1408	2	131
1409	80	5
1410	1	123
1411	1	129
1412	90	6
1413	104	1
1414	87	4
1415	2	108
1416	0	104
1417	1	129
1418	0	131
1419	2	116
1420	89	1
1421	0	133
1422	68	40
1423	83	1
1424	92	0
1425	102	0
1426	94	0
1427	2	122
1428	1	116
1429	0	141
1430	96	0
1431	2	141
1432	5	107
1433	112	1
1434	91	0
1435	0	141
1436	92	0
1437	0	110
1438	5	126
1439	80	23
1440	5	151
1441	88	0
1442	89	0
1443	110	2
1444	83	4
1445	99	2
1446	2	122
1447	2	138
1448	2	126
1449	92	4
1450	92	0
1451	3	113
1452	7	120
1453	101	3
1454	84	0
1455	82	7
1456	3	114
1457	0	136
1458	90	7
1459	91	5
1460	0	124
1461	87	2
1462	0	112
1463	81	0
1464	94	2
1465	95	0
1466	95	1
1467	0	119
1468	0	126
1469	95	2
1470	1	130
1471	2	127
1472	91	5
1473	1	131
1474	2	146
1475	30	83
1476	92	0
1477	102	2
1478	90	1
1479	112	1
1480	106	1
1481	94	0
1482	93	2
1483	2	109
1484	0	123
1485	92	0
1486	86	2
1487	22	68
1488	0	124
1489	85	0
1490	0	116
1491	2	105
1492	106	3
1493	94	4
1494	89	0
1495	106	3
1496	0	130
1497	89	0
1498	3	118
1499	3	129
1500	0	121
1501	88	1
1502	105	1
1503	115	2
1504	80	2
1505	120	5
1506	7	126
1507	1	129
1508	96	2
1509	88	0
1510	0	107
1511	0	119
1512	87	0
1513	0	126
1514	101	0
1515	0	134
1516	114	2
1517	86	0
1518	97	5
1519	0	112
1520	0	122
1521	106	0
1522	3	112
1523	105	11
1524	82	8
1525	56	62
1526	93	2
1527	81	1
1528	92	0
1529	1	112
1530	0	130
1531	86	2
1532	0	133
1533	58	45
1534	87	0
1535	1	138
1536	88	1
1537	91	4
1538	0	125
1539	102	5
1540	107	1
1541	4	138
1542	3	150
1543	93	0
1544	8	109
1545	100	0
1546	56	64
1547	105	1
1548	2	122
1549	96	0
1550	2	116
1551	116	1
1552	1	132
1553	84	26
1554	5	123
1555	101	1
1556	104	2
1557	89	0
1558	1	120
1559	100	1
1560	94	5
1561	2	127
1562	86	0
1563	96	0
1564	91	0
1565	107	1
1566	113	3
1567	78	1
1568	85	0
1569	2	104
1570	0	122
1571	98	2
1572	106	0
1573	109	1
1574	4	136
1575	89	1
1576	99	6
1577	94	1
1578	100	6
1579	0	134
1580	5	127
1581	105	0
1582	0	108
1583	0	127
1584	98	0
1585	89	0
1586	90	4
1587	78	7
1588	96	3
1589	97	0
1590	81	15
1591	87	1
1592	2	126
1593	0	128
1594	92	13
1595	93	4
1596	1	131
1597	23	90
1598	14	109
1599	1	112
1600	5	127
1601	97	2
1602	107	0
1603	79	0
1604	88	5
1605	101	1
1606	87	0
1607	1	126
1608	0	129
1609	0	109
1610	4	125
1611	3	131
1612	1	117
1613	97	0
1614	0	128
1615	116	0
1616	93	9
1617	10	129
1618	79	0
1619	2	139
1620	3	111
1621	95	1
1622	94	0
1623	83	2
1624	1	130
1625	3	126
1626	99	3
1627	95	0
1628	2	114
1629	0	125
1630	0	117
1631	6	110
1632	90	3
1633	1	142
1634	94	8
1635	84	1
1636	94	1
1637	7	126
1638	1	119
1639	99	0
1640	104	0
1641	0	145
1642	89	5
1643	2	130
1644	90	0
1645	3	138
1646	0	132
1647	103	0
1648	3	127
1649	88	0
1650	103	1
1651	79	0
1652	88	3
1653	99	3
1654	99	4
1655	108	0
1656	105	6
1657	0	116
1658	0	115
1659	3	126
1660	1	132
1661	100	0
1662	73	18
1663	106	2
1664	80	2
1665	2	131
1666	89	2
1667	113	0
1668	0	125
1669	94	0
1670	1	132
1671	6	135
1672	97	5
1673	82	1
1674	3	127
1675	1	137
1676	93	0
1677	2	150
1678	92	0
1679	95	0
1680	92	2
1681	0	138
1682	1	118
1683	27	89
1684	73	32
1685	0	117
1686	90	0
1687	98	1
1688	5	105
1689	107	1
1690	99	0
1691	107	2
1692	95	0
1693	0	129
1694	99	1
1695	99	0
1696	0	113
1697	1	139
1698	1	126
1699	2	121
1700	95	5
1701	97	1
1702	1	128
1703	97	3
1704	0	134
1705	13	118
1706	88	0
1707	108	0
1708	85	0
1709	0	121
1710	2	135
1711	82	0
1712	111	0
1713	88	3
1714	2	115
1715	86	0
1716	11	103
1717	0	130
1718	79	0
1719	93	5
1720	98	1
1721	1	137
1722	3	142
1723	96	1
1724	93	1
1725	85	1
1726	89	3
1727	0	116
1728	3	126
1729	3	130
1730	105	4
1731	0	133
1732	98	0
1733	99	2
1734	0	148
1735	94	0
1736	93	5
1737	96	2
1738	93	4
1739	2	141
1740	100	0
1741	85	3
1742	99	0
1743	0	117
1744	0	122
1745	1	129
1746	0	132
1747	94	0
1748	70	0
1749	95	5
1750	84	1
1751	89	0
1752	2	130
1753	0	121
1754	2	124
1755	86	3
1756	0	139
1757	89	2
1758	106	5
1759	91	2
1760	106	6
1761	0	128
1762	3	138
1763	0	115
1764	89	15
1765	0	135
1766	4	137
1767	0	130
1768	95	0
1769	95	1
1770	0	121
1771	92	5
1772	96	2
1773	0	117
1774	115	2
1775	0	116
1776	1	139
1777	5	137
1778	2	147
1779	1	141
1780	111	0
1781	70	17
1782	98	5
1783	83	2
1784	82	4
1785	1	116
1786	0	130
1787	2	131
1788	103	4
1789	5	141
1790	91	4
1791	99	0
1792	2	133
1793	101	1
1794	79	24
1795	3	143
1796	2	123
1797	73	0
1798	77	0
1799	93	11
1800	0	123
1801	3	141
1802	105	0
1803	86	0
1804	3	118
1805	1	125
1806	2	111
1807	1	129
1808	0	122
1809	0	115
1810	1	120
1811	93	6
1812	2	135
1813	0	142
1814	97	4
1815	93	0
1816	98	0
1817	1	134
1818	0	113
1819	80	1
1820	0	134
1821	0	119
1822	0	142
1823	100	0
1824	0	120
1825	102	5
1826	84	8
1827	95	2
1828	115	5
1829	106	2
1830	81	13
1831	95	0
1832	73	40
1833	5	127
1834	1	148
1835	79	0
1836	106	3
1837	97	0
1838	87	1
1839	0	122
1840	94	0
1841	0	134
1842	0	127
1843	1	128
1844	98	0
1845	1	117
1846	96	0
1847	3	119
1848	63	40
1849	94	0
1850	95	2
1851	5	135
1852	102	1
1853	102	3
1854	5	136
1855	2	147
1856	0	120
1857	3	101
1858	0	108
1859	4	131
1860	90	0
1861	4	119
1862	76	34
1863	85	9
1864	2	112
1865	105	0
1866	0	133
1867	82	2
1868	0	120
1869	98	1
1870	105	4
1871	0	120
1872	111	4
1873	0	125
1874	91	0
1875	0	150
1876	0	130
1877	2	132
1878	97	6
1879	4	119
1880	99	3
1881	0	121
1882	58	50
1883	4	137
1884	2	159
1885	86	7
1886	78	1
1887	2	116
1888	0	120
1889	82	4
1890	88	0
1891	106	5
1892	0	125
1893	8	138
1894	1	120
1895	8	142
1896	84	2
1897	108	0
1898	102	3
1899	101	1
1900	102	3
1901	88	0
1902	84	9
1903	83	9
1904	97	5
1905	88	3
1906	96	3
1907	83	0
1908	90	0
1909	3	119
1910	88	1
1911	2	123
1912	94	3
1913	0	109
1914	2	137
1915	5	119
1916	0	139
1917	0	115
1918	1	130
1919	4	120
1920	0	126
1921	95	3
1922	3	144
1923	0	140
1924	94	2
1925	76	2
1926	2	134
1927	3	123
1928	1	126
1929	84	0
1930	0	130
1931	92	15
1932	51	58
1933	99	0
1934	0	131
1935	1	142
1936	0	117
1937	110	0
1938	96	0
1939	2	138
1940	3	127
1941	86	1
1942	2	124
1943	101	7
1944	107	6
1945	56	50
1946	1	114
1947	93	0
1948	100	3
1949	2	119
1950	81	37
1951	89	1
1952	0	119
1953	86	0
1954	88	5
1955	101	0
1956	2	117
1957	79	0
1958	89	5
1959	96	4
1960	0	115
1961	0	135
1962	87	9
1963	1	118
1964	97	5
1965	11	121
1966	105	1
1967	5	125
1968	87	0
1969	0	136
1970	1	118
1971	1	129
1972	1	112
1973	105	2
1974	3	149
1975	97	1
1976	1	139
1977	96	3
1978	86	2
1979	1	130
1980	2	125
1981	0	142
1982	89	0
1983	1	134
1984	100	24
1985	0	119
1986	4	113
1987	2	138
1988	45	90
1989	101	8
1990	1	132
1991	100	0
1992	3	123
1993	0	139
1994	1	128
1995	112	3
1996	0	118
1997	4	112
1998	3	129
1999	100	1
[truncated: 8,001 more rows]
