# Supplementary material for: Generalized method of moments for estimating parameters of stochastic reaction networks
Source: BMC Syst Biol. 2016 Oct 21;10:98. doi: 10.1186/s12918-016-0342-8 (PMC5073941; doi:10.1186/s12918-016-0342-8)
Supplement: Additional file 2 — Matlab code and data. This file contains the Matlab codes and samples which were used to produce the results. (GZ 9349 kb) [file 12918_2016_342_MOESM2_ESM.gz › Data/Exclusive Switch/samples/8/t001.csv]

trajectory	P1	P2
1	0	41
2	39	4
3	20	0
4	33	5
5	43	6
6	0	42
7	32	13
8	23	7
9	45	1
10	39	16
11	36	4
12	1	43
13	31	5
14	36	0
15	43	4
16	48	0
17	31	9
18	0	40
19	34	3
20	32	0
21	4	42
22	2	42
23	0	48
24	32	1
25	31	0
26	0	59
27	31	13
28	0	28
29	38	6
30	0	37
31	31	6
32	22	5
33	28	0
34	0	51
35	41	0
36	32	8
37	2	36
38	30	1
39	7	42
40	33	0
41	1	44
42	0	55
43	4	44
44	0	36
45	31	13
46	26	6
47	34	0
48	39	2
49	0	49
50	38	3
51	0	43
52	28	0
53	0	35
54	1	43
55	0	38
56	5	41
57	28	0
58	29	0
59	0	42
60	23	0
61	4	45
62	8	50
63	0	34
64	29	0
65	2	49
66	29	0
67	0	42
68	0	43
69	34	0
70	0	37
71	33	7
72	1	39
73	0	49
74	3	46
75	3	45
76	31	0
77	41	3
78	28	10
79	0	48
80	0	48
81	0	51
82	15	3
83	3	43
84	6	45
85	0	42
86	4	59
87	33	19
88	46	0
89	36	0
90	25	0
91	50	0
92	35	6
93	0	38
94	27	0
95	32	0
96	0	44
97	12	39
98	23	4
99	20	0
100	33	0
101	0	44
102	32	7
103	49	0
104	29	0
105	0	42
106	0	47
107	28	0
108	39	1
109	0	49
110	4	45
111	0	43
112	0	42
113	31	1
114	32	0
115	32	1
116	31	0
117	7	46
118	40	8
119	5	49
120	25	0
121	0	39
122	7	42
123	31	1
124	6	33
125	0	55
126	7	52
127	3	36
128	29	0
129	0	55
130	0	43
131	0	49
132	31	0
133	2	43
134	0	37
135	27	0
136	2	49
137	29	0
138	3	58
139	3	52
140	3	41
141	0	41
142	28	0
143	32	0
144	26	0
145	25	10
146	0	32
147	0	46
148	38	4
149	27	5
150	30	10
151	0	53
152	35	1
153	27	6
154	32	0
155	0	35
156	3	43
157	11	35
158	30	9
159	36	9
160	8	31
161	31	0
162	0	49
163	25	6
164	30	0
165	0	40
166	0	44
167	8	34
168	25	1
169	0	31
170	41	0
171	23	0
172	41	0
173	25	0
174	0	45
175	45	0
176	34	5
177	2	48
178	7	37
179	33	6
180	33	0
181	36	0
182	44	0
183	0	42
184	27	11
185	9	41
186	32	6
187	2	59
188	28	0
189	4	46
190	0	49
191	29	0
192	34	0
193	5	46
194	31	0
195	27	0
196	1	50
197	1	37
198	0	40
199	0	36
200	27	0
201	31	0
202	21	13
203	12	41
204	36	0
205	33	0
206	11	43
207	7	47
208	3	48
209	33	0
210	31	4
211	41	13
212	39	1
213	29	7
214	32	3
215	0	46
216	0	51
217	0	41
218	47	0
219	34	0
220	40	6
221	30	0
222	29	5
223	20	0
224	9	42
225	29	0
226	31	0
227	5	43
228	35	0
229	36	7
230	26	21
231	33	0
232	33	0
233	39	6
234	38	8
235	24	0
236	7	36
237	30	2
238	0	45
239	0	47
240	41	0
241	7	43
242	0	51
243	32	6
244	37	3
245	34	0
246	0	48
247	29	0
248	39	3
249	27	0
250	39	0
251	42	2
252	11	50
253	27	4
254	0	45
255	35	0
256	14	19
257	0	49
258	0	48
259	32	1
260	0	47
261	32	8
262	0	43
263	7	44
264	27	2
265	28	0
266	40	13
267	22	0
268	22	1
269	29	0
270	36	14
271	31	0
272	6	42
273	35	0
274	12	44
275	0	61
276	41	8
277	32	10
278	29	0
279	2	48
280	0	42
281	23	9
282	0	43
283	33	4
284	28	16
285	0	52
286	34	7
287	0	33
288	0	48
289	1	47
290	0	41
291	34	0
292	26	1
293	12	33
294	37	0
295	29	6
296	31	2
297	36	10
298	9	42
299	23	6
300	0	53
301	1	59
302	9	42
303	0	42
304	38	0
305	4	39
306	40	0
307	7	49
308	26	0
309	6	47
310	1	45
311	28	0
312	25	0
313	35	0
314	1	33
315	0	49
316	0	41
317	2	38
318	11	46
319	32	13
320	2	43
321	6	40
322	32	0
323	25	0
324	0	41
325	33	0
326	6	54
327	0	65
328	44	6
329	1	33
330	5	41
331	30	12
332	25	2
333	0	54
334	37	2
335	0	35
336	25	2
337	36	2
338	10	55
339	0	53
340	30	12
341	39	0
342	3	40
343	5	47
344	7	40
345	26	0
346	2	37
347	0	39
348	0	48
349	25	0
350	30	0
351	32	1
352	27	2
353	29	0
354	0	55
355	28	10
356	37	2
357	0	51
358	2	44
359	4	40
360	27	5
361	34	0
362	33	0
363	0	53
364	35	0
365	0	52
366	34	15
367	27	0
368	0	55
369	0	42
370	0	41
371	0	39
372	9	43
373	22	0
374	7	43
375	34	7
376	20	0
377	0	52
378	24	2
379	2	38
380	3	54
381	38	0
382	35	0
383	1	38
384	33	3
385	0	40
386	39	0
387	1	41
388	34	0
389	34	0
390	1	31
391	9	41
392	1	42
393	40	0
394	0	34
395	0	36
396	29	10
397	0	55
398	0	50
399	38	0
400	35	7
401	5	44
402	23	4
403	30	0
404	33	0
405	1	46
406	0	48
407	40	0
408	25	0
409	32	3
410	38	0
411	28	0
412	0	42
413	32	1
414	39	0
415	1	34
416	32	6
417	0	41
418	1	44
419	0	46
420	46	0
421	36	0
422	33	3
423	1	54
424	37	0
425	37	8
426	8	48
427	32	8
428	5	36
429	10	52
430	29	13
431	30	8
432	0	39
433	0	40
434	7	44
435	24	13
436	25	2
437	0	46
438	0	50
439	27	13
440	34	2
441	0	47
442	0	47
443	15	20
444	2	38
445	43	3
446	1	49
447	30	13
448	30	0
449	25	7
450	19	1
451	26	3
452	0	53
453	0	40
454	0	50
455	10	48
456	36	0
457	32	0
458	35	11
459	0	42
460	39	5
461	37	6
462	0	37
463	7	50
464	40	4
465	31	10
466	36	11
467	36	0
468	30	4
469	39	8
470	1	46
471	33	0
472	0	45
473	36	10
474	28	3
475	26	0
476	4	50
477	0	56
478	0	47
479	7	37
480	0	57
481	0	45
482	27	0
483	0	42
484	0	39
485	43	0
486	3	35
487	0	40
488	39	0
489	36	0
490	40	5
491	7	34
492	32	0
493	37	4
494	43	0
495	29	12
496	0	45
497	33	4
498	29	3
499	0	48
500	11	52
501	35	5
502	25	24
503	36	0
504	37	0
505	29	0
506	2	48
507	35	3
508	0	33
509	39	0
510	1	37
511	0	57
512	3	34
513	35	5
514	0	43
515	0	50
516	35	0
517	0	43
518	35	0
519	11	30
520	5	36
521	0	42
522	0	36
523	9	44
524	0	32
525	40	0
526	32	3
527	0	53
528	42	0
529	0	49
530	0	52
531	0	37
532	30	9
533	5	45
534	7	48
535	34	0
536	31	0
537	37	0
538	1	39
539	8	46
540	7	39
541	29	12
542	29	0
543	0	40
544	29	0
545	33	0
546	28	7
547	25	13
548	37	0
549	32	0
550	0	41
551	40	8
552	41	3
553	18	30
554	0	41
555	7	40
556	35	0
557	23	7
558	28	0
559	0	46
560	23	4
561	34	3
562	3	51
563	34	0
564	37	0
565	1	35
566	0	46
567	0	49
568	0	45
569	2	50
570	1	50
571	11	38
572	37	0
573	29	0
574	1	47
575	0	36
576	2	51
577	31	5
578	37	0
579	32	1
580	0	44
581	0	46
582	33	0
583	30	12
584	37	0
585	27	5
586	1	55
587	40	0
588	0	38
589	30	0
590	37	0
591	31	0
592	33	11
593	37	0
594	36	4
595	0	53
596	0	42
597	0	38
598	0	55
599	0	43
600	35	0
601	31	0
602	33	0
603	29	5
604	0	34
605	0	45
606	33	0
607	33	5
608	5	43
609	34	9
610	33	12
611	0	41
612	22	6
613	0	38
614	28	11
615	0	45
616	37	6
617	0	49
618	0	42
619	29	7
620	0	45
621	0	46
622	0	40
623	2	45
624	0	39
625	27	6
626	29	0
627	36	1
628	32	6
629	34	0
630	0	55
631	10	39
632	33	0
633	0	46
634	22	4
635	33	10
636	43	1
637	0	41
638	36	0
639	38	0
640	40	0
641	32	6
642	0	51
643	32	15
644	0	52
645	32	6
646	24	0
647	41	1
648	6	47
649	48	0
650	28	5
651	0	37
652	40	1
653	0	45
654	11	44
655	0	41
656	0	43
657	32	1
658	34	2
659	0	33
660	5	45
661	0	47
662	6	43
663	33	0
664	0	57
665	7	38
666	37	0
667	40	0
668	27	0
669	35	0
670	0	38
671	5	45
672	35	0
673	28	9
674	29	3
675	36	10
676	42	0
677	4	44
678	33	7
679	2	55
680	0	59
681	1	53
682	0	43
683	37	3
684	45	0
685	30	0
686	6	48
687	36	6
688	33	5
689	39	0
690	0	37
691	5	44
692	6	42
693	0	53
694	37	3
695	41	1
696	33	0
697	0	39
698	34	0
699	41	3
700	0	50
701	0	50
702	35	0
703	35	0
704	0	46
705	36	0
706	30	22
707	26	0
708	46	0
709	2	26
710	42	0
711	36	0
712	0	37
713	40	15
714	4	55
715	38	0
716	41	11
717	9	38
718	0	45
719	28	1
720	3	38
721	0	40
722	29	6
723	36	0
724	0	48
725	0	39
726	0	35
727	27	22
728	31	13
729	35	0
730	32	0
731	1	43
732	4	42
733	26	1
734	9	43
735	0	43
736	32	8
737	28	0
738	20	23
739	3	39
740	39	0
741	0	40
742	0	38
743	47	0
744	43	0
745	0	33
746	0	44
747	2	39
748	32	2
749	6	49
750	0	43
751	0	51
752	30	0
753	0	43
754	0	40
755	28	5
756	6	43
757	29	6
758	1	46
759	0	44
760	12	43
761	0	36
762	8	53
763	0	36
764	23	0
765	25	1
766	5	53
767	25	6
768	0	43
769	0	41
770	0	39
771	6	41
772	31	0
773	7	34
774	0	40
775	7	40
776	25	7
777	5	40
778	43	0
779	38	0
780	28	3
781	0	40
782	0	39
783	2	50
784	31	12
785	34	0
786	14	27
787	0	42
788	8	41
789	3	41
790	0	39
791	30	0
792	4	43
793	34	4
794	40	0
795	34	3
796	4	34
797	25	3
798	41	0
799	27	9
800	1	47
801	0	42
802	31	13
803	0	36
804	37	6
805	29	8
806	0	55
807	29	0
808	28	10
809	36	13
810	1	43
811	22	2
812	35	8
813	7	42
814	1	47
815	27	9
816	28	4
817	40	2
818	12	23
819	0	45
820	9	32
821	0	46
822	31	0
823	0	51
824	20	9
825	23	0
826	38	5
827	30	0
828	0	38
829	0	39
830	0	37
831	27	7
832	0	48
833	9	45
834	36	1
835	0	48
836	39	8
837	41	0
838	32	0
839	28	1
840	35	0
841	1	44
842	10	29
843	0	47
844	35	0
845	3	62
846	0	45
847	1	53
848	39	6
849	1	47
850	35	3
851	3	60
852	1	43
853	43	0
854	26	12
855	0	42
856	32	0
857	43	0
858	6	44
859	39	0
860	27	3
861	0	53
862	36	9
863	41	1
864	30	0
865	1	35
866	27	0
867	1	45
868	0	40
869	36	4
870	36	1
871	2	51
872	4	36
873	0	43
874	5	38
875	0	50
876	28	7
877	33	5
878	0	49
879	0	39
880	34	0
881	36	0
882	7	35
883	29	7
884	22	22
885	0	42
886	4	42
887	27	0
888	31	7
889	32	7
890	40	0
891	0	46
892	0	29
893	27	0
894	20	28
895	2	43
896	8	56
897	4	39
898	8	49
899	31	0
900	8	18
901	27	12
902	31	5
903	32	1
904	32	0
905	38	14
906	29	3
907	1	52
908	6	45
909	31	4
910	32	0
911	24	18
912	17	29
913	3	52
914	37	0
915	0	43
916	30	0
917	30	0
918	0	45
919	35	6
920	20	7
921	24	10
922	0	46
923	0	45
924	33	4
925	25	18
926	35	7
927	2	41
928	40	11
929	37	3
930	2	56
931	44	0
932	33	0
933	0	26
934	35	1
935	39	0
936	46	1
937	0	55
938	40	0
939	31	1
940	21	17
941	5	42
942	0	36
943	0	48
944	0	40
945	40	1
946	31	0
947	3	47
948	25	3
949	0	44
950	41	5
951	0	46
952	32	4
953	40	3
954	13	44
955	0	52
956	0	42
957	3	38
958	38	0
959	0	42
960	0	55
961	30	0
962	22	25
963	30	25
964	31	0
965	31	1
966	0	46
967	26	0
968	3	49
969	1	40
970	41	1
971	0	44
972	24	2
973	37	0
974	26	0
975	38	0
976	36	0
977	30	0
978	0	35
979	0	39
980	32	0
981	35	0
982	0	37
983	39	6
984	10	36
985	0	40
986	0	45
987	3	51
988	22	1
989	2	36
990	18	38
991	0	37
992	0	42
993	7	37
994	34	0
995	30	5
996	0	43
997	30	0
998	5	40
999	34	0
1000	0	46
1001	39	0
1002	0	37
1003	23	12
1004	0	37
1005	0	54
1006	43	5
1007	35	6
1008	6	50
1009	32	0
1010	24	10
1011	2	47
1012	4	41
1013	39	0
1014	29	19
1015	3	44
1016	0	42
1017	7	34
1018	10	47
1019	22	7
1020	25	2
1021	35	0
1022	35	5
1023	0	47
1024	28	12
1025	38	0
1026	33	0
1027	3	45
1028	4	45
1029	0	58
1030	33	6
1031	35	2
1032	32	1
1033	0	52
1034	0	55
1035	33	8
1036	50	0
1037	0	45
1038	1	34
1039	37	0
1040	33	0
1041	32	13
1042	24	12
1043	26	6
1044	1	46
1045	39	0
1046	36	2
1047	46	4
1048	3	50
1049	27	0
1050	5	52
1051	10	35
1052	5	43
1053	8	54
1054	0	49
1055	0	51
1056	40	2
1057	29	0
1058	3	45
1059	0	53
1060	4	45
1061	13	55
1062	20	9
1063	32	4
1064	11	24
1065	13	33
1066	2	36
1067	0	48
1068	30	1
1069	2	44
1070	30	2
1071	38	4
1072	36	5
1073	0	44
1074	0	40
1075	39	5
1076	35	0
1077	35	3
1078	5	34
1079	0	43
1080	0	54
1081	41	0
1082	2	42
1083	45	0
1084	0	44
1085	38	0
1086	30	9
1087	2	54
1088	33	13
1089	4	43
1090	0	34
1091	26	15
1092	42	0
1093	45	1
1094	32	0
1095	25	0
1096	37	1
1097	43	0
1098	2	41
1099	33	0
1100	40	0
1101	1	41
1102	33	0
1103	35	0
1104	0	40
1105	1	49
1106	38	0
1107	42	0
1108	2	36
1109	3	47
1110	42	0
1111	0	34
1112	0	32
1113	30	6
1114	32	0
1115	27	0
1116	0	49
1117	44	2
1118	0	52
1119	0	41
1120	26	10
1121	0	42
1122	41	0
1123	3	36
1124	0	44
1125	31	5
1126	26	0
1127	11	42
1128	0	41
1129	30	0
1130	33	0
1131	0	51
1132	36	8
1133	43	0
1134	36	3
1135	0	28
1136	17	19
1137	29	0
1138	0	52
1139	0	33
1140	28	7
1141	0	41
1142	1	44
1143	32	0
1144	6	41
1145	33	0
1146	43	0
1147	33	0
1148	32	0
1149	28	0
1150	32	0
1151	28	6
1152	32	0
1153	0	44
1154	8	50
1155	39	0
1156	31	11
1157	27	0
1158	42	0
1159	0	43
1160	6	27
1161	0	42
1162	24	1
1163	3	46
1164	30	0
1165	36	13
1166	3	47
1167	11	50
1168	1	42
1169	38	0
1170	38	0
1171	5	37
1172	30	13
1173	2	41
1174	41	1
1175	3	38
1176	0	35
1177	0	47
1178	30	0
1179	0	50
1180	0	37
1181	4	41
1182	0	30
1183	0	59
1184	33	0
1185	32	0
1186	31	0
1187	31	2
1188	26	4
1189	34	2
1190	0	46
1191	19	0
1192	0	41
1193	0	51
1194	25	16
1195	0	43
1196	0	34
1197	1	49
1198	31	0
1199	0	42
1200	15	44
1201	38	0
1202	0	54
1203	31	3
1204	1	46
1205	24	17
1206	32	0
1207	32	0
1208	41	0
1209	40	15
1210	40	0
1211	30	5
1212	35	0
1213	12	39
1214	27	0
1215	29	8
1216	0	50
1217	5	56
1218	0	48
1219	24	0
1220	27	0
1221	44	0
1222	0	42
1223	2	40
1224	2	52
1225	11	38
1226	0	35
1227	36	12
1228	23	7
1229	25	14
1230	0	37
1231	40	0
1232	0	46
1233	0	40
1234	39	0
1235	0	41
1236	0	46
1237	34	15
1238	35	1
1239	37	4
1240	40	0
1241	0	35
1242	5	41
1243	11	47
1244	23	24
1245	32	6
1246	6	31
1247	27	5
1248	23	14
1249	31	5
1250	41	14
1251	37	0
1252	25	2
1253	0	52
1254	36	0
1255	27	11
1256	26	0
1257	4	53
1258	0	47
1259	31	5
1260	23	2
1261	38	0
1262	43	0
1263	4	39
1264	6	37
1265	5	53
1266	1	54
1267	32	4
1268	0	45
1269	0	40
1270	6	45
1271	29	0
1272	0	46
1273	22	11
1274	4	38
1275	35	0
1276	0	45
1277	36	3
1278	27	0
1279	26	7
1280	36	0
1281	38	1
1282	0	41
1283	36	6
1284	0	42
1285	0	28
1286	36	0
1287	0	32
1288	0	43
1289	34	0
1290	1	33
1291	40	4
1292	43	4
1293	2	49
1294	36	6
1295	37	8
1296	33	2
1297	0	32
1298	39	0
1299	0	49
1300	42	9
1301	0	59
1302	48	3
1303	38	4
1304	33	1
1305	36	9
1306	5	51
1307	23	0
1308	36	4
1309	0	48
1310	3	42
1311	32	0
1312	3	41
1313	0	52
1314	14	17
1315	32	0
1316	33	0
1317	23	0
1318	0	37
1319	25	0
1320	26	0
1321	1	42
1322	41	10
1323	20	22
1324	0	43
1325	3	46
1326	33	0
1327	0	43
1328	34	0
1329	31	4
1330	35	4
1331	0	44
1332	34	0
1333	1	43
1334	0	46
1335	6	50
1336	34	0
1337	1	44
1338	31	2
1339	0	35
1340	23	4
1341	37	9
1342	34	0
1343	33	9
1344	32	0
1345	0	53
1346	0	49
1347	31	0
1348	32	12
1349	32	9
1350	34	8
1351	6	23
1352	28	0
1353	1	55
1354	27	5
1355	28	0
1356	32	0
1357	0	40
1358	0	40
1359	36	8
1360	0	47
1361	27	0
1362	9	47
1363	35	6
1364	34	7
1365	27	25
1366	34	0
1367	0	35
1368	2	47
1369	42	0
1370	27	0
1371	0	49
1372	32	0
1373	9	40
1374	23	7
1375	29	2
1376	30	0
1377	0	49
1378	35	0
1379	26	0
1380	0	49
1381	0	42
1382	0	39
1383	3	51
1384	33	6
1385	2	41
1386	26	9
1387	27	0
1388	0	38
1389	0	44
1390	1	33
1391	33	6
1392	27	4
1393	2	57
1394	28	10
1395	0	53
1396	0	51
1397	1	60
1398	7	40
1399	0	40
1400	0	42
1401	5	36
1402	6	50
1403	0	50
1404	0	42
1405	0	49
1406	0	52
1407	12	30
1408	7	46
1409	1	41
1410	0	42
1411	6	50
1412	3	41
1413	44	0
1414	29	0
1415	35	0
1416	37	3
1417	0	43
1418	0	45
1419	7	53
1420	39	0
1421	0	28
1422	33	10
1423	24	11
1424	0	47
1425	31	0
1426	0	42
1427	0	46
1428	42	0
1429	0	37
1430	2	39
1431	36	0
1432	24	15
1433	3	50
1434	2	48
1435	33	8
1436	3	47
1437	0	43
1438	4	57
1439	0	47
1440	30	6
1441	28	13
1442	0	46
1443	32	0
1444	26	0
1445	0	46
1446	6	55
1447	36	1
1448	31	0
1449	2	40
1450	28	0
1451	36	0
1452	41	5
1453	10	32
1454	44	8
1455	0	36
1456	39	0
1457	2	43
1458	35	4
1459	22	11
1460	29	1
1461	0	53
1462	0	40
1463	18	27
1464	22	12
1465	45	0
1466	0	34
1467	29	0
1468	39	3
1469	35	0
1470	29	0
1471	0	33
1472	35	0
1473	28	0
1474	0	38
1475	0	36
1476	37	5
1477	43	0
1478	12	40
1479	3	36
1480	0	49
1481	0	40
1482	32	1
1483	0	42
1484	2	43
1485	8	43
1486	31	0
1487	9	49
1488	29	7
1489	14	36
1490	43	0
1491	2	47
1492	32	10
1493	36	0
1494	51	0
1495	35	0
1496	1	35
1497	0	54
1498	48	0
1499	32	0
1500	1	41
1501	1	43
1502	1	46
1503	2	40
1504	0	40
1505	0	53
1506	8	43
1507	43	3
1508	9	55
1509	0	40
1510	33	2
1511	4	51
1512	0	43
1513	30	9
1514	0	39
1515	2	41
1516	35	0
1517	1	54
1518	30	2
1519	5	57
1520	7	47
1521	38	0
1522	3	47
1523	29	13
1524	12	34
1525	29	0
1526	40	0
1527	0	45
1528	0	33
1529	0	46
1530	41	7
1531	43	16
1532	0	43
1533	33	2
1534	1	47
1535	0	49
1536	33	0
1537	6	46
1538	0	30
1539	2	47
1540	7	34
1541	25	6
1542	7	53
1543	30	0
1544	3	42
1545	33	0
1546	0	56
1547	0	55
1548	0	50
1549	0	47
1550	36	0
1551	37	0
1552	1	50
1553	21	2
1554	40	0
1555	35	7
1556	4	56
1557	31	6
1558	0	41
1559	0	50
1560	34	0
1561	31	3
1562	35	0
1563	0	44
1564	30	8
1565	0	45
1566	36	0
1567	0	43
1568	0	41
1569	4	32
1570	28	13
1571	0	53
1572	17	0
1573	0	41
1574	0	40
1575	0	53
1576	41	0
1577	0	41
1578	30	1
1579	40	0
1580	27	18
1581	6	43
1582	2	39
1583	1	39
1584	41	0
1585	0	37
1586	0	58
1587	0	45
1588	0	51
1589	27	0
1590	4	38
1591	33	5
1592	0	46
1593	0	49
1594	1	30
1595	36	7
1596	6	45
1597	0	38
1598	36	0
1599	0	45
1600	4	46
1601	32	4
1602	1	38
1603	35	0
1604	0	53
1605	32	1
1606	41	0
1607	3	59
1608	2	41
1609	0	45
1610	0	51
1611	0	41
1612	11	39
1613	34	0
1614	32	0
1615	4	45
1616	0	37
1617	26	9
1618	34	0
1619	4	36
1620	27	2
1621	1	37
1622	35	3
1623	0	39
1624	34	9
1625	0	30
1626	29	9
1627	4	43
1628	0	40
1629	1	36
1630	31	5
1631	0	42
1632	27	0
1633	34	11
1634	0	49
1635	33	0
1636	38	3
1637	35	6
1638	24	14
1639	0	48
1640	0	49
1641	0	44
1642	8	37
1643	25	0
1644	0	40
1645	33	6
1646	13	21
1647	42	0
1648	39	2
1649	2	47
1650	31	4
1651	39	2
1652	0	42
1653	36	0
1654	1	39
1655	3	46
1656	0	44
1657	31	0
1658	0	47
1659	34	0
1660	30	3
1661	39	0
1662	36	0
1663	1	44
1664	3	36
1665	0	48
1666	26	0
1667	27	0
1668	0	46
1669	35	1
1670	29	7
1671	32	0
1672	9	45
1673	26	9
1674	37	0
1675	28	0
1676	0	40
1677	0	43
1678	36	0
1679	2	41
1680	36	2
1681	30	8
1682	2	30
1683	30	3
1684	27	0
1685	0	39
1686	35	3
1687	0	48
1688	4	55
1689	40	8
1690	34	4
1691	44	0
1692	32	0
1693	0	48
1694	30	8
1695	0	46
1696	4	34
1697	41	0
1698	40	0
1699	33	3
1700	31	4
1701	36	5
1702	0	37
1703	2	42
1704	0	51
1705	0	37
1706	0	37
1707	2	49
1708	0	39
1709	0	42
1710	34	20
1711	24	11
1712	0	65
1713	0	40
1714	40	7
1715	0	53
1716	41	0
1717	0	45
1718	2	55
1719	0	46
1720	29	14
1721	0	42
1722	34	7
1723	2	43
1724	0	39
1725	9	44
1726	4	47
1727	3	35
1728	32	2
1729	6	44
1730	3	49
1731	0	35
1732	0	50
1733	31	5
1734	42	0
1735	3	36
1736	0	49
1737	4	53
1738	3	47
1739	40	3
1740	27	0
1741	22	0
1742	36	3
1743	38	0
1744	11	32
1745	32	1
1746	1	46
1747	0	36
1748	32	6
1749	4	46
1750	24	5
1751	30	0
1752	0	46
1753	0	41
1754	28	6
1755	0	36
1756	1	42
1757	32	0
1758	36	0
1759	39	5
1760	32	0
1761	0	62
1762	0	34
1763	29	0
1764	0	46
1765	0	48
1766	0	33
1767	0	40
1768	20	16
1769	2	52
1770	5	48
1771	30	2
1772	0	43
1773	39	0
1774	40	0
1775	34	7
1776	0	31
1777	7	47
1778	0	41
1779	38	3
1780	30	0
1781	33	0
1782	41	0
1783	38	0
1784	3	48
1785	41	0
1786	28	6
1787	39	0
1788	42	4
1789	0	50
1790	2	46
1791	43	0
1792	37	19
1793	31	3
1794	44	0
1795	35	4
1796	23	4
1797	27	0
1798	36	10
1799	32	2
1800	5	47
1801	37	2
1802	24	0
1803	31	0
1804	26	5
1805	33	0
1806	22	8
1807	4	44
1808	9	49
1809	34	3
1810	32	7
1811	31	13
1812	0	44
1813	33	1
1814	0	58
1815	2	36
1816	12	39
1817	36	0
1818	0	52
1819	6	45
1820	33	0
1821	26	0
1822	0	42
1823	7	39
1824	0	55
1825	0	51
1826	4	53
1827	6	37
1828	0	40
1829	0	62
1830	10	53
1831	7	36
1832	1	45
1833	2	35
1834	26	8
1835	6	42
1836	0	45
1837	0	50
1838	37	0
1839	32	2
1840	34	5
1841	36	4
1842	0	52
1843	44	7
1844	32	10
1845	3	33
1846	53	0
1847	4	47
1848	29	10
1849	0	43
1850	0	48
1851	31	0
1852	0	44
1853	10	46
1854	0	41
1855	0	51
1856	33	0
1857	0	40
1858	1	37
1859	0	47
1860	8	36
1861	30	0
1862	33	0
1863	26	4
1864	27	7
1865	26	8
1866	48	0
1867	23	6
1868	0	41
1869	29	0
1870	32	16
1871	39	0
1872	40	0
1873	0	36
1874	4	44
1875	32	1
1876	38	8
1877	0	50
1878	34	0
1879	0	50
1880	35	0
1881	31	1
1882	0	50
1883	4	43
1884	0	46
1885	40	0
1886	6	48
1887	0	40
1888	34	5
1889	46	5
1890	1	39
1891	45	0
1892	9	35
1893	30	10
1894	2	41
1895	30	0
1896	38	1
1897	28	9
1898	29	0
1899	2	39
1900	34	10
1901	0	48
1902	4	38
1903	0	41
1904	0	55
1905	7	53
1906	7	40
1907	1	42
1908	0	46
1909	4	40
1910	30	16
1911	42	2
1912	39	0
1913	47	0
1914	24	18
1915	0	37
1916	0	42
1917	34	12
1918	0	35
1919	36	0
1920	1	46
1921	26	0
1922	0	42
1923	28	1
1924	30	0
1925	22	4
1926	0	49
1927	4	32
1928	31	7
1929	0	47
1930	9	35
1931	31	3
1932	2	43
1933	30	1
1934	23	0
1935	33	6
1936	0	43
1937	30	9
1938	28	0
1939	3	42
1940	32	27
1941	39	4
1942	33	0
1943	24	0
1944	0	37
1945	30	0
1946	0	39
1947	45	7
1948	0	36
1949	34	0
1950	1	52
1951	30	0
1952	34	2
1953	0	43
1954	38	6
1955	43	10
1956	30	2
1957	0	46
1958	1	51
1959	3	50
1960	1	49
1961	34	0
1962	38	0
1963	32	0
1964	0	46
1965	0	49
1966	28	8
1967	33	0
1968	29	13
1969	29	0
1970	34	0
1971	25	3
1972	35	0
1973	38	11
1974	36	2
1975	5	41
1976	18	6
1977	33	1
1978	0	37
1979	11	56
1980	29	1
1981	36	14
1982	0	48
1983	0	35
1984	26	4
1985	32	0
1986	29	6
1987	0	49
1988	0	51
1989	6	41
1990	6	45
1991	24	13
1992	35	0
1993	23	4
1994	23	1
1995	0	55
1996	40	0
1997	0	51
1998	0	43
1999	0	44
[truncated: 8,001 more rows]
