# Supplementary material for: Generalized method of moments for estimating parameters of stochastic reaction networks
Source: BMC Syst Biol. 2016 Oct 21;10:98. doi: 10.1186/s12918-016-0342-8 (PMC5073941; doi:10.1186/s12918-016-0342-8)
Supplement: Additional file 2 — Matlab code and data. This file contains the Matlab codes and samples which were used to produce the results. (GZ 9349 kb) [file 12918_2016_342_MOESM2_ESM.gz › Data/Exclusive Switch/samples/45/t001.csv]

trajectory	P1	P2
1	27	1
2	1	45
3	2	51
4	0	49
5	0	38
6	0	37
7	0	46
8	40	0
9	32	4
10	4	42
11	0	49
12	0	38
13	3	47
14	38	0
15	0	43
16	0	53
17	26	2
18	22	5
19	26	20
20	2	33
21	28	0
22	0	32
23	27	7
24	0	48
25	33	7
26	13	30
27	42	7
28	37	6
29	38	0
30	28	0
31	40	0
32	35	1
33	33	6
34	30	4
35	0	49
36	7	48
37	0	55
38	27	8
39	0	52
40	1	45
41	33	0
42	0	58
43	38	4
44	3	29
45	0	41
46	3	57
47	36	0
48	0	44
49	39	0
50	28	8
51	0	44
52	0	50
53	0	53
54	30	0
55	5	46
56	28	0
57	11	27
58	33	6
59	23	17
60	2	48
61	39	0
62	31	0
63	3	38
64	27	2
65	0	39
66	36	0
67	35	0
68	0	34
69	44	0
70	32	1
71	7	42
72	32	6
73	40	0
74	0	53
75	31	6
76	24	4
77	0	39
78	14	21
79	0	40
80	15	32
81	30	1
82	46	0
83	39	0
84	25	6
85	0	45
86	0	59
87	24	3
88	0	50
89	3	39
90	32	0
91	48	0
92	34	0
93	0	43
94	29	0
95	0	44
96	34	8
97	0	54
98	29	0
99	29	2
100	0	46
101	2	33
102	35	0
103	0	43
104	20	0
105	32	11
106	25	11
107	35	0
108	0	44
109	0	56
110	0	65
111	1	42
112	0	52
113	28	0
114	0	55
115	34	0
116	42	0
117	30	0
118	31	1
119	33	0
120	0	31
121	0	42
122	32	0
123	35	0
124	0	49
125	3	49
126	0	34
127	26	3
128	30	0
129	32	0
130	5	50
131	0	46
132	0	51
133	40	1
134	28	0
135	0	43
136	25	0
137	29	0
138	0	33
139	34	0
140	31	1
141	0	48
142	25	5
143	41	0
144	0	59
145	0	50
146	33	0
147	44	0
148	29	0
149	42	0
150	0	50
151	19	0
152	38	0
153	35	1
154	37	0
155	12	43
156	34	0
157	40	2
158	36	3
159	32	6
160	0	54
161	42	2
162	28	2
163	0	50
164	27	0
165	23	0
166	29	0
167	0	43
168	0	40
169	26	9
170	37	0
171	34	0
172	45	5
173	1	39
174	4	50
175	34	2
176	32	8
177	2	53
178	0	44
179	40	3
180	30	0
181	30	10
182	26	9
183	31	4
184	36	0
185	38	7
186	30	0
187	30	0
188	7	60
189	0	51
190	37	1
191	0	42
192	34	5
193	41	0
194	4	52
195	0	39
196	0	40
197	30	0
198	0	41
199	0	40
200	29	3
201	38	5
202	39	0
203	0	45
204	42	0
205	0	55
206	5	34
207	4	46
208	18	18
209	39	0
210	6	41
211	0	45
212	30	1
213	28	0
214	34	0
215	24	10
216	0	41
217	5	41
218	39	0
219	0	54
220	0	44
221	0	48
222	31	0
223	17	0
224	2	45
225	2	30
226	34	7
227	25	0
228	12	28
229	38	4
230	30	0
231	16	35
232	40	0
233	6	41
234	0	35
235	30	0
236	5	44
237	7	44
238	32	2
239	34	3
240	26	0
241	0	37
242	6	35
243	30	0
244	2	41
245	2	39
246	29	10
247	30	0
248	20	10
249	4	50
250	0	55
251	0	36
252	31	13
253	37	0
254	4	44
255	5	38
256	8	48
257	34	16
258	31	3
259	29	0
260	0	54
261	14	34
262	33	10
263	0	44
264	0	40
265	0	37
266	14	18
267	5	41
268	20	25
269	0	42
270	0	47
271	3	44
272	33	0
273	0	42
274	4	39
275	33	0
276	0	44
277	34	0
278	41	3
279	28	0
280	27	11
281	0	51
282	9	42
283	31	7
284	37	0
285	5	48
286	32	2
287	0	42
288	29	0
289	32	13
290	21	0
291	0	36
292	33	0
293	30	16
294	0	36
295	0	49
296	24	0
297	1	39
298	43	5
299	0	36
300	38	0
301	0	38
302	26	0
303	1	31
304	27	0
305	16	2
306	35	1
307	0	44
308	1	41
309	1	50
310	32	6
311	30	3
312	0	57
313	43	3
314	31	0
315	38	0
316	0	49
317	24	4
318	25	0
319	25	7
320	1	52
321	0	51
322	0	45
323	4	49
324	6	48
325	5	33
326	6	49
327	26	8
328	22	18
329	4	43
330	1	47
331	30	4
332	9	33
333	0	37
334	27	0
335	6	45
336	29	8
337	0	45
338	7	49
339	35	2
340	38	0
341	0	46
342	0	44
343	29	0
344	34	0
345	45	3
346	3	37
347	0	35
348	0	42
349	0	44
350	0	40
351	43	2
352	7	43
353	0	32
354	0	59
355	0	54
356	0	38
357	0	51
358	0	40
359	34	1
360	0	33
361	32	0
362	43	0
363	32	0
364	38	10
365	1	37
366	39	0
367	31	0
368	8	34
369	1	34
370	30	14
371	7	39
372	24	11
373	0	55
374	1	38
375	0	48
376	28	0
377	23	8
378	0	27
379	24	5
380	8	32
381	36	0
382	36	7
383	26	0
384	34	14
385	37	13
386	1	44
387	0	46
388	3	44
389	1	45
390	36	0
391	20	10
392	0	55
393	0	48
394	3	39
395	36	3
396	0	41
397	32	0
398	0	43
399	32	0
400	6	51
401	36	0
402	28	8
403	33	0
404	3	46
405	35	2
406	28	0
407	32	5
408	35	5
409	0	52
410	32	0
411	0	43
412	7	52
413	27	0
414	39	9
415	23	0
416	0	49
417	0	36
418	31	17
419	37	5
420	2	35
421	32	0
422	1	50
423	26	12
424	37	1
425	2	46
426	29	0
427	32	17
428	38	10
429	6	40
430	34	1
431	28	9
432	7	45
433	25	0
434	49	6
435	8	36
436	10	18
437	0	34
438	2	44
439	32	16
440	0	59
441	0	48
442	29	0
443	28	5
444	12	49
445	2	46
446	0	51
447	31	3
448	38	0
449	30	0
450	4	50
451	40	0
452	26	2
453	38	0
454	0	45
455	1	38
456	2	50
457	2	39
458	40	2
459	3	46
460	36	0
461	12	44
462	0	29
463	0	48
464	36	0
465	33	1
466	40	2
467	35	19
468	11	43
469	29	11
470	25	23
471	33	12
472	0	38
473	1	37
474	0	39
475	15	23
476	36	0
477	39	12
478	37	10
479	43	4
480	0	45
481	3	42
482	28	0
483	1	47
484	0	46
485	0	48
486	27	4
487	8	34
488	28	5
489	29	13
490	1	51
491	3	48
492	2	42
493	1	36
494	0	44
495	0	42
496	0	46
497	37	8
498	36	8
499	7	39
500	0	49
501	3	28
502	0	48
503	0	34
504	0	44
505	34	10
506	9	35
507	28	4
508	14	28
509	32	0
510	27	9
511	0	53
512	28	12
513	21	0
514	0	44
515	2	37
516	0	41
517	28	0
518	7	53
519	29	10
520	2	47
521	30	3
522	32	13
523	36	0
524	0	44
525	40	1
526	0	37
527	29	7
528	2	40
529	4	44
530	1	45
531	38	0
532	33	0
533	36	2
534	0	39
535	38	4
536	2	42
537	27	17
538	38	4
539	27	1
540	0	50
541	32	0
542	9	45
543	7	54
544	0	37
545	4	45
546	38	0
547	0	41
548	0	38
549	0	36
550	39	6
551	30	0
552	36	0
553	32	0
554	0	54
555	32	0
556	28	0
557	0	40
558	38	14
559	22	6
560	0	42
561	31	7
562	0	52
563	4	41
564	33	13
565	36	0
566	40	1
567	34	1
568	30	1
569	0	32
570	4	54
571	33	6
572	0	43
573	37	0
574	21	0
575	5	38
576	37	0
577	1	53
578	5	44
579	29	0
580	0	53
581	0	38
582	26	0
583	42	0
584	0	39
585	10	29
586	29	8
587	0	47
588	28	0
589	0	44
590	44	7
591	5	41
592	0	39
593	0	49
594	0	41
595	35	0
596	35	2
597	0	43
598	38	13
599	0	42
600	0	44
601	23	8
602	34	8
603	36	0
604	5	42
605	1	50
606	0	50
607	1	46
608	0	49
609	32	5
610	35	0
611	18	9
612	12	44
613	0	45
614	0	42
615	30	4
616	0	42
617	2	38
618	0	41
619	32	2
620	32	2
621	49	0
622	0	50
623	19	0
624	10	45
625	27	2
626	0	63
627	40	0
628	29	0
629	0	46
630	30	0
631	26	1
632	0	38
633	0	43
634	28	0
635	33	6
636	27	0
637	35	3
638	30	2
639	0	41
640	37	0
641	0	39
642	0	43
643	26	0
644	39	7
645	0	41
646	26	2
647	41	1
648	6	36
649	0	47
650	40	1
651	9	47
652	7	46
653	0	51
654	0	43
655	35	1
656	0	32
657	34	0
658	0	48
659	33	7
660	26	8
661	0	46
662	30	0
663	27	6
664	0	45
665	0	38
666	27	1
667	7	38
668	0	40
669	41	4
670	35	7
671	0	37
672	1	42
673	26	8
674	5	41
675	38	1
676	38	7
677	41	0
678	44	2
679	31	0
680	0	39
681	52	0
682	37	0
683	4	40
684	40	8
685	33	8
686	0	41
687	6	42
688	0	42
689	26	0
690	34	0
691	5	46
692	39	1
693	31	0
694	6	44
695	36	0
696	1	37
697	27	6
698	32	9
699	0	47
700	4	47
701	0	44
702	34	0
703	30	4
704	26	10
705	12	41
706	28	0
707	30	0
708	0	60
709	6	45
710	31	0
711	0	37
712	32	6
713	40	6
714	40	0
715	25	0
716	0	41
717	11	43
718	35	11
719	0	45
720	0	42
721	10	51
722	4	49
723	0	58
724	21	26
725	38	5
726	6	36
727	0	43
728	27	0
729	15	32
730	0	41
731	7	44
732	0	52
733	3	40
734	3	33
735	34	0
736	0	42
737	39	0
738	34	0
739	34	0
740	5	53
741	35	0
742	45	5
743	27	0
744	34	3
745	8	51
746	34	4
747	4	41
748	38	5
749	3	42
750	27	15
751	32	10
752	3	39
753	0	41
754	36	0
755	40	1
756	0	42
757	38	4
758	0	44
759	2	55
760	39	2
761	4	47
762	0	55
763	0	42
764	2	43
765	31	0
766	37	15
767	1	44
768	0	41
769	0	35
770	0	47
771	41	5
772	38	0
773	42	0
774	23	0
775	8	52
776	0	45
777	0	58
778	2	50
779	0	36
780	0	42
781	5	45
782	41	4
783	0	52
784	33	14
785	0	42
786	0	56
787	37	0
788	26	0
789	34	2
790	5	44
791	28	0
792	0	59
793	29	0
794	0	51
795	0	36
796	27	0
797	0	31
798	0	46
799	26	12
800	0	47
801	5	39
802	35	0
803	32	0
804	0	46
805	8	41
806	0	38
807	0	51
808	0	39
809	4	46
810	23	14
811	37	10
812	0	54
813	0	51
814	35	0
815	33	0
816	5	41
817	38	7
818	0	48
819	29	3
820	38	0
821	24	4
822	43	1
823	27	0
824	41	12
825	28	2
826	37	11
827	0	42
828	0	35
829	32	6
830	38	3
831	34	0
832	35	5
833	0	37
834	3	47
835	0	47
836	5	49
837	42	0
838	0	40
839	0	46
840	33	0
841	35	3
842	40	0
843	39	2
844	1	39
845	0	36
846	31	4
847	24	11
848	2	38
849	1	47
850	27	12
851	10	33
852	24	2
853	30	7
854	0	47
855	32	0
856	0	42
857	35	0
858	32	8
859	7	46
860	2	45
861	0	45
862	32	6
863	7	31
864	41	0
865	33	0
866	32	1
867	42	9
868	28	0
869	9	46
870	26	0
871	28	9
872	29	0
873	31	0
874	0	32
875	0	43
876	2	50
877	0	50
878	0	41
879	0	48
880	33	1
881	6	43
882	36	4
883	24	15
884	0	42
885	0	51
886	22	22
887	0	55
888	0	37
889	29	7
890	23	0
891	6	29
892	38	1
893	30	6
894	31	0
895	36	0
896	28	0
897	33	7
898	36	0
899	1	42
900	4	52
901	18	35
902	33	0
903	3	40
904	7	50
905	37	8
906	32	0
907	0	35
908	29	0
909	36	7
910	43	2
911	36	0
912	1	41
913	0	41
914	46	0
915	0	36
916	40	0
917	2	41
918	39	0
919	1	47
920	19	0
921	39	0
922	0	42
923	7	43
924	34	0
925	33	0
926	3	40
927	0	54
928	31	8
929	34	0
930	6	49
931	28	0
932	6	52
933	3	39
934	34	1
935	14	28
936	6	42
937	29	14
938	3	40
939	0	49
940	2	44
941	32	0
942	27	8
943	0	46
944	39	15
945	4	48
946	32	0
947	32	18
948	2	35
949	36	8
950	27	0
951	0	44
952	36	0
953	3	44
954	7	48
955	0	45
956	11	47
957	0	36
958	2	42
959	47	0
960	0	35
961	31	7
962	31	2
963	0	40
964	32	0
965	0	39
966	42	9
967	30	0
968	0	44
969	29	6
970	39	0
971	38	0
972	0	41
973	45	0
974	6	50
975	20	38
976	40	0
977	36	8
978	5	36
979	0	41
980	34	0
981	42	0
982	0	41
983	27	2
984	0	39
985	0	46
986	0	42
987	0	41
988	2	45
989	38	0
990	32	0
991	0	48
992	0	44
993	29	0
994	32	18
995	29	0
996	35	0
997	0	39
998	10	35
999	0	42
1000	37	11
1001	43	0
1002	37	9
1003	0	39
1004	0	46
1005	0	58
1006	5	35
1007	0	46
1008	9	36
1009	0	40
1010	21	0
1011	37	7
1012	0	38
1013	27	0
1014	0	43
1015	7	52
1016	3	38
1017	1	37
1018	36	0
1019	4	41
1020	5	42
1021	0	52
1022	31	13
1023	22	26
1024	41	0
1025	35	1
1026	29	0
1027	8	37
1028	32	2
1029	19	10
1030	42	0
1031	0	49
1032	0	55
1033	0	31
1034	0	39
1035	37	0
1036	28	6
1037	33	0
1038	23	7
1039	34	0
1040	25	7
1041	0	44
1042	0	46
1043	27	8
1044	0	41
1045	8	61
1046	9	38
1047	25	0
1048	0	42
1049	3	48
1050	29	6
1051	0	43
1052	32	17
1053	35	6
1054	28	0
1055	29	7
1056	6	39
1057	30	7
1058	0	52
1059	0	43
1060	5	36
1061	46	0
1062	0	49
1063	32	0
1064	0	38
1065	0	50
1066	0	47
1067	23	0
1068	36	0
1069	1	48
1070	44	3
1071	0	66
1072	5	41
1073	1	41
1074	34	6
1075	48	0
1076	0	49
1077	11	50
1078	35	2
1079	0	40
1080	31	9
1081	11	52
1082	25	6
1083	6	59
1084	33	0
1085	8	41
1086	28	0
1087	0	45
1088	25	2
1089	4	37
1090	5	50
1091	2	43
1092	35	0
1093	32	6
1094	31	6
1095	26	0
1096	38	0
1097	31	5
1098	0	42
1099	2	43
1100	37	0
1101	23	11
1102	39	0
1103	39	10
1104	0	43
1105	27	11
1106	35	1
1107	21	0
1108	7	29
1109	0	45
1110	48	1
1111	4	39
1112	39	0
1113	40	0
1114	7	41
1115	28	1
1116	25	11
1117	0	53
1118	3	32
1119	36	0
1120	0	33
1121	31	10
1122	36	0
1123	9	50
1124	33	0
1125	25	10
1126	0	38
1127	0	37
1128	32	5
1129	42	0
1130	33	4
1131	0	36
1132	36	0
1133	0	60
1134	18	42
1135	0	38
1136	0	53
1137	36	4
1138	36	7
1139	2	36
1140	0	41
1141	6	36
1142	47	4
1143	47	0
1144	5	41
1145	14	17
1146	0	47
1147	5	56
1148	35	14
1149	30	0
1150	2	46
1151	4	45
1152	35	15
1153	0	52
1154	27	4
1155	40	7
1156	0	30
1157	2	31
1158	30	1
1159	4	43
1160	27	1
1161	38	0
1162	1	51
1163	11	32
1164	0	52
1165	0	37
1166	34	1
1167	0	53
1168	2	44
1169	0	60
1170	2	38
1171	27	1
1172	0	39
1173	2	40
1174	33	0
1175	27	0
1176	0	49
1177	0	54
1178	0	51
1179	0	59
1180	42	4
1181	0	53
1182	6	48
1183	39	0
1184	1	35
1185	40	0
1186	23	8
1187	3	47
1188	40	0
1189	31	19
1190	3	38
1191	1	44
1192	31	9
1193	5	34
1194	2	36
1195	39	0
1196	12	28
1197	0	41
1198	0	37
1199	29	10
1200	9	30
1201	1	37
1202	33	0
1203	0	37
1204	0	52
1205	28	0
1206	24	5
1207	0	48
1208	0	46
1209	37	0
1210	0	50
1211	37	10
1212	39	0
1213	2	38
1214	34	0
1215	43	5
1216	0	52
1217	27	0
1218	0	49
1219	5	34
1220	36	0
1221	34	3
1222	36	2
1223	1	42
1224	17	9
1225	24	14
1226	0	38
1227	30	6
1228	38	4
1229	33	7
1230	32	7
1231	25	8
1232	36	0
1233	2	47
1234	20	1
1235	40	0
1236	3	46
1237	25	0
1238	0	35
1239	0	52
1240	0	48
1241	38	4
1242	11	37
1243	4	47
1244	47	0
1245	29	0
1246	8	29
1247	28	0
1248	40	7
1249	22	0
1250	1	43
1251	5	55
1252	33	1
1253	3	41
1254	40	0
1255	0	41
1256	0	51
1257	0	46
1258	42	0
1259	10	32
1260	32	0
1261	39	0
1262	30	1
1263	0	55
1264	0	38
1265	38	2
1266	44	0
1267	40	0
1268	28	8
1269	0	46
1270	3	42
1271	37	0
1272	39	0
1273	34	3
1274	30	0
1275	37	2
1276	0	44
1277	3	39
1278	33	0
1279	34	0
1280	0	38
1281	0	54
1282	0	43
1283	38	0
1284	28	1
1285	28	10
1286	35	0
1287	33	0
1288	11	46
1289	8	42
1290	27	0
1291	0	40
1292	21	5
1293	35	0
1294	36	4
1295	39	0
1296	0	56
1297	25	4
1298	0	38
1299	36	5
1300	45	0
1301	33	0
1302	2	34
1303	1	47
1304	35	0
1305	0	46
1306	7	45
1307	33	8
1308	0	52
1309	40	0
1310	33	5
1311	0	36
1312	31	0
1313	0	41
1314	4	53
1315	31	0
1316	0	42
1317	32	2
1318	20	21
1319	5	60
1320	0	43
1321	29	7
1322	0	46
1323	30	8
1324	3	54
1325	0	45
1326	24	2
1327	3	46
1328	35	0
1329	5	41
1330	2	49
1331	35	0
1332	4	50
1333	25	8
1334	31	13
1335	47	0
1336	35	8
1337	30	0
1338	3	54
1339	46	2
1340	0	39
1341	3	41
1342	2	38
1343	4	39
1344	37	9
1345	40	0
1346	33	0
1347	39	2
1348	38	4
1349	29	0
1350	34	0
1351	35	14
1352	20	12
1353	5	48
1354	34	9
1355	2	44
1356	31	13
1357	28	7
1358	44	2
1359	0	48
1360	31	0
1361	0	50
1362	28	0
1363	30	0
1364	36	6
1365	0	30
1366	24	0
1367	1	46
1368	30	0
1369	0	43
1370	7	50
1371	0	43
1372	0	43
1373	23	0
1374	37	11
1375	39	0
1376	30	8
1377	33	8
1378	32	0
1379	29	0
1380	30	0
1381	33	0
1382	7	48
1383	5	47
1384	0	44
1385	25	0
1386	35	8
1387	39	3
1388	29	0
1389	28	0
1390	28	1
1391	35	0
1392	0	48
1393	1	40
1394	24	0
1395	30	17
1396	0	51
1397	30	15
1398	0	40
1399	0	47
1400	32	1
1401	8	40
1402	41	2
1403	30	16
1404	26	22
1405	0	48
1406	0	43
1407	8	38
1408	31	0
1409	1	45
1410	6	39
1411	29	4
1412	40	0
1413	35	20
1414	31	0
1415	21	21
1416	22	28
1417	2	44
1418	34	0
1419	30	3
1420	6	40
1421	35	4
1422	31	0
1423	33	6
1424	31	2
1425	0	54
1426	30	0
1427	46	2
1428	24	14
1429	8	45
1430	28	0
1431	34	0
1432	31	0
1433	0	37
1434	39	5
1435	3	42
1436	2	42
1437	0	38
1438	35	0
1439	29	0
1440	30	11
1441	25	0
1442	0	42
1443	32	2
1444	0	48
1445	32	9
1446	35	4
1447	30	0
1448	0	55
1449	0	44
1450	0	53
1451	27	0
1452	0	42
1453	1	46
1454	3	38
1455	13	42
1456	2	39
1457	0	54
1458	27	11
1459	46	1
1460	0	59
1461	1	41
1462	0	42
1463	42	0
1464	27	11
1465	32	0
1466	0	45
1467	35	0
1468	5	37
1469	29	0
1470	28	10
1471	0	43
1472	30	0
1473	28	1
1474	35	10
1475	39	0
1476	0	38
1477	35	6
1478	0	40
1479	0	45
1480	27	8
1481	2	46
1482	0	36
1483	5	40
1484	10	39
1485	5	41
1486	0	45
1487	0	43
1488	0	32
1489	9	41
1490	34	0
1491	4	45
1492	18	10
1493	1	43
1494	32	0
1495	38	0
1496	29	0
1497	0	53
1498	33	0
1499	32	0
1500	0	54
1501	36	0
1502	2	39
1503	32	0
1504	5	40
1505	0	40
1506	5	41
1507	9	47
1508	12	39
1509	21	14
1510	23	0
1511	31	0
1512	0	57
1513	20	16
1514	42	13
1515	0	33
1516	0	36
1517	42	0
1518	39	0
1519	29	5
1520	36	0
1521	3	29
1522	6	42
1523	10	51
1524	1	41
1525	0	42
1526	2	35
1527	0	45
1528	27	16
1529	38	0
1530	41	5
1531	0	47
1532	10	40
1533	0	41
1534	13	46
1535	8	32
1536	0	44
1537	18	5
1538	0	46
1539	0	42
1540	32	2
1541	32	9
1542	0	40
1543	39	0
1544	26	7
1545	0	35
1546	37	0
1547	22	8
1548	28	1
1549	7	39
1550	38	0
1551	33	0
1552	33	0
1553	37	6
1554	29	3
1555	31	0
1556	1	44
1557	41	8
1558	0	32
1559	0	33
1560	33	0
1561	33	0
1562	26	5
1563	32	6
1564	1	43
1565	34	0
1566	40	0
1567	0	39
1568	25	0
1569	0	39
1570	22	0
1571	0	46
1572	0	44
1573	0	58
1574	0	41
1575	0	51
1576	32	7
1577	1	39
1578	33	8
1579	31	2
1580	0	47
1581	29	10
1582	28	1
1583	0	44
1584	37	7
1585	39	0
1586	0	56
1587	6	45
1588	0	46
1589	35	0
1590	31	0
1591	2	52
1592	30	0
1593	2	52
1594	32	0
1595	42	0
1596	35	0
1597	35	0
1598	0	32
1599	31	4
1600	0	40
1601	0	41
1602	17	52
1603	37	1
1604	48	1
1605	2	47
1606	6	46
1607	0	43
1608	33	0
1609	0	58
1610	5	41
1611	0	33
1612	3	36
1613	0	33
1614	38	1
1615	27	21
1616	0	56
1617	23	18
1618	0	50
1619	32	6
1620	39	0
1621	0	50
1622	42	3
1623	29	20
1624	36	0
1625	5	43
1626	31	2
1627	0	38
1628	1	42
1629	0	39
1630	30	0
1631	31	0
1632	0	37
1633	41	0
1634	0	32
1635	2	53
1636	32	2
1637	4	61
1638	0	45
1639	30	0
1640	0	36
1641	31	0
1642	7	30
1643	32	0
1644	30	5
1645	0	43
1646	26	0
1647	28	10
1648	23	21
1649	6	48
1650	0	45
1651	34	20
1652	9	45
1653	45	4
1654	39	6
1655	3	51
1656	2	38
1657	27	0
1658	4	36
1659	38	2
1660	28	18
1661	17	23
1662	1	56
1663	6	45
1664	29	0
1665	27	0
1666	26	11
1667	20	3
1668	21	0
1669	38	0
1670	39	0
1671	27	5
1672	34	0
1673	9	43
1674	4	35
1675	6	41
1676	27	3
1677	34	0
1678	0	62
1679	0	47
1680	0	51
1681	27	0
1682	0	44
1683	27	3
1684	0	41
1685	1	42
1686	0	43
1687	30	9
1688	32	0
1689	6	39
1690	27	0
1691	3	45
1692	2	39
1693	2	41
1694	0	47
1695	33	8
1696	3	44
1697	2	42
1698	9	52
1699	34	0
1700	18	20
1701	2	48
1702	0	51
1703	0	35
1704	27	3
1705	47	2
1706	0	41
1707	0	52
1708	6	37
1709	25	0
1710	28	0
1711	2	56
1712	38	0
1713	27	0
1714	27	0
1715	0	45
1716	4	51
1717	0	34
1718	0	49
1719	25	5
1720	8	35
1721	35	0
1722	24	0
1723	32	7
1724	26	7
1725	0	32
1726	23	0
1727	6	45
1728	28	4
1729	6	56
1730	15	39
1731	27	0
1732	23	0
1733	0	44
1734	0	46
1735	6	42
1736	31	2
1737	8	34
1738	5	53
1739	0	38
1740	45	1
1741	40	6
1742	0	46
1743	34	0
1744	2	45
1745	0	55
1746	42	13
1747	28	0
1748	32	0
1749	0	48
1750	0	48
1751	36	0
1752	0	42
1753	30	0
1754	0	48
1755	30	0
1756	35	3
1757	34	0
1758	0	49
1759	35	0
1760	37	0
1761	27	0
1762	0	55
1763	46	8
1764	0	50
1765	34	0
1766	0	50
1767	32	0
1768	0	45
1769	32	0
1770	27	0
1771	10	38
1772	32	0
1773	42	9
1774	37	3
1775	35	1
1776	40	0
1777	0	48
1778	0	46
1779	0	45
1780	2	42
1781	39	0
1782	29	13
1783	18	25
1784	0	52
1785	4	40
1786	31	0
1787	36	4
1788	34	3
1789	29	0
1790	0	33
1791	0	51
1792	37	6
1793	30	0
1794	26	1
1795	28	6
1796	0	52
1797	0	38
1798	47	0
1799	24	0
1800	39	10
1801	0	28
1802	0	39
1803	31	8
1804	0	38
1805	0	43
1806	35	0
1807	16	6
1808	0	50
1809	0	43
1810	0	49
1811	30	16
1812	37	8
1813	8	47
1814	0	38
1815	36	19
1816	35	9
1817	1	61
1818	32	0
1819	5	51
1820	12	39
1821	24	4
1822	0	38
1823	40	0
1824	8	40
1825	13	34
1826	8	42
1827	0	46
1828	0	50
1829	1	42
1830	42	7
1831	2	37
1832	30	0
1833	3	47
1834	40	7
1835	0	44
1836	0	48
1837	21	8
1838	5	38
1839	39	9
1840	9	41
1841	29	8
1842	35	0
1843	36	0
1844	27	4
1845	9	40
1846	4	48
1847	36	2
1848	33	9
1849	32	9
1850	0	47
1851	0	39
1852	35	0
1853	4	42
1854	8	40
1855	32	3
1856	32	0
1857	25	0
1858	0	44
1859	8	44
1860	1	48
1861	0	52
1862	0	46
1863	41	0
1864	0	50
1865	3	34
1866	29	6
1867	0	53
1868	0	48
1869	47	1
1870	29	5
1871	13	54
1872	43	0
1873	0	44
1874	43	7
1875	0	38
1876	0	40
1877	35	0
1878	39	0
1879	0	54
1880	6	53
1881	0	38
1882	39	11
1883	0	43
1884	0	44
1885	7	41
1886	1	45
1887	33	2
1888	31	0
1889	34	0
1890	0	50
1891	36	0
1892	0	54
1893	38	3
1894	0	52
1895	26	3
1896	33	4
1897	44	0
1898	31	2
1899	4	41
1900	29	11
1901	0	41
1902	0	53
1903	0	34
1904	4	36
1905	0	46
1906	32	0
1907	28	1
1908	27	0
1909	26	0
1910	0	56
1911	0	46
1912	36	0
1913	51	7
1914	35	1
1915	0	43
1916	7	35
1917	2	41
1918	4	39
1919	25	0
1920	0	37
1921	41	1
1922	28	0
1923	0	51
1924	0	44
1925	32	0
1926	0	45
1927	26	0
1928	10	46
1929	30	12
1930	31	2
1931	38	0
1932	26	0
1933	0	43
1934	0	52
1935	42	4
1936	0	52
1937	11	40
1938	20	6
1939	4	48
1940	38	5
1941	25	2
1942	6	38
1943	22	7
1944	23	0
1945	0	44
1946	1	29
1947	3	44
1948	39	0
1949	0	47
1950	0	50
1951	39	7
1952	1	37
1953	42	9
1954	37	7
1955	23	22
1956	41	0
1957	28	0
1958	25	0
1959	0	54
1960	31	4
1961	0	30
1962	23	24
1963	45	0
1964	33	4
1965	32	3
1966	31	3
1967	30	9
1968	0	42
1969	30	0
1970	0	53
1971	36	3
1972	0	36
1973	1	33
1974	9	40
1975	5	48
1976	38	0
1977	28	0
1978	36	2
1979	0	59
1980	0	49
1981	20	0
1982	31	0
1983	0	46
1984	3	51
1985	0	52
1986	0	52
1987	0	52
1988	9	42
1989	32	0
1990	30	0
1991	0	48
1992	10	38
1993	7	45
1994	0	52
1995	33	0
1996	39	0
1997	2	58
1998	0	37
1999	36	0
[truncated: 8,001 more rows]
