# Supplementary material for: Generalized method of moments for estimating parameters of stochastic reaction networks
Source: BMC Syst Biol. 2016 Oct 21;10:98. doi: 10.1186/s12918-016-0342-8 (PMC5073941; doi:10.1186/s12918-016-0342-8)
Supplement: Additional file 2 — Matlab code and data. This file contains the Matlab codes and samples which were used to produce the results. (GZ 9349 kb) [file 12918_2016_342_MOESM2_ESM.gz › Data/Exclusive Switch/samples/12/t004.csv]

trajectory	P1	P2
1	2	125
2	0	130
3	0	116
4	0	139
5	94	5
6	4	135
7	4	150
8	85	1
9	79	0
10	90	0
11	102	2
12	2	158
13	0	110
14	90	2
15	10	109
16	0	135
17	35	83
18	2	132
19	95	1
20	99	0
21	5	125
22	98	4
23	108	0
24	104	0
25	0	119
26	96	3
27	5	121
28	103	2
29	93	4
30	96	2
31	80	0
32	2	137
33	3	127
34	0	128
35	1	126
36	2	137
37	1	128
38	0	97
39	88	5
40	90	2
41	2	119
42	82	1
43	96	0
44	113	1
45	28	104
46	96	0
47	2	106
48	1	139
49	0	125
50	0	129
51	2	132
52	100	1
53	0	111
54	115	0
55	101	1
56	2	119
57	103	6
58	104	1
59	1	117
60	0	132
61	112	8
62	1	127
63	102	0
64	3	103
65	90	0
66	89	3
67	2	130
68	0	127
69	84	1
70	99	3
71	2	117
72	96	11
73	110	3
74	93	2
75	101	5
76	0	115
77	88	2
78	5	117
79	69	18
80	13	111
81	97	0
82	31	90
83	102	1
84	82	2
85	93	0
86	97	0
87	106	3
88	85	3
89	90	0
90	100	0
91	29	93
92	3	111
93	85	9
94	82	9
95	2	114
96	2	140
97	106	0
98	100	7
99	19	105
100	0	140
101	5	121
102	93	0
103	107	0
104	105	4
105	111	2
106	2	130
107	101	0
108	1	114
109	97	2
110	101	1
111	92	2
112	108	1
113	86	0
114	0	143
115	0	139
116	6	126
117	31	80
118	0	130
119	89	6
120	111	1
121	70	21
122	41	73
123	106	0
124	2	125
125	4	127
126	2	127
127	86	0
128	59	53
129	100	0
130	91	4
131	0	123
132	91	0
133	99	6
134	1	143
135	102	2
136	80	3
137	102	6
138	1	121
139	7	118
140	89	0
141	116	0
142	83	4
143	102	2
144	97	1
145	4	140
146	1	131
147	99	0
148	1	128
149	97	0
150	67	38
151	91	2
152	106	5
153	2	139
154	92	1
155	1	137
156	88	1
157	0	127
158	95	0
159	0	122
160	78	1
161	5	119
162	0	115
163	2	108
164	78	0
165	89	8
166	104	6
167	0	132
168	100	3
169	95	0
170	94	0
171	4	129
172	33	88
173	1	142
174	2	132
175	0	149
176	1	106
177	0	112
178	102	9
179	87	3
180	2	123
181	88	2
182	102	7
183	83	4
184	103	12
185	95	0
186	86	7
187	0	110
188	1	145
189	81	1
190	0	137
191	1	139
192	91	4
193	2	116
194	0	140
195	3	119
196	49	78
197	75	9
198	3	122
199	88	3
200	104	0
201	1	126
202	90	3
203	0	123
204	99	1
205	103	0
206	90	0
207	91	5
208	0	114
209	105	5
210	0	129
211	107	8
212	95	0
213	116	3
214	94	1
215	85	3
216	0	108
217	98	3
218	85	15
219	0	120
220	3	127
221	2	138
222	72	28
223	1	131
224	2	116
225	108	1
226	0	137
227	4	118
228	100	4
229	0	134
230	93	8
231	71	21
232	0	134
233	102	8
234	90	2
235	1	133
236	1	138
237	98	2
238	4	116
239	0	136
240	0	119
241	105	1
242	90	3
243	95	4
244	102	0
245	0	144
246	4	111
247	5	123
248	0	114
249	3	113
250	2	120
251	86	0
252	33	82
253	82	3
254	85	4
255	3	124
256	79	0
257	93	0
258	83	0
259	0	120
260	99	0
261	97	3
262	103	1
263	113	0
264	0	118
265	105	4
266	102	0
267	2	134
268	83	6
269	87	0
270	93	0
271	0	126
272	0	115
273	95	2
274	0	118
275	96	4
276	93	2
277	86	3
278	1	135
279	92	3
280	75	42
281	94	0
282	83	0
283	90	0
284	19	89
285	2	117
286	106	0
287	2	137
288	98	1
289	82	6
290	1	125
291	103	5
292	93	2
293	96	4
294	101	0
295	85	1
296	0	114
297	92	0
298	97	6
299	0	146
300	83	12
301	85	0
302	84	0
303	99	4
304	89	0
305	110	0
306	1	125
307	104	3
308	89	0
309	0	122
310	0	118
311	0	141
312	2	116
313	89	0
314	2	128
315	49	51
316	98	0
317	111	6
318	0	122
319	70	25
320	87	6
321	105	11
322	4	123
323	2	113
324	103	0
325	1	127
326	94	0
327	79	12
328	2	121
329	0	132
330	81	1
331	106	15
332	91	0
333	100	3
334	108	0
335	1	108
336	97	3
337	1	111
338	2	125
339	110	0
340	101	0
341	101	1
342	34	84
343	92	0
344	85	0
345	14	117
346	98	0
347	0	118
348	95	0
349	99	2
350	3	130
351	80	2
352	0	139
353	97	0
354	103	0
355	82	5
356	100	2
357	105	0
358	82	0
359	2	139
360	96	0
361	93	1
362	2	125
363	102	2
364	0	144
365	1	143
366	0	111
367	81	2
368	0	134
369	1	125
370	106	0
371	77	0
372	0	122
373	1	124
374	104	1
375	91	7
376	3	129
377	101	0
378	93	0
379	90	3
380	103	2
381	88	0
382	2	116
383	3	130
384	112	4
385	101	1
386	100	0
387	1	134
388	28	90
389	99	1
390	1	134
391	89	1
392	99	1
393	82	7
394	0	147
395	91	1
396	89	0
397	6	110
398	4	137
399	74	14
400	90	0
401	79	3
402	0	115
403	88	3
404	95	0
405	0	125
406	80	1
407	0	129
408	85	2
409	88	9
410	89	0
411	108	2
412	0	127
413	1	118
414	83	0
415	1	115
416	1	146
417	3	136
418	105	1
419	107	2
420	0	133
421	0	117
422	1	131
423	79	0
424	80	31
425	1	147
426	86	0
427	96	5
428	94	2
429	98	1
430	83	5
431	3	139
432	108	0
433	94	7
434	1	121
435	78	2
436	84	0
437	103	0
438	74	8
439	86	0
440	92	0
441	96	0
442	1	110
443	101	0
444	95	0
445	87	0
446	94	0
447	4	122
448	92	0
449	2	143
450	91	0
451	87	0
452	0	125
453	106	2
454	1	112
455	100	1
456	101	0
457	96	4
458	0	131
459	84	3
460	0	108
461	78	20
462	81	4
463	96	3
464	91	0
465	0	121
466	89	2
467	0	121
468	16	126
469	1	115
470	93	2
471	1	134
472	2	140
473	96	1
474	24	107
475	0	130
476	0	140
477	89	2
478	104	1
479	3	145
480	84	0
481	0	127
482	2	136
483	95	14
484	94	0
485	84	0
486	96	0
487	97	1
488	103	0
489	107	2
490	3	124
491	95	0
492	92	3
493	0	140
494	99	3
495	2	113
496	103	1
497	85	0
498	1	129
499	5	126
500	102	3
501	14	95
502	93	2
503	5	138
504	0	134
505	0	123
506	108	0
507	97	0
508	88	3
509	102	0
510	2	131
511	3	120
512	4	126
513	0	121
514	109	1
515	77	3
516	86	1
517	92	0
518	0	123
519	2	148
520	8	122
521	98	1
522	90	0
523	72	5
524	1	123
525	97	2
526	1	135
527	3	123
528	0	107
529	106	2
530	85	25
531	93	6
532	0	121
533	86	28
534	98	3
535	91	1
536	82	2
537	1	124
538	2	122
539	0	123
540	0	130
541	97	5
542	90	0
543	72	25
544	6	125
545	0	135
546	4	128
547	97	2
548	0	111
549	90	0
550	4	131
551	115	0
552	18	115
553	2	135
554	80	4
555	81	3
556	2	135
557	98	3
558	0	133
559	92	5
560	0	134
561	4	131
562	0	119
563	93	18
564	15	106
565	94	6
566	102	0
567	1	130
568	99	1
569	13	134
570	103	4
571	0	111
572	0	125
573	80	2
574	108	1
575	82	2
576	2	125
577	96	0
578	33	75
579	83	1
580	5	114
581	102	0
582	97	0
583	96	0
584	93	0
585	87	20
586	3	140
587	87	0
588	0	130
589	96	2
590	0	132
591	1	144
592	92	2
593	102	6
594	86	0
595	1	135
596	105	0
597	111	1
598	74	0
599	58	51
600	1	129
601	29	84
602	95	4
603	90	8
604	0	132
605	91	5
606	0	124
607	2	142
608	90	5
609	0	130
610	5	123
611	106	0
612	0	117
613	92	0
614	4	111
615	5	127
616	91	0
617	3	136
618	108	1
619	84	8
620	1	105
621	77	1
622	2	117
623	2	128
624	102	0
625	73	2
626	83	28
627	2	131
628	7	151
629	91	0
630	88	3
631	93	0
632	111	3
633	92	4
634	97	0
635	89	0
636	1	111
637	101	3
638	83	0
639	82	1
640	0	138
641	3	126
642	1	122
643	93	0
644	1	133
645	2	122
646	81	0
647	94	4
648	92	5
649	1	144
650	0	135
651	89	0
652	80	20
653	102	0
654	113	1
655	97	6
656	0	140
657	25	128
658	76	0
659	91	1
660	0	135
661	76	0
662	72	37
663	11	126
664	102	1
665	44	77
666	89	0
667	2	133
668	91	2
669	12	111
670	96	1
671	41	61
672	6	127
673	0	142
674	90	0
675	97	0
676	71	24
677	2	132
678	97	8
679	2	114
680	1	113
681	48	68
682	86	0
683	0	129
684	0	133
685	74	2
686	74	0
687	1	130
688	84	5
689	95	1
690	79	0
691	96	4
692	112	0
693	103	2
694	94	5
695	2	120
696	86	5
697	99	3
698	90	5
699	103	1
700	66	4
701	92	0
702	110	4
703	4	114
704	81	6
705	0	116
706	96	4
707	87	0
708	72	1
709	89	1
710	0	133
711	95	0
712	0	118
713	95	8
714	102	1
715	129	0
716	91	18
717	6	111
718	80	0
719	88	0
720	100	0
721	96	0
722	79	1
723	1	127
724	93	0
725	1	120
726	0	142
727	80	6
728	0	124
729	6	143
730	2	122
731	0	139
732	98	8
733	2	138
734	0	129
735	82	0
736	77	19
737	6	133
738	88	0
739	0	124
740	88	2
741	1	133
742	2	115
743	9	123
744	95	7
745	2	145
746	71	29
747	101	1
748	93	2
749	48	60
750	105	6
751	0	107
752	0	99
753	2	140
754	106	0
755	85	3
756	4	123
757	0	125
758	2	129
759	97	4
760	2	108
761	105	7
762	78	28
763	81	6
764	90	1
765	99	0
766	91	0
767	7	131
768	0	127
769	79	1
770	98	3
771	96	2
772	2	133
773	2	133
774	4	137
775	3	141
776	78	2
777	8	125
778	0	110
779	0	132
780	2	114
781	2	134
782	1	115
783	1	125
784	114	0
785	1	126
786	93	1
787	106	0
788	0	135
789	97	2
790	92	5
791	103	1
792	98	1
793	91	5
794	1	120
795	104	0
796	20	101
797	0	129
798	2	126
799	1	120
800	93	5
801	94	0
802	84	1
803	84	1
804	100	0
805	96	0
806	73	23
807	83	0
808	4	136
809	81	0
810	98	5
811	84	6
812	87	4
813	72	20
814	116	4
815	79	6
816	82	1
817	112	0
818	2	126
819	96	7
820	84	4
821	111	1
822	0	124
823	92	3
824	1	142
825	83	5
826	1	150
827	0	126
828	1	123
829	4	130
830	89	0
831	0	137
832	94	4
833	10	111
834	0	120
835	2	109
836	0	138
837	88	8
838	93	2
839	80	15
840	108	1
841	94	0
842	0	119
843	0	131
844	86	0
845	0	118
846	2	124
847	83	0
848	80	1
849	93	0
850	3	102
851	94	0
852	98	4
853	2	125
854	80	0
855	111	0
856	76	1
857	100	6
858	103	1
859	95	6
860	102	0
861	4	147
862	87	2
863	6	157
864	2	125
865	91	0
866	87	0
867	1	126
868	1	106
869	92	1
870	5	141
871	6	130
872	0	133
873	0	129
874	0	139
875	94	0
876	86	2
877	66	22
878	97	0
879	104	3
880	85	7
881	0	128
882	2	123
883	1	139
884	83	0
885	0	141
886	82	0
887	95	2
888	0	129
889	8	125
890	103	0
891	73	7
892	0	137
893	1	114
894	0	141
895	2	141
896	96	0
897	93	3
898	103	1
899	3	139
900	5	127
901	97	4
902	0	130
903	95	2
904	111	1
905	104	1
906	102	0
907	2	118
908	0	150
909	98	1
910	4	151
911	99	5
912	0	119
913	102	6
914	1	127
915	100	6
916	102	0
917	0	141
918	96	8
919	106	0
920	95	1
921	0	153
922	92	2
923	0	109
924	100	3
925	87	5
926	93	1
927	95	1
928	5	130
929	0	108
930	0	134
931	0	148
932	116	0
933	1	119
934	83	0
935	0	136
936	92	0
937	80	7
938	10	129
939	0	117
940	0	107
941	0	130
942	2	129
943	89	0
944	98	0
945	110	4
946	93	2
947	89	5
948	0	117
949	0	134
950	2	123
951	9	124
952	1	130
953	55	41
954	100	0
955	1	130
956	2	102
957	88	0
958	0	114
959	0	124
960	0	142
961	97	0
962	98	2
963	82	4
964	3	129
965	94	5
966	85	4
967	88	7
968	0	112
969	84	0
970	93	7
971	90	0
972	98	5
973	71	0
974	0	129
975	0	114
976	2	117
977	75	0
978	89	0
979	99	0
980	104	1
981	108	4
982	0	128
983	76	4
984	0	118
985	0	120
986	4	113
987	100	1
988	98	6
989	77	3
990	108	0
991	2	137
992	0	127
993	112	2
994	1	113
995	0	135
996	117	0
997	117	1
998	88	0
999	0	135
1000	0	125
1001	90	4
1002	81	2
1003	0	129
1004	101	7
1005	2	117
1006	2	114
1007	98	0
1008	110	2
1009	82	1
1010	93	4
1011	0	134
1012	108	0
1013	0	129
1014	2	117
1015	110	0
1016	2	131
1017	95	1
1018	3	128
1019	0	131
1020	112	10
1021	100	8
1022	34	82
1023	4	118
1024	91	2
1025	70	6
1026	0	114
1027	0	132
1028	2	112
1029	0	144
1030	2	119
1031	0	112
1032	96	0
1033	86	2
1034	0	123
1035	97	0
1036	1	127
1037	0	122
1038	116	5
1039	104	10
1040	3	136
1041	3	132
1042	2	117
1043	91	3
1044	107	1
1045	93	2
1046	96	0
1047	91	1
1048	92	0
1049	96	3
1050	1	126
1051	89	0
1052	108	3
1053	100	1
1054	0	130
1055	0	130
1056	86	5
1057	4	124
1058	2	122
1059	1	131
1060	0	117
1061	82	0
1062	117	0
1063	78	5
1064	91	0
1065	2	127
1066	106	4
1067	106	0
1068	98	0
1069	0	123
1070	1	113
1071	1	128
1072	3	117
1073	3	145
1074	101	0
1075	84	14
1076	103	0
1077	105	0
1078	87	6
1079	4	136
1080	86	3
1081	1	111
1082	39	71
1083	3	124
1084	87	2
1085	72	1
1086	3	122
1087	1	121
1088	89	0
1089	0	120
1090	4	131
1091	0	116
1092	98	7
1093	0	116
1094	71	37
1095	77	0
1096	1	144
1097	96	1
1098	91	0
1099	103	1
1100	2	129
1101	0	144
1102	107	0
1103	105	0
1104	88	2
1105	100	0
1106	95	0
1107	99	0
1108	0	123
1109	107	1
1110	111	0
1111	90	2
1112	0	130
1113	91	0
1114	0	131
1115	62	45
1116	2	136
1117	94	0
1118	2	121
1119	95	0
1120	86	2
1121	0	133
1122	94	2
1123	91	0
1124	6	146
1125	106	0
1126	90	0
1127	96	23
1128	87	1
1129	88	0
1130	103	3
1131	97	0
1132	101	1
1133	89	2
1134	97	0
1135	1	119
1136	1	122
1137	82	15
1138	105	0
1139	72	28
1140	104	0
1141	0	119
1142	81	8
1143	2	119
1144	1	117
1145	2	134
1146	2	120
1147	99	2
1148	112	0
1149	108	0
1150	101	0
1151	70	0
1152	37	100
1153	104	1
1154	3	127
1155	84	2
1156	2	131
1157	4	148
1158	110	0
1159	84	10
1160	0	128
1161	89	5
1162	91	0
1163	95	0
1164	0	121
1165	0	123
1166	101	0
1167	5	128
1168	99	2
1169	2	143
1170	96	3
1171	0	112
1172	0	111
1173	2	123
1174	0	125
1175	108	0
1176	111	2
1177	2	122
1178	83	20
1179	95	0
1180	92	2
1181	107	5
1182	8	117
1183	0	115
1184	74	0
1185	0	128
1186	112	0
1187	1	126
1188	1	127
1189	6	121
1190	0	114
1191	97	0
1192	2	118
1193	97	0
1194	0	127
1195	87	0
1196	5	129
1197	1	142
1198	114	2
1199	0	138
1200	4	117
1201	84	1
1202	91	0
1203	94	3
1204	1	130
1205	100	4
1206	98	0
1207	91	0
1208	0	123
1209	6	134
1210	0	124
1211	3	130
1212	1	121
1213	91	11
1214	44	69
1215	102	0
1216	0	124
1217	94	11
1218	86	3
1219	1	131
1220	2	129
1221	4	110
1222	0	137
1223	101	3
1224	91	8
1225	8	122
1226	0	141
1227	0	114
1228	0	120
1229	1	126
1230	99	6
1231	115	0
1232	0	122
1233	96	8
1234	0	134
1235	0	133
1236	88	0
1237	96	2
1238	78	0
1239	1	114
1240	2	125
1241	5	125
1242	88	0
1243	101	4
1244	108	0
1245	107	0
1246	101	0
1247	99	1
1248	1	121
1249	95	0
1250	5	124
1251	76	4
1252	0	139
1253	89	2
1254	0	129
1255	2	135
1256	2	122
1257	0	127
1258	95	1
1259	103	1
1260	103	1
1261	101	0
1262	8	125
1263	100	4
1264	83	18
1265	108	1
1266	0	124
1267	0	137
1268	5	115
1269	24	103
1270	1	131
1271	80	0
1272	108	1
1273	0	140
1274	2	142
1275	98	4
1276	83	1
1277	0	129
1278	4	120
1279	1	122
1280	107	4
1281	80	0
1282	0	112
1283	89	0
1284	1	138
1285	2	134
1286	2	118
1287	79	1
1288	3	102
1289	0	136
1290	0	122
1291	88	6
1292	102	1
1293	0	115
1294	103	0
1295	0	120
1296	0	140
1297	95	0
1298	88	0
1299	108	4
1300	84	5
1301	2	127
1302	96	7
1303	114	0
1304	95	1
1305	4	130
1306	0	141
1307	90	0
1308	1	116
1309	1	120
1310	88	11
1311	86	0
1312	4	149
1313	5	130
1314	0	107
1315	0	121
1316	88	0
1317	0	138
1318	98	4
1319	96	0
1320	0	121
1321	0	132
1322	82	4
1323	112	5
1324	1	122
1325	0	137
1326	2	136
1327	0	123
1328	7	133
1329	0	134
1330	0	101
1331	0	128
1332	5	127
1333	3	116
1334	101	2
1335	104	2
1336	1	137
1337	1	118
1338	93	4
1339	100	3
1340	2	109
1341	2	121
1342	93	1
1343	90	0
1344	0	130
1345	0	135
1346	83	5
1347	6	130
1348	113	0
1349	99	0
1350	8	135
1351	78	3
1352	96	5
1353	1	140
1354	92	0
1355	0	119
1356	1	122
1357	0	116
1358	2	123
1359	95	5
1360	4	128
1361	106	5
1362	87	30
1363	72	37
1364	98	5
1365	3	127
1366	0	129
1367	100	6
1368	6	118
1369	83	1
1370	3	131
1371	98	0
1372	103	2
1373	89	1
1374	0	116
1375	3	135
1376	52	68
1377	8	146
1378	107	1
1379	4	130
1380	1	142
1381	0	126
1382	99	1
1383	95	3
1384	0	143
1385	82	0
1386	1	136
1387	104	1
1388	2	135
1389	98	6
1390	101	1
1391	3	142
1392	77	34
1393	107	3
1394	100	0
1395	72	1
1396	0	124
1397	3	110
1398	89	0
1399	4	109
1400	118	1
1401	0	120
1402	83	1
1403	109	0
1404	3	135
1405	90	0
1406	93	3
1407	104	0
1408	0	112
1409	3	117
1410	107	0
1411	19	98
1412	74	5
1413	88	5
1414	11	108
1415	83	16
1416	0	137
1417	0	134
1418	3	129
1419	8	115
1420	77	1
1421	0	122
1422	97	0
1423	81	17
1424	92	3
1425	89	0
1426	100	2
1427	3	148
1428	2	122
1429	4	129
1430	66	38
1431	0	110
1432	0	120
1433	98	10
1434	1	139
1435	2	126
1436	1	133
1437	0	118
1438	95	0
1439	92	6
1440	0	117
1441	99	1
1442	1	128
1443	99	0
1444	0	131
1445	0	130
1446	1	107
1447	3	115
1448	96	3
1449	0	153
1450	7	119
1451	96	0
1452	1	143
1453	97	0
1454	92	1
1455	0	143
1456	90	5
1457	0	118
1458	99	0
1459	0	152
1460	0	125
1461	90	0
1462	99	17
1463	82	3
1464	93	0
1465	2	116
1466	108	1
1467	106	5
1468	84	6
1469	90	0
1470	90	3
1471	94	0
1472	104	0
1473	117	1
1474	0	150
1475	0	122
1476	0	129
1477	2	149
1478	2	142
1479	92	1
1480	96	0
1481	104	0
1482	96	0
1483	102	3
1484	99	3
1485	84	0
1486	0	125
1487	28	98
1488	91	7
1489	87	0
1490	86	1
1491	0	122
1492	99	2
1493	3	128
1494	86	1
1495	87	0
1496	111	0
1497	1	117
1498	109	4
1499	0	130
1500	6	140
1501	107	3
1502	109	2
1503	98	0
1504	0	125
1505	1	129
1506	101	0
1507	1	135
1508	1	128
1509	110	4
1510	0	136
1511	86	0
1512	95	0
1513	4	108
1514	88	7
1515	94	5
1516	96	8
1517	95	0
1518	2	118
1519	92	0
1520	0	116
1521	104	0
1522	116	2
1523	90	7
1524	98	2
1525	92	1
1526	101	7
1527	2	132
1528	3	130
1529	99	6
1530	101	0
1531	5	110
1532	0	125
1533	0	132
1534	81	3
1535	1	132
1536	114	1
1537	0	122
1538	100	1
1539	110	1
1540	0	117
1541	88	1
1542	108	2
1543	9	125
1544	89	0
1545	97	0
1546	3	122
1547	1	137
1548	83	5
1549	4	111
1550	0	162
1551	44	88
1552	87	0
1553	0	120
1554	0	141
1555	96	3
1556	110	4
1557	89	4
1558	111	0
1559	0	139
1560	89	3
1561	88	15
1562	0	132
1563	0	117
1564	98	1
1565	0	121
1566	103	0
1567	0	131
1568	96	2
1569	81	4
1570	82	2
1571	97	6
1572	97	0
1573	0	130
1574	4	122
1575	0	112
1576	99	0
1577	108	1
1578	86	0
1579	3	133
1580	94	3
1581	104	2
1582	90	1
1583	81	3
1584	2	117
1585	0	136
1586	83	1
1587	95	0
1588	89	2
1589	0	135
1590	97	0
1591	104	0
1592	107	8
1593	81	8
1594	0	115
1595	1	104
1596	97	2
1597	105	0
1598	89	3
1599	106	1
1600	30	107
1601	1	125
1602	50	54
1603	94	7
1604	4	112
1605	87	1
1606	79	10
1607	7	147
1608	1	139
1609	101	0
1610	102	1
1611	85	2
1612	88	2
1613	1	125
1614	0	127
1615	0	124
1616	105	0
1617	0	114
1618	103	1
1619	0	121
1620	0	135
1621	96	1
1622	86	1
1623	104	0
1624	0	135
1625	5	128
1626	0	125
1627	5	141
1628	1	136
1629	105	2
1630	98	3
1631	86	0
1632	0	139
1633	87	0
1634	80	0
1635	0	135
1636	84	1
1637	3	125
1638	96	5
1639	81	6
1640	0	125
1641	3	126
1642	106	0
1643	99	5
1644	0	121
1645	68	18
1646	2	115
1647	0	140
1648	109	1
1649	7	115
1650	89	1
1651	102	4
1652	107	1
1653	3	122
1654	108	2
1655	0	130
1656	2	129
1657	83	0
1658	1	119
1659	99	0
1660	1	129
1661	4	126
1662	4	114
1663	108	5
1664	0	130
1665	1	123
1666	0	112
1667	3	109
1668	97	0
1669	0	102
1670	99	10
1671	94	0
1672	1	150
1673	2	118
1674	119	0
1675	94	13
1676	0	113
1677	91	8
1678	77	2
1679	0	141
1680	100	3
1681	0	133
1682	1	118
1683	92	0
1684	0	113
1685	94	0
1686	1	112
1687	7	111
1688	98	0
1689	92	0
1690	97	1
1691	1	124
1692	98	0
1693	1	111
1694	95	2
1695	1	115
1696	0	126
1697	0	125
1698	102	0
1699	102	9
1700	4	133
1701	90	14
1702	111	0
1703	83	5
1704	83	53
1705	86	1
1706	87	2
1707	1	120
1708	102	13
1709	100	0
1710	6	123
1711	97	0
1712	34	74
1713	88	1
1714	2	123
1715	6	119
1716	3	114
1717	0	124
1718	92	0
1719	0	133
1720	0	133
1721	0	145
1722	87	0
1723	84	5
1724	100	9
1725	84	1
1726	87	15
1727	4	149
1728	100	0
1729	79	4
1730	92	1
1731	5	126
1732	46	69
1733	105	2
1734	0	115
1735	89	0
1736	105	0
1737	0	107
1738	0	110
1739	83	5
1740	92	6
1741	86	2
1742	0	116
1743	0	132
1744	0	120
1745	84	0
1746	4	133
1747	0	115
1748	84	6
1749	116	0
1750	3	144
1751	111	0
1752	91	0
1753	102	4
1754	111	5
1755	74	1
1756	102	8
1757	1	125
1758	0	117
1759	95	0
1760	93	3
1761	85	0
1762	66	41
1763	2	119
1764	89	1
1765	73	0
1766	2	124
1767	86	2
1768	16	103
1769	2	102
1770	90	0
1771	4	116
1772	87	2
1773	80	2
1774	35	94
1775	100	0
1776	0	141
1777	58	51
1778	17	113
1779	87	2
1780	92	6
1781	3	122
1782	90	0
1783	77	26
1784	0	131
1785	103	0
1786	96	4
1787	90	1
1788	88	0
1789	39	59
1790	87	0
1791	108	0
1792	1	111
1793	96	0
1794	0	121
1795	71	44
1796	0	137
1797	1	126
1798	20	127
1799	0	121
1800	95	0
1801	2	130
1802	14	126
1803	97	2
1804	102	5
1805	114	3
1806	83	4
1807	98	5
1808	3	137
1809	87	0
1810	93	0
1811	0	126
1812	88	0
1813	85	0
1814	5	124
1815	94	3
1816	1	134
1817	98	0
1818	93	0
1819	88	0
1820	2	120
1821	29	96
1822	0	131
1823	112	0
1824	0	135
1825	1	132
1826	94	5
1827	93	4
1828	74	17
1829	103	1
1830	102	1
1831	103	4
1832	6	131
1833	90	0
1834	86	0
1835	0	126
1836	48	68
1837	96	4
1838	97	0
1839	84	0
1840	110	8
1841	86	1
1842	78	7
1843	0	134
1844	96	7
1845	85	0
1846	0	138
1847	5	143
1848	88	0
1849	99	1
1850	0	119
1851	5	116
1852	90	0
1853	89	0
1854	4	128
1855	2	109
1856	100	0
1857	104	3
1858	91	1
1859	92	6
1860	94	1
1861	0	129
1862	0	127
1863	111	4
1864	0	121
1865	101	3
1866	1	116
1867	86	3
1868	16	122
1869	95	0
1870	1	150
1871	109	1
1872	7	115
1873	18	90
1874	93	1
1875	2	125
1876	77	0
1877	107	6
1878	91	9
1879	81	3
1880	94	0
1881	1	123
1882	84	0
1883	1	134
1884	101	2
1885	100	6
1886	1	131
1887	87	0
1888	87	1
1889	96	2
1890	96	2
1891	72	41
1892	0	126
1893	3	118
1894	75	1
1895	95	3
1896	98	0
1897	6	107
1898	84	3
1899	58	61
1900	85	6
1901	3	113
1902	92	1
1903	3	136
1904	103	3
1905	2	133
1906	1	137
1907	96	2
1908	35	96
1909	119	4
1910	101	0
1911	92	3
1912	93	4
1913	3	130
1914	74	29
1915	4	132
1916	82	0
1917	88	0
1918	85	3
1919	2	134
1920	95	4
1921	0	121
1922	85	7
1923	4	131
1924	103	0
1925	97	5
1926	82	0
1927	0	132
1928	106	0
1929	0	106
1930	3	139
1931	87	3
1932	98	0
1933	105	12
1934	93	0
1935	3	132
1936	94	9
1937	93	2
1938	47	70
1939	100	0
1940	64	0
1941	0	106
1942	93	0
1943	88	3
1944	99	0
1945	45	74
1946	68	0
1947	83	1
1948	6	112
1949	98	0
1950	94	0
1951	1	124
1952	0	120
1953	1	120
1954	102	3
1955	4	124
1956	112	3
1957	108	5
1958	110	0
1959	1	117
1960	97	7
1961	3	128
1962	11	125
1963	113	1
1964	103	0
1965	88	3
1966	81	2
1967	5	126
1968	97	0
1969	98	0
1970	1	120
1971	86	1
1972	0	137
1973	106	1
1974	88	3
1975	1	129
1976	0	101
1977	1	126
1978	81	2
1979	106	0
1980	93	1
1981	86	5
1982	97	0
1983	87	0
1984	2	110
1985	2	113
1986	114	0
1987	1	141
1988	85	0
1989	83	1
1990	109	5
1991	1	131
1992	0	115
1993	98	2
1994	84	4
1995	95	0
1996	1	112
1997	0	140
1998	0	143
1999	1	132
[truncated: 8,001 more rows]
