# Supplementary material for: Generalized method of moments for estimating parameters of stochastic reaction networks
Source: BMC Syst Biol. 2016 Oct 21;10:98. doi: 10.1186/s12918-016-0342-8 (PMC5073941; doi:10.1186/s12918-016-0342-8)
Supplement: Additional file 2 — Matlab code and data. This file contains the Matlab codes and samples which were used to produce the results. (GZ 9349 kb) [file 12918_2016_342_MOESM2_ESM.gz › Data/Exclusive Switch/samples/48/t003.csv]

trajectory	P1	P2
1	0	103
2	71	5
3	0	117
4	77	7
5	2	110
6	36	58
7	83	0
8	68	0
9	0	110
10	78	0
11	77	5
12	4	107
13	71	1
14	0	113
15	82	1
16	0	110
17	59	2
18	1	112
19	3	113
20	5	101
21	6	94
22	80	0
23	81	2
24	1	108
25	67	0
26	0	124
27	72	5
28	1	94
29	2	90
30	0	89
31	32	71
32	70	2
33	83	4
34	75	7
35	76	0
36	78	3
37	82	3
38	98	1
39	74	1
40	80	10
41	1	108
42	0	123
43	6	115
44	78	0
45	81	10
46	18	84
47	81	0
48	82	1
49	4	88
50	76	11
51	14	87
52	63	0
53	65	9
54	0	98
55	68	3
56	87	3
57	85	0
58	5	95
59	73	0
60	81	10
61	89	3
62	72	0
63	75	3
64	0	112
65	6	101
66	73	2
67	2	105
68	0	98
69	8	119
70	70	0
71	81	3
72	8	88
73	92	0
74	82	8
75	70	1
76	72	15
77	94	0
78	93	4
79	86	4
80	3	91
81	0	108
82	80	4
83	5	115
84	68	0
85	2	112
86	72	6
87	4	110
88	3	111
89	3	104
90	7	100
91	84	0
92	0	101
93	1	108
94	1	100
95	0	101
96	73	4
97	103	0
98	1	96
99	76	5
100	0	122
101	3	122
102	75	3
103	72	3
104	72	0
105	94	0
106	74	0
107	81	4
108	23	80
109	3	118
110	2	109
111	84	1
112	0	101
113	65	0
114	79	0
115	95	4
116	0	85
117	87	11
118	1	103
119	84	1
120	6	91
121	85	0
122	69	1
123	1	113
124	1	106
125	1	99
126	2	93
127	7	102
128	3	108
129	1	110
130	74	0
131	3	99
132	72	3
133	78	7
134	1	118
135	0	100
136	64	6
137	68	0
138	81	11
139	3	107
140	80	4
141	91	0
142	74	4
143	0	114
144	66	0
145	72	0
146	77	6
147	0	96
148	0	101
149	67	1
150	2	103
151	78	0
152	3	94
153	85	4
154	11	77
155	84	0
156	73	5
157	82	0
158	85	4
159	0	109
160	78	1
161	90	9
162	72	4
163	0	109
164	1	100
165	0	102
166	0	93
167	86	0
168	84	2
169	69	14
170	79	0
171	84	12
172	1	100
173	86	6
174	91	1
175	87	9
176	76	0
177	2	94
178	0	116
179	72	2
180	2	110
181	91	0
182	54	9
183	69	3
184	73	2
185	72	0
186	98	2
187	82	0
188	89	5
189	84	0
190	84	0
191	2	120
192	5	94
193	0	102
194	97	0
195	81	0
196	82	2
197	73	4
198	68	5
199	1	114
200	5	97
201	81	2
202	79	5
203	86	1
204	0	97
205	84	1
206	88	2
207	77	3
208	79	5
209	0	116
210	81	0
211	1	124
212	0	105
213	1	114
214	77	0
215	94	0
216	72	3
217	69	0
218	0	99
219	0	112
220	2	92
221	87	1
222	2	113
223	0	98
224	1	101
225	0	102
226	2	115
227	88	1
228	0	115
229	0	107
230	0	88
231	76	6
232	84	2
233	60	14
234	1	92
235	70	0
236	0	112
237	1	96
238	76	0
239	70	4
240	0	114
241	71	2
242	11	92
243	97	0
244	73	0
245	5	112
246	82	2
247	69	2
248	84	0
249	7	98
250	0	105
251	74	4
252	84	2
253	2	126
254	89	6
255	94	0
256	74	1
257	79	12
258	74	1
259	64	0
260	2	93
261	67	0
262	3	105
263	76	0
264	92	5
265	0	105
266	71	0
267	1	93
268	0	95
269	1	119
270	77	0
271	74	2
272	2	102
273	89	0
274	77	11
275	2	101
276	6	116
277	2	100
278	1	117
279	1	102
280	1	117
281	1	104
282	0	110
283	77	4
284	72	0
285	95	5
286	0	101
287	77	2
288	0	119
289	84	2
290	96	0
291	77	0
292	77	2
293	1	109
294	82	1
295	78	0
296	1	90
297	1	94
298	76	6
299	2	113
300	70	2
301	3	111
302	66	14
303	76	4
304	0	92
305	14	76
306	93	1
307	92	12
308	0	120
309	73	0
310	73	2
311	82	0
312	4	107
313	59	3
314	64	8
315	78	0
316	55	12
317	70	0
318	1	116
319	88	5
320	94	0
321	85	2
322	0	99
323	80	6
324	4	92
325	68	8
326	1	101
327	67	14
328	2	89
329	0	105
330	5	126
331	0	105
332	82	1
333	2	96
334	58	21
335	69	0
336	72	0
337	3	99
338	0	106
339	0	115
340	71	0
341	7	91
342	79	0
343	3	109
344	79	0
345	1	115
346	76	0
347	1	116
348	81	0
349	90	4
350	0	93
351	0	102
352	76	0
353	0	115
354	81	1
355	84	0
356	81	4
357	77	3
358	2	91
359	76	5
360	3	110
361	0	119
362	0	93
363	87	0
364	0	116
365	0	107
366	1	89
367	77	0
368	79	0
369	101	0
370	71	7
371	81	2
372	4	107
373	0	94
374	9	92
375	3	107
376	3	132
377	1	110
378	88	0
379	83	1
380	74	2
381	0	83
382	77	4
383	92	0
384	0	116
385	3	99
386	82	2
387	84	1
388	89	0
389	85	6
390	86	0
391	74	0
392	1	83
393	88	4
394	2	110
395	84	1
396	0	106
397	0	94
398	11	118
399	78	1
400	62	5
401	74	3
402	71	0
403	79	3
404	76	13
405	88	0
406	78	2
407	49	38
408	3	94
409	61	0
410	0	95
411	72	2
412	72	0
413	0	108
414	93	0
415	68	0
416	66	0
417	5	95
418	79	7
419	75	0
420	78	0
421	75	5
422	4	107
423	92	1
424	72	1
425	11	87
426	76	0
427	1	110
428	79	4
429	0	108
430	0	113
431	75	0
432	90	8
433	72	1
434	0	110
435	67	5
436	84	4
437	68	3
438	74	0
439	83	3
440	90	2
441	80	8
442	0	107
443	75	0
444	67	1
445	1	104
446	73	3
447	74	5
448	2	106
449	89	0
450	1	105
451	70	0
452	62	48
453	0	96
454	80	2
455	79	1
456	1	99
457	0	104
458	0	110
459	73	0
460	0	121
461	80	0
462	0	114
463	96	0
464	77	4
465	80	0
466	92	2
467	0	94
468	78	2
469	3	81
470	86	9
471	2	103
472	84	1
473	5	115
474	2	127
475	2	127
476	80	12
477	82	5
478	68	4
479	80	7
480	0	111
481	67	31
482	77	1
483	69	4
484	0	103
485	0	97
486	0	115
487	67	3
488	73	5
489	0	114
490	78	0
491	86	0
492	72	1
493	66	0
494	0	103
495	0	116
496	91	0
497	2	95
498	78	0
499	72	0
500	94	0
501	92	2
502	75	29
503	0	97
504	0	114
505	3	122
506	78	0
507	83	8
508	60	0
509	1	99
510	67	2
511	71	4
512	0	115
513	7	114
514	53	31
515	10	103
516	76	0
517	93	2
518	78	6
519	88	0
520	72	4
521	0	102
522	74	1
523	0	121
524	78	2
525	3	104
526	75	20
527	68	0
528	76	0
529	0	102
530	55	30
531	86	0
532	76	7
533	105	0
534	3	108
535	16	80
536	64	3
537	21	75
538	1	107
539	4	102
540	78	0
541	12	106
542	2	106
543	5	107
544	92	0
545	83	1
546	72	8
547	4	119
548	0	108
549	0	104
550	0	105
551	4	115
552	0	134
553	3	98
554	1	112
555	5	130
556	70	2
557	2	89
558	61	0
559	79	1
560	85	1
561	78	0
562	0	100
563	0	116
564	0	114
565	5	104
566	21	65
567	78	3
568	98	1
569	83	0
570	89	5
571	11	96
572	0	132
573	86	3
574	72	5
575	78	0
576	0	118
577	2	109
578	0	94
579	3	112
580	70	1
581	85	6
582	74	2
583	0	103
584	2	101
585	2	95
586	76	4
587	2	103
588	0	114
589	70	0
590	1	104
591	2	104
592	2	114
593	88	0
594	70	10
595	74	21
596	10	107
597	74	0
598	91	0
599	2	127
600	0	108
601	69	3
602	89	0
603	0	98
604	86	0
605	81	0
606	73	7
607	0	91
608	76	0
609	67	4
610	0	103
611	13	100
612	12	93
613	73	8
614	72	0
615	2	110
616	94	0
617	2	95
618	87	2
619	90	0
620	72	14
621	83	0
622	3	106
623	80	0
624	32	79
625	54	25
626	95	0
627	0	84
628	2	97
629	2	107
630	0	117
631	80	1
632	65	3
633	2	84
634	18	106
635	97	0
636	75	1
637	60	1
638	0	116
639	86	0
640	3	110
641	79	7
642	65	1
643	1	110
644	91	0
645	4	115
646	74	0
647	74	1
648	0	107
649	79	1
650	0	107
651	62	33
652	74	4
653	85	0
654	0	122
655	3	95
656	70	0
657	83	3
658	81	0
659	88	2
660	0	118
661	84	5
662	39	55
663	0	88
664	2	121
665	73	3
666	94	1
667	2	118
668	63	1
669	0	119
670	48	49
671	76	0
672	98	0
673	2	110
674	3	102
675	1	106
676	74	2
677	0	115
678	69	7
679	0	115
680	65	7
681	6	87
682	84	2
683	83	1
684	93	2
685	84	0
686	0	121
687	39	62
688	0	102
689	1	105
690	4	107
691	86	2
692	25	62
693	2	100
694	68	0
695	1	94
696	78	4
697	78	0
698	0	133
699	51	39
700	99	0
701	1	84
702	0	102
703	72	3
704	2	110
705	68	2
706	74	1
707	1	106
708	0	107
709	21	82
710	17	98
711	79	8
712	70	0
713	80	0
714	64	26
715	73	2
716	54	0
717	67	1
718	78	0
719	0	107
720	82	1
721	89	1
722	70	0
723	1	114
724	99	0
725	1	113
726	90	3
727	2	105
728	84	0
729	0	101
730	0	102
731	35	74
732	85	7
733	89	8
734	0	106
735	76	0
736	103	6
737	75	1
738	75	7
739	77	1
740	1	106
741	0	103
742	75	8
743	0	93
744	72	0
745	14	99
746	74	1
747	65	0
748	84	0
749	7	106
750	62	5
751	72	2
752	0	95
753	70	6
754	78	0
755	0	115
756	1	107
757	78	1
758	41	60
759	14	92
760	91	4
761	79	8
762	75	0
763	76	0
764	75	0
765	78	0
766	77	1
767	79	3
768	86	4
769	0	113
770	2	116
771	87	0
772	70	2
773	81	9
774	74	0
775	4	87
776	0	111
777	4	125
778	0	109
779	77	2
780	94	0
781	74	0
782	93	7
783	2	119
784	0	91
785	14	92
786	62	26
787	72	1
788	93	2
789	85	0
790	0	102
791	64	5
792	80	1
793	78	5
794	86	2
795	4	88
796	3	112
797	4	97
798	3	101
799	0	108
800	78	3
801	66	4
802	1	112
803	0	101
804	88	1
805	0	110
806	4	96
807	2	107
808	80	5
809	81	1
810	0	104
811	69	3
812	88	0
813	61	3
814	61	1
815	54	27
816	0	83
817	80	0
818	1	100
819	78	13
820	77	1
821	87	5
822	84	1
823	1	95
824	0	105
825	84	0
826	78	13
827	46	59
828	63	6
829	78	1
830	5	101
831	88	2
832	75	8
833	0	127
834	85	4
835	86	0
836	70	2
837	1	97
838	0	124
839	70	19
840	87	1
841	83	3
842	91	0
843	69	0
844	65	6
845	36	68
846	93	8
847	74	0
848	0	117
849	2	89
850	73	2
851	2	86
852	81	9
853	7	111
854	1	94
855	0	106
856	1	99
857	75	0
858	88	1
859	0	105
860	63	1
861	18	89
862	0	98
863	77	1
864	6	108
865	78	8
866	82	1
867	12	75
868	3	92
869	81	2
870	78	7
871	78	4
872	0	113
873	2	98
874	69	4
875	0	88
876	65	2
877	83	8
878	62	0
879	0	122
880	79	0
881	76	1
882	78	0
883	0	120
884	72	3
885	0	104
886	72	14
887	0	102
888	77	4
889	13	103
890	68	0
891	2	111
892	4	85
893	71	0
894	0	106
895	73	0
896	74	6
897	0	106
898	59	6
899	0	106
900	0	109
901	99	0
902	73	0
903	78	0
904	1	108
905	77	0
906	0	89
907	70	0
908	76	1
909	79	3
910	40	60
911	81	7
912	9	104
913	75	0
914	70	6
915	93	2
916	1	101
917	70	4
918	78	0
919	86	18
920	83	3
921	73	0
922	68	10
923	78	0
924	3	114
925	1	114
926	32	86
927	0	131
928	2	119
929	83	2
930	0	107
931	0	119
932	3	113
933	77	2
934	83	0
935	0	106
936	78	5
937	78	1
938	0	89
939	88	0
940	75	4
941	7	117
942	6	101
943	2	112
944	78	1
945	1	113
946	0	111
947	4	119
948	0	125
949	36	54
950	46	37
951	1	119
952	0	95
953	21	114
954	0	95
955	0	119
956	67	0
957	0	112
958	72	0
959	78	0
960	73	0
961	77	0
962	27	85
963	6	118
964	69	6
965	80	6
966	86	2
967	70	6
968	68	9
969	78	0
970	15	89
971	73	8
972	0	114
973	77	0
974	83	2
975	2	108
976	3	138
977	0	99
978	95	5
979	82	5
980	86	4
981	69	7
982	0	99
983	90	0
984	1	117
985	78	6
986	76	1
987	61	43
988	0	109
989	2	88
990	24	100
991	89	13
992	74	2
993	3	111
994	66	0
995	78	2
996	0	91
997	5	108
998	0	97
999	1	89
1000	1	95
1001	87	1
1002	2	111
1003	0	95
1004	15	78
1005	85	3
1006	63	23
1007	76	2
1008	78	2
1009	3	79
1010	82	7
1011	83	0
1012	2	122
1013	78	6
1014	0	110
1015	90	0
1016	78	0
1017	70	2
1018	64	7
1019	69	8
1020	68	4
1021	2	97
1022	24	78
1023	2	111
1024	0	110
1025	3	109
1026	0	117
1027	92	4
1028	78	0
1029	97	0
1030	19	76
1031	22	89
1032	85	0
1033	70	43
1034	0	96
1035	5	79
1036	0	109
1037	81	4
1038	0	99
1039	0	94
1040	92	1
1041	86	2
1042	86	2
1043	69	4
1044	98	10
1045	0	101
1046	83	3
1047	72	10
1048	78	5
1049	59	39
1050	73	5
1051	89	2
1052	72	4
1053	0	100
1054	1	90
1055	0	95
1056	1	117
1057	78	4
1058	93	0
1059	1	133
1060	77	7
1061	88	0
1062	5	122
1063	0	108
1064	68	2
1065	2	95
1066	0	119
1067	0	107
1068	3	87
1069	0	106
1070	81	14
1071	76	7
1072	77	2
1073	78	0
1074	0	108
1075	69	0
1076	73	6
1077	76	0
1078	79	0
1079	84	5
1080	76	2
1081	4	96
1082	2	115
1083	87	4
1084	82	7
1085	85	7
1086	0	123
1087	0	107
1088	75	3
1089	86	4
1090	0	92
1091	0	99
1092	0	101
1093	0	95
1094	2	108
1095	77	3
1096	72	1
1097	94	9
1098	3	115
1099	0	90
1100	89	4
1101	63	4
1102	72	0
1103	80	0
1104	90	4
1105	22	94
1106	0	100
1107	5	98
1108	1	101
1109	79	2
1110	4	102
1111	0	111
1112	0	114
1113	62	17
1114	33	59
1115	0	125
1116	66	4
1117	1	106
1118	9	90
1119	5	118
1120	83	5
1121	85	0
1122	72	0
1123	83	0
1124	1	102
1125	0	116
1126	80	8
1127	4	101
1128	0	107
1129	0	113
1130	4	95
1131	5	102
1132	63	3
1133	95	2
1134	3	94
1135	3	106
1136	67	1
1137	2	116
1138	95	0
1139	82	7
1140	82	0
1141	77	0
1142	72	7
1143	1	118
1144	87	1
1145	78	0
1146	85	0
1147	0	119
1148	1	100
1149	84	7
1150	0	113
1151	81	0
1152	89	0
1153	79	6
1154	0	94
1155	92	3
1156	0	114
1157	0	116
1158	68	0
1159	0	94
1160	1	122
1161	0	81
1162	3	104
1163	77	1
1164	0	131
1165	0	122
1166	66	0
1167	84	0
1168	8	107
1169	0	118
1170	2	107
1171	84	0
1172	82	0
1173	86	0
1174	51	37
1175	73	3
1176	1	100
1177	74	7
1178	73	0
1179	0	86
1180	54	40
1181	76	4
1182	85	4
1183	71	0
1184	0	99
1185	0	107
1186	65	18
1187	1	112
1188	77	0
1189	0	114
1190	0	93
1191	77	1
1192	89	0
1193	3	110
1194	6	104
1195	8	99
1196	71	4
1197	6	93
1198	0	96
1199	110	1
1200	75	1
1201	1	104
1202	1	102
1203	71	6
1204	0	126
1205	66	0
1206	92	0
1207	72	7
1208	81	0
1209	83	0
1210	2	113
1211	73	0
1212	3	115
1213	6	99
1214	80	4
1215	85	10
1216	1	97
1217	81	1
1218	1	118
1219	2	86
1220	0	114
1221	1	71
1222	75	1
1223	0	98
1224	79	3
1225	2	101
1226	5	97
1227	0	89
1228	79	6
1229	103	3
1230	86	0
1231	74	1
1232	0	96
1233	1	127
1234	1	103
1235	0	107
1236	0	117
1237	0	106
1238	2	101
1239	77	8
1240	1	99
1241	86	0
1242	0	115
1243	74	0
1244	79	3
1245	79	3
1246	90	6
1247	83	2
1248	86	5
1249	1	114
1250	2	97
1251	86	5
1252	0	98
1253	75	0
1254	1	94
1255	75	6
1256	64	0
1257	89	0
1258	63	0
1259	88	6
1260	5	92
1261	0	122
1262	0	107
1263	0	115
1264	62	0
1265	92	0
1266	77	9
1267	97	7
1268	55	20
1269	0	105
1270	49	49
1271	1	103
1272	89	2
1273	82	0
1274	0	100
1275	75	0
1276	84	4
1277	2	108
1278	3	112
1279	1	127
1280	71	5
1281	0	114
1282	69	1
1283	79	1
1284	0	95
1285	48	69
1286	69	1
1287	89	12
1288	1	92
1289	2	107
1290	12	120
1291	60	38
1292	64	6
1293	0	98
1294	0	105
1295	94	1
1296	3	100
1297	86	7
1298	3	110
1299	75	12
1300	98	0
1301	0	89
1302	51	41
1303	72	3
1304	82	7
1305	75	10
1306	1	126
1307	2	108
1308	2	117
1309	74	1
1310	11	92
1311	88	4
1312	14	96
1313	68	3
1314	88	11
1315	5	85
1316	2	102
1317	1	95
1318	101	5
1319	1	100
1320	71	6
1321	85	1
1322	0	91
1323	2	97
1324	74	0
1325	64	9
1326	4	97
1327	4	107
1328	4	121
1329	77	1
1330	77	0
1331	3	98
1332	73	5
1333	1	100
1334	5	109
1335	0	109
1336	2	93
1337	0	102
1338	80	0
1339	0	116
1340	0	112
1341	10	95
1342	64	0
1343	0	114
1344	0	104
1345	70	0
1346	69	6
1347	1	121
1348	68	2
1349	91	7
1350	84	2
1351	4	113
1352	0	114
1353	0	101
1354	0	103
1355	0	89
1356	0	111
1357	78	0
1358	13	100
1359	2	107
1360	69	12
1361	0	114
1362	80	6
1363	0	93
1364	88	7
1365	2	99
1366	0	100
1367	77	4
1368	80	4
1369	3	90
1370	3	102
1371	88	1
1372	0	111
1373	2	117
1374	6	107
1375	46	62
1376	83	0
1377	0	100
1378	88	4
1379	0	118
1380	79	1
1381	81	1
1382	86	0
1383	0	105
1384	16	95
1385	83	9
1386	1	109
1387	72	0
1388	0	108
1389	68	2
1390	82	4
1391	72	4
1392	0	109
1393	83	0
1394	88	0
1395	75	0
1396	2	108
1397	79	0
1398	94	0
1399	0	95
1400	69	0
1401	67	0
1402	87	1
1403	0	126
1404	1	94
1405	87	0
1406	2	101
1407	89	1
1408	83	4
1409	88	2
1410	80	8
1411	2	109
1412	5	100
1413	0	105
1414	3	95
1415	7	100
1416	9	99
1417	74	4
1418	3	101
1419	78	2
1420	1	119
1421	76	5
1422	62	5
1423	0	113
1424	2	104
1425	70	9
1426	2	102
1427	1	94
1428	100	6
1429	76	1
1430	77	0
1431	69	0
1432	73	0
1433	83	0
1434	6	129
1435	0	113
1436	77	5
1437	4	105
1438	3	96
1439	18	50
1440	88	6
1441	0	124
1442	31	72
1443	71	9
1444	67	0
1445	3	97
1446	76	0
1447	1	104
1448	1	105
1449	0	89
1450	0	103
1451	2	99
1452	87	0
1453	4	111
1454	7	105
1455	7	133
1456	70	2
1457	4	100
1458	84	2
1459	62	0
1460	80	6
1461	87	0
1462	2	105
1463	76	0
1464	69	3
1465	1	103
1466	0	113
1467	9	100
1468	28	72
1469	0	108
1470	70	1
1471	65	1
1472	2	84
1473	95	7
1474	0	106
1475	4	113
1476	72	2
1477	0	123
1478	80	3
1479	79	0
1480	0	95
1481	2	102
1482	0	101
1483	88	9
1484	80	0
1485	75	8
1486	0	111
1487	0	117
1488	2	96
1489	84	0
1490	14	91
1491	80	0
1492	94	11
1493	80	10
1494	3	92
1495	103	0
1496	79	0
1497	89	3
1498	84	0
1499	72	6
1500	68	11
1501	78	0
1502	0	114
1503	93	1
1504	77	8
1505	0	95
1506	71	0
1507	52	34
1508	0	100
1509	73	3
1510	4	92
1511	4	99
1512	89	2
1513	3	100
1514	0	101
1515	0	92
1516	66	0
1517	85	2
1518	0	117
1519	91	2
1520	80	0
1521	70	0
1522	67	9
1523	102	0
1524	0	110
1525	5	86
1526	86	6
1527	4	87
1528	0	98
1529	88	2
1530	1	107
1531	0	90
1532	61	0
1533	63	1
1534	82	12
1535	0	103
1536	62	25
1537	83	7
1538	78	1
1539	9	109
1540	83	10
1541	73	8
1542	82	4
1543	85	0
1544	0	132
1545	36	52
1546	75	5
1547	77	8
1548	71	1
1549	72	0
1550	0	94
1551	72	6
1552	81	6
1553	83	1
1554	7	114
1555	0	109
1556	0	130
1557	69	0
1558	82	0
1559	0	110
1560	0	103
1561	0	117
1562	0	131
1563	0	116
1564	4	114
1565	66	0
1566	93	0
1567	0	123
1568	71	7
1569	63	10
1570	2	89
1571	68	1
1572	83	0
1573	0	99
1574	2	102
1575	68	1
1576	88	0
1577	1	100
1578	0	108
1579	78	0
1580	70	7
1581	0	117
1582	4	109
1583	78	0
1584	5	123
1585	79	13
1586	0	107
1587	4	99
1588	96	0
1589	74	1
1590	4	108
1591	3	97
1592	88	1
1593	85	2
1594	1	116
1595	84	5
1596	87	0
1597	92	6
1598	0	101
1599	79	1
1600	85	2
1601	94	0
1602	78	5
1603	83	5
1604	78	0
1605	0	105
1606	1	93
1607	75	1
1608	10	117
1609	73	5
1610	2	96
1611	88	7
1612	75	9
1613	77	3
1614	2	84
1615	3	102
1616	0	113
1617	0	108
1618	6	129
1619	24	70
1620	3	128
1621	0	93
1622	0	95
1623	84	2
1624	0	101
1625	81	10
1626	0	101
1627	0	110
1628	6	89
1629	4	125
1630	84	2
1631	13	70
1632	1	107
1633	94	0
1634	67	1
1635	13	73
1636	89	1
1637	6	104
1638	0	111
1639	70	2
1640	79	6
1641	0	108
1642	86	10
1643	79	0
1644	0	113
1645	0	105
1646	3	95
1647	1	100
1648	65	12
1649	77	0
1650	85	0
1651	59	5
1652	4	120
1653	78	0
1654	0	104
1655	0	94
1656	73	2
1657	61	0
1658	3	123
1659	77	1
1660	75	4
1661	0	97
1662	88	1
1663	83	3
1664	3	120
1665	74	3
1666	0	112
1667	66	0
1668	77	0
1669	11	85
1670	91	10
1671	82	0
1672	2	108
1673	84	0
1674	89	4
1675	81	11
1676	12	97
1677	2	124
1678	0	101
1679	4	93
1680	0	106
1681	0	111
1682	87	5
1683	74	1
1684	75	7
1685	0	114
1686	81	4
1687	75	1
1688	1	102
1689	0	98
1690	86	1
1691	80	0
1692	77	0
1693	80	0
1694	100	1
1695	82	6
1696	27	68
1697	77	0
1698	4	100
1699	1	118
1700	6	110
1701	90	0
1702	8	113
1703	65	2
1704	4	118
1705	1	99
1706	72	1
1707	91	0
1708	68	2
1709	81	0
1710	67	2
1711	75	2
1712	76	12
1713	84	2
1714	8	103
1715	83	8
1716	52	20
1717	0	101
1718	0	113
1719	75	0
1720	0	115
1721	0	115
1722	0	89
1723	75	5
1724	1	90
1725	67	0
1726	62	1
1727	35	61
1728	0	99
1729	6	104
1730	1	109
1731	78	1
1732	5	95
1733	82	1
1734	84	1
1735	1	143
1736	88	5
1737	0	99
1738	5	114
1739	0	101
1740	0	92
1741	71	0
1742	1	104
1743	80	9
1744	84	2
1745	0	102
1746	79	3
1747	84	4
1748	1	101
1749	0	102
1750	6	87
1751	0	114
1752	73	0
1753	7	93
1754	94	3
1755	77	13
1756	9	113
1757	76	4
1758	2	113
1759	7	111
1760	4	92
1761	4	127
1762	86	3
1763	79	3
1764	0	101
1765	0	86
1766	74	1
1767	4	105
1768	1	113
1769	2	111
1770	5	99
1771	83	2
1772	0	109
1773	4	111
1774	0	90
1775	66	2
1776	0	114
1777	84	0
1778	76	0
1779	82	9
1780	83	5
1781	86	3
1782	76	3
1783	80	5
1784	69	1
1785	73	0
1786	78	0
1787	0	102
1788	59	2
1789	9	89
1790	97	5
1791	4	107
1792	0	110
1793	80	2
1794	74	0
1795	80	6
1796	71	20
1797	97	0
1798	0	118
1799	97	0
1800	0	113
1801	3	95
1802	0	115
1803	79	4
1804	68	11
1805	0	123
1806	0	86
1807	18	79
1808	5	92
1809	4	116
1810	67	0
1811	86	8
1812	72	8
1813	72	1
1814	0	91
1815	66	0
1816	0	103
1817	2	117
1818	0	109
1819	80	1
1820	2	98
1821	0	109
1822	81	1
1823	1	101
1824	79	8
1825	1	106
1826	81	2
1827	75	7
1828	1	99
1829	80	4
1830	91	0
1831	71	5
1832	91	0
1833	0	116
1834	84	1
1835	2	101
1836	85	3
1837	0	93
1838	72	0
1839	63	0
1840	91	0
1841	3	92
1842	77	4
1843	93	11
1844	83	0
1845	1	105
1846	86	1
1847	0	94
1848	79	0
1849	80	0
1850	84	3
1851	80	0
1852	69	0
1853	87	0
1854	82	1
1855	85	3
1856	84	5
1857	1	100
1858	12	80
1859	71	11
1860	64	10
1861	2	133
1862	77	8
1863	74	0
1864	84	0
1865	2	116
1866	1	104
1867	2	108
1868	69	7
1869	82	5
1870	82	12
1871	3	98
1872	84	8
1873	77	0
1874	0	104
1875	61	0
1876	82	0
1877	86	5
1878	0	98
1879	11	90
1880	1	106
1881	76	0
1882	85	1
1883	92	7
1884	85	0
1885	2	108
1886	71	0
1887	8	96
1888	2	107
1889	2	105
1890	72	0
1891	0	109
1892	70	2
1893	97	7
1894	76	2
1895	0	100
1896	0	86
1897	85	21
1898	37	76
1899	82	3
1900	1	119
1901	67	0
1902	78	0
1903	80	2
1904	75	2
1905	59	3
1906	0	114
1907	0	100
1908	59	9
1909	0	96
1910	55	16
1911	95	0
1912	4	105
1913	0	94
1914	3	98
1915	6	97
1916	97	3
1917	65	2
1918	80	1
1919	12	115
1920	0	107
1921	87	0
1922	0	132
1923	3	100
1924	1	110
1925	72	23
1926	5	102
1927	15	95
1928	75	7
1929	3	121
1930	1	111
1931	3	134
1932	1	110
1933	83	0
1934	2	84
1935	63	0
1936	0	121
1937	1	118
1938	6	109
1939	0	120
1940	1	91
1941	65	3
1942	79	11
1943	97	1
1944	65	0
1945	1	108
1946	67	1
1947	82	0
1948	1	109
1949	0	121
1950	88	0
1951	19	89
1952	2	110
1953	1	87
1954	1	110
1955	0	93
1956	61	0
1957	4	97
1958	41	30
1959	81	0
1960	0	109
1961	3	112
1962	83	0
1963	0	116
1964	4	98
1965	72	13
1966	0	92
1967	77	0
1968	79	0
1969	65	0
1970	0	108
1971	85	0
1972	95	4
1973	1	109
1974	1	101
1975	64	5
1976	89	4
1977	0	105
1978	2	83
1979	85	0
1980	1	84
1981	52	0
1982	0	99
1983	96	6
1984	79	4
1985	73	2
1986	2	92
1987	106	2
1988	69	7
1989	0	102
1990	0	114
1991	71	1
1992	0	113
1993	76	4
1994	0	112
1995	2	93
1996	75	3
1997	64	0
1998	78	1
1999	87	1
[truncated: 8,001 more rows]
