# Supplementary material for: Generalized method of moments for estimating parameters of stochastic reaction networks
Source: BMC Syst Biol. 2016 Oct 21;10:98. doi: 10.1186/s12918-016-0342-8 (PMC5073941; doi:10.1186/s12918-016-0342-8)
Supplement: Additional file 2 — Matlab code and data. This file contains the Matlab codes and samples which were used to produce the results. (GZ 9349 kb) [file 12918_2016_342_MOESM2_ESM.gz › Data/Exclusive Switch/samples/36/t001.csv]

trajectory	P1	P2
1	0	56
2	0	46
3	0	42
4	0	48
5	25	0
6	23	0
7	28	0
8	4	43
9	0	56
10	0	39
11	26	6
12	38	0
13	9	50
14	0	36
15	5	47
16	32	0
17	35	9
18	1	47
19	33	0
20	28	14
21	8	45
22	0	51
23	35	0
24	0	41
25	24	9
26	32	0
27	27	0
28	4	45
29	37	12
30	32	0
31	5	45
32	33	0
33	3	45
34	0	49
35	31	2
36	28	17
37	27	0
38	2	44
39	33	0
40	0	45
41	28	0
42	30	0
43	43	0
44	29	0
45	1	44
46	6	36
47	0	36
48	31	0
49	36	1
50	28	6
51	0	49
52	0	47
53	36	3
54	31	0
55	15	31
56	31	5
57	33	10
58	0	49
59	30	3
60	0	37
61	0	47
62	44	0
63	2	44
64	33	0
65	1	51
66	18	8
67	9	42
68	27	0
69	0	52
70	1	41
71	31	0
72	0	36
73	39	3
74	41	0
75	12	45
76	23	0
77	0	36
78	4	42
79	41	0
80	25	9
81	3	44
82	31	0
83	22	10
84	3	45
85	0	48
86	0	48
87	0	45
88	38	6
89	11	37
90	32	0
91	33	0
92	31	0
93	7	36
94	2	43
95	31	0
96	2	49
97	29	0
98	26	0
99	5	31
100	33	0
101	6	42
102	31	0
103	0	53
104	30	0
105	32	1
106	36	9
107	0	44
108	10	37
109	26	0
110	30	0
111	32	0
112	30	0
113	44	6
114	37	0
115	0	52
116	40	0
117	0	47
118	42	8
119	2	49
120	13	46
121	23	11
122	0	31
123	2	51
124	37	0
125	37	0
126	7	31
127	25	9
128	0	44
129	35	1
130	31	0
131	38	7
132	37	5
133	0	52
134	1	44
135	0	41
136	34	5
137	34	6
138	27	38
139	0	39
140	0	49
141	30	0
142	38	0
143	1	51
144	0	41
145	12	27
146	27	7
147	30	3
148	33	3
149	34	0
150	0	48
151	0	42
152	43	0
153	46	0
154	35	11
155	34	0
156	39	0
157	0	41
158	27	0
159	52	15
160	1	49
161	30	0
162	28	0
163	36	0
164	27	0
165	45	0
166	27	11
167	30	15
168	2	45
169	1	33
170	3	40
171	39	0
172	31	3
173	38	3
174	29	2
175	3	36
176	24	0
177	34	0
178	4	40
179	0	46
180	0	34
181	35	0
182	32	0
183	0	42
184	7	42
185	34	14
186	3	49
187	0	45
188	3	51
189	36	0
190	0	51
191	42	5
192	5	34
193	39	1
194	26	0
195	30	0
196	0	58
197	44	0
198	30	6
199	8	51
200	11	32
201	33	0
202	0	49
203	0	48
204	40	0
205	22	10
206	34	0
207	9	44
208	35	0
209	0	54
210	30	14
211	0	46
212	0	48
213	25	0
214	0	39
215	37	0
216	31	0
217	33	0
218	29	2
219	28	0
220	38	1
221	28	9
222	3	49
223	33	14
224	0	44
225	43	14
226	0	49
227	28	21
228	40	0
229	1	48
230	33	0
231	5	32
232	3	50
233	3	48
234	7	43
235	21	29
236	28	0
237	35	0
238	0	36
239	4	47
240	34	0
241	5	42
242	35	0
243	0	50
244	34	0
245	34	2
246	32	0
247	37	17
248	0	41
249	38	0
250	3	32
251	25	0
252	29	0
253	7	44
254	6	44
255	0	50
256	31	4
257	40	0
258	36	3
259	8	56
260	6	39
261	35	6
262	28	13
263	0	51
264	31	2
265	35	0
266	33	0
267	34	0
268	8	62
269	22	23
270	40	1
271	42	0
272	37	6
273	29	0
274	16	27
275	25	0
276	0	47
277	35	6
278	22	0
279	32	0
280	0	48
281	6	42
282	32	0
283	0	48
284	29	11
285	31	8
286	3	46
287	4	43
288	29	0
289	0	41
290	16	36
291	35	0
292	36	0
293	40	0
294	0	28
295	39	0
296	26	6
297	0	59
298	0	45
299	29	7
300	30	2
301	2	50
302	39	1
303	4	40
304	40	0
305	35	0
306	10	45
307	32	0
308	0	44
309	33	6
310	45	0
311	39	2
312	28	0
313	23	0
314	0	45
315	0	46
316	5	40
317	1	43
318	10	39
319	0	49
320	11	33
321	23	0
322	28	5
323	41	0
324	26	0
325	37	10
326	30	7
327	32	2
328	30	7
329	40	0
330	0	37
331	37	2
332	37	7
333	44	0
334	34	0
335	5	41
336	0	48
337	12	39
338	39	0
339	34	12
340	5	49
341	37	3
342	26	0
343	34	3
344	39	3
345	0	51
346	4	51
347	36	12
348	0	48
349	24	8
350	29	0
351	31	10
352	29	7
353	22	10
354	26	20
355	28	0
356	0	39
357	41	3
358	32	0
359	33	0
360	2	45
361	39	0
362	30	3
363	0	55
364	0	52
365	0	43
366	23	7
367	0	27
368	36	6
369	28	0
370	48	0
371	25	0
372	0	44
373	29	0
374	0	46
375	0	42
376	37	0
377	32	0
378	21	0
379	27	0
380	28	15
381	0	45
382	9	37
383	31	1
384	34	0
385	39	1
386	36	1
387	37	16
388	3	46
389	3	55
390	4	56
391	32	0
392	32	0
393	2	46
394	33	0
395	0	46
396	32	3
397	4	39
398	0	50
399	0	37
400	4	51
401	0	49
402	31	0
403	5	39
404	0	53
405	33	0
406	30	0
407	37	6
408	4	40
409	3	40
410	43	15
411	1	28
412	29	0
413	2	49
414	36	0
415	28	0
416	0	35
417	33	8
418	38	0
419	0	42
420	38	0
421	5	54
422	33	7
423	9	32
424	37	16
425	29	0
426	1	38
427	33	0
428	26	0
429	0	46
430	0	39
431	3	48
432	36	0
433	0	33
434	0	51
435	0	50
436	44	10
437	43	2
438	23	6
439	33	2
440	0	49
441	29	3
442	34	6
443	28	6
444	37	4
445	30	5
446	0	62
447	30	4
448	5	37
449	36	24
450	0	48
451	0	38
452	31	0
453	0	44
454	39	0
455	49	0
456	42	0
457	0	44
458	0	46
459	37	4
460	1	46
461	0	46
462	2	38
463	5	38
464	26	0
465	31	1
466	26	0
467	31	10
468	25	0
469	25	0
470	3	54
471	36	9
472	4	35
473	0	49
474	40	0
475	39	8
476	43	5
477	6	49
478	34	7
479	31	1
480	6	49
481	25	9
482	27	0
483	28	9
484	36	8
485	5	46
486	0	45
487	6	42
488	0	53
489	0	39
490	0	43
491	23	0
492	11	45
493	38	4
494	6	46
495	33	3
496	6	40
497	0	51
498	0	38
499	0	40
500	32	0
501	33	13
502	32	0
503	31	14
504	0	46
505	0	40
506	3	45
507	0	44
508	0	50
509	30	3
510	0	45
511	39	0
512	0	49
513	24	0
514	8	28
515	45	2
516	31	0
517	29	7
518	27	13
519	37	0
520	0	39
521	0	44
522	0	32
523	31	0
524	34	4
525	0	36
526	5	44
527	22	13
528	34	0
529	33	4
530	25	3
531	29	9
532	21	22
533	26	0
534	8	39
535	40	0
536	0	32
537	26	6
538	2	37
539	40	1
540	11	45
541	35	0
542	0	34
543	0	48
544	0	40
545	25	0
546	7	50
547	0	42
548	38	2
549	36	0
550	0	54
551	29	0
552	34	3
553	28	8
554	0	43
555	28	1
556	32	0
557	27	0
558	4	38
559	29	6
560	12	53
561	37	0
562	0	36
563	25	1
564	31	19
565	5	47
566	29	0
567	32	0
568	35	14
569	6	54
570	37	0
571	28	11
572	34	0
573	24	26
574	0	51
575	44	0
576	31	0
577	29	0
578	23	14
579	33	6
580	32	3
581	2	52
582	25	21
583	5	35
584	29	0
585	2	55
586	30	0
587	2	43
588	0	35
589	26	9
590	28	10
591	29	17
592	10	43
593	31	8
594	0	57
595	1	43
596	38	4
597	2	45
598	30	0
599	37	11
600	28	2
601	1	47
602	24	12
603	27	7
604	32	0
605	24	29
606	29	1
607	26	13
608	29	3
609	0	42
610	0	49
611	38	0
612	0	45
613	0	42
614	0	52
615	36	0
616	0	31
617	0	48
618	0	51
619	36	0
620	20	0
621	35	2
622	0	48
623	39	0
624	28	0
625	3	42
626	0	50
627	34	0
628	4	43
629	40	0
630	0	40
631	1	29
632	30	0
633	0	37
634	33	1
635	0	42
636	42	2
637	0	38
638	0	49
639	32	8
640	20	6
641	36	0
642	35	9
643	32	0
644	0	48
645	24	2
646	34	1
647	43	2
648	0	51
649	30	0
650	0	44
651	36	0
652	22	0
653	37	0
654	21	24
655	5	54
656	0	48
657	34	0
658	0	49
659	4	34
660	17	17
661	29	0
662	34	1
663	0	58
664	26	18
665	1	37
666	33	6
667	0	40
668	35	5
669	0	47
670	33	5
671	0	35
672	27	4
673	21	0
674	0	40
675	33	10
676	3	38
677	32	0
678	2	36
679	4	57
680	31	11
681	2	46
682	34	0
683	36	4
684	41	8
685	28	6
686	29	2
687	24	0
688	0	49
689	34	0
690	12	49
691	34	0
692	29	0
693	37	3
694	31	0
695	31	0
696	22	16
697	38	1
698	37	10
699	5	27
700	42	10
701	5	30
702	34	0
703	28	0
704	36	6
705	0	42
706	7	36
707	14	38
708	0	40
709	36	1
710	0	41
711	34	0
712	0	45
713	37	3
714	33	1
715	37	8
716	17	34
717	38	1
718	2	36
719	2	45
720	34	0
721	38	0
722	33	4
723	39	0
724	3	59
725	31	9
726	35	4
727	31	10
728	5	51
729	24	3
730	39	0
731	0	46
732	0	42
733	24	17
734	2	63
735	28	0
736	45	0
737	0	41
738	40	2
739	26	0
740	1	45
741	0	44
742	0	50
743	0	42
744	34	0
745	30	0
746	32	8
747	6	43
748	0	50
749	38	0
750	35	1
751	0	35
752	36	0
753	34	5
754	28	0
755	0	45
756	0	40
757	35	3
758	3	47
759	3	34
760	1	51
761	0	38
762	1	29
763	7	62
764	3	53
765	34	6
766	38	8
767	0	38
768	0	40
769	35	5
770	37	0
771	5	38
772	7	48
773	28	1
774	29	9
775	29	0
776	28	1
777	0	49
778	0	56
779	0	56
780	0	38
781	27	13
782	32	0
783	34	0
784	39	8
785	31	2
786	12	34
787	0	47
788	26	14
789	44	0
790	40	11
791	40	0
792	32	0
793	27	0
794	39	0
795	20	0
796	0	39
797	32	0
798	36	0
799	5	42
800	23	0
801	39	0
802	0	43
803	19	13
804	0	31
805	28	14
806	28	0
807	0	35
808	2	51
809	43	4
810	0	40
811	37	2
812	32	9
813	34	1
814	0	36
815	0	37
816	1	45
817	31	0
818	28	7
819	37	2
820	31	0
821	0	36
822	41	0
823	27	14
824	35	0
825	39	2
826	39	0
827	1	49
828	27	15
829	29	0
830	3	31
831	37	1
832	28	3
833	0	54
834	0	53
835	0	38
836	32	19
837	0	39
838	31	1
839	34	0
840	0	40
841	30	0
842	3	52
843	33	9
844	27	0
845	7	44
846	27	0
847	28	0
848	38	0
849	5	47
850	28	0
851	34	9
852	2	53
853	38	6
854	0	51
855	37	8
856	31	0
857	32	0
858	33	0
859	32	0
860	0	40
861	0	60
862	41	0
863	29	1
864	1	37
865	6	35
866	0	44
867	0	36
868	41	4
869	32	17
870	0	55
871	22	16
872	34	0
873	0	46
874	0	43
875	0	52
876	30	0
877	35	2
878	8	44
879	3	42
880	33	6
881	1	38
882	26	0
883	5	48
884	26	0
885	36	4
886	25	0
887	3	36
888	34	4
889	2	54
890	23	13
891	34	6
892	26	4
893	0	40
894	38	0
895	9	51
896	48	1
897	31	0
898	0	44
899	44	0
900	0	44
901	0	50
902	35	7
903	31	0
904	0	28
905	35	0
906	5	47
907	5	47
908	5	40
909	28	9
910	0	36
911	0	31
912	0	52
913	39	5
914	13	27
915	0	29
916	39	0
917	32	2
918	35	0
919	0	27
920	27	12
921	14	20
922	0	19
923	35	3
924	0	50
925	34	10
926	37	6
927	1	62
928	27	0
929	12	38
930	14	40
931	4	35
932	32	14
933	0	46
934	0	30
935	0	38
936	0	39
937	1	36
938	27	0
939	39	0
940	33	0
941	34	14
942	33	15
943	0	55
944	0	51
945	0	41
946	4	39
947	24	23
948	1	48
949	2	56
950	27	8
951	25	3
952	2	35
953	34	15
954	24	19
955	0	44
956	35	4
957	33	14
958	27	4
959	0	48
960	0	47
961	36	6
962	1	41
963	27	5
964	31	3
965	45	0
966	0	47
967	0	42
968	31	0
969	0	37
970	0	44
971	2	50
972	41	1
973	3	42
974	2	39
975	28	12
976	7	43
977	36	0
978	11	26
979	32	0
980	33	0
981	27	0
982	0	45
983	36	0
984	33	0
985	0	40
986	0	46
987	2	47
988	2	33
989	0	44
990	2	40
991	6	38
992	29	9
993	33	5
994	0	32
995	0	34
996	31	0
997	24	7
998	8	42
999	32	0
1000	0	40
1001	44	0
1002	4	42
1003	0	36
1004	37	0
1005	8	44
1006	5	36
1007	38	4
1008	34	8
1009	1	49
1010	28	0
1011	4	51
1012	30	0
1013	5	45
1014	33	8
1015	0	51
1016	34	8
1017	28	24
1018	39	0
1019	0	43
1020	41	0
1021	36	11
1022	34	8
1023	6	42
1024	25	6
1025	1	39
1026	4	47
1027	0	56
1028	6	42
1029	17	25
1030	39	0
1031	30	5
1032	33	9
1033	36	0
1034	33	9
1035	2	46
1036	0	41
1037	29	9
1038	0	49
1039	0	45
1040	0	44
1041	0	49
1042	35	0
1043	3	37
1044	36	12
1045	19	0
1046	0	47
1047	2	39
1048	39	0
1049	37	0
1050	34	11
1051	0	43
1052	30	1
1053	46	1
1054	22	0
1055	20	31
1056	32	6
1057	0	65
1058	29	0
1059	0	41
1060	0	46
1061	2	41
1062	33	0
1063	33	7
1064	2	34
1065	35	0
1066	41	0
1067	1	27
1068	5	39
1069	31	6
1070	0	38
1071	0	41
1072	0	45
1073	0	46
1074	35	12
1075	34	11
1076	31	3
1077	34	6
1078	15	35
1079	24	14
1080	0	40
1081	24	3
1082	34	0
1083	32	2
1084	27	1
1085	10	29
1086	37	13
1087	35	5
1088	6	53
1089	0	51
1090	2	44
1091	11	45
1092	37	0
1093	23	0
1094	35	2
1095	39	7
1096	40	1
1097	6	34
1098	47	4
1099	33	0
1100	0	53
1101	36	0
1102	0	43
1103	6	41
1104	28	0
1105	26	1
1106	42	0
1107	0	38
1108	34	0
1109	1	48
1110	37	0
1111	4	29
1112	30	0
1113	39	0
1114	6	51
1115	37	0
1116	28	0
1117	0	56
1118	28	0
1119	33	8
1120	0	44
1121	0	52
1122	38	2
1123	0	37
1124	26	13
1125	29	11
1126	31	0
1127	31	2
1128	7	43
1129	43	9
1130	0	49
1131	36	0
1132	5	38
1133	0	49
1134	25	9
1135	37	0
1136	0	47
1137	38	9
1138	3	65
1139	37	0
1140	0	50
1141	34	3
1142	30	0
1143	0	46
1144	0	49
1145	33	0
1146	0	39
1147	40	0
1148	29	1
1149	0	30
1150	24	1
1151	33	0
1152	7	51
1153	38	11
1154	34	0
1155	0	62
1156	34	0
1157	29	6
1158	31	11
1159	13	31
1160	33	0
1161	26	7
1162	4	47
1163	7	36
1164	0	48
1165	32	6
1166	0	55
1167	25	0
1168	1	45
1169	0	34
1170	34	0
1171	0	38
1172	38	8
1173	0	28
1174	25	0
1175	5	37
1176	29	0
1177	0	35
1178	38	3
1179	23	14
1180	0	44
1181	12	40
1182	2	35
1183	4	32
1184	0	40
1185	0	50
1186	22	10
1187	6	53
1188	1	46
1189	0	44
1190	43	12
1191	38	1
1192	45	1
1193	43	0
1194	37	7
1195	35	4
1196	0	49
1197	29	0
1198	35	0
1199	0	39
1200	31	0
1201	26	0
1202	36	0
1203	42	0
1204	0	55
1205	30	0
1206	33	9
1207	32	6
1208	39	0
1209	30	0
1210	46	10
1211	8	44
1212	10	34
1213	0	39
1214	0	52
1215	4	35
1216	28	27
1217	2	53
1218	23	5
1219	0	41
1220	31	0
1221	41	0
1222	37	1
1223	36	0
1224	33	1
1225	35	0
1226	31	0
1227	0	38
1228	36	0
1229	32	0
1230	37	0
1231	34	12
1232	0	46
1233	2	42
1234	0	41
1235	28	8
1236	0	32
1237	0	49
1238	34	0
1239	3	52
1240	0	42
1241	32	11
1242	0	43
1243	0	48
1244	1	42
1245	0	41
1246	0	54
1247	1	40
1248	0	51
1249	6	58
1250	0	51
1251	24	12
1252	24	0
1253	32	2
1254	31	0
1255	34	0
1256	31	4
1257	37	0
1258	35	6
1259	31	0
1260	43	0
1261	0	58
1262	0	39
1263	0	44
1264	30	4
1265	0	40
1266	36	2
1267	0	50
1268	4	40
1269	36	3
1270	30	0
1271	0	47
1272	39	11
1273	0	39
1274	12	24
1275	0	58
1276	23	0
1277	21	0
1278	33	0
1279	29	6
1280	25	2
1281	8	47
1282	38	0
1283	1	42
1284	38	10
1285	32	0
1286	1	35
1287	3	29
1288	32	13
1289	0	53
1290	39	0
1291	0	51
1292	38	1
1293	0	39
1294	3	45
1295	13	32
1296	28	4
1297	4	39
1298	32	0
1299	0	33
1300	17	3
1301	39	0
1302	0	38
1303	0	28
1304	4	49
1305	27	0
1306	28	4
1307	44	0
1308	31	8
1309	37	6
1310	0	44
1311	43	0
1312	37	0
1313	32	0
1314	4	40
1315	36	2
1316	1	42
1317	0	44
1318	2	34
1319	29	5
1320	3	52
1321	3	37
1322	51	0
1323	0	47
1324	28	0
1325	32	0
1326	0	39
1327	0	46
1328	33	14
1329	20	3
1330	33	0
1331	27	4
1332	40	0
1333	0	43
1334	31	0
1335	24	0
1336	0	45
1337	37	5
1338	28	10
1339	3	42
1340	36	13
1341	39	0
1342	0	37
1343	7	46
1344	37	0
1345	32	0
1346	0	41
1347	46	12
1348	0	49
1349	0	37
1350	0	50
1351	0	40
1352	0	46
1353	34	0
1354	0	40
1355	1	39
1356	32	0
1357	3	52
1358	0	39
1359	9	49
1360	0	48
1361	0	55
1362	2	52
1363	0	44
1364	0	41
1365	30	0
1366	34	3
1367	43	5
1368	0	49
1369	0	40
1370	5	40
1371	32	0
1372	40	5
1373	0	41
1374	33	0
1375	0	33
1376	0	44
1377	33	0
1378	2	42
1379	2	42
1380	0	50
1381	0	32
1382	31	0
1383	21	25
1384	0	61
1385	0	44
1386	0	46
1387	17	32
1388	2	44
1389	40	4
1390	8	50
1391	30	2
1392	30	0
1393	0	56
1394	39	0
1395	7	39
1396	27	0
1397	0	45
1398	0	36
1399	41	0
1400	32	1
1401	0	51
1402	39	5
1403	2	34
1404	0	40
1405	34	0
1406	0	40
1407	0	38
1408	42	11
1409	30	1
1410	41	3
1411	2	47
1412	12	45
1413	35	6
1414	3	45
1415	31	0
1416	0	44
1417	6	52
1418	30	2
1419	36	8
1420	0	44
1421	49	0
1422	27	8
1423	0	38
1424	4	42
1425	39	0
1426	28	0
1427	33	3
1428	24	0
1429	0	35
1430	16	44
1431	0	46
1432	39	0
1433	37	2
1434	0	46
1435	34	0
1436	0	42
1437	0	51
1438	36	6
1439	1	42
1440	6	46
1441	3	45
1442	35	0
1443	0	46
1444	4	52
1445	29	4
1446	29	13
1447	0	47
1448	0	39
1449	0	41
1450	0	48
1451	0	47
1452	35	0
1453	28	10
1454	0	45
1455	29	0
1456	3	47
1457	38	5
1458	30	0
1459	8	45
1460	0	39
1461	4	51
1462	31	0
1463	5	53
1464	38	0
1465	5	55
1466	0	45
1467	37	1
1468	12	46
1469	30	0
1470	31	0
1471	29	4
1472	0	35
1473	31	13
1474	46	4
1475	37	12
1476	14	47
1477	33	6
1478	0	39
1479	35	8
1480	39	7
1481	33	0
1482	0	47
1483	0	41
1484	9	48
1485	39	4
1486	37	0
1487	0	41
1488	33	0
1489	4	46
1490	39	0
1491	0	46
1492	37	2
1493	33	0
1494	24	0
1495	34	5
1496	4	34
1497	3	42
1498	1	43
1499	0	48
1500	0	46
1501	36	0
1502	1	42
1503	20	0
1504	1	47
1505	31	5
1506	37	0
1507	40	0
1508	36	0
1509	40	9
1510	1	47
1511	0	42
1512	0	47
1513	23	1
1514	38	0
1515	0	41
1516	0	44
1517	32	6
1518	28	1
1519	10	43
1520	38	0
1521	0	47
1522	36	0
1523	42	4
1524	0	46
1525	24	0
1526	0	45
1527	23	7
1528	34	0
1529	0	40
1530	29	0
1531	1	42
1532	0	43
1533	0	31
1534	0	50
1535	1	58
1536	39	0
1537	49	6
1538	0	38
1539	0	48
1540	0	39
1541	0	49
1542	0	54
1543	0	35
1544	6	42
1545	12	55
1546	31	5
1547	23	4
1548	28	8
1549	0	43
1550	0	43
1551	1	53
1552	28	0
1553	36	0
1554	34	3
1555	30	13
1556	8	42
1557	36	0
1558	40	6
1559	40	1
1560	34	3
1561	38	0
1562	41	2
1563	0	49
1564	32	1
1565	0	46
1566	39	1
1567	21	17
1568	31	4
1569	0	36
1570	31	1
1571	46	0
1572	36	0
1573	16	29
1574	15	40
1575	4	36
1576	41	0
1577	0	34
1578	0	50
1579	8	31
1580	0	43
1581	0	38
1582	1	55
1583	0	49
1584	37	0
1585	1	34
1586	31	0
1587	36	0
1588	33	7
1589	0	37
1590	0	44
1591	0	42
1592	37	0
1593	28	0
1594	10	43
1595	0	37
1596	30	9
1597	2	53
1598	0	46
1599	0	48
1600	28	2
1601	36	0
1602	39	0
1603	33	0
1604	28	0
1605	0	38
1606	35	6
1607	7	40
1608	44	0
1609	25	0
1610	34	0
1611	0	42
1612	32	0
1613	41	2
1614	31	8
1615	32	0
1616	0	48
1617	5	33
1618	38	0
1619	12	60
1620	33	0
1621	36	0
1622	35	0
1623	0	49
1624	3	39
1625	51	3
1626	9	44
1627	2	46
1628	24	0
1629	26	0
1630	0	41
1631	0	41
1632	0	53
1633	0	55
1634	48	0
1635	0	45
1636	33	8
1637	39	1
1638	26	0
1639	0	50
1640	0	53
1641	0	37
1642	38	0
1643	36	7
1644	1	46
1645	33	8
1646	30	19
1647	0	48
1648	28	6
1649	0	52
1650	0	38
1651	32	1
1652	0	51
1653	5	38
1654	32	4
1655	37	12
1656	0	46
1657	0	48
1658	0	35
1659	29	10
1660	31	0
1661	31	0
1662	0	40
1663	1	38
1664	32	0
1665	44	2
1666	32	0
1667	31	10
1668	32	0
1669	37	13
1670	0	35
1671	36	9
1672	0	48
1673	0	39
1674	37	0
1675	0	35
1676	40	1
1677	0	42
1678	28	1
1679	34	4
1680	0	45
1681	5	40
1682	6	38
1683	0	34
1684	12	38
1685	40	0
1686	41	0
1687	35	0
1688	0	46
1689	0	38
1690	0	46
1691	35	2
1692	15	13
1693	18	0
1694	37	0
1695	38	0
1696	0	43
1697	0	38
1698	35	5
1699	35	10
1700	34	0
1701	0	43
1702	0	31
1703	5	43
1704	31	4
1705	29	6
1706	31	0
1707	39	5
1708	29	10
1709	23	8
1710	37	0
1711	39	8
1712	3	55
1713	0	52
1714	30	0
1715	0	51
1716	2	48
1717	33	0
1718	35	6
1719	8	46
1720	0	45
1721	40	3
1722	0	47
1723	1	60
1724	31	9
1725	0	42
1726	31	0
1727	4	43
1728	39	4
1729	37	11
1730	43	1
1731	37	7
1732	38	8
1733	38	1
1734	0	38
1735	6	44
1736	25	3
1737	52	0
1738	0	51
1739	26	3
1740	2	33
1741	25	35
1742	0	39
1743	29	6
1744	33	0
1745	38	0
1746	30	0
1747	0	41
1748	0	27
1749	0	49
1750	36	0
1751	0	39
1752	41	0
1753	0	49
1754	0	38
1755	0	50
1756	39	4
1757	0	58
1758	8	31
1759	27	0
1760	41	5
1761	2	49
1762	29	10
1763	16	28
1764	42	6
1765	19	26
1766	3	43
1767	33	7
1768	2	38
1769	3	33
1770	38	0
1771	34	0
1772	17	38
1773	33	7
1774	41	0
1775	6	39
1776	40	6
1777	38	1
1778	29	14
1779	33	1
1780	0	39
1781	40	0
1782	29	7
1783	29	0
1784	0	39
1785	5	36
1786	3	39
1787	3	44
1788	44	0
1789	0	41
1790	32	6
1791	26	0
1792	27	5
1793	44	0
1794	33	0
1795	42	4
1796	37	9
1797	35	3
1798	1	40
1799	28	0
1800	6	48
1801	0	39
1802	9	38
1803	33	0
1804	32	13
1805	32	0
1806	0	49
1807	32	10
1808	2	52
1809	0	45
1810	0	41
1811	10	46
1812	0	32
1813	10	39
1814	32	0
1815	7	50
1816	0	37
1817	0	49
1818	0	47
1819	39	0
1820	0	42
1821	4	45
1822	28	0
1823	14	37
1824	0	44
1825	39	6
1826	28	8
1827	30	7
1828	39	0
1829	12	34
1830	0	43
1831	33	0
1832	0	41
1833	6	39
1834	2	52
1835	32	0
1836	41	12
1837	21	10
1838	31	4
1839	31	11
1840	0	48
1841	0	39
1842	30	8
1843	32	11
1844	27	0
1845	4	36
1846	43	2
1847	0	41
1848	0	50
1849	37	0
1850	25	7
1851	49	0
1852	0	30
1853	3	41
1854	0	41
1855	0	43
1856	0	56
1857	28	7
1858	0	52
1859	33	12
1860	0	41
1861	43	0
1862	32	6
1863	39	2
1864	38	10
1865	29	1
1866	0	53
1867	34	3
1868	1	42
1869	2	40
1870	0	50
1871	0	57
1872	23	0
1873	3	52
1874	0	42
1875	4	47
1876	34	6
1877	0	40
1878	23	5
1879	4	35
1880	37	0
1881	0	60
1882	39	0
1883	32	0
1884	35	3
1885	18	37
1886	2	47
1887	23	5
1888	0	41
1889	31	10
1890	48	0
1891	39	0
1892	45	0
1893	27	2
1894	29	3
1895	30	12
1896	38	0
1897	26	0
1898	30	2
1899	26	2
1900	33	0
1901	29	6
1902	39	6
1903	0	57
1904	4	58
1905	2	45
1906	13	48
1907	29	6
1908	1	41
1909	32	0
1910	0	31
1911	4	32
1912	7	39
1913	41	4
1914	30	0
1915	0	53
1916	28	29
1917	35	5
1918	34	8
1919	24	0
1920	0	47
1921	36	0
1922	0	42
1923	22	0
1924	30	8
1925	30	8
1926	0	45
1927	0	46
1928	36	1
1929	5	47
1930	2	32
1931	14	43
1932	0	41
1933	32	0
1934	2	43
1935	31	5
1936	0	34
1937	34	0
1938	2	61
1939	30	13
1940	0	48
1941	42	4
1942	44	0
1943	22	28
1944	32	5
1945	0	50
1946	47	0
1947	33	10
1948	31	1
1949	6	45
1950	31	8
1951	0	45
1952	33	0
1953	28	3
1954	2	40
1955	0	44
1956	32	0
1957	37	8
1958	0	43
1959	20	32
1960	33	1
1961	32	7
1962	29	0
1963	35	0
1964	0	41
1965	5	48
1966	30	0
1967	37	0
1968	0	38
1969	36	7
1970	39	1
1971	2	49
1972	30	9
1973	1	36
1974	36	1
1975	0	44
1976	29	5
1977	9	25
1978	27	12
1979	20	8
1980	10	41
1981	0	42
1982	32	13
1983	0	45
1984	0	44
1985	35	2
1986	4	51
1987	0	46
1988	7	59
1989	35	0
1990	32	0
1991	6	46
1992	28	0
1993	0	53
1994	31	9
1995	31	0
1996	39	0
1997	0	54
1998	30	0
1999	34	0
[truncated: 8,001 more rows]
