# Supplementary material for: Generalized method of moments for estimating parameters of stochastic reaction networks
Source: BMC Syst Biol. 2016 Oct 21;10:98. doi: 10.1186/s12918-016-0342-8 (PMC5073941; doi:10.1186/s12918-016-0342-8)
Supplement: Additional file 2 — Matlab code and data. This file contains the Matlab codes and samples which were used to produce the results. (GZ 9349 kb) [file 12918_2016_342_MOESM2_ESM.gz › Data/Exclusive Switch/weightmatrix2.m]

%weight matrix for demean
function [ W ] = weightmatrix2(P1, P2, M, momnum, j)

if momnum==2
    	aux=[P1 P2];
elseif momnum==4
    	aux=[P1 P2 P1.^2 P2.^2];
elseif momnum==6
    	aux=[P1 P2 P1.^2 P2.^2 P1.^3 P2.^3];
elseif momnum==8
	aux=[P1 P2 P1.^2 P2.^2 P1.^3 P2.^3 P1.^4 P2.^4];
elseif momnum==5
	aux=[P1 P2 P1.^2 P1.*P2 P2.^2]; 
elseif momnum==9
    	aux=[P1 P2 P1.^2 P1.*P2 P2.^2 P1.^3 (P1.^2).*P2 P1.*(P2.^2) P2.^3]; 
else
	aux=[P1 P2 P1.^2 P1.*P2 P2.^2 P1.^3 (P1.^2).*P2 P1.*(P2.^2) P2.^3 P1.^4 (P1.^3).*P2 (P1.^2).*(P2.^2) P1.*(P2.^3) P2.^4];   
end    
W=zeros(momnum,momnum);

for i=1:momnum
    for t=1:momnum
        W(i,t)=mean((aux(:,i)-M(j,t)).*(aux(:,t)-M(j,t)));
    end
end
end
