# Supplementary material for: Generalized method of moments for estimating parameters of stochastic reaction networks
Source: BMC Syst Biol. 2016 Oct 21;10:98. doi: 10.1186/s12918-016-0342-8 (PMC5073941; doi:10.1186/s12918-016-0342-8)
Supplement: Additional file 2 — Matlab code and data. This file contains the Matlab codes and samples which were used to produce the results. (GZ 9349 kb) [file 12918_2016_342_MOESM2_ESM.gz › Data/Exclusive Switch/samples/39/t003.csv]

trajectory	P1	P2
1	2	106
2	0	108
3	0	103
4	0	124
5	80	7
6	4	117
7	5	119
8	77	1
9	71	0
10	91	0
11	82	3
12	3	138
13	0	102
14	71	0
15	14	92
16	0	109
17	42	48
18	2	114
19	84	1
20	83	0
21	11	102
22	82	4
23	83	0
24	88	0
25	0	99
26	82	3
27	5	97
28	80	2
29	76	6
30	83	3
31	77	0
32	2	117
33	3	113
34	0	117
35	1	96
36	2	108
37	1	99
38	0	85
39	82	6
40	73	5
41	6	100
42	68	1
43	79	0
44	98	1
45	2	92
46	81	0
47	2	88
48	1	103
49	0	101
50	1	93
51	2	107
52	72	2
53	0	104
54	98	0
55	83	1
56	2	100
57	92	9
58	85	2
59	2	105
60	0	92
61	92	12
62	2	106
63	70	0
64	1	77
65	70	0
66	84	4
67	2	119
68	0	100
69	64	1
70	74	5
71	0	111
72	75	12
73	84	5
74	79	3
75	82	6
76	0	108
77	84	2
78	5	96
79	61	22
80	20	80
81	79	0
82	41	53
83	94	1
84	66	2
85	82	0
86	94	0
87	89	3
88	71	3
89	76	0
90	83	0
91	0	107
92	5	91
93	73	12
94	63	11
95	2	99
96	2	112
97	98	0
98	80	9
99	25	67
100	0	116
101	5	105
102	70	0
103	94	0
104	93	4
105	95	3
106	0	102
107	84	0
108	0	93
109	83	0
110	90	1
111	81	2
112	89	2
113	93	1
114	0	118
115	0	106
116	6	97
117	40	61
118	0	109
119	69	9
120	92	1
121	61	28
122	6	85
123	98	0
124	3	107
125	5	118
126	0	100
127	76	0
128	24	67
129	88	0
130	75	3
131	0	91
132	76	0
133	89	7
134	2	131
135	89	2
136	77	3
137	86	7
138	1	108
139	5	101
140	69	0
141	98	0
142	75	4
143	98	2
144	92	1
145	4	121
146	1	104
147	74	0
148	1	94
149	86	0
150	82	5
151	67	2
152	79	5
153	2	114
154	67	1
155	2	113
156	77	0
157	0	100
158	92	1
159	0	105
160	76	1
161	6	98
162	0	89
163	0	98
164	67	0
165	70	11
166	90	6
167	0	102
168	77	3
169	86	0
170	78	0
171	5	118
172	5	104
173	1	105
174	0	123
175	1	118
176	1	90
177	0	95
178	88	12
179	69	3
180	4	105
181	75	2
182	96	8
183	70	8
184	92	15
185	78	0
186	74	9
187	0	93
188	2	125
189	75	1
190	0	110
191	0	124
192	91	8
193	2	100
194	0	110
195	4	90
196	18	99
197	67	15
198	4	111
199	73	4
200	86	0
201	1	113
202	78	3
203	0	107
204	74	1
205	91	0
206	82	0
207	76	7
208	0	92
209	87	6
210	2	111
211	96	9
212	71	0
213	91	3
214	80	2
215	71	3
216	0	81
217	77	5
218	67	17
219	0	105
220	4	99
221	2	103
222	59	37
223	1	107
224	3	106
225	86	2
226	0	122
227	0	97
228	87	4
229	0	117
230	79	7
231	45	29
232	0	105
233	79	10
234	84	0
235	2	121
236	0	103
237	79	3
238	5	98
239	0	98
240	0	96
241	84	2
242	72	3
243	81	4
244	92	0
245	0	116
246	7	94
247	6	109
248	0	100
249	3	82
250	0	103
251	78	1
252	41	57
253	69	3
254	70	4
255	3	102
256	64	0
257	75	0
258	69	4
259	0	125
260	84	0
261	77	5
262	89	2
263	91	0
264	0	97
265	85	5
266	68	0
267	0	105
268	65	10
269	86	0
270	80	0
271	0	108
272	0	88
273	75	2
274	0	103
275	80	1
276	70	2
277	83	5
278	1	103
279	80	3
280	44	50
281	78	0
282	67	0
283	64	0
284	1	92
285	2	100
286	84	0
287	2	105
288	85	1
289	75	6
290	2	108
291	77	10
292	70	3
293	78	5
294	84	0
295	71	1
296	0	103
297	77	0
298	93	6
299	0	116
300	68	22
301	67	0
302	71	1
303	83	4
304	76	1
305	79	3
306	1	101
307	84	1
308	72	0
309	0	101
310	0	98
311	0	114
312	2	107
313	86	0
314	3	108
315	19	68
316	75	0
317	92	6
318	1	110
319	47	33
320	66	6
321	79	7
322	6	100
323	3	83
324	85	0
325	1	115
326	83	0
327	70	13
328	3	99
329	0	113
330	70	1
331	78	12
332	76	0
333	91	5
334	89	0
335	1	109
336	78	3
337	0	102
338	2	103
339	89	0
340	81	0
341	74	1
342	39	51
343	77	0
344	74	0
345	18	112
346	87	0
347	0	96
348	79	0
349	92	2
350	4	104
351	70	4
352	1	107
353	79	0
354	100	0
355	57	8
356	87	4
357	81	0
358	79	0
359	1	124
360	82	0
361	73	1
362	1	113
363	85	0
364	0	125
365	1	115
366	0	98
367	71	3
368	1	120
369	0	107
370	79	1
371	74	0
372	0	100
373	0	102
374	88	1
375	63	11
376	3	117
377	80	0
378	97	0
379	75	3
380	88	2
381	63	0
382	2	96
383	4	99
384	104	11
385	87	1
386	77	0
387	2	111
388	37	68
389	78	1
390	1	103
391	80	1
392	72	2
393	81	7
394	0	116
395	85	3
396	76	0
397	8	102
398	5	107
399	59	20
400	75	0
401	66	4
402	0	109
403	81	1
404	80	0
405	0	100
406	70	1
407	0	108
408	63	2
409	60	10
410	67	0
411	88	2
412	0	104
413	3	105
414	75	1
415	1	103
416	1	130
417	4	106
418	92	3
419	91	1
420	0	113
421	0	99
422	2	109
423	70	0
424	45	35
425	1	120
426	65	0
427	79	4
428	83	6
429	88	2
430	66	6
431	3	113
432	92	0
433	70	8
434	1	92
435	74	3
436	63	0
437	75	0
438	60	12
439	72	0
440	82	0
441	81	0
442	0	101
443	75	0
444	75	0
445	84	0
446	84	0
447	3	126
448	77	0
449	2	111
450	85	0
451	68	0
452	0	112
453	87	2
454	1	104
455	78	3
456	78	0
457	87	4
458	2	109
459	68	6
460	0	94
461	71	26
462	64	6
463	75	4
464	75	0
465	0	87
466	75	4
467	0	89
468	17	98
469	3	105
470	80	2
471	2	99
472	4	112
473	96	2
474	28	74
475	0	110
476	0	110
477	73	2
478	83	1
479	4	115
480	75	0
481	1	104
482	3	114
483	77	16
484	87	0
485	81	0
486	80	0
487	78	2
488	91	0
489	79	2
490	4	97
491	77	0
492	74	2
493	0	116
494	81	4
495	2	94
496	98	1
497	79	0
498	2	93
499	5	105
500	88	7
501	1	92
502	70	1
503	5	91
504	0	113
505	0	104
506	90	1
507	73	0
508	71	4
509	85	1
510	1	103
511	3	102
512	5	109
513	0	111
514	97	1
515	73	5
516	72	1
517	82	0
518	0	100
519	1	112
520	6	107
521	93	1
522	83	0
523	64	5
524	1	111
525	78	2
526	1	111
527	1	111
528	0	100
529	95	2
530	57	31
531	79	6
532	0	101
533	59	38
534	75	3
535	79	2
536	79	2
537	1	107
538	3	110
539	0	103
540	0	110
541	84	5
542	74	0
543	49	32
544	8	98
545	1	126
546	6	99
547	88	2
548	0	95
549	76	2
550	5	98
551	84	0
552	0	112
553	3	119
554	66	2
555	60	3
556	2	109
557	95	4
558	0	111
559	65	5
560	0	102
561	0	119
562	0	110
563	68	21
564	18	78
565	75	4
566	77	0
567	1	108
568	94	2
569	12	99
570	91	4
571	0	101
572	0	99
573	71	3
574	92	1
575	77	3
576	2	114
577	84	0
578	16	92
579	85	0
580	7	96
581	89	0
582	80	0
583	80	0
584	84	0
585	63	26
586	4	99
587	69	0
588	0	111
589	78	1
590	0	111
591	1	114
592	86	4
593	78	8
594	69	0
595	1	105
596	76	0
597	90	4
598	59	0
599	38	62
600	3	105
601	9	93
602	72	8
603	78	13
604	1	100
605	76	6
606	0	120
607	2	113
608	70	7
609	0	117
610	5	109
611	80	0
612	0	104
613	70	0
614	4	90
615	6	102
616	80	0
617	3	103
618	95	1
619	75	8
620	1	95
621	73	1
622	2	98
623	2	98
624	83	1
625	56	2
626	65	20
627	2	112
628	7	138
629	83	0
630	69	3
631	84	0
632	97	0
633	78	6
634	81	0
635	75	0
636	2	95
637	79	3
638	76	0
639	78	2
640	0	119
641	1	111
642	1	84
643	79	0
644	2	96
645	3	88
646	69	0
647	69	4
648	75	6
649	0	126
650	0	104
651	75	0
652	70	24
653	95	0
654	102	1
655	80	9
656	0	113
657	16	125
658	56	0
659	75	2
660	0	112
661	58	0
662	50	46
663	8	108
664	88	0
665	17	91
666	67	0
667	2	111
668	66	8
669	11	90
670	74	0
671	19	74
672	7	101
673	0	116
674	86	0
675	68	2
676	53	32
677	2	103
678	85	12
679	3	106
680	1	105
681	14	81
682	73	0
683	0	122
684	0	111
685	70	2
686	72	0
687	2	96
688	70	5
689	78	1
690	73	1
691	93	4
692	95	0
693	78	2
694	77	6
695	2	103
696	75	8
697	87	4
698	71	6
699	92	2
700	61	5
701	87	0
702	88	4
703	4	99
704	71	10
705	0	99
706	70	4
707	73	0
708	58	1
709	72	1
710	0	119
711	74	0
712	0	98
713	84	11
714	89	1
715	92	0
716	59	23
717	0	100
718	75	0
719	62	0
720	76	0
721	83	0
722	72	1
723	2	116
724	79	0
725	3	95
726	0	131
727	63	7
728	0	109
729	6	138
730	2	95
731	0	122
732	75	9
733	2	112
734	0	103
735	67	0
736	65	20
737	6	109
738	76	0
739	0	107
740	80	3
741	1	112
742	3	92
743	9	96
744	80	10
745	2	108
746	63	19
747	93	2
748	81	1
749	23	77
750	91	7
751	0	87
752	0	97
753	3	107
754	92	0
755	89	5
756	6	113
757	0	97
758	3	114
759	84	6
760	3	96
761	80	7
762	63	33
763	65	8
764	75	2
765	76	0
766	68	0
767	8	113
768	0	107
769	64	1
770	80	2
771	82	3
772	2	102
773	3	97
774	4	111
775	4	126
776	64	2
777	8	107
778	0	103
779	0	110
780	2	107
781	4	112
782	2	96
783	1	91
784	98	0
785	1	102
786	80	1
787	84	0
788	0	113
789	73	2
790	85	5
791	81	1
792	86	2
793	84	5
794	1	101
795	75	0
796	2	109
797	0	117
798	0	110
799	3	100
800	78	6
801	79	0
802	88	1
803	70	1
804	76	0
805	83	1
806	46	27
807	64	0
808	4	112
809	72	0
810	83	5
811	77	9
812	66	4
813	49	28
814	99	5
815	72	7
816	70	1
817	81	0
818	2	115
819	81	7
820	68	6
821	90	1
822	0	106
823	81	2
824	0	125
825	84	6
826	1	129
827	0	95
828	1	106
829	4	104
830	79	1
831	0	113
832	86	7
833	10	98
834	0	97
835	0	81
836	0	116
837	80	9
838	84	0
839	60	17
840	90	1
841	82	0
842	0	94
843	1	114
844	77	0
845	0	102
846	2	94
847	71	0
848	64	1
849	90	0
850	4	86
851	91	0
852	81	4
853	4	109
854	75	0
855	94	0
856	71	1
857	74	6
858	85	1
859	76	7
860	96	0
861	6	111
862	71	4
863	4	123
864	2	100
865	70	0
866	74	0
867	1	95
868	2	97
869	72	3
870	3	104
871	7	94
872	0	105
873	0	120
874	0	127
875	77	0
876	83	2
877	57	26
878	88	0
879	76	4
880	75	8
881	0	103
882	2	110
883	1	116
884	71	0
885	0	107
886	77	0
887	80	4
888	0	96
889	12	95
890	92	0
891	65	9
892	0	108
893	2	108
894	0	110
895	2	112
896	73	1
897	73	4
898	81	3
899	4	113
900	5	101
901	78	4
902	0	114
903	75	2
904	86	2
905	84	2
906	82	0
907	3	104
908	0	110
909	80	1
910	4	125
911	80	5
912	0	116
913	78	8
914	2	103
915	87	7
916	86	0
917	0	121
918	82	8
919	97	0
920	86	1
921	0	127
922	82	2
923	0	107
924	82	3
925	75	8
926	77	1
927	80	0
928	9	100
929	0	95
930	0	108
931	0	117
932	96	0
933	2	90
934	68	0
935	0	109
936	73	0
937	63	8
938	11	108
939	0	99
940	0	96
941	0	114
942	2	95
943	80	0
944	88	1
945	78	6
946	81	2
947	75	6
948	0	90
949	0	115
950	2	104
951	10	100
952	0	96
953	21	62
954	72	0
955	3	112
956	5	80
957	69	0
958	0	103
959	0	113
960	0	122
961	82	0
962	79	2
963	61	5
964	4	115
965	76	5
966	59	7
967	74	7
968	0	95
969	82	0
970	93	8
971	80	1
972	92	6
973	63	0
974	0	109
975	0	98
976	0	96
977	57	0
978	70	1
979	78	0
980	91	1
981	82	4
982	0	109
983	68	3
984	0	100
985	0	91
986	4	95
987	87	1
988	84	8
989	68	3
990	92	0
991	2	116
992	0	119
993	98	2
994	0	95
995	0	116
996	104	0
997	92	2
998	72	0
999	0	112
1000	0	110
1001	73	0
1002	67	2
1003	0	96
1004	88	8
1005	2	93
1006	4	100
1007	87	0
1008	83	3
1009	70	0
1010	74	4
1011	0	109
1012	101	1
1013	0	111
1014	1	103
1015	93	0
1016	0	119
1017	79	1
1018	3	113
1019	0	125
1020	98	11
1021	73	9
1022	21	79
1023	4	106
1024	83	3
1025	65	7
1026	0	97
1027	0	111
1028	2	96
1029	0	107
1030	0	103
1031	0	111
1032	76	0
1033	86	2
1034	0	101
1035	72	0
1036	0	108
1037	0	102
1038	98	5
1039	86	11
1040	4	104
1041	5	109
1042	2	96
1043	88	3
1044	79	2
1045	83	0
1046	79	0
1047	65	1
1048	83	0
1049	81	4
1050	1	103
1051	76	0
1052	86	4
1053	72	1
1054	2	114
1055	0	104
1056	68	6
1057	0	101
1058	2	116
1059	0	121
1060	0	96
1061	70	1
1062	94	0
1063	67	6
1064	83	0
1065	2	108
1066	84	5
1067	87	0
1068	87	0
1069	0	117
1070	0	105
1071	1	99
1072	3	103
1073	3	105
1074	81	0
1075	71	19
1076	68	0
1077	79	1
1078	73	8
1079	5	114
1080	80	5
1081	0	107
1082	10	88
1083	3	106
1084	70	2
1085	53	0
1086	5	105
1087	0	107
1088	68	0
1089	3	102
1090	5	102
1091	0	102
1092	81	8
1093	1	88
1094	39	52
1095	75	0
1096	2	125
1097	81	1
1098	80	0
1099	86	1
1100	0	107
1101	0	111
1102	97	0
1103	105	0
1104	69	3
1105	72	0
1106	83	0
1107	80	0
1108	0	107
1109	82	2
1110	85	0
1111	75	3
1112	0	107
1113	83	0
1114	1	115
1115	37	54
1116	3	105
1117	69	0
1118	4	100
1119	81	0
1120	66	2
1121	0	125
1122	76	1
1123	80	0
1124	7	117
1125	95	0
1126	66	0
1127	87	29
1128	85	1
1129	86	0
1130	89	3
1131	77	0
1132	81	1
1133	90	1
1134	82	0
1135	2	110
1136	0	106
1137	62	15
1138	91	0
1139	60	34
1140	88	0
1141	0	105
1142	63	9
1143	2	104
1144	2	103
1145	3	112
1146	0	116
1147	75	4
1148	99	0
1149	88	0
1150	83	0
1151	75	0
1152	44	73
1153	85	2
1154	3	112
1155	70	2
1156	3	98
1157	5	112
1158	82	0
1159	80	11
1160	0	111
1161	74	4
1162	77	0
1163	79	0
1164	0	110
1165	0	112
1166	92	0
1167	4	103
1168	85	2
1169	2	114
1170	83	3
1171	0	97
1172	0	95
1173	0	105
1174	0	115
1175	81	0
1176	84	2
1177	2	102
1178	53	24
1179	82	0
1180	80	4
1181	89	5
1182	8	100
1183	0	103
1184	65	0
1185	0	105
1186	92	0
1187	1	94
1188	1	111
1189	8	104
1190	0	96
1191	70	0
1192	2	114
1193	72	0
1194	0	101
1195	82	0
1196	6	114
1197	0	118
1198	94	2
1199	0	108
1200	0	97
1201	75	0
1202	83	0
1203	65	3
1204	3	107
1205	75	3
1206	80	0
1207	82	1
1208	0	105
1209	6	114
1210	0	100
1211	3	104
1212	0	95
1213	78	12
1214	10	87
1215	79	0
1216	0	111
1217	75	12
1218	71	3
1219	2	112
1220	3	103
1221	4	104
1222	0	112
1223	78	4
1224	64	8
1225	5	112
1226	0	115
1227	0	97
1228	1	100
1229	1	97
1230	89	9
1231	95	0
1232	0	107
1233	79	10
1234	0	100
1235	0	96
1236	81	0
1237	91	2
1238	66	0
1239	1	84
1240	3	109
1241	6	100
1242	76	0
1243	69	5
1244	78	1
1245	93	0
1246	79	0
1247	87	2
1248	1	94
1249	85	1
1250	5	95
1251	71	0
1252	0	118
1253	73	1
1254	0	115
1255	1	112
1256	3	95
1257	0	112
1258	79	2
1259	76	1
1260	89	0
1261	78	0
1262	8	104
1263	88	4
1264	65	21
1265	88	1
1266	0	101
1267	0	107
1268	7	101
1269	31	67
1270	1	118
1271	67	0
1272	80	0
1273	0	112
1274	0	110
1275	91	4
1276	65	1
1277	0	106
1278	5	110
1279	2	99
1280	79	4
1281	71	0
1282	0	105
1283	87	0
1284	1	121
1285	2	106
1286	2	103
1287	73	1
1288	4	95
1289	0	104
1290	0	106
1291	72	13
1292	82	2
1293	0	102
1294	97	0
1295	0	100
1296	2	118
1297	77	0
1298	79	0
1299	83	4
1300	82	0
1301	4	105
1302	71	11
1303	90	0
1304	81	0
1305	4	106
1306	0	115
1307	77	0
1308	0	110
1309	3	101
1310	65	15
1311	72	0
1312	3	123
1313	6	97
1314	0	104
1315	0	108
1316	77	2
1317	0	108
1318	71	6
1319	80	0
1320	0	92
1321	0	103
1322	73	5
1323	93	7
1324	0	112
1325	0	125
1326	3	107
1327	0	99
1328	9	89
1329	0	110
1330	0	91
1331	0	101
1332	5	109
1333	3	93
1334	89	2
1335	84	4
1336	0	122
1337	1	111
1338	87	5
1339	88	1
1340	2	93
1341	1	101
1342	69	0
1343	70	0
1344	0	127
1345	0	110
1346	85	6
1347	6	94
1348	83	0
1349	84	0
1350	9	108
1351	59	2
1352	77	5
1353	0	120
1354	78	0
1355	0	98
1356	1	116
1357	0	92
1358	3	88
1359	92	7
1360	4	99
1361	81	4
1362	68	37
1363	69	25
1364	86	9
1365	4	99
1366	0	97
1367	95	7
1368	4	103
1369	85	0
1370	2	97
1371	79	0
1372	78	2
1373	72	0
1374	0	101
1375	0	113
1376	32	80
1377	7	126
1378	88	0
1379	4	100
1380	1	116
1381	1	99
1382	84	0
1383	86	2
1384	0	116
1385	80	0
1386	0	110
1387	83	1
1388	4	121
1389	79	8
1390	81	1
1391	5	115
1392	61	40
1393	84	3
1394	91	0
1395	63	0
1396	0	117
1397	4	96
1398	88	0
1399	3	95
1400	91	1
1401	0	76
1402	64	1
1403	92	1
1404	5	114
1405	82	0
1406	80	3
1407	77	0
1408	0	108
1409	1	105
1410	85	0
1411	21	76
1412	59	5
1413	71	7
1414	11	87
1415	67	19
1416	0	117
1417	0	106
1418	3	100
1419	0	105
1420	75	1
1421	0	103
1422	71	0
1423	65	22
1424	74	3
1425	84	0
1426	88	4
1427	4	119
1428	2	95
1429	4	109
1430	75	11
1431	0	100
1432	0	112
1433	76	11
1434	0	109
1435	2	110
1436	1	115
1437	1	100
1438	82	0
1439	74	6
1440	0	107
1441	60	1
1442	0	95
1443	83	0
1444	0	110
1445	0	116
1446	1	91
1447	3	93
1448	71	0
1449	0	135
1450	8	100
1451	77	0
1452	2	108
1453	81	0
1454	81	0
1455	0	116
1456	78	6
1457	0	95
1458	86	0
1459	0	108
1460	0	107
1461	86	0
1462	82	18
1463	70	0
1464	84	0
1465	4	100
1466	82	2
1467	93	3
1468	75	8
1469	81	1
1470	77	1
1471	85	0
1472	78	0
1473	92	1
1474	0	116
1475	0	100
1476	0	101
1477	5	118
1478	4	133
1479	77	1
1480	77	0
1481	85	0
1482	75	0
1483	81	2
1484	64	4
1485	73	0
1486	0	102
1487	16	93
1488	73	8
1489	68	0
1490	67	1
1491	0	103
1492	77	0
1493	2	86
1494	77	2
1495	76	0
1496	84	0
1497	1	101
1498	94	5
1499	0	114
1500	6	99
1501	85	3
1502	82	1
1503	89	0
1504	2	109
1505	0	104
1506	93	0
1507	1	103
1508	2	107
1509	87	3
1510	1	97
1511	79	0
1512	82	0
1513	0	100
1514	76	6
1515	78	7
1516	75	9
1517	81	0
1518	0	88
1519	73	0
1520	0	111
1521	80	3
1522	96	3
1523	79	7
1524	78	2
1525	76	2
1526	87	8
1527	2	97
1528	3	102
1529	82	7
1530	83	0
1531	6	92
1532	0	104
1533	0	104
1534	73	3
1535	1	98
1536	82	1
1537	0	112
1538	78	1
1539	94	1
1540	0	100
1541	77	1
1542	95	3
1543	9	105
1544	72	0
1545	79	0
1546	5	102
1547	2	115
1548	65	6
1549	5	94
1550	0	120
1551	6	101
1552	77	0
1553	0	105
1554	1	115
1555	75	5
1556	88	4
1557	77	5
1558	83	0
1559	0	120
1560	82	3
1561	63	22
1562	0	118
1563	0	96
1564	82	0
1565	0	103
1566	87	0
1567	0	112
1568	84	3
1569	69	4
1570	75	2
1571	80	7
1572	79	0
1573	0	113
1574	0	98
1575	0	89
1576	73	0
1577	82	1
1578	64	0
1579	7	111
1580	76	4
1581	86	2
1582	64	1
1583	66	5
1584	2	104
1585	0	123
1586	63	1
1587	69	0
1588	80	2
1589	0	122
1590	77	0
1591	86	1
1592	81	8
1593	64	8
1594	0	104
1595	1	98
1596	71	1
1597	91	0
1598	90	4
1599	78	2
1600	36	77
1601	0	95
1602	31	68
1603	76	8
1604	4	93
1605	79	1
1606	64	5
1607	12	112
1608	2	118
1609	79	0
1610	94	1
1611	72	3
1612	79	2
1613	0	98
1614	0	107
1615	0	116
1616	77	0
1617	0	90
1618	94	1
1619	0	106
1620	1	110
1621	69	1
1622	79	0
1623	81	0
1624	0	112
1625	6	106
1626	0	116
1627	5	104
1628	1	122
1629	95	3
1630	100	4
1631	72	0
1632	0	115
1633	66	0
1634	77	0
1635	0	101
1636	77	1
1637	2	104
1638	78	5
1639	67	7
1640	0	102
1641	3	104
1642	93	2
1643	78	7
1644	0	107
1645	58	22
1646	2	98
1647	0	121
1648	96	1
1649	8	95
1650	78	1
1651	76	7
1652	92	1
1653	3	98
1654	76	2
1655	0	101
1656	3	114
1657	70	0
1658	0	88
1659	86	0
1660	1	107
1661	5	103
1662	4	103
1663	85	4
1664	0	102
1665	2	113
1666	0	95
1667	3	89
1668	80	0
1669	0	90
1670	67	10
1671	75	0
1672	4	119
1673	2	107
1674	99	0
1675	71	18
1676	0	112
1677	70	11
1678	58	2
1679	0	110
1680	91	0
1681	0	109
1682	1	115
1683	69	0
1684	0	79
1685	86	0
1686	1	100
1687	7	108
1688	75	0
1689	75	0
1690	67	1
1691	2	100
1692	79	0
1693	1	98
1694	86	2
1695	1	103
1696	0	110
1697	0	106
1698	74	2
1699	88	10
1700	6	111
1701	67	17
1702	80	0
1703	65	6
1704	62	69
1705	76	3
1706	69	2
1707	0	112
1708	75	22
1709	72	0
1710	6	89
1711	82	0
1712	8	95
1713	73	2
1714	2	101
1715	8	89
1716	6	99
1717	1	110
1718	79	0
1719	0	104
1720	0	109
1721	0	106
1722	92	0
1723	63	7
1724	86	11
1725	83	1
1726	83	25
1727	1	128
1728	83	0
1729	67	6
1730	75	1
1731	3	104
1732	61	26
1733	90	3
1734	0	98
1735	73	0
1736	87	0
1737	1	82
1738	0	92
1739	68	5
1740	76	7
1741	85	3
1742	0	99
1743	0	109
1744	0	103
1745	67	0
1746	5	116
1747	0	97
1748	61	7
1749	94	0
1750	1	97
1751	95	0
1752	76	0
1753	81	4
1754	88	5
1755	68	2
1756	75	6
1757	1	99
1758	2	104
1759	82	1
1760	82	4
1761	60	0
1762	35	49
1763	2	105
1764	71	1
1765	74	0
1766	3	95
1767	81	2
1768	19	82
1769	2	75
1770	77	0
1771	4	100
1772	68	2
1773	88	0
1774	43	63
1775	90	0
1776	0	111
1777	65	10
1778	22	86
1779	81	2
1780	70	6
1781	3	100
1782	77	0
1783	63	4
1784	0	109
1785	99	0
1786	82	7
1787	79	1
1788	75	0
1789	19	71
1790	77	0
1791	89	2
1792	1	90
1793	75	0
1794	0	95
1795	42	60
1796	0	109
1797	2	119
1798	26	83
1799	0	102
1800	81	0
1801	3	111
1802	14	102
1803	86	2
1804	75	8
1805	92	4
1806	73	4
1807	80	5
1808	4	113
1809	77	0
1810	87	0
1811	1	100
1812	73	0
1813	80	0
1814	4	94
1815	82	3
1816	0	119
1817	76	0
1818	81	0
1819	75	0
1820	4	104
1821	8	107
1822	2	108
1823	88	0
1824	0	99
1825	1	110
1826	77	5
1827	83	4
1828	45	21
1829	97	1
1830	85	2
1831	76	4
1832	8	103
1833	79	1
1834	79	0
1835	0	105
1836	20	94
1837	74	4
1838	75	0
1839	83	0
1840	95	10
1841	81	2
1842	64	8
1843	0	116
1844	78	7
1845	67	0
1846	0	112
1847	6	124
1848	70	0
1849	81	0
1850	0	117
1851	5	96
1852	78	0
1853	82	0
1854	6	112
1855	2	87
1856	91	0
1857	81	5
1858	73	2
1859	72	7
1860	83	2
1861	0	121
1862	0	109
1863	81	6
1864	0	109
1865	83	3
1866	1	102
1867	65	5
1868	17	90
1869	62	0
1870	3	122
1871	89	1
1872	11	104
1873	0	97
1874	70	1
1875	2	93
1876	69	0
1877	87	8
1878	83	13
1879	72	6
1880	85	0
1881	2	106
1882	71	0
1883	1	112
1884	85	4
1885	80	9
1886	1	107
1887	68	0
1888	70	1
1889	72	2
1890	84	2
1891	59	48
1892	0	115
1893	2	103
1894	73	0
1895	81	4
1896	75	0
1897	8	92
1898	73	1
1899	26	84
1900	69	8
1901	4	98
1902	84	1
1903	3	126
1904	88	3
1905	2	109
1906	3	91
1907	81	5
1908	3	118
1909	93	7
1910	72	0
1911	77	4
1912	83	5
1913	4	115
1914	76	4
1915	3	116
1916	68	0
1917	68	0
1918	69	4
1919	2	102
1920	72	3
1921	0	111
1922	70	2
1923	3	106
1924	91	1
1925	76	5
1926	73	0
1927	0	113
1928	83	0
1929	0	86
1930	3	105
1931	80	2
1932	62	0
1933	83	15
1934	79	0
1935	3	114
1936	80	10
1937	89	1
1938	33	87
1939	89	0
1940	52	0
1941	0	86
1942	85	0
1943	74	4
1944	87	0
1945	59	42
1946	61	0
1947	71	1
1948	6	99
1949	81	0
1950	69	0
1951	1	101
1952	0	101
1953	2	102
1954	82	3
1955	4	102
1956	99	2
1957	77	6
1958	87	0
1959	1	93
1960	74	9
1961	2	107
1962	10	99
1963	87	1
1964	97	0
1965	84	3
1966	75	1
1967	7	99
1968	85	0
1969	82	0
1970	1	96
1971	81	1
1972	0	120
1973	85	2
1974	75	4
1975	2	110
1976	0	69
1977	2	107
1978	68	3
1979	90	0
1980	81	1
1981	79	5
1982	78	0
1983	73	0
1984	2	94
1985	3	81
1986	79	1
1987	0	105
1988	73	0
1989	70	0
1990	92	5
1991	2	117
1992	0	105
1993	78	3
1994	73	2
1995	79	1
1996	1	112
1997	0	110
1998	0	116
1999	1	111
[truncated: 8,001 more rows]
