# Supplementary material for: Generalized method of moments for estimating parameters of stochastic reaction networks
Source: BMC Syst Biol. 2016 Oct 21;10:98. doi: 10.1186/s12918-016-0342-8 (PMC5073941; doi:10.1186/s12918-016-0342-8)
Supplement: Additional file 2 — Matlab code and data. This file contains the Matlab codes and samples which were used to produce the results. (GZ 9349 kb) [file 12918_2016_342_MOESM2_ESM.gz › Data/Gene Expression/samples/t0104.csv]

1	14
2	18
3	11
4	13
5	21
6	10
7	15
8	21
9	17
10	24
11	12
12	10
13	11
14	13
15	23
16	13
17	11
18	17
19	10
20	15
21	19
22	17
23	23
24	13
25	10
26	16
27	15
28	20
29	14
30	16
31	15
32	31
33	20
34	10
35	16
36	13
37	13
38	11
39	19
40	18
41	13
42	11
43	14
44	25
45	11
46	22
47	11
48	15
49	26
50	19
51	10
52	13
53	19
54	16
55	11
56	13
57	12
58	20
59	22
60	12
61	13
62	11
63	12
64	15
65	11
66	10
67	17
68	14
69	14
70	12
71	17
72	12
73	15
74	12
75	11
76	14
77	20
78	29
79	10
80	14
81	13
82	24
83	16
84	19
85	11
86	11
87	14
88	16
89	19
90	10
91	10
92	11
93	12
94	10
95	14
96	10
97	23
98	12
99	13
100	12
101	20
102	24
103	11
104	11
105	15
106	24
107	11
108	10
109	18
110	18
111	15
112	18
113	16
114	18
115	11
116	12
117	12
118	14
119	11
120	15
121	15
122	11
123	10
124	36
125	23
126	12
127	10
128	13
129	10
130	10
131	15
132	16
133	11
134	11
135	10
136	14
137	15
138	36
139	18
140	10
141	19
142	10
143	10
144	14
145	10
146	12
147	13
148	14
149	12
150	24
151	10
152	20
153	11
154	16
155	10
156	16
157	10
158	18
159	12
160	12
161	11
162	16
163	10
164	10
165	25
166	14
167	13
168	16
169	19
170	21
171	13
172	22
173	12
174	16
175	19
176	18
177	12
178	12
179	12
180	12
181	12
182	10
183	11
184	13
185	15
186	20
187	20
188	11
189	13
190	10
191	12
192	27
193	11
194	12
195	11
196	14
197	21
198	12
199	14
200	15
201	10
202	11
203	15
204	12
205	18
206	13
207	18
208	13
209	24
210	35
211	14
212	16
213	18
214	13
215	14
216	13
217	17
218	10
219	16
220	20
221	15
222	10
223	16
224	17
225	14
226	10
227	15
228	15
229	21
230	11
231	14
232	15
233	19
234	14
235	13
236	16
237	15
238	13
239	10
240	25
241	17
242	20
243	11
244	23
245	11
246	11
247	11
248	12
249	10
250	10
251	12
252	17
253	16
254	25
255	24
256	13
257	16
258	13
259	17
260	14
261	14
262	10
263	14
264	21
265	11
266	10
267	11
268	17
269	15
270	10
271	23
272	20
273	13
274	13
275	10
276	14
277	14
278	10
279	17
280	10
281	10
282	19
283	10
284	10
285	14
286	10
287	10
288	15
289	14
290	11
291	13
292	11
293	11
294	13
295	15
296	12
297	12
298	13
299	13
300	10
301	11
302	14
303	15
304	11
305	14
306	13
307	17
308	15
309	10
310	17
311	13
312	16
313	13
314	19
315	10
316	14
317	17
318	15
319	18
320	15
321	15
322	27
323	24
324	11
325	18
326	11
327	20
328	11
329	24
330	20
331	15
332	15
333	15
334	16
335	12
336	13
337	22
338	16
339	10
340	11
341	13
342	14
343	10
344	11
345	13
346	16
347	15
348	18
349	19
350	12
351	36
352	10
353	10
354	16
355	11
356	12
357	14
358	11
359	11
360	33
361	10
362	25
363	23
364	18
365	15
366	10
367	15
368	15
369	20
370	12
371	10
372	23
373	15
374	18
375	21
376	16
377	10
378	14
379	17
380	13
381	10
382	12
383	12
384	12
385	27
386	13
387	19
388	19
389	23
390	12
391	11
392	23
393	10
394	10
395	18
396	23
397	10
398	14
399	11
400	18
401	20
402	13
403	12
404	10
405	17
406	12
407	17
408	17
409	19
410	10
411	11
412	10
413	16
414	13
415	15
416	12
417	14
418	10
419	10
420	10
421	16
422	13
423	10
424	12
425	14
426	15
427	18
428	12
429	15
430	19
431	31
432	19
433	17
434	12
435	16
436	18
437	15
438	13
439	23
440	11
441	20
442	16
443	27
444	18
445	14
446	20
447	17
448	21
449	12
450	11
451	14
452	22
453	15
454	30
455	12
456	21
457	23
458	16
459	15
460	13
461	11
462	16
463	12
464	17
465	23
466	13
467	12
468	23
469	12
470	11
471	12
472	17
473	10
474	19
475	11
476	12
477	10
478	20
479	12
480	18
481	12
482	12
483	13
484	22
485	21
486	10
487	13
488	11
489	17
490	27
491	18
492	14
493	22
494	14
495	11
496	11
497	19
498	19
499	23
500	14
501	14
502	16
503	10
504	26
505	10
506	14
507	11
508	11
509	19
510	16
511	31
512	11
513	17
514	10
515	20
516	17
517	15
518	10
519	12
520	17
521	18
522	17
523	19
524	14
525	12
526	19
527	10
528	16
529	10
530	14
531	14
532	11
533	24
534	10
535	10
536	14
537	10
538	12
539	12
540	18
541	10
542	11
543	19
544	25
545	15
546	18
547	10
548	11
549	15
550	11
551	16
552	15
553	10
554	18
555	21
556	14
557	12
558	10
559	14
560	13
561	18
562	11
563	17
564	10
565	22
566	21
567	11
568	10
569	13
570	12
571	11
572	23
573	10
574	10
575	11
576	17
577	11
578	13
579	10
580	15
581	31
582	10
583	19
584	17
585	16
586	10
587	13
588	12
589	11
590	10
591	10
592	10
593	15
594	14
595	12
596	10
597	22
598	12
599	14
600	13
601	11
602	17
603	29
604	13
605	10
606	10
607	14
608	17
609	17
610	11
611	13
612	23
613	19
614	17
615	39
616	12
617	20
618	13
619	14
620	10
621	12
622	19
623	25
624	14
625	20
626	14
627	11
628	14
629	15
630	14
631	15
632	12
633	12
634	13
635	10
636	16
637	16
638	14
639	13
640	10
641	15
642	16
643	14
644	18
645	10
646	11
647	14
648	10
649	15
650	12
651	14
652	11
653	16
654	23
655	18
656	14
657	18
658	26
659	10
660	15
661	10
662	11
663	20
664	11
665	14
666	10
667	13
668	15
669	11
670	14
671	12
672	11
673	12
674	11
675	12
676	11
677	13
678	24
679	16
680	20
681	10
682	14
683	13
684	15
685	27
686	24
687	16
688	11
689	15
690	21
691	10
692	15
693	13
694	13
695	21
696	14
697	17
698	10
699	18
700	13
701	17
702	10
703	21
704	16
705	11
706	14
707	18
708	23
709	20
710	13
711	10
712	19
713	12
714	16
715	17
716	14
717	10
718	10
719	16
720	16
721	11
722	12
723	10
724	11
725	20
726	18
727	28
728	15
729	11
730	16
731	14
732	21
733	17
734	13
735	16
736	11
737	12
738	10
739	11
740	17
741	13
742	16
743	20
744	20
745	20
746	19
747	14
748	10
749	15
750	14
751	15
752	11
753	12
754	15
755	16
756	13
757	21
758	13
759	14
760	22
761	15
762	13
763	19
764	12
765	10
766	12
767	15
768	13
769	20
770	15
771	11
772	23
773	13
774	11
775	10
776	12
777	11
778	16
779	10
780	13
781	17
782	10
783	14
784	19
785	19
786	18
787	20
788	17
789	16
790	11
791	25
792	12
793	11
794	11
795	16
796	17
797	20
798	16
799	14
800	11
801	15
802	17
803	14
804	31
805	28
806	12
807	18
808	11
809	20
810	19
811	12
812	16
813	17
814	26
815	15
816	14
817	10
818	18
819	11
820	26
821	29
822	25
823	10
824	10
825	20
826	25
827	17
828	34
829	21
830	18
831	11
832	10
833	25
834	10
835	12
836	11
837	13
838	14
839	22
840	14
841	16
842	20
843	20
844	20
845	15
846	24
847	27
848	11
849	13
850	22
851	10
852	18
853	14
854	11
855	12
856	10
857	15
858	10
859	20
860	20
861	12
862	28
863	14
864	18
865	18
866	16
867	25
868	18
869	22
870	12
871	13
872	12
873	15
874	18
875	10
876	10
877	13
878	15
879	10
880	18
881	12
882	10
883	11
884	13
885	10
886	23
887	11
888	14
889	18
890	22
891	19
892	13
893	19
894	18
895	28
896	17
897	13
898	17
899	12
900	13
901	10
902	32
903	16
904	15
905	25
906	14
907	14
908	19
909	10
910	20
911	12
912	10
913	10
914	11
915	11
916	14
917	17
918	14
919	20
920	19
921	23
922	11
923	16
924	21
925	19
926	13
927	16
928	11
929	18
930	17
931	10
932	11
933	14
934	16
935	10
936	13
937	12
938	14
939	15
940	18
941	10
942	13
943	16
944	34
945	10
946	14
947	16
948	25
949	14
950	13
951	12
952	13
953	13
954	14
955	14
956	21
957	13
958	21
959	12
960	10
961	30
962	13
963	19
964	21
965	21
966	15
967	12
968	18
969	14
970	21
971	15
972	15
973	15
974	21
975	10
976	10
977	19
978	11
979	12
980	11
981	24
982	16
983	10
984	15
985	10
986	11
987	16
988	11
989	10
990	12
991	12
992	15
993	17
994	10
995	15
996	10
997	21
998	16
999	10
1000	24
1001	12
1002	14
1003	10
1004	18
1005	15
1006	21
1007	11
1008	10
1009	24
1010	12
1011	17
1012	16
1013	13
1014	11
1015	19
1016	11
1017	13
1018	35
1019	11
1020	18
1021	12
1022	15
1023	20
1024	14
1025	12
1026	15
1027	12
1028	12
1029	10
1030	13
1031	12
1032	10
1033	14
1034	15
1035	17
1036	31
1037	16
1038	11
1039	21
1040	17
1041	10
1042	20
1043	19
1044	18
1045	17
1046	19
1047	13
1048	12
1049	12
1050	22
1051	15
1052	10
1053	19
1054	12
1055	16
1056	10
1057	13
1058	10
1059	13
1060	17
1061	13
1062	13
1063	12
1064	10
1065	16
1066	19
1067	15
1068	13
1069	13
1070	12
1071	18
1072	15
1073	16
1074	11
1075	17
1076	15
1077	11
1078	18
1079	18
1080	27
1081	14
1082	10
1083	10
1084	16
1085	12
1086	15
1087	17
1088	17
1089	10
1090	20
1091	10
1092	11
1093	13
1094	24
1095	17
1096	12
1097	11
1098	15
1099	10
1100	16
1101	20
1102	20
1103	21
1104	15
1105	10
1106	12
1107	10
1108	16
1109	31
1110	26
1111	11
1112	20
1113	24
1114	30
1115	15
1116	18
1117	17
1118	11
1119	15
1120	10
1121	16
1122	20
1123	20
1124	10
1125	20
1126	17
1127	17
1128	35
1129	18
1130	16
1131	15
1132	20
1133	22
1134	21
1135	16
1136	21
1137	16
1138	16
1139	11
1140	18
1141	10
1142	14
1143	16
1144	10
1145	20
1146	14
1147	15
1148	11
1149	20
1150	18
1151	12
1152	11
1153	14
1154	12
1155	14
1156	11
1157	15
1158	10
1159	22
1160	10
1161	14
1162	10
1163	10
1164	26
1165	11
1166	12
1167	14
1168	12
1169	12
1170	13
1171	10
1172	10
1173	11
1174	22
1175	11
1176	15
1177	25
1178	17
1179	14
1180	10
1181	30
1182	24
1183	18
1184	13
1185	18
1186	11
1187	12
1188	31
1189	11
1190	10
1191	10
1192	10
1193	13
1194	11
1195	17
1196	17
1197	21
1198	12
1199	10
1200	16
1201	13
1202	12
1203	19
1204	11
1205	12
1206	10
1207	10
1208	10
1209	33
1210	10
1211	13
1212	10
1213	10
1214	25
1215	14
1216	18
1217	14
1218	15
1219	12
1220	16
1221	13
1222	30
1223	14
1224	10
1225	18
1226	18
1227	44
1228	14
1229	19
1230	10
1231	10
1232	14
1233	24
1234	24
1235	17
1236	10
1237	12
1238	10
1239	11
1240	12
1241	23
1242	14
1243	21
1244	14
1245	12
1246	23
1247	22
1248	13
1249	12
1250	12
1251	17
1252	14
1253	11
1254	12
1255	11
1256	13
1257	17
1258	19
1259	16
1260	11
1261	16
1262	10
1263	18
1264	14
1265	16
1266	10
1267	16
1268	16
1269	15
1270	12
1271	17
1272	13
1273	16
1274	10
1275	17
1276	16
1277	12
1278	11
1279	10
1280	21
1281	10
1282	10
1283	14
1284	16
1285	20
1286	10
1287	10
1288	11
1289	28
1290	15
1291	16
1292	13
1293	18
1294	19
1295	11
1296	21
1297	15
1298	24
1299	12
1300	16
1301	15
1302	23
1303	10
1304	14
1305	15
1306	14
1307	10
1308	18
1309	12
1310	25
1311	17
1312	11
1313	10
1314	15
1315	16
1316	21
1317	11
1318	11
1319	14
1320	12
1321	23
1322	29
1323	10
1324	13
1325	13
1326	15
1327	21
1328	18
1329	10
1330	10
1331	14
1332	10
1333	12
1334	10
1335	14
1336	15
1337	17
1338	15
1339	10
1340	10
1341	11
1342	20
1343	15
1344	13
1345	13
1346	15
1347	24
1348	12
1349	11
1350	13
1351	12
1352	15
1353	22
1354	15
1355	13
1356	16
1357	18
1358	12
1359	18
1360	13
1361	10
1362	12
1363	21
1364	17
1365	10
1366	14
1367	10
1368	12
1369	12
1370	14
1371	22
1372	10
1373	18
1374	15
1375	10
1376	16
1377	11
1378	28
1379	14
1380	12
1381	12
1382	19
1383	12
1384	11
1385	10
1386	22
1387	15
1388	10
1389	26
1390	11
1391	11
1392	20
1393	18
1394	14
1395	11
1396	18
1397	12
1398	13
1399	29
1400	10
1401	10
1402	18
1403	13
1404	10
1405	23
1406	16
1407	19
1408	13
1409	12
1410	27
1411	11
1412	10
1413	11
1414	18
1415	20
1416	18
1417	10
1418	14
1419	11
1420	11
1421	11
1422	22
1423	14
1424	12
1425	10
1426	16
1427	20
1428	13
1429	15
1430	10
1431	20
1432	12
1433	14
1434	19
1435	19
1436	10
1437	17
1438	23
1439	15
1440	13
1441	15
1442	17
1443	17
1444	15
1445	14
1446	10
1447	18
1448	15
1449	26
1450	12
1451	17
1452	13
1453	11
1454	23
1455	13
1456	10
1457	15
1458	10
1459	20
1460	13
1461	16
1462	16
1463	24
1464	15
1465	17
1466	16
1467	14
1468	16
1469	16
1470	10
1471	10
1472	18
1473	15
1474	24
1475	14
1476	13
1477	10
1478	12
1479	36
1480	11
1481	13
1482	12
1483	15
1484	21
1485	17
1486	22
1487	12
1488	14
1489	18
1490	22
1491	16
1492	19
1493	10
1494	15
1495	14
1496	10
1497	13
1498	15
1499	11
1500	15
1501	14
1502	19
1503	27
1504	16
1505	11
1506	11
1507	27
1508	13
1509	12
1510	10
1511	11
1512	15
1513	18
1514	19
1515	10
1516	12
1517	24
1518	17
1519	13
1520	18
1521	11
1522	10
1523	11
1524	11
1525	16
1526	17
1527	11
1528	10
1529	11
1530	13
1531	13
1532	21
1533	16
1534	18
1535	11
1536	18
1537	13
1538	18
1539	13
1540	17
1541	18
1542	17
1543	12
1544	10
1545	10
1546	15
1547	13
1548	15
1549	12
1550	10
1551	21
1552	14
1553	16
1554	10
1555	13
1556	18
1557	13
1558	16
1559	25
1560	16
1561	18
1562	10
1563	11
1564	14
1565	12
1566	18
1567	12
1568	16
1569	21
1570	20
1571	15
1572	12
1573	14
1574	12
1575	11
1576	19
1577	14
1578	10
1579	10
1580	12
1581	16
1582	13
1583	13
1584	20
1585	14
1586	15
1587	10
1588	17
1589	19
1590	10
1591	13
1592	21
1593	15
1594	11
1595	16
1596	11
1597	15
1598	27
1599	18
1600	13
1601	13
1602	10
1603	11
1604	18
1605	11
1606	33
1607	11
1608	10
1609	17
1610	13
1611	11
1612	13
1613	21
1614	22
1615	10
1616	22
1617	17
1618	14
1619	21
1620	15
1621	15
1622	12
1623	20
1624	14
1625	13
1626	14
1627	20
1628	13
1629	12
1630	19
1631	16
1632	10
1633	14
1634	19
1635	12
1636	16
1637	10
1638	22
1639	12
1640	10
1641	10
1642	12
1643	22
1644	16
1645	11
1646	15
1647	13
1648	28
1649	12
1650	18
1651	13
1652	14
1653	14
1654	10
1655	21
1656	10
1657	12
1658	14
1659	18
1660	20
1661	14
1662	20
1663	21
1664	12
1665	17
1666	15
1667	20
1668	13
1669	16
1670	16
1671	14
1672	14
1673	11
1674	19
1675	10
1676	23
1677	18
1678	15
1679	10
1680	10
1681	11
1682	14
1683	17
1684	24
1685	10
1686	11
1687	17
1688	16
1689	16
1690	10
1691	13
1692	10
1693	18
1694	18
1695	13
1696	11
1697	10
1698	15
1699	10
1700	16
1701	16
1702	10
1703	21
1704	14
1705	14
1706	17
1707	19
1708	13
1709	19
1710	15
1711	17
1712	22
1713	10
1714	10
1715	15
1716	15
1717	14
1718	12
1719	10
1720	16
1721	12
1722	12
1723	18
1724	27
1725	18
1726	10
1727	14
1728	14
1729	20
1730	21
1731	13
1732	10
1733	14
1734	17
1735	14
1736	19
1737	13
1738	21
1739	10
1740	11
1741	23
1742	18
1743	10
1744	19
1745	18
1746	11
1747	17
1748	12
1749	12
1750	12
1751	11
1752	13
1753	15
1754	18
1755	17
1756	13
1757	18
1758	17
1759	12
1760	13
1761	17
1762	15
1763	10
1764	22
1765	15
1766	31
1767	11
1768	18
1769	16
1770	16
1771	10
1772	16
1773	13
1774	13
1775	21
1776	10
1777	18
1778	21
1779	10
1780	10
1781	10
1782	22
1783	15
1784	14
1785	11
1786	15
1787	12
1788	10
1789	15
1790	15
1791	10
1792	17
1793	10
1794	17
1795	23
1796	10
1797	16
1798	19
1799	11
1800	14
1801	13
1802	17
1803	14
1804	20
1805	10
1806	18
1807	21
1808	14
1809	25
1810	10
1811	17
1812	11
1813	10
1814	22
1815	26
1816	13
1817	12
1818	17
1819	13
1820	10
1821	10
1822	10
1823	11
1824	16
1825	13
1826	20
1827	18
1828	10
1829	21
1830	21
1831	10
1832	11
1833	10
1834	18
1835	10
1836	19
1837	10
1838	15
1839	12
1840	10
1841	14
1842	12
1843	13
1844	11
1845	22
1846	13
1847	15
1848	11
1849	10
1850	14
1851	17
1852	13
1853	11
1854	11
1855	12
1856	21
1857	27
1858	10
1859	10
1860	15
1861	20
1862	13
1863	23
1864	11
1865	16
1866	12
1867	14
1868	10
1869	18
1870	29
1871	10
1872	16
1873	11
1874	15
1875	12
1876	20
1877	11
1878	11
1879	18
1880	13
1881	10
1882	13
1883	20
1884	49
1885	17
1886	15
1887	19
1888	15
1889	10
1890	13
1891	12
1892	15
1893	12
1894	23
1895	10
1896	16
1897	12
1898	13
1899	18
1900	10
1901	15
1902	17
1903	15
1904	13
1905	18
1906	19
1907	13
1908	17
1909	10
1910	25
1911	17
1912	16
1913	18
1914	10
1915	14
1916	23
1917	15
1918	10
1919	11
1920	18
1921	17
1922	13
1923	14
1924	13
1925	17
1926	29
1927	10
1928	11
1929	15
1930	13
1931	10
1932	17
1933	13
1934	21
1935	14
1936	10
1937	20
1938	14
1939	14
1940	10
1941	16
1942	10
1943	10
1944	15
1945	13
1946	12
1947	14
1948	19
1949	27
1950	19
1951	13
1952	16
1953	15
1954	14
1955	18
1956	10
1957	15
1958	11
1959	12
1960	11
1961	15
1962	23
1963	16
1964	16
1965	18
1966	10
1967	12
1968	12
1969	18
1970	11
1971	24
1972	12
1973	12
1974	24
1975	16
1976	14
1977	14
1978	10
1979	14
1980	27
1981	12
1982	10
1983	11
1984	14
1985	15
1986	10
1987	17
1988	11
1989	15
1990	25
1991	14
1992	12
1993	26
1994	14
1995	15
1996	20
1997	22
1998	15
1999	18
2000	16
[truncated: 8,000 more rows]
