# Supplementary material for: Generalized method of moments for estimating parameters of stochastic reaction networks
Source: BMC Syst Biol. 2016 Oct 21;10:98. doi: 10.1186/s12918-016-0342-8 (PMC5073941; doi:10.1186/s12918-016-0342-8)
Supplement: Additional file 2 — Matlab code and data. This file contains the Matlab codes and samples which were used to produce the results. (GZ 9349 kb) [file 12918_2016_342_MOESM2_ESM.gz › Data/Exclusive Switch/samples/9/t002.csv]

trajectory	P1	P2
1	0	86
2	65	4
3	38	0
4	62	4
5	67	3
6	0	69
7	67	9
8	55	6
9	62	0
10	51	30
11	59	3
12	0	76
13	53	4
14	58	0
15	58	3
16	66	0
17	54	5
18	0	75
19	55	3
20	65	0
21	3	76
22	2	84
23	0	80
24	56	1
25	50	0
26	0	79
27	55	10
28	0	67
29	71	6
30	0	56
31	58	5
32	42	3
33	46	0
34	0	88
35	56	3
36	54	6
37	2	76
38	54	1
39	5	76
40	71	0
41	1	74
42	0	87
43	36	37
44	0	69
45	57	9
46	60	7
47	60	0
48	68	2
49	0	81
50	63	3
51	0	76
52	65	0
53	0	80
54	1	76
55	0	67
56	3	77
57	54	0
58	51	0
59	0	75
60	59	0
61	4	72
62	3	82
63	4	73
64	49	0
65	1	89
66	50	1
67	1	75
68	0	83
69	54	0
70	0	71
71	70	15
72	1	65
73	2	88
74	0	81
75	1	78
76	58	0
77	67	3
78	41	8
79	0	79
80	0	77
81	0	84
82	46	1
83	3	77
84	6	74
85	0	72
86	7	81
87	45	23
88	71	0
89	71	0
90	54	0
91	70	0
92	78	5
93	0	63
94	56	0
95	69	3
96	0	75
97	19	68
98	39	1
99	63	0
100	60	0
101	1	79
102	61	4
103	68	0
104	61	0
105	1	70
106	0	76
107	47	0
108	66	0
109	0	82
110	3	72
111	0	80
112	0	76
113	65	3
114	63	1
115	57	1
116	58	4
117	6	76
118	72	4
119	7	82
120	50	0
121	0	83
122	7	77
123	51	1
124	6	64
125	1	79
126	28	58
127	4	82
128	60	0
129	3	93
130	0	81
131	0	71
132	52	1
133	2	83
134	0	73
135	61	0
136	1	91
137	52	0
138	2	92
139	4	86
140	3	70
141	0	79
142	56	1
143	64	0
144	46	0
145	59	12
146	0	75
147	0	83
148	68	3
149	53	1
150	52	7
151	0	87
152	62	2
153	61	6
154	64	0
155	0	80
156	2	82
157	10	71
158	61	6
159	61	5
160	8	59
161	62	3
162	0	95
163	60	8
164	64	0
165	0	78
166	0	75
167	6	73
168	59	0
169	0	54
170	68	0
171	48	0
172	71	0
173	59	0
174	0	79
175	66	0
176	44	24
177	2	67
178	40	32
179	57	4
180	63	0
181	76	3
182	72	0
183	3	82
184	60	10
185	7	75
186	47	4
187	0	92
188	62	0
189	3	80
190	0	86
191	58	0
192	65	0
193	3	95
194	54	0
195	56	1
196	1	77
197	1	72
198	0	76
199	0	63
200	45	0
201	65	5
202	47	11
203	10	66
204	58	1
205	50	0
206	10	78
207	6	71
208	3	71
209	60	0
210	47	9
211	67	8
212	63	0
213	63	6
214	70	2
215	0	74
216	0	73
217	0	75
218	72	1
219	50	0
220	62	4
221	51	0
222	56	3
223	48	0
224	7	78
225	56	0
226	56	0
227	4	74
228	56	0
229	66	6
230	55	11
231	66	0
232	58	0
233	60	5
234	53	6
235	50	0
236	11	66
237	66	1
238	1	92
239	0	83
240	64	0
241	6	70
242	0	99
243	61	4
244	55	3
245	65	0
246	0	83
247	60	0
248	53	3
249	52	0
250	55	0
251	53	2
252	23	64
253	53	9
254	3	73
255	61	0
256	35	34
257	0	77
258	0	80
259	64	1
260	0	68
261	57	6
262	0	82
263	4	76
264	69	5
265	55	1
266	59	11
267	51	0
268	56	1
269	57	0
270	29	62
271	59	0
272	4	91
273	58	0
274	8	72
275	1	106
276	68	8
277	66	10
278	56	0
279	1	77
280	0	77
281	47	10
282	0	93
283	56	3
284	51	14
285	2	85
286	59	6
287	0	68
288	0	80
289	1	72
290	1	83
291	58	0
292	47	1
293	11	64
294	66	0
295	46	5
296	54	2
297	59	11
298	5	80
299	44	6
300	5	83
301	1	93
302	6	75
303	0	64
304	54	0
305	4	71
306	60	0
307	6	82
308	55	3
309	6	81
310	1	83
311	58	1
312	54	0
313	55	0
314	0	68
315	0	91
316	0	67
317	0	72
318	8	87
319	58	8
320	2	75
321	4	73
322	59	0
323	46	0
324	0	85
325	67	0
326	4	90
327	0	95
328	65	5
329	1	74
330	4	95
331	58	10
332	44	2
333	0	83
334	52	4
335	0	78
336	49	4
337	62	2
338	10	86
339	0	83
340	70	9
341	70	1
342	7	71
343	3	77
344	22	59
345	59	0
346	1	79
347	0	76
348	0	83
349	58	0
350	60	0
351	53	1
352	52	2
353	62	0
354	0	94
355	51	10
356	67	2
357	0	76
358	4	67
359	3	87
360	51	6
361	67	0
362	54	0
363	0	75
364	65	0
365	0	85
366	51	12
367	53	0
368	0	92
369	0	74
370	0	77
371	0	71
372	21	56
373	61	0
374	6	79
375	66	6
376	52	0
377	0	79
378	53	1
379	2	76
380	2	84
381	74	0
382	53	0
383	1	65
384	53	4
385	2	82
386	72	0
387	5	85
388	50	0
389	69	2
390	0	72
391	4	78
392	1	84
393	70	0
394	0	72
395	0	71
396	51	11
397	0	90
398	5	77
399	63	0
400	66	5
401	4	64
402	37	5
403	58	0
404	63	0
405	1	74
406	0	75
407	59	0
408	45	0
409	54	3
410	62	0
411	51	5
412	0	75
413	53	1
414	66	0
415	1	67
416	63	6
417	0	87
418	1	72
419	0	73
420	70	0
421	70	1
422	67	3
423	0	83
424	68	0
425	70	7
426	5	75
427	29	59
428	4	75
429	9	76
430	62	16
431	66	8
432	0	78
433	0	60
434	7	78
435	18	60
436	52	1
437	0	88
438	0	79
439	58	12
440	54	1
441	0	81
442	0	88
443	42	15
444	1	63
445	66	3
446	3	78
447	55	11
448	54	0
449	51	9
450	52	1
451	65	3
452	0	88
453	0	66
454	1	82
455	8	90
456	65	0
457	55	0
458	59	8
459	0	75
460	66	4
461	70	5
462	1	93
463	4	80
464	58	4
465	62	8
466	63	10
467	54	0
468	53	2
469	57	7
470	1	79
471	65	0
472	0	83
473	53	8
474	55	5
475	59	0
476	3	83
477	0	79
478	0	86
479	6	64
480	0	80
481	0	81
482	53	0
483	1	78
484	0	79
485	69	0
486	1	84
487	0	77
488	71	0
489	68	0
490	67	3
491	7	81
492	59	0
493	66	4
494	57	0
495	54	9
496	0	87
497	53	2
498	54	1
499	0	74
500	8	102
501	57	2
502	21	72
503	71	0
504	63	0
505	64	2
506	1	76
507	64	3
508	0	64
509	71	2
510	1	85
511	0	95
512	2	67
513	63	3
514	2	81
515	0	80
516	62	1
517	0	78
518	63	0
519	9	69
520	4	63
521	0	73
522	1	68
523	7	78
524	0	71
525	66	0
526	54	2
527	0	93
528	68	0
529	0	80
530	0	82
531	0	74
532	63	6
533	7	83
534	6	81
535	65	0
536	55	0
537	60	0
538	1	84
539	9	81
540	6	71
541	54	9
542	57	1
543	0	66
544	52	0
545	62	2
546	59	6
547	45	9
548	58	0
549	51	0
550	0	75
551	67	6
552	67	3
553	10	69
554	28	32
555	6	74
556	60	1
557	51	6
558	54	1
559	0	73
560	52	3
561	74	2
562	3	76
563	61	0
564	58	0
565	1	85
566	4	85
567	0	84
568	4	79
569	2	80
570	1	65
571	7	68
572	69	0
573	43	2
574	3	95
575	4	70
576	1	80
577	61	3
578	74	0
579	55	1
580	1	76
581	1	76
582	59	0
583	54	11
584	66	3
585	60	5
586	1	99
587	65	0
588	4	77
589	54	1
590	63	0
591	51	0
592	50	8
593	62	0
594	70	3
595	0	83
596	40	45
597	0	72
598	0	91
599	0	85
600	52	4
601	60	0
602	62	2
603	53	3
604	0	70
605	0	75
606	55	0
607	74	5
608	4	84
609	53	7
610	69	9
611	0	66
612	48	3
613	0	67
614	53	8
615	0	86
616	66	4
617	0	78
618	2	79
619	51	6
620	0	72
621	0	88
622	4	86
623	3	74
624	0	79
625	60	6
626	54	0
627	64	1
628	53	5
629	49	3
630	0	85
631	24	62
632	54	0
633	0	78
634	43	3
635	54	8
636	66	1
637	1	79
638	45	0
639	66	0
640	69	0
641	56	7
642	1	71
643	39	52
644	0	74
645	60	6
646	45	0
647	67	1
648	5	85
649	71	0
650	43	4
651	0	79
652	63	0
653	0	91
654	9	67
655	0	68
656	0	86
657	59	1
658	66	1
659	0	63
660	4	88
661	0	74
662	4	81
663	56	0
664	0	88
665	6	57
666	72	0
667	65	0
668	53	1
669	60	4
670	0	62
671	5	81
672	71	0
673	57	6
674	62	5
675	62	6
676	67	0
677	2	72
678	55	5
679	2	86
680	0	95
681	0	76
682	0	79
683	67	4
684	83	0
685	57	0
686	5	84
687	52	6
688	62	5
689	65	2
690	0	82
691	4	81
692	4	79
693	0	96
694	74	2
695	63	0
696	58	0
697	0	67
698	74	0
699	64	4
700	0	86
701	1	75
702	69	4
703	72	1
704	0	90
705	59	0
706	25	61
707	53	3
708	70	1
709	2	45
710	64	1
711	68	1
712	1	74
713	65	12
714	3	79
715	69	2
716	60	8
717	5	81
718	1	74
719	50	1
720	2	84
721	11	71
722	56	5
723	61	0
724	0	77
725	0	79
726	0	77
727	51	15
728	52	10
729	57	0
730	55	0
731	1	79
732	3	77
733	57	2
734	6	86
735	0	84
736	49	5
737	48	0
738	16	70
739	2	72
740	74	0
741	0	80
742	0	70
743	76	0
744	67	0
745	0	69
746	0	81
747	2	71
748	67	2
749	4	82
750	0	88
751	0	90
752	61	0
753	0	66
754	0	75
755	53	5
756	28	38
757	61	4
758	1	80
759	1	94
760	11	77
761	0	73
762	7	100
763	0	84
764	50	0
765	61	6
766	8	108
767	51	5
768	2	85
769	10	74
770	0	73
771	8	76
772	57	0
773	5	76
774	0	88
775	5	67
776	42	5
777	5	75
778	55	0
779	53	0
780	52	2
781	1	67
782	6	72
783	2	87
784	56	8
785	61	1
786	12	59
787	0	78
788	9	69
789	3	86
790	0	67
791	63	1
792	3	81
793	49	9
794	65	0
795	57	3
796	23	49
797	70	2
798	67	0
799	67	5
800	1	80
801	0	73
802	58	11
803	0	73
804	52	3
805	53	6
806	2	101
807	60	0
808	47	8
809	59	16
810	1	76
811	48	2
812	63	2
813	5	86
814	0	94
815	47	8
816	47	9
817	67	2
818	53	18
819	0	82
820	9	76
821	0	80
822	49	0
823	0	89
824	45	7
825	48	2
826	59	3
827	51	0
828	0	73
829	0	98
830	0	65
831	45	7
832	0	77
833	8	80
834	74	1
835	0	74
836	74	5
837	63	0
838	65	0
839	66	0
840	63	2
841	0	69
842	20	51
843	0	88
844	40	0
845	2	95
846	1	63
847	2	79
848	75	4
849	1	77
850	56	3
851	3	92
852	1	73
853	82	0
854	69	9
855	1	79
856	67	0
857	73	0
858	33	40
859	61	0
860	53	3
861	0	79
862	58	8
863	55	0
864	63	0
865	1	69
866	64	0
867	1	81
868	0	71
869	68	2
870	55	0
871	1	87
872	4	87
873	0	76
874	5	67
875	1	78
876	49	6
877	65	5
878	0	86
879	0	76
880	56	0
881	60	0
882	3	73
883	59	6
884	52	18
885	2	94
886	4	89
887	54	0
888	67	9
889	24	37
890	70	3
891	0	89
892	1	70
893	50	0
894	17	65
895	7	72
896	5	93
897	27	39
898	26	40
899	67	0
900	29	28
901	51	11
902	52	4
903	61	1
904	59	3
905	58	11
906	51	3
907	1	88
908	5	82
909	54	6
910	56	0
911	18	55
912	13	78
913	2	77
914	67	0
915	0	67
916	58	0
917	64	0
918	0	78
919	53	6
920	48	4
921	61	7
922	0	92
923	0	72
924	80	3
925	57	16
926	64	5
927	2	65
928	74	8
929	58	1
930	1	91
931	76	0
932	56	0
933	1	65
934	49	1
935	67	0
936	69	1
937	0	74
938	69	0
939	51	2
940	35	13
941	3	83
942	6	65
943	0	90
944	1	63
945	45	1
946	61	0
947	3	82
948	57	3
949	0	76
950	56	4
951	0	82
952	57	4
953	64	1
954	13	66
955	0	85
956	0	71
957	7	69
958	57	0
959	0	99
960	0	90
961	67	0
962	55	19
963	59	25
964	64	0
965	62	1
966	24	46
967	63	1
968	3	86
969	1	72
970	57	2
971	0	79
972	52	2
973	67	0
974	50	0
975	71	0
976	62	0
977	51	0
978	0	82
979	0	78
980	50	1
981	65	0
982	0	77
983	57	2
984	9	76
985	0	75
986	2	84
987	3	84
988	52	0
989	0	83
990	13	74
991	0	69
992	0	79
993	6	80
994	64	0
995	73	1
996	0	79
997	54	0
998	5	73
999	61	0
1000	5	73
1001	64	0
1002	0	78
1003	46	14
1004	0	68
1005	0	82
1006	65	4
1007	47	4
1008	2	86
1009	53	0
1010	47	18
1011	2	99
1012	4	80
1013	71	0
1014	51	15
1015	5	81
1016	0	68
1017	4	75
1018	9	78
1019	54	5
1020	48	2
1021	51	0
1022	57	3
1023	2	72
1024	51	11
1025	68	0
1026	54	0
1027	3	78
1028	4	78
1029	0	102
1030	61	6
1031	63	2
1032	54	1
1033	1	92
1034	1	94
1035	53	7
1036	66	0
1037	0	91
1038	0	55
1039	57	0
1040	63	1
1041	67	13
1042	48	10
1043	56	5
1044	0	88
1045	57	0
1046	59	2
1047	71	4
1048	3	73
1049	58	0
1050	4	79
1051	8	68
1052	5	83
1053	7	68
1054	0	101
1055	0	80
1056	73	2
1057	65	0
1058	2	76
1059	0	79
1060	3	80
1061	11	79
1062	47	8
1063	65	4
1064	34	40
1065	11	77
1066	1	74
1067	0	79
1068	54	1
1069	3	86
1070	58	2
1071	63	4
1072	51	5
1073	0	71
1074	0	89
1075	63	3
1076	65	1
1077	62	4
1078	5	77
1079	0	87
1080	0	81
1081	61	0
1082	2	69
1083	56	0
1084	0	83
1085	65	0
1086	61	5
1087	2	88
1088	66	8
1089	4	81
1090	0	70
1091	59	12
1092	67	0
1093	60	0
1094	63	0
1095	66	0
1096	62	1
1097	69	2
1098	4	75
1099	55	0
1100	66	0
1101	2	71
1102	64	2
1103	54	0
1104	0	78
1105	1	89
1106	64	0
1107	66	0
1108	2	74
1109	2	77
1110	70	0
1111	0	65
1112	0	67
1113	54	4
1114	52	0
1115	57	0
1116	0	82
1117	65	4
1118	0	88
1119	2	70
1120	53	7
1121	0	72
1122	71	0
1123	3	67
1124	0	82
1125	55	5
1126	62	3
1127	10	81
1128	0	62
1129	45	1
1130	57	0
1131	0	85
1132	77	7
1133	71	0
1134	48	1
1135	0	65
1136	43	10
1137	59	2
1138	0	80
1139	1	62
1140	49	5
1141	0	80
1142	0	72
1143	62	0
1144	3	69
1145	62	1
1146	69	1
1147	61	2
1148	48	5
1149	50	1
1150	59	0
1151	48	5
1152	74	0
1153	0	74
1154	7	91
1155	60	1
1156	48	8
1157	52	0
1158	68	0
1159	0	77
1160	5	66
1161	0	82
1162	42	1
1163	3	74
1164	59	0
1165	69	13
1166	2	79
1167	44	44
1168	1	78
1169	72	0
1170	68	0
1171	1	66
1172	59	11
1173	1	77
1174	62	1
1175	2	66
1176	0	70
1177	0	96
1178	66	0
1179	0	92
1180	0	84
1181	3	83
1182	0	61
1183	0	86
1184	63	0
1185	50	0
1186	58	0
1187	51	1
1188	49	3
1189	54	1
1190	0	76
1191	44	0
1192	0	77
1193	0	90
1194	45	15
1195	1	88
1196	1	82
1197	0	73
1198	60	0
1199	0	91
1200	13	90
1201	55	0
1202	2	73
1203	51	3
1204	1	74
1205	46	12
1206	62	0
1207	53	0
1208	68	0
1209	57	13
1210	56	0
1211	59	3
1212	57	0
1213	12	85
1214	55	1
1215	60	6
1216	0	85
1217	6	82
1218	1	71
1219	50	1
1220	56	3
1221	71	0
1222	0	91
1223	1	74
1224	1	90
1225	8	67
1226	0	81
1227	56	5
1228	51	2
1229	50	9
1230	3	62
1231	64	0
1232	0	85
1233	0	65
1234	58	0
1235	0	61
1236	0	71
1237	60	14
1238	52	2
1239	67	3
1240	63	0
1241	0	65
1242	3	79
1243	9	72
1244	49	18
1245	48	4
1246	6	71
1247	45	4
1248	53	13
1249	57	3
1250	63	11
1251	60	0
1252	53	1
1253	0	87
1254	62	0
1255	21	47
1256	54	3
1257	3	89
1258	0	88
1259	60	4
1260	46	4
1261	60	0
1262	71	0
1263	1	77
1264	3	80
1265	5	78
1266	0	82
1267	61	1
1268	0	86
1269	0	77
1270	5	72
1271	54	0
1272	0	84
1273	20	43
1274	26	31
1275	75	0
1276	0	82
1277	58	2
1278	60	0
1279	39	6
1280	62	0
1281	69	2
1282	3	79
1283	74	5
1284	3	80
1285	0	62
1286	53	1
1287	0	72
1288	4	82
1289	65	0
1290	1	60
1291	68	3
1292	59	2
1293	2	95
1294	60	5
1295	70	7
1296	72	1
1297	0	67
1298	65	1
1299	0	77
1300	65	8
1301	0	74
1302	71	4
1303	60	3
1304	54	1
1305	61	8
1306	4	96
1307	36	0
1308	64	4
1309	0	72
1310	2	89
1311	57	0
1312	0	73
1313	0	85
1314	15	51
1315	51	0
1316	49	3
1317	46	0
1318	1	79
1319	50	0
1320	54	0
1321	6	62
1322	70	7
1323	17	62
1324	1	74
1325	2	89
1326	63	0
1327	1	76
1328	59	0
1329	60	4
1330	72	4
1331	0	83
1332	62	3
1333	1	86
1334	0	94
1335	5	80
1336	66	0
1337	1	87
1338	55	2
1339	0	80
1340	57	3
1341	63	7
1342	59	0
1343	69	7
1344	52	2
1345	1	90
1346	0	85
1347	51	0
1348	60	10
1349	53	10
1350	68	8
1351	5	71
1352	45	0
1353	1	81
1354	55	5
1355	61	0
1356	73	0
1357	0	75
1358	0	67
1359	57	5
1360	0	76
1361	54	0
1362	10	83
1363	49	4
1364	56	6
1365	53	19
1366	53	0
1367	0	67
1368	2	74
1369	73	0
1370	45	0
1371	0	65
1372	66	0
1373	9	76
1374	29	45
1375	61	1
1376	48	0
1377	0	72
1378	59	0
1379	61	0
1380	0	94
1381	0	84
1382	0	69
1383	2	77
1384	49	4
1385	2	82
1386	69	7
1387	62	0
1388	0	75
1389	0	80
1390	7	57
1391	56	6
1392	48	4
1393	1	90
1394	71	6
1395	0	97
1396	4	98
1397	1	91
1398	7	75
1399	0	86
1400	0	71
1401	5	76
1402	2	77
1403	8	74
1404	21	63
1405	2	79
1406	0	82
1407	44	27
1408	5	72
1409	0	70
1410	0	92
1411	6	84
1412	2	78
1413	56	0
1414	60	0
1415	60	1
1416	66	2
1417	0	82
1418	4	83
1419	7	90
1420	61	1
1421	0	55
1422	52	8
1423	52	8
1424	0	81
1425	49	0
1426	0	77
1427	0	67
1428	80	0
1429	0	88
1430	3	86
1431	63	0
1432	49	12
1433	1	90
1434	1	92
1435	74	5
1436	3	80
1437	0	68
1438	3	86
1439	0	91
1440	50	6
1441	61	11
1442	0	77
1443	50	0
1444	52	0
1445	3	80
1446	2	74
1447	61	1
1448	64	0
1449	2	72
1450	61	0
1451	61	0
1452	64	4
1453	7	61
1454	71	8
1455	2	70
1456	70	0
1457	3	75
1458	59	4
1459	54	10
1460	48	0
1461	0	85
1462	2	77
1463	50	21
1464	55	8
1465	65	2
1466	0	61
1467	54	0
1468	72	3
1469	59	0
1470	54	0
1471	0	68
1472	61	0
1473	55	0
1474	0	77
1475	0	82
1476	61	9
1477	63	0
1478	40	29
1479	2	63
1480	0	74
1481	0	76
1482	48	2
1483	0	78
1484	5	93
1485	8	88
1486	67	0
1487	9	80
1488	37	32
1489	9	79
1490	60	0
1491	7	85
1492	56	10
1493	59	0
1494	77	0
1495	62	0
1496	1	59
1497	0	92
1498	82	0
1499	69	0
1500	1	84
1501	1	76
1502	15	75
1503	2	78
1504	2	71
1505	0	94
1506	4	84
1507	76	3
1508	5	81
1509	0	82
1510	50	4
1511	2	85
1512	0	72
1513	56	7
1514	0	78
1515	2	75
1516	57	0
1517	1	79
1518	62	2
1519	5	91
1520	7	86
1521	72	0
1522	4	79
1523	67	9
1524	54	29
1525	52	0
1526	77	0
1527	1	79
1528	0	71
1529	2	73
1530	72	6
1531	71	16
1532	3	72
1533	63	1
1534	2	87
1535	0	89
1536	59	0
1537	6	85
1538	0	70
1539	7	81
1540	7	68
1541	45	5
1542	36	51
1543	52	0
1544	3	74
1545	52	1
1546	0	93
1547	0	89
1548	1	77
1549	0	78
1550	72	0
1551	66	2
1552	2	78
1553	44	2
1554	64	0
1555	73	4
1556	3	99
1557	59	5
1558	0	77
1559	3	80
1560	67	1
1561	57	2
1562	60	3
1563	0	69
1564	56	7
1565	0	76
1566	69	0
1567	3	60
1568	0	78
1569	5	71
1570	56	11
1571	0	89
1572	45	0
1573	0	91
1574	0	76
1575	0	76
1576	67	1
1577	0	77
1578	61	1
1579	58	0
1580	19	55
1581	4	77
1582	2	75
1583	3	75
1584	72	0
1585	0	72
1586	0	99
1587	0	80
1588	0	83
1589	57	2
1590	4	81
1591	55	3
1592	0	98
1593	2	82
1594	1	74
1595	67	2
1596	5	81
1597	1	75
1598	60	3
1599	0	73
1600	3	79
1601	58	3
1602	2	67
1603	52	0
1604	0	90
1605	58	0
1606	62	0
1607	6	102
1608	2	77
1609	0	88
1610	1	88
1611	0	70
1612	12	73
1613	63	1
1614	55	0
1615	2	68
1616	0	64
1617	46	6
1618	62	10
1619	4	81
1620	54	2
1621	0	84
1622	75	2
1623	0	74
1624	62	7
1625	0	59
1626	58	7
1627	3	79
1628	0	69
1629	1	64
1630	48	4
1631	0	84
1632	56	0
1633	54	9
1634	0	89
1635	57	0
1636	70	6
1637	68	4
1638	61	10
1639	0	78
1640	0	90
1641	0	72
1642	5	63
1643	57	0
1644	0	75
1645	68	6
1646	13	77
1647	62	0
1648	56	2
1649	2	71
1650	48	4
1651	55	1
1652	0	83
1653	66	0
1654	1	78
1655	3	77
1656	0	78
1657	57	0
1658	0	91
1659	64	4
1660	51	3
1661	66	0
1662	60	0
1663	0	83
1664	3	78
1665	0	78
1666	55	0
1667	52	0
1668	0	62
1669	54	2
1670	60	5
1671	60	0
1672	7	75
1673	49	6
1674	57	0
1675	44	0
1676	0	69
1677	0	87
1678	70	0
1679	2	73
1680	69	1
1681	61	11
1682	2	80
1683	61	2
1684	67	0
1685	0	79
1686	69	3
1687	0	92
1688	2	79
1689	68	6
1690	70	2
1691	77	0
1692	58	0
1693	0	80
1694	65	6
1695	0	92
1696	1	72
1697	59	0
1698	74	0
1699	64	3
1700	59	10
1701	60	3
1702	1	75
1703	25	54
1704	0	97
1705	0	77
1706	0	71
1707	0	74
1708	0	86
1709	0	81
1710	63	15
1711	39	10
1712	0	107
1713	0	77
1714	67	7
1715	0	84
1716	63	3
1717	0	85
1718	2	86
1719	0	83
1720	51	13
1721	0	72
1722	59	7
1723	2	70
1724	0	70
1725	6	76
1726	4	80
1727	2	70
1728	61	3
1729	5	98
1730	3	77
1731	1	72
1732	3	88
1733	56	4
1734	63	0
1735	3	71
1736	0	101
1737	4	84
1738	1	66
1739	64	3
1740	52	0
1741	52	0
1742	77	1
1743	67	0
1744	37	22
1745	54	3
1746	1	86
1747	0	66
1748	54	5
1749	3	89
1750	50	2
1751	50	0
1752	0	86
1753	0	85
1754	46	4
1755	0	74
1756	0	83
1757	60	0
1758	68	0
1759	65	3
1760	51	1
1761	0	82
1762	1	68
1763	60	0
1764	0	83
1765	1	95
1766	0	54
1767	6	76
1768	48	11
1769	2	81
1770	5	89
1771	53	2
1772	2	79
1773	66	0
1774	59	1
1775	53	5
1776	0	67
1777	17	79
1778	0	89
1779	59	3
1780	48	2
1781	56	0
1782	54	0
1783	78	0
1784	3	80
1785	74	0
1786	55	4
1787	69	0
1788	71	4
1789	2	68
1790	3	71
1791	75	0
1792	61	13
1793	55	3
1794	60	0
1795	58	2
1796	48	4
1797	58	0
1798	64	8
1799	62	2
1800	4	72
1801	71	1
1802	49	0
1803	62	0
1804	64	4
1805	63	0
1806	55	8
1807	3	84
1808	8	98
1809	60	3
1810	49	7
1811	47	10
1812	0	71
1813	40	1
1814	0	86
1815	2	60
1816	8	71
1817	72	0
1818	0	81
1819	5	87
1820	61	0
1821	62	0
1822	0	68
1823	5	70
1824	0	87
1825	0	76
1826	4	77
1827	5	76
1828	5	84
1829	0	105
1830	7	75
1831	36	28
1832	0	73
1833	2	52
1834	48	10
1835	7	67
1836	0	84
1837	0	86
1838	59	0
1839	59	1
1840	69	5
1841	54	4
1842	1	103
1843	81	6
1844	59	9
1845	3	81
1846	70	0
1847	3	87
1848	58	7
1849	0	65
1850	0	76
1851	55	0
1852	0	78
1853	8	63
1854	0	86
1855	0	78
1856	53	2
1857	2	98
1858	1	80
1859	0	92
1860	24	49
1861	56	2
1862	64	1
1863	58	4
1864	54	6
1865	48	8
1866	66	0
1867	50	5
1868	0	83
1869	51	0
1870	50	13
1871	66	1
1872	72	0
1873	0	69
1874	3	88
1875	55	1
1876	63	4
1877	0	90
1878	52	0
1879	0	77
1880	68	0
1881	61	1
1882	0	102
1883	4	86
1884	0	88
1885	55	0
1886	7	81
1887	0	71
1888	66	4
1889	62	5
1890	1	77
1891	62	0
1892	5	61
1893	60	8
1894	2	80
1895	60	0
1896	63	5
1897	61	8
1898	64	0
1899	2	76
1900	64	9
1901	0	81
1902	4	76
1903	0	72
1904	0	88
1905	6	95
1906	5	76
1907	1	86
1908	0	73
1909	3	70
1910	54	12
1911	82	2
1912	58	0
1913	59	3
1914	23	59
1915	1	69
1916	1	79
1917	52	9
1918	0	71
1919	67	0
1920	1	88
1921	43	0
1922	0	70
1923	52	3
1924	51	0
1925	65	1
1926	1	85
1927	8	69
1928	61	7
1929	2	88
1930	42	29
1931	62	1
1932	2	65
1933	58	0
1934	48	0
1935	68	4
1936	0	79
1937	67	6
1938	56	0
1939	3	65
1940	59	20
1941	62	5
1942	67	0
1943	60	0
1944	0	60
1945	48	0
1946	0	72
1947	66	7
1948	0	77
1949	59	0
1950	0	95
1951	54	0
1952	66	1
1953	0	81
1954	64	4
1955	69	7
1956	59	7
1957	1	80
1958	5	99
1959	3	88
1960	2	86
1961	41	2
1962	61	0
1963	64	0
1964	0	80
1965	0	74
1966	63	6
1967	54	3
1968	58	12
1969	59	0
1970	53	0
1971	62	2
1972	63	0
1973	72	7
1974	69	1
1975	5	73
1976	59	5
1977	52	1
1978	1	71
1979	10	95
1980	54	1
1981	57	11
1982	0	85
1983	0	69
1984	48	2
1985	48	0
1986	66	6
1987	0	90
1988	0	70
1989	5	69
1990	20	50
1991	21	44
1992	72	0
1993	51	5
1994	46	0
1995	0	90
1996	64	0
1997	3	93
1998	0	67
1999	0	78
[truncated: 8,001 more rows]
