# Supplementary material for: Generalized method of moments for estimating parameters of stochastic reaction networks
Source: BMC Syst Biol. 2016 Oct 21;10:98. doi: 10.1186/s12918-016-0342-8 (PMC5073941; doi:10.1186/s12918-016-0342-8)
Supplement: Additional file 2 — Matlab code and data. This file contains the Matlab codes and samples which were used to produce the results. (GZ 9349 kb) [file 12918_2016_342_MOESM2_ESM.gz › Data/Exclusive Switch/samples/50/t002.csv]

trajectory	P1	P2
1	4	81
2	0	78
3	52	7
4	0	70
5	54	0
6	2	81
7	1	91
8	68	7
9	1	63
10	73	8
11	55	14
12	0	95
13	39	31
14	58	2
15	56	10
16	62	3
17	62	0
18	61	4
19	0	68
20	45	0
21	0	80
22	2	70
23	60	4
24	0	70
25	61	0
26	0	68
27	46	30
28	52	0
29	3	79
30	1	86
31	3	64
32	65	8
33	0	64
34	58	0
35	75	2
36	59	4
37	57	0
38	61	4
39	59	0
40	0	85
41	56	7
42	53	0
43	55	0
44	62	0
45	2	64
46	60	0
47	11	88
48	57	8
49	0	81
50	55	0
51	0	79
52	61	7
53	51	2
54	55	0
55	67	1
56	59	0
57	5	74
58	0	84
59	1	95
60	1	85
61	0	97
62	62	11
63	5	78
64	44	0
65	53	1
66	2	91
67	64	11
68	61	2
69	0	69
70	4	92
71	48	2
72	0	76
73	8	74
74	58	0
75	4	80
76	3	83
77	1	78
78	54	0
79	39	28
80	0	73
81	52	0
82	79	0
83	0	73
84	2	83
85	0	85
86	1	93
87	54	0
88	54	0
89	64	1
90	62	8
91	0	78
92	0	100
93	57	0
94	0	69
95	1	83
96	57	11
97	21	66
98	47	12
99	66	0
100	62	1
101	54	7
102	0	93
103	1	77
104	34	7
105	8	94
106	65	2
107	53	15
108	57	0
109	66	0
110	0	85
111	55	0
112	10	80
113	61	9
114	2	84
115	52	9
116	1	69
117	44	28
118	0	78
119	64	0
120	0	73
121	50	10
122	7	103
123	64	0
124	53	11
125	7	70
126	0	67
127	54	7
128	0	84
129	0	71
130	72	0
131	51	5
132	0	78
133	3	94
134	1	67
135	68	0
136	49	0
137	7	86
138	7	86
139	55	0
140	4	67
141	75	0
142	58	0
143	59	18
144	56	0
145	44	0
146	53	1
147	65	2
148	1	79
149	25	49
150	2	99
151	59	0
152	0	71
153	52	15
154	0	81
155	6	87
156	63	0
157	0	74
158	0	79
159	57	0
160	79	2
161	0	66
162	2	93
163	1	77
164	1	67
165	48	0
166	0	98
167	8	83
168	3	69
169	59	0
170	10	97
171	58	7
172	48	15
173	63	0
174	0	79
175	57	0
176	2	63
177	0	81
178	54	2
179	59	4
180	47	0
181	3	81
182	56	1
183	4	71
184	61	0
185	46	10
186	5	78
187	0	78
188	58	4
189	2	60
190	0	77
191	2	76
192	60	1
193	0	55
194	28	38
195	0	83
196	2	71
197	63	5
198	59	3
199	4	71
200	49	0
201	0	81
202	66	2
203	1	78
204	0	68
205	65	1
206	24	49
207	29	35
208	3	69
209	59	0
210	61	3
211	57	0
212	4	94
213	75	0
214	14	81
215	0	67
216	1	84
217	64	0
218	48	0
219	52	5
220	0	75
221	0	71
222	59	2
223	1	64
224	57	5
225	0	81
226	57	4
227	0	85
228	4	90
229	4	80
230	59	0
231	57	1
232	0	90
233	7	63
234	66	0
235	1	83
236	1	77
237	5	70
238	6	70
239	0	63
240	0	81
241	61	6
242	59	8
243	0	83
244	73	0
245	58	0
246	49	0
247	56	3
248	53	7
249	50	1
250	63	6
251	5	84
252	54	2
253	56	2
254	0	86
255	56	0
256	27	47
257	0	95
258	5	70
259	0	75
260	26	34
261	0	68
262	0	78
263	3	77
264	0	86
265	2	74
266	60	0
267	55	14
268	51	3
269	78	1
270	52	1
271	48	1
272	2	78
273	71	3
274	47	0
275	66	12
276	60	0
277	0	69
278	0	72
279	53	5
280	1	86
281	0	86
282	1	69
283	0	77
284	0	71
285	66	5
286	63	1
287	60	3
288	62	2
289	58	0
290	0	82
291	60	1
292	3	78
293	41	29
294	0	71
295	59	0
296	65	1
297	0	70
298	65	10
299	0	82
300	3	58
301	1	78
302	68	0
303	66	6
304	9	81
305	54	6
306	2	72
307	60	9
308	59	2
309	12	82
310	76	0
311	63	0
312	57	0
313	0	79
314	0	69
315	56	8
316	1	70
317	0	76
318	5	88
319	0	60
320	60	0
321	58	1
322	0	81
323	69	0
324	26	64
325	55	0
326	61	6
327	51	2
328	0	80
329	53	6
330	59	7
331	59	0
332	47	7
333	8	89
334	0	71
335	0	66
336	81	7
337	55	4
338	62	8
339	61	9
340	65	0
341	0	97
342	57	0
343	61	1
344	67	0
345	63	0
346	53	9
347	59	1
348	66	0
349	0	76
350	0	80
351	0	76
352	64	0
353	0	80
354	62	5
355	0	62
356	57	2
357	23	41
358	4	66
359	0	69
360	49	7
361	46	0
362	59	9
363	62	18
364	3	75
365	53	3
366	61	0
367	64	1
368	17	71
369	1	75
370	65	5
371	61	0
372	63	0
373	7	79
374	67	0
375	64	7
376	61	1
377	4	77
378	69	7
379	2	66
380	50	4
381	52	4
382	7	77
383	4	75
384	59	6
385	3	88
386	58	0
387	54	1
388	56	0
389	63	0
390	1	83
391	50	7
392	59	0
393	62	6
394	53	18
395	0	82
396	0	85
397	52	4
398	14	61
399	2	84
400	55	0
401	0	89
402	59	0
403	49	2
404	64	0
405	0	69
406	26	31
407	59	1
408	69	0
409	65	10
410	63	12
411	2	82
412	73	0
413	47	0
414	0	78
415	3	88
416	50	2
417	64	5
418	4	85
419	0	73
420	52	8
421	55	1
422	59	7
423	1	89
424	50	6
425	0	81
426	2	72
427	59	7
428	5	66
429	2	84
430	2	88
431	0	88
432	0	64
433	0	92
434	62	0
435	0	82
436	0	72
437	65	16
438	49	8
439	56	4
440	62	2
441	0	89
442	1	79
443	0	76
444	2	54
445	71	1
446	37	3
447	77	0
448	44	4
449	56	0
450	50	0
451	0	73
452	55	1
453	1	77
454	64	3
455	49	0
456	45	4
457	49	4
458	0	85
459	63	5
460	52	2
461	0	74
462	49	0
463	1	76
464	1	73
465	60	3
466	5	73
467	54	8
468	61	0
469	0	77
470	53	0
471	0	62
472	8	67
473	51	0
474	4	92
475	64	4
476	54	7
477	0	71
478	68	1
479	42	0
480	64	0
481	3	89
482	64	0
483	53	15
484	50	1
485	74	0
486	71	0
487	0	80
488	59	1
489	0	76
490	59	4
491	40	1
492	2	70
493	63	2
494	54	0
495	0	84
496	49	23
497	60	0
498	77	0
499	61	9
500	64	2
501	0	75
502	1	87
503	43	2
504	0	72
505	48	2
506	0	71
507	6	76
508	55	0
509	1	79
510	1	74
511	58	0
512	62	9
513	44	0
514	0	68
515	2	82
516	54	1
517	1	80
518	39	0
519	63	6
520	5	48
521	54	1
522	3	66
523	64	6
524	62	7
525	1	87
526	53	4
527	48	7
528	1	84
529	78	3
530	54	0
531	60	8
532	10	80
533	0	82
534	0	86
535	0	88
536	1	78
537	65	0
538	0	67
539	1	85
540	55	0
541	7	70
542	73	3
543	55	7
544	75	1
545	46	0
546	1	83
547	0	76
548	54	1
549	1	72
550	64	0
551	65	2
552	1	82
553	0	77
554	43	6
555	41	16
556	65	0
557	6	92
558	4	89
559	0	63
560	12	63
561	30	43
562	52	8
563	0	75
564	62	7
565	70	0
566	0	76
567	0	93
568	56	4
569	5	76
570	78	2
571	53	2
572	56	4
573	52	32
574	3	74
575	56	0
576	69	0
577	61	0
578	0	76
579	49	0
580	33	31
581	0	80
582	42	33
583	61	5
584	63	0
585	0	92
586	0	65
587	59	6
588	7	87
589	64	0
590	17	71
591	1	74
592	55	0
593	1	84
594	54	2
595	0	80
596	57	2
597	68	0
598	0	60
599	1	74
600	51	1
601	0	92
602	2	86
603	76	0
604	1	82
605	0	82
606	60	0
607	0	84
608	0	85
609	0	84
610	61	3
611	8	57
612	57	0
613	64	8
614	51	2
615	64	0
616	0	80
617	57	0
618	68	0
619	66	11
620	53	0
621	60	0
622	54	2
623	72	5
624	55	0
625	6	73
626	0	76
627	35	31
628	3	66
629	1	75
630	57	0
631	0	91
632	67	6
633	47	0
634	57	3
635	70	7
636	0	73
637	0	103
638	63	5
639	0	82
640	14	65
641	23	61
642	63	1
643	47	0
644	65	17
645	54	0
646	27	33
647	0	103
648	60	8
649	0	96
650	45	20
651	23	53
652	55	12
653	0	71
654	57	2
655	66	0
656	59	3
657	3	95
658	56	2
659	39	5
660	0	89
661	2	69
662	50	0
663	54	0
664	0	75
665	0	82
666	68	0
667	0	92
668	63	8
669	4	58
670	2	78
671	44	0
672	40	7
673	1	75
674	0	75
675	0	86
676	61	0
677	2	86
678	49	0
679	0	89
680	2	80
681	53	7
682	57	6
683	52	0
684	55	0
685	0	66
686	10	80
687	56	2
688	5	79
689	0	74
690	64	1
691	60	6
692	2	78
693	10	84
694	57	0
695	10	84
696	7	66
697	12	67
698	57	5
699	65	0
700	0	83
701	0	66
702	50	2
703	1	79
704	4	62
705	5	78
706	33	40
707	57	0
708	38	37
709	45	8
710	1	81
711	59	0
712	2	68
713	42	20
714	62	0
715	56	4
716	3	77
717	5	79
718	63	2
719	60	1
720	0	88
721	70	12
722	0	81
723	59	0
724	48	9
725	6	87
726	1	77
727	42	32
728	0	72
729	3	86
730	2	82
731	7	70
732	0	80
733	65	5
734	56	0
735	73	0
736	66	3
737	61	13
738	55	0
739	29	43
740	27	61
741	14	89
742	58	4
743	0	76
744	11	92
745	55	3
746	53	0
747	71	9
748	51	13
749	0	81
750	60	0
751	4	87
752	44	0
753	0	63
754	6	70
755	8	89
756	53	6
757	0	90
758	2	93
759	1	81
760	54	4
761	61	0
762	1	88
763	66	0
764	0	78
765	39	14
766	55	0
767	56	0
768	65	0
769	0	94
770	7	80
771	2	75
772	0	79
773	64	4
774	0	76
775	58	1
776	0	95
777	0	67
778	57	2
779	32	39
780	54	0
781	4	74
782	1	85
783	0	79
784	51	0
785	64	2
786	54	0
787	68	2
788	0	78
789	52	0
790	2	78
791	0	85
792	0	72
793	1	80
794	0	89
795	3	74
796	1	83
797	50	12
798	45	0
799	7	69
800	0	88
801	55	0
802	64	0
803	4	76
804	53	2
805	0	65
806	63	3
807	0	71
808	1	80
809	64	6
810	59	0
811	62	0
812	63	1
813	60	0
814	2	54
815	49	0
816	57	3
817	66	0
818	28	36
819	12	57
820	47	0
821	60	2
822	1	87
823	0	88
824	60	0
825	55	0
826	52	7
827	0	80
828	71	2
829	57	0
830	0	77
831	58	0
832	60	0
833	42	12
834	0	76
835	52	6
836	0	90
837	72	9
838	63	7
839	61	1
840	57	0
841	60	4
842	0	72
843	2	62
844	59	0
845	4	86
846	3	77
847	2	71
848	61	4
849	59	2
850	57	2
851	63	0
852	8	82
853	1	91
854	60	13
855	9	72
856	0	86
857	64	14
858	49	0
859	48	0
860	0	67
861	0	68
862	66	2
863	64	0
864	0	95
865	0	98
866	0	79
867	52	3
868	0	80
869	0	54
870	65	4
871	7	82
872	78	0
873	0	86
874	4	70
875	3	83
876	62	2
877	0	81
878	61	0
879	0	73
880	4	79
881	49	0
882	0	73
883	3	73
884	59	2
885	0	70
886	46	20
887	0	95
888	0	87
889	67	0
890	74	0
891	2	86
892	46	20
893	1	88
894	56	0
895	0	71
896	54	0
897	1	77
898	55	3
899	63	7
900	47	1
901	0	75
902	60	2
903	2	83
904	63	6
905	0	79
906	54	0
907	63	1
908	68	0
909	62	1
910	0	79
911	0	80
912	52	1
913	1	104
914	0	79
915	0	97
916	54	0
917	56	4
918	74	0
919	64	3
920	2	89
921	0	89
922	26	35
923	46	0
924	0	86
925	58	3
926	52	1
927	45	1
928	60	6
929	53	0
930	69	4
931	0	86
932	0	83
933	65	6
934	0	85
935	2	60
936	0	83
937	59	3
938	0	68
939	59	4
940	2	85
941	17	57
942	53	2
943	16	64
944	1	87
945	51	4
946	60	7
947	2	87
948	0	88
949	50	0
950	10	63
951	66	11
952	61	1
953	3	79
954	0	61
955	51	0
956	4	85
957	4	90
958	63	1
959	2	92
960	0	76
961	0	82
962	56	0
963	6	78
964	50	3
965	16	60
966	3	86
967	65	1
968	12	71
969	80	1
970	2	73
971	66	2
972	0	74
973	58	3
974	66	5
975	0	99
976	63	4
977	59	0
978	60	13
979	0	67
980	54	3
981	68	3
982	0	79
983	6	65
984	5	86
985	46	8
986	55	6
987	50	0
988	2	85
989	4	85
990	8	67
991	56	0
992	61	10
993	52	3
994	2	81
995	72	7
996	69	0
997	6	72
998	57	1
999	78	0
1000	3	80
1001	61	4
1002	5	95
1003	64	0
1004	74	6
1005	12	77
1006	61	7
1007	1	88
1008	0	72
1009	0	71
1010	67	0
1011	62	4
1012	47	5
1013	66	0
1014	9	73
1015	65	4
1016	59	0
1017	2	81
1018	56	0
1019	0	83
1020	7	87
1021	0	81
1022	1	82
1023	3	93
1024	0	74
1025	0	66
1026	1	71
1027	0	81
1028	0	93
1029	6	77
1030	72	0
1031	54	0
1032	63	0
1033	64	0
1034	0	87
1035	59	7
1036	60	0
1037	51	3
1038	2	76
1039	7	69
1040	52	3
1041	0	84
1042	54	2
1043	1	79
1044	66	7
1045	64	0
1046	56	0
1047	67	0
1048	63	0
1049	0	71
1050	73	2
1051	54	10
1052	63	7
1053	58	2
1054	0	71
1055	3	81
1056	55	0
1057	4	82
1058	48	0
1059	60	5
1060	55	2
1061	0	83
1062	52	0
1063	52	18
1064	0	78
1065	0	70
1066	0	82
1067	50	6
1068	61	0
1069	61	4
1070	67	10
1071	48	1
1072	57	0
1073	63	0
1074	6	85
1075	3	67
1076	6	84
1077	40	0
1078	0	79
1079	0	75
1080	69	0
1081	58	0
1082	55	0
1083	0	82
1084	0	63
1085	50	9
1086	0	79
1087	6	74
1088	6	80
1089	0	80
1090	0	87
1091	33	38
1092	53	2
1093	56	0
1094	2	77
1095	70	0
1096	59	0
1097	58	8
1098	72	0
1099	56	1
1100	34	32
1101	1	84
1102	60	4
1103	65	2
1104	60	7
1105	66	0
1106	5	86
1107	11	73
1108	49	8
1109	61	5
1110	55	0
1111	0	76
1112	0	80
1113	68	0
1114	0	73
1115	7	75
1116	71	0
1117	2	76
1118	46	6
1119	6	72
1120	57	5
1121	45	0
1122	0	87
1123	55	3
1124	68	3
1125	31	39
1126	51	0
1127	0	73
1128	53	5
1129	57	0
1130	4	80
1131	0	66
1132	9	76
1133	61	15
1134	53	2
1135	0	86
1136	5	80
1137	53	28
1138	21	63
1139	0	74
1140	53	2
1141	10	82
1142	62	8
1143	47	0
1144	54	9
1145	58	2
1146	64	0
1147	49	0
1148	69	6
1149	5	78
1150	2	104
1151	0	87
1152	53	7
1153	59	0
1154	57	12
1155	0	87
1156	0	80
1157	59	5
1158	5	70
1159	63	0
1160	16	52
1161	8	91
1162	0	78
1163	4	80
1164	62	5
1165	0	72
1166	64	0
1167	52	0
1168	65	0
1169	1	72
1170	56	6
1171	32	62
1172	0	91
1173	73	7
1174	57	0
1175	61	1
1176	51	24
1177	0	71
1178	65	0
1179	64	1
1180	62	0
1181	53	0
1182	67	5
1183	69	0
1184	51	5
1185	0	76
1186	61	0
1187	67	0
1188	1	91
1189	74	4
1190	0	74
1191	1	70
1192	59	0
1193	66	0
1194	49	1
1195	0	81
1196	0	74
1197	0	73
1198	2	86
1199	66	0
1200	0	70
1201	44	2
1202	61	5
1203	0	96
1204	13	64
1205	57	1
1206	60	1
1207	0	64
1208	0	78
1209	3	68
1210	59	0
1211	39	19
1212	62	0
1213	61	3
1214	62	0
1215	3	86
1216	7	87
1217	66	4
1218	56	3
1219	1	73
1220	70	0
1221	4	64
1222	67	3
1223	48	26
1224	5	91
1225	2	87
1226	2	76
1227	66	0
1228	42	32
1229	0	70
1230	0	81
1231	57	0
1232	59	1
1233	69	1
1234	59	0
1235	55	1
1236	64	0
1237	55	3
1238	11	77
1239	39	25
1240	61	4
1241	0	72
1242	55	1
1243	1	81
1244	1	77
1245	2	75
1246	0	82
1247	55	11
1248	61	0
1249	43	6
1250	53	2
1251	13	66
1252	59	8
1253	57	0
1254	12	74
1255	0	84
1256	56	5
1257	55	3
1258	66	0
1259	7	63
1260	53	5
1261	0	90
1262	53	3
1263	52	0
1264	0	68
1265	1	94
1266	58	1
1267	2	74
1268	51	4
1269	1	66
1270	50	1
1271	55	0
1272	63	1
1273	63	1
1274	0	72
1275	1	92
1276	0	70
1277	59	2
1278	58	0
1279	71	11
1280	4	74
1281	47	2
1282	4	80
1283	4	91
1284	0	76
1285	59	0
1286	61	7
1287	2	79
1288	41	11
1289	57	0
1290	58	4
1291	62	1
1292	2	72
1293	54	4
1294	58	0
1295	57	3
1296	6	81
1297	61	32
1298	67	1
1299	51	6
1300	2	94
1301	48	0
1302	62	6
1303	63	0
1304	62	0
1305	48	3
1306	59	0
1307	64	3
1308	64	0
1309	7	77
1310	9	84
1311	0	86
1312	64	4
1313	2	74
1314	61	8
1315	54	0
1316	0	96
1317	5	75
1318	0	89
1319	56	10
1320	4	64
1321	0	75
1322	7	74
1323	58	0
1324	61	2
1325	50	0
1326	5	75
1327	0	71
1328	59	6
1329	54	0
1330	64	0
1331	2	81
1332	57	13
1333	0	84
1334	0	77
1335	60	5
1336	59	15
1337	0	73
1338	0	74
1339	53	0
1340	56	4
1341	8	81
1342	62	2
1343	73	10
1344	49	0
1345	83	0
1346	72	9
1347	5	81
1348	0	70
1349	0	94
1350	0	75
1351	61	2
1352	55	0
1353	60	5
1354	7	82
1355	48	0
1356	0	87
1357	0	60
1358	60	7
1359	3	78
1360	69	0
1361	51	5
1362	67	7
1363	64	1
1364	0	77
1365	66	3
1366	0	80
1367	0	66
1368	1	77
1369	1	91
1370	0	85
1371	66	0
1372	5	86
1373	54	0
1374	66	0
1375	49	14
1376	0	75
1377	1	88
1378	56	0
1379	3	67
1380	65	1
1381	50	0
1382	67	10
1383	0	84
1384	61	2
1385	56	0
1386	60	1
1387	66	0
1388	63	12
1389	56	1
1390	49	7
1391	65	2
1392	0	76
1393	10	66
1394	61	6
1395	0	81
1396	63	4
1397	57	0
1398	52	0
1399	51	0
1400	4	100
1401	6	80
1402	9	100
1403	60	9
1404	28	37
1405	50	0
1406	1	66
1407	60	3
1408	2	73
1409	2	74
1410	55	0
1411	64	11
1412	6	90
1413	31	17
1414	2	81
1415	54	0
1416	68	0
1417	45	6
1418	63	1
1419	52	6
1420	56	0
1421	1	62
1422	61	0
1423	3	91
1424	62	0
1425	1	69
1426	56	0
1427	56	4
1428	0	78
1429	63	1
1430	3	91
1431	0	81
1432	65	0
1433	49	1
1434	0	77
1435	0	78
1436	4	75
1437	62	0
1438	60	3
1439	56	0
1440	2	81
1441	61	8
1442	0	82
1443	65	0
1444	56	11
1445	70	6
1446	2	89
1447	0	80
1448	65	7
1449	62	0
1450	45	2
1451	0	75
1452	63	1
1453	45	3
1454	53	0
1455	1	87
1456	63	0
1457	54	0
1458	2	85
1459	63	7
1460	0	62
1461	53	4
1462	62	0
1463	70	4
1464	6	76
1465	7	74
1466	4	71
1467	58	9
1468	5	98
1469	50	9
1470	68	1
1471	49	1
1472	57	0
1473	0	80
1474	50	3
1475	76	0
1476	0	76
1477	0	77
1478	6	85
1479	47	0
1480	47	8
1481	2	96
1482	46	7
1483	5	69
1484	52	0
1485	2	65
1486	63	3
1487	64	10
1488	0	72
1489	0	60
1490	0	87
1491	58	0
1492	71	0
1493	0	67
1494	51	0
1495	73	6
1496	54	0
1497	61	10
1498	52	0
1499	1	74
1500	0	89
1501	5	79
1502	2	82
1503	50	0
1504	49	0
1505	58	0
1506	44	14
1507	3	84
1508	66	4
1509	1	95
1510	0	77
1511	5	94
1512	50	20
1513	2	75
1514	0	85
1515	50	0
1516	6	76
1517	8	51
1518	0	76
1519	0	81
1520	56	7
1521	43	27
1522	51	5
1523	50	0
1524	0	101
1525	58	0
1526	0	93
1527	58	0
1528	0	74
1529	61	4
1530	7	82
1531	62	0
1532	1	74
1533	59	0
1534	63	11
1535	3	78
1536	3	72
1537	68	10
1538	55	2
1539	17	69
1540	49	1
1541	4	77
1542	54	3
1543	0	81
1544	14	58
1545	67	3
1546	55	19
1547	0	73
1548	0	69
1549	0	72
1550	9	89
1551	59	0
1552	63	0
1553	0	67
1554	0	72
1555	52	0
1556	0	85
1557	0	76
1558	1	82
1559	55	4
1560	2	85
1561	60	0
1562	58	6
1563	55	4
1564	55	9
1565	7	84
1566	0	94
1567	0	99
1568	65	1
1569	68	2
1570	60	1
1571	0	75
1572	63	5
1573	0	91
1574	3	78
1575	53	1
1576	0	71
1577	70	3
1578	57	0
1579	0	77
1580	7	76
1581	56	0
1582	52	0
1583	17	56
1584	63	3
1585	5	84
1586	0	83
1587	32	48
1588	30	37
1589	9	82
1590	0	75
1591	4	78
1592	0	94
1593	67	11
1594	5	73
1595	0	84
1596	56	0
1597	0	68
1598	2	70
1599	2	78
1600	57	3
1601	0	69
1602	11	67
1603	6	70
1604	64	0
1605	1	111
1606	59	0
1607	9	83
1608	54	1
1609	67	2
1610	9	79
1611	46	2
1612	0	75
1613	1	61
1614	62	0
1615	5	86
1616	0	79
1617	67	1
1618	0	65
1619	61	0
1620	52	6
1621	68	2
1622	58	4
1623	64	2
1624	0	71
1625	60	0
1626	63	3
1627	1	81
1628	0	83
1629	11	87
1630	65	2
1631	63	3
1632	1	83
1633	49	5
1634	0	80
1635	63	0
1636	5	77
1637	51	0
1638	67	7
1639	2	79
1640	67	0
1641	58	0
1642	1	72
1643	54	0
1644	56	7
1645	2	80
1646	68	0
1647	25	48
1648	58	4
1649	5	85
1650	2	84
1651	4	75
1652	0	78
1653	0	99
1654	9	59
1655	61	2
1656	54	20
1657	55	2
1658	53	3
1659	0	81
1660	4	81
1661	48	3
1662	0	80
1663	8	73
1664	7	79
1665	59	0
1666	1	88
1667	58	1
1668	48	0
1669	0	78
1670	67	0
1671	4	71
1672	0	69
1673	61	0
1674	5	72
1675	0	82
1676	3	91
1677	55	3
1678	0	66
1679	0	88
1680	10	69
1681	51	10
1682	2	81
1683	69	1
1684	1	83
1685	6	94
1686	66	9
1687	0	79
1688	1	89
1689	55	4
1690	3	68
1691	50	4
1692	59	0
1693	0	91
1694	68	2
1695	57	0
1696	0	76
1697	54	1
1698	48	0
1699	0	74
1700	63	2
1701	53	21
1702	63	3
1703	3	77
1704	61	8
1705	0	88
1706	71	12
1707	0	57
1708	48	7
1709	57	0
1710	0	74
1711	50	2
1712	59	0
1713	56	5
1714	55	8
1715	8	90
1716	53	0
1717	5	82
1718	54	6
1719	2	71
1720	39	0
1721	50	3
1722	0	75
1723	52	0
1724	59	3
1725	22	49
1726	4	83
1727	12	81
1728	5	78
1729	2	77
1730	2	91
1731	73	0
1732	5	70
1733	51	7
1734	60	4
1735	56	0
1736	52	0
1737	52	3
1738	59	0
1739	71	4
1740	60	12
1741	67	16
1742	0	77
1743	74	1
1744	61	3
1745	2	72
1746	1	66
1747	70	8
1748	2	80
1749	63	0
1750	51	2
1751	50	0
1752	65	0
1753	0	83
1754	0	66
1755	0	64
1756	64	0
1757	1	72
1758	60	0
1759	57	8
1760	59	23
1761	0	91
1762	71	0
1763	1	87
1764	70	2
1765	56	15
1766	48	0
1767	73	0
1768	70	0
1769	49	0
1770	0	68
1771	2	79
1772	58	0
1773	0	76
1774	0	82
1775	60	0
1776	0	63
1777	0	86
1778	68	21
1779	59	0
1780	57	0
1781	51	2
1782	56	1
1783	0	82
1784	9	72
1785	55	0
1786	0	69
1787	43	29
1788	3	77
1789	6	93
1790	12	60
1791	0	80
1792	4	82
1793	3	77
1794	56	4
1795	53	17
1796	53	14
1797	62	2
1798	59	0
1799	0	84
1800	66	1
1801	50	9
1802	60	8
1803	54	0
1804	48	13
1805	49	0
1806	4	77
1807	52	8
1808	0	74
1809	69	0
1810	0	86
1811	0	85
1812	5	92
1813	54	5
1814	0	84
1815	2	85
1816	44	0
1817	59	0
1818	68	0
1819	3	88
1820	45	21
1821	0	81
1822	60	0
1823	0	87
1824	53	0
1825	56	0
1826	0	64
1827	79	0
1828	4	78
1829	56	0
1830	58	0
1831	58	6
1832	58	1
1833	54	0
1834	0	88
1835	51	8
1836	35	18
1837	0	102
1838	58	5
1839	0	78
1840	58	0
1841	61	0
1842	54	0
1843	52	9
1844	71	0
1845	85	0
1846	1	76
1847	62	0
1848	44	31
1849	78	3
1850	2	79
1851	2	91
1852	1	96
1853	72	0
1854	59	9
1855	7	64
1856	69	4
1857	15	64
1858	51	2
1859	61	6
1860	0	90
1861	58	5
1862	66	1
1863	60	4
1864	1	77
1865	69	0
1866	5	75
1867	63	6
1868	3	95
1869	66	0
1870	0	75
1871	0	79
1872	6	79
1873	1	73
1874	0	90
1875	1	76
1876	65	0
1877	2	80
1878	68	1
1879	64	4
1880	56	0
1881	8	83
1882	0	69
1883	61	0
1884	63	3
1885	0	74
1886	0	95
1887	60	0
1888	65	0
1889	0	93
1890	54	0
1891	0	69
1892	43	5
1893	58	5
1894	54	0
1895	66	0
1896	46	3
1897	0	82
1898	53	0
1899	67	7
1900	56	0
1901	0	76
1902	76	6
1903	58	7
1904	0	65
1905	1	70
1906	0	86
1907	62	13
1908	10	61
1909	51	1
1910	51	5
1911	56	0
1912	7	63
1913	0	64
1914	58	1
1915	60	0
1916	1	81
1917	55	10
1918	0	66
1919	48	1
1920	2	85
1921	2	78
1922	1	85
1923	64	6
1924	65	6
1925	65	0
1926	1	77
1927	42	4
1928	51	8
1929	0	78
1930	49	0
1931	0	76
1932	61	0
1933	6	77
1934	2	71
1935	52	8
1936	9	60
1937	60	5
1938	1	80
1939	56	7
1940	57	3
1941	64	9
1942	58	0
1943	52	3
1944	0	74
1945	0	83
1946	63	1
1947	2	87
1948	34	18
1949	69	9
1950	0	88
1951	5	74
1952	47	29
1953	65	0
1954	59	1
1955	51	16
1956	56	2
1957	67	7
1958	59	0
1959	51	19
1960	4	72
1961	41	35
1962	62	0
1963	68	11
1964	54	0
1965	3	74
1966	59	8
1967	0	79
1968	63	7
1969	31	34
1970	46	28
1971	2	90
1972	65	3
1973	53	0
1974	6	79
1975	62	0
1976	4	86
1977	47	2
1978	0	82
1979	68	3
1980	61	1
1981	0	83
1982	0	76
1983	66	9
1984	3	71
1985	55	5
1986	54	0
1987	3	65
1988	0	79
1989	60	0
1990	50	1
1991	0	66
1992	2	77
1993	5	66
1994	25	72
1995	64	0
1996	58	0
1997	4	78
1998	57	2
1999	60	2
[truncated: 8,001 more rows]
