# Supplementary material for: Generalized method of moments for estimating parameters of stochastic reaction networks
Source: BMC Syst Biol. 2016 Oct 21;10:98. doi: 10.1186/s12918-016-0342-8 (PMC5073941; doi:10.1186/s12918-016-0342-8)
Supplement: Additional file 2 — Matlab code and data. This file contains the Matlab codes and samples which were used to produce the results. (GZ 9349 kb) [file 12918_2016_342_MOESM2_ESM.gz › Data/Exclusive Switch/samples/49/t004.csv]

trajectory	P1	P2
1	84	19
2	2	138
3	0	144
4	95	10
5	3	119
6	94	1
7	3	127
8	0	136
9	93	9
10	101	1
11	98	0
12	4	132
13	110	0
14	0	124
15	101	4
16	95	5
17	0	139
18	64	0
19	2	119
20	87	3
21	1	106
22	102	6
23	0	124
24	3	120
25	0	118
26	109	2
27	94	1
28	85	0
29	83	3
30	88	0
31	107	2
32	92	1
33	83	3
34	84	2
35	99	1
36	91	0
37	97	1
38	90	0
39	80	22
40	97	2
41	92	1
42	0	117
43	107	0
44	120	0
45	1	130
46	0	131
47	1	135
48	1	129
49	104	4
50	90	0
51	97	3
52	97	3
53	87	1
54	6	120
55	76	2
56	106	4
57	90	0
58	102	1
59	6	126
60	0	136
61	99	2
62	105	0
63	5	135
64	0	132
65	1	109
66	2	126
67	90	0
68	115	7
69	81	4
70	2	119
71	0	131
72	4	131
73	113	0
74	89	0
75	0	143
76	0	125
77	83	0
78	92	1
79	108	0
80	0	143
81	0	137
82	105	7
83	95	7
84	2	120
85	87	0
86	87	6
87	0	118
88	41	80
89	0	117
90	0	112
91	88	0
92	100	0
93	83	0
94	0	130
95	7	128
96	94	0
97	87	9
98	77	5
99	1	124
100	109	3
101	1	109
102	103	0
103	8	101
104	2	146
105	3	125
106	1	123
107	0	134
108	0	133
109	106	5
110	113	2
111	3	121
112	84	0
113	0	132
114	98	3
115	73	17
116	77	2
117	102	0
118	2	130
119	0	130
120	39	68
121	1	146
122	7	113
123	106	0
124	95	4
125	2	130
126	1	130
127	4	111
128	2	160
129	100	0
130	70	50
131	6	106
132	83	13
133	0	134
134	1	113
135	98	3
136	106	2
137	2	132
138	88	37
139	92	1
140	1	138
141	98	0
142	0	124
143	95	0
144	88	0
145	95	8
146	1	110
147	77	0
148	122	0
149	17	100
150	86	0
151	0	113
152	96	1
153	12	144
154	89	0
155	100	2
156	108	0
157	89	0
158	98	0
159	102	0
160	8	141
161	84	1
162	6	136
163	1	126
164	97	2
165	1	116
166	50	76
167	56	59
168	88	6
169	89	2
170	0	144
171	95	1
172	0	137
173	90	6
174	97	0
175	89	3
176	93	2
177	0	132
178	96	3
179	0	117
180	83	10
181	6	140
182	69	48
183	95	0
184	98	2
185	91	5
186	0	129
187	0	116
188	104	10
189	96	0
190	81	11
191	1	136
192	94	3
193	0	144
194	0	124
195	101	1
196	94	2
197	0	132
198	26	95
199	82	1
200	120	3
201	92	2
202	89	0
203	108	1
204	103	2
205	88	3
206	2	146
207	23	100
208	98	2
209	104	5
210	3	124
211	3	109
212	1	122
213	93	0
214	88	15
215	2	144
216	1	109
217	102	0
218	102	5
219	15	105
220	84	1
221	5	117
222	85	3
223	0	130
224	103	0
225	2	150
226	1	148
227	96	1
228	102	0
229	4	109
230	71	0
231	102	0
232	0	101
233	104	1
234	0	129
235	105	0
236	91	4
237	0	109
238	0	143
239	6	131
240	98	3
241	5	126
242	101	1
243	95	1
244	0	131
245	4	88
246	82	0
247	101	0
248	0	125
249	1	115
250	100	23
251	0	116
252	103	0
253	0	118
254	93	4
255	89	1
256	4	125
257	2	126
258	88	1
259	120	4
260	1	129
261	82	7
262	86	7
263	41	82
264	0	117
265	1	131
266	106	1
267	1	132
268	99	8
269	93	2
270	0	112
271	77	51
272	83	19
273	105	4
274	92	4
275	1	117
276	104	4
277	4	124
278	2	145
279	102	19
280	85	0
281	18	93
282	96	0
283	70	3
284	99	3
285	17	92
286	95	4
287	100	0
288	87	2
289	92	4
290	0	119
291	4	129
292	0	138
293	90	0
294	2	129
295	87	1
296	84	1
297	85	6
298	76	0
299	85	8
300	4	139
301	112	0
302	109	0
303	2	118
304	80	3
305	2	129
306	1	125
307	4	135
308	0	113
309	94	0
310	92	2
311	93	1
312	0	150
313	95	0
314	3	125
315	112	3
316	0	133
317	0	130
318	1	128
319	0	124
320	85	0
321	99	0
322	86	0
323	7	108
324	2	115
325	4	122
326	2	123
327	2	117
328	99	0
329	81	1
330	2	123
331	100	0
332	94	0
333	102	8
334	3	138
335	87	7
336	3	116
337	0	141
338	3	139
339	0	153
340	105	0
341	86	6
342	0	125
343	0	122
344	86	0
345	0	130
346	3	116
347	92	16
348	2	115
349	90	1
350	0	123
351	2	115
352	100	3
353	86	0
354	4	120
355	97	0
356	6	125
357	4	118
358	97	6
359	0	105
360	4	120
361	93	0
362	93	2
363	0	114
364	0	122
365	100	0
366	85	0
367	1	113
368	4	127
369	102	1
370	0	146
371	76	2
372	40	85
373	2	129
374	2	122
375	87	5
376	103	0
377	100	0
378	102	0
379	98	2
380	8	116
381	100	1
382	85	5
383	3	140
384	4	134
385	89	3
386	57	84
387	102	0
388	0	112
389	1	123
390	106	0
391	0	138
392	89	2
393	82	1
394	79	13
395	98	3
396	96	1
397	0	124
398	0	127
399	108	0
400	97	1
401	97	10
402	102	1
403	99	0
404	23	94
405	22	81
406	101	0
407	0	122
408	114	0
409	2	129
410	91	0
411	91	1
412	98	3
413	8	119
414	1	131
415	98	2
416	83	0
417	93	1
418	98	0
419	84	4
420	0	119
421	70	0
422	100	0
423	5	121
424	107	0
425	107	2
426	0	135
427	82	3
428	101	8
429	30	89
430	1	128
431	91	0
432	92	6
433	0	130
434	17	105
435	104	4
436	85	4
437	0	157
438	3	137
439	0	125
440	78	0
441	111	0
442	95	0
443	96	5
444	100	0
445	3	153
446	73	7
447	95	0
448	0	125
449	0	129
450	1	134
451	1	129
452	0	121
453	2	135
454	91	0
455	106	0
456	105	4
457	3	132
458	91	7
459	99	0
460	0	109
461	97	4
462	6	105
463	1	123
464	89	0
465	88	4
466	106	0
467	0	124
468	98	3
469	83	8
470	89	9
471	95	5
472	1	118
473	99	0
474	96	3
475	4	140
476	1	130
477	3	135
478	56	69
479	2	118
480	108	0
481	85	2
482	3	138
483	87	0
484	88	0
485	45	75
486	105	0
487	108	6
488	95	2
489	0	140
490	2	131
491	95	0
492	0	119
493	79	4
494	94	0
495	113	0
496	0	131
497	1	119
498	0	106
499	83	0
500	4	117
501	0	144
502	7	139
503	0	130
504	8	139
505	94	0
506	0	114
507	1	112
508	2	137
509	1	122
510	114	8
511	84	19
512	93	5
513	0	124
514	97	6
515	98	0
516	5	117
517	73	2
518	102	9
519	0	138
520	96	1
521	0	128
522	88	4
523	9	126
524	46	83
525	1	127
526	99	10
527	0	117
528	35	96
529	0	130
530	86	2
531	93	1
532	79	8
533	94	5
534	7	137
535	3	142
536	1	116
537	104	3
538	0	116
539	103	0
540	0	125
541	105	1
542	0	129
543	2	119
544	2	116
545	102	1
546	4	105
547	89	4
548	89	2
549	105	0
550	95	0
551	0	117
552	87	7
553	96	1
554	1	128
555	21	100
556	3	123
557	105	0
558	120	2
559	95	0
560	87	4
561	91	0
562	0	122
563	106	3
564	83	0
565	0	121
566	1	115
567	1	123
568	3	132
569	1	110
570	90	4
571	92	0
572	5	118
573	0	114
574	97	3
575	0	128
576	98	0
577	0	125
578	101	0
579	0	115
580	93	4
581	91	2
582	0	108
583	96	0
584	0	141
585	109	3
586	2	118
587	76	3
588	73	0
589	4	126
590	0	133
591	0	147
592	4	148
593	96	1
594	79	7
595	1	117
596	0	140
597	0	140
598	94	1
599	81	1
600	0	138
601	0	139
602	4	140
603	1	107
604	94	0
605	103	0
606	95	3
607	81	5
608	0	126
609	4	129
610	82	2
611	60	47
612	1	130
613	105	3
614	0	128
615	101	4
616	2	136
617	99	1
618	1	144
619	1	105
620	92	1
621	84	2
622	107	1
623	107	2
624	1	129
625	2	115
626	104	0
627	109	0
628	95	1
629	4	126
630	102	6
631	89	7
632	0	125
633	84	1
634	103	2
635	1	115
636	103	0
637	100	0
638	2	116
639	95	10
640	1	140
641	93	0
642	1	134
643	92	2
644	94	3
645	90	0
646	92	2
647	77	1
648	98	0
649	100	0
650	1	105
651	71	0
652	106	6
653	0	140
654	94	1
655	106	0
656	9	124
657	19	124
658	109	13
659	107	1
660	0	104
661	0	124
662	96	2
663	0	134
664	117	6
665	104	0
666	99	0
667	5	140
668	6	131
669	92	0
670	75	0
671	4	119
672	3	141
673	84	4
674	0	105
675	100	5
676	96	1
677	0	135
678	1	140
679	43	106
680	2	144
681	99	10
682	1	119
683	100	0
684	0	105
685	88	0
686	85	9
687	98	0
688	3	125
689	1	120
690	3	134
691	0	129
692	94	0
693	9	113
694	111	1
695	0	119
696	1	110
697	96	8
698	9	109
699	93	2
700	112	5
701	0	114
702	3	135
703	0	133
704	0	138
705	102	0
706	0	134
707	114	2
708	92	1
709	0	139
710	89	1
711	91	10
712	84	3
713	1	121
714	1	136
715	81	5
716	74	0
717	0	130
718	93	0
719	74	17
720	0	133
721	104	0
722	89	5
723	2	130
724	0	121
725	0	154
726	6	122
727	104	9
728	86	8
729	21	101
730	95	3
731	0	135
732	2	135
733	91	1
734	101	7
735	90	0
736	16	115
737	3	117
738	86	15
739	103	0
740	1	149
741	82	5
742	0	116
743	1	141
744	0	112
745	0	131
746	98	0
747	94	0
748	0	129
749	0	100
750	114	1
751	5	135
752	113	0
753	102	5
754	2	135
755	3	125
756	99	1
757	100	4
758	109	1
759	92	13
760	7	105
761	0	129
762	86	7
763	0	129
764	98	0
765	83	1
766	0	117
767	83	0
768	89	1
769	4	133
770	85	0
771	0	127
772	101	3
773	0	144
774	96	2
775	99	0
776	89	12
777	94	1
778	0	137
779	112	8
780	0	127
781	97	4
782	102	6
783	84	0
784	0	128
785	86	0
786	1	123
787	98	0
788	0	137
789	94	3
790	0	115
791	106	5
792	80	7
793	2	112
794	79	6
795	3	128
796	76	4
797	89	0
798	9	121
799	96	6
800	101	1
801	99	0
802	3	129
803	98	2
804	98	4
805	106	3
806	100	0
807	2	127
808	96	1
809	53	80
810	5	115
811	1	136
812	101	4
813	2	138
814	84	0
815	1	114
816	4	130
817	0	135
818	0	143
819	2	144
820	94	2
821	1	120
822	98	6
823	2	143
824	95	1
825	19	115
826	0	143
827	94	4
828	79	2
829	0	112
830	100	0
831	115	0
832	3	139
833	0	98
834	0	108
835	6	134
836	91	2
837	0	121
838	4	121
839	83	2
840	104	0
841	94	2
842	4	133
843	1	107
844	3	123
845	96	20
846	96	7
847	105	0
848	92	6
849	98	0
850	2	128
851	103	0
852	86	8
853	77	1
854	83	0
855	90	0
856	82	0
857	1	120
858	93	2
859	103	1
860	91	3
861	0	133
862	2	107
863	0	127
864	88	1
865	99	0
866	92	5
867	86	8
868	1	144
869	101	3
870	125	5
871	5	151
872	91	1
873	3	134
874	98	2
875	108	3
876	103	0
877	95	0
878	100	0
879	4	113
880	90	14
881	98	5
882	94	0
883	0	119
884	106	10
885	102	0
886	1	123
887	86	3
888	75	0
889	90	1
890	107	5
891	85	0
892	93	13
893	56	69
894	0	135
895	1	130
896	93	24
897	2	156
898	16	103
899	4	135
900	0	124
901	111	12
902	95	1
903	0	119
904	1	123
905	99	1
906	0	132
907	56	61
908	88	3
909	99	2
910	0	130
911	83	0
912	0	134
913	1	120
914	94	0
915	77	1
916	3	122
917	0	126
918	0	126
919	93	0
920	5	135
921	88	6
922	0	141
923	96	4
924	114	0
925	27	71
926	33	78
927	0	115
928	0	120
929	2	121
930	88	2
931	3	128
932	28	103
933	0	135
934	83	0
935	0	128
936	105	1
937	116	1
938	3	114
939	5	109
940	6	129
941	2	119
942	70	24
943	0	121
944	1	140
945	98	0
946	1	123
947	116	0
948	91	0
949	1	126
950	1	151
951	0	154
952	1	132
953	4	131
954	104	5
955	92	0
956	102	1
957	94	0
958	100	0
959	5	120
960	84	0
961	92	4
962	100	0
963	2	106
964	85	6
965	109	3
966	2	123
967	0	138
968	1	127
969	0	122
970	2	117
971	94	8
972	81	3
973	102	6
974	0	144
975	14	102
976	101	11
977	3	121
978	108	2
979	111	1
980	0	132
981	0	139
982	5	125
983	11	127
984	0	113
985	4	116
986	1	150
987	2	129
988	106	6
989	114	6
990	5	117
991	104	11
992	110	0
993	2	129
994	9	102
995	0	137
996	1	133
997	7	123
998	99	9
999	111	1
1000	97	5
1001	3	141
1002	100	2
1003	0	127
1004	0	140
1005	102	2
1006	4	134
1007	2	103
1008	0	129
1009	87	3
1010	96	2
1011	104	0
1012	103	0
1013	3	144
1014	98	0
1015	74	10
1016	90	3
1017	2	106
1018	98	1
1019	88	4
1020	5	139
1021	0	136
1022	0	117
1023	3	139
1024	0	126
1025	0	115
1026	2	126
1027	0	117
1028	68	35
1029	93	0
1030	94	5
1031	94	2
1032	95	0
1033	99	6
1034	105	11
1035	3	151
1036	92	0
1037	96	0
1038	86	4
1039	117	9
1040	95	2
1041	0	147
1042	103	0
1043	1	124
1044	0	117
1045	0	151
1046	41	59
1047	1	133
1048	2	126
1049	103	0
1050	0	131
1051	98	1
1052	91	4
1053	96	0
1054	4	121
1055	93	1
1056	3	135
1057	74	31
1058	108	2
1059	64	69
1060	92	0
1061	71	16
1062	0	121
1063	98	2
1064	96	1
1065	93	0
1066	1	130
1067	1	124
1068	0	112
1069	110	0
1070	2	132
1071	88	8
1072	88	0
1073	93	8
1074	0	118
1075	0	122
1076	111	0
1077	104	7
1078	3	109
1079	2	125
1080	104	0
1081	0	123
1082	0	127
1083	85	6
1084	6	134
1085	93	0
1086	3	126
1087	88	1
1088	2	127
1089	9	118
1090	94	0
1091	87	2
1092	68	41
1093	5	137
1094	107	3
1095	5	124
1096	0	112
1097	123	0
1098	104	0
1099	108	0
1100	0	118
1101	5	128
1102	1	133
1103	1	109
1104	94	1
1105	89	0
1106	1	111
1107	119	5
1108	89	4
1109	5	111
1110	2	97
1111	5	120
1112	94	2
1113	93	8
1114	97	0
1115	80	0
1116	4	135
1117	8	135
1118	0	115
1119	6	114
1120	0	116
1121	0	129
1122	93	0
1123	28	84
1124	94	1
1125	91	3
1126	1	135
1127	2	134
1128	0	145
1129	105	3
1130	97	1
1131	92	1
1132	80	2
1133	100	1
1134	84	0
1135	92	1
1136	0	126
1137	81	0
1138	1	129
1139	7	148
1140	0	127
1141	96	4
1142	1	136
1143	0	128
1144	96	1
1145	65	57
1146	91	1
1147	91	5
1148	101	1
1149	83	3
1150	77	9
1151	92	3
1152	100	4
1153	0	133
1154	90	10
1155	84	1
1156	98	0
1157	84	0
1158	2	137
1159	77	2
1160	95	21
1161	1	121
1162	75	8
1163	0	137
1164	106	0
1165	91	0
1166	1	134
1167	87	1
1168	0	130
1169	100	0
1170	1	102
1171	40	91
1172	0	136
1173	89	25
1174	89	5
1175	2	151
1176	100	5
1177	1	125
1178	0	130
1179	85	3
1180	0	133
1181	104	1
1182	98	6
1183	107	2
1184	93	3
1185	0	135
1186	3	130
1187	0	113
1188	80	0
1189	98	1
1190	98	0
1191	1	137
1192	108	3
1193	82	1
1194	78	37
1195	3	124
1196	0	132
1197	88	3
1198	0	130
1199	0	118
1200	52	31
1201	95	0
1202	90	4
1203	1	130
1204	2	122
1205	0	137
1206	0	113
1207	77	5
1208	3	140
1209	2	116
1210	1	128
1211	94	0
1212	0	109
1213	1	120
1214	92	3
1215	83	3
1216	96	2
1217	2	110
1218	93	0
1219	97	0
1220	95	4
1221	84	3
1222	0	139
1223	0	110
1224	2	123
1225	2	124
1226	97	0
1227	106	3
1228	0	111
1229	0	122
1230	91	0
1231	99	0
1232	75	7
1233	110	0
1234	0	124
1235	101	6
1236	102	1
1237	87	3
1238	100	0
1239	85	0
1240	0	111
1241	0	112
1242	80	1
1243	87	4
1244	105	0
1245	4	123
1246	109	0
1247	1	122
1248	84	1
1249	98	5
1250	97	1
1251	0	136
1252	0	116
1253	4	112
1254	108	3
1255	0	126
1256	2	145
1257	93	3
1258	0	129
1259	78	15
1260	7	114
1261	87	0
1262	103	7
1263	104	1
1264	0	124
1265	86	1
1266	78	1
1267	92	6
1268	69	11
1269	92	0
1270	0	119
1271	2	113
1272	101	0
1273	80	3
1274	93	11
1275	8	117
1276	78	0
1277	1	116
1278	92	1
1279	1	108
1280	100	3
1281	78	2
1282	82	0
1283	76	28
1284	98	11
1285	6	103
1286	0	116
1287	102	0
1288	0	127
1289	40	77
1290	16	94
1291	98	3
1292	0	115
1293	0	119
1294	1	100
1295	0	107
1296	99	0
1297	0	129
1298	2	129
1299	3	147
1300	114	0
1301	0	140
1302	2	110
1303	112	0
1304	96	0
1305	11	108
1306	91	2
1307	0	128
1308	0	129
1309	105	0
1310	6	123
1311	90	1
1312	9	134
1313	81	5
1314	0	124
1315	106	4
1316	4	124
1317	96	15
1318	94	3
1319	90	5
1320	105	0
1321	82	3
1322	3	112
1323	0	139
1324	92	0
1325	107	1
1326	6	99
1327	0	150
1328	83	2
1329	81	0
1330	85	1
1331	90	2
1332	0	117
1333	2	135
1334	111	2
1335	93	2
1336	86	0
1337	0	128
1338	84	3
1339	105	1
1340	97	1
1341	47	61
1342	97	0
1343	86	0
1344	3	129
1345	103	1
1346	2	126
1347	90	0
1348	105	4
1349	115	1
1350	104	1
1351	89	0
1352	96	1
1353	83	1
1354	91	1
1355	98	9
1356	3	111
1357	55	70
1358	90	3
1359	72	0
1360	0	140
1361	96	0
1362	91	1
1363	98	1
1364	0	133
1365	4	117
1366	0	125
1367	4	132
1368	0	129
1369	95	4
1370	0	122
1371	94	5
1372	91	7
1373	108	0
1374	96	0
1375	79	2
1376	95	1
1377	2	133
1378	0	119
1379	99	0
1380	2	128
1381	85	0
1382	0	144
1383	0	125
1384	93	0
1385	82	0
1386	89	9
1387	0	125
1388	11	118
1389	86	4
1390	0	154
1391	6	124
1392	1	123
1393	106	1
1394	2	104
1395	79	25
1396	2	138
1397	98	8
1398	0	121
1399	104	0
1400	0	128
1401	102	0
1402	6	112
1403	93	0
1404	0	115
1405	103	2
1406	0	125
1407	102	0
1408	88	0
1409	0	131
1410	72	41
1411	91	0
1412	105	1
1413	84	2
1414	102	0
1415	96	0
1416	103	4
1417	97	0
1418	3	107
1419	2	132
1420	2	146
1421	2	107
1422	0	120
1423	78	11
1424	106	0
1425	4	130
1426	2	119
1427	2	119
1428	110	6
1429	79	0
1430	0	132
1431	87	0
1432	4	129
1433	91	3
1434	92	0
1435	111	0
1436	76	0
1437	0	133
1438	0	133
1439	90	0
1440	106	5
1441	76	6
1442	92	4
1443	87	1
1444	72	9
1445	104	0
1446	93	0
1447	0	131
1448	102	0
1449	81	1
1450	1	139
1451	1	132
1452	3	120
1453	78	4
1454	1	128
1455	85	13
1456	79	0
1457	1	134
1458	103	0
1459	0	127
1460	0	122
1461	2	120
1462	104	1
1463	97	0
1464	87	6
1465	1	141
1466	0	98
1467	85	2
1468	93	0
1469	86	4
1470	105	2
1471	116	0
1472	89	3
1473	0	150
1474	114	1
1475	96	1
1476	99	3
1477	90	1
1478	73	1
1479	0	119
1480	96	6
1481	12	121
1482	5	114
1483	81	2
1484	90	6
1485	88	2
1486	101	1
1487	87	25
1488	0	119
1489	95	0
1490	86	2
1491	102	5
1492	106	2
1493	91	23
1494	1	102
1495	0	123
1496	81	4
1497	0	133
1498	102	2
1499	93	2
1500	2	110
1501	6	123
1502	1	112
1503	87	22
1504	104	3
1505	4	132
1506	0	133
1507	102	0
1508	4	124
1509	91	0
1510	0	135
1511	93	1
1512	114	0
1513	0	131
1514	10	121
1515	5	131
1516	21	99
1517	105	3
1518	90	1
1519	0	125
1520	3	120
1521	112	1
1522	94	2
1523	0	134
1524	2	128
1525	100	0
1526	3	111
1527	95	4
1528	103	0
1529	2	127
1530	79	3
1531	2	129
1532	0	105
1533	1	112
1534	1	114
1535	88	0
1536	0	126
1537	0	125
1538	90	2
1539	87	0
1540	96	2
1541	3	137
1542	85	0
1543	82	2
1544	97	9
1545	0	139
1546	95	8
1547	2	116
1548	28	87
1549	1	139
1550	1	115
1551	0	138
1552	104	1
1553	92	5
1554	85	1
1555	0	116
1556	6	141
1557	1	129
1558	97	1
1559	1	126
1560	105	0
1561	108	0
1562	1	130
1563	91	0
1564	104	9
1565	1	124
1566	1	137
1567	0	118
1568	96	6
1569	5	127
1570	100	0
1571	84	6
1572	91	2
1573	114	2
1574	89	0
1575	0	137
1576	80	0
1577	85	1
1578	0	123
1579	2	144
1580	75	3
1581	6	126
1582	97	0
1583	107	5
1584	88	2
1585	85	0
1586	0	121
1587	102	5
1588	1	129
1589	0	104
1590	94	7
1591	1	135
1592	6	108
1593	83	0
1594	90	0
1595	0	135
1596	2	120
1597	82	19
1598	75	20
1599	87	4
1600	98	0
1601	59	43
1602	85	5
1603	104	1
1604	0	126
1605	102	11
1606	87	2
1607	111	0
1608	88	0
1609	97	1
1610	0	136
1611	102	3
1612	1	113
1613	94	5
1614	94	0
1615	8	125
1616	93	19
1617	97	0
1618	1	130
1619	104	2
1620	105	0
1621	97	5
1622	0	115
1623	1	125
1624	1	118
1625	94	3
1626	72	6
1627	114	0
1628	76	1
1629	0	119
1630	0	117
1631	95	3
1632	95	3
1633	105	0
1634	0	123
1635	83	1
1636	0	135
1637	3	111
1638	91	0
1639	111	0
1640	100	6
1641	41	30
1642	81	1
1643	103	6
1644	93	5
1645	104	3
1646	77	1
1647	0	98
1648	1	111
1649	0	127
1650	0	142
1651	30	96
1652	109	0
1653	95	1
1654	72	45
1655	4	136
1656	95	4
1657	95	2
1658	81	8
1659	0	113
1660	2	139
1661	0	124
1662	1	133
1663	5	116
1664	0	121
1665	96	0
1666	102	3
1667	47	67
1668	88	0
1669	2	110
1670	91	0
1671	86	8
1672	105	3
1673	95	1
1674	92	3
1675	1	117
1676	0	124
1677	0	132
1678	0	130
1679	99	0
1680	93	1
1681	1	118
1682	0	129
1683	3	118
1684	22	85
1685	1	131
1686	114	1
1687	85	1
1688	84	1
1689	2	131
1690	1	127
1691	0	116
1692	88	1
1693	97	4
1694	0	127
1695	0	124
1696	76	6
1697	111	0
1698	89	3
1699	4	119
1700	118	0
1701	97	0
1702	5	105
1703	0	139
1704	0	118
1705	1	127
1706	84	0
1707	5	133
1708	1	122
1709	89	1
1710	56	56
1711	0	127
1712	94	0
1713	91	0
1714	86	0
1715	102	4
1716	0	141
1717	101	1
1718	113	4
1719	90	1
1720	64	59
1721	1	127
1722	109	1
1723	1	140
1724	0	146
1725	88	3
1726	0	126
1727	11	93
1728	0	126
1729	103	7
1730	2	144
1731	4	122
1732	94	0
1733	5	128
1734	0	134
1735	104	1
1736	89	29
1737	1	114
1738	75	40
1739	4	125
1740	101	0
1741	111	2
1742	0	140
1743	94	1
1744	2	108
1745	100	0
1746	1	121
1747	91	1
1748	17	117
1749	1	141
1750	0	130
1751	100	0
1752	1	125
1753	14	118
1754	87	2
1755	4	122
1756	1	140
1757	84	0
1758	101	0
1759	0	118
1760	0	147
1761	76	0
1762	3	115
1763	1	137
1764	44	42
1765	82	0
1766	1	115
1767	2	124
1768	98	0
1769	100	10
1770	0	141
1771	80	22
1772	0	132
1773	106	0
1774	2	113
1775	107	1
1776	77	0
1777	102	1
1778	0	118
1779	0	123
1780	79	49
1781	101	3
1782	3	157
1783	100	0
1784	80	10
1785	15	104
1786	2	126
1787	11	129
1788	77	52
1789	0	106
1790	104	1
1791	0	144
1792	8	113
1793	46	57
1794	101	23
1795	99	2
1796	85	1
1797	2	120
1798	0	135
1799	0	136
1800	2	113
1801	3	114
1802	0	117
1803	1	110
1804	4	152
1805	95	3
1806	80	0
1807	3	131
1808	1	120
1809	91	4
1810	106	1
1811	8	127
1812	0	128
1813	4	122
1814	97	0
1815	0	137
1816	0	122
1817	0	120
1818	2	129
1819	2	132
1820	4	120
1821	2	104
1822	106	1
1823	2	130
1824	86	24
1825	1	123
1826	93	1
1827	0	115
1828	98	1
1829	97	1
1830	4	144
1831	101	2
1832	5	129
1833	3	117
1834	113	1
1835	0	155
1836	33	94
1837	86	0
1838	1	114
1839	104	3
1840	111	6
1841	102	4
1842	2	127
1843	67	14
1844	99	1
1845	0	133
1846	4	120
1847	1	95
1848	0	141
1849	3	148
1850	2	122
1851	4	100
1852	54	46
1853	0	118
1854	84	0
1855	94	5
1856	82	3
1857	8	119
1858	0	140
1859	3	127
1860	81	2
1861	99	0
1862	105	2
1863	105	1
1864	6	121
1865	103	0
1866	101	1
1867	100	0
1868	70	23
1869	92	3
1870	94	1
1871	4	138
1872	99	2
1873	95	0
1874	105	15
1875	73	18
1876	2	133
1877	94	0
1878	2	153
1879	0	147
1880	98	2
1881	5	121
1882	96	1
1883	101	3
1884	83	7
1885	0	131
1886	42	85
1887	7	117
1888	3	111
1889	90	1
1890	0	131
1891	2	122
1892	90	5
1893	96	4
1894	0	117
1895	93	1
1896	2	123
1897	93	2
1898	94	0
1899	101	0
1900	1	139
1901	89	0
1902	83	10
1903	1	148
1904	78	0
1905	0	119
1906	2	121
1907	1	125
1908	84	0
1909	95	0
1910	97	3
1911	96	0
1912	99	4
1913	94	3
1914	99	0
1915	105	0
1916	83	1
1917	0	128
1918	8	137
1919	94	0
1920	87	0
1921	94	0
1922	0	118
1923	96	0
1924	91	2
1925	89	3
1926	117	0
1927	0	142
1928	22	97
1929	1	115
1930	113	6
1931	96	0
1932	92	3
1933	106	3
1934	0	122
1935	100	2
1936	87	2
1937	97	6
1938	4	120
1939	0	114
1940	87	0
1941	81	3
1942	103	4
1943	81	0
1944	91	1
1945	0	141
1946	75	4
1947	87	1
1948	4	138
1949	99	0
1950	0	122
1951	78	0
1952	101	5
1953	80	4
1954	3	139
1955	1	127
1956	0	140
1957	2	113
1958	111	5
1959	106	5
1960	82	2
1961	0	127
1962	0	134
1963	84	7
1964	89	0
1965	87	5
1966	3	120
1967	90	2
1968	101	0
1969	98	0
1970	102	0
1971	88	2
1972	86	1
1973	86	0
1974	97	1
1975	0	121
1976	0	132
1977	81	0
1978	69	51
1979	0	125
1980	1	124
1981	0	135
1982	102	1
1983	91	2
1984	109	2
1985	107	3
1986	88	8
1987	0	127
1988	1	134
1989	96	5
1990	0	127
1991	8	118
1992	0	136
1993	0	154
1994	0	124
1995	112	2
1996	56	61
1997	94	0
1998	0	136
1999	92	0
[truncated: 8,001 more rows]
