# Supplementary material for: Generalized method of moments for estimating parameters of stochastic reaction networks
Source: BMC Syst Biol. 2016 Oct 21;10:98. doi: 10.1186/s12918-016-0342-8 (PMC5073941; doi:10.1186/s12918-016-0342-8)
Supplement: Additional file 2 — Matlab code and data. This file contains the Matlab codes and samples which were used to produce the results. (GZ 9349 kb) [file 12918_2016_342_MOESM2_ESM.gz › Data/Exclusive Switch/samples/46/t002.csv]

trajectory	P1	P2
1	64	1
2	1	70
3	1	85
4	1	80
5	2	78
6	0	68
7	0	69
8	73	0
9	58	4
10	2	64
11	0	80
12	0	78
13	2	76
14	66	0
15	0	88
16	0	84
17	49	2
18	47	5
19	59	17
20	2	70
21	54	0
22	0	78
23	55	4
24	0	79
25	53	7
26	11	60
27	58	5
28	64	4
29	65	0
30	44	0
31	58	0
32	57	0
33	70	5
34	66	3
35	0	85
36	6	82
37	0	76
38	39	9
39	5	96
40	1	73
41	55	0
42	0	90
43	66	5
44	3	65
45	1	77
46	2	93
47	60	0
48	0	83
49	57	0
50	43	9
51	0	84
52	0	84
53	0	86
54	59	2
55	5	77
56	57	0
57	34	23
58	48	5
59	19	60
60	0	83
61	66	4
62	57	0
63	2	79
64	59	0
65	1	71
66	73	0
67	61	3
68	0	76
69	61	0
70	58	0
71	41	36
72	60	5
73	62	0
74	0	81
75	68	4
76	56	1
77	0	78
78	51	18
79	0	68
80	13	68
81	46	1
82	64	0
83	62	0
84	48	5
85	0	65
86	0	94
87	50	3
88	0	73
89	2	74
90	46	0
91	69	0
92	54	0
93	0	70
94	52	1
95	1	84
96	56	5
97	0	97
98	47	0
99	48	1
100	0	80
101	1	81
102	54	0
103	0	83
104	54	0
105	55	10
106	55	7
107	63	0
108	0	88
109	0	92
110	12	82
111	1	77
112	0	80
113	64	0
114	0	83
115	69	0
116	58	0
117	57	0
118	45	1
119	53	0
120	0	66
121	0	75
122	45	0
123	65	0
124	0	89
125	1	76
126	0	62
127	50	3
128	73	0
129	64	0
130	4	74
131	0	82
132	0	87
133	79	1
134	65	0
135	0	76
136	51	0
137	55	0
138	0	61
139	65	1
140	63	1
141	0	70
142	46	6
143	60	0
144	0	86
145	0	73
146	55	1
147	61	0
148	57	0
149	67	0
150	0	94
151	42	0
152	61	1
153	58	1
154	54	2
155	10	81
156	57	0
157	67	1
158	60	2
159	59	4
160	0	88
161	64	2
162	72	3
163	4	81
164	59	0
165	64	1
166	62	0
167	1	76
168	0	70
169	56	9
170	53	0
171	55	0
172	66	3
173	1	69
174	1	70
175	64	2
176	66	8
177	2	101
178	0	83
179	55	3
180	55	3
181	54	9
182	48	13
183	53	3
184	68	0
185	63	5
186	53	0
187	61	0
188	7	85
189	0	81
190	61	1
191	1	82
192	67	4
193	76	0
194	3	87
195	5	88
196	1	89
197	57	0
198	0	71
199	0	84
200	50	4
201	84	5
202	63	0
203	0	78
204	59	3
205	0	91
206	3	73
207	4	72
208	53	15
209	67	0
210	3	82
211	0	67
212	63	5
213	75	0
214	56	0
215	58	7
216	0	75
217	4	70
218	72	0
219	0	76
220	2	89
221	0	78
222	57	0
223	56	0
224	2	71
225	1	74
226	56	5
227	53	0
228	47	21
229	63	3
230	64	0
231	57	26
232	57	0
233	5	79
234	0	67
235	57	0
236	4	68
237	6	73
238	71	1
239	55	2
240	60	0
241	2	81
242	5	63
243	63	0
244	1	67
245	1	73
246	27	49
247	57	0
248	61	7
249	4	92
250	0	83
251	0	66
252	51	10
253	59	13
254	5	67
255	5	88
256	5	84
257	64	16
258	46	3
259	54	0
260	0	83
261	40	24
262	75	6
263	0	79
264	0	73
265	2	79
266	12	63
267	5	81
268	40	21
269	0	69
270	0	75
271	2	69
272	58	0
273	2	84
274	4	77
275	58	0
276	0	74
277	62	2
278	58	3
279	62	1
280	44	22
281	0	74
282	6	75
283	43	6
284	75	0
285	5	74
286	73	1
287	0	69
288	51	0
289	45	12
290	50	0
291	0	93
292	57	0
293	47	13
294	0	71
295	0	84
296	56	0
297	1	63
298	63	5
299	0	60
300	60	0
301	0	73
302	58	0
303	1	71
304	52	1
305	47	2
306	58	0
307	0	84
308	1	82
309	1	87
310	52	6
311	57	2
312	0	95
313	78	4
314	59	0
315	56	0
316	2	82
317	52	4
318	52	0
319	58	5
320	0	86
321	1	85
322	2	65
323	2	86
324	6	77
325	3	65
326	47	38
327	54	6
328	34	34
329	5	78
330	1	89
331	42	4
332	8	63
333	1	75
334	62	0
335	4	80
336	49	7
337	0	77
338	6	81
339	62	1
340	64	0
341	0	69
342	0	75
343	64	0
344	50	0
345	70	0
346	3	69
347	0	72
348	0	69
349	0	77
350	0	68
351	60	2
352	6	77
353	0	73
354	0	100
355	0	93
356	1	79
357	0	82
358	0	71
359	52	1
360	0	51
361	61	0
362	68	0
363	54	1
364	58	8
365	1	61
366	59	0
367	69	0
368	21	47
369	1	82
370	65	10
371	7	75
372	48	10
373	1	77
374	1	81
375	0	85
376	56	0
377	52	5
378	1	79
379	54	3
380	29	38
381	62	0
382	57	7
383	52	0
384	61	12
385	78	9
386	1	69
387	0	77
388	7	73
389	1	105
390	62	0
391	54	8
392	1	87
393	0	81
394	2	63
395	65	3
396	1	69
397	52	1
398	0	88
399	64	0
400	4	89
401	70	0
402	46	8
403	55	0
404	2	93
405	57	2
406	52	0
407	64	4
408	52	6
409	0	93
410	41	0
411	0	77
412	6	85
413	45	0
414	37	55
415	52	0
416	1	99
417	0	64
418	63	14
419	65	6
420	2	76
421	65	0
422	1	86
423	55	10
424	61	1
425	9	75
426	51	0
427	51	16
428	64	6
429	7	80
430	59	3
431	67	9
432	37	46
433	56	4
434	73	6
435	7	69
436	40	15
437	0	59
438	1	77
439	65	15
440	0	90
441	1	78
442	62	0
443	56	4
444	11	77
445	1	84
446	0	86
447	54	2
448	65	0
449	53	0
450	3	69
451	63	0
452	55	1
453	62	0
454	0	74
455	1	66
456	2	77
457	1	89
458	67	2
459	3	84
460	53	0
461	9	61
462	0	65
463	0	74
464	66	1
465	67	1
466	68	2
467	57	15
468	10	88
469	57	9
470	18	56
471	70	8
472	0	74
473	1	73
474	0	70
475	46	16
476	71	0
477	59	9
478	56	11
479	68	4
480	1	82
481	3	94
482	57	0
483	1	85
484	14	73
485	0	79
486	59	4
487	29	37
488	52	5
489	55	9
490	3	85
491	3	91
492	2	79
493	1	72
494	0	80
495	0	75
496	0	80
497	59	6
498	52	5
499	7	68
500	1	84
501	2	73
502	0	91
503	1	70
504	0	74
505	65	9
506	7	77
507	60	4
508	11	61
509	58	0
510	55	6
511	0	85
512	55	10
513	43	0
514	0	90
515	2	69
516	0	75
517	46	1
518	39	49
519	49	8
520	8	75
521	57	2
522	68	9
523	62	0
524	0	71
525	70	3
526	0	69
527	61	4
528	2	81
529	4	83
530	1	82
531	74	0
532	64	0
533	55	3
534	0	80
535	74	3
536	1	72
537	64	12
538	56	3
539	48	0
540	0	81
541	57	0
542	8	75
543	7	89
544	0	78
545	3	76
546	70	0
547	2	82
548	0	76
549	0	68
550	59	9
551	55	0
552	65	0
553	60	2
554	0	87
555	60	0
556	50	1
557	0	75
558	58	14
559	56	5
560	3	92
561	53	6
562	0	89
563	6	80
564	62	11
565	61	0
566	68	0
567	53	1
568	51	1
569	0	71
570	3	85
571	58	6
572	2	85
573	68	1
574	46	1
575	3	68
576	71	0
577	1	94
578	2	76
579	59	3
580	0	87
581	0	81
582	63	0
583	71	0
584	0	74
585	9	63
586	50	11
587	0	77
588	58	2
589	0	83
590	80	5
591	4	75
592	0	95
593	0	87
594	0	69
595	53	0
596	65	2
597	1	90
598	68	12
599	0	73
600	0	72
601	57	7
602	52	6
603	57	0
604	4	79
605	0	87
606	1	85
607	1	71
608	0	92
609	57	5
610	59	0
611	49	4
612	10	80
613	0	69
614	0	79
615	55	4
616	0	93
617	16	50
618	0	73
619	60	2
620	63	2
621	73	0
622	0	73
623	57	1
624	7	77
625	56	2
626	0	108
627	68	0
628	51	0
629	1	75
630	62	0
631	54	4
632	0	86
633	0	84
634	49	0
635	56	5
636	52	0
637	50	2
638	54	1
639	0	60
640	62	1
641	0	73
642	0	69
643	54	0
644	65	3
645	0	82
646	63	2
647	76	0
648	5	73
649	0	84
650	65	2
651	9	77
652	5	82
653	40	44
654	0	84
655	67	1
656	0	76
657	55	0
658	0	80
659	63	5
660	66	8
661	0	85
662	68	1
663	54	6
664	0	90
665	0	70
666	60	1
667	5	65
668	0	87
669	71	2
670	69	7
671	1	64
672	3	79
673	46	8
674	3	64
675	74	1
676	51	7
677	55	0
678	63	2
679	55	0
680	1	81
681	72	0
682	68	2
683	1	70
684	61	3
685	62	7
686	0	79
687	5	75
688	0	83
689	48	0
690	68	0
691	4	74
692	67	4
693	67	0
694	5	78
695	65	0
696	2	77
697	52	5
698	50	8
699	0	80
700	4	74
701	2	84
702	59	0
703	47	4
704	50	9
705	9	80
706	64	0
707	53	0
708	1	92
709	4	96
710	67	0
711	0	70
712	62	6
713	38	29
714	71	0
715	52	0
716	1	72
717	51	36
718	70	9
719	0	75
720	0	79
721	7	82
722	4	81
723	0	88
724	40	23
725	64	7
726	5	76
727	0	69
728	59	0
729	36	29
730	0	78
731	5	83
732	0	95
733	2	83
734	5	67
735	56	0
736	0	80
737	56	1
738	62	0
739	56	0
740	5	81
741	59	4
742	68	4
743	51	3
744	62	3
745	33	42
746	55	3
747	3	90
748	59	5
749	2	88
750	49	12
751	60	9
752	3	75
753	2	81
754	57	0
755	63	1
756	0	75
757	62	4
758	0	72
759	2	76
760	59	1
761	2	78
762	0	90
763	0	81
764	2	83
765	63	0
766	69	13
767	1	77
768	0	73
769	3	69
770	0	83
771	59	4
772	59	0
773	68	0
774	47	3
775	9	75
776	0	77
777	0	82
778	1	77
779	0	67
780	0	83
781	5	73
782	71	4
783	0	90
784	62	11
785	0	81
786	0	86
787	57	0
788	47	3
789	59	1
790	4	80
791	60	0
792	0	87
793	56	0
794	0	85
795	0	69
796	57	0
797	1	65
798	0	81
799	56	11
800	0	77
801	5	80
802	59	0
803	59	0
804	0	82
805	25	35
806	4	87
807	0	82
808	0	72
809	5	76
810	22	55
811	59	7
812	0	83
813	0	70
814	70	0
815	61	0
816	31	30
817	71	3
818	2	91
819	50	3
820	63	0
821	50	4
822	64	1
823	53	1
824	51	44
825	51	3
826	68	12
827	0	70
828	0	79
829	46	6
830	77	2
831	68	0
832	56	3
833	1	69
834	2	77
835	0	83
836	5	88
837	75	0
838	1	73
839	2	77
840	53	0
841	64	2
842	60	0
843	63	2
844	1	69
845	0	70
846	64	4
847	23	31
848	4	79
849	5	76
850	54	11
851	9	71
852	48	1
853	52	5
854	0	75
855	65	0
856	0	73
857	67	0
858	50	8
859	33	37
860	2	86
861	1	80
862	60	4
863	40	22
864	75	0
865	63	0
866	68	5
867	56	5
868	58	0
869	8	90
870	49	0
871	56	7
872	71	0
873	47	0
874	0	65
875	2	65
876	2	85
877	1	82
878	0	78
879	0	79
880	59	1
881	4	92
882	56	5
883	41	12
884	0	70
885	0	74
886	59	16
887	0	80
888	0	87
889	62	5
890	39	0
891	8	50
892	68	1
893	64	5
894	53	0
895	65	0
896	57	0
897	68	6
898	68	0
899	0	75
900	2	87
901	46	29
902	63	2
903	3	74
904	5	91
905	72	7
906	58	0
907	0	67
908	50	0
909	65	5
910	67	2
911	67	0
912	1	70
913	0	89
914	70	1
915	0	72
916	57	0
917	1	91
918	61	1
919	1	87
920	58	0
921	73	0
922	0	73
923	5	72
924	56	0
925	66	0
926	1	64
927	0	74
928	67	5
929	57	0
930	6	86
931	56	0
932	6	89
933	2	80
934	63	9
935	58	22
936	7	82
937	51	14
938	7	70
939	0	91
940	1	74
941	57	0
942	58	6
943	0	64
944	56	13
945	3	89
946	51	4
947	55	16
948	2	65
949	62	7
950	60	1
951	1	74
952	56	0
953	1	77
954	6	73
955	0	73
956	9	69
957	0	89
958	2	79
959	67	0
960	0	67
961	52	4
962	58	2
963	0	64
964	65	0
965	1	60
966	59	6
967	51	0
968	0	72
969	60	3
970	57	0
971	70	0
972	0	68
973	75	0
974	4	84
975	17	59
976	58	0
977	59	7
978	4	67
979	0	80
980	57	1
981	80	1
982	0	75
983	54	2
984	1	83
985	0	70
986	1	81
987	3	63
988	0	78
989	66	0
990	61	0
991	0	93
992	0	71
993	46	0
994	21	55
995	53	0
996	51	0
997	0	79
998	8	68
999	0	81
1000	62	8
1001	71	0
1002	61	10
1003	0	63
1004	0	73
1005	0	91
1006	5	76
1007	0	87
1008	8	76
1009	0	74
1010	46	0
1011	65	5
1012	0	78
1013	63	0
1014	0	85
1015	7	85
1016	2	77
1017	1	81
1018	63	0
1019	4	73
1020	29	42
1021	1	87
1022	59	11
1023	18	62
1024	68	0
1025	49	1
1026	52	0
1027	6	60
1028	63	1
1029	62	7
1030	59	0
1031	1	72
1032	0	104
1033	0	70
1034	0	62
1035	48	5
1036	54	11
1037	69	2
1038	53	6
1039	63	1
1040	54	9
1041	0	87
1042	0	81
1043	33	36
1044	0	78
1045	8	87
1046	6	60
1047	59	0
1048	0	78
1049	3	75
1050	55	4
1051	0	69
1052	56	14
1053	61	6
1054	57	1
1055	48	4
1056	4	68
1057	52	5
1058	0	86
1059	2	79
1060	2	67
1061	66	0
1062	0	80
1063	56	0
1064	0	76
1065	3	87
1066	0	85
1067	55	3
1068	66	0
1069	0	72
1070	68	2
1071	0	89
1072	2	66
1073	1	77
1074	63	5
1075	57	0
1076	1	88
1077	8	76
1078	57	5
1079	0	80
1080	57	9
1081	10	97
1082	52	5
1083	6	77
1084	56	0
1085	5	72
1086	54	0
1087	0	87
1088	54	3
1089	4	82
1090	4	85
1091	2	79
1092	59	4
1093	65	5
1094	54	5
1095	45	0
1096	62	0
1097	62	4
1098	0	79
1099	1	83
1100	56	1
1101	60	8
1102	67	0
1103	62	8
1104	0	85
1105	58	10
1106	72	7
1107	44	0
1108	5	59
1109	0	65
1110	71	1
1111	4	69
1112	67	0
1113	72	0
1114	9	98
1115	57	1
1116	60	10
1117	0	86
1118	3	74
1119	64	2
1120	1	70
1121	42	8
1122	56	0
1123	7	88
1124	61	0
1125	45	6
1126	0	69
1127	0	82
1128	68	4
1129	64	0
1130	63	2
1131	0	71
1132	60	1
1133	0	90
1134	13	77
1135	0	71
1136	0	84
1137	66	4
1138	62	6
1139	2	86
1140	0	69
1141	6	77
1142	81	3
1143	64	0
1144	3	67
1145	11	60
1146	0	89
1147	3	91
1148	66	13
1149	53	1
1150	1	75
1151	4	73
1152	59	10
1153	0	90
1154	48	2
1155	54	7
1156	0	77
1157	4	58
1158	46	5
1159	3	83
1160	51	0
1161	57	0
1162	0	88
1163	35	45
1164	0	71
1165	0	77
1166	59	1
1167	0	88
1168	1	66
1169	0	83
1170	2	73
1171	56	4
1172	0	74
1173	2	69
1174	45	0
1175	59	0
1176	0	81
1177	0	76
1178	0	91
1179	0	87
1180	58	3
1181	0	86
1182	6	73
1183	67	1
1184	1	74
1185	72	0
1186	43	6
1187	2	85
1188	62	0
1189	45	12
1190	1	65
1191	1	91
1192	31	39
1193	2	61
1194	2	81
1195	57	0
1196	51	20
1197	0	76
1198	0	66
1199	60	9
1200	21	53
1201	1	77
1202	70	2
1203	0	69
1204	0	82
1205	54	0
1206	57	4
1207	0	79
1208	0	81
1209	66	0
1210	0	85
1211	27	50
1212	59	0
1213	2	72
1214	69	0
1215	69	5
1216	0	93
1217	54	0
1218	0	85
1219	4	83
1220	74	2
1221	48	2
1222	59	1
1223	3	78
1224	40	7
1225	46	9
1226	0	73
1227	51	4
1228	66	2
1229	58	6
1230	45	6
1231	61	4
1232	63	0
1233	2	92
1234	60	1
1235	70	0
1236	3	81
1237	61	0
1238	0	62
1239	0	72
1240	0	72
1241	58	3
1242	10	69
1243	2	79
1244	60	2
1245	58	0
1246	8	58
1247	62	0
1248	77	7
1249	45	3
1250	3	77
1251	4	89
1252	52	1
1253	3	64
1254	62	0
1255	0	84
1256	0	89
1257	0	87
1258	51	0
1259	7	64
1260	54	2
1261	67	0
1262	46	1
1263	1	87
1264	0	77
1265	56	2
1266	65	0
1267	68	1
1268	45	7
1269	0	91
1270	3	69
1271	65	1
1272	72	0
1273	60	3
1274	50	0
1275	50	2
1276	1	72
1277	2	82
1278	61	0
1279	60	0
1280	0	76
1281	0	75
1282	0	75
1283	63	0
1284	52	1
1285	59	7
1286	46	0
1287	62	0
1288	8	82
1289	9	84
1290	56	0
1291	0	80
1292	52	4
1293	56	0
1294	55	4
1295	61	16
1296	0	74
1297	56	3
1298	1	84
1299	30	41
1300	62	0
1301	67	0
1302	1	76
1303	1	76
1304	53	2
1305	0	80
1306	6	80
1307	74	4
1308	0	80
1309	52	0
1310	53	3
1311	0	74
1312	63	0
1313	0	67
1314	3	79
1315	69	0
1316	10	73
1317	67	1
1318	51	17
1319	4	83
1320	0	79
1321	56	4
1322	1	74
1323	68	6
1324	2	94
1325	0	86
1326	61	1
1327	2	73
1328	62	0
1329	4	85
1330	2	71
1331	59	1
1332	32	50
1333	41	8
1334	54	10
1335	80	0
1336	56	6
1337	55	0
1338	4	85
1339	65	2
1340	0	65
1341	3	80
1342	2	78
1343	2	73
1344	67	7
1345	63	1
1346	64	0
1347	61	1
1348	60	7
1349	62	0
1350	74	0
1351	59	13
1352	16	48
1353	4	70
1354	48	9
1355	1	81
1356	54	9
1357	54	8
1358	67	5
1359	0	85
1360	58	0
1361	0	79
1362	49	0
1363	58	0
1364	67	9
1365	0	67
1366	54	0
1367	1	92
1368	48	0
1369	0	74
1370	8	89
1371	2	75
1372	4	63
1373	48	0
1374	62	11
1375	53	0
1376	65	8
1377	39	35
1378	54	0
1379	48	0
1380	45	0
1381	63	0
1382	4	82
1383	34	35
1384	1	86
1385	39	0
1386	62	7
1387	70	2
1388	61	0
1389	52	0
1390	56	1
1391	55	0
1392	0	84
1393	1	69
1394	46	0
1395	47	14
1396	0	81
1397	64	15
1398	0	64
1399	0	81
1400	49	1
1401	6	62
1402	54	2
1403	50	15
1404	45	14
1405	0	96
1406	1	67
1407	6	67
1408	55	0
1409	1	87
1410	4	72
1411	51	4
1412	64	0
1413	62	16
1414	53	0
1415	53	16
1416	52	22
1417	2	92
1418	70	0
1419	61	3
1420	4	77
1421	71	2
1422	56	0
1423	68	5
1424	60	3
1425	0	93
1426	49	2
1427	72	2
1428	44	10
1429	6	85
1430	48	0
1431	55	0
1432	49	0
1433	0	74
1434	63	4
1435	3	71
1436	1	82
1437	0	72
1438	64	0
1439	56	0
1440	60	7
1441	54	0
1442	0	72
1443	51	2
1444	0	83
1445	62	8
1446	62	3
1447	56	0
1448	1	99
1449	0	91
1450	0	92
1451	51	0
1452	0	88
1453	1	76
1454	1	58
1455	9	72
1456	2	76
1457	0	106
1458	42	8
1459	59	0
1460	1	89
1461	1	72
1462	0	76
1463	63	0
1464	47	8
1465	67	0
1466	0	83
1467	70	0
1468	4	57
1469	63	0
1470	49	9
1471	0	83
1472	57	0
1473	53	1
1474	48	9
1475	63	0
1476	0	77
1477	56	5
1478	0	82
1479	0	87
1480	49	9
1481	1	79
1482	0	73
1483	4	64
1484	7	73
1485	4	80
1486	0	68
1487	0	71
1488	0	74
1489	9	78
1490	64	0
1491	3	82
1492	49	10
1493	0	79
1494	56	1
1495	69	0
1496	55	0
1497	0	98
1498	59	0
1499	56	0
1500	0	88
1501	50	2
1502	4	68
1503	62	0
1504	5	84
1505	1	74
1506	4	71
1507	33	40
1508	10	80
1509	48	10
1510	59	0
1511	59	0
1512	0	82
1513	47	11
1514	56	9
1515	0	72
1516	4	74
1517	63	0
1518	62	0
1519	61	5
1520	65	0
1521	2	66
1522	4	79
1523	10	71
1524	1	74
1525	0	84
1526	1	69
1527	0	87
1528	55	11
1529	76	0
1530	64	4
1531	0	81
1532	7	68
1533	0	72
1534	9	87
1535	4	79
1536	1	92
1537	51	5
1538	0	87
1539	0	66
1540	60	2
1541	32	43
1542	3	77
1543	70	0
1544	44	5
1545	1	76
1546	61	0
1547	51	5
1548	50	0
1549	31	29
1550	64	0
1551	58	0
1552	67	0
1553	58	5
1554	51	2
1555	54	0
1556	0	79
1557	71	5
1558	0	79
1559	19	52
1560	58	0
1561	64	0
1562	53	3
1563	52	6
1564	1	89
1565	50	0
1566	67	0
1567	0	81
1568	64	0
1569	0	71
1570	39	1
1571	0	79
1572	0	67
1573	0	103
1574	0	79
1575	2	83
1576	54	3
1577	1	77
1578	59	8
1579	54	2
1580	0	87
1581	20	50
1582	56	0
1583	3	78
1584	74	7
1585	66	0
1586	1	90
1587	5	68
1588	0	84
1589	60	0
1590	59	0
1591	2	79
1592	59	0
1593	2	92
1594	62	0
1595	64	0
1596	64	0
1597	62	0
1598	0	68
1599	58	2
1600	0	76
1601	0	71
1602	20	73
1603	57	1
1604	78	1
1605	2	84
1606	6	79
1607	0	80
1608	61	0
1609	4	87
1610	4	81
1611	0	68
1612	1	80
1613	0	79
1614	68	1
1615	51	13
1616	0	78
1617	17	58
1618	0	80
1619	58	5
1620	66	0
1621	0	83
1622	62	2
1623	22	67
1624	52	0
1625	4	59
1626	59	2
1627	1	77
1628	1	81
1629	0	67
1630	61	0
1631	57	0
1632	1	75
1633	74	0
1634	0	62
1635	2	81
1636	47	2
1637	3	94
1638	2	79
1639	51	0
1640	0	78
1641	48	1
1642	6	63
1643	65	0
1644	60	4
1645	0	65
1646	49	1
1647	55	6
1648	16	71
1649	2	80
1650	0	72
1651	54	14
1652	8	91
1653	56	2
1654	55	5
1655	2	82
1656	1	70
1657	45	4
1658	3	68
1659	67	2
1660	57	15
1661	52	15
1662	1	92
1663	5	70
1664	53	0
1665	59	0
1666	65	8
1667	50	1
1668	49	0
1669	60	0
1670	64	1
1671	58	3
1672	56	0
1673	7	77
1674	3	76
1675	4	92
1676	53	2
1677	55	0
1678	0	86
1679	0	66
1680	0	91
1681	51	0
1682	0	87
1683	54	4
1684	0	89
1685	1	71
1686	0	76
1687	52	11
1688	66	4
1689	4	74
1690	53	0
1691	3	85
1692	2	71
1693	1	72
1694	1	87
1695	64	6
1696	3	81
1697	3	81
1698	10	86
1699	62	0
1700	50	14
1701	0	74
1702	0	87
1703	1	71
1704	66	2
1705	76	4
1706	0	90
1707	0	81
1708	6	62
1709	63	0
1710	55	0
1711	1	90
1712	60	6
1713	58	1
1714	54	0
1715	0	71
1716	6	75
1717	0	65
1718	0	79
1719	60	2
1720	7	68
1721	57	0
1722	52	0
1723	58	7
1724	44	6
1725	0	78
1726	52	0
1727	7	71
1728	57	3
1729	6	92
1730	12	87
1731	53	1
1732	39	0
1733	0	88
1734	0	81
1735	4	74
1736	60	2
1737	32	35
1738	5	94
1739	0	83
1740	69	0
1741	65	4
1742	4	77
1743	73	1
1744	2	86
1745	0	98
1746	64	12
1747	50	0
1748	67	0
1749	0	78
1750	2	79
1751	61	0
1752	0	80
1753	56	3
1754	0	83
1755	53	0
1756	69	3
1757	69	3
1758	0	79
1759	50	0
1760	59	0
1761	57	0
1762	37	39
1763	59	6
1764	0	96
1765	55	1
1766	2	89
1767	54	0
1768	0	87
1769	50	0
1770	53	0
1771	8	80
1772	58	0
1773	72	9
1774	66	3
1775	58	1
1776	69	1
1777	2	87
1778	0	82
1779	0	78
1780	1	73
1781	70	1
1782	50	10
1783	39	33
1784	0	80
1785	5	69
1786	45	0
1787	63	3
1788	53	3
1789	47	0
1790	0	67
1791	3	89
1792	56	7
1793	49	0
1794	53	2
1795	56	5
1796	0	85
1797	0	67
1798	70	9
1799	57	3
1800	62	6
1801	3	79
1802	3	68
1803	58	3
1804	0	78
1805	0	89
1806	53	0
1807	47	5
1808	0	94
1809	0	83
1810	0	80
1811	55	13
1812	67	6
1813	7	100
1814	0	61
1815	56	15
1816	49	9
1817	1	82
1818	51	0
1819	6	73
1820	18	48
1821	55	4
1822	0	74
1823	57	0
1824	5	71
1825	28	48
1826	4	87
1827	0	77
1828	0	71
1829	1	70
1830	63	5
1831	2	86
1832	55	0
1833	2	83
1834	64	4
1835	0	81
1836	0	85
1837	45	7
1838	5	82
1839	54	9
1840	5	77
1841	57	7
1842	77	0
1843	57	0
1844	27	53
1845	8	68
1846	4	84
1847	75	1
1848	64	8
1849	53	6
1850	1	79
1851	1	76
1852	63	0
1853	3	70
1854	7	74
1855	55	1
1856	62	0
1857	43	0
1858	0	70
1859	8	75
1860	1	93
1861	0	84
1862	0	64
1863	66	0
1864	0	73
1865	2	86
1866	52	5
1867	0	90
1868	2	75
1869	78	1
1870	57	5
1871	11	90
1872	73	0
1873	1	76
1874	70	7
1875	0	60
1876	2	79
1877	57	1
1878	63	2
1879	0	69
1880	6	88
1881	0	75
1882	57	6
1883	0	77
1884	0	80
1885	5	74
1886	4	85
1887	65	6
1888	61	0
1889	58	0
1890	4	82
1891	65	0
1892	0	84
1893	70	2
1894	0	84
1895	45	2
1896	57	2
1897	67	0
1898	51	2
1899	3	85
1900	46	9
1901	0	69
1902	0	100
1903	7	74
1904	3	69
1905	0	66
1906	48	0
1907	52	1
1908	60	0
1909	51	0
1910	0	99
1911	3	78
1912	59	2
1913	80	6
1914	58	1
1915	0	80
1916	7	80
1917	2	82
1918	3	79
1919	54	0
1920	0	68
1921	62	1
1922	47	4
1923	0	64
1924	1	76
1925	61	0
1926	0	72
1927	50	2
1928	40	37
1929	67	12
1930	53	4
1931	62	0
1932	59	0
1933	0	83
1934	0	90
1935	62	2
1936	0	86
1937	9	71
1938	48	4
1939	3	68
1940	61	5
1941	60	1
1942	5	83
1943	50	7
1944	50	0
1945	0	92
1946	1	58
1947	3	87
1948	70	0
1949	0	84
1950	0	83
1951	67	6
1952	1	65
1953	77	6
1954	57	7
1955	50	16
1956	57	0
1957	61	0
1958	43	0
1959	0	80
1960	62	7
1961	1	70
1962	55	21
1963	58	0
1964	60	2
1965	55	0
1966	50	4
1967	43	28
1968	0	74
1969	60	0
1970	0	85
1971	65	4
1972	29	37
1973	1	73
1974	8	77
1975	5	78
1976	57	0
1977	55	1
1978	60	1
1979	2	93
1980	0	92
1981	45	0
1982	49	5
1983	0	91
1984	2	82
1985	0	101
1986	0	92
1987	0	68
1988	8	78
1989	54	0
1990	60	0
1991	0	85
1992	20	50
1993	6	84
1994	3	86
1995	62	1
1996	66	0
1997	2	74
1998	2	77
1999	63	0
[truncated: 8,001 more rows]
