# Supplementary material for: Generalized method of moments for estimating parameters of stochastic reaction networks
Source: BMC Syst Biol. 2016 Oct 21;10:98. doi: 10.1186/s12918-016-0342-8 (PMC5073941; doi:10.1186/s12918-016-0342-8)
Supplement: Additional file 2 — Matlab code and data. This file contains the Matlab codes and samples which were used to produce the results. (GZ 9349 kb) [file 12918_2016_342_MOESM2_ESM.gz › Data/Gene Expression/samples/t01044.csv]

1	12
2	15
3	11
4	20
5	18
6	16
7	14
8	13
9	13
10	14
11	14
12	11
13	12
14	22
15	11
16	21
17	10
18	11
19	14
20	14
21	10
22	21
23	20
24	10
25	16
26	12
27	11
28	10
29	20
30	10
31	18
32	14
33	14
34	22
35	24
36	12
37	13
38	15
39	18
40	13
41	19
42	16
43	21
44	12
45	17
46	12
47	17
48	13
49	14
50	15
51	11
52	19
53	10
54	15
55	10
56	10
57	15
58	18
59	21
60	21
61	15
62	16
63	17
64	10
65	24
66	24
67	19
68	10
69	10
70	21
71	10
72	10
73	12
74	10
75	17
76	13
77	18
78	16
79	12
80	14
81	22
82	11
83	16
84	10
85	19
86	24
87	19
88	10
89	16
90	13
91	12
92	13
93	22
94	14
95	13
96	28
97	19
98	15
99	11
100	11
101	25
102	23
103	27
104	19
105	16
106	12
107	11
108	23
109	21
110	13
111	16
112	10
113	12
114	14
115	15
116	18
117	23
118	30
119	14
120	11
121	10
122	10
123	11
124	12
125	14
126	21
127	10
128	11
129	10
130	20
131	22
132	14
133	13
134	10
135	20
136	22
137	18
138	13
139	17
140	10
141	10
142	14
143	26
144	14
145	17
146	10
147	15
148	17
149	16
150	13
151	10
152	21
153	12
154	11
155	18
156	10
157	13
158	17
159	18
160	10
161	12
162	13
163	11
164	11
165	17
166	10
167	19
168	24
169	13
170	20
171	19
172	20
173	12
174	16
175	12
176	14
177	13
178	29
179	30
180	13
181	11
182	27
183	14
184	17
185	12
186	26
187	10
188	15
189	10
190	16
191	13
192	10
193	11
194	10
195	11
196	20
197	14
198	21
199	15
200	10
201	11
202	18
203	13
204	16
205	10
206	10
207	20
208	14
209	15
210	19
211	14
212	11
213	19
214	15
215	17
216	18
217	18
218	11
219	18
220	17
221	13
222	18
223	11
224	12
225	18
226	17
227	15
228	14
229	10
230	15
231	15
232	22
233	24
234	24
235	15
236	17
237	19
238	15
239	17
240	15
241	16
242	15
243	23
244	15
245	13
246	13
247	10
248	16
249	11
250	14
251	12
252	10
253	13
254	21
255	10
256	20
257	11
258	10
259	23
260	19
261	12
262	16
263	15
264	21
265	23
266	17
267	16
268	19
269	15
270	10
271	22
272	17
273	10
274	12
275	18
276	12
277	15
278	23
279	10
280	16
281	23
282	20
283	15
284	15
285	16
286	17
287	16
288	14
289	11
290	13
291	20
292	20
293	10
294	14
295	10
296	10
297	10
298	12
299	23
300	15
301	15
302	15
303	18
304	22
305	10
306	23
307	23
308	13
309	11
310	10
311	19
312	10
313	20
314	25
315	17
316	16
317	20
318	12
319	17
320	12
321	14
322	10
323	10
324	12
325	17
326	12
327	10
328	19
329	21
330	13
331	12
332	15
333	11
334	10
335	17
336	11
337	10
338	11
339	11
340	10
341	21
342	16
343	19
344	17
345	14
346	19
347	11
348	12
349	12
350	10
351	28
352	10
353	17
354	11
355	11
356	12
357	19
358	16
359	10
360	14
361	15
362	16
363	20
364	20
365	18
366	20
367	12
368	18
369	13
370	20
371	10
372	16
373	17
374	11
375	19
376	33
377	10
378	16
379	10
380	27
381	11
382	10
383	10
384	13
385	22
386	10
387	10
388	26
389	15
390	13
391	15
392	10
393	14
394	25
395	10
396	11
397	19
398	18
399	10
400	14
401	21
402	17
403	19
404	17
405	10
406	11
407	14
408	14
409	16
410	20
411	13
412	14
413	10
414	16
415	17
416	18
417	10
418	11
419	18
420	11
421	10
422	14
423	11
424	24
425	10
426	12
427	15
428	15
429	15
430	12
431	15
432	10
433	11
434	17
435	13
436	10
437	14
438	15
439	21
440	14
441	24
442	17
443	17
444	17
445	10
446	18
447	11
448	17
449	21
450	18
451	16
452	11
453	10
454	18
455	10
456	15
457	12
458	12
459	27
460	13
461	17
462	16
463	15
464	16
465	12
466	15
467	12
468	12
469	14
470	13
471	21
472	17
473	10
474	35
475	19
476	16
477	14
478	15
479	15
480	15
481	21
482	14
483	28
484	10
485	17
486	11
487	15
488	10
489	22
490	11
491	21
492	12
493	16
494	24
495	16
496	11
497	15
498	36
499	10
500	20
501	27
502	17
503	12
504	10
505	17
506	16
507	10
508	15
509	15
510	10
511	10
512	25
513	10
514	12
515	13
516	10
517	22
518	15
519	13
520	10
521	14
522	10
523	13
524	19
525	18
526	12
527	20
528	13
529	11
530	17
531	10
532	20
533	10
534	10
535	12
536	10
537	16
538	10
539	13
540	11
541	16
542	17
543	17
544	11
545	10
546	13
547	10
548	24
549	10
550	17
551	13
552	11
553	15
554	15
555	13
556	14
557	19
558	15
559	20
560	12
561	10
562	10
563	26
564	14
565	19
566	14
567	13
568	10
569	13
570	10
571	13
572	12
573	13
574	15
575	19
576	17
577	17
578	12
579	23
580	18
581	10
582	17
583	13
584	20
585	12
586	14
587	12
588	23
589	19
590	16
591	13
592	18
593	12
594	21
595	43
596	16
597	19
598	22
599	14
600	10
601	17
602	14
603	22
604	17
605	13
606	11
607	24
608	31
609	12
610	10
611	10
612	19
613	23
614	18
615	13
616	20
617	10
618	10
619	12
620	14
621	15
622	15
623	23
624	11
625	13
626	10
627	13
628	19
629	22
630	16
631	10
632	12
633	19
634	22
635	16
636	15
637	17
638	22
639	17
640	12
641	11
642	13
643	16
644	19
645	14
646	24
647	22
648	16
649	10
650	23
651	11
652	19
653	21
654	11
655	17
656	10
657	12
658	10
659	19
660	12
661	17
662	11
663	10
664	10
665	16
666	12
667	12
668	18
669	18
670	14
671	18
672	21
673	14
674	20
675	11
676	13
677	14
678	17
679	31
680	10
681	11
682	11
683	21
684	10
685	16
686	12
687	13
688	20
689	25
690	16
691	12
692	10
693	10
694	19
695	15
696	10
697	23
698	13
699	20
700	24
701	10
702	10
703	10
704	18
705	11
706	11
707	10
708	10
709	15
710	22
711	17
712	16
713	14
714	11
715	13
716	25
717	10
718	10
719	16
720	12
721	17
722	20
723	10
724	20
725	14
726	13
727	21
728	19
729	13
730	12
731	29
732	15
733	10
734	11
735	28
736	16
737	10
738	16
739	13
740	16
741	12
742	17
743	19
744	13
745	12
746	10
747	10
748	11
749	10
750	10
751	10
752	15
753	18
754	15
755	19
756	19
757	18
758	13
759	10
760	10
761	20
762	14
763	23
764	16
765	17
766	15
767	13
768	21
769	22
770	12
771	17
772	15
773	13
774	14
775	14
776	10
777	13
778	13
779	11
780	10
781	14
782	14
783	21
784	15
785	15
786	10
787	12
788	11
789	20
790	24
791	16
792	12
793	18
794	15
795	10
796	14
797	16
798	10
799	12
800	11
801	17
802	19
803	19
804	13
805	10
806	14
807	20
808	21
809	12
810	12
811	16
812	26
813	17
814	10
815	24
816	10
817	16
818	10
819	16
820	10
821	17
822	15
823	12
824	10
825	12
826	10
827	11
828	11
829	19
830	13
831	13
832	10
833	15
834	19
835	14
836	10
837	11
838	18
839	11
840	10
841	30
842	17
843	21
844	14
845	19
846	15
847	25
848	19
849	10
850	18
851	13
852	21
853	10
854	11
855	11
856	15
857	14
858	10
859	12
860	14
861	11
862	11
863	18
864	19
865	11
866	26
867	15
868	12
869	26
870	16
871	13
872	12
873	17
874	11
875	16
876	10
877	22
878	16
879	16
880	12
881	10
882	10
883	17
884	13
885	20
886	16
887	11
888	21
889	10
890	20
891	21
892	17
893	14
894	27
895	26
896	16
897	12
898	12
899	16
900	13
901	35
902	21
903	10
904	10
905	20
906	11
907	15
908	10
909	11
910	23
911	19
912	16
913	20
914	12
915	10
916	21
917	12
918	18
919	17
920	17
921	12
922	16
923	23
924	16
925	10
926	13
927	18
928	10
929	13
930	17
931	14
932	18
933	12
934	17
935	10
936	23
937	10
938	11
939	15
940	20
941	11
942	12
943	10
944	12
945	12
946	10
947	16
948	13
949	19
950	20
951	21
952	10
953	12
954	15
955	14
956	15
957	12
958	16
959	19
960	12
961	18
962	10
963	16
964	34
965	11
966	10
967	15
968	13
969	17
970	25
971	14
972	19
973	37
974	19
975	19
976	18
977	18
978	13
979	18
980	13
981	14
982	16
983	10
984	12
985	17
986	24
987	19
988	20
989	20
990	10
991	17
992	14
993	27
994	15
995	10
996	10
997	17
998	14
999	13
1000	17
1001	19
1002	12
1003	18
1004	16
1005	22
1006	20
1007	24
1008	10
1009	10
1010	19
1011	18
1012	10
1013	11
1014	10
1015	10
1016	18
1017	15
1018	26
1019	12
1020	10
1021	16
1022	10
1023	17
1024	10
1025	31
1026	16
1027	16
1028	19
1029	10
1030	12
1031	10
1032	16
1033	20
1034	18
1035	15
1036	11
1037	13
1038	20
1039	15
1040	19
1041	14
1042	17
1043	10
1044	21
1045	14
1046	10
1047	22
1048	12
1049	12
1050	10
1051	10
1052	11
1053	19
1054	21
1055	12
1056	15
1057	37
1058	14
1059	15
1060	10
1061	15
1062	18
1063	12
1064	24
1065	25
1066	10
1067	19
1068	17
1069	20
1070	17
1071	17
1072	24
1073	18
1074	11
1075	20
1076	19
1077	14
1078	20
1079	22
1080	20
1081	13
1082	15
1083	11
1084	10
1085	10
1086	12
1087	12
1088	13
1089	15
1090	17
1091	17
1092	10
1093	12
1094	29
1095	11
1096	12
1097	14
1098	14
1099	12
1100	34
1101	15
1102	15
1103	16
1104	20
1105	22
1106	10
1107	16
1108	12
1109	10
1110	27
1111	12
1112	10
1113	12
1114	16
1115	17
1116	17
1117	10
1118	18
1119	18
1120	12
1121	12
1122	28
1123	22
1124	11
1125	10
1126	11
1127	10
1128	10
1129	14
1130	14
1131	27
1132	10
1133	13
1134	13
1135	10
1136	25
1137	15
1138	13
1139	10
1140	34
1141	22
1142	18
1143	21
1144	14
1145	10
1146	11
1147	24
1148	16
1149	10
1150	12
1151	17
1152	38
1153	19
1154	15
1155	14
1156	17
1157	10
1158	13
1159	18
1160	15
1161	16
1162	32
1163	23
1164	13
1165	17
1166	12
1167	13
1168	24
1169	16
1170	13
1171	12
1172	21
1173	11
1174	16
1175	13
1176	10
1177	18
1178	15
1179	11
1180	10
1181	18
1182	16
1183	18
1184	12
1185	10
1186	10
1187	17
1188	13
1189	20
1190	16
1191	14
1192	12
1193	14
1194	17
1195	15
1196	22
1197	16
1198	10
1199	27
1200	14
1201	16
1202	14
1203	13
1204	13
1205	10
1206	10
1207	11
1208	17
1209	14
1210	13
1211	17
1212	12
1213	17
1214	10
1215	17
1216	17
1217	18
1218	12
1219	15
1220	10
1221	11
1222	11
1223	10
1224	17
1225	10
1226	15
1227	13
1228	15
1229	29
1230	12
1231	14
1232	17
1233	23
1234	10
1235	12
1236	10
1237	16
1238	10
1239	14
1240	11
1241	10
1242	15
1243	15
1244	10
1245	13
1246	13
1247	10
1248	18
1249	25
1250	20
1251	10
1252	13
1253	11
1254	24
1255	11
1256	10
1257	19
1258	14
1259	12
1260	14
1261	12
1262	11
1263	12
1264	13
1265	12
1266	14
1267	10
1268	10
1269	11
1270	17
1271	10
1272	16
1273	14
1274	10
1275	11
1276	28
1277	13
1278	15
1279	11
1280	10
1281	17
1282	11
1283	10
1284	15
1285	15
1286	10
1287	10
1288	12
1289	16
1290	11
1291	12
1292	16
1293	16
1294	10
1295	15
1296	12
1297	20
1298	14
1299	17
1300	22
1301	15
1302	12
1303	12
1304	19
1305	17
1306	12
1307	10
1308	20
1309	11
1310	19
1311	16
1312	15
1313	13
1314	20
1315	10
1316	13
1317	16
1318	16
1319	15
1320	10
1321	16
1322	20
1323	12
1324	16
1325	12
1326	16
1327	19
1328	11
1329	10
1330	25
1331	16
1332	22
1333	24
1334	10
1335	13
1336	11
1337	17
1338	13
1339	28
1340	31
1341	26
1342	14
1343	17
1344	13
1345	10
1346	15
1347	11
1348	10
1349	27
1350	21
1351	12
1352	13
1353	22
1354	11
1355	13
1356	10
1357	10
1358	17
1359	13
1360	14
1361	10
1362	16
1363	20
1364	19
1365	11
1366	12
1367	11
1368	26
1369	12
1370	14
1371	20
1372	16
1373	27
1374	23
1375	19
1376	14
1377	13
1378	11
1379	10
1380	16
1381	13
1382	11
1383	12
1384	21
1385	13
1386	20
1387	11
1388	17
1389	11
1390	18
1391	15
1392	18
1393	12
1394	19
1395	12
1396	15
1397	15
1398	15
1399	17
1400	15
1401	12
1402	26
1403	10
1404	12
1405	12
1406	23
1407	11
1408	13
1409	15
1410	20
1411	21
1412	16
1413	27
1414	11
1415	11
1416	16
1417	13
1418	12
1419	21
1420	17
1421	16
1422	16
1423	16
1424	19
1425	10
1426	13
1427	15
1428	15
1429	17
1430	21
1431	10
1432	15
1433	14
1434	10
1435	17
1436	14
1437	12
1438	19
1439	27
1440	17
1441	20
1442	18
1443	13
1444	10
1445	10
1446	18
1447	17
1448	10
1449	19
1450	12
1451	16
1452	19
1453	11
1454	14
1455	15
1456	10
1457	14
1458	11
1459	19
1460	13
1461	13
1462	11
1463	14
1464	12
1465	14
1466	10
1467	10
1468	10
1469	16
1470	14
1471	13
1472	19
1473	10
1474	10
1475	30
1476	14
1477	14
1478	13
1479	10
1480	21
1481	14
1482	10
1483	11
1484	12
1485	10
1486	18
1487	17
1488	16
1489	10
1490	18
1491	19
1492	11
1493	13
1494	14
1495	12
1496	22
1497	12
1498	13
1499	10
1500	11
1501	22
1502	22
1503	14
1504	10
1505	12
1506	12
1507	18
1508	10
1509	22
1510	14
1511	13
1512	11
1513	15
1514	17
1515	11
1516	20
1517	16
1518	11
1519	14
1520	22
1521	13
1522	11
1523	21
1524	15
1525	14
1526	10
1527	12
1528	15
1529	17
1530	16
1531	10
1532	12
1533	10
1534	14
1535	10
1536	11
1537	10
1538	17
1539	12
1540	18
1541	14
1542	15
1543	12
1544	16
1545	18
1546	12
1547	13
1548	17
1549	19
1550	19
1551	14
1552	12
1553	17
1554	17
1555	19
1556	13
1557	10
1558	15
1559	22
1560	15
1561	10
1562	11
1563	15
1564	19
1565	30
1566	20
1567	11
1568	14
1569	10
1570	16
1571	13
1572	19
1573	18
1574	12
1575	22
1576	28
1577	10
1578	11
1579	21
1580	17
1581	13
1582	10
1583	10
1584	22
1585	13
1586	20
1587	13
1588	16
1589	17
1590	18
1591	12
1592	12
1593	16
1594	23
1595	11
1596	11
1597	20
1598	11
1599	13
1600	10
1601	12
1602	17
1603	11
1604	13
1605	14
1606	10
1607	10
1608	20
1609	11
1610	14
1611	19
1612	12
1613	11
1614	17
1615	20
1616	10
1617	29
1618	13
1619	10
1620	12
1621	24
1622	12
1623	10
1624	15
1625	17
1626	11
1627	28
1628	16
1629	15
1630	10
1631	14
1632	11
1633	12
1634	12
1635	13
1636	16
1637	23
1638	16
1639	16
1640	22
1641	13
1642	13
1643	14
1644	10
1645	13
1646	13
1647	14
1648	10
1649	10
1650	17
1651	16
1652	12
1653	23
1654	10
1655	20
1656	10
1657	18
1658	12
1659	13
1660	12
1661	15
1662	10
1663	15
1664	12
1665	10
1666	13
1667	20
1668	14
1669	20
1670	14
1671	10
1672	11
1673	11
1674	14
1675	12
1676	15
1677	15
1678	30
1679	11
1680	14
1681	19
1682	14
1683	16
1684	13
1685	14
1686	11
1687	19
1688	19
1689	10
1690	14
1691	11
1692	12
1693	22
1694	15
1695	11
1696	24
1697	12
1698	16
1699	19
1700	13
1701	12
1702	16
1703	19
1704	24
1705	19
1706	12
1707	13
1708	14
1709	20
1710	12
1711	12
1712	21
1713	13
1714	16
1715	10
1716	12
1717	15
1718	21
1719	10
1720	17
1721	13
1722	11
1723	16
1724	11
1725	15
1726	18
1727	16
1728	15
1729	11
1730	20
1731	11
1732	14
1733	14
1734	17
1735	17
1736	16
1737	10
1738	16
1739	24
1740	12
1741	10
1742	16
1743	20
1744	22
1745	11
1746	14
1747	11
1748	10
1749	18
1750	13
1751	17
1752	16
1753	12
1754	11
1755	12
1756	11
1757	10
1758	12
1759	10
1760	17
1761	12
1762	20
1763	15
1764	13
1765	15
1766	11
1767	10
1768	16
1769	10
1770	23
1771	12
1772	15
1773	10
1774	30
1775	17
1776	10
1777	10
1778	15
1779	13
1780	11
1781	13
1782	17
1783	13
1784	25
1785	13
1786	10
1787	15
1788	11
1789	10
1790	17
1791	15
1792	11
1793	16
1794	17
1795	14
1796	18
1797	12
1798	11
1799	16
1800	11
1801	10
1802	10
1803	10
1804	11
1805	20
1806	15
1807	23
1808	11
1809	21
1810	22
1811	11
1812	20
1813	15
1814	16
1815	22
1816	17
1817	14
1818	22
1819	18
1820	23
1821	18
1822	15
1823	10
1824	15
1825	11
1826	15
1827	17
1828	13
1829	12
1830	16
1831	12
1832	10
1833	18
1834	13
1835	11
1836	10
1837	17
1838	15
1839	14
1840	10
1841	14
1842	12
1843	18
1844	19
1845	10
1846	20
1847	14
1848	10
1849	11
1850	13
1851	19
1852	18
1853	11
1854	17
1855	28
1856	13
1857	17
1858	17
1859	18
1860	11
1861	10
1862	10
1863	14
1864	20
1865	10
1866	10
1867	19
1868	17
1869	28
1870	11
1871	20
1872	18
1873	24
1874	11
1875	27
1876	26
1877	13
1878	11
1879	15
1880	12
1881	29
1882	14
1883	15
1884	15
1885	11
1886	14
1887	17
1888	10
1889	12
1890	18
1891	11
1892	13
1893	10
1894	24
1895	11
1896	12
1897	12
1898	10
1899	10
1900	19
1901	14
1902	24
1903	13
1904	11
1905	13
1906	10
1907	10
1908	10
1909	32
1910	15
1911	29
1912	14
1913	13
1914	23
1915	10
1916	19
1917	12
1918	16
1919	22
1920	16
1921	16
1922	10
1923	26
1924	13
1925	16
1926	18
1927	11
1928	20
1929	19
1930	16
1931	15
1932	21
1933	16
1934	12
1935	10
1936	10
1937	16
1938	17
1939	17
1940	17
1941	11
1942	13
1943	16
1944	11
1945	23
1946	16
1947	11
1948	15
1949	13
1950	12
1951	14
1952	22
1953	29
1954	11
1955	12
1956	15
1957	10
1958	11
1959	25
1960	11
1961	22
1962	19
1963	10
1964	16
1965	11
1966	11
1967	16
1968	10
1969	15
1970	15
1971	20
1972	13
1973	12
1974	10
1975	10
1976	21
1977	16
1978	25
1979	15
1980	17
1981	24
1982	15
1983	11
1984	16
1985	13
1986	20
1987	10
1988	22
1989	22
1990	21
1991	11
1992	11
1993	14
1994	10
1995	18
1996	11
1997	20
1998	19
1999	19
2000	21
[truncated: 8,000 more rows]
