# Supplementary material for: Generalized method of moments for estimating parameters of stochastic reaction networks
Source: BMC Syst Biol. 2016 Oct 21;10:98. doi: 10.1186/s12918-016-0342-8 (PMC5073941; doi:10.1186/s12918-016-0342-8)
Supplement: Additional file 2 — Matlab code and data. This file contains the Matlab codes and samples which were used to produce the results. (GZ 9349 kb) [file 12918_2016_342_MOESM2_ESM.gz › Data/Exclusive Switch/ConvertCentraToRawMoments_2D.m]

function [ rawMoments ] = ConvertCentraToRawMoments_2D( centralMoments, mean )
%CONVERTCENTRALMOMENTSTORAW Summary of this function goes here
%   Detailed explanation goes here
  nMoments = length(centralMoments);
  rawMoments = -Inf(length(centralMoments));
  rawMoments(1,1) = 1.0;
  % save mean values
  rawMoments(2,1) = mean(1);
  rawMoments(1,2) = mean(2);
  % raw moments computation
  for i=0:nMoments
    for j=0:nMoments
      
      if(i+j > 0)
        if(i+j<nMoments)
          
          tempSum = 0;
          for iOne=0:i
            for jOne=0:j
              
              nCombinations = nchoosek(i, iOne) * nchoosek(j, jOne);
              neededCentralMoment = centralMoments(1+i-iOne, 1+j-jOne);
              usedRawMoments = rawMoments(2, 1)^iOne * rawMoments(1, 2)^jOne;
              tempSum = tempSum + nCombinations * usedRawMoments * neededCentralMoment;
              
            end
          end
          rawMoments(1+i,1+j) = tempSum;
          
        end
      end
    end
    
  end
end
