# Supplementary material for: Generalized method of moments for estimating parameters of stochastic reaction networks
Source: BMC Syst Biol. 2016 Oct 21;10:98. doi: 10.1186/s12918-016-0342-8 (PMC5073941; doi:10.1186/s12918-016-0342-8)
Supplement: Additional file 2 — Matlab code and data. This file contains the Matlab codes and samples which were used to produce the results. (GZ 9349 kb) [file 12918_2016_342_MOESM2_ESM.gz › Data/Exclusive Switch/samples/37/t002.csv]

trajectory	P1	P2
1	0	86
2	0	80
3	0	76
4	0	71
5	46	1
6	57	0
7	53	0
8	4	88
9	0	92
10	0	88
11	49	4
12	60	0
13	4	79
14	1	81
15	4	74
16	72	0
17	54	6
18	1	74
19	57	0
20	54	10
21	6	69
22	0	84
23	58	0
24	0	70
25	54	8
26	65	0
27	58	1
28	4	66
29	48	8
30	52	0
31	6	71
32	66	1
33	2	89
34	0	82
35	59	3
36	51	10
37	69	0
38	1	72
39	54	0
40	0	81
41	53	0
42	58	0
43	82	0
44	61	0
45	1	73
46	4	78
47	0	73
48	56	0
49	63	1
50	46	5
51	0	77
52	3	88
53	66	4
54	67	2
55	26	57
56	55	3
57	56	7
58	0	88
59	61	3
60	0	77
61	0	70
62	71	1
63	5	72
64	65	0
65	1	75
66	37	5
67	8	78
68	43	0
69	0	101
70	1	88
71	50	0
72	0	66
73	76	3
74	56	0
75	4	68
76	45	0
77	0	73
78	8	82
79	68	0
80	51	7
81	2	78
82	58	1
83	59	10
84	1	69
85	0	73
86	0	82
87	0	78
88	63	6
89	11	78
90	47	0
91	53	3
92	49	0
93	8	73
94	2	75
95	63	0
96	3	76
97	60	0
98	56	0
99	17	57
100	62	0
101	6	88
102	64	0
103	0	74
104	77	1
105	57	0
106	55	6
107	0	79
108	5	63
109	52	1
110	54	0
111	47	3
112	59	0
113	72	5
114	62	0
115	0	79
116	66	0
117	0	83
118	71	7
119	3	69
120	12	88
121	55	9
122	0	71
123	32	47
124	64	0
125	66	0
126	5	64
127	58	7
128	0	87
129	57	1
130	57	0
131	62	7
132	54	8
133	2	83
134	1	80
135	0	89
136	71	5
137	63	5
138	55	29
139	0	71
140	1	78
141	49	1
142	59	0
143	1	78
144	0	75
145	45	20
146	22	47
147	45	8
148	62	3
149	65	0
150	0	82
151	0	69
152	75	0
153	83	0
154	60	8
155	60	0
156	66	0
157	0	74
158	47	0
159	82	11
160	7	81
161	55	0
162	64	0
163	64	0
164	58	0
165	70	0
166	44	10
167	28	61
168	2	82
169	1	66
170	1	67
171	57	0
172	55	3
173	59	2
174	48	1
175	3	66
176	49	2
177	59	0
178	6	82
179	0	74
180	0	72
181	67	0
182	60	0
183	0	85
184	28	65
185	59	8
186	3	66
187	0	83
188	2	82
189	55	0
190	0	68
191	64	3
192	3	70
193	56	1
194	57	0
195	56	0
196	0	85
197	57	0
198	58	7
199	7	75
200	8	64
201	56	1
202	1	76
203	1	90
204	63	0
205	61	9
206	49	0
207	6	79
208	65	0
209	15	63
210	68	14
211	0	79
212	6	98
213	55	0
214	0	67
215	62	1
216	51	0
217	67	0
218	51	1
219	64	0
220	62	1
221	53	7
222	2	81
223	51	13
224	0	82
225	71	10
226	0	85
227	63	17
228	60	0
229	1	83
230	67	0
231	4	79
232	3	82
233	2	88
234	6	86
235	51	20
236	64	8
237	63	0
238	0	69
239	4	84
240	77	1
241	4	73
242	70	0
243	0	85
244	59	4
245	54	2
246	69	0
247	28	58
248	0	75
249	53	0
250	3	66
251	51	0
252	56	0
253	5	78
254	6	82
255	5	83
256	61	3
257	63	0
258	63	2
259	4	96
260	5	76
261	59	6
262	54	9
263	1	90
264	51	5
265	61	0
266	51	0
267	49	0
268	5	90
269	59	18
270	64	0
271	68	0
272	71	6
273	54	0
274	46	20
275	65	0
276	0	78
277	63	5
278	55	0
279	65	0
280	0	77
281	5	95
282	53	0
283	0	84
284	56	11
285	62	7
286	2	81
287	3	74
288	57	0
289	0	74
290	40	29
291	46	0
292	63	0
293	65	0
294	0	67
295	72	0
296	54	5
297	18	53
298	0	76
299	59	7
300	55	2
301	0	78
302	72	1
303	3	63
304	67	0
305	57	0
306	7	78
307	55	2
308	1	72
309	59	4
310	70	4
311	54	1
312	50	0
313	57	0
314	0	70
315	0	89
316	5	67
317	1	81
318	7	80
319	0	68
320	8	75
321	67	0
322	52	6
323	59	0
324	54	0
325	66	8
326	56	6
327	58	1
328	62	7
329	66	0
330	0	73
331	65	2
332	59	4
333	75	0
334	45	2
335	6	67
336	0	87
337	8	72
338	65	0
339	59	10
340	5	78
341	54	3
342	57	0
343	64	5
344	54	2
345	0	92
346	3	86
347	64	11
348	0	82
349	51	8
350	51	0
351	64	6
352	57	3
353	48	8
354	48	15
355	57	0
356	0	70
357	63	2
358	49	2
359	61	0
360	2	72
361	62	0
362	60	3
363	0	86
364	0	81
365	0	80
366	59	5
367	0	69
368	60	3
369	61	0
370	73	0
371	48	0
372	0	72
373	65	0
374	0	74
375	0	70
376	59	0
377	54	0
378	51	0
379	57	0
380	54	14
381	0	78
382	6	76
383	54	2
384	65	0
385	66	6
386	70	1
387	56	13
388	3	77
389	2	89
390	22	55
391	48	0
392	60	0
393	2	76
394	65	0
395	0	81
396	69	4
397	37	30
398	2	93
399	0	70
400	4	92
401	0	89
402	53	0
403	3	78
404	0	90
405	58	0
406	62	0
407	66	5
408	3	73
409	3	89
410	75	10
411	1	61
412	60	0
413	2	73
414	60	0
415	58	3
416	3	72
417	57	6
418	64	0
419	0	79
420	66	0
421	6	84
422	59	13
423	7	64
424	63	11
425	62	0
426	1	75
427	66	0
428	58	0
429	0	68
430	0	86
431	3	87
432	65	0
433	1	72
434	0	87
435	0	81
436	70	11
437	78	2
438	21	35
439	59	2
440	0	82
441	57	3
442	62	5
443	54	6
444	75	4
445	54	5
446	0	91
447	63	4
448	4	81
449	53	20
450	0	83
451	0	89
452	64	1
453	0	84
454	74	0
455	73	0
456	74	0
457	0	82
458	0	62
459	59	3
460	1	66
461	0	97
462	1	82
463	4	73
464	69	0
465	58	1
466	37	0
467	56	8
468	45	4
469	57	0
470	2	78
471	72	9
472	7	67
473	0	83
474	69	0
475	72	8
476	62	3
477	6	90
478	64	4
479	58	1
480	5	80
481	50	8
482	52	0
483	63	7
484	62	10
485	5	83
486	0	80
487	5	80
488	0	86
489	0	76
490	0	82
491	53	0
492	8	90
493	55	2
494	4	71
495	65	2
496	6	86
497	0	87
498	2	85
499	5	77
500	62	0
501	57	11
502	58	6
503	27	45
504	4	74
505	1	97
506	2	76
507	0	84
508	0	83
509	54	2
510	0	79
511	56	0
512	0	79
513	58	0
514	40	20
515	72	2
516	61	3
517	62	5
518	55	12
519	55	3
520	0	69
521	0	73
522	0	54
523	56	0
524	62	4
525	0	71
526	4	88
527	60	12
528	66	0
529	61	4
530	54	3
531	58	5
532	16	57
533	54	0
534	6	71
535	65	0
536	0	76
537	57	6
538	2	72
539	59	1
540	9	79
541	65	0
542	0	79
543	0	96
544	0	76
545	49	2
546	4	81
547	0	90
548	69	2
549	67	0
550	0	75
551	58	0
552	64	3
553	46	8
554	4	69
555	59	1
556	57	0
557	51	0
558	4	77
559	29	50
560	9	74
561	58	0
562	0	77
563	49	1
564	63	17
565	3	78
566	49	0
567	55	0
568	64	11
569	5	79
570	64	0
571	59	8
572	58	0
573	59	18
574	0	71
575	68	0
576	54	1
577	52	4
578	26	38
579	58	5
580	57	2
581	2	82
582	46	16
583	2	75
584	50	0
585	4	90
586	54	0
587	2	66
588	0	70
589	66	8
590	34	31
591	70	13
592	12	94
593	59	9
594	30	53
595	1	91
596	45	3
597	1	70
598	52	0
599	66	10
600	55	2
601	0	90
602	52	11
603	49	5
604	55	0
605	29	54
606	58	1
607	51	12
608	55	3
609	0	80
610	1	80
611	63	0
612	0	77
613	0	72
614	0	90
615	55	0
616	0	66
617	0	79
618	0	78
619	56	0
620	48	0
621	50	2
622	0	77
623	53	1
624	60	0
625	3	67
626	0	83
627	63	0
628	3	76
629	63	0
630	0	82
631	1	59
632	58	0
633	0	71
634	56	1
635	0	59
636	66	3
637	0	77
638	0	92
639	62	7
640	52	3
641	55	0
642	57	21
643	60	0
644	0	96
645	52	2
646	54	1
647	63	2
648	0	92
649	51	0
650	0	76
651	71	3
652	50	0
653	52	0
654	57	21
655	4	82
656	0	78
657	61	0
658	0	87
659	3	64
660	13	53
661	48	0
662	58	0
663	0	76
664	22	56
665	1	70
666	61	4
667	0	69
668	59	5
669	1	86
670	54	4
671	0	70
672	62	3
673	47	0
674	0	86
675	61	7
676	1	71
677	66	0
678	2	66
679	4	95
680	59	10
681	2	78
682	58	0
683	64	4
684	68	7
685	55	5
686	51	1
687	53	0
688	0	78
689	49	0
690	12	78
691	62	1
692	53	2
693	58	3
694	59	0
695	50	0
696	50	14
697	61	1
698	75	13
699	6	69
700	64	6
701	4	70
702	60	0
703	58	1
704	65	5
705	1	71
706	7	75
707	13	72
708	2	67
709	62	1
710	2	73
711	58	0
712	0	80
713	62	4
714	62	1
715	68	5
716	47	25
717	62	1
718	1	76
719	2	82
720	60	0
721	61	0
722	25	49
723	60	1
724	3	108
725	71	5
726	64	4
727	59	12
728	4	78
729	53	2
730	65	0
731	0	73
732	0	72
733	58	12
734	3	93
735	60	2
736	66	1
737	0	77
738	65	2
739	64	0
740	1	75
741	0	92
742	0	87
743	1	77
744	57	0
745	46	0
746	58	8
747	4	77
748	0	89
749	64	0
750	59	2
751	0	75
752	53	0
753	62	3
754	52	0
755	0	71
756	0	68
757	51	3
758	4	95
759	2	74
760	1	73
761	0	61
762	1	65
763	6	84
764	1	88
765	60	3
766	63	5
767	1	71
768	0	84
769	54	6
770	53	0
771	4	75
772	4	80
773	57	1
774	64	9
775	52	0
776	52	3
777	0	85
778	2	97
779	0	98
780	3	65
781	51	11
782	64	0
783	51	0
784	61	7
785	57	2
786	9	81
787	0	95
788	53	14
789	57	0
790	66	6
791	67	1
792	66	1
793	57	0
794	66	0
795	43	0
796	0	72
797	53	0
798	55	1
799	5	74
800	59	0
801	67	0
802	0	83
803	52	11
804	3	62
805	67	9
806	48	0
807	1	70
808	4	89
809	72	4
810	1	81
811	67	1
812	58	8
813	64	1
814	0	62
815	0	65
816	1	76
817	46	0
818	57	7
819	67	2
820	60	0
821	0	74
822	64	0
823	54	12
824	57	0
825	57	2
826	65	0
827	1	72
828	21	47
829	60	0
830	3	73
831	57	6
832	56	3
833	3	80
834	0	83
835	5	77
836	43	14
837	0	76
838	60	0
839	64	0
840	0	67
841	62	0
842	7	86
843	66	8
844	53	3
845	6	77
846	46	0
847	56	0
848	50	1
849	5	67
850	47	0
851	59	10
852	2	88
853	70	4
854	0	86
855	67	8
856	57	0
857	62	0
858	50	0
859	53	0
860	0	85
861	0	95
862	71	0
863	54	1
864	1	74
865	14	82
866	0	82
867	0	62
868	74	3
869	54	12
870	0	84
871	54	11
872	62	0
873	0	75
874	0	72
875	0	86
876	47	0
877	54	2
878	8	73
879	3	74
880	67	4
881	1	65
882	55	0
883	4	82
884	54	0
885	67	4
886	65	0
887	3	73
888	67	9
889	2	96
890	50	8
891	58	4
892	45	17
893	0	71
894	65	2
895	8	85
896	73	1
897	55	0
898	0	83
899	59	0
900	0	63
901	2	83
902	57	5
903	66	0
904	0	74
905	57	0
906	5	93
907	4	71
908	5	69
909	47	11
910	0	71
911	1	72
912	0	84
913	66	5
914	39	23
915	4	77
916	69	0
917	57	1
918	49	4
919	0	65
920	56	9
921	12	62
922	22	33
923	70	2
924	0	82
925	66	8
926	76	2
927	1	87
928	53	0
929	9	67
930	10	77
931	3	72
932	62	11
933	0	84
934	3	68
935	0	64
936	1	80
937	1	70
938	61	0
939	60	0
940	56	0
941	56	13
942	63	12
943	0	100
944	0	99
945	0	70
946	4	81
947	55	23
948	1	91
949	4	79
950	44	8
951	48	3
952	33	24
953	55	13
954	68	16
955	3	69
956	64	3
957	67	10
958	54	4
959	0	78
960	0	79
961	67	5
962	1	73
963	57	6
964	51	3
965	68	0
966	4	67
967	0	74
968	67	0
969	1	80
970	0	73
971	2	81
972	63	1
973	3	71
974	0	80
975	50	12
976	6	73
977	56	0
978	43	19
979	61	0
980	62	2
981	58	0
982	1	77
983	59	0
984	57	0
985	0	72
986	0	69
987	1	96
988	2	79
989	0	79
990	1	74
991	2	75
992	52	7
993	55	3
994	0	84
995	2	70
996	54	0
997	60	6
998	41	35
999	43	0
1000	0	63
1001	68	0
1002	3	77
1003	0	67
1004	67	0
1005	8	63
1006	40	39
1007	61	2
1008	59	5
1009	1	72
1010	52	0
1011	3	95
1012	56	0
1013	3	79
1014	52	5
1015	0	79
1016	63	7
1017	53	20
1018	66	0
1019	0	79
1020	77	0
1021	61	9
1022	57	7
1023	22	63
1024	58	5
1025	1	74
1026	4	88
1027	0	91
1028	5	79
1029	13	62
1030	61	0
1031	56	6
1032	67	8
1033	53	0
1034	66	8
1035	1	72
1036	0	88
1037	57	6
1038	0	82
1039	0	63
1040	0	76
1041	0	73
1042	62	0
1043	3	72
1044	59	9
1045	40	0
1046	0	78
1047	2	82
1048	59	0
1049	48	0
1050	51	10
1051	1	76
1052	56	1
1053	70	1
1054	53	2
1055	11	56
1056	49	3
1057	0	93
1058	57	0
1059	3	77
1060	0	93
1061	1	77
1062	63	0
1063	61	5
1064	2	70
1065	61	0
1066	69	0
1067	25	19
1068	19	49
1069	64	6
1070	0	76
1071	0	75
1072	0	93
1073	0	85
1074	52	9
1075	58	10
1076	52	4
1077	38	31
1078	20	55
1079	46	10
1080	36	36
1081	61	1
1082	55	2
1083	60	2
1084	46	3
1085	45	19
1086	61	10
1087	59	4
1088	5	81
1089	0	86
1090	2	81
1091	9	73
1092	61	0
1093	52	5
1094	47	2
1095	52	18
1096	54	1
1097	5	73
1098	68	3
1099	56	0
1100	5	81
1101	59	0
1102	0	85
1103	5	87
1104	55	0
1105	59	1
1106	68	0
1107	0	80
1108	57	0
1109	0	83
1110	53	0
1111	3	59
1112	53	0
1113	64	0
1114	4	90
1115	54	0
1116	56	0
1117	0	103
1118	56	0
1119	64	8
1120	0	72
1121	0	72
1122	70	1
1123	0	88
1124	19	56
1125	51	8
1126	62	1
1127	62	0
1128	6	86
1129	76	8
1130	3	79
1131	49	0
1132	4	59
1133	0	86
1134	62	7
1135	70	0
1136	0	74
1137	58	6
1138	2	89
1139	53	0
1140	2	90
1141	64	3
1142	64	0
1143	0	78
1144	0	89
1145	62	0
1146	2	79
1147	66	0
1148	57	1
1149	0	59
1150	53	1
1151	67	0
1152	7	73
1153	64	10
1154	63	0
1155	0	106
1156	57	0
1157	52	4
1158	57	9
1159	41	21
1160	53	0
1161	56	5
1162	4	65
1163	5	81
1164	0	77
1165	67	5
1166	0	99
1167	37	1
1168	3	82
1169	0	65
1170	59	0
1171	0	71
1172	58	7
1173	0	81
1174	49	0
1175	3	83
1176	54	0
1177	0	67
1178	53	2
1179	38	9
1180	1	66
1181	46	28
1182	5	65
1183	2	63
1184	0	77
1185	0	80
1186	48	15
1187	6	77
1188	1	73
1189	0	83
1190	66	8
1191	66	1
1192	67	1
1193	72	1
1194	70	5
1195	58	4
1196	0	88
1197	45	0
1198	51	0
1199	0	71
1200	51	0
1201	48	0
1202	60	0
1203	67	3
1204	0	85
1205	68	0
1206	55	9
1207	51	5
1208	65	0
1209	61	0
1210	59	5
1211	40	37
1212	5	76
1213	3	81
1214	0	78
1215	3	61
1216	60	21
1217	28	52
1218	53	4
1219	0	82
1220	54	0
1221	64	0
1222	59	1
1223	64	0
1224	56	1
1225	68	0
1226	61	0
1227	0	71
1228	62	2
1229	55	0
1230	58	0
1231	66	10
1232	3	74
1233	0	74
1234	0	76
1235	58	8
1236	0	79
1237	0	91
1238	53	0
1239	4	89
1240	0	74
1241	50	8
1242	0	78
1243	0	82
1244	1	62
1245	0	82
1246	0	75
1247	3	77
1248	0	83
1249	4	96
1250	0	83
1251	56	10
1252	55	0
1253	52	2
1254	61	0
1255	64	0
1256	64	4
1257	67	1
1258	58	6
1259	48	0
1260	67	0
1261	0	85
1262	0	68
1263	0	90
1264	59	1
1265	0	72
1266	63	1
1267	0	78
1268	4	71
1269	72	2
1270	55	0
1271	0	80
1272	58	10
1273	2	80
1274	11	61
1275	3	79
1276	50	0
1277	41	0
1278	55	0
1279	56	6
1280	58	0
1281	5	88
1282	62	0
1283	1	71
1284	56	7
1285	66	0
1286	1	82
1287	20	35
1288	63	9
1289	0	84
1290	67	0
1291	0	84
1292	62	3
1293	0	61
1294	3	85
1295	8	68
1296	55	2
1297	6	68
1298	49	0
1299	0	67
1300	50	3
1301	76	0
1302	0	86
1303	0	62
1304	4	92
1305	56	0
1306	57	4
1307	61	0
1308	58	8
1309	62	6
1310	0	96
1311	67	0
1312	57	0
1313	64	0
1314	3	78
1315	62	2
1316	1	85
1317	0	74
1318	3	78
1319	67	5
1320	3	78
1321	3	59
1322	73	0
1323	0	68
1324	56	3
1325	57	0
1326	0	77
1327	0	68
1328	58	12
1329	54	3
1330	50	0
1331	54	5
1332	65	1
1333	0	97
1334	56	0
1335	53	0
1336	0	78
1337	72	4
1338	51	7
1339	3	75
1340	65	10
1341	71	0
1342	1	68
1343	7	74
1344	61	3
1345	66	2
1346	0	64
1347	73	12
1348	0	87
1349	0	63
1350	0	73
1351	0	67
1352	1	79
1353	59	0
1354	0	71
1355	0	73
1356	60	0
1357	2	94
1358	0	81
1359	6	85
1360	0	81
1361	0	101
1362	6	91
1363	0	76
1364	0	67
1365	45	0
1366	73	5
1367	68	4
1368	0	81
1369	0	72
1370	4	70
1371	53	2
1372	72	5
1373	0	70
1374	54	0
1375	0	77
1376	11	84
1377	69	0
1378	2	74
1379	2	83
1380	0	91
1381	0	76
1382	57	0
1383	32	42
1384	0	88
1385	1	78
1386	0	98
1387	48	20
1388	1	78
1389	61	3
1390	3	83
1391	49	4
1392	65	0
1393	0	87
1394	67	0
1395	9	80
1396	48	0
1397	0	94
1398	1	89
1399	59	0
1400	61	1
1401	0	80
1402	76	4
1403	1	63
1404	0	71
1405	64	1
1406	0	77
1407	0	83
1408	69	9
1409	68	1
1410	65	3
1411	25	55
1412	8	71
1413	72	3
1414	4	77
1415	46	0
1416	0	96
1417	5	91
1418	52	2
1419	63	7
1420	1	77
1421	78	2
1422	45	6
1423	1	82
1424	3	85
1425	69	0
1426	49	0
1427	60	3
1428	56	0
1429	1	67
1430	13	71
1431	0	82
1432	65	0
1433	54	1
1434	0	73
1435	57	0
1436	0	66
1437	0	97
1438	57	5
1439	1	78
1440	5	72
1441	1	74
1442	50	0
1443	0	91
1444	3	84
1445	58	3
1446	58	9
1447	0	95
1448	0	69
1449	1	70
1450	2	77
1451	0	81
1452	65	0
1453	62	8
1454	0	82
1455	49	0
1456	3	84
1457	75	3
1458	66	3
1459	5	87
1460	0	78
1461	4	82
1462	58	0
1463	5	83
1464	63	0
1465	4	82
1466	0	72
1467	52	1
1468	36	37
1469	65	5
1470	59	0
1471	59	3
1472	2	72
1473	54	10
1474	74	4
1475	67	10
1476	10	68
1477	63	6
1478	0	76
1479	24	59
1480	69	6
1481	54	0
1482	0	76
1483	2	80
1484	8	81
1485	60	4
1486	50	0
1487	0	66
1488	53	0
1489	3	75
1490	48	0
1491	0	76
1492	56	0
1493	60	0
1494	51	0
1495	60	4
1496	4	72
1497	10	80
1498	1	67
1499	0	84
1500	1	69
1501	65	0
1502	1	86
1503	61	4
1504	1	81
1505	53	5
1506	58	0
1507	60	0
1508	65	1
1509	67	11
1510	3	94
1511	0	76
1512	2	86
1513	62	0
1514	56	0
1515	1	62
1516	0	80
1517	52	3
1518	50	3
1519	8	82
1520	64	0
1521	0	84
1522	65	1
1523	57	4
1524	4	75
1525	52	0
1526	0	87
1527	53	5
1528	61	0
1529	0	73
1530	47	0
1531	1	79
1532	0	85
1533	0	66
1534	0	85
1535	1	93
1536	76	0
1537	68	8
1538	0	74
1539	1	80
1540	0	78
1541	0	85
1542	0	83
1543	0	67
1544	5	69
1545	10	75
1546	68	4
1547	47	4
1548	58	3
1549	0	76
1550	0	78
1551	1	86
1552	46	8
1553	65	0
1554	63	2
1555	58	8
1556	5	68
1557	56	0
1558	66	3
1559	61	1
1560	53	6
1561	71	0
1562	61	2
1563	0	79
1564	62	1
1565	0	75
1566	70	1
1567	46	14
1568	46	4
1569	1	75
1570	58	1
1571	68	1
1572	79	0
1573	42	21
1574	42	37
1575	3	70
1576	63	1
1577	1	67
1578	1	96
1579	6	61
1580	0	75
1581	0	77
1582	1	84
1583	4	78
1584	57	0
1585	1	64
1586	61	3
1587	62	0
1588	51	4
1589	0	82
1590	0	81
1591	0	81
1592	67	0
1593	54	0
1594	9	66
1595	0	79
1596	59	4
1597	2	82
1598	0	86
1599	0	72
1600	56	8
1601	58	0
1602	65	0
1603	58	0
1604	62	2
1605	0	55
1606	56	4
1607	10	67
1608	72	2
1609	62	0
1610	66	0
1611	30	41
1612	52	0
1613	68	0
1614	56	8
1615	67	0
1616	1	79
1617	4	79
1618	50	0
1619	8	82
1620	62	0
1621	64	0
1622	68	0
1623	0	73
1624	3	75
1625	86	3
1626	8	72
1627	3	84
1628	41	0
1629	66	0
1630	0	80
1631	3	74
1632	2	92
1633	0	84
1634	76	0
1635	0	78
1636	63	8
1637	75	1
1638	47	0
1639	0	91
1640	0	86
1641	0	88
1642	73	0
1643	66	5
1644	1	76
1645	52	7
1646	55	14
1647	4	79
1648	57	6
1649	0	76
1650	22	58
1651	61	1
1652	0	76
1653	1	71
1654	70	7
1655	56	11
1656	0	81
1657	0	76
1658	0	68
1659	53	9
1660	57	0
1661	54	0
1662	0	75
1663	1	67
1664	68	0
1665	80	0
1666	46	0
1667	52	8
1668	62	0
1669	57	8
1670	0	69
1671	52	7
1672	0	83
1673	0	70
1674	68	0
1675	25	45
1676	74	1
1677	0	81
1678	54	1
1679	70	3
1680	0	82
1681	3	74
1682	6	63
1683	0	73
1684	8	72
1685	67	0
1686	58	1
1687	54	0
1688	2	63
1689	0	71
1690	0	71
1691	57	0
1692	49	9
1693	52	0
1694	52	0
1695	55	0
1696	0	81
1697	0	80
1698	58	5
1699	60	8
1700	55	0
1701	2	66
1702	0	70
1703	4	89
1704	58	2
1705	62	6
1706	57	0
1707	60	5
1708	53	8
1709	63	8
1710	68	1
1711	61	7
1712	2	84
1713	0	79
1714	56	0
1715	2	75
1716	4	79
1717	53	4
1718	39	32
1719	8	65
1720	0	74
1721	60	4
1722	0	87
1723	1	98
1724	55	7
1725	0	79
1726	46	0
1727	3	72
1728	57	4
1729	65	9
1730	60	5
1731	71	5
1732	60	8
1733	55	0
1734	0	76
1735	4	72
1736	50	5
1737	68	0
1738	0	78
1739	54	3
1740	1	77
1741	52	30
1742	1	82
1743	54	5
1744	62	0
1745	72	0
1746	59	1
1747	0	72
1748	0	55
1749	0	76
1750	74	1
1751	2	84
1752	57	0
1753	0	86
1754	0	67
1755	1	89
1756	65	4
1757	0	95
1758	7	60
1759	56	0
1760	64	5
1761	2	85
1762	54	9
1763	14	65
1764	71	4
1765	17	66
1766	5	68
1767	63	5
1768	1	87
1769	2	76
1770	60	0
1771	58	0
1772	11	85
1773	60	7
1774	80	0
1775	4	65
1776	62	5
1777	66	1
1778	62	12
1779	61	1
1780	1	83
1781	60	4
1782	59	4
1783	55	0
1784	0	88
1785	4	71
1786	3	81
1787	2	83
1788	73	0
1789	0	69
1790	62	6
1791	59	0
1792	65	3
1793	64	0
1794	61	0
1795	78	5
1796	64	6
1797	72	1
1798	1	74
1799	53	0
1800	5	81
1801	0	79
1802	7	71
1803	53	0
1804	57	10
1805	48	0
1806	0	78
1807	64	9
1808	2	83
1809	0	89
1810	0	72
1811	7	88
1812	0	78
1813	26	56
1814	50	0
1815	4	93
1816	4	70
1817	0	80
1818	2	82
1819	63	2
1820	0	75
1821	3	86
1822	60	0
1823	38	31
1824	0	75
1825	60	2
1826	52	7
1827	45	4
1828	55	4
1829	35	29
1830	0	78
1831	56	3
1832	0	87
1833	5	82
1834	2	82
1835	64	0
1836	65	9
1837	46	6
1838	57	4
1839	48	6
1840	0	87
1841	32	38
1842	61	5
1843	62	9
1844	57	0
1845	4	64
1846	70	2
1847	0	82
1848	2	80
1849	63	1
1850	49	4
1851	77	0
1852	0	80
1853	34	30
1854	0	78
1855	0	80
1856	0	101
1857	50	4
1858	0	81
1859	65	11
1860	0	86
1861	72	0
1862	52	4
1863	65	2
1864	72	6
1865	48	1
1866	0	92
1867	69	3
1868	1	73
1869	2	80
1870	0	87
1871	0	77
1872	57	0
1873	1	80
1874	0	69
1875	4	81
1876	72	5
1877	0	77
1878	37	5
1879	45	26
1880	67	0
1881	0	88
1882	58	0
1883	55	0
1884	61	2
1885	12	71
1886	4	86
1887	50	3
1888	1	77
1889	69	8
1890	73	0
1891	59	0
1892	67	0
1893	53	0
1894	53	2
1895	59	8
1896	64	0
1897	41	0
1898	53	0
1899	55	2
1900	54	0
1901	60	7
1902	67	5
1903	0	98
1904	3	95
1905	1	80
1906	9	79
1907	55	7
1908	1	81
1909	50	0
1910	0	68
1911	4	59
1912	6	58
1913	53	4
1914	54	0
1915	0	89
1916	58	25
1917	74	4
1918	59	5
1919	54	0
1920	0	93
1921	60	0
1922	0	71
1923	48	0
1924	52	6
1925	59	7
1926	0	65
1927	0	72
1928	66	1
1929	3	99
1930	1	69
1931	11	72
1932	0	67
1933	58	0
1934	2	78
1935	61	4
1936	0	58
1937	68	0
1938	1	98
1939	59	11
1940	0	80
1941	75	3
1942	66	0
1943	43	21
1944	52	3
1945	0	71
1946	66	0
1947	57	10
1948	48	1
1949	4	83
1950	59	7
1951	0	72
1952	54	0
1953	46	2
1954	2	80
1955	0	72
1956	49	0
1957	54	6
1958	0	89
1959	17	70
1960	50	1
1961	66	6
1962	57	0
1963	69	0
1964	0	75
1965	5	89
1966	60	0
1967	62	0
1968	0	71
1969	66	6
1970	61	1
1971	2	77
1972	58	7
1973	1	76
1974	60	1
1975	0	77
1976	58	4
1977	32	23
1978	23	56
1979	42	8
1980	7	61
1981	2	75
1982	57	11
1983	0	79
1984	0	91
1985	69	0
1986	26	55
1987	0	75
1988	4	89
1989	52	0
1990	66	0
1991	5	74
1992	38	1
1993	0	83
1994	52	7
1995	65	0
1996	48	1
1997	0	80
1998	65	0
1999	54	0
[truncated: 8,001 more rows]
