# Supplementary material for: Generalized method of moments for estimating parameters of stochastic reaction networks
Source: BMC Syst Biol. 2016 Oct 21;10:98. doi: 10.1186/s12918-016-0342-8 (PMC5073941; doi:10.1186/s12918-016-0342-8)
Supplement: Additional file 2 — Matlab code and data. This file contains the Matlab codes and samples which were used to produce the results. (GZ 9349 kb) [file 12918_2016_342_MOESM2_ESM.gz › Data/Gene Expression/samples/t01036.csv]

1	11
2	13
3	11
4	12
5	24
6	10
7	11
8	13
9	10
10	10
11	17
12	10
13	10
14	19
15	11
16	14
17	15
18	13
19	20
20	17
21	16
22	23
23	10
24	16
25	15
26	15
27	12
28	15
29	17
30	13
31	16
32	21
33	18
34	12
35	14
36	26
37	12
38	18
39	17
40	10
41	17
42	15
43	15
44	15
45	17
46	11
47	15
48	17
49	11
50	15
51	28
52	10
53	27
54	15
55	10
56	10
57	15
58	11
59	14
60	19
61	14
62	13
63	18
64	10
65	18
66	14
67	21
68	13
69	19
70	10
71	13
72	18
73	12
74	16
75	15
76	21
77	12
78	10
79	24
80	11
81	13
82	19
83	34
84	11
85	10
86	21
87	16
88	10
89	11
90	16
91	14
92	13
93	11
94	16
95	12
96	12
97	22
98	14
99	10
100	18
101	11
102	19
103	22
104	13
105	13
106	14
107	13
108	13
109	21
110	10
111	15
112	10
113	13
114	16
115	20
116	17
117	15
118	10
119	13
120	13
121	14
122	10
123	31
124	22
125	12
126	17
127	17
128	13
129	17
130	12
131	20
132	13
133	15
134	13
135	16
136	10
137	15
138	10
139	11
140	17
141	13
142	33
143	19
144	14
145	18
146	16
147	18
148	13
149	10
150	19
151	17
152	13
153	20
154	10
155	12
156	18
157	10
158	12
159	10
160	13
161	10
162	23
163	26
164	14
165	11
166	15
167	14
168	10
169	20
170	10
171	27
172	17
173	12
174	17
175	16
176	20
177	18
178	13
179	19
180	11
181	10
182	16
183	22
184	10
185	17
186	18
187	10
188	10
189	17
190	10
191	12
192	18
193	25
194	16
195	15
196	12
197	11
198	14
199	10
200	13
201	14
202	19
203	10
204	12
205	17
206	16
207	16
208	14
209	20
210	14
211	14
212	22
213	13
214	39
215	14
216	12
217	12
218	13
219	13
220	16
221	17
222	16
223	16
224	18
225	10
226	15
227	11
228	10
229	14
230	14
231	13
232	22
233	21
234	24
235	26
236	32
237	10
238	15
239	12
240	14
241	10
242	10
243	13
244	10
245	13
246	18
247	10
248	16
249	14
250	16
251	15
252	20
253	18
254	19
255	23
256	13
257	25
258	16
259	10
260	16
261	20
262	15
263	27
264	39
265	10
266	15
267	14
268	13
269	10
270	16
271	10
272	10
273	18
274	16
275	17
276	15
277	23
278	17
279	14
280	17
281	16
282	16
283	13
284	12
285	12
286	11
287	10
288	10
289	15
290	10
291	28
292	17
293	12
294	16
295	17
296	13
297	32
298	20
299	19
300	19
301	15
302	10
303	13
304	25
305	15
306	16
307	16
308	21
309	11
310	13
311	18
312	11
313	13
314	10
315	16
316	10
317	10
318	22
319	11
320	21
321	21
322	16
323	17
324	15
325	13
326	18
327	14
328	18
329	10
330	20
331	18
332	20
333	16
334	13
335	12
336	15
337	12
338	10
339	14
340	11
341	11
342	13
343	13
344	11
345	30
346	12
347	23
348	17
349	15
350	17
351	21
352	16
353	15
354	10
355	14
356	23
357	10
358	10
359	10
360	11
361	10
362	13
363	10
364	11
365	12
366	12
367	20
368	12
369	15
370	16
371	10
372	29
373	19
374	12
375	14
376	11
377	10
378	11
379	25
380	15
381	20
382	15
383	16
384	17
385	15
386	25
387	15
388	12
389	14
390	13
391	32
392	12
393	20
394	15
395	17
396	10
397	10
398	17
399	19
400	10
401	18
402	17
403	13
404	18
405	16
406	14
407	10
408	29
409	23
410	25
411	18
412	13
413	10
414	13
415	20
416	16
417	10
418	21
419	14
420	10
421	13
422	11
423	11
424	17
425	21
426	19
427	15
428	11
429	17
430	14
431	11
432	11
433	12
434	20
435	17
436	13
437	18
438	14
439	22
440	12
441	27
442	17
443	19
444	16
445	12
446	11
447	17
448	13
449	15
450	16
451	11
452	10
453	15
454	10
455	11
456	22
457	10
458	12
459	19
460	16
461	14
462	16
463	20
464	12
465	11
466	10
467	15
468	15
469	15
470	11
471	16
472	11
473	10
474	10
475	14
476	16
477	20
478	27
479	15
480	14
481	11
482	11
483	10
484	14
485	23
486	12
487	11
488	14
489	19
490	11
491	15
492	16
493	20
494	12
495	12
496	31
497	13
498	11
499	18
500	11
501	13
502	23
503	10
504	11
505	15
506	13
507	27
508	21
509	16
510	24
511	12
512	10
513	13
514	14
515	16
516	19
517	21
518	22
519	13
520	12
521	15
522	29
523	10
524	19
525	26
526	12
527	22
528	21
529	11
530	27
531	14
532	20
533	22
534	13
535	12
536	10
537	19
538	12
539	10
540	10
541	14
542	10
543	10
544	12
545	19
546	18
547	13
548	10
549	16
550	21
551	12
552	19
553	13
554	18
555	20
556	14
557	11
558	12
559	15
560	10
561	12
562	16
563	13
564	15
565	16
566	13
567	10
568	13
569	12
570	12
571	22
572	16
573	14
574	21
575	21
576	17
577	14
578	14
579	27
580	16
581	10
582	16
583	13
584	19
585	10
586	15
587	29
588	17
589	13
590	23
591	13
592	20
593	10
594	15
595	10
596	19
597	16
598	14
599	13
600	10
601	12
602	10
603	23
604	22
605	22
606	10
607	21
608	15
609	10
610	13
611	21
612	13
613	10
614	18
615	10
616	13
617	15
618	10
619	13
620	12
621	13
622	10
623	17
624	22
625	14
626	10
627	11
628	11
629	10
630	16
631	13
632	20
633	11
634	19
635	18
636	11
637	17
638	14
639	20
640	11
641	20
642	15
643	17
644	14
645	24
646	25
647	17
648	11
649	12
650	18
651	11
652	10
653	10
654	12
655	13
656	19
657	10
658	15
659	17
660	11
661	17
662	11
663	10
664	10
665	13
666	19
667	16
668	15
669	14
670	12
671	16
672	11
673	10
674	16
675	14
676	13
677	26
678	16
679	12
680	16
681	21
682	14
683	20
684	13
685	12
686	16
687	11
688	13
689	14
690	21
691	10
692	11
693	23
694	16
695	18
696	18
697	19
698	18
699	20
700	23
701	14
702	15
703	20
704	13
705	20
706	11
707	10
708	12
709	14
710	13
711	23
712	24
713	14
714	12
715	27
716	13
717	16
718	13
719	21
720	13
721	10
722	17
723	14
724	14
725	10
726	23
727	11
728	21
729	26
730	10
731	27
732	26
733	14
734	10
735	14
736	19
737	16
738	15
739	10
740	17
741	11
742	11
743	10
744	13
745	16
746	10
747	12
748	15
749	15
750	18
751	13
752	10
753	11
754	15
755	20
756	14
757	16
758	12
759	14
760	28
761	12
762	33
763	15
764	19
765	12
766	18
767	15
768	15
769	12
770	13
771	14
772	18
773	10
774	10
775	21
776	11
777	18
778	11
779	13
780	16
781	16
782	14
783	19
784	16
785	10
786	11
787	16
788	23
789	14
790	13
791	10
792	19
793	10
794	11
795	10
796	13
797	15
798	10
799	11
800	12
801	13
802	12
803	25
804	11
805	10
806	16
807	19
808	11
809	10
810	14
811	29
812	10
813	10
814	23
815	13
816	11
817	18
818	16
819	11
820	32
821	13
822	12
823	20
824	17
825	17
826	15
827	14
828	10
829	20
830	17
831	26
832	14
833	12
834	12
835	10
836	10
837	23
838	16
839	13
840	17
841	12
842	22
843	18
844	16
845	12
846	11
847	15
848	15
849	17
850	19
851	18
852	13
853	24
854	14
855	21
856	12
857	33
858	10
859	14
860	20
861	18
862	15
863	10
864	10
865	24
866	18
867	13
868	10
869	17
870	10
871	10
872	20
873	10
874	26
875	16
876	10
877	11
878	27
879	10
880	23
881	12
882	32
883	35
884	15
885	10
886	12
887	10
888	23
889	28
890	16
891	14
892	11
893	10
894	14
895	19
896	25
897	12
898	10
899	14
900	14
901	12
902	18
903	10
904	12
905	15
906	19
907	11
908	25
909	11
910	10
911	21
912	11
913	17
914	12
915	13
916	14
917	27
918	15
919	20
920	13
921	10
922	20
923	13
924	17
925	26
926	15
927	13
928	10
929	11
930	10
931	12
932	16
933	11
934	11
935	19
936	15
937	11
938	23
939	11
940	12
941	15
942	13
943	17
944	16
945	16
946	10
947	13
948	10
949	12
950	10
951	14
952	14
953	14
954	11
955	22
956	15
957	15
958	11
959	17
960	16
961	15
962	18
963	15
964	20
965	17
966	27
967	15
968	13
969	17
970	23
971	16
972	19
973	19
974	21
975	26
976	24
977	11
978	15
979	14
980	16
981	13
982	13
983	20
984	10
985	10
986	13
987	23
988	12
989	17
990	12
991	16
992	19
993	12
994	13
995	17
996	16
997	13
998	13
999	10
1000	13
1001	12
1002	19
1003	17
1004	28
1005	23
1006	24
1007	15
1008	12
1009	11
1010	34
1011	13
1012	11
1013	21
1014	12
1015	15
1016	19
1017	28
1018	20
1019	10
1020	20
1021	11
1022	23
1023	11
1024	15
1025	20
1026	13
1027	22
1028	14
1029	11
1030	12
1031	18
1032	12
1033	17
1034	14
1035	15
1036	11
1037	10
1038	28
1039	11
1040	10
1041	19
1042	13
1043	15
1044	18
1045	18
1046	12
1047	16
1048	23
1049	12
1050	19
1051	10
1052	10
1053	12
1054	12
1055	12
1056	17
1057	12
1058	13
1059	13
1060	14
1061	23
1062	10
1063	12
1064	10
1065	14
1066	18
1067	19
1068	18
1069	23
1070	17
1071	12
1072	21
1073	13
1074	17
1075	17
1076	10
1077	10
1078	15
1079	11
1080	11
1081	14
1082	10
1083	18
1084	14
1085	10
1086	10
1087	16
1088	10
1089	12
1090	14
1091	16
1092	12
1093	13
1094	17
1095	17
1096	11
1097	10
1098	10
1099	10
1100	17
1101	13
1102	14
1103	18
1104	10
1105	15
1106	15
1107	14
1108	20
1109	19
1110	11
1111	12
1112	14
1113	10
1114	18
1115	31
1116	18
1117	12
1118	15
1119	16
1120	18
1121	11
1122	14
1123	16
1124	14
1125	10
1126	12
1127	10
1128	20
1129	15
1130	15
1131	13
1132	10
1133	27
1134	18
1135	10
1136	22
1137	22
1138	17
1139	14
1140	13
1141	14
1142	18
1143	11
1144	17
1145	13
1146	11
1147	11
1148	17
1149	18
1150	10
1151	12
1152	15
1153	11
1154	15
1155	10
1156	18
1157	20
1158	25
1159	15
1160	10
1161	16
1162	12
1163	26
1164	13
1165	20
1166	15
1167	11
1168	10
1169	11
1170	10
1171	11
1172	11
1173	15
1174	12
1175	12
1176	15
1177	18
1178	10
1179	22
1180	13
1181	19
1182	13
1183	17
1184	24
1185	17
1186	23
1187	14
1188	12
1189	10
1190	15
1191	16
1192	15
1193	14
1194	10
1195	19
1196	15
1197	17
1198	15
1199	12
1200	21
1201	13
1202	10
1203	11
1204	10
1205	15
1206	16
1207	14
1208	20
1209	10
1210	14
1211	10
1212	11
1213	11
1214	17
1215	23
1216	17
1217	33
1218	20
1219	13
1220	18
1221	26
1222	15
1223	10
1224	15
1225	13
1226	19
1227	12
1228	14
1229	13
1230	29
1231	17
1232	19
1233	17
1234	10
1235	20
1236	27
1237	20
1238	17
1239	22
1240	13
1241	11
1242	11
1243	20
1244	14
1245	14
1246	17
1247	26
1248	12
1249	10
1250	21
1251	16
1252	13
1253	14
1254	11
1255	14
1256	10
1257	12
1258	13
1259	21
1260	14
1261	12
1262	22
1263	11
1264	12
1265	19
1266	15
1267	10
1268	14
1269	15
1270	12
1271	11
1272	11
1273	11
1274	15
1275	17
1276	23
1277	18
1278	17
1279	13
1280	10
1281	11
1282	20
1283	26
1284	36
1285	16
1286	12
1287	18
1288	13
1289	18
1290	10
1291	17
1292	17
1293	11
1294	14
1295	14
1296	11
1297	14
1298	19
1299	13
1300	20
1301	20
1302	12
1303	11
1304	19
1305	26
1306	18
1307	14
1308	22
1309	17
1310	25
1311	12
1312	15
1313	16
1314	17
1315	12
1316	15
1317	18
1318	10
1319	14
1320	16
1321	24
1322	26
1323	12
1324	12
1325	13
1326	14
1327	12
1328	14
1329	15
1330	15
1331	15
1332	14
1333	13
1334	17
1335	16
1336	12
1337	11
1338	14
1339	14
1340	10
1341	13
1342	10
1343	24
1344	23
1345	22
1346	12
1347	31
1348	15
1349	17
1350	22
1351	23
1352	18
1353	18
1354	11
1355	14
1356	13
1357	16
1358	11
1359	16
1360	18
1361	13
1362	20
1363	10
1364	21
1365	13
1366	14
1367	13
1368	13
1369	14
1370	12
1371	15
1372	19
1373	12
1374	11
1375	17
1376	10
1377	20
1378	12
1379	20
1380	15
1381	16
1382	19
1383	21
1384	13
1385	18
1386	11
1387	13
1388	21
1389	13
1390	10
1391	13
1392	17
1393	14
1394	10
1395	17
1396	16
1397	10
1398	19
1399	15
1400	11
1401	13
1402	17
1403	13
1404	20
1405	18
1406	12
1407	13
1408	25
1409	10
1410	13
1411	24
1412	39
1413	12
1414	15
1415	17
1416	11
1417	17
1418	13
1419	11
1420	22
1421	11
1422	17
1423	23
1424	40
1425	12
1426	10
1427	15
1428	12
1429	12
1430	16
1431	21
1432	12
1433	14
1434	18
1435	17
1436	17
1437	18
1438	22
1439	16
1440	15
1441	21
1442	10
1443	13
1444	11
1445	15
1446	19
1447	13
1448	15
1449	10
1450	12
1451	10
1452	18
1453	13
1454	18
1455	13
1456	11
1457	13
1458	14
1459	10
1460	10
1461	11
1462	16
1463	21
1464	12
1465	22
1466	10
1467	17
1468	13
1469	19
1470	10
1471	12
1472	11
1473	11
1474	11
1475	11
1476	11
1477	13
1478	12
1479	19
1480	13
1481	13
1482	12
1483	16
1484	12
1485	14
1486	26
1487	18
1488	10
1489	15
1490	10
1491	12
1492	14
1493	11
1494	25
1495	12
1496	15
1497	14
1498	12
1499	14
1500	13
1501	16
1502	10
1503	12
1504	16
1505	17
1506	10
1507	29
1508	15
1509	29
1510	11
1511	15
1512	10
1513	18
1514	10
1515	14
1516	10
1517	17
1518	12
1519	14
1520	22
1521	32
1522	20
1523	14
1524	16
1525	15
1526	17
1527	23
1528	11
1529	13
1530	16
1531	20
1532	12
1533	16
1534	13
1535	12
1536	12
1537	12
1538	16
1539	18
1540	14
1541	23
1542	11
1543	13
1544	17
1545	14
1546	11
1547	11
1548	11
1549	11
1550	14
1551	22
1552	13
1553	16
1554	10
1555	11
1556	24
1557	17
1558	16
1559	21
1560	16
1561	11
1562	18
1563	13
1564	24
1565	10
1566	10
1567	23
1568	12
1569	20
1570	16
1571	16
1572	11
1573	10
1574	10
1575	16
1576	13
1577	15
1578	18
1579	10
1580	13
1581	28
1582	14
1583	20
1584	13
1585	10
1586	14
1587	12
1588	24
1589	12
1590	10
1591	11
1592	16
1593	10
1594	10
1595	11
1596	10
1597	20
1598	16
1599	11
1600	14
1601	16
1602	19
1603	15
1604	10
1605	24
1606	23
1607	10
1608	12
1609	16
1610	10
1611	19
1612	29
1613	22
1614	17
1615	11
1616	14
1617	14
1618	11
1619	17
1620	18
1621	11
1622	12
1623	13
1624	13
1625	24
1626	10
1627	13
1628	12
1629	13
1630	17
1631	18
1632	12
1633	11
1634	10
1635	12
1636	14
1637	10
1638	22
1639	15
1640	11
1641	20
1642	19
1643	18
1644	15
1645	17
1646	10
1647	12
1648	15
1649	18
1650	13
1651	12
1652	13
1653	22
1654	25
1655	11
1656	12
1657	11
1658	15
1659	14
1660	12
1661	15
1662	12
1663	15
1664	15
1665	13
1666	16
1667	13
1668	19
1669	13
1670	10
1671	18
1672	18
1673	29
1674	12
1675	12
1676	15
1677	15
1678	10
1679	34
1680	12
1681	19
1682	14
1683	12
1684	10
1685	11
1686	10
1687	13
1688	15
1689	14
1690	10
1691	10
1692	20
1693	22
1694	17
1695	12
1696	11
1697	15
1698	16
1699	16
1700	18
1701	16
1702	15
1703	19
1704	12
1705	27
1706	10
1707	21
1708	16
1709	13
1710	11
1711	17
1712	19
1713	17
1714	15
1715	23
1716	11
1717	11
1718	13
1719	12
1720	10
1721	11
1722	19
1723	11
1724	15
1725	18
1726	10
1727	10
1728	12
1729	10
1730	20
1731	11
1732	17
1733	21
1734	11
1735	10
1736	19
1737	21
1738	14
1739	21
1740	10
1741	17
1742	14
1743	25
1744	14
1745	10
1746	17
1747	23
1748	13
1749	12
1750	15
1751	27
1752	10
1753	12
1754	17
1755	22
1756	15
1757	10
1758	22
1759	19
1760	19
1761	13
1762	12
1763	15
1764	21
1765	20
1766	14
1767	10
1768	13
1769	18
1770	12
1771	14
1772	11
1773	20
1774	11
1775	17
1776	12
1777	10
1778	15
1779	24
1780	25
1781	18
1782	10
1783	14
1784	15
1785	11
1786	13
1787	12
1788	21
1789	12
1790	10
1791	18
1792	19
1793	25
1794	17
1795	19
1796	36
1797	10
1798	16
1799	11
1800	12
1801	20
1802	18
1803	13
1804	17
1805	15
1806	15
1807	10
1808	11
1809	16
1810	14
1811	15
1812	11
1813	10
1814	10
1815	20
1816	21
1817	11
1818	17
1819	13
1820	10
1821	11
1822	15
1823	10
1824	13
1825	11
1826	13
1827	20
1828	13
1829	12
1830	18
1831	13
1832	13
1833	15
1834	16
1835	14
1836	13
1837	10
1838	17
1839	11
1840	10
1841	16
1842	28
1843	10
1844	20
1845	20
1846	13
1847	11
1848	31
1849	21
1850	14
1851	26
1852	14
1853	10
1854	18
1855	12
1856	22
1857	10
1858	12
1859	15
1860	10
1861	15
1862	10
1863	16
1864	12
1865	16
1866	10
1867	25
1868	22
1869	14
1870	18
1871	18
1872	10
1873	13
1874	12
1875	16
1876	21
1877	16
1878	10
1879	21
1880	11
1881	10
1882	37
1883	19
1884	10
1885	16
1886	14
1887	17
1888	16
1889	21
1890	15
1891	19
1892	20
1893	10
1894	18
1895	12
1896	15
1897	15
1898	16
1899	22
1900	10
1901	19
1902	10
1903	25
1904	15
1905	19
1906	26
1907	17
1908	11
1909	11
1910	18
1911	13
1912	13
1913	21
1914	16
1915	11
1916	13
1917	13
1918	13
1919	11
1920	19
1921	17
1922	12
1923	10
1924	14
1925	14
1926	18
1927	12
1928	13
1929	13
1930	11
1931	13
1932	16
1933	16
1934	22
1935	43
1936	13
1937	16
1938	25
1939	16
1940	10
1941	13
1942	20
1943	10
1944	12
1945	24
1946	10
1947	10
1948	11
1949	24
1950	17
1951	12
1952	21
1953	11
1954	13
1955	10
1956	11
1957	12
1958	19
1959	10
1960	19
1961	14
1962	15
1963	15
1964	13
1965	17
1966	18
1967	19
1968	21
1969	22
1970	11
1971	14
1972	14
1973	12
1974	13
1975	16
1976	13
1977	12
1978	10
1979	26
1980	13
1981	14
1982	17
1983	11
1984	13
1985	32
1986	14
1987	17
1988	15
1989	13
1990	11
1991	10
1992	22
1993	10
1994	12
1995	10
1996	21
1997	17
1998	16
1999	23
2000	24
[truncated: 8,000 more rows]
