# Supplementary material for: Generalized method of moments for estimating parameters of stochastic reaction networks
Source: BMC Syst Biol. 2016 Oct 21;10:98. doi: 10.1186/s12918-016-0342-8 (PMC5073941; doi:10.1186/s12918-016-0342-8)
Supplement: Additional file 2 — Matlab code and data. This file contains the Matlab codes and samples which were used to produce the results. (GZ 9349 kb) [file 12918_2016_342_MOESM2_ESM.gz › Data/Exclusive Switch/samples/20/t004.csv]

trajectory	P1	P2
1	4	118
2	84	6
3	0	116
4	94	5
5	5	125
6	86	2
7	3	128
8	0	144
9	0	114
10	115	6
11	0	120
12	0	136
13	2	136
14	94	5
15	109	2
16	3	146
17	77	0
18	0	148
19	0	117
20	98	0
21	2	117
22	86	0
23	0	131
24	2	132
25	1	129
26	84	3
27	3	138
28	117	0
29	71	0
30	1	118
31	77	19
32	0	113
33	87	0
34	88	5
35	2	122
36	89	0
37	92	0
38	102	1
39	93	0
40	102	2
41	96	2
42	0	144
43	8	95
44	86	2
45	85	0
46	95	1
47	92	2
48	5	127
49	95	0
50	1	143
51	97	5
52	11	99
53	89	1
54	7	130
55	3	123
56	2	123
57	2	141
58	10	120
59	1	135
60	95	7
61	0	120
62	0	114
63	95	1
64	97	1
65	93	3
66	96	0
67	98	3
68	81	0
69	96	4
70	95	2
71	0	138
72	0	120
73	86	1
74	3	111
75	3	105
76	86	0
77	93	6
78	10	126
79	2	129
80	0	128
81	87	0
82	0	134
83	5	139
84	2	126
85	87	5
86	51	48
87	106	20
88	82	0
89	98	1
90	0	110
91	102	3
92	97	4
93	91	2
94	93	3
95	88	6
96	97	0
97	90	17
98	81	4
99	3	133
100	99	0
101	0	145
102	100	0
103	97	3
104	4	136
105	0	124
106	0	105
107	0	129
108	89	0
109	0	105
110	85	2
111	0	133
112	95	2
113	99	0
114	2	125
115	102	3
116	95	2
117	3	115
118	0	107
119	96	1
120	99	0
121	103	4
122	93	0
123	92	7
124	0	124
125	102	4
126	75	4
127	1	112
128	4	101
129	95	6
130	94	1
131	97	0
132	0	111
133	95	0
134	96	0
135	88	1
136	100	0
137	99	3
138	1	88
139	81	0
140	104	6
141	1	121
142	1	113
143	94	0
144	93	2
145	81	0
146	71	1
147	0	122
148	0	121
149	23	122
150	6	140
151	2	125
152	2	138
153	1	116
154	104	0
155	88	1
156	87	1
157	2	134
158	20	91
159	92	1
160	0	124
161	1	123
162	0	98
163	0	124
164	22	105
165	114	5
166	1	112
167	89	0
168	81	3
169	2	114
170	99	1
171	0	132
172	1	116
173	2	119
174	106	4
175	98	2
176	3	142
177	104	3
178	0	132
179	0	117
180	3	132
181	80	1
182	102	1
183	113	2
184	7	137
185	0	132
186	0	141
187	0	108
188	2	121
189	83	1
190	99	3
191	100	2
192	0	133
193	95	2
194	5	131
195	61	49
196	1	139
197	89	2
198	107	0
199	2	136
200	0	131
201	95	0
202	80	0
203	94	5
204	0	133
205	91	1
206	97	2
207	1	139
208	2	116
209	0	124
210	87	2
211	97	5
212	92	0
213	89	0
214	84	5
215	0	131
216	88	2
217	1	121
218	103	1
219	0	122
220	88	7
221	91	3
222	100	0
223	0	119
224	1	119
225	80	12
226	107	1
227	4	130
228	99	2
229	86	0
230	9	109
231	5	124
232	4	140
233	2	123
234	87	1
235	1	130
236	85	0
237	0	102
238	97	6
239	91	7
240	5	112
241	84	1
242	86	0
243	93	1
244	96	0
245	103	1
246	0	127
247	0	142
248	0	105
249	2	103
250	10	105
251	3	153
252	2	122
253	2	112
254	3	104
255	0	103
256	87	0
257	96	5
258	95	0
259	91	1
260	110	4
261	1	139
262	89	1
263	92	2
264	1	114
265	3	149
266	2	125
267	99	0
268	0	124
269	2	121
270	57	67
271	0	119
272	105	12
273	94	1
274	6	123
275	91	1
276	0	113
277	1	137
278	104	1
279	0	151
280	4	120
281	88	4
282	2	115
283	89	0
284	65	37
285	129	0
286	0	124
287	0	127
288	2	109
289	7	124
290	6	138
291	93	1
292	85	7
293	3	128
294	2	134
295	99	0
296	94	4
297	3	124
298	5	119
299	0	112
300	4	123
301	92	0
302	97	0
303	0	128
304	88	3
305	106	5
306	90	0
307	82	2
308	109	1
309	99	2
310	1	106
311	87	6
312	103	5
313	99	0
314	87	1
315	5	135
316	3	107
317	0	124
318	6	133
319	82	7
320	0	141
321	4	132
322	105	3
323	89	0
324	88	3
325	4	124
326	94	0
327	103	1
328	96	0
329	87	0
330	1	164
331	98	1
332	119	0
333	0	123
334	110	1
335	0	136
336	103	1
337	84	0
338	110	1
339	0	119
340	87	1
341	6	139
342	2	123
343	0	116
344	92	0
345	108	5
346	0	117
347	85	2
348	2	133
349	0	140
350	77	0
351	0	127
352	0	129
353	97	2
354	2	107
355	102	1
356	82	0
357	3	124
358	0	140
359	86	1
360	84	14
361	5	119
362	98	0
363	1	145
364	2	119
365	0	116
366	91	0
367	95	7
368	100	0
369	71	5
370	81	0
371	88	1
372	3	122
373	106	1
374	0	136
375	0	129
376	102	0
377	2	116
378	88	1
379	4	127
380	78	14
381	113	0
382	93	2
383	0	114
384	83	7
385	1	118
386	87	0
387	87	2
388	89	2
389	90	7
390	0	126
391	90	7
392	0	134
393	89	15
394	82	4
395	0	143
396	0	114
397	112	0
398	90	3
399	91	1
400	105	3
401	1	123
402	113	1
403	92	1
404	74	19
405	0	140
406	80	0
407	0	120
408	2	126
409	2	122
410	0	119
411	0	117
412	2	132
413	0	130
414	90	0
415	98	0
416	4	133
417	3	138
418	90	5
419	89	0
420	4	125
421	0	131
422	91	6
423	4	106
424	97	0
425	0	106
426	103	0
427	111	1
428	0	102
429	0	127
430	105	5
431	93	5
432	94	0
433	3	125
434	7	111
435	94	1
436	0	134
437	39	59
438	111	0
439	101	1
440	0	133
441	2	142
442	0	132
443	0	129
444	73	4
445	90	1
446	0	122
447	93	5
448	0	134
449	90	0
450	93	0
451	109	2
452	86	0
453	0	125
454	98	0
455	0	125
456	106	0
457	86	0
458	6	129
459	106	1
460	15	101
461	1	129
462	2	121
463	99	5
464	110	1
465	82	2
466	0	138
467	79	27
468	112	8
469	99	0
470	86	0
471	106	1
472	113	1
473	0	132
474	93	0
475	99	0
476	81	2
477	99	3
478	1	131
479	107	1
480	81	18
481	99	0
482	87	1
483	4	124
484	2	122
485	100	2
486	82	5
487	2	115
488	8	115
489	1	137
490	6	105
491	0	130
492	0	112
493	0	121
494	4	131
495	93	0
496	111	2
497	92	3
498	103	4
499	89	7
500	90	1
501	95	5
502	87	0
503	96	8
504	86	1
505	94	6
506	3	125
507	45	74
508	12	110
509	1	102
510	89	9
511	91	2
512	100	1
513	0	124
514	102	3
515	81	5
516	0	119
517	0	111
518	89	3
519	3	137
520	1	136
521	1	123
522	95	1
523	1	149
524	97	1
525	88	8
526	2	130
527	101	0
528	85	0
529	3	134
530	100	1
531	87	8
532	23	87
533	93	1
534	17	107
535	0	123
536	36	79
537	87	3
538	1	118
539	0	114
540	107	0
541	87	12
542	100	2
543	1	126
544	81	37
545	90	3
546	104	0
547	88	0
548	0	107
549	0	141
550	73	64
551	95	4
552	101	5
553	1	111
554	96	7
555	5	160
556	1	114
557	98	9
558	0	128
559	0	134
560	78	3
561	101	4
562	0	142
563	77	25
564	0	129
565	87	1
566	83	0
567	0	136
568	25	90
569	85	2
570	97	0
571	2	109
572	91	5
573	96	8
574	3	117
575	5	120
576	0	132
577	0	132
578	90	6
579	82	6
580	0	115
581	97	7
582	0	145
583	3	128
584	1	143
585	4	119
586	0	124
587	3	123
588	0	131
589	4	123
590	94	0
591	97	1
592	0	136
593	0	128
594	0	123
595	2	150
596	84	1
597	94	5
598	83	12
599	1	136
600	72	44
601	92	0
602	3	128
603	94	2
604	97	20
605	90	0
606	96	2
607	94	1
608	91	0
609	102	0
610	0	127
611	5	112
612	3	116
613	2	127
614	102	0
615	73	1
616	80	5
617	110	0
618	2	133
619	97	0
620	0	127
621	5	135
622	109	6
623	3	116
624	97	2
625	99	3
626	87	3
627	85	2
628	4	133
629	120	0
630	109	1
631	2	124
632	86	9
633	0	115
634	95	0
635	98	2
636	2	139
637	98	1
638	79	3
639	86	2
640	3	138
641	2	129
642	92	0
643	0	147
644	94	12
645	107	2
646	20	95
647	79	2
648	3	132
649	93	0
650	88	1
651	83	1
652	0	121
653	77	1
654	111	1
655	81	43
656	5	170
657	2	134
658	98	1
659	2	110
660	94	6
661	88	4
662	111	0
663	95	1
664	84	0
665	0	119
666	92	1
667	1	133
668	3	122
669	3	120
670	2	145
671	105	0
672	2	106
673	96	0
674	108	0
675	0	126
676	91	1
677	3	137
678	0	130
679	92	2
680	83	0
681	83	1
682	6	126
683	0	147
684	111	9
685	102	2
686	93	0
687	0	118
688	81	5
689	6	124
690	0	103
691	101	2
692	99	3
693	107	0
694	0	134
695	97	2
696	5	113
697	94	5
698	93	0
699	94	1
700	2	118
701	84	0
702	106	0
703	87	2
704	0	117
705	5	139
706	0	137
707	90	4
708	3	147
709	98	0
710	2	127
711	89	0
712	0	132
713	4	113
714	95	0
715	0	140
716	1	109
717	99	1
718	1	151
719	5	123
720	97	7
721	99	2
722	102	0
723	97	2
724	1	119
725	95	6
726	1	110
727	2	136
728	101	0
729	97	4
730	0	114
731	4	114
732	97	1
733	2	112
734	108	1
735	0	125
736	85	0
737	131	1
738	92	0
739	95	0
740	110	2
741	103	2
742	97	3
743	3	108
744	85	2
745	1	130
746	1	120
747	0	146
748	0	128
749	98	2
750	85	1
751	99	6
752	0	119
753	9	107
754	4	128
755	2	111
756	92	2
757	82	0
758	97	2
759	0	125
760	100	0
761	86	5
762	0	124
763	96	2
764	91	0
765	0	125
766	101	0
767	0	127
768	0	129
769	0	139
770	1	135
771	82	3
772	0	133
773	2	122
774	0	132
775	2	127
776	115	3
777	81	1
778	3	117
779	1	129
780	92	0
781	2	113
782	3	103
783	0	107
784	1	129
785	0	110
786	100	0
787	102	0
788	0	127
789	2	128
790	7	119
791	100	4
792	97	4
793	0	114
794	10	121
795	97	2
796	81	1
797	95	0
798	88	1
799	2	136
800	2	146
801	92	0
802	3	136
803	68	41
804	104	3
805	84	4
806	3	103
807	107	0
808	1	119
809	80	2
810	105	0
811	1	127
812	69	2
813	102	2
814	0	129
815	102	1
816	96	5
817	2	142
818	99	1
819	55	69
820	0	132
821	97	1
822	83	10
823	1	134
824	96	3
825	0	133
826	104	0
827	6	127
828	103	0
829	95	0
830	91	0
831	1	138
832	3	137
833	0	141
834	95	0
835	85	0
836	96	0
837	108	1
838	1	124
839	89	1
840	88	0
841	90	0
842	4	144
843	2	134
844	96	6
845	92	4
846	0	143
847	6	120
848	0	108
849	94	0
850	0	130
851	77	0
852	87	1
853	23	107
854	84	5
855	91	0
856	4	132
857	0	126
858	103	2
859	92	0
860	96	0
861	2	114
862	92	6
863	81	0
864	3	136
865	3	123
866	0	125
867	1	133
868	92	4
869	107	0
870	72	12
871	0	114
872	104	2
873	5	112
874	57	47
875	91	9
876	0	139
877	1	125
878	2	140
879	1	118
880	100	2
881	12	118
882	67	5
883	93	0
884	3	104
885	86	1
886	0	145
887	92	1
888	2	132
889	1	109
890	4	105
891	104	0
892	103	0
893	14	111
894	2	128
895	75	3
896	0	136
897	105	0
898	90	8
899	1	131
900	14	119
901	1	123
902	82	0
903	93	0
904	2	147
905	102	5
906	1	119
907	110	0
908	0	125
909	97	0
910	0	134
911	1	103
912	86	3
913	2	117
914	7	142
915	2	136
916	92	5
917	96	0
918	5	122
919	6	140
920	99	6
921	52	79
922	90	0
923	101	3
924	76	28
925	102	3
926	88	0
927	97	7
928	0	127
929	0	117
930	0	153
931	92	0
932	97	0
933	102	2
934	89	4
935	4	139
936	100	1
937	3	119
938	0	123
939	6	108
940	101	2
941	0	130
942	87	2
943	94	0
944	94	1
945	3	124
946	87	0
947	106	1
948	94	0
949	3	135
950	99	5
951	0	111
952	6	122
953	84	5
954	1	132
955	93	3
956	1	130
957	87	0
958	100	0
959	2	119
960	1	134
961	3	133
962	99	0
963	2	131
964	99	0
965	42	102
966	86	1
967	95	0
968	1	139
969	2	137
970	95	0
971	32	83
972	89	0
973	95	1
974	112	0
975	95	1
976	103	0
977	96	5
978	104	0
979	91	5
980	72	4
981	99	2
982	2	113
983	100	2
984	0	120
985	97	2
986	4	109
987	86	3
988	4	137
989	75	4
990	88	0
991	63	9
992	0	121
993	99	5
994	0	122
995	110	1
996	2	129
997	103	0
998	99	8
999	102	1
1000	95	2
1001	99	2
1002	85	0
1003	0	112
1004	77	0
1005	1	131
1006	0	110
1007	68	31
1008	5	129
1009	5	162
1010	7	129
1011	85	0
1012	1	137
1013	89	1
1014	4	127
1015	90	2
1016	103	4
1017	85	2
1018	1	114
1019	4	114
1020	96	1
1021	95	3
1022	2	135
1023	0	133
1024	0	128
1025	110	0
1026	1	119
1027	104	9
1028	97	3
1029	99	0
1030	94	6
1031	89	1
1032	89	1
1033	88	0
1034	0	127
1035	103	0
1036	99	0
1037	103	5
1038	0	119
1039	103	0
1040	96	0
1041	3	113
1042	3	98
1043	2	141
1044	4	129
1045	105	0
1046	1	126
1047	46	87
1048	78	26
1049	102	7
1050	106	1
1051	97	0
1052	91	0
1053	1	120
1054	85	1
1055	4	115
1056	81	0
1057	78	8
1058	1	136
1059	91	3
1060	4	123
1061	105	4
1062	86	3
1063	1	124
1064	5	125
1065	88	0
1066	91	1
1067	75	6
1068	30	87
1069	83	0
1070	102	0
1071	7	102
1072	88	1
1073	1	136
1074	91	0
1075	0	120
1076	96	0
1077	0	127
1078	96	6
1079	105	4
1080	96	1
1081	95	6
1082	2	104
1083	96	11
1084	0	141
1085	4	127
1086	122	2
1087	117	8
1088	76	0
1089	106	4
1090	94	6
1091	85	1
1092	1	130
1093	92	1
1094	88	9
1095	71	3
1096	1	129
1097	111	0
1098	6	123
1099	1	128
1100	93	2
1101	3	120
1102	0	140
1103	1	130
1104	1	131
1105	2	141
1106	54	72
1107	0	149
1108	0	138
1109	97	2
1110	85	0
1111	0	137
1112	0	127
1113	104	4
1114	0	126
1115	101	2
1116	0	118
1117	0	112
1118	90	0
1119	102	0
1120	0	122
1121	0	144
1122	0	126
1123	101	2
1124	2	120
1125	88	0
1126	87	5
1127	0	117
1128	92	0
1129	83	8
1130	90	1
1131	76	0
1132	1	149
1133	0	112
1134	96	0
1135	4	124
1136	108	0
1137	22	106
1138	0	129
1139	73	49
1140	69	40
1141	97	8
1142	112	0
1143	120	3
1144	5	118
1145	4	118
1146	108	3
1147	85	1
1148	4	112
1149	0	130
1150	106	0
1151	84	2
1152	112	2
1153	105	3
1154	96	1
1155	0	110
1156	3	123
1157	0	118
1158	90	3
1159	82	4
1160	5	129
1161	111	3
1162	89	5
1163	94	2
1164	0	123
1165	102	3
1166	0	138
1167	100	1
1168	86	18
1169	93	3
1170	110	2
1171	1	122
1172	37	69
1173	0	102
1174	90	0
1175	1	115
1176	1	137
1177	2	127
1178	0	129
1179	84	0
1180	92	0
1181	91	2
1182	105	0
1183	105	7
1184	2	134
1185	92	5
1186	3	123
1187	98	3
1188	92	18
1189	98	1
1190	0	134
1191	33	81
1192	0	135
1193	84	3
1194	0	112
1195	117	6
1196	0	113
1197	91	1
1198	0	114
1199	3	108
1200	60	33
1201	96	2
1202	121	0
1203	5	129
1204	79	0
1205	90	4
1206	117	3
1207	11	124
1208	102	3
1209	98	1
1210	0	119
1211	85	1
1212	91	0
1213	97	4
1214	109	0
1215	90	3
1216	0	111
1217	103	0
1218	88	1
1219	93	4
1220	95	2
1221	99	0
1222	0	122
1223	0	113
1224	2	121
1225	0	130
1226	82	5
1227	75	12
1228	1	120
1229	87	1
1230	87	1
1231	84	0
1232	104	0
1233	89	4
1234	94	0
1235	0	129
1236	106	5
1237	1	117
1238	1	128
1239	0	119
1240	29	110
1241	2	124
1242	85	2
1243	96	0
1244	106	4
1245	0	123
1246	121	5
1247	2	138
1248	1	114
1249	4	144
1250	0	133
1251	90	0
1252	98	5
1253	99	1
1254	0	125
1255	4	123
1256	103	0
1257	86	6
1258	97	0
1259	79	10
1260	23	95
1261	92	0
1262	112	0
1263	102	0
1264	89	1
1265	3	115
1266	90	6
1267	92	2
1268	102	3
1269	1	118
1270	90	1
1271	80	0
1272	95	5
1273	118	0
1274	0	136
1275	94	1
1276	0	121
1277	97	4
1278	101	0
1279	98	4
1280	87	0
1281	0	114
1282	95	10
1283	84	0
1284	1	111
1285	95	17
1286	1	142
1287	0	137
1288	83	0
1289	0	137
1290	98	4
1291	87	0
1292	91	2
1293	2	131
1294	107	0
1295	96	1
1296	1	122
1297	3	147
1298	98	4
1299	95	3
1300	95	0
1301	54	81
1302	4	122
1303	68	54
1304	0	113
1305	111	1
1306	3	118
1307	1	132
1308	0	117
1309	85	0
1310	0	127
1311	1	111
1312	8	125
1313	102	0
1314	90	1
1315	3	114
1316	0	146
1317	96	3
1318	3	127
1319	1	123
1320	0	116
1321	80	6
1322	86	0
1323	92	1
1324	0	116
1325	3	130
1326	77	19
1327	90	0
1328	2	133
1329	5	103
1330	1	127
1331	103	2
1332	99	0
1333	87	0
1334	1	154
1335	0	118
1336	97	3
1337	1	115
1338	90	0
1339	2	117
1340	84	6
1341	84	11
1342	1	138
1343	100	4
1344	112	5
1345	2	128
1346	7	108
1347	0	144
1348	87	1
1349	5	117
1350	88	0
1351	92	0
1352	2	129
1353	90	0
1354	87	0
1355	95	3
1356	8	129
1357	4	138
1358	0	120
1359	96	4
1360	14	110
1361	76	0
1362	88	0
1363	102	3
1364	0	108
1365	0	152
1366	99	0
1367	0	137
1368	4	110
1369	13	120
1370	1	136
1371	2	127
1372	6	130
1373	96	2
1374	89	1
1375	0	121
1376	98	0
1377	2	147
1378	3	122
1379	10	144
1380	0	124
1381	95	1
1382	96	0
1383	2	140
1384	115	4
1385	83	0
1386	97	15
1387	98	0
1388	0	133
1389	8	129
1390	0	154
1391	0	129
1392	81	0
1393	86	0
1394	102	2
1395	4	137
1396	88	0
1397	1	132
1398	113	0
1399	4	137
1400	102	1
1401	90	0
1402	2	129
1403	0	142
1404	104	2
1405	86	1
1406	2	116
1407	122	0
1408	106	6
1409	83	5
1410	1	128
1411	0	129
1412	107	0
1413	88	1
1414	0	136
1415	100	6
1416	103	3
1417	5	125
1418	94	0
1419	113	0
1420	0	118
1421	83	7
1422	86	3
1423	0	98
1424	95	2
1425	92	3
1426	0	140
1427	0	140
1428	101	0
1429	102	0
1430	102	3
1431	3	132
1432	97	0
1433	1	147
1434	0	124
1435	95	3
1436	89	1
1437	80	0
1438	109	1
1439	0	131
1440	87	8
1441	100	5
1442	111	6
1443	3	126
1444	53	57
1445	92	2
1446	99	1
1447	99	3
1448	2	147
1449	105	0
1450	108	0
1451	95	3
1452	84	6
1453	99	0
1454	0	110
1455	3	121
1456	104	0
1457	1	101
1458	0	142
1459	0	127
1460	0	114
1461	0	138
1462	108	0
1463	0	138
1464	87	0
1465	33	64
1466	86	1
1467	0	127
1468	94	0
1469	95	0
1470	8	135
1471	89	0
1472	109	0
1473	0	132
1474	96	2
1475	78	0
1476	1	137
1477	83	2
1478	1	138
1479	65	41
1480	1	137
1481	0	125
1482	0	111
1483	88	2
1484	95	0
1485	89	2
1486	0	125
1487	3	107
1488	110	3
1489	91	0
1490	98	0
1491	79	3
1492	54	30
1493	0	117
1494	73	28
1495	0	137
1496	0	123
1497	94	3
1498	72	8
1499	119	0
1500	0	125
1501	103	0
1502	1	105
1503	85	1
1504	105	1
1505	95	1
1506	92	2
1507	81	5
1508	84	0
1509	25	99
1510	5	112
1511	0	109
1512	2	105
1513	2	159
1514	0	117
1515	88	5
1516	105	4
1517	93	0
1518	89	0
1519	96	3
1520	85	3
1521	0	123
1522	93	0
1523	1	143
1524	0	100
1525	0	117
1526	102	1
1527	1	139
1528	96	3
1529	98	3
1530	0	120
1531	0	132
1532	89	3
1533	0	108
1534	83	7
1535	2	122
1536	7	130
1537	0	130
1538	110	0
1539	83	0
1540	5	130
1541	90	0
1542	120	0
1543	2	136
1544	0	116
1545	2	151
1546	2	134
1547	0	144
1548	88	7
1549	88	0
1550	0	104
1551	0	132
1552	99	1
1553	92	9
1554	96	0
1555	0	123
1556	3	124
1557	1	130
1558	1	142
1559	90	8
1560	84	0
1561	2	125
1562	105	0
1563	101	1
1564	1	121
1565	0	132
1566	87	0
1567	103	0
1568	84	2
1569	93	4
1570	1	123
1571	87	0
1572	0	119
1573	109	1
1574	84	4
1575	24	108
1576	97	2
1577	102	1
1578	0	130
1579	72	4
1580	2	127
1581	3	124
1582	1	116
1583	0	135
1584	81	3
1585	7	118
1586	0	144
1587	108	0
1588	92	1
1589	72	4
1590	81	0
1591	102	0
1592	94	0
1593	4	108
1594	6	122
1595	1	99
1596	3	129
1597	99	0
1598	76	2
1599	6	136
1600	2	133
1601	99	3
1602	98	2
1603	1	137
1604	100	13
1605	1	121
1606	85	27
1607	2	109
1608	1	148
1609	1	135
1610	4	121
1611	95	2
1612	98	1
1613	0	131
1614	123	0
1615	101	3
1616	2	117
1617	80	3
1618	1	129
1619	90	2
1620	99	4
1621	102	1
1622	81	14
1623	111	3
1624	3	125
1625	7	120
1626	103	3
1627	87	5
1628	0	107
1629	0	129
1630	86	1
1631	98	0
1632	95	0
1633	1	145
1634	87	9
1635	100	4
1636	1	131
1637	90	0
1638	0	119
1639	0	116
1640	1	116
1641	2	119
1642	16	116
1643	99	6
1644	115	0
1645	1	126
1646	0	137
1647	84	0
1648	8	118
1649	3	134
1650	0	118
1651	90	1
1652	0	141
1653	101	3
1654	66	46
1655	71	39
1656	86	2
1657	0	138
1658	0	133
1659	88	3
1660	101	0
1661	84	1
1662	1	135
1663	0	133
1664	105	0
1665	86	0
1666	2	130
1667	88	7
1668	97	0
1669	95	1
1670	86	6
1671	2	131
1672	54	43
1673	0	124
1674	0	137
1675	1	160
1676	81	4
1677	84	0
1678	97	4
1679	0	132
1680	124	1
1681	13	121
1682	2	158
1683	86	3
1684	89	5
1685	101	0
1686	0	110
1687	102	0
1688	49	51
1689	1	127
1690	0	118
1691	0	108
1692	108	2
1693	101	0
1694	101	3
1695	85	1
1696	91	0
1697	0	125
1698	103	0
1699	0	129
1700	97	0
1701	0	126
1702	2	115
1703	0	113
1704	100	0
1705	88	1
1706	106	1
1707	96	2
1708	114	0
1709	91	1
1710	0	143
1711	0	123
1712	0	128
1713	7	131
1714	106	1
1715	93	0
1716	103	0
1717	1	136
1718	105	11
1719	82	5
1720	92	5
1721	92	2
1722	91	0
1723	1	124
1724	94	1
1725	106	0
1726	2	110
1727	82	0
1728	1	137
1729	93	0
1730	89	0
1731	1	144
1732	0	112
1733	92	0
1734	97	2
1735	120	3
1736	99	7
1737	3	135
1738	0	123
1739	95	0
1740	98	11
1741	0	144
1742	103	0
1743	8	103
1744	98	3
1745	95	1
1746	99	0
1747	77	0
1748	97	0
1749	108	4
1750	0	133
1751	6	112
1752	4	128
1753	90	0
1754	76	0
1755	3	126
1756	4	127
1757	2	116
1758	74	6
1759	1	122
1760	97	0
1761	101	0
1762	0	125
1763	85	7
1764	80	6
1765	95	0
1766	1	129
1767	98	0
1768	100	0
1769	108	2
1770	97	0
1771	0	119
1772	101	1
1773	0	124
1774	80	3
1775	93	2
1776	88	1
1777	95	19
1778	93	3
1779	0	101
1780	87	1
1781	3	133
1782	0	107
1783	105	2
1784	90	2
1785	5	138
1786	126	7
1787	89	0
1788	1	106
1789	2	118
1790	105	4
1791	1	138
1792	0	132
1793	0	150
1794	105	6
1795	87	2
1796	103	2
1797	89	23
1798	83	0
1799	97	0
1800	0	131
1801	80	18
1802	92	7
1803	1	117
1804	3	108
1805	82	5
1806	97	2
1807	96	2
1808	4	124
1809	82	6
1810	99	0
1811	85	0
1812	110	1
1813	0	135
1814	101	1
1815	93	3
1816	103	6
1817	97	0
1818	4	102
1819	2	113
1820	1	137
1821	0	128
1822	72	18
1823	109	1
1824	1	139
1825	0	115
1826	1	131
1827	0	119
1828	1	114
1829	112	1
1830	97	2
1831	0	123
1832	7	131
1833	77	4
1834	81	0
1835	0	135
1836	78	2
1837	96	34
1838	84	0
1839	1	135
1840	18	106
1841	0	125
1842	95	1
1843	2	125
1844	3	138
1845	4	128
1846	0	131
1847	0	143
1848	99	1
1849	100	0
1850	88	2
1851	15	101
1852	1	134
1853	112	2
1854	3	121
1855	94	3
1856	86	0
1857	0	110
1858	91	0
1859	2	119
1860	1	121
1861	0	126
1862	3	105
1863	91	0
1864	100	3
1865	90	7
1866	108	2
1867	0	128
1868	6	131
1869	95	1
1870	2	122
1871	94	16
1872	6	132
1873	1	143
1874	3	124
1875	89	1
1876	100	1
1877	85	0
1878	97	1
1879	97	3
1880	0	126
1881	81	0
1882	7	134
1883	97	1
1884	0	130
1885	0	134
1886	95	3
1887	74	3
1888	0	129
1889	1	127
1890	95	2
1891	0	131
1892	99	0
1893	101	2
1894	1	127
1895	1	133
1896	2	125
1897	97	0
1898	90	7
1899	114	0
1900	87	0
1901	2	123
1902	2	131
1903	3	133
1904	1	120
1905	75	4
1906	104	3
1907	103	0
1908	91	0
1909	113	0
1910	0	123
1911	97	5
1912	109	0
1913	4	109
1914	77	22
1915	90	0
1916	0	137
1917	6	132
1918	1	114
1919	2	124
1920	87	5
1921	87	0
1922	89	0
1923	72	0
1924	1	130
1925	5	132
1926	5	120
1927	100	1
1928	0	134
1929	7	110
1930	0	116
1931	2	123
1932	3	123
1933	101	23
1934	94	11
1935	97	1
1936	4	118
1937	0	137
1938	1	132
1939	0	127
1940	85	1
1941	0	121
1942	0	138
1943	0	109
1944	87	0
1945	101	0
1946	100	0
1947	114	0
1948	99	4
1949	45	66
1950	108	0
1951	81	0
1952	0	114
1953	3	138
1954	25	101
1955	0	125
1956	97	14
1957	93	0
1958	80	3
1959	2	153
1960	101	0
1961	0	112
1962	113	0
1963	98	0
1964	89	7
1965	5	113
1966	86	3
1967	0	110
1968	102	0
1969	5	135
1970	112	0
1971	97	0
1972	80	0
1973	105	8
1974	87	1
1975	86	0
1976	0	116
1977	91	7
1978	1	136
1979	93	4
1980	98	0
1981	104	0
1982	85	4
1983	90	0
1984	0	127
1985	0	130
1986	93	2
1987	0	115
1988	0	134
1989	88	0
1990	89	0
1991	0	116
1992	96	1
1993	82	3
1994	88	0
1995	0	138
1996	0	133
1997	0	109
1998	66	1
1999	95	0
[truncated: 8,001 more rows]
