# Supplementary material for: Generalized method of moments for estimating parameters of stochastic reaction networks
Source: BMC Syst Biol. 2016 Oct 21;10:98. doi: 10.1186/s12918-016-0342-8 (PMC5073941; doi:10.1186/s12918-016-0342-8)
Supplement: Additional file 2 — Matlab code and data. This file contains the Matlab codes and samples which were used to produce the results. (GZ 9349 kb) [file 12918_2016_342_MOESM2_ESM.gz › Data/Exclusive Switch/samples/7/t001.csv]

trajectory	P1	P2
1	29	0
2	40	0
3	0	45
4	42	0
5	26	2
6	0	40
7	5	46
8	32	1
9	31	6
10	25	2
11	3	57
12	0	53
13	34	0
14	31	0
15	33	0
16	34	0
17	40	6
18	0	44
19	0	52
20	1	50
21	4	40
22	34	0
23	0	42
24	4	35
25	33	10
26	12	34
27	8	44
28	0	54
29	32	4
30	38	2
31	30	9
32	41	5
33	1	34
34	0	51
35	45	0
36	0	45
37	29	2
38	0	38
39	13	31
40	27	1
41	2	40
42	46	3
43	0	59
44	0	49
45	31	5
46	0	46
47	33	5
48	5	57
49	0	44
50	40	9
51	36	0
52	0	47
53	34	0
54	0	48
55	33	2
56	0	40
57	0	57
58	10	37
59	42	3
60	8	40
61	3	36
62	30	1
63	1	53
64	25	24
65	6	48
66	42	9
67	29	11
68	39	1
69	38	0
70	0	46
71	0	53
72	1	56
73	0	31
74	33	0
75	23	8
76	0	48
77	36	9
78	31	0
79	26	0
80	8	54
81	27	0
82	42	0
83	6	51
84	5	62
85	0	40
86	32	10
87	0	36
88	4	42
89	14	39
90	36	9
91	1	43
92	38	1
93	3	53
94	25	10
95	3	56
96	0	38
97	33	4
98	30	4
99	36	7
100	0	51
101	25	0
102	36	0
103	31	0
104	0	39
105	33	0
106	8	58
107	8	42
108	41	0
109	0	36
110	27	0
111	36	0
112	29	0
113	0	48
114	37	0
115	29	3
116	11	28
117	41	0
118	33	0
119	27	0
120	24	8
121	33	12
122	0	36
123	30	0
124	21	0
125	30	0
126	2	49
127	29	5
128	8	37
129	6	56
130	26	13
131	33	2
132	39	2
133	31	5
134	30	0
135	2	47
136	23	20
137	0	49
138	26	0
139	0	43
140	22	13
141	46	0
142	39	0
143	0	43
144	28	1
145	7	49
146	32	0
147	28	11
148	4	56
149	34	0
150	38	6
151	2	39
152	45	4
153	1	39
154	34	8
155	36	0
156	4	44
157	0	42
158	20	20
159	33	9
160	31	2
161	8	41
162	45	0
163	46	0
164	5	48
165	0	40
166	0	45
167	39	0
168	0	36
169	2	42
170	1	44
171	32	0
172	30	0
173	36	15
174	31	0
175	31	1
176	38	3
177	24	3
178	39	0
179	1	52
180	20	0
181	28	7
182	36	0
183	30	5
184	37	0
185	33	0
186	42	0
187	34	7
188	6	36
189	34	2
190	45	2
191	28	5
192	23	7
193	26	0
194	0	52
195	29	1
196	3	57
197	0	36
198	15	36
199	0	44
200	0	33
201	34	0
202	4	43
203	36	5
204	33	1
205	25	0
206	14	17
207	7	33
208	2	63
209	31	0
210	49	0
211	40	0
212	30	14
213	37	2
214	36	0
215	26	5
216	25	0
217	36	0
218	0	41
219	34	3
220	24	9
221	10	53
222	31	0
223	0	37
224	0	48
225	0	29
226	0	45
227	0	45
228	1	42
229	35	0
230	26	0
231	26	0
232	26	0
233	0	46
234	31	0
235	37	1
236	27	12
237	0	44
238	0	50
239	7	38
240	34	22
241	34	4
242	34	11
243	0	45
244	0	48
245	38	3
246	25	0
247	0	40
248	32	1
249	0	50
250	30	1
251	35	0
252	13	29
253	45	10
254	34	6
255	0	42
256	0	46
257	0	54
258	38	0
259	0	37
260	0	38
261	39	1
262	5	37
263	1	34
264	4	32
265	34	0
266	25	0
267	28	0
268	36	4
269	44	0
270	4	45
271	33	0
272	0	34
273	30	0
274	0	33
275	4	38
276	0	48
277	4	44
278	2	46
279	34	3
280	0	43
281	31	0
282	0	50
283	36	0
284	0	49
285	0	40
286	0	44
287	1	47
288	11	43
289	28	0
290	25	20
291	43	0
292	7	43
293	41	5
294	42	7
295	0	31
296	0	40
297	34	0
298	41	4
299	0	32
300	44	13
301	33	7
302	44	0
303	7	43
304	37	0
305	0	39
306	15	55
307	37	0
308	45	5
309	34	0
310	24	12
311	9	43
312	0	38
313	35	9
314	2	47
315	3	32
316	0	49
317	0	41
318	29	0
319	35	4
320	2	44
321	2	40
322	0	48
323	32	2
324	20	5
325	47	0
326	33	10
327	0	48
328	36	6
329	0	51
330	35	11
331	28	0
332	24	8
333	29	0
334	15	23
335	34	5
336	0	47
337	33	0
338	37	7
339	4	51
340	32	0
341	39	2
342	41	5
343	0	48
344	36	3
345	44	17
346	34	16
347	6	57
348	1	47
349	0	44
350	0	44
351	0	51
352	7	33
353	0	39
354	32	0
355	38	1
356	1	41
357	28	0
358	36	7
359	28	0
360	25	2
361	0	44
362	36	3
363	0	32
364	28	17
365	0	44
366	40	4
367	31	4
368	0	48
369	32	1
370	31	0
371	32	0
372	8	43
373	6	39
374	0	52
375	0	49
376	6	48
377	1	43
378	0	47
379	0	45
380	27	5
381	1	48
382	6	34
383	31	0
384	0	50
385	36	12
386	26	0
387	37	0
388	10	34
389	5	49
390	32	0
391	0	48
392	1	45
393	31	8
394	2	52
395	31	0
396	1	60
397	4	43
398	7	38
399	4	48
400	0	39
401	38	0
402	26	5
403	2	34
404	37	0
405	31	0
406	0	44
407	41	0
408	35	0
409	2	36
410	0	49
411	41	1
412	36	5
413	0	28
414	0	43
415	0	41
416	2	38
417	23	0
418	37	0
419	0	56
420	0	38
421	34	0
422	0	38
423	36	0
424	9	35
425	6	51
426	11	43
427	42	9
428	10	40
429	33	1
430	32	3
431	9	47
432	29	16
433	34	0
434	0	40
435	0	46
436	28	0
437	1	59
438	0	39
439	35	3
440	21	31
441	37	0
442	0	49
443	37	5
444	25	8
445	36	5
446	43	0
447	4	50
448	0	55
449	0	47
450	0	47
451	3	45
452	39	7
453	0	35
454	6	52
455	4	45
456	28	0
457	7	49
458	10	48
459	0	33
460	10	45
461	0	41
462	30	0
463	7	56
464	28	0
465	29	0
466	33	0
467	0	44
468	30	5
469	44	1
470	0	37
471	0	53
472	36	0
473	3	45
474	0	47
475	2	48
476	31	2
477	0	42
478	1	52
479	0	45
480	33	0
481	5	31
482	8	49
483	0	44
484	0	60
485	0	33
486	0	44
487	0	44
488	35	0
489	32	0
490	29	0
491	35	0
492	26	0
493	0	44
494	6	36
495	0	35
496	21	14
497	3	49
498	1	35
499	0	38
500	35	0
501	0	45
502	7	44
503	34	0
504	21	1
505	0	39
506	30	2
507	33	0
508	32	0
509	7	36
510	43	14
511	32	3
512	27	2
513	37	6
514	0	37
515	34	0
516	18	26
517	0	47
518	33	0
519	3	48
520	29	0
521	1	49
522	37	0
523	0	50
524	0	41
525	31	0
526	0	38
527	27	15
528	30	11
529	4	47
530	2	40
531	0	44
532	37	0
533	0	39
534	4	40
535	27	0
536	1	46
537	30	0
538	27	17
539	4	48
540	4	43
541	25	7
542	27	0
543	35	8
544	24	3
545	0	50
546	23	0
547	0	47
548	0	40
549	4	39
550	0	50
551	27	0
552	0	40
553	33	0
554	27	0
555	0	45
556	0	41
557	21	3
558	3	47
559	37	0
560	3	51
561	24	14
562	0	44
563	47	0
564	25	4
565	0	37
566	0	46
567	32	5
568	44	2
569	4	39
570	29	6
571	0	44
572	35	2
573	26	5
574	29	14
575	38	1
576	0	47
577	30	0
578	4	43
579	4	39
580	8	48
581	31	8
582	0	39
583	5	61
584	34	0
585	43	4
586	29	7
587	7	40
588	24	0
589	0	58
590	0	35
591	30	5
592	3	49
593	26	0
594	30	15
595	34	1
596	0	44
597	1	32
598	41	12
599	38	0
600	0	48
601	32	0
602	8	28
603	31	7
604	29	4
605	0	41
606	7	38
607	36	0
608	4	40
609	27	4
610	36	3
611	28	5
612	0	39
613	33	0
614	5	40
615	25	0
616	20	0
617	0	47
618	3	58
619	0	45
620	0	42
621	0	55
622	0	37
623	28	0
624	44	3
625	0	49
626	35	7
627	0	44
628	28	13
629	0	50
630	45	0
631	38	8
632	0	49
633	40	4
634	0	36
635	0	40
636	0	40
637	0	41
638	37	8
639	4	52
640	0	32
641	3	40
642	26	1
643	0	36
644	0	39
645	7	55
646	4	43
647	36	6
648	8	52
649	19	3
650	0	50
651	33	0
652	0	53
653	29	0
654	25	10
655	28	4
656	0	48
657	26	3
658	0	46
659	0	38
660	28	0
661	0	36
662	22	0
663	47	7
664	37	0
665	40	0
666	0	43
667	13	37
668	39	0
669	0	43
670	32	0
671	0	53
672	3	50
673	43	0
674	0	46
675	17	7
676	1	41
677	9	36
678	31	5
679	0	50
680	12	33
681	31	1
682	33	0
683	27	17
684	0	46
685	32	3
686	23	0
687	36	0
688	8	45
689	0	51
690	32	0
691	26	6
692	42	8
693	20	14
694	33	0
695	48	4
696	35	0
697	6	37
698	42	0
699	1	44
700	25	0
701	38	4
702	0	42
703	0	38
704	28	0
705	33	12
706	31	0
707	25	0
708	51	0
709	25	0
710	0	50
711	31	7
712	29	0
713	11	28
714	37	0
715	2	44
716	30	4
717	25	0
718	31	12
719	34	0
720	0	47
721	22	0
722	0	55
723	37	5
724	0	39
725	36	0
726	35	18
727	44	5
728	2	47
729	23	1
730	0	46
731	0	44
732	0	50
733	27	0
734	44	0
735	36	0
736	33	0
737	0	36
738	38	0
739	27	0
740	45	7
741	3	34
742	0	51
743	34	4
744	0	44
745	23	32
746	40	0
747	4	43
748	27	0
749	0	49
750	41	0
751	0	29
752	6	41
753	0	46
754	31	3
755	32	0
756	39	0
757	6	46
758	36	0
759	0	45
760	31	6
761	29	0
762	32	0
763	38	0
764	0	47
765	28	0
766	41	12
767	30	0
768	3	43
769	37	0
770	0	45
771	33	0
772	31	7
773	31	15
774	0	40
775	0	35
776	5	40
777	0	48
778	33	4
779	29	0
780	36	0
781	34	3
782	4	52
783	28	4
784	2	39
785	0	52
786	32	0
787	32	2
788	2	38
789	3	42
790	31	7
791	31	16
792	44	0
793	47	7
794	35	7
795	6	42
796	4	50
797	38	3
798	23	6
799	0	40
800	27	0
801	35	1
802	6	36
803	32	0
804	0	53
805	13	21
806	36	0
807	36	0
808	1	42
809	26	3
810	35	5
811	7	42
812	36	0
813	41	1
814	3	41
815	1	47
816	36	0
817	37	0
818	15	35
819	0	38
820	1	44
821	0	39
822	39	3
823	28	7
824	0	40
825	0	49
826	32	11
827	0	62
828	4	40
829	38	0
830	33	0
831	22	8
832	35	3
833	30	13
834	33	0
835	1	39
836	32	1
837	30	0
838	0	48
839	0	31
840	33	0
841	28	1
842	0	55
843	24	10
844	37	0
845	0	58
846	0	48
847	6	43
848	28	0
849	3	44
850	18	1
851	36	0
852	36	0
853	39	7
854	26	0
855	0	52
856	30	19
857	0	50
858	0	43
859	31	0
860	0	40
861	42	0
862	34	0
863	39	0
864	4	44
865	4	47
866	0	38
867	33	0
868	0	39
869	9	45
870	42	14
871	31	6
872	0	48
873	29	0
874	35	0
875	5	39
876	0	41
877	30	0
878	7	35
879	0	46
880	46	0
881	2	38
882	20	0
883	0	50
884	37	4
885	0	46
886	33	4
887	32	12
888	26	0
889	33	0
890	25	17
891	28	0
892	3	46
893	27	0
894	4	56
895	25	0
896	0	39
897	25	0
898	32	2
899	23	16
900	33	0
901	18	20
902	10	41
903	2	64
904	0	33
905	0	49
906	41	6
907	17	45
908	0	42
909	30	0
910	42	9
911	4	32
912	0	40
913	0	46
914	36	0
915	13	46
916	0	52
917	5	54
918	4	36
919	28	0
920	29	3
921	4	50
922	5	36
923	22	0
924	40	5
925	13	46
926	33	0
927	34	0
928	20	23
929	0	25
930	10	45
931	0	38
932	5	46
933	0	42
934	41	0
935	4	39
936	0	37
937	8	50
938	29	4
939	0	45
940	32	15
941	36	4
942	30	10
943	30	0
944	39	0
945	0	47
946	0	44
947	32	0
948	25	2
949	0	51
950	35	13
951	17	10
952	38	7
953	0	47
954	36	7
955	7	51
956	0	40
957	2	42
958	31	2
959	35	2
960	35	0
961	0	46
962	32	16
963	35	0
964	0	54
965	40	2
966	33	0
967	0	47
968	0	50
969	0	46
970	0	43
971	35	0
972	0	46
973	0	34
974	34	5
975	29	7
976	42	0
977	8	39
978	0	47
979	0	35
980	34	0
981	3	43
982	0	48
983	10	44
984	0	44
985	6	47
986	0	35
987	34	1
988	0	50
989	0	42
990	41	0
991	1	51
992	41	2
993	0	34
994	0	47
995	0	44
996	37	1
997	24	3
998	4	45
999	44	4
1000	0	42
1001	28	0
1002	22	1
1003	28	2
1004	3	44
1005	37	0
1006	17	26
1007	30	0
1008	0	51
1009	37	14
1010	28	4
1011	5	40
1012	26	1
1013	34	0
1014	0	42
1015	22	1
1016	2	43
1017	35	13
1018	0	36
1019	0	58
1020	2	39
1021	3	49
1022	1	50
1023	43	12
1024	0	49
1025	0	54
1026	36	2
1027	1	39
1028	22	1
1029	41	2
1030	0	41
1031	0	34
1032	3	45
1033	53	2
1034	9	39
1035	32	0
1036	23	4
1037	44	1
1038	0	54
1039	32	0
1040	38	0
1041	35	0
1042	30	1
1043	0	36
1044	0	35
1045	0	48
1046	8	40
1047	4	46
1048	3	40
1049	9	44
1050	30	0
1051	0	38
1052	23	3
1053	41	0
1054	39	1
1055	27	10
1056	34	5
1057	10	29
1058	6	41
1059	33	0
1060	40	15
1061	7	35
1062	33	1
1063	0	54
1064	0	46
1065	4	40
1066	0	49
1067	40	0
1068	34	11
1069	25	10
1070	29	1
1071	18	3
1072	31	0
1073	1	57
1074	0	28
1075	31	0
1076	23	19
1077	0	44
1078	28	0
1079	29	5
1080	0	40
1081	29	0
1082	40	0
1083	33	7
1084	30	6
1085	0	39
1086	34	7
1087	26	1
1088	28	3
1089	3	50
1090	31	9
1091	2	31
1092	0	41
1093	0	37
1094	0	46
1095	23	6
1096	36	0
1097	24	17
1098	30	10
1099	35	0
1100	38	0
1101	30	2
1102	34	11
1103	25	0
1104	40	0
1105	0	48
1106	26	0
1107	32	0
1108	7	48
1109	35	0
1110	29	0
1111	5	40
1112	30	14
1113	23	0
1114	25	12
1115	26	27
1116	28	5
1117	0	32
1118	14	28
1119	37	2
1120	9	41
1121	29	0
1122	3	40
1123	6	47
1124	38	7
1125	0	41
1126	7	38
1127	0	45
1128	2	45
1129	0	41
1130	4	47
1131	36	0
1132	50	0
1133	34	5
1134	26	0
1135	2	49
1136	44	6
1137	0	40
1138	40	0
1139	30	0
1140	35	0
1141	31	2
1142	44	0
1143	32	8
1144	0	54
1145	30	13
1146	3	29
1147	2	41
1148	26	9
1149	27	0
1150	49	0
1151	27	12
1152	2	42
1153	5	43
1154	0	43
1155	28	4
1156	38	0
1157	27	2
1158	32	4
1159	29	12
1160	0	43
1161	31	7
1162	5	55
1163	6	31
1164	0	42
1165	0	40
1166	37	5
1167	28	0
1168	32	5
1169	36	18
1170	30	10
1171	0	50
1172	38	13
1173	5	52
1174	42	0
1175	2	46
1176	35	3
1177	33	0
1178	0	46
1179	2	38
1180	42	0
1181	0	51
1182	36	8
1183	0	36
1184	0	42
1185	0	53
1186	36	8
1187	29	0
1188	22	24
1189	37	0
1190	1	50
1191	38	0
1192	31	0
1193	36	0
1194	0	48
1195	0	52
1196	29	1
1197	54	0
1198	2	48
1199	0	50
1200	27	3
1201	36	3
1202	26	1
1203	0	37
1204	1	44
1205	1	38
1206	44	13
1207	0	44
1208	4	42
1209	0	62
1210	0	47
1211	29	14
1212	36	0
1213	0	41
1214	0	45
1215	1	44
1216	37	11
1217	30	7
1218	0	59
1219	3	38
1220	0	46
1221	39	0
1222	32	13
1223	0	40
1224	32	7
1225	37	4
1226	2	40
1227	0	53
1228	0	47
1229	0	49
1230	36	7
1231	36	0
1232	33	1
1233	36	0
1234	0	43
1235	0	37
1236	33	0
1237	31	0
1238	30	0
1239	42	5
1240	0	47
1241	0	42
1242	33	0
1243	1	40
1244	31	19
1245	40	3
1246	40	3
1247	39	4
1248	3	46
1249	33	0
1250	33	0
1251	30	1
1252	0	42
1253	0	53
1254	0	46
1255	43	10
1256	41	0
1257	33	1
1258	0	48
1259	8	49
1260	5	36
1261	0	48
1262	33	3
1263	5	44
1264	0	40
1265	25	20
1266	0	48
1267	20	19
1268	0	45
1269	32	0
1270	35	10
1271	0	46
1272	38	0
1273	0	49
1274	43	0
1275	27	0
1276	29	0
1277	0	36
1278	4	40
1279	0	42
1280	38	0
1281	3	39
1282	36	0
1283	2	42
1284	31	0
1285	0	48
1286	0	43
1287	7	48
1288	39	0
1289	39	0
1290	31	5
1291	0	43
1292	2	48
1293	29	15
1294	28	0
1295	0	45
1296	40	0
1297	0	41
1298	0	45
1299	28	5
1300	4	29
1301	25	7
1302	26	0
1303	44	0
1304	52	3
1305	11	42
1306	25	4
1307	30	1
1308	30	1
1309	46	0
1310	33	15
1311	34	0
1312	7	59
1313	4	40
1314	35	13
1315	11	31
1316	0	51
1317	38	3
1318	22	4
1319	4	41
1320	15	3
1321	25	0
1322	0	66
1323	28	0
1324	0	50
1325	5	41
1326	24	0
1327	1	58
1328	26	30
1329	45	7
1330	1	45
1331	29	5
1332	40	0
1333	29	0
1334	21	28
1335	31	3
1336	2	42
1337	0	46
1338	30	6
1339	26	11
1340	25	11
1341	9	50
1342	1	43
1343	0	48
1344	34	0
1345	0	42
1346	0	50
1347	32	0
1348	4	48
1349	32	0
1350	23	7
1351	0	49
1352	35	5
1353	30	4
1354	0	42
1355	21	15
1356	7	46
1357	8	59
1358	0	44
1359	25	2
1360	37	0
1361	31	0
1362	3	34
1363	26	0
1364	0	48
1365	0	43
1366	37	0
1367	8	26
1368	39	0
1369	6	41
1370	0	54
1371	0	41
1372	37	13
1373	0	37
1374	46	0
1375	28	0
1376	0	50
1377	34	4
1378	37	5
1379	0	49
1380	0	43
1381	0	51
1382	26	14
1383	20	9
1384	0	49
1385	0	52
1386	37	11
1387	0	45
1388	36	2
1389	0	47
1390	0	47
1391	3	44
1392	26	0
1393	29	0
1394	1	43
1395	35	15
1396	42	6
1397	39	1
1398	29	0
1399	0	44
1400	0	33
1401	38	8
1402	0	46
1403	2	38
1404	37	6
1405	31	7
1406	0	55
1407	38	0
1408	36	1
1409	0	38
1410	0	44
1411	34	0
1412	18	8
1413	37	4
1414	1	35
1415	2	53
1416	34	0
1417	0	31
1418	2	49
1419	0	46
1420	33	11
1421	22	0
1422	32	3
1423	0	32
1424	0	52
1425	30	0
1426	4	45
1427	0	44
1428	0	50
1429	42	2
1430	1	52
1431	0	32
1432	26	0
1433	3	42
1434	0	46
1435	31	12
1436	7	52
1437	0	27
1438	37	8
1439	31	0
1440	3	42
1441	2	38
1442	21	0
1443	28	9
1444	33	11
1445	30	9
1446	42	2
1447	32	0
1448	33	0
1449	29	0
1450	0	45
1451	33	0
1452	0	42
1453	36	0
1454	4	55
1455	0	47
1456	26	3
1457	36	0
1458	41	0
1459	4	42
1460	0	41
1461	39	4
1462	42	7
1463	34	0
1464	31	5
1465	2	39
1466	24	0
1467	0	48
1468	0	58
1469	39	2
1470	33	0
1471	29	1
1472	35	0
1473	33	0
1474	35	6
1475	2	31
1476	26	7
1477	3	58
1478	30	3
1479	7	40
1480	33	0
1481	0	45
1482	7	36
1483	22	13
1484	8	50
1485	4	39
1486	0	40
1487	30	0
1488	41	0
1489	32	2
1490	0	44
1491	0	49
1492	0	46
1493	31	0
1494	35	0
1495	3	42
1496	39	0
1497	30	2
1498	41	15
1499	30	3
1500	35	5
1501	36	0
1502	39	2
1503	16	16
1504	12	47
1505	1	43
1506	0	50
1507	41	0
1508	29	0
1509	31	0
1510	0	47
1511	4	55
1512	3	48
1513	22	8
1514	0	43
1515	33	0
1516	7	48
1517	24	2
1518	2	46
1519	0	50
1520	3	44
1521	0	42
1522	0	55
1523	29	0
1524	27	0
1525	36	0
1526	34	7
1527	32	2
1528	31	0
1529	0	47
1530	0	42
1531	0	32
1532	0	39
1533	27	21
1534	0	55
1535	36	6
1536	32	0
1537	23	12
1538	35	0
1539	36	4
1540	32	7
1541	37	0
1542	42	0
1543	12	32
1544	32	3
1545	35	0
1546	0	46
1547	0	42
1548	34	4
1549	0	28
1550	32	29
1551	29	0
1552	0	35
1553	38	0
1554	33	0
1555	33	0
1556	34	0
1557	34	7
1558	32	0
1559	0	45
1560	2	40
1561	18	12
1562	32	0
1563	36	0
1564	3	47
1565	39	0
1566	29	2
1567	0	40
1568	27	28
1569	29	1
1570	28	0
1571	27	0
1572	36	0
1573	25	4
1574	40	1
1575	34	4
1576	39	8
1577	37	5
1578	25	2
1579	33	6
1580	0	39
1581	0	40
1582	11	39
1583	43	0
1584	25	8
1585	0	58
1586	0	45
1587	0	44
1588	0	44
1589	0	52
1590	28	1
1591	1	47
1592	27	0
1593	11	50
1594	1	45
1595	0	49
1596	0	41
1597	0	46
1598	29	10
1599	0	51
1600	25	1
1601	36	0
1602	3	55
1603	29	0
1604	26	0
1605	26	14
1606	5	43
1607	34	6
1608	23	14
1609	2	40
1610	43	1
1611	31	0
1612	30	1
1613	27	0
1614	3	39
1615	33	1
1616	42	13
1617	8	50
1618	9	36
1619	33	0
1620	35	0
1621	33	0
1622	27	10
1623	0	45
1624	22	4
1625	34	0
1626	0	44
1627	42	0
1628	1	59
1629	18	35
1630	0	43
1631	10	44
1632	0	43
1633	0	35
1634	5	48
1635	15	34
1636	31	0
1637	0	46
1638	0	41
1639	39	0
1640	31	6
1641	26	0
1642	30	16
1643	35	1
1644	30	0
1645	5	33
1646	35	8
1647	1	47
1648	35	2
1649	31	4
1650	35	0
1651	27	0
1652	36	0
1653	32	0
1654	0	49
1655	0	42
1656	28	0
1657	0	48
1658	0	44
1659	35	0
1660	21	1
1661	2	51
1662	13	45
1663	0	37
1664	0	38
1665	0	44
1666	0	49
1667	36	2
1668	21	26
1669	38	5
1670	0	37
1671	26	3
1672	2	54
1673	11	33
1674	1	45
1675	37	0
1676	0	43
1677	6	42
1678	27	0
1679	0	37
1680	0	42
1681	33	2
1682	39	4
1683	0	44
1684	0	44
1685	50	0
1686	27	0
1687	31	2
1688	32	0
1689	7	43
1690	2	40
1691	32	0
1692	0	39
1693	0	47
1694	30	1
1695	0	45
1696	32	0
1697	0	36
1698	1	54
1699	0	37
1700	32	0
1701	33	5
1702	0	47
1703	26	2
1704	2	56
1705	3	38
1706	31	5
1707	1	43
1708	0	60
1709	5	48
1710	0	45
1711	0	49
1712	1	37
1713	29	0
1714	0	43
1715	38	12
1716	0	45
1717	32	2
1718	1	44
1719	8	47
1720	31	0
1721	28	13
1722	44	1
1723	0	50
1724	4	35
1725	33	28
1726	0	26
1727	0	51
1728	8	46
1729	31	0
1730	33	7
1731	3	47
1732	30	0
1733	31	6
1734	0	55
1735	40	14
1736	41	0
1737	21	4
1738	27	10
1739	42	7
1740	0	50
1741	0	35
1742	22	0
1743	30	2
1744	0	57
1745	17	33
1746	3	40
1747	29	11
1748	33	0
1749	3	44
1750	9	42
1751	42	0
1752	39	0
1753	30	0
1754	0	41
1755	34	1
1756	0	33
1757	32	0
1758	0	48
1759	35	10
1760	0	42
1761	34	0
1762	7	40
1763	0	45
1764	37	0
1765	0	58
1766	25	9
1767	3	48
1768	0	50
1769	41	3
1770	7	40
1771	31	6
1772	0	43
1773	0	40
1774	0	35
1775	32	0
1776	48	0
1777	0	48
1778	0	28
1779	24	13
1780	24	3
1781	33	3
1782	11	41
1783	4	47
1784	33	2
1785	0	46
1786	26	0
1787	38	11
1788	31	0
1789	34	0
1790	0	50
1791	30	2
1792	41	0
1793	1	38
1794	32	0
1795	29	0
1796	36	0
1797	27	0
1798	3	53
1799	3	54
1800	29	5
1801	39	0
1802	41	0
1803	31	13
1804	0	45
1805	0	51
1806	0	44
1807	0	47
1808	0	47
1809	27	0
1810	39	2
1811	36	0
1812	31	0
1813	0	51
1814	26	12
1815	4	31
1816	0	41
1817	26	0
1818	0	50
1819	0	32
1820	1	46
1821	33	6
1822	0	56
1823	0	53
1824	24	0
1825	29	2
1826	0	37
1827	0	43
1828	0	52
1829	0	41
1830	39	0
1831	0	43
1832	38	0
1833	11	30
1834	0	44
1835	11	36
1836	27	0
1837	27	15
1838	27	3
1839	30	0
1840	38	6
1841	0	38
1842	0	46
1843	31	0
1844	30	0
1845	2	49
1846	41	0
1847	41	0
1848	43	0
1849	5	46
1850	8	55
1851	25	14
1852	35	9
1853	0	46
1854	35	0
1855	19	23
1856	0	39
1857	33	5
1858	2	42
1859	31	10
1860	32	2
1861	28	3
1862	31	0
1863	38	3
1864	1	49
1865	0	35
1866	29	4
1867	0	54
1868	5	49
1869	30	0
1870	0	37
1871	39	0
1872	40	0
1873	3	49
1874	26	3
1875	6	47
1876	29	9
1877	4	35
1878	15	22
1879	0	44
1880	31	14
1881	0	47
1882	36	1
1883	0	37
1884	0	48
1885	0	49
1886	25	0
1887	34	0
1888	0	48
1889	22	0
1890	0	42
1891	0	41
1892	23	1
1893	0	47
1894	38	1
1895	2	49
1896	31	0
1897	6	47
1898	0	48
1899	20	1
1900	37	0
1901	0	46
1902	30	0
1903	26	10
1904	40	2
1905	0	40
1906	27	2
1907	0	43
1908	32	6
1909	0	37
1910	41	0
1911	0	37
1912	29	0
1913	33	1
1914	32	0
1915	0	40
1916	31	0
1917	36	6
1918	36	0
1919	38	0
1920	0	42
1921	2	38
1922	30	0
1923	31	7
1924	0	35
1925	31	0
1926	5	52
1927	29	0
1928	30	2
1929	1	41
1930	27	0
1931	6	41
1932	5	42
1933	34	0
1934	0	51
1935	3	43
1936	12	33
1937	0	41
1938	0	47
1939	0	41
1940	36	0
1941	0	43
1942	0	46
1943	0	46
1944	17	26
1945	0	37
1946	27	8
1947	31	0
1948	32	11
1949	28	2
1950	36	7
1951	0	46
1952	0	41
1953	31	0
1954	0	44
1955	11	39
1956	30	4
1957	0	42
1958	29	13
1959	30	3
1960	41	8
1961	26	0
1962	21	0
1963	28	0
1964	3	42
1965	0	31
1966	3	39
1967	31	5
1968	0	57
1969	0	32
1970	7	55
1971	0	42
1972	0	33
1973	0	42
1974	7	43
1975	17	33
1976	38	2
1977	0	57
1978	29	8
1979	0	42
1980	0	35
1981	0	38
1982	0	42
1983	0	49
1984	34	0
1985	10	31
1986	4	46
1987	2	47
1988	0	38
1989	0	34
1990	0	61
1991	29	0
1992	33	2
1993	27	0
1994	39	6
1995	30	4
1996	44	3
1997	31	2
1998	34	4
1999	0	43
[truncated: 8,001 more rows]
