# Supplementary material for: Generalized method of moments for estimating parameters of stochastic reaction networks
Source: BMC Syst Biol. 2016 Oct 21;10:98. doi: 10.1186/s12918-016-0342-8 (PMC5073941; doi:10.1186/s12918-016-0342-8)
Supplement: Additional file 2 — Matlab code and data. This file contains the Matlab codes and samples which were used to produce the results. (GZ 9349 kb) [file 12918_2016_342_MOESM2_ESM.gz › Data/Exclusive Switch/samples/44/t001.csv]

trajectory	P1	P2
1	34	0
2	29	2
3	31	5
4	0	52
5	28	9
6	0	57
7	34	0
8	0	39
9	27	0
10	0	46
11	29	4
12	27	0
13	2	38
14	2	47
15	0	25
16	0	54
17	0	42
18	4	54
19	39	3
20	40	0
21	0	52
22	0	46
23	24	0
24	34	3
25	9	43
26	33	1
27	0	42
28	13	30
29	43	2
30	28	9
31	34	0
32	37	0
33	0	57
34	0	32
35	0	52
36	38	14
37	6	34
38	32	0
39	40	5
40	0	23
41	1	36
42	17	20
43	36	3
44	0	43
45	29	1
46	33	0
47	1	46
48	17	0
49	24	6
50	3	59
51	33	0
52	0	52
53	8	54
54	33	6
55	4	41
56	26	12
57	39	0
58	32	2
59	31	4
60	32	0
61	0	45
62	29	0
63	8	48
64	33	4
65	13	40
66	33	4
67	23	0
68	33	9
69	44	3
70	0	47
71	1	48
72	13	46
73	0	36
74	31	7
75	27	7
76	29	9
77	0	49
78	30	0
79	31	0
80	7	36
81	37	11
82	0	47
83	38	0
84	0	42
85	17	32
86	43	1
87	36	0
88	0	45
89	35	4
90	0	54
91	44	2
92	25	5
93	25	12
94	0	52
95	30	0
96	43	1
97	0	53
98	6	50
99	10	47
100	45	8
101	2	45
102	35	0
103	26	3
104	0	41
105	33	0
106	3	40
107	23	0
108	33	0
109	2	50
110	33	3
111	30	0
112	0	31
113	3	44
114	2	38
115	0	45
116	39	15
117	0	39
118	33	0
119	2	44
120	8	45
121	0	40
122	27	3
123	40	0
124	35	0
125	22	0
126	38	0
127	36	1
128	28	3
129	21	3
130	21	3
131	42	3
132	0	45
133	34	11
134	2	44
135	36	5
136	34	0
137	0	52
138	29	9
139	0	56
140	34	4
141	1	53
142	38	0
143	34	0
144	25	0
145	1	53
146	0	32
147	0	45
148	33	0
149	28	10
150	34	0
151	31	0
152	37	0
153	6	38
154	1	45
155	0	44
156	33	8
157	4	32
158	0	56
159	33	0
160	30	0
161	0	45
162	26	0
163	34	16
164	35	9
165	39	0
166	31	3
167	35	1
168	37	0
169	7	42
170	0	45
171	28	0
172	4	38
173	24	17
174	0	42
175	4	51
176	0	40
177	39	0
178	0	48
179	31	0
180	0	41
181	47	6
182	30	0
183	0	53
184	0	44
185	38	0
186	30	1
187	35	0
188	35	3
189	34	7
190	26	11
191	35	0
192	0	40
193	0	45
194	26	0
195	33	0
196	34	6
197	36	9
198	0	47
199	0	44
200	5	49
201	28	4
202	39	1
203	3	41
204	35	0
205	34	3
206	34	0
207	4	46
208	26	0
209	48	0
210	35	6
211	0	45
212	32	14
213	0	22
214	38	4
215	0	42
216	29	0
217	4	54
218	35	3
219	3	33
220	5	36
221	0	48
222	27	3
223	0	40
224	2	53
225	36	0
226	4	49
227	30	19
228	2	54
229	0	52
230	6	45
231	31	9
232	31	0
233	26	13
234	0	59
235	35	0
236	28	4
237	44	11
238	0	52
239	2	46
240	2	55
241	3	34
242	28	7
243	8	35
244	4	54
245	0	50
246	2	36
247	3	42
248	57	7
249	24	0
250	5	41
251	29	0
252	39	3
253	0	43
254	37	2
255	27	0
256	5	52
257	32	3
258	0	42
259	0	61
260	39	0
261	33	0
262	0	47
263	30	0
264	37	0
265	20	17
266	38	1
267	0	46
268	0	23
269	35	7
270	0	46
271	5	43
272	29	0
273	27	0
274	32	0
275	4	36
276	37	2
277	25	8
278	0	47
279	0	37
280	0	36
281	35	6
282	26	0
283	36	0
284	37	0
285	22	6
286	0	43
287	25	10
288	38	3
289	0	35
290	31	0
291	0	48
292	3	54
293	0	34
294	31	0
295	16	21
296	7	42
297	1	49
298	28	0
299	0	40
300	9	48
301	32	7
302	7	40
303	29	10
304	35	9
305	25	0
306	37	2
307	8	41
308	35	0
309	6	40
310	2	39
311	33	0
312	0	35
313	29	6
314	8	43
315	28	2
316	0	44
317	7	47
318	15	34
319	33	0
320	37	1
321	33	0
322	25	4
323	3	50
324	13	39
325	30	4
326	3	38
327	43	1
328	4	45
329	27	0
330	35	0
331	0	54
332	36	0
333	4	44
334	36	4
335	27	3
336	33	0
337	41	0
338	31	8
339	51	0
340	34	5
341	6	44
342	0	31
343	30	2
344	0	45
345	0	63
346	39	6
347	27	3
348	35	0
349	18	27
350	0	36
351	23	0
352	0	40
353	23	26
354	29	0
355	35	10
356	0	43
357	36	6
358	35	7
359	0	47
360	5	48
361	0	51
362	44	3
363	35	3
364	19	1
365	1	49
366	44	1
367	30	0
368	35	0
369	0	56
370	20	26
371	3	30
372	31	0
373	0	45
374	31	23
375	7	52
376	27	2
377	0	38
378	0	43
379	26	0
380	31	2
381	44	1
382	42	0
383	28	0
384	1	49
385	2	46
386	34	10
387	39	0
388	28	3
389	40	0
390	21	0
391	10	52
392	39	0
393	32	0
394	32	0
395	40	0
396	0	50
397	29	0
398	39	7
399	2	36
400	2	45
401	0	50
402	4	49
403	6	50
404	33	0
405	34	6
406	39	10
407	0	41
408	19	27
409	33	0
410	4	61
411	0	40
412	0	42
413	1	52
414	29	0
415	0	47
416	39	8
417	29	0
418	28	0
419	0	36
420	35	7
421	23	0
422	35	4
423	32	0
424	0	37
425	0	50
426	45	5
427	39	0
428	33	0
429	26	0
430	0	56
431	0	49
432	5	44
433	1	47
434	25	0
435	2	46
436	39	11
437	0	50
438	1	44
439	46	4
440	31	0
441	0	55
442	33	0
443	43	0
444	25	0
445	28	3
446	0	29
447	0	47
448	0	49
449	0	36
450	0	46
451	0	43
452	0	40
453	38	2
454	27	1
455	0	44
456	26	12
457	2	45
458	0	34
459	0	50
460	28	0
461	34	8
462	3	34
463	0	55
464	31	0
465	33	20
466	38	0
467	5	37
468	0	48
469	30	0
470	4	38
471	0	43
472	38	1
473	36	2
474	45	0
475	0	49
476	32	0
477	7	35
478	26	0
479	32	0
480	40	0
481	27	14
482	39	0
483	0	48
484	0	46
485	9	36
486	0	35
487	31	9
488	3	45
489	33	0
490	35	0
491	7	39
492	40	6
493	32	8
494	0	53
495	45	0
496	0	46
497	40	9
498	36	9
499	33	0
500	24	3
501	1	62
502	27	0
503	6	41
504	42	1
505	0	38
506	6	37
507	0	50
508	41	0
509	27	0
510	0	52
511	19	17
512	0	45
513	0	58
514	11	41
515	39	0
516	28	7
517	37	1
518	1	43
519	3	42
520	36	4
521	26	8
522	5	45
523	7	54
524	0	35
525	0	44
526	31	0
527	37	0
528	31	0
529	35	12
530	26	0
531	34	3
532	26	7
533	0	45
534	29	0
535	0	48
536	0	44
537	0	43
538	0	45
539	0	48
540	41	0
541	0	48
542	33	0
543	3	56
544	1	39
545	11	39
546	29	0
547	3	43
548	32	9
549	1	46
550	20	24
551	34	5
552	30	6
553	0	42
554	23	32
555	36	0
556	28	3
557	29	0
558	0	43
559	6	52
560	6	41
561	27	2
562	34	10
563	0	39
564	28	13
565	28	0
566	5	34
567	0	41
568	27	8
569	0	42
570	0	35
571	38	0
572	36	0
573	41	0
574	32	0
575	2	49
576	35	3
577	6	43
578	0	47
579	0	38
580	0	53
581	42	7
582	26	6
583	0	39
584	40	0
585	37	0
586	0	48
587	0	47
588	24	0
589	38	0
590	43	0
591	15	40
592	0	39
593	2	45
594	30	4
595	29	0
596	35	0
597	31	0
598	0	47
599	33	2
600	39	0
601	25	10
602	9	51
603	39	0
604	31	0
605	27	4
606	30	0
607	37	0
608	0	31
609	0	45
610	27	0
611	31	14
612	42	4
613	6	33
614	37	3
615	8	39
616	32	10
617	41	5
618	0	50
619	46	0
620	29	1
621	33	0
622	0	51
623	0	56
624	10	55
625	6	49
626	0	44
627	9	35
628	1	48
629	26	5
630	0	44
631	44	0
632	43	4
633	0	45
634	49	0
635	41	5
636	0	41
637	0	54
638	25	15
639	0	40
640	36	0
641	35	0
642	28	0
643	2	36
644	0	53
645	41	0
646	0	50
647	41	0
648	0	49
649	9	39
650	33	0
651	26	7
652	1	39
653	26	0
654	32	6
655	0	38
656	42	5
657	4	35
658	38	2
659	44	8
660	30	0
661	32	1
662	31	5
663	39	0
664	0	40
665	45	3
666	39	7
667	0	42
668	0	42
669	0	44
670	40	0
671	26	11
672	0	49
673	2	32
674	37	0
675	36	2
676	0	44
677	37	5
678	33	7
679	40	0
680	37	7
681	34	10
682	0	43
683	34	0
684	44	0
685	7	41
686	0	53
687	0	45
688	0	47
689	25	4
690	32	0
691	27	5
692	0	52
693	0	36
694	38	5
695	35	0
696	38	0
697	30	0
698	9	27
699	0	57
700	37	0
701	1	53
702	0	55
703	23	22
704	42	0
705	0	40
706	0	36
707	40	2
708	31	1
709	3	52
710	36	0
711	22	9
712	31	0
713	36	4
714	7	33
715	19	21
716	29	11
717	29	0
718	0	48
719	0	46
720	40	0
721	34	6
722	28	0
723	26	0
724	2	55
725	36	1
726	30	0
727	33	4
728	26	0
729	32	10
730	37	1
731	1	50
732	38	3
733	0	49
734	43	2
735	39	0
736	0	42
737	36	0
738	0	40
739	0	48
740	0	43
741	20	5
742	17	15
743	34	0
744	0	29
745	42	3
746	38	0
747	25	8
748	28	18
749	0	35
750	26	25
751	0	39
752	4	41
753	8	46
754	30	0
755	38	0
756	0	37
757	32	10
758	0	43
759	0	37
760	4	34
761	26	0
762	33	0
763	0	40
764	28	8
765	0	32
766	37	9
767	7	51
768	6	57
769	29	0
770	31	0
771	36	2
772	30	4
773	35	10
774	2	60
775	0	34
776	19	34
777	23	25
778	17	31
779	30	7
780	23	2
781	29	17
782	33	2
783	0	29
784	5	38
785	32	3
786	0	46
787	29	6
788	23	12
789	0	37
790	33	11
791	33	2
792	28	9
793	35	1
794	31	0
795	27	8
796	23	0
797	30	11
798	1	46
799	0	39
800	22	14
801	0	50
802	32	0
803	34	0
804	30	0
805	33	0
806	26	0
807	0	39
808	35	0
809	34	7
810	6	44
811	2	43
812	35	1
813	22	9
814	35	0
815	33	0
816	3	29
817	0	45
818	35	5
819	31	7
820	2	49
821	0	52
822	36	4
823	1	52
824	39	0
825	46	10
826	30	4
827	32	9
828	3	32
829	2	49
830	0	40
831	27	5
832	43	4
833	0	47
834	0	42
835	0	42
836	2	40
837	0	31
838	0	40
839	32	9
840	33	5
841	26	0
842	0	49
843	0	63
844	0	38
845	41	9
846	0	41
847	0	48
848	29	0
849	8	40
850	0	33
851	14	23
852	30	0
853	39	7
854	30	2
855	4	44
856	0	38
857	16	20
858	33	5
859	36	0
860	3	37
861	27	0
862	5	45
863	0	44
864	33	4
865	0	55
866	4	35
867	0	41
868	44	0
869	30	10
870	0	47
871	37	5
872	25	13
873	41	0
874	28	0
875	1	41
876	33	6
877	33	0
878	0	47
879	38	0
880	44	0
881	4	32
882	25	0
883	26	16
884	0	56
885	0	45
886	42	6
887	3	51
888	13	42
889	35	4
890	13	44
891	42	0
892	0	50
893	0	42
894	0	61
895	41	0
896	0	55
897	39	0
898	0	52
899	4	38
900	0	47
901	6	44
902	28	0
903	41	0
904	28	6
905	0	40
906	32	3
907	31	6
908	8	33
909	26	5
910	1	38
911	38	0
912	0	46
913	23	6
914	0	54
915	7	46
916	2	51
917	5	35
918	41	0
919	0	52
920	35	2
921	41	0
922	30	0
923	36	0
924	44	1
925	33	0
926	26	0
927	33	2
928	0	37
929	0	47
930	5	47
931	21	32
932	40	0
933	33	1
934	0	40
935	42	0
936	0	43
937	0	56
938	0	45
939	4	38
940	38	0
941	0	42
942	32	5
943	1	50
944	2	41
945	32	0
946	25	1
947	32	9
948	29	14
949	0	46
950	41	0
951	30	0
952	39	0
953	24	7
954	0	37
955	33	4
956	9	28
957	31	6
958	1	42
959	0	51
960	4	53
961	21	0
962	2	36
963	3	47
964	37	0
965	36	3
966	38	0
967	30	0
968	0	40
969	34	17
970	8	30
971	9	38
972	29	4
973	31	0
974	33	3
975	31	2
976	0	46
977	2	36
978	31	1
979	5	47
980	35	3
981	39	0
982	38	6
983	0	62
984	43	0
985	25	12
986	0	30
987	0	39
988	36	0
989	23	4
990	0	45
991	6	29
992	33	11
993	0	40
994	33	3
995	39	0
996	36	12
997	30	0
998	0	42
999	33	10
1000	44	10
1001	27	6
1002	34	0
1003	42	3
1004	29	0
1005	0	55
1006	24	0
1007	0	46
1008	19	11
1009	30	0
1010	0	40
1011	33	7
1012	1	46
1013	1	44
1014	43	3
1015	0	39
1016	0	39
1017	12	21
1018	41	0
1019	32	0
1020	35	0
1021	5	41
1022	38	0
1023	16	40
1024	24	0
1025	34	0
1026	33	2
1027	33	0
1028	34	0
1029	41	4
1030	24	0
1031	35	5
1032	0	45
1033	0	37
1034	0	39
1035	0	35
1036	8	38
1037	3	44
1038	39	0
1039	0	42
1040	33	2
1041	27	0
1042	3	38
1043	0	47
1044	34	0
1045	28	7
1046	0	40
1047	0	47
1048	6	43
1049	26	11
1050	38	11
1051	33	3
1052	28	0
1053	35	9
1054	4	33
1055	28	5
1056	34	0
1057	45	0
1058	32	0
1059	0	48
1060	35	3
1061	34	0
1062	37	0
1063	0	32
1064	0	37
1065	26	0
1066	31	9
1067	34	0
1068	42	0
1069	34	0
1070	0	47
1071	37	5
1072	31	0
1073	5	39
1074	44	0
1075	0	33
1076	3	42
1077	32	6
1078	0	51
1079	5	49
1080	28	0
1081	26	0
1082	35	0
1083	0	42
1084	0	36
1085	34	0
1086	32	0
1087	38	0
1088	3	40
1089	41	12
1090	37	2
1091	23	8
1092	30	0
1093	27	0
1094	33	0
1095	37	0
1096	23	2
1097	23	0
1098	0	44
1099	34	5
1100	19	19
1101	0	32
1102	0	33
1103	0	46
1104	0	32
1105	32	4
1106	3	42
1107	2	51
1108	1	57
1109	0	42
1110	38	5
1111	38	0
1112	34	6
1113	43	0
1114	0	42
1115	22	23
1116	35	14
1117	0	50
1118	36	0
1119	8	44
1120	1	38
1121	32	6
1122	28	0
1123	27	24
1124	45	0
1125	29	2
1126	0	45
1127	30	6
1128	31	8
1129	0	61
1130	0	46
1131	37	0
1132	0	45
1133	38	0
1134	0	42
1135	24	21
1136	7	52
1137	33	3
1138	2	43
1139	36	0
1140	26	13
1141	43	0
1142	36	0
1143	0	32
1144	0	44
1145	3	37
1146	1	42
1147	34	0
1148	28	7
1149	41	0
1150	22	7
1151	26	1
1152	0	35
1153	20	26
1154	31	5
1155	0	52
1156	9	38
1157	1	45
1158	26	0
1159	0	50
1160	0	55
1161	0	43
1162	38	0
1163	31	0
1164	28	15
1165	0	39
1166	20	11
1167	0	46
1168	0	49
1169	36	0
1170	29	0
1171	0	39
1172	28	10
1173	0	43
1174	25	14
1175	33	11
1176	25	3
1177	0	45
1178	12	33
1179	35	0
1180	33	20
1181	13	33
1182	6	34
1183	42	0
1184	0	61
1185	0	42
1186	1	51
1187	34	0
1188	28	0
1189	33	18
1190	0	53
1191	0	50
1192	36	9
1193	34	0
1194	29	8
1195	32	0
1196	0	48
1197	33	9
1198	0	46
1199	29	9
1200	36	5
1201	0	39
1202	4	41
1203	1	36
1204	36	0
1205	36	0
1206	26	2
1207	2	37
1208	42	6
1209	23	0
1210	36	9
1211	32	19
1212	0	43
1213	22	1
1214	31	1
1215	25	9
1216	32	0
1217	4	41
1218	0	43
1219	45	0
1220	0	55
1221	0	49
1222	35	1
1223	34	0
1224	0	31
1225	32	0
1226	25	7
1227	0	42
1228	13	30
1229	34	0
1230	0	37
1231	31	4
1232	0	37
1233	15	26
1234	48	0
1235	2	55
1236	36	13
1237	24	0
1238	30	3
1239	40	0
1240	1	54
1241	0	41
1242	2	49
1243	43	0
1244	39	0
1245	42	0
1246	29	0
1247	31	7
1248	31	9
1249	42	2
1250	14	28
1251	1	51
1252	18	14
1253	32	23
1254	34	19
1255	0	43
1256	34	0
1257	0	39
1258	27	9
1259	0	46
1260	4	43
1261	35	0
1262	31	8
1263	39	4
1264	35	10
1265	0	49
1266	36	3
1267	3	48
1268	27	2
1269	9	29
1270	28	0
1271	27	0
1272	31	4
1273	37	0
1274	32	0
1275	35	0
1276	35	0
1277	28	5
1278	34	0
1279	24	0
1280	8	48
1281	43	2
1282	37	0
1283	43	0
1284	32	0
1285	28	0
1286	33	1
1287	3	39
1288	28	0
1289	22	23
1290	19	25
1291	30	0
1292	0	47
1293	2	42
1294	35	8
1295	34	6
1296	20	0
1297	0	58
1298	5	51
1299	0	51
1300	34	5
1301	28	0
1302	0	45
1303	0	45
1304	0	43
1305	0	46
1306	25	3
1307	32	0
1308	33	6
1309	5	48
1310	34	12
1311	4	40
1312	31	0
1313	2	47
1314	34	9
1315	0	42
1316	28	1
1317	0	46
1318	32	0
1319	0	47
1320	6	37
1321	32	16
1322	25	4
1323	30	0
1324	28	0
1325	0	58
1326	16	28
1327	23	0
1328	0	41
1329	36	0
1330	4	38
1331	0	40
1332	32	0
1333	34	3
1334	20	13
1335	29	5
1336	28	3
1337	7	40
1338	41	0
1339	34	0
1340	4	49
1341	31	0
1342	49	1
1343	38	2
1344	34	4
1345	47	10
1346	0	42
1347	4	42
1348	31	1
1349	37	0
1350	0	41
1351	27	0
1352	5	45
1353	8	49
1354	35	6
1355	0	46
1356	31	13
1357	4	46
1358	0	45
1359	2	46
1360	32	10
1361	38	6
1362	0	40
1363	0	40
1364	29	29
1365	28	0
1366	0	43
1367	5	40
1368	30	1
1369	33	6
1370	0	40
1371	0	47
1372	35	0
1373	0	45
1374	29	0
1375	32	3
1376	35	6
1377	0	42
1378	29	0
1379	0	59
1380	7	32
1381	32	3
1382	10	39
1383	0	41
1384	0	37
1385	2	36
1386	1	51
1387	27	0
1388	5	47
1389	0	53
1390	28	0
1391	7	39
1392	29	3
1393	31	10
1394	0	42
1395	1	44
1396	28	8
1397	27	3
1398	21	6
1399	24	14
1400	0	46
1401	0	41
1402	0	37
1403	8	49
1404	36	0
1405	24	0
1406	35	0
1407	36	1
1408	9	37
1409	0	45
1410	30	5
1411	31	5
1412	32	0
1413	7	47
1414	34	0
1415	31	3
1416	23	11
1417	29	0
1418	0	47
1419	36	0
1420	31	0
1421	40	6
1422	32	0
1423	34	0
1424	30	17
1425	35	0
1426	0	57
1427	20	31
1428	37	0
1429	27	0
1430	2	49
1431	27	15
1432	6	43
1433	38	4
1434	0	50
1435	0	38
1436	0	42
1437	25	0
1438	5	34
1439	29	0
1440	1	55
1441	36	4
1442	45	0
1443	1	36
1444	0	42
1445	9	40
1446	0	40
1447	28	3
1448	27	7
1449	3	45
1450	38	5
1451	0	46
1452	43	0
1453	25	0
1454	0	36
1455	35	0
1456	29	3
1457	34	8
1458	35	0
1459	0	47
1460	29	0
1461	33	0
1462	14	42
1463	5	59
1464	11	47
1465	2	49
1466	1	43
1467	26	0
1468	0	36
1469	31	0
1470	3	32
1471	5	52
1472	2	49
1473	2	53
1474	34	0
1475	0	50
1476	26	9
1477	0	46
1478	0	48
1479	33	0
1480	3	45
1481	0	49
1482	38	12
1483	10	39
1484	0	48
1485	35	12
1486	0	51
1487	33	6
1488	28	0
1489	0	50
1490	4	46
1491	34	1
1492	27	0
1493	25	8
1494	11	40
1495	40	4
1496	32	0
1497	0	39
1498	0	58
1499	0	42
1500	44	10
1501	30	4
1502	7	47
1503	28	9
1504	31	2
1505	0	42
1506	32	8
1507	9	46
1508	0	50
1509	11	42
1510	32	0
1511	43	1
1512	0	43
1513	28	0
1514	8	50
1515	27	6
1516	40	6
1517	14	0
1518	12	35
1519	34	20
1520	0	41
1521	1	48
1522	0	46
1523	27	0
1524	0	48
1525	0	42
1526	31	0
1527	23	0
1528	40	1
1529	40	7
1530	39	8
1531	6	36
1532	35	1
1533	7	41
1534	38	4
1535	37	2
1536	36	0
1537	26	6
1538	33	0
1539	32	0
1540	23	0
1541	30	0
1542	0	33
1543	38	0
1544	34	3
1545	37	0
1546	30	1
1547	38	0
1548	3	35
1549	0	38
1550	30	2
1551	0	41
1552	5	46
1553	3	47
1554	21	2
1555	33	3
1556	35	5
1557	2	35
1558	32	4
1559	33	0
1560	25	6
1561	37	9
1562	0	52
1563	11	42
1564	12	31
1565	25	0
1566	2	45
1567	32	7
1568	33	4
1569	0	46
1570	0	49
1571	28	0
1572	0	36
1573	1	39
1574	34	0
1575	8	43
1576	24	0
1577	41	0
1578	39	11
1579	24	0
1580	8	47
1581	31	4
1582	34	4
1583	40	1
1584	29	6
1585	11	39
1586	0	27
1587	30	0
1588	41	1
1589	23	0
1590	6	44
1591	28	13
1592	14	36
1593	39	7
1594	15	30
1595	8	35
1596	0	28
1597	32	1
1598	33	0
1599	41	2
1600	0	42
1601	7	34
1602	0	39
1603	40	1
1604	1	42
1605	0	37
1606	27	2
1607	4	36
1608	30	2
1609	0	37
1610	33	3
1611	35	2
1612	0	35
1613	0	49
1614	45	3
1615	28	22
1616	41	0
1617	2	41
1618	7	46
1619	33	8
1620	10	36
1621	6	44
1622	1	52
1623	0	39
1624	27	13
1625	32	5
1626	0	46
1627	0	33
1628	0	36
1629	1	38
1630	27	0
1631	0	49
1632	7	37
1633	39	4
1634	0	39
1635	31	4
1636	0	42
1637	27	4
1638	30	8
1639	39	5
1640	0	43
1641	33	13
1642	2	41
1643	0	38
1644	2	50
1645	36	0
1646	0	54
1647	0	43
1648	27	0
1649	32	11
1650	0	35
1651	12	34
1652	2	50
1653	35	13
1654	0	49
1655	0	41
1656	0	47
1657	20	8
1658	0	46
1659	28	4
1660	38	14
1661	0	55
1662	29	0
1663	0	45
1664	0	47
1665	35	0
1666	0	50
1667	12	39
1668	30	14
1669	25	0
1670	6	39
1671	4	35
1672	24	32
1673	32	4
1674	24	0
1675	18	19
1676	32	0
1677	5	50
1678	0	37
1679	1	35
1680	6	39
1681	33	9
1682	3	61
1683	0	36
1684	0	39
1685	4	44
1686	37	3
1687	32	0
1688	0	44
1689	7	49
1690	37	3
1691	30	2
1692	4	39
1693	36	0
1694	5	40
1695	0	43
1696	31	6
1697	1	37
1698	26	1
1699	3	47
1700	17	22
1701	25	3
1702	0	42
1703	46	0
1704	40	6
1705	4	53
1706	33	0
1707	0	38
1708	0	47
1709	39	1
1710	3	41
1711	0	51
1712	8	50
1713	0	38
1714	4	37
1715	8	42
1716	33	0
1717	27	7
1718	30	4
1719	0	29
1720	2	59
1721	0	48
1722	36	3
1723	32	0
1724	24	9
1725	26	0
1726	2	35
1727	49	0
1728	39	0
1729	19	0
1730	32	0
1731	29	0
1732	10	37
1733	23	1
1734	38	1
1735	31	0
1736	26	0
1737	1	36
1738	0	34
1739	30	0
1740	45	6
1741	33	0
1742	32	7
1743	19	29
1744	17	28
1745	32	0
1746	0	46
1747	19	9
1748	34	0
1749	37	0
1750	23	7
1751	0	51
1752	35	13
1753	37	0
1754	0	47
1755	11	24
1756	0	59
1757	40	4
1758	0	40
1759	27	0
1760	35	0
1761	0	38
1762	4	43
1763	7	49
1764	0	38
1765	27	0
1766	38	12
1767	24	3
1768	27	0
1769	2	40
1770	0	45
1771	45	0
1772	36	7
1773	0	45
1774	0	50
1775	35	1
1776	33	0
1777	0	51
1778	0	61
1779	43	3
1780	30	0
1781	37	4
1782	34	0
1783	30	0
1784	5	55
1785	0	61
1786	0	49
1787	1	39
1788	28	0
1789	39	0
1790	31	0
1791	30	7
1792	42	0
1793	30	18
1794	29	0
1795	0	36
1796	29	1
1797	38	0
1798	32	4
1799	40	4
1800	6	35
1801	2	44
1802	52	0
1803	26	3
1804	1	40
1805	37	0
1806	36	0
1807	31	36
1808	34	0
1809	7	47
1810	35	0
1811	37	0
1812	27	11
1813	42	0
1814	0	42
1815	25	0
1816	39	17
1817	35	2
1818	28	0
1819	0	41
1820	0	37
1821	0	52
1822	38	3
1823	38	12
1824	0	51
1825	42	0
1826	3	46
1827	33	0
1828	0	38
1829	15	33
1830	34	9
1831	40	0
1832	0	47
1833	0	45
1834	15	43
1835	41	4
1836	18	30
1837	5	41
1838	0	46
1839	0	46
1840	0	40
1841	5	38
1842	32	2
1843	39	0
1844	7	32
1845	25	15
1846	39	4
1847	39	13
1848	0	60
1849	5	54
1850	0	39
1851	0	48
1852	30	0
1853	0	53
1854	30	0
1855	6	67
1856	25	0
1857	28	0
1858	32	7
1859	29	10
1860	0	41
1861	33	0
1862	49	0
1863	2	35
1864	0	48
1865	4	38
1866	24	0
1867	35	11
1868	5	38
1869	0	51
1870	11	29
1871	0	37
1872	34	3
1873	2	59
1874	0	58
1875	9	26
1876	26	0
1877	2	34
1878	29	14
1879	32	5
1880	36	7
1881	43	0
1882	3	49
1883	13	20
1884	1	44
1885	31	0
1886	33	4
1887	10	42
1888	40	0
1889	33	0
1890	33	0
1891	4	50
1892	0	50
1893	29	0
1894	0	36
1895	0	39
1896	30	0
1897	38	13
1898	33	16
1899	5	48
1900	21	4
1901	14	35
1902	30	5
1903	0	49
1904	36	0
1905	28	0
1906	0	41
1907	32	0
1908	35	3
1909	28	0
1910	32	0
1911	8	52
1912	1	44
1913	0	46
1914	32	1
1915	0	43
1916	1	48
1917	4	47
1918	31	0
1919	0	43
1920	0	56
1921	30	7
1922	0	34
1923	38	3
1924	0	51
1925	31	0
1926	2	44
1927	40	0
1928	0	40
1929	29	0
1930	28	7
1931	0	36
1932	44	6
1933	23	7
1934	1	47
1935	29	0
1936	0	46
1937	39	6
1938	35	0
1939	0	45
1940	31	8
1941	26	6
1942	4	52
1943	8	51
1944	24	0
1945	29	15
1946	32	5
1947	1	40
1948	36	12
1949	27	0
1950	32	0
1951	4	34
1952	0	36
1953	28	1
1954	38	7
1955	30	0
1956	27	0
1957	22	5
1958	0	45
1959	0	39
1960	29	25
1961	26	0
1962	0	38
1963	0	43
1964	38	12
1965	0	45
1966	30	0
1967	36	0
1968	25	0
1969	0	43
1970	3	42
1971	0	28
1972	29	0
1973	32	2
1974	27	6
1975	38	7
1976	33	0
1977	7	45
1978	32	3
1979	38	0
1980	0	53
1981	1	39
1982	26	0
1983	37	0
1984	36	6
1985	28	5
1986	0	58
1987	0	47
1988	5	53
1989	0	32
1990	31	0
1991	7	46
1992	0	50
1993	36	0
1994	36	6
1995	41	0
1996	0	42
1997	34	0
1998	32	8
1999	34	14
[truncated: 8,001 more rows]
