# Supplementary material for: Generalized method of moments for estimating parameters of stochastic reaction networks
Source: BMC Syst Biol. 2016 Oct 21;10:98. doi: 10.1186/s12918-016-0342-8 (PMC5073941; doi:10.1186/s12918-016-0342-8)
Supplement: Additional file 2 — Matlab code and data. This file contains the Matlab codes and samples which were used to produce the results. (GZ 9349 kb) [file 12918_2016_342_MOESM2_ESM.gz › Data/Exclusive Switch/samples/11/t004.csv]

trajectory	P1	P2
1	0	134
2	0	111
3	106	4
4	103	1
5	10	132
6	87	1
7	0	120
8	0	150
9	99	8
10	109	6
11	75	1
12	4	136
13	105	0
14	3	128
15	0	119
16	2	123
17	0	136
18	89	0
19	97	2
20	8	123
21	89	3
22	97	0
23	87	2
24	82	0
25	103	9
26	110	2
27	99	1
28	112	2
29	101	3
30	112	0
31	110	2
32	0	109
33	105	0
34	73	17
35	1	146
36	1	119
37	104	2
38	0	147
39	82	3
40	0	117
41	104	2
42	31	90
43	76	2
44	1	131
45	3	135
46	72	30
47	88	2
48	102	0
49	94	0
50	88	1
51	86	4
52	104	5
53	99	2
54	3	125
55	108	4
56	7	113
57	2	113
58	2	135
59	0	134
60	54	31
61	85	0
62	1	139
63	113	0
64	6	108
65	99	2
66	2	105
67	89	3
68	96	7
69	106	0
70	1	109
71	1	113
72	84	7
73	0	128
74	0	116
75	0	121
76	16	104
77	2	125
78	0	142
79	67	61
80	0	141
81	92	1
82	1	127
83	67	1
84	106	0
85	0	133
86	77	0
87	102	4
88	87	14
89	90	0
90	86	11
91	1	102
92	1	151
93	85	4
94	86	1
95	87	3
96	103	0
97	97	0
98	93	1
99	1	126
100	0	109
101	106	0
102	1	110
103	83	0
104	4	112
105	0	122
106	75	1
107	10	119
108	0	118
109	67	1
110	3	142
111	3	122
112	40	66
113	104	3
114	5	148
115	89	5
116	1	107
117	100	1
118	102	0
119	1	128
120	82	13
121	0	153
122	89	1
123	103	1
124	47	75
125	94	1
126	96	0
127	0	136
128	1	129
129	85	0
130	2	149
131	90	2
132	109	7
133	42	67
134	88	3
135	0	114
136	104	2
137	2	114
138	3	133
139	1	123
140	91	0
141	82	4
142	20	80
143	77	6
144	2	115
145	91	8
146	100	1
147	3	133
148	94	20
149	0	124
150	94	0
151	36	72
152	93	0
153	94	2
154	0	125
155	115	10
156	2	133
157	94	3
158	92	4
159	0	121
160	83	0
161	100	1
162	0	106
163	1	102
164	105	0
165	2	114
166	99	0
167	3	118
168	1	118
169	86	2
170	0	129
171	0	135
172	1	113
173	88	0
174	106	0
175	4	134
176	4	111
177	0	129
178	2	105
179	5	118
180	0	115
181	92	3
182	105	0
183	4	121
184	3	133
185	2	127
186	104	0
187	103	0
188	6	108
189	5	129
190	0	136
191	1	115
192	99	1
193	0	122
194	2	122
195	95	0
196	95	5
197	95	0
198	0	112
199	1	132
200	77	25
201	1	109
202	91	0
203	97	2
204	93	0
205	81	1
206	0	134
207	86	1
208	99	0
209	0	138
210	0	115
211	1	138
212	101	1
213	1	128
214	89	5
215	107	2
216	2	145
217	95	0
218	92	1
219	0	135
220	109	0
221	4	112
222	94	6
223	2	121
224	5	126
225	0	126
226	78	7
227	0	149
228	81	3
229	80	1
230	108	0
231	91	9
232	85	2
233	0	134
234	110	3
235	0	141
236	5	116
237	0	149
238	100	13
239	0	126
240	17	114
241	95	0
242	0	127
243	84	0
244	0	128
245	2	134
246	107	0
247	85	4
248	107	0
249	96	2
250	1	127
251	99	5
252	3	147
253	93	0
254	95	3
255	94	4
256	113	2
257	0	133
258	4	117
259	2	140
260	95	0
261	90	2
262	99	0
263	0	110
264	0	132
265	4	128
266	97	1
267	91	0
268	86	0
269	82	2
270	103	3
271	0	126
272	2	143
273	1	115
274	24	84
275	97	0
276	0	136
277	3	114
278	65	0
279	1	133
280	0	126
281	0	121
282	3	126
283	87	4
284	0	148
285	3	104
286	0	131
287	0	114
288	0	128
289	4	128
290	101	7
291	0	129
292	1	119
293	5	151
294	90	2
295	98	0
296	6	107
297	97	6
298	0	121
299	0	141
300	42	61
301	0	133
302	93	7
303	92	2
304	110	6
305	83	14
306	91	4
307	86	3
308	1	136
309	87	3
310	114	1
311	7	124
312	1	130
313	103	0
314	89	5
315	90	0
316	0	119
317	0	118
318	93	5
319	98	0
320	0	139
321	1	129
322	98	0
323	91	9
324	85	8
325	4	131
326	0	128
327	107	0
328	84	0
329	6	118
330	3	127
331	3	134
332	86	1
333	85	1
334	2	141
335	59	27
336	107	5
337	0	153
338	110	0
339	85	4
340	84	0
341	0	133
342	109	2
343	0	148
344	94	0
345	2	127
346	7	130
347	101	0
348	97	0
349	0	126
350	0	142
351	92	7
352	2	141
353	0	109
354	86	2
355	48	75
356	91	0
357	2	112
358	105	1
359	1	128
360	93	1
361	0	123
362	1	123
363	0	147
364	85	3
365	80	12
366	104	1
367	0	129
368	107	0
369	77	1
370	110	1
371	6	135
372	5	120
373	1	142
374	91	5
375	0	124
376	26	113
377	111	0
378	5	143
379	22	83
380	104	3
381	95	1
382	4	119
383	123	0
384	83	5
385	2	138
386	100	0
387	0	137
388	93	0
389	0	125
390	0	141
391	102	10
392	89	24
393	91	2
394	4	113
395	81	1
396	0	105
397	92	0
398	99	0
399	17	108
400	0	133
401	0	130
402	95	1
403	1	104
404	90	4
405	104	8
406	87	3
407	0	128
408	70	21
409	1	126
410	4	107
411	0	113
412	107	0
413	0	124
414	75	6
415	0	126
416	89	2
417	94	1
418	89	0
419	82	2
420	95	0
421	90	2
422	6	120
423	90	0
424	95	1
425	93	0
426	109	0
427	105	3
428	2	127
429	103	0
430	22	115
431	0	121
432	0	117
433	5	121
434	0	136
435	0	129
436	102	1
437	107	1
438	91	1
439	0	118
440	0	140
441	82	6
442	101	0
443	7	129
444	90	2
445	103	2
446	97	0
447	81	1
448	96	4
449	67	0
450	92	0
451	91	0
452	0	128
453	84	2
454	2	119
455	1	120
456	76	26
457	0	128
458	0	114
459	89	0
460	1	131
461	86	8
462	0	121
463	71	32
464	94	5
465	82	10
466	87	1
467	103	0
468	3	143
469	97	9
470	106	4
471	3	132
472	76	31
473	0	124
474	23	96
475	2	138
476	92	0
477	0	131
478	86	1
479	94	3
480	91	1
481	2	141
482	82	4
483	88	0
484	0	119
485	97	1
486	101	2
487	3	117
488	105	0
489	70	5
490	83	1
491	0	113
492	1	111
493	0	117
494	103	0
495	0	138
496	1	145
497	103	0
498	87	0
499	99	0
500	99	0
501	3	138
502	106	1
503	0	124
504	106	0
505	5	109
506	99	1
507	0	123
508	0	140
509	0	121
510	4	140
511	3	139
512	90	0
513	0	123
514	8	115
515	28	99
516	83	1
517	98	1
518	2	124
519	0	128
520	2	113
521	81	3
522	106	2
523	5	138
524	111	0
525	80	10
526	90	0
527	1	156
528	2	129
529	124	4
530	1	134
531	2	112
532	19	87
533	2	122
534	92	0
535	92	0
536	82	1
537	0	152
538	97	2
539	84	2
540	0	134
541	85	0
542	3	107
543	99	1
544	2	127
545	95	0
546	1	124
547	3	135
548	6	128
549	109	1
550	0	142
551	103	2
552	77	30
553	8	126
554	9	128
555	100	2
556	96	3
557	0	128
558	91	2
559	100	0
560	92	0
561	86	3
562	101	1
563	107	0
564	89	0
565	97	4
566	86	0
567	93	0
568	97	3
569	87	0
570	85	2
571	108	0
572	98	0
573	90	2
574	0	126
575	1	142
576	0	129
577	103	1
578	112	1
579	99	2
580	84	0
581	91	3
582	93	0
583	103	2
584	88	5
585	1	113
586	103	1
587	91	2
588	100	0
589	0	159
590	84	0
591	4	125
592	99	3
593	13	95
594	99	5
595	83	0
596	88	2
597	88	6
598	0	132
599	97	0
600	0	152
601	4	126
602	4	142
603	90	0
604	73	0
605	3	115
606	0	130
607	94	5
608	0	133
609	2	124
610	2	117
611	106	0
612	0	124
613	0	124
614	5	124
615	1	123
616	6	125
617	114	1
618	17	118
619	90	0
620	3	113
621	0	146
622	83	0
623	104	7
624	2	131
625	84	3
626	90	0
627	93	0
628	1	134
629	0	128
630	87	3
631	2	136
632	90	0
633	94	6
634	89	1
635	92	1
636	89	0
637	109	0
638	1	136
639	1	130
640	4	124
641	3	125
642	0	130
643	99	0
644	0	137
645	90	16
646	100	0
647	83	33
648	2	130
649	2	140
650	0	122
651	109	0
652	87	0
653	0	115
654	99	3
655	11	134
656	3	132
657	4	109
658	101	6
659	100	5
660	89	4
661	77	6
662	0	150
663	0	125
664	108	2
665	114	2
666	94	0
667	0	120
668	99	1
669	0	126
670	0	125
671	91	0
672	103	2
673	0	130
674	94	0
675	104	4
676	109	3
677	95	7
678	0	129
679	80	0
680	89	3
681	0	125
682	9	111
683	94	1
684	3	122
685	0	124
686	107	0
687	0	129
688	93	0
689	105	3
690	103	1
691	73	18
692	95	1
693	6	142
694	0	140
695	1	122
696	1	119
697	1	129
698	0	118
699	93	0
700	0	130
701	1	131
702	2	122
703	3	111
704	107	1
705	43	51
706	2	138
707	1	119
708	97	3
709	1	129
710	7	113
711	94	0
712	89	0
713	97	3
714	0	113
715	94	1
716	15	118
717	106	6
718	83	0
719	5	111
720	0	131
721	86	0
722	103	1
723	79	1
724	2	125
725	2	114
726	105	1
727	6	112
728	2	142
729	0	134
730	93	3
731	40	71
732	96	0
733	0	150
734	87	0
735	5	117
736	0	116
737	95	0
738	93	0
739	84	3
740	94	0
741	5	101
742	106	2
743	91	0
744	97	0
745	0	121
746	93	0
747	102	0
748	85	5
749	93	2
750	116	2
751	2	137
752	86	0
753	101	1
754	29	94
755	83	0
756	2	136
757	32	98
758	96	5
759	1	134
760	0	139
761	3	120
762	87	0
763	0	131
764	92	8
765	99	2
766	89	0
767	0	127
768	86	0
769	1	133
770	1	140
771	107	0
772	0	114
773	2	127
774	105	5
775	0	126
776	1	130
777	90	0
778	114	1
779	0	129
780	0	107
781	0	110
782	0	136
783	0	128
784	2	130
785	3	130
786	105	5
787	103	0
788	94	4
789	80	32
790	89	2
791	77	0
792	4	119
793	6	139
794	37	72
795	75	1
796	4	129
797	3	130
798	97	0
799	3	125
800	100	10
801	109	1
802	7	137
803	94	0
804	105	2
805	92	0
806	1	145
807	82	6
808	0	124
809	0	115
810	0	133
811	2	112
812	96	0
813	7	128
814	90	6
815	105	7
816	3	119
817	101	0
818	0	124
819	3	138
820	44	70
821	1	128
822	88	0
823	96	3
824	1	125
825	100	2
826	83	3
827	111	5
828	50	85
829	67	1
830	95	0
831	0	138
832	85	5
833	86	3
834	80	3
835	95	0
836	65	2
837	0	122
838	98	0
839	102	3
840	0	137
841	0	152
842	104	3
843	99	4
844	2	107
845	104	0
846	0	102
847	91	0
848	100	3
849	1	136
850	96	5
851	88	6
852	78	1
853	87	3
854	87	4
855	1	124
856	105	0
857	99	3
858	81	8
859	3	130
860	101	0
861	107	1
862	97	0
863	1	113
864	0	131
865	86	3
866	1	148
867	10	123
868	2	131
869	85	1
870	88	7
871	43	67
872	0	130
873	101	1
874	105	3
875	1	134
876	86	5
877	110	1
878	0	116
879	1	134
880	94	0
881	96	9
882	92	5
883	0	128
884	3	153
885	116	3
886	3	153
887	81	1
888	0	111
889	1	113
890	0	121
891	100	2
892	0	124
893	100	5
894	108	2
895	0	121
896	0	110
897	97	2
898	3	131
899	1	142
900	106	0
901	99	4
902	105	3
903	0	114
904	1	127
905	90	2
906	0	133
907	97	1
908	98	1
909	0	133
910	84	0
911	107	2
912	3	110
913	0	119
914	0	137
915	99	0
916	1	126
917	0	127
918	95	1
919	1	132
920	0	132
921	92	7
922	0	150
923	0	122
924	96	0
925	4	147
926	0	122
927	0	125
928	88	1
929	67	38
930	1	113
931	94	3
932	0	130
933	2	127
934	88	2
935	0	120
936	102	0
937	84	1
938	0	134
939	92	2
940	30	82
941	98	0
942	91	2
943	100	7
944	0	118
945	68	1
946	1	126
947	93	0
948	83	3
949	3	130
950	86	0
951	84	0
952	3	112
953	115	0
954	108	4
955	102	9
956	105	2
957	91	2
958	88	7
959	72	0
960	104	0
961	1	107
962	83	0
963	28	95
964	90	2
965	99	0
966	86	0
967	100	5
968	0	112
969	9	114
970	90	1
971	106	0
972	74	8
973	89	0
974	90	0
975	90	6
976	93	1
977	95	3
978	0	131
979	116	3
980	2	110
981	104	0
982	94	0
983	3	104
984	11	99
985	51	83
986	98	3
987	5	137
988	0	128
989	92	0
990	37	71
991	78	3
992	97	4
993	103	2
994	68	47
995	89	0
996	101	1
997	0	144
998	2	113
999	92	3
1000	89	5
1001	95	4
1002	0	120
1003	105	3
1004	90	2
1005	1	109
1006	99	0
1007	105	0
1008	0	109
1009	108	3
1010	105	0
1011	92	1
1012	90	1
1013	8	135
1014	4	110
1015	93	0
1016	87	3
1017	0	128
1018	88	1
1019	0	109
1020	101	0
1021	111	0
1022	1	117
1023	85	0
1024	0	120
1025	107	1
1026	0	139
1027	0	128
1028	103	0
1029	100	2
1030	0	131
1031	105	2
1032	0	131
1033	81	5
1034	4	113
1035	81	0
1036	3	133
1037	99	0
1038	96	3
1039	95	0
1040	77	3
1041	1	105
1042	85	10
1043	0	135
1044	105	1
1045	2	140
1046	106	9
1047	3	121
1048	0	137
1049	104	3
1050	4	116
1051	100	0
1052	70	3
1053	46	85
1054	2	129
1055	98	0
1056	8	135
1057	92	0
1058	112	2
1059	0	126
1060	3	146
1061	86	12
1062	0	121
1063	87	13
1064	89	4
1065	102	0
1066	87	1
1067	84	0
1068	91	0
1069	0	114
1070	0	130
1071	0	114
1072	2	130
1073	2	133
1074	106	0
1075	87	4
1076	0	129
1077	97	0
1078	3	130
1079	75	18
1080	1	126
1081	0	115
1082	0	138
1083	7	125
1084	127	1
1085	0	130
1086	0	135
1087	115	1
1088	0	139
1089	93	6
1090	102	2
1091	0	132
1092	81	0
1093	2	119
1094	118	1
1095	0	127
1096	102	0
1097	103	1
1098	0	125
1099	108	5
1100	0	144
1101	93	0
1102	0	139
1103	91	0
1104	2	148
1105	87	3
1106	0	132
1107	2	123
1108	0	133
1109	93	0
1110	88	1
1111	100	0
1112	24	104
1113	1	133
1114	1	147
1115	106	1
1116	108	0
1117	43	64
1118	0	124
1119	94	4
1120	113	3
1121	2	133
1122	0	132
1123	109	1
1124	88	6
1125	97	0
1126	112	0
1127	83	27
1128	1	124
1129	76	0
1130	93	6
1131	5	130
1132	87	25
1133	95	4
1134	1	131
1135	1	132
1136	98	0
1137	92	11
1138	74	1
1139	99	25
1140	101	6
1141	111	4
1142	90	0
1143	1	95
1144	103	2
1145	0	119
1146	1	123
1147	80	0
1148	93	2
1149	86	3
1150	109	0
1151	17	91
1152	100	3
1153	54	56
1154	1	126
1155	93	0
1156	1	112
1157	79	0
1158	0	117
1159	2	122
1160	14	115
1161	84	1
1162	110	2
1163	83	1
1164	89	6
1165	109	0
1166	97	4
1167	104	8
1168	0	118
1169	1	134
1170	97	1
1171	94	0
1172	5	145
1173	0	131
1174	85	5
1175	100	0
1176	103	3
1177	0	113
1178	95	1
1179	92	0
1180	84	0
1181	63	48
1182	0	98
1183	1	125
1184	0	113
1185	44	61
1186	99	0
1187	92	4
1188	1	122
1189	98	0
1190	3	118
1191	1	132
1192	2	106
1193	0	127
1194	0	124
1195	109	0
1196	3	136
1197	1	124
1198	3	151
1199	90	7
1200	104	5
1201	79	0
1202	0	129
1203	106	0
1204	98	0
1205	84	0
1206	0	115
1207	0	117
1208	31	74
1209	0	146
1210	0	136
1211	0	130
1212	2	124
1213	90	3
1214	92	0
1215	3	131
1216	104	0
1217	101	0
1218	98	0
1219	92	0
1220	0	134
1221	6	137
1222	90	0
1223	88	2
1224	75	5
1225	88	6
1226	88	3
1227	0	112
1228	91	2
1229	85	28
1230	1	128
1231	0	124
1232	0	114
1233	0	124
1234	93	4
1235	0	129
1236	91	2
1237	2	123
1238	81	3
1239	100	2
1240	100	2
1241	99	0
1242	0	106
1243	95	0
1244	87	0
1245	93	1
1246	0	135
1247	112	0
1248	82	4
1249	101	6
1250	5	140
1251	3	150
1252	98	2
1253	99	0
1254	45	56
1255	1	130
1256	97	5
1257	92	0
1258	91	2
1259	102	0
1260	0	129
1261	84	0
1262	90	2
1263	91	3
1264	87	2
1265	0	120
1266	4	119
1267	1	132
1268	2	116
1269	97	0
1270	93	0
1271	105	7
1272	84	1
1273	0	122
1274	90	0
1275	79	5
1276	3	118
1277	0	123
1278	2	121
1279	84	0
1280	0	130
1281	86	0
1282	0	108
1283	39	60
1284	2	119
1285	77	17
1286	114	4
1287	1	133
1288	82	2
1289	1	104
1290	0	136
1291	111	0
1292	105	0
1293	96	0
1294	96	1
1295	0	128
1296	0	112
1297	94	0
1298	0	107
1299	114	0
1300	73	2
1301	75	43
1302	94	3
1303	83	3
1304	3	121
1305	110	7
1306	0	132
1307	87	0
1308	1	129
1309	2	116
1310	102	0
1311	99	0
1312	93	7
1313	1	120
1314	92	0
1315	4	121
1316	4	133
1317	104	5
1318	3	128
1319	86	0
1320	1	114
1321	110	4
1322	1	116
1323	103	2
1324	100	0
1325	0	135
1326	0	137
1327	2	140
1328	2	126
1329	1	114
1330	99	8
1331	0	122
1332	3	132
1333	92	0
1334	88	3
1335	0	130
1336	0	110
1337	101	0
1338	95	0
1339	16	91
1340	96	1
1341	71	1
1342	104	1
1343	2	116
1344	1	148
1345	0	122
1346	99	2
1347	121	0
1348	101	1
1349	97	2
1350	0	135
1351	1	99
1352	88	2
1353	97	3
1354	97	1
1355	2	116
1356	2	108
1357	2	142
1358	88	14
1359	79	1
1360	90	1
1361	1	129
1362	0	139
1363	2	115
1364	1	107
1365	96	2
1366	93	0
1367	8	132
1368	76	3
1369	3	118
1370	1	128
1371	111	0
1372	96	5
1373	0	150
1374	91	2
1375	4	141
1376	87	3
1377	1	126
1378	1	105
1379	97	0
1380	91	3
1381	6	124
1382	86	1
1383	95	5
1384	90	6
1385	1	140
1386	0	130
1387	3	127
1388	1	125
1389	5	126
1390	2	140
1391	102	0
1392	0	133
1393	101	2
1394	81	2
1395	90	0
1396	15	118
1397	107	3
1398	1	134
1399	0	128
1400	0	144
1401	5	129
1402	97	5
1403	104	0
1404	0	121
1405	0	131
1406	0	130
1407	43	67
1408	1	141
1409	87	1
1410	100	3
1411	72	31
1412	91	1
1413	36	82
1414	0	122
1415	99	20
1416	78	9
1417	39	76
1418	4	118
1419	87	1
1420	97	3
1421	103	1
1422	92	1
1423	0	102
1424	91	2
1425	103	1
1426	100	3
1427	118	0
1428	89	0
1429	103	0
1430	62	39
1431	1	115
1432	1	122
1433	10	114
1434	5	140
1435	1	105
1436	88	2
1437	2	114
1438	100	2
1439	90	1
1440	91	1
1441	93	0
1442	90	3
1443	6	142
1444	8	108
1445	95	0
1446	82	4
1447	0	129
1448	91	1
1449	94	1
1450	1	108
1451	1	120
1452	105	4
1453	90	2
1454	95	0
1455	0	135
1456	0	106
1457	1	122
1458	0	136
1459	5	110
1460	93	0
1461	95	10
1462	82	0
1463	96	4
1464	76	1
1465	106	0
1466	97	6
1467	88	5
1468	82	18
1469	0	137
1470	80	1
1471	45	54
1472	34	63
1473	0	136
1474	92	10
1475	97	6
1476	125	3
1477	77	2
1478	85	12
1479	94	0
1480	105	6
1481	101	6
1482	98	13
1483	0	127
1484	0	123
1485	96	1
1486	106	1
1487	0	133
1488	90	0
1489	104	2
1490	93	8
1491	97	0
1492	0	118
1493	0	132
1494	76	0
1495	92	1
1496	111	5
1497	3	132
1498	97	1
1499	88	1
1500	105	1
1501	56	40
1502	1	134
1503	119	6
1504	0	134
1505	106	3
1506	81	1
1507	1	137
1508	103	0
1509	3	140
1510	93	1
1511	13	111
1512	110	0
1513	113	1
1514	2	126
1515	69	5
1516	7	131
1517	85	0
1518	97	0
1519	98	0
1520	1	119
1521	83	1
1522	107	1
1523	0	112
1524	5	104
1525	6	114
1526	105	7
1527	3	116
1528	86	0
1529	107	1
1530	1	131
1531	91	5
1532	110	0
1533	87	1
1534	99	1
1535	106	2
1536	0	137
1537	83	8
1538	0	141
1539	0	138
1540	4	140
1541	87	0
1542	74	16
1543	1	138
1544	87	0
1545	0	116
1546	0	133
1547	3	131
1548	88	7
1549	83	6
1550	102	1
1551	97	0
1552	95	3
1553	79	0
1554	108	2
1555	90	2
1556	0	125
1557	95	2
1558	98	3
1559	111	0
1560	0	120
1561	6	106
1562	3	134
1563	65	37
1564	102	5
1565	93	3
1566	2	106
1567	0	97
1568	72	4
1569	0	149
1570	1	136
1571	92	0
1572	2	122
1573	1	136
1574	96	2
1575	99	0
1576	0	131
1577	0	112
1578	92	2
1579	36	80
1580	1	119
1581	88	0
1582	4	135
1583	96	0
1584	33	78
1585	61	53
1586	115	2
1587	93	3
1588	84	5
1589	93	6
1590	108	3
1591	104	2
1592	100	1
1593	93	0
1594	3	128
1595	104	0
1596	102	0
1597	67	46
1598	92	4
1599	75	11
1600	0	117
1601	97	0
1602	24	96
1603	87	0
1604	79	35
1605	113	2
1606	93	0
1607	4	135
1608	94	0
1609	81	42
1610	0	116
1611	3	115
1612	4	129
1613	103	2
1614	94	1
1615	86	0
1616	41	41
1617	104	1
1618	84	15
1619	126	0
1620	2	130
1621	94	0
1622	75	0
1623	0	105
1624	98	11
1625	0	118
1626	81	2
1627	105	1
1628	95	0
1629	111	2
1630	95	0
1631	94	3
1632	89	2
1633	2	112
1634	1	121
1635	84	0
1636	1	129
1637	1	127
1638	2	119
1639	88	4
1640	98	1
1641	1	126
1642	5	130
1643	103	0
1644	28	93
1645	0	136
1646	4	129
1647	80	0
1648	1	111
1649	97	2
1650	103	4
1651	101	0
1652	1	115
1653	96	2
1654	96	7
1655	0	123
1656	51	53
1657	102	6
1658	74	12
1659	5	132
1660	0	114
1661	7	113
1662	4	153
1663	100	0
1664	0	112
1665	84	8
1666	90	2
1667	0	108
1668	72	6
1669	97	0
1670	79	1
1671	0	113
1672	3	132
1673	81	12
1674	9	110
1675	0	111
1676	4	117
1677	99	0
1678	103	4
1679	0	126
1680	2	114
1681	0	136
1682	0	124
1683	0	132
1684	92	1
1685	2	132
1686	8	115
1687	6	117
1688	107	6
1689	5	145
1690	96	0
1691	0	124
1692	2	123
1693	99	0
1694	0	122
1695	107	0
1696	1	142
1697	109	2
1698	107	3
1699	0	124
1700	94	2
1701	85	1
1702	87	7
1703	83	0
1704	101	1
1705	89	2
1706	0	126
1707	8	116
1708	0	145
1709	98	0
1710	103	2
1711	0	120
1712	82	1
1713	23	110
1714	5	139
1715	99	0
1716	0	129
1717	91	3
1718	95	0
1719	0	118
1720	99	3
1721	104	1
1722	94	2
1723	2	117
1724	2	137
1725	2	132
1726	0	121
1727	96	3
1728	3	115
1729	109	1
1730	92	0
1731	89	1
1732	2	119
1733	102	0
1734	100	1
1735	0	109
1736	0	131
1737	2	117
1738	111	3
1739	3	142
1740	88	3
1741	100	4
1742	95	1
1743	0	134
1744	104	0
1745	102	1
1746	1	115
1747	96	2
1748	74	8
1749	3	114
1750	106	0
1751	72	6
1752	0	121
1753	87	1
1754	0	125
1755	111	0
1756	116	2
1757	94	7
1758	3	132
1759	0	129
1760	3	123
1761	4	130
1762	93	2
1763	0	122
1764	0	122
1765	92	0
1766	78	13
1767	0	107
1768	94	2
1769	74	0
1770	0	141
1771	114	2
1772	99	0
1773	106	1
1774	6	118
1775	96	0
1776	0	134
1777	90	4
1778	93	1
1779	99	3
1780	88	4
1781	88	1
1782	103	0
1783	2	112
1784	88	0
1785	3	105
1786	83	1
1787	0	126
1788	108	3
1789	107	1
1790	101	0
1791	1	126
1792	5	143
1793	97	0
1794	89	1
1795	0	129
1796	0	121
1797	108	0
1798	1	125
1799	1	113
1800	0	125
1801	3	123
1802	106	4
1803	0	104
1804	2	130
1805	105	0
1806	88	7
1807	109	4
1808	99	1
1809	110	0
1810	12	121
1811	104	4
1812	0	140
1813	0	143
1814	2	129
1815	90	7
1816	4	130
1817	92	2
1818	94	0
1819	0	129
1820	109	0
1821	2	126
1822	87	11
1823	2	119
1824	102	0
1825	89	0
1826	0	128
1827	0	123
1828	103	5
1829	0	140
1830	102	2
1831	3	92
1832	122	0
1833	6	122
1834	94	0
1835	0	125
1836	0	146
1837	0	131
1838	0	123
1839	0	135
1840	99	3
1841	0	123
1842	96	2
1843	95	6
1844	80	2
1845	0	132
1846	0	115
1847	80	0
1848	84	4
1849	0	106
1850	92	0
1851	2	146
1852	0	126
1853	88	1
1854	106	0
1855	22	71
1856	100	2
1857	0	121
1858	1	132
1859	102	0
1860	119	0
1861	108	3
1862	6	123
1863	9	132
1864	92	0
1865	1	137
1866	5	109
1867	0	126
1868	0	137
1869	0	114
1870	104	8
1871	79	2
1872	2	125
1873	41	63
1874	0	116
1875	86	3
1876	1	107
1877	0	127
1878	107	0
1879	95	0
1880	0	130
1881	0	135
1882	0	126
1883	108	4
1884	77	2
1885	3	129
1886	94	0
1887	91	1
1888	0	124
1889	1	128
1890	2	110
1891	14	102
1892	0	138
1893	88	5
1894	75	14
1895	75	2
1896	0	147
1897	68	43
1898	0	108
1899	0	127
1900	89	3
1901	0	123
1902	4	131
1903	39	64
1904	96	1
1905	4	114
1906	3	127
1907	94	0
1908	82	0
1909	85	1
1910	2	130
1911	0	128
1912	114	0
1913	2	124
1914	95	4
1915	89	0
1916	2	118
1917	118	3
1918	0	138
1919	0	125
1920	0	125
1921	0	131
1922	0	100
1923	0	115
1924	0	127
1925	1	135
1926	1	134
1927	1	119
1928	2	124
1929	0	142
1930	2	111
1931	100	11
1932	106	2
1933	99	5
1934	93	4
1935	100	0
1936	0	116
1937	97	3
1938	84	5
1939	1	132
1940	67	35
1941	106	0
1942	102	0
1943	0	112
1944	7	128
1945	2	119
1946	0	126
1947	65	63
1948	0	127
1949	0	121
1950	97	4
1951	102	1
1952	109	3
1953	90	13
1954	104	0
1955	0	147
1956	103	2
1957	0	117
1958	88	0
1959	5	130
1960	81	0
1961	0	121
1962	3	115
1963	0	106
1964	80	0
1965	0	130
1966	82	4
1967	105	11
1968	108	3
1969	1	131
1970	115	3
1971	73	0
1972	85	0
1973	0	107
1974	99	0
1975	94	0
1976	102	2
1977	90	1
1978	102	0
1979	102	4
1980	82	6
1981	0	135
1982	0	133
1983	107	0
1984	0	132
1985	1	131
1986	67	41
1987	3	122
1988	88	0
1989	117	0
1990	89	0
1991	2	141
1992	105	0
1993	1	134
1994	6	105
1995	2	121
1996	91	3
1997	6	135
1998	91	0
1999	89	0
[truncated: 8,001 more rows]
