# Supplementary material for: Generalized method of moments for estimating parameters of stochastic reaction networks
Source: BMC Syst Biol. 2016 Oct 21;10:98. doi: 10.1186/s12918-016-0342-8 (PMC5073941; doi:10.1186/s12918-016-0342-8)
Supplement: Additional file 2 — Matlab code and data. This file contains the Matlab codes and samples which were used to produce the results. (GZ 9349 kb) [file 12918_2016_342_MOESM2_ESM.gz › Data/Exclusive Switch/samples/47/t003.csv]

trajectory	P1	P2
1	75	0
2	84	1
3	81	0
4	80	2
5	73	0
6	82	1
7	0	86
8	96	3
9	0	117
10	67	0
11	89	1
12	73	3
13	79	6
14	66	5
15	4	112
16	1	90
17	80	4
18	80	7
19	0	121
20	82	0
21	0	123
22	92	4
23	0	110
24	3	123
25	3	96
26	0	114
27	84	5
28	94	0
29	0	100
30	2	99
31	0	107
32	93	7
33	0	94
34	0	104
35	0	113
36	94	3
37	0	85
38	1	111
39	85	3
40	72	5
41	84	4
42	5	108
43	2	120
44	4	130
45	72	0
46	75	10
47	65	4
48	2	110
49	1	110
50	0	98
51	76	0
52	0	100
53	1	93
54	2	103
55	0	109
56	34	72
57	85	1
58	69	0
59	94	0
60	68	1
61	89	0
62	5	117
63	4	98
64	4	122
65	0	105
66	3	92
67	87	0
68	89	0
69	57	27
70	85	3
71	87	6
72	0	103
73	0	100
74	0	119
75	94	0
76	97	3
77	76	1
78	80	9
79	0	98
80	69	2
81	3	99
82	3	113
83	77	0
84	1	127
85	91	2
86	0	114
87	75	0
88	66	13
89	72	13
90	90	0
91	2	113
92	39	45
93	78	3
94	52	17
95	0	98
96	1	82
97	1	89
98	77	8
99	0	125
100	86	2
101	2	115
102	91	3
103	67	0
104	79	0
105	0	98
106	0	85
107	12	103
108	84	2
109	75	3
110	79	0
111	75	0
112	0	95
113	76	11
114	81	0
115	72	1
116	85	0
117	80	4
118	94	0
119	3	118
120	71	7
121	81	7
122	75	0
123	1	106
124	5	95
125	0	115
126	0	105
127	6	112
128	57	10
129	65	10
130	3	109
131	88	0
132	47	56
133	79	0
134	1	91
135	69	0
136	0	89
137	8	96
138	3	101
139	18	81
140	73	5
141	78	0
142	70	1
143	78	0
144	0	101
145	4	113
146	3	93
147	54	11
148	72	1
149	0	89
150	0	96
151	48	56
152	79	12
153	99	5
154	73	0
155	64	6
156	87	2
157	91	2
158	3	90
159	0	116
160	0	133
161	1	110
162	3	111
163	83	0
164	93	3
165	75	1
166	75	5
167	3	102
168	6	133
169	0	101
170	77	3
171	62	0
172	2	111
173	82	5
174	71	3
175	73	3
176	77	0
177	0	104
178	78	8
179	81	1
180	65	1
181	69	5
182	76	0
183	3	100
184	73	7
185	11	105
186	93	0
187	3	93
188	1	105
189	2	104
190	0	95
191	84	0
192	1	80
193	89	0
194	0	137
195	87	0
196	2	122
197	1	101
198	1	106
199	86	0
200	71	9
201	73	1
202	91	6
203	73	7
204	86	7
205	2	117
206	2	112
207	88	3
208	0	106
209	81	0
210	0	92
211	88	0
212	0	106
213	5	122
214	0	119
215	86	8
216	47	47
217	92	4
218	0	110
219	0	105
220	63	0
221	0	101
222	51	19
223	73	1
224	87	8
225	103	0
226	0	98
227	1	105
228	87	3
229	1	111
230	1	124
231	0	115
232	96	7
233	0	113
234	3	94
235	76	0
236	0	108
237	79	0
238	76	6
239	3	107
240	61	24
241	34	64
242	1	127
243	73	0
244	74	0
245	0	104
246	2	111
247	84	4
248	82	0
249	85	0
250	0	103
251	0	92
252	71	0
253	0	112
254	84	5
255	0	117
256	71	0
257	89	0
258	85	0
259	75	0
260	72	4
261	73	6
262	3	115
263	80	11
264	1	95
265	0	103
266	91	3
267	76	3
268	76	0
269	82	1
270	0	111
271	7	100
272	81	6
273	6	101
274	77	0
275	29	60
276	74	0
277	0	116
278	75	3
279	4	102
280	4	125
281	63	4
282	3	111
283	0	119
284	1	114
285	93	1
286	91	2
287	0	104
288	1	110
289	22	56
290	75	2
291	0	100
292	65	3
293	72	0
294	81	0
295	75	0
296	2	107
297	68	0
298	94	0
299	0	102
300	70	2
301	1	103
302	82	2
303	98	0
304	73	4
305	4	100
306	0	97
307	0	102
308	71	3
309	3	106
310	89	3
311	94	2
312	75	0
313	88	4
314	2	109
315	84	1
316	0	115
317	74	4
318	82	2
319	5	128
320	80	5
321	101	0
322	0	119
323	84	0
324	73	0
325	0	110
326	4	91
327	1	100
328	1	131
329	67	7
330	8	100
331	75	2
332	57	0
333	82	0
334	64	3
335	64	6
336	69	7
337	7	88
338	86	0
339	79	5
340	6	124
341	98	1
342	2	103
343	51	39
344	17	86
345	79	8
346	2	112
347	14	110
348	4	118
349	77	1
350	83	4
351	79	1
352	6	87
353	0	110
354	102	0
355	2	100
356	0	93
357	75	5
358	90	1
359	66	2
360	0	112
361	0	123
362	76	24
363	67	3
364	79	3
365	76	5
366	76	0
367	81	0
368	0	101
369	0	100
370	3	109
371	84	13
372	77	0
373	0	109
374	2	107
375	70	0
376	86	0
377	76	2
378	2	116
379	96	3
380	21	77
381	78	0
382	0	114
383	8	89
384	3	96
385	67	1
386	90	3
387	86	1
388	83	0
389	3	111
390	0	112
391	4	106
392	91	4
393	91	6
394	77	13
395	0	102
396	1	105
397	80	0
398	1	106
399	78	1
400	67	23
401	3	118
402	1	108
403	0	89
404	2	122
405	78	0
406	81	8
407	92	1
408	73	15
409	74	1
410	75	0
411	10	96
412	5	109
413	72	4
414	80	3
415	75	0
416	83	0
417	4	100
418	0	114
419	0	101
420	71	2
421	70	9
422	3	101
423	1	120
424	82	0
425	87	0
426	77	7
427	93	3
428	2	98
429	4	124
430	92	0
431	86	2
432	0	99
433	78	2
434	48	46
435	79	0
436	85	14
437	81	4
438	95	3
439	0	100
440	2	109
441	0	108
442	4	101
443	78	6
444	9	114
445	0	97
446	83	9
447	78	0
448	92	0
449	71	0
450	76	5
451	77	3
452	1	115
453	76	0
454	76	7
455	82	0
456	69	0
457	70	0
458	8	97
459	2	101
460	76	0
461	2	133
462	0	104
463	74	0
464	88	4
465	1	114
466	1	101
467	82	2
468	91	1
469	83	4
470	82	3
471	73	1
472	0	110
473	0	92
474	85	0
475	77	0
476	0	108
477	0	115
478	3	107
479	73	2
480	2	116
481	63	3
482	0	102
483	3	105
484	93	0
485	71	4
486	71	0
487	66	24
488	4	129
489	69	5
490	75	8
491	3	111
492	78	1
493	3	103
494	51	36
495	76	4
496	67	0
497	1	97
498	1	104
499	90	0
500	89	1
501	98	0
502	9	90
503	0	103
504	0	115
505	76	7
506	51	46
507	80	0
508	0	98
509	71	4
510	0	104
511	2	98
512	72	4
513	78	5
514	1	109
515	72	1
516	79	2
517	70	4
518	78	4
519	18	73
520	80	7
521	0	116
522	81	1
523	75	0
524	87	3
525	87	1
526	98	1
527	0	91
528	0	113
529	84	0
530	0	95
531	1	100
532	68	5
533	66	2
534	83	0
535	6	117
536	90	2
537	80	0
538	81	1
539	67	0
540	89	0
541	0	97
542	1	105
543	0	111
544	0	102
545	1	113
546	0	110
547	1	120
548	83	5
549	63	7
550	7	100
551	4	90
552	0	107
553	91	2
554	82	1
555	69	0
556	4	119
557	0	116
558	81	6
559	1	83
560	1	97
561	0	107
562	71	8
563	67	5
564	3	119
565	6	101
566	16	76
567	73	4
568	66	5
569	4	133
570	79	4
571	1	111
572	59	16
573	98	0
574	65	7
575	2	100
576	0	101
577	80	3
578	0	95
579	3	97
580	0	110
581	76	8
582	1	107
583	86	0
584	2	86
585	93	0
586	88	10
587	87	2
588	73	3
589	1	114
590	0	101
591	67	1
592	24	76
593	0	106
594	1	107
595	64	7
596	3	109
597	84	0
598	86	2
599	81	0
600	4	107
601	1	106
602	1	105
603	83	0
604	4	101
605	81	0
606	11	96
607	77	0
608	2	111
609	84	2
610	82	1
611	0	97
612	83	2
613	3	99
614	0	95
615	77	1
616	0	100
617	3	112
618	88	2
619	0	110
620	5	93
621	81	0
622	54	35
623	5	116
624	0	112
625	76	0
626	71	1
627	0	113
628	89	0
629	75	5
630	79	6
631	1	111
632	87	5
633	1	131
634	85	1
635	1	99
636	3	100
637	0	115
638	0	105
639	2	107
640	0	94
641	4	116
642	0	115
643	88	6
644	5	102
645	4	104
646	76	0
647	75	8
648	0	107
649	4	112
650	73	5
651	79	0
652	4	116
653	81	1
654	1	101
655	2	107
656	74	0
657	64	5
658	62	0
659	0	87
660	68	0
661	0	92
662	75	5
663	0	111
664	79	0
665	80	0
666	67	8
667	84	1
668	86	3
669	76	0
670	0	106
671	82	0
672	76	7
673	73	0
674	0	90
675	89	6
676	82	3
677	5	88
678	71	0
679	83	0
680	0	114
681	80	0
682	0	109
683	64	1
684	78	1
685	75	0
686	1	99
687	2	94
688	75	0
689	85	5
690	91	0
691	93	5
692	79	11
693	87	8
694	1	102
695	0	111
696	95	1
697	7	93
698	6	99
699	12	98
700	5	109
701	82	0
702	3	109
703	61	0
704	78	5
705	81	3
706	3	116
707	1	108
708	3	100
709	70	3
710	0	120
711	85	0
712	80	6
713	74	8
714	95	1
715	73	0
716	85	0
717	83	0
718	91	6
719	34	71
720	74	3
721	73	0
722	74	7
723	0	104
724	0	102
725	87	4
726	3	93
727	80	13
728	71	3
729	89	4
730	82	0
731	76	0
732	0	103
733	2	113
734	0	98
735	2	110
736	65	0
737	1	107
738	5	130
739	72	0
740	0	101
741	30	86
742	69	3
743	5	111
744	2	95
745	80	5
746	82	3
747	79	1
748	1	96
749	1	120
750	73	1
751	2	84
752	0	104
753	79	0
754	3	99
755	0	91
756	0	109
757	77	0
758	38	58
759	90	4
760	2	101
761	0	120
762	4	115
763	70	1
764	88	2
765	71	3
766	80	0
767	2	114
768	65	20
769	77	0
770	0	105
771	2	117
772	3	94
773	81	3
774	74	4
775	83	4
776	0	110
777	77	0
778	0	120
779	0	111
780	85	1
781	2	121
782	72	0
783	81	0
784	0	118
785	81	0
786	0	94
787	0	114
788	90	0
789	76	0
790	79	1
791	80	0
792	0	106
793	4	114
794	73	0
795	4	118
796	81	4
797	86	7
798	77	6
799	81	0
800	81	0
801	88	0
802	90	2
803	0	85
804	78	0
805	67	4
806	2	115
807	0	109
808	75	15
809	2	110
810	4	108
811	75	7
812	69	0
813	0	100
814	3	102
815	1	109
816	83	1
817	3	98
818	75	0
819	81	0
820	78	4
821	0	108
822	5	91
823	93	0
824	79	0
825	3	97
826	2	89
827	0	115
828	84	2
829	0	111
830	0	102
831	86	4
832	81	0
833	2	102
834	75	0
835	77	0
836	61	34
837	2	103
838	79	0
839	82	0
840	88	1
841	85	4
842	0	103
843	96	0
844	0	116
845	3	99
846	71	2
847	0	114
848	75	4
849	78	2
850	0	115
851	12	107
852	71	0
853	0	104
854	62	8
855	88	3
856	82	0
857	1	107
858	0	94
859	4	105
860	84	0
861	1	94
862	68	3
863	87	1
864	67	0
865	76	0
866	0	104
867	86	1
868	69	3
869	96	7
870	0	105
871	54	32
872	68	0
873	61	6
874	83	2
875	0	97
876	64	0
877	5	106
878	0	111
879	79	0
880	0	115
881	2	111
882	0	96
883	72	6
884	79	1
885	78	7
886	87	7
887	0	111
888	7	77
889	11	106
890	86	5
891	0	100
892	70	1
893	75	2
894	12	90
895	82	3
896	81	2
897	1	104
898	0	105
899	85	5
900	78	3
901	7	100
902	4	102
903	61	1
904	67	1
905	0	84
906	88	0
907	1	97
908	65	6
909	41	39
910	76	1
911	77	1
912	71	0
913	77	0
914	74	2
915	0	99
916	65	2
917	4	118
918	78	1
919	1	100
920	91	3
921	84	1
922	89	2
923	81	0
924	77	0
925	61	0
926	80	3
927	0	113
928	4	114
929	4	104
930	1	108
931	4	117
932	3	113
933	1	120
934	5	82
935	0	95
936	8	114
937	10	88
938	71	3
939	58	0
940	0	113
941	83	2
942	58	48
943	71	0
944	89	4
945	0	105
946	0	108
947	0	108
948	74	7
949	83	5
950	5	94
951	1	108
952	88	1
953	80	2
954	66	0
955	64	0
956	11	92
957	87	3
958	3	102
959	83	8
960	91	3
961	0	111
962	0	103
963	30	68
964	2	107
965	1	129
966	82	0
967	1	107
968	89	5
969	87	0
970	70	1
971	42	47
972	6	107
973	2	95
974	89	1
975	60	33
976	0	104
977	80	0
978	1	115
979	83	1
980	64	2
981	68	5
982	0	92
983	83	9
984	79	0
985	73	1
986	2	116
987	1	89
988	86	0
989	76	0
990	0	93
991	0	93
992	12	95
993	3	107
994	75	1
995	0	92
996	92	0
997	94	0
998	1	98
999	86	4
1000	1	109
1001	0	112
1002	1	117
1003	0	89
1004	84	3
1005	2	104
1006	89	0
1007	75	17
1008	89	0
1009	77	4
1010	4	98
1011	3	109
1012	78	0
1013	4	111
1014	1	94
1015	83	8
1016	57	23
1017	52	67
1018	87	0
1019	67	23
1020	65	1
1021	82	5
1022	54	31
1023	0	102
1024	0	106
1025	13	83
1026	64	0
1027	79	0
1028	8	108
1029	60	32
1030	78	0
1031	82	0
1032	72	2
1033	75	6
1034	86	0
1035	0	110
1036	73	0
1037	3	105
1038	58	37
1039	0	112
1040	67	6
1041	81	2
1042	80	6
1043	4	99
1044	74	2
1045	74	1
1046	10	98
1047	0	109
1048	2	109
1049	5	101
1050	67	6
1051	0	105
1052	75	6
1053	71	0
1054	86	0
1055	0	112
1056	0	107
1057	0	100
1058	0	97
1059	97	3
1060	0	93
1061	87	0
1062	74	0
1063	1	105
1064	78	0
1065	83	0
1066	1	102
1067	89	0
1068	80	0
1069	89	0
1070	0	104
1071	4	105
1072	0	97
1073	3	130
1074	3	102
1075	87	8
1076	0	109
1077	82	5
1078	3	96
1079	61	1
1080	77	1
1081	2	102
1082	0	104
1083	67	4
1084	5	93
1085	2	96
1086	1	107
1087	0	118
1088	3	100
1089	81	9
1090	75	2
1091	4	90
1092	59	3
1093	79	0
1094	73	6
1095	2	133
1096	5	103
1097	0	127
1098	66	25
1099	86	0
1100	69	3
1101	78	1
1102	94	0
1103	3	79
1104	2	121
1105	83	3
1106	31	53
1107	73	0
1108	77	0
1109	2	116
1110	0	119
1111	7	122
1112	73	0
1113	64	5
1114	77	0
1115	1	98
1116	3	108
1117	2	113
1118	76	0
1119	64	0
1120	63	15
1121	0	117
1122	83	9
1123	83	1
1124	92	3
1125	1	102
1126	0	104
1127	3	103
1128	64	10
1129	76	5
1130	0	110
1131	2	103
1132	84	0
1133	82	3
1134	0	111
1135	78	0
1136	87	0
1137	4	105
1138	74	30
1139	2	95
1140	69	9
1141	1	109
1142	78	5
1143	85	2
1144	79	1
1145	102	0
1146	3	123
1147	97	6
1148	3	94
1149	84	1
1150	81	8
1151	1	89
1152	0	120
1153	88	0
1154	92	0
1155	77	1
1156	1	106
1157	0	107
1158	0	113
1159	86	1
1160	0	113
1161	81	2
1162	7	102
1163	78	6
1164	1	121
1165	77	0
1166	73	8
1167	83	4
1168	4	101
1169	3	113
1170	78	7
1171	91	0
1172	74	5
1173	0	107
1174	0	114
1175	82	5
1176	64	0
1177	86	0
1178	64	1
1179	63	6
1180	0	105
1181	84	0
1182	91	0
1183	86	1
1184	80	0
1185	71	2
1186	16	108
1187	91	3
1188	76	1
1189	68	19
1190	40	71
1191	66	14
1192	96	0
1193	90	12
1194	76	3
1195	77	1
1196	83	3
1197	93	5
1198	0	113
1199	64	0
1200	75	0
1201	70	0
1202	75	3
1203	74	5
1204	71	19
1205	1	98
1206	82	7
1207	4	119
1208	1	114
1209	2	83
1210	3	104
1211	89	1
1212	77	0
1213	2	97
1214	100	2
1215	3	115
1216	82	12
1217	72	3
1218	73	0
1219	0	109
1220	0	88
1221	5	109
1222	0	115
1223	0	92
1224	102	0
1225	51	23
1226	0	130
1227	72	0
1228	74	1
1229	0	93
1230	0	97
1231	2	105
1232	38	61
1233	0	106
1234	76	0
1235	77	3
1236	76	2
1237	0	104
1238	78	4
1239	78	0
1240	2	120
1241	83	7
1242	91	6
1243	95	0
1244	71	0
1245	69	0
1246	8	119
1247	10	112
1248	0	114
1249	4	100
1250	81	0
1251	66	9
1252	2	104
1253	54	38
1254	1	118
1255	85	2
1256	1	102
1257	73	8
1258	3	116
1259	76	8
1260	79	0
1261	81	1
1262	3	108
1263	0	113
1264	76	0
1265	0	125
1266	63	16
1267	3	92
1268	86	0
1269	63	0
1270	0	103
1271	81	0
1272	77	9
1273	0	84
1274	5	93
1275	2	104
1276	3	107
1277	24	70
1278	1	94
1279	86	1
1280	93	0
1281	73	15
1282	72	5
1283	75	7
1284	0	93
1285	64	0
1286	0	103
1287	88	0
1288	24	77
1289	10	98
1290	5	112
1291	66	3
1292	67	9
1293	98	1
1294	2	116
1295	0	112
1296	76	5
1297	76	0
1298	55	30
1299	70	0
1300	72	8
1301	74	0
1302	1	97
1303	70	4
1304	87	0
1305	0	106
1306	9	104
1307	1	119
1308	65	17
1309	77	16
1310	54	5
1311	3	122
1312	0	115
1313	0	108
1314	80	8
1315	0	115
1316	79	0
1317	84	0
1318	80	0
1319	63	23
1320	0	114
1321	46	49
1322	82	0
1323	4	112
1324	80	5
1325	88	7
1326	87	3
1327	77	2
1328	0	103
1329	3	112
1330	73	7
1331	0	108
1332	0	76
1333	80	0
1334	0	116
1335	34	52
1336	0	107
1337	5	110
1338	87	1
1339	54	4
1340	88	0
1341	87	0
1342	33	96
1343	82	0
1344	88	0
1345	84	0
1346	66	0
1347	82	4
1348	2	103
1349	0	99
1350	87	0
1351	2	105
1352	78	0
1353	3	109
1354	41	44
1355	67	1
1356	70	0
1357	0	107
1358	80	0
1359	89	0
1360	5	109
1361	86	0
1362	2	100
1363	0	98
1364	2	109
1365	0	98
1366	73	0
1367	0	95
1368	78	2
1369	78	0
1370	81	3
1371	80	0
1372	87	4
1373	92	0
1374	74	3
1375	97	4
1376	91	5
1377	3	87
1378	78	4
1379	4	106
1380	87	1
1381	77	2
1382	1	113
1383	71	1
1384	94	5
1385	83	1
1386	18	81
1387	75	0
1388	92	0
1389	98	3
1390	27	54
1391	72	6
1392	7	103
1393	68	1
1394	57	7
1395	4	109
1396	58	29
1397	0	109
1398	73	19
1399	73	0
1400	0	106
1401	4	107
1402	0	110
1403	5	108
1404	0	80
1405	78	0
1406	75	7
1407	54	0
1408	4	97
1409	11	87
1410	2	111
1411	74	1
1412	75	0
1413	1	107
1414	0	117
1415	72	3
1416	74	0
1417	0	133
1418	0	104
1419	80	12
1420	14	102
1421	75	3
1422	71	0
1423	78	5
1424	0	102
1425	2	112
1426	0	108
1427	69	2
1428	77	3
1429	0	108
1430	71	4
1431	89	6
1432	36	69
1433	4	115
1434	3	103
1435	85	5
1436	0	122
1437	79	8
1438	0	111
1439	0	103
1440	0	86
1441	1	113
1442	2	108
1443	10	106
1444	2	86
1445	90	0
1446	0	90
1447	0	113
1448	1	104
1449	0	107
1450	0	115
1451	85	6
1452	2	100
1453	1	91
1454	44	58
1455	41	54
1456	68	0
1457	90	0
1458	78	0
1459	81	4
1460	2	94
1461	0	110
1462	77	1
1463	90	2
1464	79	4
1465	0	108
1466	0	108
1467	3	95
1468	70	5
1469	76	3
1470	79	0
1471	65	8
1472	73	5
1473	3	87
1474	83	2
1475	4	102
1476	0	101
1477	69	6
1478	1	113
1479	87	1
1480	0	110
1481	66	0
1482	0	107
1483	0	91
1484	2	107
1485	0	99
1486	1	113
1487	0	96
1488	89	2
1489	77	0
1490	0	99
1491	1	107
1492	54	9
1493	80	0
1494	70	6
1495	79	4
1496	0	121
1497	2	109
1498	0	113
1499	0	110
1500	84	2
1501	17	89
1502	2	80
1503	1	128
1504	86	1
1505	68	4
1506	91	6
1507	80	4
1508	66	8
1509	74	4
1510	97	0
1511	72	15
1512	77	9
1513	75	0
1514	0	102
1515	0	102
1516	88	1
1517	1	92
1518	74	18
1519	72	0
1520	0	108
1521	5	109
1522	66	0
1523	93	0
1524	87	0
1525	0	98
1526	77	3
1527	4	97
1528	0	96
1529	2	116
1530	82	0
1531	65	0
1532	2	96
1533	78	4
1534	83	0
1535	68	11
1536	79	0
1537	85	1
1538	76	1
1539	15	94
1540	84	0
1541	57	17
1542	0	108
1543	0	87
1544	66	8
1545	81	1
1546	3	98
1547	0	106
1548	75	0
1549	7	96
1550	75	1
1551	16	103
1552	0	98
1553	5	93
1554	98	0
1555	88	2
1556	70	0
1557	75	2
1558	2	108
1559	75	7
1560	71	0
1561	0	96
1562	0	128
1563	72	3
1564	77	5
1565	100	0
1566	74	2
1567	80	0
1568	81	0
1569	1	105
1570	97	0
1571	84	6
1572	90	0
1573	87	2
1574	69	6
1575	0	96
1576	1	100
1577	2	116
1578	0	98
1579	79	0
1580	4	103
1581	80	0
1582	0	101
1583	79	3
1584	0	99
1585	76	6
1586	1	96
1587	72	0
1588	6	104
1589	0	114
1590	0	113
1591	5	114
1592	1	98
1593	4	98
1594	0	99
1595	3	110
1596	93	0
1597	81	8
1598	85	5
1599	0	111
1600	0	121
1601	81	4
1602	68	7
1603	68	9
1604	1	110
1605	80	2
1606	2	121
1607	74	0
1608	70	3
1609	79	1
1610	3	126
1611	76	5
1612	2	95
1613	67	9
1614	68	9
1615	85	2
1616	0	95
1617	0	94
1618	74	0
1619	0	113
1620	54	4
1621	87	4
1622	89	3
1623	2	114
1624	99	3
1625	0	113
1626	76	0
1627	74	2
1628	0	104
1629	0	120
1630	0	112
1631	0	117
1632	70	3
1633	84	7
1634	76	0
1635	81	0
1636	81	0
1637	0	118
1638	3	112
1639	0	93
1640	84	0
1641	77	1
1642	81	0
1643	6	103
1644	16	84
1645	4	106
1646	2	116
1647	80	4
1648	1	105
1649	70	8
1650	0	106
1651	77	5
1652	85	9
1653	2	105
1654	69	0
1655	85	0
1656	91	4
1657	61	0
1658	0	83
1659	82	7
1660	70	0
1661	86	0
1662	0	99
1663	59	1
1664	76	2
1665	77	8
1666	77	19
1667	72	1
1668	68	4
1669	0	120
1670	94	0
1671	0	102
1672	92	0
1673	1	89
1674	1	95
1675	4	110
1676	92	0
1677	11	95
1678	56	6
1679	0	96
1680	78	0
1681	90	2
1682	0	80
1683	1	109
1684	5	112
1685	0	117
1686	86	0
1687	0	107
1688	1	112
1689	85	0
1690	78	2
1691	69	1
1692	74	1
1693	2	118
1694	2	103
1695	0	99
1696	1	104
1697	1	97
1698	80	5
1699	0	94
1700	0	128
1701	85	3
1702	75	2
1703	79	0
1704	65	0
1705	79	0
1706	0	111
1707	2	107
1708	74	7
1709	71	11
1710	73	0
1711	74	2
1712	4	129
1713	85	7
1714	17	79
1715	0	109
1716	2	107
1717	80	0
1718	90	0
1719	6	114
1720	0	106
1721	87	1
1722	99	3
1723	6	109
1724	86	7
1725	76	6
1726	4	107
1727	0	110
1728	0	120
1729	29	66
1730	79	12
1731	78	0
1732	108	5
1733	101	3
1734	0	102
1735	85	2
1736	88	4
1737	5	106
1738	84	3
1739	75	8
1740	81	2
1741	78	6
1742	77	2
1743	19	78
1744	89	7
1745	64	17
1746	88	1
1747	84	0
1748	2	99
1749	0	95
1750	81	8
1751	85	4
1752	1	120
1753	83	2
1754	0	93
1755	0	106
1756	90	0
1757	94	3
1758	0	99
1759	7	94
1760	0	110
1761	69	0
1762	0	111
1763	52	24
1764	81	2
1765	78	4
1766	3	95
1767	0	129
1768	0	97
1769	87	2
1770	75	0
1771	87	7
1772	4	119
1773	3	114
1774	84	5
1775	82	3
1776	0	92
1777	0	114
1778	1	96
1779	0	108
1780	47	22
1781	89	0
1782	69	0
1783	75	3
1784	2	103
1785	77	4
1786	0	124
1787	15	78
1788	90	6
1789	3	106
1790	0	93
1791	72	5
1792	90	7
1793	87	1
1794	58	1
1795	0	96
1796	23	77
1797	8	93
1798	14	100
1799	75	0
1800	1	107
1801	80	0
1802	38	70
1803	75	0
1804	78	0
1805	3	105
1806	84	10
1807	0	124
1808	82	1
1809	81	0
1810	81	0
1811	0	92
1812	57	4
1813	5	104
1814	0	100
1815	3	100
1816	55	0
1817	87	3
1818	4	75
1819	1	99
1820	0	115
1821	0	120
1822	4	100
1823	1	100
1824	83	4
1825	70	0
1826	8	108
1827	72	0
1828	49	48
1829	64	3
1830	78	3
1831	0	133
1832	0	104
1833	83	0
1834	91	1
1835	78	0
1836	13	92
1837	0	109
1838	55	46
1839	78	0
1840	0	103
1841	57	35
1842	0	99
1843	70	11
1844	0	98
1845	4	104
1846	67	16
1847	78	3
1848	5	125
1849	73	0
1850	92	2
1851	3	101
1852	0	122
1853	69	0
1854	93	0
1855	67	2
1856	5	83
1857	65	3
1858	67	0
1859	4	113
1860	0	110
1861	72	1
1862	1	98
1863	89	0
1864	74	3
1865	43	41
1866	4	87
1867	69	8
1868	1	119
1869	92	1
1870	85	1
1871	87	2
1872	82	0
1873	0	119
1874	1	117
1875	76	0
1876	6	79
1877	7	91
1878	0	118
1879	0	99
1880	2	119
1881	53	33
1882	73	0
1883	83	8
1884	0	95
1885	68	6
1886	90	2
1887	1	98
1888	0	112
1889	78	0
1890	86	5
1891	3	97
1892	62	0
1893	0	110
1894	83	3
1895	6	110
1896	70	0
1897	0	107
1898	0	94
1899	69	6
1900	89	0
1901	80	3
1902	0	101
1903	91	7
1904	79	0
1905	1	107
1906	2	112
1907	1	98
1908	78	0
1909	1	112
1910	68	0
1911	54	1
1912	71	0
1913	0	102
1914	75	4
1915	3	93
1916	61	0
1917	77	6
1918	85	0
1919	77	0
1920	83	4
1921	76	0
1922	75	0
1923	0	122
1924	90	2
1925	88	1
1926	83	7
1927	75	2
1928	3	109
1929	0	97
1930	0	124
1931	63	3
1932	66	0
1933	91	0
1934	87	0
1935	92	15
1936	87	0
1937	71	6
1938	68	7
1939	20	87
1940	2	117
1941	64	5
1942	79	2
1943	1	105
1944	72	0
1945	80	7
1946	80	0
1947	8	109
1948	82	11
1949	0	113
1950	74	2
1951	90	0
1952	0	101
1953	60	7
1954	67	2
1955	89	0
1956	80	0
1957	4	92
1958	85	10
1959	0	110
1960	2	95
1961	77	25
1962	85	0
1963	70	1
1964	0	111
1965	69	17
1966	27	72
1967	2	96
1968	0	103
1969	0	101
1970	0	114
1971	65	2
1972	3	118
1973	70	4
1974	75	2
1975	0	103
1976	2	117
1977	96	6
1978	84	0
1979	6	100
1980	70	0
1981	62	0
1982	74	3
1983	85	0
1984	75	1
1985	95	4
1986	77	2
1987	64	3
1988	3	115
1989	66	6
1990	0	98
1991	79	1
1992	2	100
1993	8	105
1994	89	7
1995	84	2
1996	3	99
1997	0	90
1998	77	0
1999	0	103
[truncated: 8,001 more rows]
