# Supplementary material for: Generalized method of moments for estimating parameters of stochastic reaction networks
Source: BMC Syst Biol. 2016 Oct 21;10:98. doi: 10.1186/s12918-016-0342-8 (PMC5073941; doi:10.1186/s12918-016-0342-8)
Supplement: Additional file 2 — Matlab code and data. This file contains the Matlab codes and samples which were used to produce the results. (GZ 9349 kb) [file 12918_2016_342_MOESM2_ESM.gz › Data/Gene Expression/samples/t01028.csv]

1	24
2	15
3	13
4	17
5	10
6	14
7	10
8	25
9	12
10	14
11	14
12	19
13	11
14	15
15	12
16	17
17	10
18	10
19	15
20	25
21	15
22	29
23	18
24	22
25	16
26	24
27	20
28	16
29	10
30	10
31	18
32	28
33	12
34	13
35	17
36	10
37	13
38	27
39	10
40	15
41	13
42	17
43	12
44	13
45	21
46	17
47	17
48	16
49	20
50	21
51	17
52	16
53	10
54	33
55	30
56	12
57	16
58	22
59	17
60	10
61	20
62	13
63	12
64	13
65	10
66	16
67	16
68	21
69	18
70	10
71	12
72	30
73	18
74	15
75	15
76	23
77	10
78	11
79	13
80	13
81	13
82	11
83	13
84	13
85	10
86	17
87	25
88	10
89	10
90	13
91	14
92	21
93	10
94	19
95	20
96	25
97	13
98	31
99	23
100	34
101	14
102	11
103	21
104	21
105	15
106	15
107	12
108	13
109	11
110	11
111	15
112	13
113	15
114	16
115	11
116	20
117	19
118	16
119	12
120	13
121	10
122	21
123	15
124	13
125	19
126	12
127	11
128	15
129	12
130	18
131	12
132	11
133	12
134	13
135	22
136	17
137	11
138	13
139	15
140	10
141	22
142	11
143	16
144	12
145	15
146	10
147	17
148	10
149	14
150	14
151	16
152	18
153	17
154	11
155	12
156	14
157	11
158	13
159	10
160	11
161	10
162	14
163	11
164	21
165	10
166	12
167	23
168	10
169	14
170	23
171	18
172	11
173	10
174	22
175	14
176	28
177	17
178	18
179	16
180	11
181	21
182	14
183	16
184	17
185	13
186	10
187	13
188	12
189	25
190	12
191	13
192	12
193	11
194	11
195	19
196	20
197	18
198	12
199	21
200	17
201	19
202	11
203	11
204	15
205	14
206	15
207	19
208	17
209	15
210	13
211	17
212	17
213	15
214	13
215	10
216	13
217	10
218	17
219	10
220	25
221	10
222	12
223	11
224	17
225	15
226	10
227	17
228	11
229	18
230	25
231	14
232	16
233	24
234	18
235	19
236	10
237	14
238	19
239	23
240	14
241	16
242	14
243	12
244	15
245	11
246	13
247	16
248	17
249	14
250	11
251	15
252	30
253	13
254	18
255	17
256	30
257	17
258	11
259	17
260	11
261	13
262	10
263	18
264	20
265	23
266	17
267	12
268	11
269	11
270	10
271	13
272	10
273	13
274	22
275	18
276	12
277	17
278	13
279	12
280	10
281	10
282	14
283	13
284	16
285	14
286	10
287	10
288	13
289	14
290	15
291	22
292	12
293	12
294	14
295	15
296	11
297	16
298	15
299	13
300	16
301	18
302	11
303	10
304	23
305	11
306	28
307	18
308	11
309	16
310	10
311	17
312	22
313	19
314	11
315	13
316	20
317	17
318	22
319	19
320	10
321	10
322	10
323	16
324	14
325	16
326	10
327	11
328	14
329	17
330	15
331	18
332	10
333	13
334	20
335	19
336	10
337	14
338	15
339	28
340	14
341	17
342	11
343	14
344	11
345	12
346	10
347	14
348	10
349	34
350	15
351	17
352	12
353	12
354	15
355	18
356	17
357	19
358	13
359	18
360	10
361	13
362	13
363	12
364	26
365	18
366	11
367	10
368	21
369	14
370	23
371	17
372	23
373	22
374	11
375	10
376	11
377	10
378	14
379	14
380	21
381	10
382	12
383	18
384	15
385	13
386	27
387	10
388	11
389	20
390	22
391	13
392	17
393	14
394	10
395	10
396	22
397	12
398	10
399	17
400	10
401	17
402	22
403	22
404	10
405	16
406	14
407	15
408	14
409	19
410	16
411	12
412	30
413	10
414	19
415	15
416	16
417	15
418	17
419	17
420	12
421	11
422	18
423	24
424	13
425	10
426	22
427	29
428	13
429	16
430	17
431	21
432	10
433	12
434	12
435	36
436	11
437	10
438	26
439	24
440	22
441	11
442	15
443	26
444	16
445	19
446	12
447	12
448	12
449	12
450	10
451	10
452	12
453	16
454	20
455	11
456	13
457	11
458	10
459	10
460	18
461	10
462	20
463	12
464	15
465	10
466	17
467	11
468	12
469	14
470	11
471	22
472	19
473	16
474	11
475	31
476	12
477	17
478	16
479	23
480	11
481	13
482	18
483	18
484	12
485	18
486	12
487	12
488	20
489	13
490	13
491	22
492	12
493	20
494	10
495	13
496	19
497	11
498	17
499	16
500	11
501	15
502	14
503	18
504	18
505	23
506	14
507	13
508	13
509	14
510	10
511	10
512	12
513	11
514	13
515	13
516	10
517	10
518	15
519	14
520	13
521	14
522	13
523	16
524	11
525	10
526	15
527	16
528	13
529	10
530	21
531	13
532	18
533	13
534	14
535	20
536	21
537	13
538	14
539	17
540	19
541	17
542	17
543	11
544	28
545	22
546	15
547	19
548	13
549	10
550	18
551	10
552	12
553	10
554	15
555	30
556	14
557	12
558	16
559	14
560	16
561	10
562	12
563	24
564	21
565	10
566	13
567	22
568	15
569	16
570	11
571	17
572	17
573	16
574	11
575	13
576	11
577	10
578	13
579	19
580	10
581	11
582	25
583	10
584	25
585	15
586	14
587	14
588	14
589	15
590	18
591	15
592	17
593	14
594	22
595	13
596	11
597	10
598	13
599	11
600	11
601	36
602	10
603	14
604	14
605	16
606	10
607	15
608	17
609	17
610	13
611	17
612	18
613	15
614	12
615	23
616	15
617	14
618	12
619	15
620	19
621	20
622	11
623	24
624	13
625	10
626	13
627	10
628	19
629	13
630	10
631	16
632	13
633	14
634	16
635	12
636	13
637	23
638	17
639	26
640	14
641	16
642	28
643	18
644	13
645	14
646	18
647	19
648	15
649	13
650	11
651	13
652	13
653	11
654	12
655	25
656	15
657	13
658	23
659	19
660	20
661	14
662	14
663	23
664	14
665	20
666	13
667	25
668	16
669	12
670	16
671	12
672	10
673	13
674	20
675	19
676	10
677	10
678	12
679	10
680	10
681	10
682	15
683	17
684	14
685	18
686	12
687	16
688	17
689	13
690	14
691	31
692	14
693	29
694	11
695	17
696	17
697	15
698	15
699	15
700	10
701	14
702	18
703	11
704	10
705	12
706	20
707	14
708	10
709	10
710	20
711	11
712	10
713	19
714	17
715	15
716	10
717	12
718	13
719	25
720	14
721	16
722	11
723	10
724	13
725	16
726	20
727	15
728	21
729	13
730	14
731	12
732	10
733	10
734	17
735	13
736	24
737	11
738	17
739	14
740	24
741	11
742	16
743	12
744	15
745	20
746	28
747	14
748	21
749	19
750	10
751	17
752	28
753	13
754	11
755	18
756	11
757	11
758	19
759	18
760	14
761	14
762	14
763	10
764	17
765	13
766	16
767	11
768	11
769	14
770	10
771	12
772	13
773	15
774	11
775	26
776	16
777	22
778	18
779	26
780	19
781	17
782	10
783	19
784	15
785	11
786	17
787	13
788	10
789	12
790	12
791	17
792	16
793	14
794	20
795	11
796	10
797	20
798	16
799	17
800	20
801	14
802	10
803	10
804	11
805	24
806	16
807	10
808	17
809	12
810	16
811	28
812	12
813	29
814	11
815	10
816	13
817	13
818	15
819	12
820	15
821	21
822	10
823	10
824	10
825	11
826	27
827	10
828	13
829	10
830	14
831	20
832	28
833	10
834	10
835	15
836	12
837	10
838	13
839	20
840	10
841	22
842	10
843	14
844	11
845	19
846	10
847	10
848	30
849	18
850	14
851	16
852	16
853	11
854	13
855	15
856	13
857	15
858	12
859	11
860	11
861	12
862	14
863	18
864	15
865	12
866	10
867	22
868	36
869	19
870	14
871	19
872	16
873	10
874	11
875	16
876	18
877	12
878	15
879	10
880	12
881	12
882	24
883	10
884	15
885	10
886	11
887	28
888	17
889	15
890	16
891	13
892	11
893	10
894	10
895	18
896	25
897	10
898	10
899	13
900	11
901	11
902	14
903	20
904	10
905	17
906	17
907	11
908	17
909	24
910	15
911	10
912	22
913	15
914	17
915	13
916	14
917	20
918	21
919	20
920	22
921	17
922	10
923	14
924	30
925	20
926	12
927	14
928	16
929	13
930	17
931	10
932	25
933	15
934	22
935	22
936	15
937	11
938	13
939	10
940	17
941	18
942	10
943	18
944	10
945	14
946	10
947	15
948	23
949	10
950	10
951	10
952	19
953	14
954	21
955	18
956	11
957	10
958	10
959	16
960	14
961	21
962	19
963	15
964	21
965	24
966	10
967	14
968	18
969	15
970	12
971	10
972	10
973	10
974	18
975	17
976	11
977	12
978	27
979	15
980	11
981	26
982	10
983	10
984	13
985	13
986	10
987	13
988	13
989	11
990	13
991	16
992	15
993	12
994	10
995	17
996	15
997	10
998	13
999	10
1000	13
1001	22
1002	10
1003	15
1004	10
1005	14
1006	12
1007	17
1008	20
1009	22
1010	17
1011	15
1012	11
1013	14
1014	15
1015	21
1016	14
1017	22
1018	12
1019	15
1020	14
1021	12
1022	19
1023	15
1024	15
1025	11
1026	13
1027	25
1028	13
1029	19
1030	17
1031	18
1032	10
1033	19
1034	13
1035	18
1036	12
1037	11
1038	16
1039	15
1040	11
1041	15
1042	12
1043	15
1044	10
1045	15
1046	12
1047	13
1048	13
1049	20
1050	11
1051	11
1052	10
1053	14
1054	18
1055	14
1056	13
1057	28
1058	19
1059	10
1060	23
1061	15
1062	12
1063	12
1064	10
1065	10
1066	18
1067	12
1068	16
1069	16
1070	12
1071	23
1072	15
1073	20
1074	12
1075	10
1076	20
1077	10
1078	26
1079	11
1080	32
1081	14
1082	17
1083	21
1084	17
1085	28
1086	17
1087	12
1088	13
1089	14
1090	12
1091	13
1092	21
1093	16
1094	23
1095	11
1096	22
1097	12
1098	17
1099	21
1100	18
1101	13
1102	15
1103	13
1104	11
1105	10
1106	10
1107	12
1108	16
1109	14
1110	18
1111	15
1112	17
1113	11
1114	14
1115	10
1116	16
1117	10
1118	11
1119	16
1120	10
1121	10
1122	11
1123	32
1124	10
1125	10
1126	13
1127	15
1128	16
1129	16
1130	13
1131	24
1132	11
1133	13
1134	12
1135	11
1136	15
1137	28
1138	11
1139	14
1140	14
1141	10
1142	16
1143	20
1144	18
1145	20
1146	11
1147	22
1148	23
1149	13
1150	10
1151	11
1152	25
1153	21
1154	13
1155	12
1156	11
1157	14
1158	12
1159	33
1160	11
1161	10
1162	10
1163	12
1164	13
1165	10
1166	19
1167	10
1168	11
1169	19
1170	11
1171	13
1172	12
1173	20
1174	15
1175	26
1176	12
1177	20
1178	12
1179	15
1180	11
1181	22
1182	28
1183	31
1184	11
1185	19
1186	18
1187	14
1188	22
1189	13
1190	11
1191	11
1192	11
1193	15
1194	10
1195	14
1196	23
1197	14
1198	19
1199	26
1200	17
1201	13
1202	19
1203	10
1204	12
1205	29
1206	22
1207	11
1208	15
1209	12
1210	11
1211	21
1212	10
1213	15
1214	19
1215	14
1216	13
1217	11
1218	15
1219	15
1220	11
1221	10
1222	36
1223	10
1224	16
1225	12
1226	21
1227	20
1228	10
1229	13
1230	12
1231	18
1232	21
1233	16
1234	15
1235	14
1236	29
1237	13
1238	14
1239	10
1240	20
1241	15
1242	17
1243	13
1244	10
1245	23
1246	15
1247	19
1248	13
1249	15
1250	15
1251	18
1252	22
1253	15
1254	10
1255	12
1256	21
1257	11
1258	16
1259	12
1260	14
1261	27
1262	18
1263	14
1264	22
1265	11
1266	10
1267	16
1268	12
1269	21
1270	10
1271	14
1272	22
1273	15
1274	30
1275	23
1276	14
1277	16
1278	33
1279	12
1280	24
1281	15
1282	35
1283	14
1284	13
1285	22
1286	11
1287	12
1288	10
1289	10
1290	10
1291	16
1292	18
1293	21
1294	16
1295	11
1296	11
1297	15
1298	21
1299	11
1300	14
1301	16
1302	10
1303	10
1304	13
1305	11
1306	10
1307	13
1308	12
1309	12
1310	10
1311	10
1312	13
1313	25
1314	16
1315	12
1316	11
1317	20
1318	10
1319	21
1320	11
1321	12
1322	13
1323	20
1324	17
1325	12
1326	24
1327	14
1328	10
1329	19
1330	10
1331	19
1332	18
1333	12
1334	12
1335	12
1336	14
1337	15
1338	16
1339	19
1340	22
1341	23
1342	10
1343	11
1344	10
1345	22
1346	18
1347	17
1348	13
1349	12
1350	21
1351	17
1352	13
1353	10
1354	16
1355	17
1356	22
1357	15
1358	13
1359	16
1360	20
1361	16
1362	10
1363	10
1364	16
1365	13
1366	12
1367	15
1368	19
1369	17
1370	14
1371	18
1372	14
1373	26
1374	29
1375	15
1376	13
1377	14
1378	12
1379	10
1380	18
1381	12
1382	11
1383	10
1384	17
1385	14
1386	10
1387	13
1388	18
1389	18
1390	18
1391	10
1392	10
1393	23
1394	18
1395	21
1396	16
1397	20
1398	11
1399	11
1400	12
1401	24
1402	12
1403	14
1404	12
1405	17
1406	15
1407	16
1408	13
1409	15
1410	14
1411	32
1412	16
1413	10
1414	10
1415	15
1416	22
1417	11
1418	12
1419	10
1420	31
1421	10
1422	24
1423	25
1424	18
1425	21
1426	17
1427	10
1428	14
1429	15
1430	17
1431	28
1432	23
1433	18
1434	16
1435	10
1436	17
1437	30
1438	13
1439	12
1440	19
1441	11
1442	10
1443	16
1444	12
1445	22
1446	11
1447	19
1448	16
1449	15
1450	17
1451	14
1452	19
1453	11
1454	24
1455	11
1456	16
1457	13
1458	20
1459	14
1460	27
1461	15
1462	15
1463	18
1464	11
1465	19
1466	12
1467	10
1468	16
1469	22
1470	17
1471	14
1472	26
1473	17
1474	25
1475	14
1476	18
1477	19
1478	10
1479	17
1480	11
1481	18
1482	10
1483	23
1484	12
1485	24
1486	12
1487	10
1488	14
1489	10
1490	16
1491	17
1492	14
1493	22
1494	15
1495	25
1496	10
1497	12
1498	16
1499	10
1500	14
1501	15
1502	19
1503	24
1504	16
1505	12
1506	22
1507	15
1508	11
1509	13
1510	10
1511	13
1512	18
1513	12
1514	10
1515	16
1516	16
1517	14
1518	10
1519	11
1520	18
1521	15
1522	22
1523	16
1524	11
1525	19
1526	18
1527	13
1528	21
1529	18
1530	16
1531	10
1532	20
1533	20
1534	16
1535	10
1536	14
1537	11
1538	14
1539	11
1540	28
1541	18
1542	17
1543	34
1544	19
1545	15
1546	13
1547	13
1548	18
1549	16
1550	21
1551	14
1552	11
1553	16
1554	25
1555	18
1556	13
1557	16
1558	13
1559	19
1560	13
1561	11
1562	12
1563	11
1564	10
1565	10
1566	15
1567	18
1568	12
1569	18
1570	11
1571	19
1572	13
1573	12
1574	17
1575	22
1576	11
1577	20
1578	17
1579	21
1580	18
1581	22
1582	10
1583	17
1584	11
1585	18
1586	17
1587	19
1588	24
1589	24
1590	13
1591	22
1592	12
1593	12
1594	10
1595	10
1596	20
1597	12
1598	14
1599	15
1600	22
1601	15
1602	23
1603	10
1604	24
1605	10
1606	11
1607	22
1608	19
1609	10
1610	12
1611	17
1612	19
1613	22
1614	23
1615	24
1616	21
1617	10
1618	15
1619	15
1620	14
1621	18
1622	22
1623	19
1624	12
1625	11
1626	13
1627	11
1628	14
1629	12
1630	13
1631	13
1632	10
1633	10
1634	10
1635	13
1636	28
1637	19
1638	10
1639	15
1640	10
1641	11
1642	19
1643	13
1644	17
1645	28
1646	13
1647	10
1648	12
1649	30
1650	13
1651	10
1652	12
1653	14
1654	11
1655	13
1656	13
1657	10
1658	10
1659	13
1660	20
1661	10
1662	14
1663	10
1664	21
1665	23
1666	11
1667	16
1668	14
1669	10
1670	11
1671	24
1672	13
1673	19
1674	11
1675	28
1676	13
1677	22
1678	30
1679	20
1680	13
1681	20
1682	13
1683	19
1684	10
1685	13
1686	28
1687	10
1688	13
1689	18
1690	13
1691	13
1692	10
1693	15
1694	24
1695	17
1696	13
1697	18
1698	17
1699	14
1700	19
1701	12
1702	16
1703	11
1704	11
1705	17
1706	10
1707	22
1708	15
1709	16
1710	20
1711	20
1712	10
1713	19
1714	15
1715	10
1716	11
1717	15
1718	14
1719	10
1720	15
1721	10
1722	13
1723	10
1724	10
1725	10
1726	18
1727	17
1728	14
1729	24
1730	10
1731	14
1732	17
1733	16
1734	10
1735	15
1736	15
1737	13
1738	10
1739	13
1740	10
1741	20
1742	17
1743	17
1744	12
1745	10
1746	24
1747	10
1748	18
1749	13
1750	13
1751	24
1752	13
1753	17
1754	28
1755	21
1756	10
1757	13
1758	13
1759	17
1760	14
1761	14
1762	18
1763	32
1764	22
1765	11
1766	20
1767	29
1768	27
1769	21
1770	10
1771	11
1772	10
1773	12
1774	10
1775	12
1776	16
1777	24
1778	11
1779	21
1780	16
1781	13
1782	12
1783	19
1784	28
1785	15
1786	18
1787	29
1788	13
1789	10
1790	11
1791	17
1792	22
1793	24
1794	10
1795	11
1796	17
1797	15
1798	11
1799	13
1800	24
1801	16
1802	16
1803	10
1804	12
1805	18
1806	20
1807	14
1808	12
1809	16
1810	14
1811	13
1812	10
1813	14
1814	22
1815	18
1816	11
1817	10
1818	16
1819	10
1820	19
1821	21
1822	22
1823	12
1824	17
1825	18
1826	15
1827	19
1828	15
1829	20
1830	12
1831	19
1832	20
1833	19
1834	12
1835	11
1836	28
1837	21
1838	17
1839	12
1840	17
1841	17
1842	13
1843	10
1844	21
1845	10
1846	14
1847	26
1848	11
1849	14
1850	18
1851	21
1852	19
1853	13
1854	16
1855	12
1856	10
1857	15
1858	19
1859	19
1860	22
1861	16
1862	10
1863	26
1864	16
1865	16
1866	12
1867	10
1868	26
1869	14
1870	14
1871	12
1872	11
1873	19
1874	14
1875	18
1876	14
1877	13
1878	16
1879	13
1880	12
1881	11
1882	19
1883	16
1884	21
1885	17
1886	11
1887	10
1888	12
1889	12
1890	12
1891	25
1892	24
1893	13
1894	10
1895	20
1896	13
1897	30
1898	14
1899	14
1900	19
1901	19
1902	10
1903	15
1904	15
1905	26
1906	15
1907	16
1908	18
1909	12
1910	12
1911	16
1912	16
1913	10
1914	15
1915	15
1916	11
1917	12
1918	18
1919	27
1920	17
1921	15
1922	27
1923	24
1924	10
1925	10
1926	10
1927	14
1928	13
1929	11
1930	15
1931	16
1932	18
1933	16
1934	19
1935	13
1936	11
1937	10
1938	10
1939	29
1940	19
1941	12
1942	17
1943	25
1944	17
1945	10
1946	17
1947	15
1948	13
1949	14
1950	17
1951	10
1952	10
1953	21
1954	19
1955	15
1956	10
1957	23
1958	13
1959	13
1960	10
1961	13
1962	14
1963	10
1964	17
1965	10
1966	14
1967	15
1968	20
1969	13
1970	15
1971	13
1972	18
1973	20
1974	10
1975	14
1976	21
1977	36
1978	17
1979	14
1980	18
1981	24
1982	10
1983	13
1984	13
1985	11
1986	13
1987	11
1988	17
1989	21
1990	14
1991	11
1992	13
1993	20
1994	14
1995	17
1996	13
1997	18
1998	10
1999	10
2000	15
[truncated: 8,000 more rows]
