# Supplementary material for: Generalized method of moments for estimating parameters of stochastic reaction networks
Source: BMC Syst Biol. 2016 Oct 21;10:98. doi: 10.1186/s12918-016-0342-8 (PMC5073941; doi:10.1186/s12918-016-0342-8)
Supplement: Additional file 2 — Matlab code and data. This file contains the Matlab codes and samples which were used to produce the results. (GZ 9349 kb) [file 12918_2016_342_MOESM2_ESM.gz › Data/Exclusive Switch/samples/35/t001.csv]

trajectory	P1	P2
1	27	0
2	33	0
3	27	2
4	34	0
5	16	37
6	0	41
7	23	2
8	3	47
9	52	14
10	27	10
11	10	48
12	34	12
13	23	0
14	24	0
15	41	8
16	29	0
17	25	0
18	6	48
19	40	0
20	40	0
21	35	2
22	35	3
23	33	1
24	0	36
25	1	38
26	29	5
27	0	49
28	0	51
29	0	44
30	0	54
31	22	0
32	28	0
33	34	2
34	6	43
35	24	27
36	25	0
37	27	0
38	0	44
39	25	13
40	33	5
41	28	1
42	38	12
43	0	48
44	25	9
45	38	7
46	35	2
47	10	40
48	0	44
49	0	42
50	41	12
51	40	11
52	0	55
53	33	1
54	25	1
55	31	0
56	0	45
57	24	8
58	1	57
59	35	0
60	20	0
61	8	43
62	38	0
63	30	1
64	0	40
65	0	45
66	28	3
67	0	48
68	0	45
69	29	1
70	0	46
71	31	0
72	0	42
73	0	34
74	0	44
75	0	49
76	26	4
77	28	5
78	3	33
79	38	0
80	4	52
81	5	54
82	28	7
83	24	2
84	35	7
85	26	4
86	24	7
87	32	0
88	42	0
89	36	4
90	28	6
91	0	48
92	35	1
93	38	9
94	39	9
95	13	31
96	30	10
97	37	12
98	1	46
99	0	56
100	33	0
101	0	43
102	5	58
103	0	39
104	0	49
105	2	50
106	6	55
107	38	3
108	37	11
109	38	5
110	33	0
111	0	35
112	6	43
113	39	9
114	40	0
115	40	0
116	37	0
117	22	0
118	38	0
119	21	5
120	0	35
121	11	55
122	43	0
123	1	41
124	38	0
125	30	1
126	36	6
127	36	0
128	29	14
129	29	4
130	44	0
131	15	25
132	24	0
133	0	49
134	0	48
135	46	0
136	1	37
137	39	3
138	30	0
139	10	45
140	0	47
141	0	48
142	32	10
143	39	0
144	3	39
145	37	7
146	44	0
147	26	0
148	28	0
149	40	0
150	40	0
151	29	2
152	36	4
153	31	0
154	35	0
155	0	54
156	0	46
157	4	52
158	0	46
159	0	47
160	22	0
161	35	6
162	34	4
163	6	40
164	0	46
165	38	7
166	0	45
167	35	1
168	4	48
169	34	0
170	36	0
171	0	43
172	37	0
173	0	48
174	0	56
175	37	1
176	0	50
177	32	0
178	30	4
179	27	17
180	44	0
181	29	1
182	35	2
183	36	5
184	40	0
185	0	43
186	40	12
187	36	0
188	37	4
189	0	43
190	6	38
191	0	50
192	4	40
193	34	1
194	23	0
195	36	0
196	31	7
197	0	34
198	32	0
199	29	4
200	31	0
201	29	26
202	1	41
203	32	6
204	0	45
205	5	44
206	42	0
207	0	55
208	42	4
209	3	42
210	24	3
211	32	11
212	28	9
213	0	41
214	0	32
215	0	52
216	40	0
217	41	5
218	5	51
219	0	45
220	0	34
221	7	53
222	10	51
223	9	43
224	42	0
225	0	43
226	34	2
227	2	40
228	0	46
229	0	41
230	0	54
231	43	3
232	31	0
233	29	0
234	35	0
235	45	4
236	38	0
237	30	0
238	32	0
239	35	6
240	33	11
241	6	67
242	2	47
243	0	35
244	27	5
245	33	0
246	0	46
247	39	4
248	6	50
249	6	36
250	28	13
251	34	9
252	2	54
253	18	0
254	3	41
255	6	48
256	5	45
257	0	44
258	9	49
259	4	61
260	26	0
261	39	0
262	36	0
263	0	53
264	41	0
265	0	46
266	36	0
267	0	51
268	32	3
269	2	34
270	36	4
271	35	5
272	34	0
273	31	0
274	31	1
275	29	0
276	5	40
277	2	45
278	26	14
279	36	13
280	0	58
281	36	13
282	33	0
283	5	52
284	5	47
285	30	16
286	46	1
287	31	0
288	41	0
289	6	43
290	33	0
291	47	0
292	39	1
293	41	0
294	22	17
295	25	0
296	3	46
297	0	39
298	0	45
299	38	5
300	31	2
301	0	43
302	41	1
303	24	0
304	27	1
305	0	46
306	0	40
307	31	12
308	33	0
309	11	42
310	43	0
311	0	52
312	37	0
313	12	35
314	0	43
315	30	5
316	1	32
317	29	0
318	7	46
319	36	3
320	32	0
321	0	43
322	31	6
323	0	51
324	5	47
325	0	53
326	2	41
327	0	52
328	7	40
329	34	0
330	44	0
331	35	13
332	38	0
333	42	6
334	32	3
335	33	0
336	0	48
337	36	3
338	39	7
339	38	2
340	20	5
341	0	44
342	21	27
343	37	5
344	29	0
345	29	3
346	0	42
347	27	0
348	31	0
349	47	0
350	9	36
351	27	4
352	37	11
353	36	6
354	47	8
355	35	0
356	42	1
357	0	33
358	30	0
359	0	48
360	0	40
361	0	51
362	33	0
363	37	0
364	41	0
365	24	0
366	10	42
367	35	0
368	31	1
369	23	11
370	30	1
371	1	45
372	0	51
373	36	0
374	0	47
375	0	49
376	32	6
377	0	45
378	23	0
379	0	40
380	9	48
381	1	61
382	30	0
383	0	34
384	0	45
385	9	46
386	28	2
387	23	5
388	27	6
389	0	45
390	0	54
391	35	0
392	28	11
393	0	37
394	44	2
395	23	0
396	36	1
397	0	51
398	0	44
399	37	1
400	33	0
401	0	35
402	0	47
403	26	0
404	29	7
405	1	44
406	35	20
407	12	32
408	0	43
409	1	35
410	37	4
411	0	48
412	31	0
413	41	2
414	29	12
415	0	43
416	33	0
417	0	46
418	34	0
419	0	45
420	32	13
421	31	7
422	27	0
423	5	47
424	29	0
425	3	47
426	44	0
427	35	0
428	0	53
429	36	0
430	34	8
431	0	31
432	34	0
433	0	41
434	8	37
435	0	56
436	34	1
437	0	44
438	2	35
439	0	38
440	14	38
441	36	1
442	0	48
443	0	54
444	5	47
445	0	42
446	37	3
447	31	0
448	36	3
449	32	27
450	35	0
451	24	0
452	2	55
453	0	37
454	41	0
455	1	52
456	0	39
457	33	0
458	4	48
459	31	5
460	0	39
461	4	51
462	32	0
463	29	11
464	4	45
465	39	0
466	32	0
467	33	3
468	0	41
469	34	2
470	29	8
471	0	51
472	27	0
473	44	4
474	39	2
475	1	47
476	4	34
477	11	38
478	7	43
479	0	36
480	0	41
481	0	38
482	35	0
483	37	2
484	10	39
485	0	39
486	41	0
487	28	1
488	28	16
489	8	42
490	3	53
491	37	18
492	36	1
493	2	40
494	0	38
495	40	6
496	0	39
497	4	46
498	34	0
499	38	0
500	0	45
501	38	13
502	30	0
503	35	2
504	0	39
505	47	2
506	4	48
507	41	6
508	2	48
509	6	43
510	0	44
511	39	5
512	29	0
513	2	47
514	2	41
515	10	44
516	7	41
517	31	11
518	0	31
519	6	52
520	36	0
521	0	45
522	44	2
523	25	4
524	39	6
525	2	43
526	8	45
527	30	5
528	0	46
529	1	53
530	28	13
531	33	0
532	34	1
533	1	41
534	28	4
535	31	0
536	0	50
537	41	0
538	32	4
539	0	43
540	0	49
541	0	59
542	38	3
543	24	0
544	2	37
545	0	41
546	0	49
547	0	49
548	5	34
549	23	3
550	0	39
551	38	10
552	39	0
553	37	0
554	33	0
555	29	0
556	27	2
557	0	40
558	39	0
559	26	0
560	32	0
561	18	8
562	8	50
563	28	0
564	0	53
565	31	1
566	5	39
567	29	3
568	3	41
569	7	36
570	0	45
571	10	39
572	35	2
573	34	1
574	0	49
575	21	4
576	3	43
577	0	45
578	7	61
579	34	0
580	32	2
581	43	0
582	0	36
583	0	49
584	30	0
585	31	2
586	11	44
587	0	50
588	0	42
589	36	11
590	29	0
591	14	37
592	26	0
593	28	0
594	31	0
595	0	36
596	18	20
597	40	0
598	0	46
599	27	2
600	34	5
601	18	8
602	0	52
603	3	40
604	0	37
605	26	7
606	2	45
607	39	0
608	50	0
609	29	6
610	0	47
611	2	38
612	23	12
613	0	48
614	32	3
615	6	46
616	36	0
617	29	0
618	0	41
619	33	1
620	28	6
621	4	41
622	2	42
623	0	41
624	32	8
625	26	1
626	42	0
627	0	50
628	0	50
629	26	4
630	0	61
631	30	0
632	30	10
633	6	54
634	0	43
635	33	0
636	36	9
637	37	0
638	29	0
639	3	33
640	0	43
641	0	42
642	0	40
643	34	0
644	30	0
645	2	45
646	0	42
647	0	66
648	44	0
649	36	0
650	27	7
651	31	7
652	36	9
653	12	37
654	38	0
655	32	4
656	0	43
657	39	7
658	0	43
659	6	43
660	0	58
661	26	34
662	44	0
663	3	39
664	35	10
665	37	0
666	0	45
667	0	53
668	1	51
669	0	36
670	6	38
671	26	1
672	0	46
673	13	43
674	27	9
675	0	42
676	3	48
677	39	15
678	30	0
679	0	31
680	46	5
681	0	42
682	50	0
683	33	0
684	13	34
685	41	0
686	8	40
687	0	43
688	25	6
689	0	41
690	22	0
691	0	43
692	31	0
693	24	9
694	34	0
695	4	28
696	36	6
697	6	39
698	2	42
699	0	42
700	0	46
701	0	47
702	39	8
703	0	53
704	33	5
705	26	8
706	35	0
707	24	0
708	31	13
709	0	37
710	2	48
711	29	1
712	39	0
713	5	30
714	30	5
715	27	0
716	4	48
717	0	40
718	33	6
719	0	44
720	0	39
721	36	2
722	34	1
723	4	37
724	0	34
725	34	9
726	40	4
727	31	4
728	6	41
729	35	0
730	29	5
731	0	48
732	29	6
733	5	49
734	6	42
735	31	0
736	38	0
737	25	9
738	32	2
739	29	10
740	0	50
741	33	0
742	34	0
743	31	0
744	45	0
745	34	0
746	0	34
747	35	9
748	34	9
749	43	1
750	0	43
751	35	1
752	26	5
753	30	3
754	0	44
755	35	0
756	30	4
757	7	44
758	0	52
759	0	49
760	28	2
761	31	0
762	1	42
763	32	2
764	0	42
765	5	44
766	0	49
767	16	34
768	1	44
769	36	0
770	38	0
771	41	0
772	0	42
773	30	14
774	43	2
775	0	46
776	35	0
777	34	11
778	42	0
779	0	57
780	3	49
781	37	0
782	0	38
783	7	41
784	31	6
785	34	8
786	30	8
787	4	51
788	3	39
789	40	0
790	0	46
791	4	37
792	37	0
793	0	44
794	0	50
795	39	0
796	39	0
797	0	44
798	31	0
799	34	17
800	36	0
801	7	47
802	34	0
803	35	0
804	0	43
805	0	41
806	36	0
807	39	0
808	0	44
809	0	44
810	37	11
811	29	0
812	0	39
813	29	10
814	1	48
815	20	20
816	0	36
817	1	43
818	22	7
819	25	0
820	36	1
821	39	9
822	9	41
823	51	0
824	37	0
825	22	1
826	35	0
827	41	5
828	0	53
829	28	0
830	31	0
831	30	5
832	39	12
833	27	6
834	37	26
835	14	29
836	38	4
837	0	48
838	36	6
839	9	37
840	28	8
841	0	37
842	6	59
843	26	6
844	6	33
845	7	49
846	0	45
847	27	5
848	41	0
849	5	49
850	0	38
851	34	10
852	5	48
853	20	14
854	0	55
855	32	0
856	0	42
857	20	15
858	41	9
859	34	1
860	36	9
861	9	42
862	30	0
863	32	0
864	43	8
865	0	48
866	5	33
867	0	43
868	18	20
869	39	0
870	28	6
871	34	7
872	40	1
873	0	39
874	42	0
875	1	38
876	32	0
877	33	15
878	28	0
879	0	46
880	30	0
881	6	51
882	3	35
883	4	47
884	3	40
885	25	0
886	40	0
887	24	0
888	32	6
889	37	5
890	30	0
891	0	49
892	0	38
893	28	8
894	33	3
895	51	0
896	2	44
897	26	0
898	38	2
899	10	32
900	2	47
901	28	0
902	0	52
903	29	9
904	0	37
905	41	0
906	36	0
907	8	35
908	32	2
909	3	42
910	0	35
911	38	1
912	0	48
913	33	5
914	0	42
915	1	59
916	26	13
917	32	0
918	29	0
919	37	0
920	33	1
921	26	1
922	41	0
923	0	35
924	34	0
925	0	36
926	36	3
927	3	49
928	4	43
929	0	46
930	35	3
931	29	0
932	1	47
933	22	8
934	9	36
935	31	0
936	1	38
937	0	31
938	13	38
939	30	0
940	36	0
941	29	0
942	30	10
943	0	40
944	0	48
945	5	41
946	0	42
947	32	0
948	0	53
949	0	36
950	0	51
951	27	5
952	35	0
953	38	8
954	39	0
955	9	39
956	1	41
957	31	5
958	17	16
959	31	0
960	40	12
961	8	28
962	7	40
963	17	30
964	37	6
965	38	0
966	36	8
967	0	46
968	20	16
969	24	0
970	0	45
971	31	0
972	0	36
973	35	1
974	9	40
975	32	8
976	0	53
977	33	9
978	2	43
979	4	50
980	11	43
981	27	0
982	39	0
983	35	11
984	4	50
985	33	7
986	29	6
987	18	22
988	23	0
989	32	0
990	0	43
991	1	49
992	0	38
993	0	43
994	0	43
995	27	3
996	38	4
997	34	3
998	0	47
999	32	0
1000	39	1
1001	0	42
1002	0	42
1003	0	52
1004	25	0
1005	34	10
1006	35	0
1007	0	44
1008	0	42
1009	30	0
1010	10	37
1011	33	0
1012	6	52
1013	39	0
1014	36	0
1015	1	42
1016	33	14
1017	0	39
1018	38	5
1019	2	50
1020	30	5
1021	36	9
1022	2	45
1023	6	44
1024	0	44
1025	2	47
1026	0	45
1027	38	1
1028	18	0
1029	3	43
1030	2	47
1031	0	44
1032	15	38
1033	0	56
1034	0	44
1035	0	54
1036	30	5
1037	5	47
1038	35	5
1039	23	4
1040	0	45
1041	10	42
1042	34	0
1043	4	43
1044	37	0
1045	43	0
1046	34	13
1047	0	49
1048	36	0
1049	42	1
1050	0	40
1051	45	0
1052	3	40
1053	32	0
1054	40	0
1055	30	4
1056	2	43
1057	0	38
1058	0	43
1059	33	0
1060	23	0
1061	0	42
1062	32	0
1063	36	0
1064	0	39
1065	0	42
1066	0	51
1067	4	47
1068	0	33
1069	40	0
1070	5	33
1071	37	0
1072	0	39
1073	24	0
1074	0	49
1075	5	41
1076	0	45
1077	16	34
1078	2	37
1079	3	56
1080	0	45
1081	0	40
1082	0	33
1083	5	45
1084	1	44
1085	27	0
1086	31	7
1087	34	0
1088	3	38
1089	0	38
1090	32	4
1091	43	0
1092	6	43
1093	32	14
1094	48	0
1095	36	0
1096	0	58
1097	4	25
1098	0	58
1099	9	43
1100	36	0
1101	3	38
1102	6	44
1103	33	1
1104	31	0
1105	35	14
1106	43	9
1107	31	12
1108	28	13
1109	28	0
1110	4	40
1111	0	41
1112	30	12
1113	36	0
1114	0	47
1115	12	33
1116	0	34
1117	0	39
1118	32	2
1119	37	7
1120	0	49
1121	0	40
1122	2	51
1123	41	0
1124	2	50
1125	0	51
1126	30	0
1127	43	1
1128	0	47
1129	0	51
1130	32	0
1131	0	48
1132	7	36
1133	0	40
1134	6	39
1135	2	35
1136	35	4
1137	1	55
1138	34	4
1139	29	1
1140	5	50
1141	0	42
1142	36	10
1143	0	47
1144	43	0
1145	0	52
1146	31	11
1147	2	39
1148	34	0
1149	0	49
1150	0	40
1151	34	4
1152	36	3
1153	31	0
1154	13	36
1155	31	5
1156	2	41
1157	0	37
1158	35	11
1159	32	0
1160	35	0
1161	31	7
1162	34	0
1163	0	52
1164	32	0
1165	0	32
1166	5	50
1167	33	0
1168	27	5
1169	39	1
1170	38	0
1171	27	4
1172	4	40
1173	23	0
1174	28	0
1175	0	37
1176	47	0
1177	0	41
1178	0	42
1179	0	36
1180	34	0
1181	39	9
1182	5	56
1183	36	6
1184	4	45
1185	33	0
1186	0	41
1187	1	43
1188	30	0
1189	35	0
1190	31	0
1191	22	0
1192	0	43
1193	39	0
1194	39	0
1195	0	51
1196	0	38
1197	33	3
1198	0	44
1199	10	50
1200	0	40
1201	0	40
1202	10	45
1203	31	11
1204	0	38
1205	33	0
1206	30	5
1207	0	50
1208	44	0
1209	40	5
1210	0	47
1211	0	51
1212	5	32
1213	0	38
1214	39	2
1215	36	0
1216	21	6
1217	0	43
1218	0	41
1219	33	9
1220	41	0
1221	30	5
1222	3	40
1223	0	53
1224	16	38
1225	37	0
1226	38	2
1227	23	9
1228	6	45
1229	33	0
1230	0	50
1231	42	0
1232	0	37
1233	6	46
1234	2	50
1235	31	3
1236	29	0
1237	26	0
1238	1	37
1239	0	40
1240	31	1
1241	0	54
1242	0	35
1243	38	5
1244	37	0
1245	1	52
1246	0	44
1247	7	33
1248	30	0
1249	49	0
1250	0	43
1251	6	54
1252	36	0
1253	32	2
1254	0	36
1255	5	37
1256	7	41
1257	0	42
1258	0	40
1259	0	34
1260	37	0
1261	4	31
1262	0	50
1263	3	40
1264	0	37
1265	33	0
1266	38	0
1267	33	0
1268	2	64
1269	34	2
1270	1	51
1271	37	0
1272	0	49
1273	26	6
1274	28	6
1275	26	0
1276	2	37
1277	0	41
1278	35	7
1279	0	41
1280	0	47
1281	3	54
1282	6	32
1283	31	9
1284	9	43
1285	1	44
1286	0	44
1287	26	1
1288	28	5
1289	32	9
1290	1	42
1291	0	34
1292	42	3
1293	35	0
1294	0	49
1295	26	19
1296	6	51
1297	38	0
1298	0	45
1299	36	3
1300	35	0
1301	0	49
1302	44	11
1303	2	42
1304	44	5
1305	29	0
1306	32	12
1307	40	0
1308	0	40
1309	25	5
1310	0	39
1311	31	0
1312	0	58
1313	39	6
1314	34	18
1315	0	43
1316	26	0
1317	0	46
1318	27	8
1319	34	0
1320	9	35
1321	2	42
1322	0	42
1323	22	5
1324	38	0
1325	26	2
1326	32	0
1327	0	51
1328	32	8
1329	26	11
1330	27	10
1331	0	42
1332	37	3
1333	0	50
1334	3	35
1335	29	8
1336	31	0
1337	39	8
1338	0	42
1339	11	37
1340	0	42
1341	27	0
1342	0	42
1343	36	5
1344	42	5
1345	2	51
1346	30	0
1347	32	0
1348	1	44
1349	21	0
1350	32	0
1351	37	0
1352	0	44
1353	0	50
1354	44	12
1355	2	42
1356	28	1
1357	40	5
1358	28	9
1359	28	0
1360	29	0
1361	35	0
1362	38	7
1363	4	45
1364	0	38
1365	1	44
1366	36	0
1367	0	52
1368	0	48
1369	0	50
1370	32	3
1371	4	39
1372	32	0
1373	0	41
1374	36	0
1375	2	56
1376	6	40
1377	0	45
1378	0	54
1379	2	54
1380	0	41
1381	39	19
1382	0	40
1383	17	44
1384	8	37
1385	0	39
1386	9	43
1387	31	13
1388	0	53
1389	4	57
1390	0	40
1391	34	0
1392	1	43
1393	26	3
1394	0	55
1395	0	52
1396	30	0
1397	24	0
1398	0	38
1399	32	10
1400	1	36
1401	4	47
1402	43	0
1403	2	47
1404	29	1
1405	1	45
1406	8	40
1407	32	6
1408	0	43
1409	31	6
1410	1	36
1411	37	0
1412	36	2
1413	1	39
1414	0	45
1415	34	14
1416	35	0
1417	11	49
1418	0	52
1419	38	3
1420	0	48
1421	28	0
1422	3	46
1423	30	0
1424	32	13
1425	30	1
1426	33	0
1427	4	51
1428	43	2
1429	5	41
1430	27	0
1431	42	7
1432	0	40
1433	31	2
1434	32	0
1435	0	38
1436	0	37
1437	0	52
1438	34	0
1439	0	46
1440	0	49
1441	25	9
1442	3	32
1443	0	50
1444	0	37
1445	35	19
1446	34	0
1447	33	0
1448	22	13
1449	0	38
1450	27	0
1451	34	3
1452	6	47
1453	2	42
1454	0	47
1455	25	10
1456	4	48
1457	29	6
1458	40	6
1459	37	4
1460	39	0
1461	46	0
1462	11	25
1463	32	1
1464	0	37
1465	0	53
1466	0	38
1467	39	10
1468	45	0
1469	1	39
1470	0	51
1471	32	13
1472	32	0
1473	3	48
1474	34	0
1475	37	0
1476	13	37
1477	26	1
1478	0	47
1479	26	0
1480	0	51
1481	34	3
1482	20	49
1483	22	6
1484	5	44
1485	32	0
1486	6	48
1487	0	47
1488	37	0
1489	34	0
1490	0	48
1491	36	11
1492	0	55
1493	3	40
1494	7	31
1495	34	11
1496	28	2
1497	9	38
1498	0	48
1499	32	7
1500	3	39
1501	39	8
1502	0	52
1503	0	49
1504	6	48
1505	6	42
1506	1	31
1507	4	42
1508	28	0
1509	6	48
1510	34	4
1511	0	57
1512	36	0
1513	28	1
1514	33	3
1515	0	48
1516	0	42
1517	31	0
1518	31	0
1519	1	38
1520	33	12
1521	45	1
1522	34	5
1523	30	0
1524	24	0
1525	0	42
1526	0	46
1527	0	40
1528	4	37
1529	1	43
1530	31	0
1531	23	6
1532	0	54
1533	0	54
1534	35	3
1535	0	47
1536	29	6
1537	35	5
1538	37	0
1539	0	46
1540	37	0
1541	0	51
1542	53	0
1543	37	9
1544	20	2
1545	0	38
1546	31	5
1547	33	3
1548	33	0
1549	32	13
1550	3	59
1551	0	41
1552	0	56
1553	0	39
1554	35	10
1555	40	4
1556	37	5
1557	1	49
1558	4	48
1559	0	45
1560	27	8
1561	47	0
1562	31	0
1563	28	7
1564	0	43
1565	31	24
1566	33	11
1567	39	0
1568	0	42
1569	15	37
1570	30	0
1571	28	3
1572	0	43
1573	4	40
1574	3	43
1575	0	47
1576	27	8
1577	34	0
1578	35	0
1579	26	0
1580	11	31
1581	35	8
1582	30	11
1583	0	36
1584	45	5
1585	27	0
1586	3	54
1587	21	0
1588	35	2
1589	38	0
1590	43	0
1591	3	48
1592	0	58
1593	8	47
1594	35	0
1595	0	36
1596	3	42
1597	39	0
1598	40	0
1599	0	48
1600	4	44
1601	0	47
1602	0	49
1603	36	0
1604	0	39
1605	0	39
1606	34	0
1607	34	0
1608	29	7
1609	36	0
1610	4	34
1611	31	17
1612	33	0
1613	3	61
1614	24	0
1615	33	1
1616	41	9
1617	37	11
1618	27	0
1619	22	11
1620	36	5
1621	0	32
1622	5	47
1623	29	0
1624	35	3
1625	3	51
1626	0	52
1627	38	13
1628	7	37
1629	30	0
1630	7	43
1631	0	51
1632	40	4
1633	32	0
1634	39	0
1635	31	14
1636	0	51
1637	0	52
1638	0	47
1639	1	49
1640	5	42
1641	2	46
1642	34	0
1643	30	9
1644	0	43
1645	0	48
1646	0	56
1647	31	0
1648	4	34
1649	6	46
1650	36	3
1651	0	39
1652	36	0
1653	2	44
1654	38	1
1655	0	44
1656	37	0
1657	31	0
1658	31	0
1659	1	49
1660	41	3
1661	0	40
1662	32	4
1663	4	31
1664	0	42
1665	39	20
1666	36	1
1667	26	2
1668	0	50
1669	27	2
1670	0	40
1671	35	0
1672	38	6
1673	0	48
1674	0	48
1675	30	3
1676	34	4
1677	32	0
1678	22	2
1679	33	0
1680	39	0
1681	0	50
1682	0	40
1683	26	0
1684	32	0
1685	0	60
1686	44	0
1687	40	6
1688	36	0
1689	5	36
1690	39	7
1691	0	32
1692	1	42
1693	42	4
1694	35	0
1695	24	0
1696	6	44
1697	23	0
1698	37	7
1699	17	4
1700	39	5
1701	0	58
1702	5	44
1703	9	56
1704	41	0
1705	32	0
1706	29	0
1707	30	0
1708	42	6
1709	0	36
1710	30	6
1711	0	43
1712	36	1
1713	46	1
1714	0	38
1715	40	0
1716	35	1
1717	4	42
1718	0	35
1719	35	0
1720	23	0
1721	2	44
1722	35	0
1723	32	0
1724	0	39
1725	35	0
1726	6	48
1727	30	8
1728	37	5
1729	0	47
1730	33	0
1731	34	13
1732	0	33
1733	27	0
1734	0	39
1735	36	0
1736	4	45
1737	34	0
1738	34	4
1739	2	46
1740	30	6
1741	0	39
1742	0	51
1743	30	0
1744	37	0
1745	0	40
1746	24	0
1747	1	55
1748	2	46
1749	3	38
1750	0	42
1751	1	55
1752	6	41
1753	2	45
1754	0	55
1755	28	0
1756	31	1
1757	36	11
1758	27	0
1759	19	34
1760	0	44
1761	38	0
1762	23	0
1763	36	10
1764	0	37
1765	0	51
1766	38	0
1767	47	0
1768	17	31
1769	0	50
1770	24	4
1771	0	49
1772	9	34
1773	0	58
1774	40	2
1775	4	44
1776	27	6
1777	7	36
1778	0	34
1779	31	16
1780	31	0
1781	34	5
1782	0	38
1783	23	16
1784	34	0
1785	32	15
1786	41	0
1787	29	0
1788	2	37
1789	43	0
1790	0	48
1791	35	7
1792	33	15
1793	35	8
1794	8	44
1795	36	0
1796	28	6
1797	36	12
1798	25	7
1799	34	0
1800	3	30
1801	35	0
1802	32	0
1803	33	12
1804	29	6
1805	29	0
1806	0	45
1807	30	3
1808	6	44
1809	23	22
1810	39	1
1811	2	38
1812	35	0
1813	0	50
1814	6	45
1815	0	49
1816	33	10
1817	27	0
1818	36	0
1819	32	8
1820	30	2
1821	0	46
1822	0	39
1823	10	49
1824	0	47
1825	0	37
1826	28	0
1827	31	0
1828	33	4
1829	44	12
1830	7	28
1831	21	0
1832	22	23
1833	0	51
1834	34	9
1835	4	57
1836	31	0
1837	0	34
1838	0	33
1839	34	0
1840	30	3
1841	2	57
1842	0	43
1843	4	41
1844	0	41
1845	40	9
1846	4	45
1847	0	48
1848	10	39
1849	36	9
1850	0	40
1851	0	44
1852	36	7
1853	35	0
1854	0	41
1855	0	47
1856	28	0
1857	33	0
1858	0	48
1859	28	4
1860	29	5
1861	0	38
1862	26	3
1863	0	35
1864	42	6
1865	39	0
1866	44	0
1867	28	7
1868	9	38
1869	29	2
1870	31	7
1871	0	31
1872	0	37
1873	3	36
1874	36	0
1875	34	0
1876	39	0
1877	29	0
1878	0	45
1879	33	6
1880	35	0
1881	34	8
1882	0	47
1883	27	0
1884	33	0
1885	0	55
1886	32	0
1887	29	0
1888	0	36
1889	27	2
1890	33	0
1891	35	8
1892	30	7
1893	27	1
1894	22	25
1895	36	0
1896	28	0
1897	42	5
1898	0	38
1899	31	0
1900	8	46
1901	50	0
1902	28	1
1903	33	6
1904	30	12
1905	34	12
1906	48	0
1907	41	8
1908	0	36
1909	0	56
1910	2	50
1911	0	48
1912	40	0
1913	0	53
1914	30	0
1915	1	39
1916	26	2
1917	10	45
1918	0	58
1919	2	52
1920	24	0
1921	37	3
1922	26	2
1923	0	49
1924	32	0
1925	0	31
1926	0	49
1927	25	0
1928	30	3
1929	32	9
1930	28	0
1931	0	60
1932	27	0
1933	0	44
1934	26	2
1935	0	40
1936	3	41
1937	33	0
1938	0	32
1939	5	40
1940	25	0
1941	25	17
1942	0	41
1943	0	41
1944	36	6
1945	3	52
1946	28	0
1947	0	45
1948	0	46
1949	22	0
1950	7	47
1951	7	58
1952	0	46
1953	26	0
1954	34	0
1955	1	56
1956	37	0
1957	31	0
1958	32	4
1959	26	14
1960	47	0
1961	23	10
1962	42	0
1963	29	6
1964	2	39
1965	35	7
1966	33	0
1967	0	39
1968	28	0
1969	0	51
1970	39	0
1971	0	38
1972	18	2
1973	27	0
1974	25	5
1975	0	45
1976	23	0
1977	35	7
1978	0	45
1979	5	46
1980	25	0
1981	15	22
1982	0	53
1983	3	39
1984	6	47
1985	1	47
1986	0	45
1987	0	47
1988	34	2
1989	0	31
1990	29	6
1991	0	55
1992	33	5
1993	37	1
1994	33	0
1995	0	34
1996	0	42
1997	27	4
1998	25	0
1999	1	49
[truncated: 8,001 more rows]
