# Supplementary material for: Generalized method of moments for estimating parameters of stochastic reaction networks
Source: BMC Syst Biol. 2016 Oct 21;10:98. doi: 10.1186/s12918-016-0342-8 (PMC5073941; doi:10.1186/s12918-016-0342-8)
Supplement: Additional file 2 — Matlab code and data. This file contains the Matlab codes and samples which were used to produce the results. (GZ 9349 kb) [file 12918_2016_342_MOESM2_ESM.gz › Data/Exclusive Switch/samples/38/t003.csv]

trajectory	P1	P2
1	101	1
2	7	87
3	90	2
4	91	1
5	0	105
6	3	88
7	73	1
8	72	1
9	76	0
10	1	108
11	76	0
12	78	0
13	18	80
14	0	93
15	6	113
16	39	55
17	5	91
18	0	86
19	0	109
20	96	0
21	17	92
22	43	36
23	87	2
24	0	101
25	11	98
26	1	93
27	81	10
28	0	101
29	95	0
30	0	99
31	0	101
32	75	4
33	78	0
34	87	0
35	9	122
36	4	129
37	86	5
38	1	104
39	45	48
40	79	1
41	79	0
42	2	109
43	76	8
44	88	10
45	86	3
46	0	102
47	0	99
48	0	110
49	84	0
50	93	4
51	70	0
52	4	101
53	73	8
54	85	0
55	1	115
56	68	2
57	0	105
58	12	101
59	72	0
60	0	105
61	74	3
62	82	0
63	33	70
64	66	3
65	0	115
66	90	0
67	1	125
68	84	1
69	94	3
70	75	1
71	80	6
72	82	3
73	86	0
74	72	6
75	46	34
76	4	99
77	64	3
78	78	0
79	75	7
80	5	94
81	82	7
82	91	2
83	70	0
84	0	92
85	89	0
86	86	0
87	63	1
88	71	0
89	93	3
90	59	41
91	95	0
92	52	43
93	0	90
94	0	94
95	53	0
96	2	101
97	0	109
98	0	104
99	90	1
100	77	0
101	9	97
102	6	112
103	3	97
104	0	113
105	92	9
106	73	3
107	97	0
108	4	104
109	4	113
110	86	0
111	0	108
112	7	107
113	3	90
114	0	113
115	76	1
116	94	1
117	85	0
118	75	2
119	82	3
120	65	1
121	71	1
122	0	110
123	73	1
124	1	95
125	83	3
126	70	0
127	2	119
128	88	0
129	102	0
130	8	109
131	78	0
132	91	0
133	0	101
134	5	110
135	81	4
136	82	1
137	0	100
138	0	105
139	82	5
140	76	0
141	0	107
142	61	18
143	66	1
144	99	0
145	0	114
146	82	1
147	86	3
148	0	109
149	69	16
150	6	87
151	2	107
152	68	0
153	3	110
154	68	6
155	0	105
156	4	111
157	72	0
158	0	107
159	85	1
160	78	4
161	0	91
162	0	100
163	82	0
164	0	122
165	3	121
166	2	102
167	3	111
168	87	6
169	3	92
170	82	4
171	0	95
172	76	12
173	61	2
174	86	0
175	81	9
176	73	1
177	71	0
178	68	1
179	77	0
180	78	1
181	0	105
182	6	118
183	24	79
184	56	36
185	2	122
186	88	2
187	90	1
188	69	5
189	75	7
190	91	12
191	77	3
192	77	4
193	0	110
194	88	6
195	79	4
196	7	94
197	89	4
198	0	108
199	2	111
200	76	0
201	0	105
202	83	0
203	81	0
204	76	0
205	64	3
206	0	106
207	0	98
208	0	118
209	82	1
210	94	0
211	0	100
212	0	96
213	0	123
214	85	0
215	0	104
216	74	0
217	85	8
218	3	96
219	4	106
220	1	94
221	2	128
222	81	0
223	75	29
224	2	102
225	72	2
226	71	2
227	1	114
228	3	110
229	0	109
230	0	89
231	71	0
232	83	0
233	83	1
234	68	8
235	0	111
236	2	104
237	83	0
238	82	0
239	67	1
240	1	111
241	83	2
242	64	5
243	2	108
244	1	122
245	86	0
246	86	2
247	75	0
248	81	7
249	21	90
250	84	0
251	3	120
252	2	91
253	80	6
254	10	106
255	76	2
256	90	1
257	71	0
258	71	9
259	3	104
260	89	0
261	79	9
262	58	0
263	4	110
264	3	108
265	95	1
266	102	2
267	0	103
268	4	93
269	83	1
270	59	0
271	78	2
272	91	1
273	80	4
274	66	7
275	2	101
276	80	0
277	64	7
278	89	9
279	79	0
280	73	5
281	89	0
282	29	72
283	6	106
284	13	79
285	72	0
286	0	109
287	90	0
288	0	105
289	57	26
290	0	112
291	4	87
292	73	1
293	0	99
294	8	110
295	89	0
296	80	0
297	89	7
298	66	2
299	3	97
300	0	111
301	0	102
302	6	101
303	78	3
304	84	0
305	3	98
306	89	0
307	85	2
308	76	1
309	0	96
310	0	111
311	74	3
312	0	101
313	77	2
314	0	98
315	1	113
316	4	126
317	0	96
318	89	0
319	85	0
320	0	115
321	83	2
322	90	3
323	0	118
324	3	122
325	91	0
326	4	101
327	63	2
328	89	7
329	0	101
330	77	0
331	70	5
332	0	98
333	13	99
334	2	91
335	79	0
336	87	1
337	4	95
338	4	102
339	75	0
340	5	94
341	2	113
342	3	111
343	4	106
344	1	124
345	4	99
346	3	103
347	72	0
348	69	0
349	5	105
350	82	9
351	0	110
352	88	3
353	3	101
354	80	0
355	89	0
356	86	11
357	4	116
358	79	1
359	56	16
360	60	26
361	64	3
362	83	2
363	0	116
364	1	135
365	83	1
366	0	92
367	81	6
368	83	0
369	3	119
370	78	0
371	3	95
372	84	24
373	0	100
374	7	95
375	3	102
376	73	0
377	2	99
378	70	0
379	0	111
380	86	4
381	67	22
382	84	0
383	0	81
384	3	123
385	4	95
386	87	0
387	3	99
388	0	109
389	1	98
390	76	1
391	95	0
392	0	103
393	0	89
394	68	0
395	73	0
396	83	0
397	81	3
398	77	0
399	80	0
400	1	111
401	82	4
402	0	108
403	39	31
404	83	8
405	69	4
406	95	2
407	81	0
408	80	2
409	88	8
410	0	107
411	0	105
412	68	0
413	1	103
414	74	0
415	1	94
416	83	7
417	76	2
418	3	96
419	73	10
420	2	90
421	79	0
422	71	4
423	0	101
424	70	2
425	7	107
426	73	0
427	2	88
428	71	1
429	82	0
430	88	1
431	95	0
432	91	0
433	1	95
434	83	0
435	1	104
436	1	105
437	1	114
438	0	105
439	83	5
440	3	122
441	94	3
442	79	0
443	72	0
444	19	83
445	52	3
446	75	1
447	81	0
448	79	5
449	20	81
450	86	3
451	85	2
452	78	0
453	74	2
454	0	115
455	79	6
456	85	0
457	0	105
458	70	0
459	4	109
460	69	1
461	95	6
462	0	96
463	92	0
464	1	127
465	66	3
466	1	96
467	0	113
468	80	1
469	64	40
470	96	4
471	81	2
472	62	0
473	26	72
474	84	5
475	1	99
476	75	9
477	70	3
478	1	82
479	81	3
480	72	13
481	0	103
482	86	3
483	95	0
484	79	4
485	70	4
486	48	33
487	89	2
488	6	108
489	86	0
490	81	0
491	0	79
492	42	58
493	1	102
494	81	0
495	0	96
496	0	107
497	83	0
498	0	103
499	75	6
500	3	107
501	1	97
502	87	13
503	8	107
504	79	0
505	75	3
506	75	0
507	20	95
508	76	0
509	64	0
510	84	1
511	75	12
512	86	0
513	2	91
514	2	122
515	77	0
516	80	0
517	77	0
518	1	106
519	75	9
520	77	3
521	0	111
522	0	108
523	74	3
524	59	24
525	11	82
526	3	118
527	76	4
528	2	87
529	80	10
530	0	110
531	0	103
532	82	4
533	86	0
534	86	8
535	93	0
536	2	105
537	68	5
538	66	0
539	0	89
540	77	1
541	81	12
542	0	98
543	81	4
544	5	97
545	77	0
546	0	126
547	79	5
548	85	0
549	3	85
550	85	1
551	0	94
552	1	105
553	81	0
554	1	108
555	86	0
556	0	109
557	75	0
558	0	120
559	3	116
560	73	1
561	85	3
562	87	2
563	71	3
564	98	1
565	73	17
566	102	6
567	56	3
568	2	100
569	94	2
570	76	0
571	1	96
572	78	0
573	83	2
574	85	7
575	65	5
576	10	88
577	64	3
578	83	2
579	5	98
580	0	98
581	72	0
582	25	80
583	1	106
584	0	112
585	3	91
586	81	1
587	97	0
588	82	0
589	63	4
590	86	0
591	86	1
592	74	15
593	4	106
594	81	3
595	75	11
596	0	102
597	69	40
598	87	0
599	0	118
600	83	4
601	2	116
602	0	111
603	91	0
604	83	3
605	101	7
606	73	4
607	77	3
608	3	102
609	0	98
610	6	87
611	1	124
612	4	95
613	22	82
614	69	11
615	1	85
616	2	98
617	74	0
618	78	12
619	5	115
620	95	5
621	3	118
622	78	9
623	2	107
624	1	94
625	0	94
626	84	5
627	77	6
628	1	122
629	1	110
630	88	0
631	3	113
632	0	107
633	86	1
634	76	0
635	90	1
636	66	7
637	59	30
638	90	5
639	1	106
640	80	2
641	0	105
642	3	113
643	74	0
644	0	114
645	68	4
646	86	1
647	70	4
648	0	101
649	69	2
650	0	120
651	72	9
652	0	118
653	81	0
654	71	0
655	1	104
656	6	105
657	0	97
658	66	1
659	81	0
660	77	1
661	80	9
662	3	97
663	59	3
664	80	0
665	68	4
666	39	63
667	73	10
668	79	3
669	83	0
670	60	1
671	91	0
672	86	0
673	68	3
674	2	101
675	0	103
676	85	2
677	32	69
678	70	5
679	0	105
680	85	17
681	0	85
682	1	117
683	76	2
684	81	1
685	0	89
686	1	121
687	0	109
688	75	7
689	2	100
690	75	0
691	0	117
692	0	119
693	66	8
694	91	0
695	3	116
696	0	117
697	97	0
698	0	107
699	0	114
700	1	74
701	0	120
702	5	108
703	78	0
704	71	1
705	78	0
706	62	5
707	65	3
708	53	52
709	0	95
710	2	97
711	77	0
712	81	3
713	0	119
714	66	21
715	0	115
716	0	89
717	1	116
718	90	0
719	0	104
720	74	2
721	2	100
722	0	131
723	6	103
724	84	0
725	94	4
726	1	120
727	84	9
728	92	3
729	32	50
730	9	106
731	0	110
732	56	51
733	85	6
734	1	119
735	85	7
736	84	8
737	77	0
738	84	8
739	1	110
740	79	1
741	74	3
742	5	100
743	81	4
744	75	7
745	82	0
746	65	2
747	0	92
748	79	5
749	5	119
750	83	0
751	0	111
752	63	1
753	43	68
754	5	105
755	0	88
756	65	0
757	83	15
758	3	109
759	79	0
760	74	0
761	74	7
762	2	85
763	2	102
764	64	3
765	0	109
766	0	117
767	70	0
768	76	0
769	35	68
770	58	30
771	2	88
772	75	4
773	82	2
774	0	92
775	3	117
776	80	0
777	70	2
778	70	2
779	74	0
780	70	0
781	85	4
782	88	1
783	69	4
784	0	96
785	84	3
786	74	1
787	74	13
788	90	5
789	71	5
790	8	108
791	77	4
792	83	4
793	78	2
794	0	106
795	0	113
796	0	108
797	5	105
798	78	0
799	71	0
800	78	2
801	2	101
802	0	96
803	2	110
804	2	99
805	0	110
806	75	3
807	5	89
808	77	5
809	42	50
810	4	110
811	11	92
812	82	1
813	0	102
814	85	3
815	0	110
816	2	107
817	76	8
818	77	2
819	3	132
820	1	111
821	75	9
822	72	6
823	1	105
824	0	100
825	83	4
826	79	8
827	77	9
828	0	110
829	87	2
830	93	5
831	82	1
832	85	1
833	0	130
834	79	0
835	95	0
836	80	0
837	5	112
838	84	2
839	83	1
840	0	98
841	4	95
842	3	107
843	79	18
844	0	111
845	0	94
846	63	1
847	79	0
848	82	2
849	2	99
850	77	0
851	77	3
852	7	97
853	2	102
854	0	121
855	1	110
856	1	105
857	82	0
858	1	108
859	82	3
860	1	108
861	88	8
862	0	96
863	80	0
864	70	2
865	38	73
866	2	110
867	68	4
868	5	120
869	2	102
870	71	4
871	80	0
872	78	0
873	77	2
874	74	1
875	70	1
876	88	4
877	2	92
878	89	0
879	10	109
880	73	0
881	0	96
882	0	102
883	79	1
884	0	107
885	1	106
886	92	2
887	2	103
888	0	120
889	21	83
890	0	122
891	6	105
892	15	97
893	35	62
894	1	105
895	76	3
896	1	101
897	0	97
898	8	98
899	93	2
900	90	0
901	0	109
902	44	40
903	71	0
904	0	110
905	56	4
906	98	0
907	1	103
908	0	103
909	84	1
910	3	108
911	58	16
912	78	2
913	84	5
914	67	0
915	88	0
916	0	109
917	90	0
918	0	95
919	3	102
920	64	0
921	5	112
922	65	0
923	75	3
924	66	3
925	90	0
926	76	10
927	0	116
928	73	0
929	1	112
930	83	1
931	3	131
932	1	119
933	75	5
934	83	0
935	2	93
936	0	103
937	76	1
938	0	107
939	3	107
940	75	0
941	0	106
942	70	20
943	85	2
944	77	0
945	62	30
946	87	0
947	80	8
948	65	0
949	75	2
950	80	0
951	73	1
952	72	1
953	66	0
954	77	3
955	5	111
956	89	0
957	7	101
958	1	115
959	84	0
960	0	102
961	0	97
962	0	95
963	0	91
964	58	54
965	83	3
966	77	3
967	0	108
968	14	69
969	80	2
970	82	0
971	66	6
972	90	0
973	86	0
974	49	55
975	79	0
976	66	0
977	92	2
978	23	90
979	85	0
980	0	94
981	1	97
982	0	106
983	4	105
984	83	5
985	86	3
986	63	4
987	68	2
988	79	12
989	93	0
990	0	106
991	87	0
992	0	107
993	0	117
994	91	4
995	1	104
996	79	2
997	5	86
998	0	110
999	77	11
1000	8	114
1001	0	100
1002	75	0
1003	0	95
1004	13	103
1005	86	0
1006	86	0
1007	3	113
1008	78	4
1009	2	112
1010	82	1
1011	65	2
1012	66	1
1013	1	105
1014	68	0
1015	65	2
1016	76	6
1017	83	2
1018	101	0
1019	94	0
1020	76	0
1021	0	106
1022	91	8
1023	1	98
1024	3	96
1025	99	0
1026	87	1
1027	0	102
1028	4	105
1029	86	7
1030	81	0
1031	0	105
1032	80	3
1033	86	1
1034	2	91
1035	71	8
1036	2	85
1037	3	93
1038	81	2
1039	1	102
1040	70	1
1041	80	0
1042	0	100
1043	55	18
1044	83	4
1045	1	97
1046	95	9
1047	0	106
1048	77	0
1049	78	0
1050	1	101
1051	2	110
1052	1	101
1053	2	122
1054	0	99
1055	0	100
1056	71	0
1057	70	2
1058	72	0
1059	64	0
1060	0	83
1061	71	1
1062	65	0
1063	15	111
1064	0	115
1065	91	0
1066	0	109
1067	4	119
1068	71	0
1069	0	114
1070	85	4
1071	94	1
1072	5	91
1073	75	0
1074	0	115
1075	64	4
1076	82	0
1077	0	116
1078	2	98
1079	85	0
1080	78	0
1081	4	111
1082	94	3
1083	81	8
1084	70	1
1085	3	104
1086	82	0
1087	75	1
1088	75	0
1089	86	4
1090	6	101
1091	3	109
1092	95	1
1093	1	85
1094	16	93
1095	0	95
1096	9	113
1097	67	1
1098	74	18
1099	56	0
1100	5	98
1101	1	113
1102	70	0
1103	25	76
1104	97	4
1105	0	109
1106	90	0
1107	1	98
1108	0	92
1109	70	0
1110	75	1
1111	76	0
1112	0	105
1113	4	108
1114	1	107
1115	70	0
1116	79	2
1117	70	8
1118	10	87
1119	76	0
1120	75	3
1121	67	5
1122	89	0
1123	3	96
1124	90	0
1125	6	102
1126	1	99
1127	71	0
1128	77	2
1129	79	2
1130	94	1
1131	0	85
1132	1	113
1133	0	111
1134	1	92
1135	73	2
1136	79	10
1137	81	0
1138	2	110
1139	91	6
1140	0	111
1141	63	7
1142	0	97
1143	70	0
1144	2	105
1145	48	0
1146	82	2
1147	90	8
1148	3	100
1149	0	117
1150	0	93
1151	0	106
1152	0	107
1153	78	4
1154	94	4
1155	83	0
1156	73	0
1157	0	108
1158	74	0
1159	0	109
1160	1	111
1161	5	116
1162	1	101
1163	95	5
1164	81	5
1165	1	118
1166	78	0
1167	78	3
1168	69	6
1169	3	106
1170	73	6
1171	79	1
1172	1	113
1173	75	0
1174	75	2
1175	79	11
1176	84	0
1177	5	114
1178	3	109
1179	81	0
1180	72	4
1181	70	2
1182	4	111
1183	50	26
1184	81	5
1185	4	98
1186	75	5
1187	98	5
1188	8	111
1189	4	87
1190	88	0
1191	78	3
1192	1	100
1193	65	0
1194	1	108
1195	5	117
1196	87	0
1197	76	8
1198	69	0
1199	74	1
1200	0	111
1201	102	6
1202	1	101
1203	0	115
1204	86	3
1205	71	0
1206	0	112
1207	0	101
1208	80	2
1209	77	5
1210	5	95
1211	4	112
1212	2	102
1213	87	0
1214	81	3
1215	77	1
1216	1	117
1217	0	105
1218	0	113
1219	7	93
1220	0	107
1221	3	102
1222	63	0
1223	5	119
1224	3	96
1225	92	11
1226	76	13
1227	78	0
1228	6	106
1229	0	94
1230	3	99
1231	33	48
1232	71	0
1233	0	99
1234	75	6
1235	12	95
1236	87	4
1237	1	101
1238	78	0
1239	0	95
1240	80	1
1241	0	114
1242	26	72
1243	3	90
1244	9	104
1245	75	8
1246	75	0
1247	90	4
1248	96	0
1249	80	3
1250	85	4
1251	0	106
1252	1	122
1253	78	2
1254	0	102
1255	2	111
1256	0	110
1257	3	105
1258	0	114
1259	0	97
1260	73	0
1261	90	0
1262	1	117
1263	1	96
1264	83	0
1265	60	1
1266	5	88
1267	68	14
1268	98	0
1269	70	0
1270	82	0
1271	75	6
1272	77	14
1273	90	0
1274	80	1
1275	0	105
1276	70	0
1277	44	35
1278	69	7
1279	84	1
1280	92	3
1281	65	0
1282	2	112
1283	90	5
1284	78	7
1285	76	5
1286	60	0
1287	4	89
1288	77	7
1289	0	94
1290	79	5
1291	82	1
1292	0	103
1293	83	0
1294	93	1
1295	84	0
1296	2	90
1297	0	106
1298	3	111
1299	71	0
1300	77	2
1301	77	1
1302	71	0
1303	83	1
1304	81	2
1305	0	111
1306	77	6
1307	87	2
1308	90	0
1309	82	3
1310	4	79
1311	70	3
1312	76	7
1313	79	1
1314	83	0
1315	78	0
1316	51	30
1317	62	2
1318	87	0
1319	2	110
1320	1	90
1321	75	4
1322	83	0
1323	78	0
1324	81	0
1325	77	1
1326	81	0
1327	66	3
1328	0	106
1329	71	1
1330	71	0
1331	0	103
1332	97	20
1333	83	3
1334	0	98
1335	3	103
1336	84	1
1337	1	84
1338	94	2
1339	82	7
1340	88	0
1341	92	1
1342	0	101
1343	85	9
1344	0	113
1345	80	5
1346	75	3
1347	55	4
1348	4	113
1349	89	5
1350	39	52
1351	1	108
1352	88	0
1353	1	103
1354	57	7
1355	75	3
1356	91	0
1357	64	35
1358	0	123
1359	2	105
1360	0	113
1361	91	7
1362	97	1
1363	73	1
1364	5	96
1365	62	0
1366	75	3
1367	2	104
1368	68	14
1369	75	0
1370	67	16
1371	2	95
1372	3	99
1373	87	6
1374	0	98
1375	11	91
1376	5	103
1377	84	6
1378	0	103
1379	83	1
1380	86	0
1381	95	1
1382	3	101
1383	92	3
1384	1	89
1385	1	112
1386	0	101
1387	75	0
1388	86	7
1389	1	92
1390	84	5
1391	75	1
1392	78	5
1393	72	0
1394	0	110
1395	88	2
1396	84	0
1397	58	4
1398	19	96
1399	88	5
1400	85	1
1401	62	27
1402	91	1
1403	105	0
1404	67	20
1405	75	0
1406	1	119
1407	0	96
1408	0	105
1409	77	0
1410	6	103
1411	69	0
1412	72	2
1413	72	1
1414	1	107
1415	3	101
1416	47	39
1417	78	0
1418	4	109
1419	0	89
1420	0	101
1421	1	101
1422	4	95
1423	96	1
1424	0	101
1425	0	125
1426	0	108
1427	69	0
1428	76	0
1429	0	99
1430	69	6
1431	67	0
1432	77	8
1433	68	8
1434	74	0
1435	65	0
1436	62	6
1437	66	0
1438	76	6
1439	73	1
1440	2	94
1441	0	96
1442	71	0
1443	80	4
1444	99	1
1445	86	0
1446	3	108
1447	2	123
1448	76	0
1449	1	92
1450	80	0
1451	0	103
1452	2	102
1453	3	88
1454	13	116
1455	5	118
1456	0	118
1457	91	0
1458	80	0
1459	78	0
1460	43	45
1461	1	102
1462	70	0
1463	0	87
1464	0	103
1465	0	108
1466	80	6
1467	0	111
1468	0	113
1469	1	88
1470	76	2
1471	3	99
1472	85	0
1473	3	98
1474	79	3
1475	64	7
1476	0	99
1477	86	0
1478	65	0
1479	76	2
1480	4	99
1481	1	115
1482	91	4
1483	23	75
1484	84	8
1485	0	95
1486	68	2
1487	0	123
1488	80	1
1489	70	1
1490	85	0
1491	1	110
1492	94	0
1493	86	0
1494	19	85
1495	0	115
1496	89	3
1497	0	103
1498	79	16
1499	3	102
1500	2	103
1501	63	0
1502	78	2
1503	75	1
1504	3	113
1505	0	96
1506	75	3
1507	0	96
1508	0	122
1509	2	111
1510	72	1
1511	0	101
1512	87	0
1513	81	0
1514	72	5
1515	0	104
1516	1	103
1517	75	5
1518	67	3
1519	71	4
1520	71	8
1521	1	104
1522	88	0
1523	85	0
1524	81	2
1525	71	4
1526	74	0
1527	55	34
1528	75	5
1529	61	0
1530	85	1
1531	97	0
1532	0	113
1533	85	0
1534	83	1
1535	72	0
1536	4	115
1537	66	0
1538	8	115
1539	99	8
1540	88	0
1541	79	0
1542	64	30
1543	91	0
1544	76	0
1545	2	101
1546	82	11
1547	3	103
1548	0	102
1549	80	0
1550	0	81
1551	0	116
1552	93	0
1553	1	106
1554	1	105
1555	3	109
1556	1	83
1557	4	107
1558	7	112
1559	1	108
1560	0	109
1561	84	10
1562	89	0
1563	67	1
1564	45	57
1565	79	0
1566	69	0
1567	87	0
1568	0	102
1569	74	5
1570	44	58
1571	55	22
1572	84	0
1573	0	108
1574	1	106
1575	81	6
1576	0	104
1577	92	3
1578	1	103
1579	2	105
1580	82	1
1581	0	101
1582	3	112
1583	90	0
1584	0	107
1585	78	2
1586	0	94
1587	0	103
1588	0	119
1589	0	89
1590	80	1
1591	99	1
1592	83	4
1593	68	2
1594	79	7
1595	0	111
1596	80	0
1597	68	2
1598	79	4
1599	79	0
1600	70	3
1601	77	0
1602	0	114
1603	1	123
1604	0	111
1605	64	4
1606	1	108
1607	78	4
1608	0	91
1609	79	0
1610	5	92
1611	95	0
1612	93	0
1613	0	113
1614	75	0
1615	7	103
1616	0	103
1617	0	105
1618	1	119
1619	79	0
1620	80	0
1621	47	61
1622	85	0
1623	79	4
1624	68	28
1625	2	102
1626	0	112
1627	84	1
1628	30	69
1629	49	42
1630	79	0
1631	88	1
1632	2	103
1633	8	101
1634	0	95
1635	0	116
1636	68	2
1637	6	106
1638	80	3
1639	86	3
1640	72	0
1641	1	85
1642	65	2
1643	2	95
1644	65	0
1645	5	101
1646	92	1
1647	80	8
1648	83	4
1649	6	104
1650	1	101
1651	79	13
1652	91	0
1653	3	116
1654	80	8
1655	1	117
1656	1	101
1657	84	0
1658	7	115
1659	79	5
1660	68	0
1661	79	4
1662	6	102
1663	0	112
1664	2	110
1665	82	4
1666	0	102
1667	0	104
1668	41	63
1669	68	0
1670	78	3
1671	85	0
1672	0	115
1673	69	7
1674	51	61
1675	35	69
1676	0	102
1677	1	93
1678	15	114
1679	72	0
1680	1	111
1681	1	115
1682	69	5
1683	1	109
1684	87	2
1685	80	0
1686	1	94
1687	0	100
1688	3	139
1689	4	122
1690	4	96
1691	58	1
1692	4	101
1693	84	0
1694	0	107
1695	63	7
1696	6	113
1697	2	108
1698	87	0
1699	2	122
1700	73	6
1701	79	0
1702	67	3
1703	2	103
1704	72	7
1705	4	88
1706	97	0
1707	59	1
1708	72	5
1709	0	110
1710	0	113
1711	1	103
1712	0	102
1713	74	8
1714	0	100
1715	3	122
1716	27	79
1717	0	111
1718	72	22
1719	1	113
1720	1	124
1721	82	0
1722	78	0
1723	86	5
1724	74	3
1725	0	99
1726	0	113
1727	82	0
1728	3	113
1729	1	111
1730	0	102
1731	89	2
1732	2	91
1733	87	0
1734	2	107
1735	66	0
1736	68	5
1737	0	120
1738	0	117
1739	76	2
1740	0	105
1741	85	0
1742	95	4
1743	1	94
1744	85	0
1745	68	8
1746	87	0
1747	80	0
1748	2	108
1749	0	109
1750	85	1
1751	1	102
1752	80	3
1753	7	108
1754	0	108
1755	1	113
1756	1	132
1757	74	7
1758	0	92
1759	0	114
1760	67	0
1761	3	126
1762	85	11
1763	71	4
1764	3	109
1765	0	97
1766	76	6
1767	77	0
1768	0	106
1769	3	101
1770	4	104
1771	86	3
1772	73	0
1773	27	56
1774	91	4
1775	0	103
1776	74	2
1777	3	84
1778	6	115
1779	84	3
1780	0	95
1781	91	0
1782	79	3
1783	71	0
1784	1	111
1785	78	5
1786	9	103
1787	14	93
1788	82	10
1789	3	100
1790	3	102
1791	0	89
1792	74	0
1793	2	109
1794	0	107
1795	73	18
1796	0	103
1797	77	0
1798	87	5
1799	80	2
1800	4	106
1801	7	92
1802	6	96
1803	58	31
1804	98	0
1805	2	100
1806	79	1
1807	87	0
1808	78	0
1809	0	112
1810	5	111
1811	68	3
1812	78	0
1813	0	107
1814	0	101
1815	0	94
1816	87	0
1817	82	1
1818	0	110
1819	18	80
1820	1	107
1821	70	2
1822	69	0
1823	3	108
1824	0	115
1825	77	1
1826	1	107
1827	11	110
1828	97	2
1829	83	4
1830	2	119
1831	85	0
1832	0	92
1833	3	105
1834	78	0
1835	4	106
1836	87	0
1837	72	0
1838	0	103
1839	6	103
1840	0	99
1841	83	1
1842	87	5
1843	0	107
1844	82	3
1845	0	103
1846	76	3
1847	0	90
1848	1	102
1849	2	106
1850	75	2
1851	48	44
1852	75	0
1853	3	100
1854	68	0
1855	0	107
1856	0	110
1857	73	0
1858	73	4
1859	0	119
1860	0	110
1861	66	0
1862	71	3
1863	85	8
1864	62	1
1865	3	112
1866	80	0
1867	83	0
1868	1	103
1869	7	119
1870	90	8
1871	83	8
1872	74	0
1873	67	11
1874	2	94
1875	77	0
1876	0	118
1877	67	22
1878	0	95
1879	82	2
1880	90	1
1881	0	105
1882	82	1
1883	77	8
1884	71	0
1885	82	1
1886	1	120
1887	81	9
1888	75	5
1889	4	88
1890	0	102
1891	80	0
1892	90	5
1893	57	24
1894	83	7
1895	77	0
1896	84	4
1897	79	4
1898	1	90
1899	2	103
1900	2	102
1901	70	4
1902	76	0
1903	14	95
1904	4	110
1905	76	0
1906	3	115
1907	90	0
1908	74	0
1909	0	100
1910	2	122
1911	8	99
1912	8	103
1913	76	0
1914	0	110
1915	19	74
1916	62	1
1917	84	0
1918	94	6
1919	81	0
1920	6	118
1921	43	42
1922	0	95
1923	7	109
1924	5	110
1925	79	4
1926	3	106
1927	77	4
1928	87	1
1929	64	4
1930	92	0
1931	0	114
1932	83	0
1933	50	44
1934	69	1
1935	0	101
1936	0	105
1937	78	0
1938	1	103
1939	1	95
1940	0	102
1941	7	112
1942	75	7
1943	73	1
1944	0	98
1945	75	8
1946	3	96
1947	0	106
1948	76	0
1949	1	113
1950	75	0
1951	0	105
1952	82	12
1953	77	0
1954	0	128
1955	0	97
1956	95	0
1957	73	1
1958	79	0
1959	0	84
1960	89	0
1961	80	4
1962	64	6
1963	75	0
1964	1	107
1965	85	9
1966	0	112
1967	85	2
1968	69	15
1969	0	114
1970	76	4
1971	79	0
1972	0	95
1973	71	0
1974	71	7
1975	75	2
1976	84	0
1977	5	118
1978	103	2
1979	0	97
1980	3	115
1981	81	0
1982	78	0
1983	0	104
1984	74	4
1985	69	4
1986	0	113
1987	93	0
1988	0	109
1989	7	107
1990	3	101
1991	0	86
1992	1	100
1993	81	3
1994	0	115
1995	76	4
1996	73	2
1997	0	85
1998	86	6
1999	84	0
[truncated: 8,001 more rows]
