# Supplementary material for: Generalized method of moments for estimating parameters of stochastic reaction networks
Source: BMC Syst Biol. 2016 Oct 21;10:98. doi: 10.1186/s12918-016-0342-8 (PMC5073941; doi:10.1186/s12918-016-0342-8)
Supplement: Additional file 2 — Matlab code and data. This file contains the Matlab codes and samples which were used to produce the results. (GZ 9349 kb) [file 12918_2016_342_MOESM2_ESM.gz › Data/Exclusive Switch/samples/8/t002.csv]

trajectory	P1	P2
1	52	0
2	63	0
3	0	88
4	65	0
5	54	2
6	0	78
7	7	81
8	66	1
9	55	3
10	56	2
11	7	94
12	0	76
13	60	0
14	57	0
15	64	0
16	60	0
17	62	6
18	1	80
19	0	93
20	1	82
21	3	71
22	66	0
23	0	68
24	6	66
25	65	9
26	8	72
27	5	73
28	0	96
29	59	3
30	63	2
31	63	8
32	66	4
33	0	69
34	1	89
35	67	0
36	0	75
37	52	2
38	0	82
39	36	24
40	51	2
41	2	75
42	73	2
43	0	90
44	0	80
45	59	3
46	0	85
47	67	2
48	4	82
49	0	72
50	65	7
51	62	0
52	0	82
53	66	0
54	0	80
55	58	0
56	0	67
57	0	88
58	8	82
59	79	1
60	6	75
61	3	71
62	57	0
63	1	76
64	16	58
65	5	73
66	51	7
67	75	9
68	59	1
69	65	0
70	1	88
71	1	84
72	1	90
73	0	76
74	62	0
75	47	10
76	0	79
77	31	56
78	55	0
79	57	4
80	7	73
81	63	0
82	60	0
83	4	82
84	3	93
85	0	75
86	55	6
87	0	64
88	4	67
89	15	66
90	49	5
91	1	89
92	68	1
93	3	93
94	63	7
95	2	93
96	0	79
97	52	1
98	50	3
99	59	6
100	0	83
101	64	0
102	66	0
103	56	0
104	0	82
105	70	0
106	6	93
107	7	80
108	67	0
109	0	65
110	55	0
111	65	0
112	52	0
113	0	100
114	66	0
115	59	2
116	33	23
117	60	0
118	42	0
119	53	0
120	35	34
121	53	8
122	0	71
123	43	22
124	50	0
125	58	0
126	1	84
127	55	5
128	5	75
129	6	83
130	21	63
131	55	3
132	69	2
133	48	6
134	58	0
135	2	75
136	17	65
137	0	88
138	73	0
139	0	73
140	14	58
141	63	0
142	57	0
143	0	83
144	55	1
145	5	82
146	66	4
147	57	10
148	4	88
149	54	0
150	69	6
151	2	60
152	57	3
153	1	80
154	62	7
155	55	0
156	5	82
157	0	82
158	44	17
159	47	15
160	63	4
161	7	84
162	61	0
163	75	0
164	4	82
165	0	66
166	0	75
167	67	0
168	0	80
169	5	82
170	1	68
171	55	0
172	47	0
173	26	46
174	57	2
175	64	1
176	65	2
177	47	2
178	60	0
179	1	89
180	42	2
181	24	41
182	66	0
183	51	2
184	62	2
185	61	0
186	62	0
187	65	7
188	4	80
189	61	1
190	63	1
191	58	8
192	46	4
193	54	0
194	0	92
195	53	1
196	2	85
197	1	69
198	13	65
199	0	81
200	0	70
201	57	0
202	2	74
203	69	4
204	55	1
205	53	0
206	56	12
207	24	29
208	1	106
209	59	0
210	75	0
211	59	0
212	52	14
213	61	2
214	66	0
215	50	4
216	59	0
217	58	0
218	0	84
219	59	2
220	52	7
221	9	82
222	53	0
223	0	75
224	0	79
225	0	64
226	0	77
227	5	64
228	1	77
229	54	0
230	48	0
231	62	0
232	54	3
233	0	79
234	53	0
235	55	2
236	55	10
237	0	76
238	0	75
239	6	93
240	56	18
241	57	2
242	54	12
243	9	75
244	4	71
245	66	2
246	49	0
247	0	67
248	60	0
249	0	75
250	54	1
251	59	0
252	12	65
253	75	10
254	49	6
255	0	71
256	0	80
257	0	94
258	77	0
259	0	74
260	0	72
261	63	1
262	4	74
263	0	68
264	4	76
265	71	1
266	53	0
267	46	0
268	51	3
269	68	0
270	3	73
271	66	0
272	0	72
273	58	0
274	0	59
275	3	66
276	0	77
277	6	80
278	2	74
279	64	3
280	0	68
281	64	1
282	0	81
283	75	0
284	0	88
285	0	74
286	0	84
287	1	64
288	9	84
289	61	0
290	35	13
291	76	0
292	6	83
293	63	3
294	80	6
295	1	73
296	0	75
297	65	0
298	67	5
299	0	71
300	66	11
301	57	5
302	72	0
303	45	35
304	63	0
305	0	61
306	13	102
307	60	0
308	75	3
309	57	3
310	53	13
311	7	93
312	0	76
313	66	7
314	1	80
315	3	68
316	0	94
317	0	70
318	63	0
319	59	5
320	1	77
321	1	71
322	0	83
323	80	2
324	53	4
325	77	0
326	60	9
327	3	79
328	62	5
329	0	83
330	54	9
331	52	1
332	61	8
333	61	0
334	38	30
335	58	1
336	0	83
337	56	0
338	66	5
339	5	83
340	72	0
341	58	2
342	56	19
343	0	71
344	63	4
345	63	12
346	66	12
347	4	71
348	1	80
349	0	87
350	0	77
351	0	82
352	6	68
353	0	90
354	50	3
355	72	1
356	0	70
357	60	0
358	65	6
359	50	0
360	52	3
361	1	83
362	56	3
363	1	77
364	45	14
365	0	76
366	58	3
367	56	4
368	0	82
369	61	1
370	61	0
371	46	0
372	6	83
373	4	68
374	0	86
375	0	87
376	6	77
377	1	71
378	2	83
379	0	76
380	56	3
381	4	85
382	5	59
383	57	0
384	0	80
385	61	7
386	55	0
387	71	0
388	8	74
389	4	73
390	55	0
391	1	83
392	1	82
393	59	5
394	2	79
395	54	0
396	1	92
397	1	83
398	49	30
399	4	80
400	0	71
401	75	0
402	49	3
403	1	65
404	65	0
405	57	1
406	0	79
407	62	0
408	52	0
409	2	69
410	0	72
411	68	1
412	60	4
413	0	65
414	0	71
415	1	78
416	2	73
417	47	0
418	74	0
419	0	90
420	0	63
421	66	0
422	0	67
423	59	0
424	9	65
425	4	97
426	8	73
427	71	7
428	8	81
429	58	1
430	74	3
431	8	96
432	58	11
433	55	0
434	0	81
435	2	97
436	54	1
437	1	84
438	0	72
439	61	3
440	17	72
441	56	0
442	0	80
443	61	4
444	55	6
445	55	5
446	64	2
447	3	69
448	0	91
449	0	87
450	0	82
451	4	75
452	73	7
453	0	67
454	5	88
455	3	68
456	51	0
457	5	93
458	7	78
459	1	63
460	9	84
461	0	67
462	50	0
463	8	86
464	62	0
465	56	0
466	54	0
467	2	70
468	57	4
469	65	1
470	0	86
471	0	97
472	67	0
473	4	82
474	0	71
475	1	85
476	46	4
477	3	73
478	1	83
479	1	91
480	60	0
481	28	35
482	5	93
483	0	84
484	0	99
485	0	60
486	0	83
487	0	74
488	53	1
489	64	0
490	54	3
491	57	0
492	50	0
493	1	70
494	5	64
495	0	82
496	50	11
497	3	70
498	1	76
499	0	77
500	53	0
501	0	76
502	4	76
503	62	0
504	49	0
505	0	70
506	47	1
507	62	0
508	66	0
509	6	75
510	76	11
511	37	31
512	65	1
513	67	5
514	0	77
515	53	0
516	16	66
517	0	87
518	70	1
519	3	77
520	52	0
521	26	51
522	61	0
523	1	82
524	0	79
525	67	0
526	1	81
527	58	11
528	50	9
529	4	81
530	2	66
531	0	67
532	67	0
533	0	73
534	5	83
535	52	0
536	1	92
537	58	0
538	59	11
539	4	70
540	29	38
541	45	5
542	54	3
543	63	6
544	64	3
545	0	83
546	46	4
547	1	74
548	0	82
549	33	46
550	0	88
551	58	1
552	0	72
553	61	0
554	61	0
555	1	88
556	0	97
557	37	3
558	2	88
559	69	0
560	2	73
561	20	60
562	0	75
563	63	0
564	65	4
565	3	55
566	0	79
567	54	4
568	66	0
569	3	79
570	74	6
571	0	92
572	46	3
573	65	4
574	57	13
575	69	1
576	2	80
577	52	0
578	4	88
579	4	84
580	8	89
581	58	7
582	0	92
583	5	80
584	62	1
585	73	3
586	52	6
587	4	78
588	36	0
589	0	90
590	0	62
591	54	6
592	3	74
593	53	0
594	70	15
595	64	1
596	0	77
597	1	71
598	66	13
599	67	0
600	0	65
601	64	0
602	7	62
603	58	4
604	58	4
605	0	82
606	6	78
607	70	1
608	6	85
609	52	3
610	68	2
611	63	6
612	0	72
613	72	0
614	10	71
615	59	0
616	45	0
617	2	77
618	3	90
619	3	82
620	2	64
621	0	95
622	0	68
623	54	0
624	61	3
625	0	81
626	57	6
627	0	68
628	59	9
629	0	89
630	78	0
631	57	7
632	0	87
633	65	4
634	0	59
635	0	81
636	0	75
637	0	83
638	56	7
639	3	95
640	0	87
641	1	80
642	53	1
643	0	68
644	0	82
645	6	90
646	3	76
647	72	5
648	6	91
649	59	3
650	0	80
651	60	5
652	0	91
653	58	0
654	46	7
655	53	4
656	0	82
657	50	4
658	0	83
659	0	72
660	38	0
661	0	80
662	57	0
663	69	7
664	76	0
665	71	0
666	0	87
667	10	76
668	61	0
669	0	85
670	59	2
671	0	85
672	1	77
673	66	0
674	0	70
675	45	5
676	1	79
677	35	27
678	60	5
679	0	90
680	11	74
681	62	0
682	69	0
683	66	14
684	0	75
685	58	1
686	41	0
687	70	0
688	26	36
689	2	81
690	65	0
691	54	5
692	63	6
693	56	10
694	64	0
695	73	4
696	73	2
697	13	71
698	67	0
699	1	70
700	55	0
701	73	3
702	0	79
703	0	71
704	52	0
705	72	10
706	67	2
707	57	0
708	81	0
709	51	0
710	0	95
711	56	5
712	45	0
713	10	67
714	58	0
715	2	93
716	50	4
717	60	0
718	60	12
719	59	2
720	0	84
721	51	4
722	0	87
723	58	6
724	0	75
725	74	0
726	56	13
727	70	4
728	1	87
729	59	1
730	0	85
731	0	90
732	0	82
733	56	0
734	62	0
735	63	0
736	61	0
737	1	64
738	70	4
739	60	0
740	74	7
741	3	69
742	0	76
743	65	4
744	1	88
745	50	23
746	70	0
747	5	74
748	56	0
749	0	92
750	72	1
751	0	54
752	6	67
753	0	79
754	58	2
755	61	0
756	71	1
757	5	82
758	74	0
759	0	72
760	50	6
761	57	0
762	57	0
763	64	0
764	0	82
765	51	0
766	71	10
767	55	0
768	4	71
769	62	0
770	0	71
771	61	0
772	62	5
773	64	13
774	0	72
775	0	75
776	31	41
777	4	77
778	62	4
779	65	0
780	71	0
781	60	3
782	4	88
783	64	3
784	2	73
785	0	71
786	56	0
787	48	2
788	2	82
789	2	75
790	67	6
791	51	11
792	65	3
793	69	8
794	55	5
795	4	78
796	4	82
797	54	1
798	53	5
799	0	75
800	56	0
801	63	1
802	6	84
803	54	0
804	0	84
805	44	15
806	63	0
807	64	0
808	0	71
809	48	3
810	64	5
811	7	72
812	73	0
813	70	1
814	2	81
815	1	85
816	64	0
817	64	0
818	13	66
819	0	68
820	0	75
821	0	81
822	64	3
823	58	5
824	1	74
825	1	93
826	57	11
827	0	102
828	3	73
829	55	0
830	53	0
831	18	60
832	61	2
833	53	11
834	61	0
835	7	82
836	51	1
837	63	0
838	0	75
839	0	77
840	66	0
841	58	1
842	21	61
843	43	8
844	59	1
845	0	99
846	1	82
847	7	74
848	60	0
849	3	75
850	51	1
851	81	0
852	67	0
853	69	6
854	51	0
855	0	97
856	55	16
857	0	80
858	0	78
859	48	2
860	0	77
861	68	2
862	49	0
863	65	0
864	4	90
865	4	80
866	0	55
867	57	0
868	0	65
869	7	71
870	58	10
871	67	3
872	0	84
873	59	0
874	67	1
875	5	62
876	0	66
877	59	1
878	5	63
879	0	80
880	70	0
881	2	73
882	53	0
883	0	102
884	60	2
885	0	76
886	65	4
887	66	10
888	50	0
889	55	0
890	49	14
891	55	0
892	2	85
893	54	3
894	5	91
895	53	1
896	0	75
897	47	6
898	55	0
899	54	11
900	49	0
901	36	38
902	5	75
903	2	99
904	4	67
905	0	81
906	61	5
907	45	41
908	0	81
909	59	0
910	63	10
911	4	59
912	0	77
913	1	92
914	57	8
915	36	37
916	0	83
917	2	104
918	3	74
919	47	0
920	53	3
921	3	69
922	4	64
923	46	0
924	74	5
925	12	83
926	64	0
927	67	0
928	46	28
929	0	65
930	44	35
931	0	74
932	4	80
933	0	81
934	65	0
935	4	66
936	22	36
937	6	88
938	62	4
939	4	78
940	57	11
941	55	4
942	50	8
943	47	4
944	66	0
945	0	79
946	0	76
947	47	0
948	49	2
949	0	79
950	57	11
951	41	7
952	76	6
953	2	85
954	58	4
955	6	91
956	0	81
957	3	73
958	58	2
959	67	2
960	64	0
961	0	76
962	48	15
963	58	2
964	0	92
965	66	2
966	56	0
967	0	84
968	0	85
969	26	60
970	3	79
971	50	0
972	0	79
973	4	73
974	63	4
975	49	9
976	66	0
977	40	43
978	0	84
979	1	62
980	58	0
981	3	76
982	3	91
983	23	63
984	2	80
985	4	77
986	0	67
987	68	0
988	0	84
989	0	74
990	64	2
991	0	81
992	70	2
993	4	69
994	0	76
995	0	79
996	58	1
997	58	3
998	3	75
999	61	4
1000	0	80
1001	41	0
1002	41	0
1003	58	0
1004	2	70
1005	59	4
1006	57	23
1007	49	0
1008	0	78
1009	53	10
1010	60	3
1011	4	68
1012	60	1
1013	61	1
1014	0	73
1015	48	1
1016	2	71
1017	64	14
1018	2	74
1019	0	81
1020	2	70
1021	4	68
1022	1	86
1023	73	10
1024	0	96
1025	0	75
1026	62	0
1027	2	75
1028	59	1
1029	64	7
1030	1	71
1031	0	68
1032	2	86
1033	73	1
1034	6	72
1035	63	0
1036	65	3
1037	75	1
1038	0	95
1039	60	0
1040	60	0
1041	52	0
1042	64	0
1043	0	70
1044	2	73
1045	0	75
1046	6	78
1047	3	73
1048	2	79
1049	7	82
1050	57	0
1051	0	69
1052	54	1
1053	67	0
1054	66	1
1055	50	7
1056	66	4
1057	25	38
1058	4	71
1059	55	0
1060	53	14
1061	4	78
1062	74	1
1063	0	82
1064	1	85
1065	3	77
1066	6	79
1067	74	1
1068	69	10
1069	55	5
1070	54	1
1071	42	2
1072	52	0
1073	2	113
1074	0	71
1075	50	0
1076	47	16
1077	0	85
1078	69	3
1079	61	4
1080	0	82
1081	54	0
1082	57	0
1083	73	5
1084	58	4
1085	1	91
1086	60	5
1087	53	1
1088	45	1
1089	2	94
1090	73	7
1091	2	64
1092	0	73
1093	0	89
1094	0	77
1095	50	6
1096	61	1
1097	43	15
1098	54	8
1099	61	0
1100	69	0
1101	44	1
1102	56	10
1103	41	0
1104	56	0
1105	0	77
1106	48	0
1107	61	0
1108	6	90
1109	71	0
1110	61	1
1111	4	74
1112	55	11
1113	60	0
1114	56	12
1115	39	20
1116	48	5
1117	0	69
1118	49	26
1119	67	4
1120	8	71
1121	45	0
1122	2	71
1123	2	71
1124	31	51
1125	0	75
1126	5	77
1127	0	70
1128	2	78
1129	0	71
1130	3	78
1131	62	0
1132	69	0
1133	60	4
1134	52	3
1135	2	82
1136	63	4
1137	0	79
1138	61	0
1139	72	0
1140	49	0
1141	58	1
1142	69	0
1143	56	5
1144	0	74
1145	53	12
1146	4	64
1147	1	73
1148	52	9
1149	57	0
1150	75	1
1151	53	9
1152	2	77
1153	7	82
1154	0	69
1155	66	5
1156	67	0
1157	41	0
1158	39	14
1159	60	11
1160	0	78
1161	68	6
1162	37	46
1163	8	71
1164	0	90
1165	0	69
1166	69	7
1167	57	0
1168	52	5
1169	63	15
1170	46	9
1171	1	73
1172	67	20
1173	5	82
1174	61	0
1175	4	84
1176	61	2
1177	53	0
1178	0	75
1179	5	79
1180	58	1
1181	0	82
1182	58	5
1183	0	70
1184	0	82
1185	0	84
1186	53	7
1187	58	0
1188	17	63
1189	63	0
1190	1	80
1191	59	0
1192	59	0
1193	56	0
1194	4	94
1195	0	89
1196	53	0
1197	65	1
1198	2	72
1199	0	88
1200	51	3
1201	54	3
1202	44	1
1203	3	76
1204	1	92
1205	5	65
1206	73	11
1207	0	66
1208	4	68
1209	0	93
1210	4	83
1211	53	8
1212	71	0
1213	0	84
1214	1	68
1215	1	89
1216	64	8
1217	59	6
1218	0	94
1219	2	65
1220	1	83
1221	59	0
1222	55	12
1223	0	75
1224	34	39
1225	82	4
1226	2	83
1227	0	84
1228	0	71
1229	0	65
1230	56	4
1231	53	1
1232	61	1
1233	60	0
1234	0	68
1235	0	61
1236	52	0
1237	59	0
1238	62	0
1239	60	5
1240	0	84
1241	0	70
1242	64	2
1243	1	62
1244	58	15
1245	66	2
1246	65	4
1247	65	2
1248	6	82
1249	55	1
1250	50	0
1251	52	0
1252	0	79
1253	0	85
1254	0	91
1255	64	8
1256	58	0
1257	60	1
1258	0	76
1259	5	83
1260	5	77
1261	0	77
1262	55	3
1263	4	79
1264	0	69
1265	53	18
1266	0	75
1267	47	12
1268	0	81
1269	69	0
1270	57	7
1271	0	83
1272	52	0
1273	0	85
1274	68	3
1275	54	0
1276	56	0
1277	0	64
1278	2	79
1279	0	68
1280	71	0
1281	10	73
1282	65	0
1283	1	69
1284	53	1
1285	0	83
1286	0	91
1287	5	89
1288	66	0
1289	63	1
1290	58	5
1291	0	68
1292	39	39
1293	49	11
1294	57	0
1295	3	72
1296	62	0
1297	0	74
1298	0	71
1299	53	8
1300	3	68
1301	44	4
1302	58	0
1303	72	0
1304	83	1
1305	11	72
1306	50	2
1307	62	0
1308	67	3
1309	65	0
1310	71	13
1311	56	0
1312	6	83
1313	3	67
1314	70	10
1315	4	58
1316	0	84
1317	62	3
1318	49	3
1319	4	85
1320	45	4
1321	59	0
1322	3	95
1323	48	0
1324	0	87
1325	2	92
1326	53	1
1327	10	98
1328	30	41
1329	70	5
1330	2	65
1331	58	3
1332	63	1
1333	64	0
1334	52	19
1335	55	6
1336	1	79
1337	1	77
1338	51	5
1339	51	9
1340	47	9
1341	9	85
1342	0	72
1343	5	71
1344	65	0
1345	0	83
1346	0	84
1347	68	0
1348	2	92
1349	50	2
1350	47	6
1351	0	81
1352	62	5
1353	54	3
1354	0	81
1355	57	14
1356	6	84
1357	8	91
1358	0	87
1359	46	12
1360	65	0
1361	71	0
1362	5	76
1363	58	0
1364	0	86
1365	0	82
1366	62	0
1367	7	71
1368	56	0
1369	6	75
1370	0	92
1371	0	80
1372	63	10
1373	0	76
1374	73	0
1375	69	0
1376	0	92
1377	58	3
1378	59	6
1379	3	82
1380	0	70
1381	0	86
1382	50	11
1383	45	7
1384	0	76
1385	0	80
1386	56	8
1387	0	69
1388	66	0
1389	0	90
1390	0	79
1391	3	82
1392	69	0
1393	47	0
1394	1	70
1395	49	12
1396	69	5
1397	69	0
1398	54	0
1399	0	81
1400	0	70
1401	69	7
1402	1	99
1403	2	86
1404	63	4
1405	72	6
1406	0	75
1407	63	0
1408	59	1
1409	1	70
1410	1	76
1411	70	0
1412	54	8
1413	60	4
1414	1	82
1415	1	85
1416	68	3
1417	0	63
1418	2	81
1419	0	75
1420	46	6
1421	46	2
1422	50	2
1423	0	67
1424	0	76
1425	54	0
1426	4	76
1427	0	78
1428	0	100
1429	64	1
1430	0	70
1431	0	74
1432	67	0
1433	2	83
1434	0	81
1435	59	10
1436	5	88
1437	0	64
1438	68	7
1439	52	0
1440	2	76
1441	2	68
1442	46	5
1443	58	7
1444	67	10
1445	59	6
1446	71	5
1447	58	0
1448	55	0
1449	60	0
1450	0	75
1451	70	0
1452	0	79
1453	62	1
1454	2	98
1455	0	89
1456	58	3
1457	64	0
1458	54	0
1459	3	78
1460	0	79
1461	66	4
1462	64	6
1463	72	0
1464	62	5
1465	2	71
1466	55	0
1467	1	79
1468	1	88
1469	66	6
1470	49	0
1471	71	0
1472	62	0
1473	52	0
1474	61	2
1475	2	72
1476	54	4
1477	2	92
1478	60	2
1479	4	65
1480	62	0
1481	0	87
1482	7	70
1483	38	13
1484	6	79
1485	2	71
1486	0	74
1487	60	0
1488	65	0
1489	67	3
1490	0	59
1491	0	97
1492	0	88
1493	51	0
1494	62	0
1495	3	67
1496	69	0
1497	50	0
1498	60	12
1499	55	3
1500	58	4
1501	67	1
1502	72	2
1503	14	54
1504	9	80
1505	0	68
1506	0	93
1507	69	0
1508	55	1
1509	65	0
1510	0	83
1511	4	93
1512	6	77
1513	42	21
1514	3	74
1515	46	0
1516	7	78
1517	51	0
1518	15	62
1519	0	82
1520	1	72
1521	1	81
1522	0	94
1523	59	0
1524	47	1
1525	59	0
1526	63	5
1527	55	2
1528	64	0
1529	0	86
1530	13	60
1531	2	81
1532	1	67
1533	61	17
1534	0	82
1535	69	6
1536	62	0
1537	47	10
1538	53	0
1539	64	3
1540	54	7
1541	70	0
1542	66	0
1543	38	30
1544	56	3
1545	54	0
1546	0	82
1547	21	58
1548	61	4
1549	0	67
1550	50	22
1551	53	0
1552	3	61
1553	56	0
1554	54	0
1555	56	0
1556	59	0
1557	70	3
1558	59	0
1559	0	67
1560	2	76
1561	49	10
1562	65	0
1563	52	0
1564	3	81
1565	63	0
1566	55	1
1567	3	68
1568	52	25
1569	48	1
1570	56	0
1571	64	0
1572	66	0
1573	55	3
1574	58	1
1575	58	2
1576	73	6
1577	66	4
1578	42	2
1579	53	4
1580	1	76
1581	0	70
1582	9	69
1583	62	0
1584	51	6
1585	1	90
1586	0	87
1587	2	79
1588	0	79
1589	0	91
1590	53	1
1591	1	82
1592	55	0
1593	12	72
1594	1	81
1595	0	90
1596	0	75
1597	0	80
1598	56	9
1599	0	81
1600	47	1
1601	74	0
1602	2	86
1603	53	0
1604	67	0
1605	51	11
1606	4	79
1607	51	5
1608	48	12
1609	2	85
1610	76	2
1611	52	0
1612	55	0
1613	54	0
1614	2	73
1615	53	1
1616	60	8
1617	51	34
1618	9	75
1619	77	0
1620	57	3
1621	64	0
1622	43	7
1623	0	74
1624	46	2
1625	72	1
1626	0	89
1627	71	5
1628	1	85
1629	14	62
1630	2	73
1631	9	85
1632	0	89
1633	3	77
1634	4	81
1635	13	68
1636	70	0
1637	0	86
1638	0	77
1639	67	0
1640	36	44
1641	54	0
1642	60	13
1643	58	1
1644	48	0
1645	4	75
1646	62	5
1647	0	89
1648	64	2
1649	60	4
1650	53	0
1651	49	0
1652	60	0
1653	56	0
1654	0	83
1655	0	78
1656	56	1
1657	0	77
1658	0	80
1659	61	0
1660	49	1
1661	1	100
1662	11	93
1663	0	77
1664	0	75
1665	0	79
1666	0	77
1667	63	2
1668	47	13
1669	61	5
1670	2	58
1671	54	3
1672	6	81
1673	9	69
1674	2	74
1675	57	5
1676	0	81
1677	5	72
1678	51	0
1679	9	67
1680	0	68
1681	63	1
1682	60	3
1683	3	76
1684	0	72
1685	75	0
1686	59	0
1687	59	2
1688	61	0
1689	4	75
1690	1	72
1691	57	0
1692	0	73
1693	0	71
1694	61	1
1695	0	77
1696	52	0
1697	0	62
1698	1	81
1699	0	67
1700	59	2
1701	49	4
1702	0	85
1703	53	2
1704	2	89
1705	2	72
1706	56	4
1707	1	86
1708	0	97
1709	4	87
1710	0	90
1711	0	80
1712	1	62
1713	50	0
1714	0	77
1715	74	12
1716	0	74
1717	59	0
1718	1	75
1719	6	74
1720	55	3
1721	57	12
1722	66	1
1723	0	63
1724	6	78
1725	59	22
1726	0	72
1727	0	74
1728	3	65
1729	58	0
1730	68	4
1731	2	82
1732	49	0
1733	63	4
1734	1	89
1735	71	10
1736	73	1
1737	43	6
1738	46	6
1739	72	5
1740	1	81
1741	1	83
1742	54	0
1743	58	1
1744	0	95
1745	17	69
1746	3	67
1747	43	12
1748	62	0
1749	0	79
1750	7	91
1751	71	0
1752	75	1
1753	56	0
1754	2	84
1755	62	1
1756	0	69
1757	62	0
1758	0	78
1759	66	6
1760	0	85
1761	63	0
1762	7	80
1763	0	68
1764	58	1
1765	0	95
1766	27	62
1767	3	91
1768	0	79
1769	65	1
1770	6	64
1771	57	3
1772	0	70
1773	2	75
1774	0	80
1775	55	0
1776	78	0
1777	1	83
1778	0	71
1779	50	7
1780	42	3
1781	55	3
1782	10	81
1783	4	69
1784	59	4
1785	0	80
1786	54	0
1787	30	43
1788	50	0
1789	68	0
1790	5	74
1791	63	2
1792	63	0
1793	1	87
1794	59	0
1795	53	0
1796	58	5
1797	49	0
1798	1	68
1799	5	82
1800	52	4
1801	61	0
1802	72	0
1803	29	51
1804	0	59
1805	0	74
1806	0	83
1807	0	75
1808	0	89
1809	53	0
1810	67	2
1811	54	0
1812	63	0
1813	0	87
1814	50	9
1815	4	77
1816	2	75
1817	63	0
1818	1	79
1819	0	71
1820	1	105
1821	55	5
1822	0	79
1823	0	89
1824	60	0
1825	66	0
1826	0	77
1827	0	83
1828	0	81
1829	0	69
1830	77	0
1831	0	68
1832	61	0
1833	42	23
1834	0	67
1835	10	72
1836	55	0
1837	52	13
1838	54	2
1839	66	0
1840	64	3
1841	1	79
1842	0	80
1843	54	0
1844	62	0
1845	3	86
1846	65	2
1847	57	1
1848	56	0
1849	2	84
1850	5	93
1851	50	11
1852	50	9
1853	0	71
1854	58	0
1855	12	75
1856	0	75
1857	52	5
1858	7	70
1859	63	8
1860	57	1
1861	65	1
1862	56	0
1863	56	4
1864	3	86
1865	0	79
1866	59	4
1867	0	95
1868	4	76
1869	50	4
1870	8	76
1871	79	0
1872	61	0
1873	14	71
1874	54	2
1875	4	98
1876	47	6
1877	4	71
1878	34	16
1879	0	73
1880	61	11
1881	0	83
1882	62	1
1883	0	68
1884	1	80
1885	0	83
1886	41	0
1887	49	0
1888	0	81
1889	57	0
1890	0	67
1891	0	80
1892	63	1
1893	0	70
1894	63	0
1895	2	77
1896	56	0
1897	13	83
1898	0	84
1899	36	3
1900	71	0
1901	0	77
1902	27	24
1903	51	6
1904	62	2
1905	2	79
1906	50	5
1907	0	77
1908	51	4
1909	2	78
1910	55	2
1911	0	69
1912	54	0
1913	57	1
1914	65	2
1915	1	68
1916	59	0
1917	66	6
1918	57	0
1919	58	1
1920	0	87
1921	1	80
1922	56	0
1923	55	6
1924	0	67
1925	46	0
1926	5	86
1927	63	0
1928	60	2
1929	4	88
1930	52	0
1931	4	81
1932	4	79
1933	64	0
1934	0	95
1935	2	80
1936	43	26
1937	1	60
1938	0	76
1939	4	74
1940	63	0
1941	4	88
1942	2	86
1943	2	65
1944	50	15
1945	4	82
1946	55	6
1947	57	0
1948	49	9
1949	59	2
1950	50	4
1951	0	64
1952	0	90
1953	48	0
1954	0	72
1955	9	67
1956	51	4
1957	0	67
1958	63	9
1959	55	3
1960	74	5
1961	62	0
1962	46	0
1963	47	2
1964	32	41
1965	0	71
1966	4	67
1967	56	5
1968	0	101
1969	0	71
1970	7	75
1971	0	73
1972	0	76
1973	0	80
1974	2	68
1975	37	27
1976	72	2
1977	0	94
1978	46	7
1979	0	73
1980	0	60
1981	0	59
1982	0	84
1983	0	73
1984	54	0
1985	9	64
1986	3	67
1987	2	90
1988	0	69
1989	0	61
1990	0	84
1991	55	0
1992	65	1
1993	50	0
1994	64	6
1995	62	6
1996	60	1
1997	65	4
1998	56	2
1999	4	62
[truncated: 8,001 more rows]
