# Supplementary material for: Generalized method of moments for estimating parameters of stochastic reaction networks
Source: BMC Syst Biol. 2016 Oct 21;10:98. doi: 10.1186/s12918-016-0342-8 (PMC5073941; doi:10.1186/s12918-016-0342-8)
Supplement: Additional file 2 — Matlab code and data. This file contains the Matlab codes and samples which were used to produce the results. (GZ 9349 kb) [file 12918_2016_342_MOESM2_ESM.gz › Data/Exclusive Switch/samples/45/t002.csv]

trajectory	P1	P2
1	54	0
2	47	2
3	57	4
4	0	69
5	46	25
6	0	86
7	64	0
8	0	57
9	66	0
10	0	71
11	55	3
12	47	0
13	2	78
14	5	74
15	3	61
16	0	77
17	0	76
18	4	92
19	64	3
20	72	0
21	0	83
22	0	70
23	54	3
24	54	2
25	9	69
26	50	1
27	1	61
28	47	23
29	62	1
30	53	6
31	52	0
32	70	0
33	2	89
34	0	80
35	0	82
36	56	11
37	5	82
38	64	0
39	71	4
40	0	55
41	1	61
42	38	14
43	61	2
44	0	85
45	74	1
46	61	0
47	2	71
48	47	0
49	57	5
50	1	87
51	68	0
52	5	94
53	7	86
54	60	5
55	3	71
56	50	11
57	58	0
58	58	2
59	60	2
60	67	0
61	1	77
62	59	0
63	7	60
64	57	6
65	11	74
66	60	4
67	48	0
68	68	7
69	58	2
70	1	83
71	1	88
72	36	34
73	3	82
74	62	7
75	48	7
76	58	9
77	0	83
78	49	0
79	52	5
80	6	73
81	76	9
82	0	77
83	59	0
84	0	73
85	16	65
86	70	1
87	58	0
88	0	79
89	53	3
90	0	93
91	60	2
92	48	4
93	62	10
94	0	95
95	64	0
96	61	0
97	2	88
98	6	75
99	7	79
100	62	6
101	1	81
102	52	0
103	57	3
104	0	75
105	48	1
106	2	83
107	56	0
108	59	0
109	2	79
110	57	1
111	55	0
112	0	82
113	3	84
114	4	76
115	2	89
116	55	11
117	0	79
118	53	1
119	21	55
120	7	79
121	0	75
122	47	2
123	67	0
124	63	0
125	34	0
126	64	0
127	54	2
128	51	2
129	54	2
130	45	2
131	66	3
132	0	92
133	58	8
134	1	71
135	63	4
136	67	2
137	0	86
138	55	6
139	0	94
140	55	3
141	1	86
142	64	0
143	59	0
144	57	0
145	3	84
146	0	67
147	0	86
148	55	0
149	64	8
150	69	0
151	50	0
152	68	0
153	27	37
154	2	81
155	0	74
156	65	5
157	2	64
158	2	86
159	58	0
160	65	0
161	0	90
162	47	0
163	56	14
164	51	6
165	68	0
166	43	2
167	61	1
168	65	0
169	5	77
170	0	80
171	50	0
172	4	87
173	58	13
174	1	77
175	2	93
176	0	75
177	64	0
178	0	74
179	59	0
180	0	76
181	61	6
182	62	0
183	0	78
184	0	73
185	65	0
186	60	3
187	60	0
188	78	3
189	65	5
190	53	8
191	57	0
192	0	65
193	0	70
194	58	1
195	60	0
196	68	5
197	67	7
198	0	69
199	0	83
200	6	73
201	58	3
202	67	1
203	3	72
204	64	0
205	48	23
206	61	0
207	1	65
208	52	5
209	66	0
210	55	5
211	1	95
212	65	12
213	0	53
214	69	4
215	0	81
216	54	0
217	3	87
218	67	3
219	2	66
220	5	84
221	0	76
222	55	2
223	0	77
224	2	96
225	70	0
226	4	72
227	59	16
228	2	84
229	0	88
230	3	76
231	22	53
232	51	1
233	60	11
234	0	87
235	58	2
236	59	4
237	71	7
238	0	92
239	5	73
240	1	89
241	4	72
242	51	7
243	22	49
244	3	93
245	11	85
246	2	74
247	3	76
248	66	5
249	52	0
250	4	83
251	54	0
252	64	9
253	2	61
254	60	1
255	50	0
256	3	79
257	66	2
258	0	79
259	0	92
260	60	0
261	55	0
262	0	84
263	54	0
264	66	0
265	43	10
266	53	2
267	0	87
268	0	68
269	62	3
270	0	64
271	3	75
272	58	0
273	52	0
274	51	1
275	3	72
276	65	2
277	54	4
278	1	94
279	0	75
280	0	66
281	66	4
282	55	0
283	58	0
284	61	2
285	59	5
286	0	69
287	18	47
288	61	3
289	0	74
290	64	1
291	0	96
292	2	81
293	12	61
294	51	0
295	45	14
296	5	75
297	2	80
298	67	0
299	0	72
300	7	95
301	51	6
302	6	80
303	62	8
304	61	8
305	50	0
306	60	1
307	5	69
308	65	0
309	4	72
310	2	76
311	68	0
312	0	72
313	22	55
314	6	81
315	55	2
316	0	85
317	6	89
318	47	26
319	48	1
320	66	7
321	66	0
322	53	3
323	2	84
324	12	69
325	62	3
326	3	67
327	58	1
328	2	95
329	49	0
330	68	0
331	0	99
332	60	0
333	4	85
334	54	3
335	57	4
336	62	1
337	58	0
338	53	6
339	76	0
340	53	5
341	8	72
342	1	81
343	60	1
344	0	66
345	1	92
346	74	8
347	64	1
348	64	2
349	43	23
350	0	71
351	52	0
352	0	80
353	50	22
354	54	0
355	53	9
356	2	85
357	49	6
358	60	7
359	0	81
360	2	88
361	0	85
362	59	2
363	63	1
364	48	1
365	1	89
366	56	1
367	57	2
368	69	0
369	0	82
370	15	65
371	4	62
372	57	0
373	0	93
374	51	17
375	31	51
376	51	3
377	1	73
378	0	79
379	51	0
380	48	2
381	66	1
382	58	0
383	62	0
384	0	77
385	1	80
386	61	7
387	62	0
388	50	3
389	46	0
390	45	0
391	4	83
392	59	0
393	57	2
394	58	0
395	63	0
396	0	84
397	53	0
398	75	6
399	2	71
400	2	87
401	1	85
402	3	93
403	3	79
404	52	0
405	58	6
406	65	8
407	0	75
408	16	66
409	58	0
410	4	102
411	0	83
412	0	76
413	1	83
414	53	1
415	0	83
416	65	6
417	51	0
418	58	0
419	0	84
420	77	6
421	47	0
422	53	2
423	56	0
424	0	86
425	0	87
426	77	2
427	72	0
428	56	0
429	55	6
430	0	88
431	0	79
432	8	73
433	1	85
434	45	0
435	2	79
436	61	9
437	0	97
438	39	33
439	67	2
440	62	0
441	0	92
442	68	0
443	65	0
444	49	0
445	53	3
446	0	61
447	0	81
448	0	79
449	2	73
450	0	84
451	2	72
452	1	77
453	58	2
454	60	1
455	1	71
456	45	10
457	3	87
458	0	72
459	3	81
460	51	2
461	70	7
462	3	69
463	0	98
464	49	0
465	60	17
466	54	0
467	8	69
468	0	85
469	78	0
470	4	80
471	0	76
472	65	1
473	63	1
474	59	0
475	0	83
476	61	0
477	7	65
478	54	1
479	59	0
480	65	0
481	57	8
482	65	0
483	0	74
484	0	81
485	8	62
486	0	83
487	53	9
488	2	78
489	58	0
490	65	1
491	26	60
492	55	4
493	53	4
494	0	104
495	73	0
496	0	88
497	61	7
498	58	9
499	67	0
500	49	2
501	1	102
502	53	0
503	2	79
504	61	1
505	0	67
506	5	74
507	0	90
508	62	5
509	51	0
510	0	84
511	15	38
512	0	71
513	3	89
514	8	93
515	67	0
516	53	5
517	67	1
518	1	85
519	3	61
520	60	4
521	44	16
522	3	81
523	4	82
524	0	82
525	1	94
526	54	0
527	63	0
528	57	0
529	48	11
530	46	2
531	62	1
532	61	6
533	0	86
534	47	0
535	0	91
536	0	62
537	1	75
538	0	91
539	0	77
540	56	0
541	0	88
542	59	0
543	3	92
544	0	78
545	10	75
546	63	0
547	2	98
548	57	7
549	1	70
550	18	64
551	68	5
552	52	5
553	0	86
554	51	24
555	69	0
556	45	1
557	52	0
558	0	81
559	5	91
560	4	73
561	47	2
562	63	7
563	0	74
564	54	9
565	54	0
566	3	71
567	0	66
568	60	7
569	0	81
570	3	71
571	73	0
572	58	1
573	74	0
574	51	0
575	1	89
576	57	2
577	4	70
578	5	79
579	0	91
580	0	90
581	68	4
582	62	5
583	0	63
584	61	0
585	63	0
586	0	93
587	3	85
588	47	0
589	68	0
590	65	0
591	11	84
592	0	89
593	1	79
594	56	3
595	56	0
596	65	0
597	67	0
598	1	68
599	61	2
600	66	0
601	50	6
602	8	84
603	63	0
604	55	0
605	52	2
606	48	4
607	58	0
608	0	65
609	0	72
610	49	0
611	50	14
612	65	4
613	6	82
614	60	3
615	6	83
616	56	4
617	61	3
618	2	83
619	62	0
620	68	1
621	60	0
622	0	81
623	0	82
624	8	98
625	5	81
626	0	83
627	32	36
628	0	99
629	53	4
630	1	84
631	64	0
632	64	3
633	0	73
634	76	0
635	65	4
636	0	83
637	0	84
638	44	22
639	1	84
640	70	0
641	59	0
642	61	0
643	1	71
644	0	79
645	66	0
646	0	89
647	55	0
648	0	90
649	6	66
650	56	0
651	51	7
652	1	82
653	56	0
654	60	5
655	1	75
656	66	1
657	5	75
658	56	2
659	56	6
660	55	0
661	51	1
662	43	29
663	72	0
664	0	76
665	70	3
666	59	8
667	0	88
668	0	85
669	0	89
670	59	0
671	54	7
672	1	79
673	1	66
674	71	0
675	62	2
676	0	76
677	58	9
678	61	9
679	74	0
680	57	7
681	38	40
682	0	73
683	70	0
684	75	0
685	6	54
686	0	82
687	2	83
688	0	82
689	54	3
690	62	0
691	58	3
692	0	91
693	0	75
694	63	4
695	53	0
696	57	0
697	66	0
698	22	45
699	0	77
700	67	0
701	2	95
702	0	81
703	52	16
704	70	0
705	0	70
706	0	70
707	68	2
708	57	1
709	2	83
710	68	0
711	43	8
712	67	0
713	68	7
714	4	71
715	19	54
716	60	10
717	47	0
718	0	88
719	0	68
720	66	0
721	62	5
722	53	0
723	50	1
724	2	93
725	60	1
726	55	0
727	56	5
728	63	0
729	72	9
730	65	1
731	1	72
732	58	3
733	0	82
734	68	2
735	64	1
736	1	81
737	54	0
738	0	85
739	0	75
740	0	81
741	45	7
742	15	64
743	61	0
744	2	57
745	58	3
746	56	0
747	38	7
748	61	11
749	0	78
750	54	19
751	2	68
752	3	83
753	2	83
754	56	0
755	57	0
756	0	62
757	53	9
758	0	84
759	0	74
760	2	62
761	61	3
762	60	0
763	0	78
764	54	13
765	0	65
766	68	7
767	5	73
768	6	83
769	59	0
770	56	0
771	63	2
772	50	3
773	59	7
774	1	87
775	1	59
776	45	26
777	51	20
778	45	25
779	66	6
780	53	2
781	54	13
782	57	1
783	0	72
784	3	77
785	57	3
786	1	80
787	54	6
788	60	10
789	4	91
790	68	9
791	61	2
792	52	7
793	70	1
794	60	0
795	46	5
796	59	0
797	54	7
798	1	80
799	0	70
800	55	15
801	0	92
802	61	0
803	52	0
804	55	0
805	62	0
806	50	0
807	0	78
808	56	0
809	66	5
810	6	102
811	4	81
812	56	0
813	57	8
814	59	2
815	66	0
816	3	71
817	0	71
818	65	5
819	45	20
820	2	91
821	0	87
822	56	3
823	1	72
824	56	3
825	82	7
826	61	3
827	56	9
828	3	75
829	2	93
830	0	73
831	64	3
832	74	4
833	0	76
834	0	64
835	0	82
836	2	69
837	1	69
838	1	66
839	45	7
840	62	5
841	49	2
842	0	75
843	0	89
844	0	72
845	70	7
846	1	73
847	0	81
848	62	0
849	5	62
850	0	71
851	32	21
852	60	0
853	54	7
854	44	1
855	3	77
856	0	64
857	41	17
858	59	4
859	76	0
860	2	73
861	64	0
862	5	71
863	0	74
864	60	3
865	2	85
866	2	73
867	0	67
868	63	0
869	54	8
870	0	91
871	69	4
872	50	11
873	74	0
874	56	0
875	1	76
876	58	6
877	54	0
878	0	69
879	69	0
880	62	0
881	3	73
882	53	0
883	39	28
884	0	90
885	0	90
886	70	5
887	2	85
888	45	36
889	64	4
890	39	36
891	83	0
892	4	75
893	2	69
894	2	87
895	67	0
896	0	80
897	62	1
898	0	90
899	4	82
900	0	87
901	4	78
902	78	0
903	71	0
904	48	6
905	5	72
906	46	2
907	56	5
908	7	69
909	55	5
910	1	71
911	61	0
912	0	70
913	42	6
914	0	86
915	5	74
916	8	83
917	4	63
918	57	0
919	0	95
920	68	1
921	68	0
922	62	0
923	70	0
924	77	1
925	64	0
926	51	0
927	60	1
928	0	78
929	0	105
930	4	84
931	18	76
932	79	0
933	57	1
934	0	76
935	61	0
936	0	80
937	0	80
938	0	76
939	4	77
940	55	0
941	0	90
942	49	3
943	1	67
944	0	76
945	55	0
946	53	0
947	63	5
948	60	11
949	0	75
950	66	0
951	55	3
952	76	0
953	54	7
954	1	64
955	48	3
956	9	57
957	44	7
958	1	78
959	0	88
960	4	66
961	47	0
962	2	69
963	2	77
964	57	0
965	65	3
966	67	0
967	59	0
968	0	88
969	60	15
970	10	59
971	31	33
972	52	7
973	46	0
974	56	2
975	51	2
976	0	79
977	5	76
978	60	1
979	3	80
980	57	2
981	75	0
982	66	6
983	1	99
984	62	0
985	50	12
986	0	74
987	0	62
988	60	0
989	55	2
990	0	67
991	9	64
992	60	11
993	0	71
994	56	3
995	68	2
996	64	10
997	45	1
998	0	78
999	56	7
1000	67	8
1001	56	5
1002	59	0
1003	66	4
1004	47	0
1005	1	87
1006	48	0
1007	0	89
1008	47	11
1009	55	0
1010	0	79
1011	70	6
1012	1	75
1013	1	95
1014	75	3
1015	0	77
1016	0	72
1017	39	17
1018	64	0
1019	53	0
1020	60	2
1021	4	91
1022	67	0
1023	12	77
1024	51	0
1025	61	0
1026	62	1
1027	67	0
1028	61	0
1029	73	3
1030	52	1
1031	65	3
1032	0	74
1033	0	82
1034	0	75
1035	0	66
1036	8	70
1037	3	82
1038	67	0
1039	0	87
1040	59	2
1041	44	0
1042	2	91
1043	20	53
1044	65	0
1045	56	7
1046	0	72
1047	0	84
1048	4	70
1049	48	9
1050	58	8
1051	76	5
1052	51	0
1053	53	7
1054	1	65
1055	50	4
1056	62	0
1057	66	0
1058	56	0
1059	0	83
1060	63	3
1061	67	0
1062	52	0
1063	0	76
1064	0	67
1065	44	0
1066	52	5
1067	64	0
1068	60	0
1069	67	1
1070	1	79
1071	70	3
1072	62	1
1073	5	78
1074	72	1
1075	0	77
1076	2	82
1077	66	6
1078	0	99
1079	33	43
1080	51	0
1081	53	0
1082	56	0
1083	0	73
1084	0	67
1085	59	0
1086	56	0
1087	58	0
1088	2	77
1089	66	7
1090	49	2
1091	50	8
1092	62	0
1093	61	0
1094	56	0
1095	59	0
1096	48	2
1097	58	0
1098	0	98
1099	61	6
1100	29	38
1101	0	65
1102	0	78
1103	0	78
1104	0	71
1105	54	4
1106	3	85
1107	1	81
1108	2	88
1109	0	87
1110	61	4
1111	59	0
1112	51	5
1113	63	0
1114	4	70
1115	48	23
1116	54	11
1117	3	88
1118	61	3
1119	7	80
1120	0	69
1121	58	5
1122	58	0
1123	21	55
1124	61	0
1125	49	1
1126	0	81
1127	46	6
1128	56	7
1129	1	101
1130	0	75
1131	64	0
1132	0	79
1133	65	1
1134	0	68
1135	51	19
1136	6	84
1137	63	2
1138	31	35
1139	66	0
1140	42	11
1141	64	0
1142	56	0
1143	0	67
1144	0	72
1145	3	75
1146	1	76
1147	63	10
1148	56	7
1149	71	0
1150	45	5
1151	55	1
1152	2	70
1153	44	24
1154	68	5
1155	0	95
1156	6	66
1157	1	83
1158	57	0
1159	1	81
1160	0	87
1161	0	73
1162	71	0
1163	55	0
1164	55	14
1165	0	72
1166	43	10
1167	0	90
1168	1	76
1169	61	0
1170	52	0
1171	0	77
1172	21	48
1173	0	73
1174	54	9
1175	56	10
1176	51	3
1177	0	81
1178	10	66
1179	49	0
1180	49	16
1181	9	65
1182	44	27
1183	76	0
1184	0	72
1185	0	86
1186	1	90
1187	63	0
1188	56	0
1189	26	50
1190	0	85
1191	1	74
1192	68	8
1193	60	0
1194	68	4
1195	59	0
1196	0	79
1197	61	8
1198	0	79
1199	57	8
1200	62	5
1201	0	77
1202	2	76
1203	4	74
1204	66	0
1205	70	0
1206	56	1
1207	0	67
1208	70	4
1209	56	0
1210	55	6
1211	54	15
1212	0	94
1213	46	1
1214	59	1
1215	54	6
1216	52	0
1217	2	70
1218	0	78
1219	76	0
1220	0	74
1221	1	89
1222	76	0
1223	71	0
1224	0	62
1225	64	0
1226	52	4
1227	0	69
1228	38	26
1229	67	0
1230	0	72
1231	56	2
1232	0	68
1233	15	58
1234	78	0
1235	2	94
1236	58	10
1237	53	0
1238	58	9
1239	63	0
1240	1	74
1241	0	70
1242	2	74
1243	67	0
1244	61	0
1245	67	0
1246	57	2
1247	60	7
1248	60	10
1249	55	2
1250	15	60
1251	0	73
1252	54	10
1253	64	13
1254	67	11
1255	0	72
1256	61	0
1257	4	76
1258	62	5
1259	0	98
1260	3	81
1261	62	0
1262	62	8
1263	55	4
1264	70	9
1265	0	91
1266	54	5
1267	5	84
1268	50	1
1269	49	20
1270	53	0
1271	48	0
1272	49	12
1273	62	0
1274	62	0
1275	55	0
1276	66	1
1277	57	3
1278	59	0
1279	56	0
1280	38	38
1281	81	1
1282	65	2
1283	56	0
1284	63	2
1285	42	0
1286	54	0
1287	3	86
1288	57	0
1289	47	21
1290	20	55
1291	69	0
1292	0	80
1293	2	56
1294	67	6
1295	62	3
1296	35	0
1297	0	87
1298	2	78
1299	0	80
1300	51	4
1301	66	0
1302	0	80
1303	5	80
1304	0	81
1305	0	85
1306	62	5
1307	60	2
1308	68	4
1309	3	76
1310	56	9
1311	3	95
1312	47	0
1313	2	75
1314	62	8
1315	2	75
1316	56	2
1317	0	81
1318	61	0
1319	0	81
1320	6	64
1321	49	14
1322	51	3
1323	53	0
1324	55	5
1325	0	80
1326	19	54
1327	53	4
1328	1	78
1329	52	0
1330	4	68
1331	1	76
1332	57	0
1333	62	2
1334	51	9
1335	47	5
1336	49	3
1337	5	77
1338	59	0
1339	43	0
1340	2	86
1341	49	0
1342	71	2
1343	67	2
1344	59	7
1345	69	6
1346	0	69
1347	4	92
1348	51	1
1349	58	5
1350	0	75
1351	49	0
1352	3	84
1353	9	84
1354	59	5
1355	0	90
1356	53	10
1357	2	77
1358	0	72
1359	1	92
1360	62	6
1361	65	5
1362	0	77
1363	0	81
1364	60	22
1365	63	1
1366	0	81
1367	3	65
1368	58	0
1369	64	5
1370	1	77
1371	0	96
1372	59	0
1373	0	73
1374	46	0
1375	54	3
1376	78	5
1377	0	84
1378	46	0
1379	0	88
1380	7	69
1381	54	2
1382	8	78
1383	0	74
1384	0	69
1385	4	85
1386	1	87
1387	62	0
1388	4	76
1389	0	82
1390	53	1
1391	7	69
1392	61	4
1393	54	8
1394	1	76
1395	12	74
1396	54	7
1397	60	3
1398	62	3
1399	47	17
1400	0	81
1401	0	68
1402	0	69
1403	7	86
1404	57	3
1405	57	0
1406	57	0
1407	50	1
1408	7	74
1409	2	91
1410	50	3
1411	55	4
1412	57	0
1413	6	69
1414	56	5
1415	57	3
1416	46	9
1417	57	0
1418	0	80
1419	55	1
1420	62	0
1421	58	4
1422	61	0
1423	61	1
1424	44	11
1425	56	0
1426	0	98
1427	53	26
1428	55	0
1429	47	0
1430	1	72
1431	51	13
1432	3	88
1433	33	28
1434	0	83
1435	0	78
1436	0	87
1437	55	0
1438	4	81
1439	53	0
1440	1	92
1441	58	2
1442	66	1
1443	1	73
1444	0	74
1445	12	84
1446	0	81
1447	22	43
1448	52	5
1449	3	91
1450	58	3
1451	0	91
1452	60	0
1453	57	0
1454	1	75
1455	66	0
1456	67	3
1457	63	8
1458	55	1
1459	0	84
1460	51	0
1461	63	0
1462	8	79
1463	5	95
1464	9	79
1465	3	72
1466	14	53
1467	55	0
1468	0	72
1469	61	0
1470	2	73
1471	4	85
1472	2	87
1473	3	81
1474	50	0
1475	0	86
1476	55	7
1477	0	74
1478	0	89
1479	57	0
1480	12	71
1481	0	83
1482	68	10
1483	9	63
1484	2	77
1485	57	8
1486	0	81
1487	72	5
1488	67	0
1489	2	84
1490	5	77
1491	74	1
1492	54	0
1493	49	9
1494	10	81
1495	69	4
1496	63	0
1497	0	85
1498	0	86
1499	0	83
1500	70	9
1501	53	4
1502	3	87
1503	57	7
1504	58	1
1505	0	75
1506	63	7
1507	8	85
1508	0	96
1509	24	38
1510	62	0
1511	61	1
1512	0	69
1513	52	2
1514	34	47
1515	51	4
1516	68	3
1517	46	0
1518	52	27
1519	66	15
1520	0	76
1521	1	85
1522	0	79
1523	57	0
1524	0	80
1525	0	77
1526	53	0
1527	48	0
1528	75	0
1529	73	3
1530	66	7
1531	38	32
1532	43	27
1533	6	62
1534	56	3
1535	69	2
1536	52	0
1537	69	5
1538	67	0
1539	62	0
1540	43	0
1541	68	5
1542	0	65
1543	58	0
1544	54	3
1545	76	0
1546	51	1
1547	68	6
1548	2	78
1549	0	79
1550	59	1
1551	1	69
1552	3	88
1553	2	83
1554	53	3
1555	53	3
1556	67	3
1557	2	59
1558	71	4
1559	55	0
1560	55	4
1561	58	8
1562	0	85
1563	10	71
1564	46	22
1565	51	0
1566	2	88
1567	58	6
1568	57	2
1569	0	86
1570	0	83
1571	49	0
1572	0	73
1573	2	84
1574	53	0
1575	7	81
1576	53	0
1577	52	0
1578	77	9
1579	67	0
1580	6	97
1581	62	4
1582	57	2
1583	64	1
1584	62	4
1585	7	73
1586	1	69
1587	63	0
1588	54	7
1589	47	2
1590	26	39
1591	60	10
1592	12	82
1593	66	7
1594	11	68
1595	7	73
1596	0	71
1597	58	2
1598	58	0
1599	69	2
1600	0	70
1601	6	67
1602	0	66
1603	50	1
1604	1	79
1605	0	61
1606	50	2
1607	4	72
1608	67	2
1609	0	72
1610	62	2
1611	56	2
1612	2	86
1613	0	76
1614	71	2
1615	25	62
1616	64	0
1617	4	75
1618	5	83
1619	60	7
1620	10	69
1621	5	67
1622	2	72
1623	0	67
1624	25	67
1625	56	4
1626	0	76
1627	0	80
1628	0	64
1629	0	65
1630	56	0
1631	2	76
1632	4	64
1633	67	4
1634	17	51
1635	55	3
1636	1	84
1637	45	2
1638	14	50
1639	60	4
1640	0	76
1641	62	10
1642	29	43
1643	0	71
1644	3	85
1645	65	0
1646	0	88
1647	2	67
1648	61	0
1649	56	8
1650	0	66
1651	8	60
1652	2	88
1653	62	11
1654	0	78
1655	0	87
1656	0	75
1657	50	8
1658	0	81
1659	61	3
1660	66	11
1661	0	91
1662	56	0
1663	0	83
1664	2	87
1665	69	2
1666	0	75
1667	12	70
1668	49	12
1669	40	0
1670	4	72
1671	4	85
1672	46	24
1673	62	2
1674	42	0
1675	28	35
1676	61	0
1677	1	82
1678	0	78
1679	1	78
1680	6	77
1681	56	8
1682	3	82
1683	4	73
1684	0	71
1685	3	77
1686	63	3
1687	64	0
1688	0	72
1689	6	90
1690	60	2
1691	65	2
1692	4	78
1693	64	0
1694	6	71
1695	0	70
1696	60	6
1697	1	78
1698	58	1
1699	3	81
1700	45	18
1701	54	4
1702	0	68
1703	71	0
1704	79	5
1705	3	76
1706	70	0
1707	19	45
1708	0	81
1709	64	1
1710	2	88
1711	0	93
1712	5	81
1713	0	74
1714	3	78
1715	5	68
1716	56	0
1717	57	3
1718	66	1
1719	1	62
1720	2	88
1721	0	77
1722	75	3
1723	56	0
1724	53	6
1725	57	0
1726	2	71
1727	72	0
1728	60	0
1729	43	0
1730	58	0
1731	61	0
1732	45	30
1733	54	1
1734	72	0
1735	63	0
1736	53	0
1737	1	68
1738	1	58
1739	48	0
1740	66	4
1741	64	4
1742	55	7
1743	54	27
1744	48	23
1745	49	0
1746	2	75
1747	46	9
1748	65	1
1749	60	0
1750	48	6
1751	0	84
1752	68	10
1753	63	0
1754	1	72
1755	21	47
1756	0	98
1757	66	4
1758	0	84
1759	57	0
1760	58	0
1761	0	72
1762	3	87
1763	6	86
1764	0	78
1765	40	0
1766	65	9
1767	54	2
1768	53	0
1769	1	82
1770	3	78
1771	78	0
1772	62	7
1773	0	75
1774	0	76
1775	64	1
1776	58	0
1777	4	89
1778	1	92
1779	70	2
1780	55	0
1781	66	3
1782	60	0
1783	62	0
1784	3	84
1785	0	84
1786	0	89
1787	1	79
1788	50	0
1789	71	0
1790	57	3
1791	60	6
1792	72	0
1793	52	13
1794	56	0
1795	0	74
1796	51	1
1797	71	0
1798	63	3
1799	70	3
1800	5	74
1801	1	70
1802	71	0
1803	58	3
1804	2	77
1805	57	0
1806	63	0
1807	55	27
1808	46	0
1809	6	79
1810	71	0
1811	70	0
1812	55	10
1813	72	0
1814	0	65
1815	49	0
1816	61	14
1817	61	3
1818	45	0
1819	0	73
1820	0	73
1821	3	69
1822	61	3
1823	56	10
1824	0	93
1825	72	3
1826	3	77
1827	49	0
1828	0	59
1829	14	69
1830	57	5
1831	73	1
1832	18	71
1833	0	81
1834	33	50
1835	59	3
1836	37	39
1837	2	83
1838	0	75
1839	0	90
1840	1	80
1841	3	79
1842	55	2
1843	59	0
1844	5	52
1845	66	11
1846	75	4
1847	65	9
1848	0	84
1849	1	87
1850	0	73
1851	1	81
1852	63	0
1853	0	85
1854	60	0
1855	4	85
1856	57	0
1857	52	0
1858	24	42
1859	47	8
1860	0	76
1861	51	0
1862	70	0
1863	1	73
1864	0	80
1865	3	79
1866	51	2
1867	65	4
1868	3	81
1869	0	84
1870	12	65
1871	0	74
1872	62	3
1873	2	100
1874	0	97
1875	42	21
1876	47	0
1877	34	28
1878	57	10
1879	64	2
1880	70	8
1881	63	0
1882	4	71
1883	54	13
1884	1	81
1885	52	9
1886	61	8
1887	8	87
1888	64	0
1889	57	0
1890	65	0
1891	2	80
1892	1	79
1893	52	0
1894	0	70
1895	3	91
1896	76	2
1897	52	14
1898	50	13
1899	5	77
1900	49	5
1901	9	74
1902	53	4
1903	0	84
1904	49	0
1905	60	1
1906	0	74
1907	65	0
1908	68	2
1909	65	0
1910	61	1
1911	11	85
1912	1	87
1913	0	77
1914	67	1
1915	2	75
1916	3	93
1917	3	72
1918	67	0
1919	2	70
1920	0	97
1921	62	5
1922	2	71
1923	54	3
1924	0	89
1925	51	0
1926	2	81
1927	62	1
1928	0	82
1929	59	0
1930	42	26
1931	0	86
1932	67	4
1933	59	6
1934	0	71
1935	50	0
1936	0	92
1937	63	4
1938	69	2
1939	0	73
1940	54	5
1941	55	3
1942	6	93
1943	5	67
1944	49	1
1945	64	13
1946	57	3
1947	1	75
1948	62	7
1949	55	1
1950	64	0
1951	4	76
1952	0	75
1953	59	1
1954	68	6
1955	55	0
1956	58	0
1957	50	4
1958	0	86
1959	0	86
1960	59	18
1961	58	0
1962	0	84
1963	0	79
1964	52	10
1965	2	77
1966	63	3
1967	58	0
1968	37	16
1969	0	84
1970	2	67
1971	0	67
1972	58	0
1973	43	2
1974	49	4
1975	66	7
1976	67	0
1977	7	67
1978	66	3
1979	63	0
1980	0	88
1981	1	75
1982	48	0
1983	59	3
1984	60	3
1985	56	3
1986	0	85
1987	0	87
1988	5	97
1989	0	77
1990	63	0
1991	5	76
1992	1	84
1993	66	0
1994	51	6
1995	55	0
1996	0	82
1997	64	0
1998	60	3
1999	59	12
[truncated: 8,001 more rows]
