# Supplementary material for: Generalized method of moments for estimating parameters of stochastic reaction networks
Source: BMC Syst Biol. 2016 Oct 21;10:98. doi: 10.1186/s12918-016-0342-8 (PMC5073941; doi:10.1186/s12918-016-0342-8)
Supplement: Additional file 2 — Matlab code and data. This file contains the Matlab codes and samples which were used to produce the results. (GZ 9349 kb) [file 12918_2016_342_MOESM2_ESM.gz › Data/Exclusive Switch/samples/48/t004.csv]

trajectory	P1	P2
1	101	2
2	88	0
3	90	0
4	87	0
5	107	0
6	2	135
7	0	137
8	79	7
9	0	134
10	83	14
11	0	117
12	5	110
13	0	119
14	1	133
15	96	6
16	0	113
17	0	121
18	0	134
19	97	0
20	95	1
21	1	119
22	0	127
23	0	138
24	111	0
25	87	6
26	98	0
27	1	134
28	98	0
29	87	3
30	93	6
31	110	3
32	3	127
33	99	2
34	75	0
35	81	0
36	0	124
37	82	6
38	84	0
39	93	2
40	106	1
41	107	0
42	2	125
43	0	124
44	99	3
45	0	133
46	2	122
47	0	121
48	11	157
49	94	7
50	3	129
51	1	134
52	96	0
53	0	121
54	7	125
55	102	0
56	2	120
57	1	122
58	88	7
59	0	95
60	3	140
61	2	120
62	86	4
63	105	0
64	99	7
65	109	0
66	91	0
67	80	1
68	0	121
69	103	2
70	4	126
71	101	1
72	0	149
73	103	3
74	3	115
75	99	0
76	89	0
77	100	0
78	91	1
79	29	79
80	0	118
81	97	3
82	0	130
83	4	124
84	3	142
85	79	0
86	64	41
87	85	1
88	2	121
89	80	0
90	102	2
91	98	13
92	76	31
93	3	119
94	107	8
95	0	114
96	0	124
97	71	0
98	5	130
99	4	141
100	89	0
101	91	5
102	106	2
103	2	113
104	0	130
105	114	1
106	100	4
107	106	0
108	0	124
109	91	0
110	97	1
111	99	0
112	39	113
113	102	5
114	116	2
115	0	118
116	98	1
117	0	134
118	93	5
119	99	3
120	50	71
121	106	2
122	82	2
123	43	76
124	96	3
125	2	156
126	111	0
127	100	1
128	0	126
129	0	125
130	0	122
131	87	2
132	81	29
133	94	2
134	110	4
135	102	0
136	0	153
137	3	115
138	106	0
139	97	6
140	84	4
141	0	136
142	5	122
143	1	123
144	1	105
145	3	119
146	0	131
147	5	118
148	86	5
149	0	143
150	0	137
151	1	114
152	88	2
153	2	120
154	20	102
155	71	15
156	101	3
157	98	1
158	102	14
159	86	7
160	0	122
161	97	1
162	9	123
163	37	47
164	95	9
165	104	0
166	72	0
167	2	124
168	1	115
169	85	3
170	3	135
171	1	145
172	0	117
173	4	128
174	108	3
175	85	1
176	103	1
177	75	18
178	0	125
179	1	129
180	93	1
181	114	4
182	21	105
183	0	108
184	14	125
185	0	131
186	12	101
187	3	146
188	88	2
189	83	3
190	89	0
191	86	1
192	67	36
193	2	128
194	115	5
195	93	0
196	73	2
197	110	0
198	90	1
199	93	2
200	103	0
201	1	146
202	112	0
203	89	2
204	0	147
205	92	2
206	0	161
207	85	2
208	2	133
209	109	5
210	0	133
211	104	0
212	1	123
213	93	1
214	2	108
215	0	109
216	2	104
217	84	1
218	83	2
219	0	122
220	101	0
221	101	6
222	83	1
223	0	114
224	116	3
225	1	136
226	111	5
227	22	92
228	99	2
229	96	4
230	1	119
231	79	5
232	0	118
233	95	7
234	95	0
235	3	123
236	99	1
237	1	114
238	0	113
239	0	129
240	1	130
241	3	110
242	0	116
243	9	127
244	2	118
245	109	1
246	111	2
247	97	11
248	105	1
249	93	0
250	2	145
251	99	1
252	0	121
253	1	143
254	0	120
255	1	112
256	76	6
257	3	120
258	0	139
259	47	73
260	83	3
261	94	0
262	80	9
263	95	4
264	92	0
265	90	5
266	49	70
267	0	128
268	95	0
269	1	118
270	74	18
271	81	17
272	95	1
273	0	117
274	94	1
275	91	1
276	0	125
277	0	136
278	79	2
279	112	0
280	0	112
281	0	149
282	3	132
283	4	139
284	116	2
285	88	1
286	82	3
287	0	130
288	89	8
289	92	0
290	2	120
291	96	0
292	0	141
293	0	138
294	91	0
295	0	115
296	81	0
297	4	113
298	90	4
299	81	5
300	2	142
301	99	1
302	91	0
303	93	3
304	1	138
305	0	135
306	2	136
307	99	11
308	7	134
309	8	128
310	108	2
311	104	0
312	3	129
313	0	140
314	0	108
315	104	2
316	88	1
317	97	1
318	11	110
319	89	0
320	0	126
321	0	123
322	98	2
323	1	119
324	8	120
325	6	113
326	98	3
327	0	109
328	97	0
329	2	126
330	95	0
331	0	106
332	0	119
333	86	0
334	95	7
335	105	2
336	4	129
337	0	137
338	84	0
339	88	4
340	109	6
341	87	3
342	90	5
343	87	0
344	4	122
345	101	2
346	104	2
347	110	0
348	92	0
349	2	114
350	1	115
351	2	120
352	94	0
353	91	3
354	0	133
355	101	0
356	94	1
357	2	128
358	51	73
359	2	105
360	0	139
361	79	9
362	83	0
363	0	132
364	87	0
365	3	116
366	89	2
367	114	1
368	82	5
369	84	7
370	1	121
371	85	1
372	106	2
373	104	0
374	2	112
375	0	118
376	90	0
377	1	111
378	88	0
379	1	128
380	86	12
381	51	68
382	3	113
383	93	3
384	93	4
385	4	131
386	88	1
387	122	0
388	119	0
389	46	69
390	84	3
391	2	129
392	104	0
393	79	1
394	0	140
395	0	117
396	3	137
397	2	107
398	85	1
399	90	12
400	88	2
401	0	133
402	95	1
403	2	123
404	85	0
405	101	2
406	3	118
407	93	6
408	102	0
409	87	0
410	87	7
411	96	0
412	89	1
413	91	1
414	103	5
415	83	3
416	105	0
417	86	2
418	114	0
419	99	2
420	1	135
421	94	6
422	92	1
423	2	119
424	0	120
425	93	0
426	1	127
427	0	120
428	108	0
429	10	111
430	0	133
431	91	0
432	0	131
433	95	1
434	96	7
435	0	159
436	92	2
437	81	1
438	93	2
439	86	0
440	2	100
441	80	0
442	98	8
443	93	6
444	92	0
445	81	0
446	95	0
447	95	5
448	91	1
449	98	1
450	99	1
451	3	141
452	103	9
453	0	145
454	0	119
455	4	123
456	102	1
457	0	146
458	0	141
459	0	141
460	1	132
461	75	42
462	1	129
463	0	129
464	1	131
465	5	120
466	97	4
467	92	3
468	6	112
469	0	119
470	65	32
471	85	1
472	0	128
473	106	1
474	0	124
475	104	2
476	85	5
477	51	73
478	24	68
479	6	118
480	101	7
481	4	138
482	1	121
483	45	78
484	88	18
485	99	2
486	0	140
487	107	1
488	93	5
489	97	2
490	0	117
491	1	132
492	0	130
493	113	2
494	2	140
495	1	126
496	3	120
497	0	112
498	0	122
499	0	125
500	2	124
501	102	0
502	100	0
503	0	117
504	0	109
505	0	114
506	95	0
507	98	0
508	102	2
509	103	0
510	0	110
511	2	140
512	0	117
513	0	111
514	2	133
515	0	109
516	114	2
517	4	134
518	97	0
519	9	129
520	0	130
521	2	147
522	96	0
523	112	1
524	92	5
525	91	0
526	93	1
527	92	0
528	88	2
529	101	1
530	7	96
531	101	5
532	0	139
533	96	1
534	3	134
535	92	2
536	77	7
537	3	136
538	82	5
539	2	122
540	2	138
541	0	133
542	102	0
543	106	0
544	0	114
545	79	1
546	0	137
547	105	1
548	87	0
549	0	116
550	0	130
551	92	0
552	113	3
553	7	135
554	91	8
555	0	119
556	79	1
557	0	127
558	41	74
559	0	143
560	101	0
561	83	10
562	97	2
563	94	4
564	113	4
565	96	1
566	104	2
567	0	127
568	85	3
569	2	131
570	1	129
571	0	131
572	99	0
573	1	115
574	102	0
575	101	4
576	0	134
577	90	2
578	0	126
579	0	120
580	1	111
581	96	2
582	103	2
583	0	138
584	95	0
585	1	121
586	1	119
587	79	5
588	0	140
589	98	1
590	91	0
591	95	4
592	70	11
593	3	118
594	93	3
595	91	0
596	93	2
597	84	9
598	92	0
599	104	0
600	82	0
601	0	120
602	0	135
603	15	125
604	98	1
605	3	105
606	85	1
607	4	132
608	3	136
609	100	0
610	75	8
611	0	107
612	69	41
613	111	6
614	2	103
615	78	50
616	0	128
617	0	123
618	81	0
619	90	0
620	1	117
621	104	0
622	1	143
623	1	123
624	100	0
625	82	1
626	1	116
627	0	112
628	4	131
629	82	1
630	56	63
631	0	125
632	82	0
633	2	122
634	75	5
635	91	0
636	19	111
637	86	0
638	86	0
639	2	136
640	105	0
641	18	100
642	6	130
643	106	0
644	1	125
645	0	124
646	105	6
647	0	109
648	94	3
649	101	1
650	109	0
651	83	1
652	5	104
653	3	114
654	0	126
655	85	6
656	81	1
657	92	1
658	77	8
659	108	6
660	0	126
661	0	109
662	101	2
663	92	4
664	9	129
665	0	124
666	4	131
667	1	123
668	89	1
669	88	6
670	109	3
671	102	3
672	100	0
673	92	12
674	0	140
675	4	142
676	87	2
677	106	0
678	86	6
679	97	4
680	2	120
681	7	140
682	99	4
683	0	154
684	98	4
685	95	2
686	77	8
687	9	139
688	42	76
689	0	111
690	95	2
691	0	120
692	1	129
693	5	129
694	91	4
695	0	130
696	1	113
697	94	4
698	98	0
699	5	130
700	0	122
701	89	0
702	67	2
703	84	1
704	109	2
705	31	106
706	1	127
707	2	123
708	21	120
709	109	8
710	70	0
711	8	110
712	85	1
713	76	0
714	1	113
715	0	118
716	2	119
717	99	0
718	99	0
719	111	0
720	66	46
721	90	6
722	0	112
723	1	118
724	58	57
725	0	135
726	2	127
727	91	8
728	0	117
729	0	137
730	1	102
731	89	1
732	84	14
733	3	149
734	2	121
735	88	11
736	0	139
737	111	1
738	88	0
739	1	108
740	18	111
741	101	0
742	98	0
743	44	61
744	107	0
745	4	113
746	111	1
747	0	110
748	2	136
749	85	2
750	3	132
751	97	2
752	103	3
753	90	1
754	1	124
755	4	129
756	0	140
757	0	109
758	91	9
759	112	4
760	105	1
761	2	129
762	3	127
763	98	0
764	37	86
765	95	0
766	104	7
767	104	7
768	96	11
769	87	5
770	0	123
771	0	124
772	4	146
773	0	105
774	101	3
775	77	4
776	107	0
777	93	0
778	87	2
779	0	112
780	88	6
781	12	131
782	2	136
783	111	5
784	99	0
785	0	127
786	64	24
787	5	120
788	2	126
789	90	0
790	4	114
791	90	0
792	2	129
793	1	122
794	110	0
795	19	95
796	111	3
797	99	1
798	88	0
799	2	140
800	106	2
801	106	0
802	5	139
803	0	119
804	115	2
805	0	121
806	84	4
807	6	137
808	5	131
809	80	1
810	101	2
811	83	5
812	0	138
813	93	0
814	8	134
815	103	2
816	0	120
817	87	5
818	86	4
819	86	0
820	99	1
821	4	121
822	85	0
823	2	117
824	0	124
825	88	6
826	91	8
827	89	4
828	1	135
829	110	7
830	0	158
831	0	143
832	87	3
833	0	136
834	95	3
835	89	3
836	33	78
837	94	0
838	80	0
839	105	0
840	106	0
841	0	114
842	88	3
843	94	2
844	91	1
845	97	2
846	89	5
847	0	121
848	89	3
849	0	125
850	103	4
851	90	0
852	111	1
853	3	126
854	83	0
855	92	1
856	112	4
857	6	132
858	0	138
859	32	102
860	0	127
861	88	2
862	97	2
863	1	123
864	90	2
865	109	0
866	1	116
867	0	109
868	89	2
869	109	6
870	106	4
871	90	1
872	0	127
873	88	0
874	121	1
875	76	1
876	108	1
877	1	126
878	109	0
879	76	0
880	104	0
881	103	4
882	97	3
883	93	1
884	6	107
885	80	4
886	86	0
887	87	1
888	95	3
889	99	0
890	2	139
891	1	130
892	112	1
893	95	0
894	97	0
895	2	125
896	1	120
897	101	4
898	3	113
899	1	136
900	97	0
901	4	110
902	37	66
903	0	120
904	99	1
905	0	118
906	3	102
907	1	133
908	80	2
909	85	3
910	0	129
911	88	1
912	93	3
913	84	4
914	1	102
915	97	0
916	1	152
917	3	128
918	2	117
919	87	5
920	99	1
921	1	129
922	1	111
923	0	124
924	81	1
925	102	0
926	100	0
927	3	138
928	0	123
929	76	16
930	0	134
931	2	131
932	89	26
933	0	142
934	108	0
935	92	18
936	3	129
937	0	111
938	5	125
939	5	137
940	96	1
941	75	50
942	1	134
943	109	3
944	79	2
945	96	2
946	0	144
947	0	117
948	105	0
949	95	2
950	98	1
951	110	0
952	89	0
953	3	122
954	78	0
955	98	7
956	85	30
957	1	129
958	0	132
959	0	123
960	4	115
961	109	0
962	1	123
963	97	3
964	1	135
965	105	6
966	103	3
967	100	0
968	103	3
969	0	114
970	89	37
971	77	12
972	113	1
973	74	4
974	110	3
975	42	59
976	105	1
977	0	136
978	4	142
979	97	2
980	0	151
981	88	0
982	112	0
983	92	3
984	2	112
985	85	5
986	100	1
987	3	139
988	0	118
989	2	128
990	0	121
991	1	120
992	0	140
993	90	0
994	91	0
995	103	0
996	5	132
997	4	130
998	1	121
999	88	0
1000	103	1
1001	31	92
1002	96	0
1003	115	4
1004	0	118
1005	110	0
1006	93	0
1007	83	0
1008	12	114
1009	0	116
1010	0	111
1011	111	1
1012	4	138
1013	101	3
1014	4	127
1015	3	123
1016	0	130
1017	91	0
1018	99	3
1019	93	0
1020	0	153
1021	99	2
1022	109	5
1023	1	140
1024	98	4
1025	0	134
1026	85	1
1027	86	7
1028	95	13
1029	0	121
1030	100	0
1031	1	121
1032	78	0
1033	86	3
1034	105	0
1035	0	120
1036	98	0
1037	86	4
1038	108	7
1039	83	0
1040	95	4
1041	86	0
1042	52	55
1043	100	2
1044	79	11
1045	108	4
1046	4	132
1047	101	1
1048	108	0
1049	0	128
1050	0	145
1051	30	92
1052	3	131
1053	0	128
1054	0	122
1055	98	0
1056	0	138
1057	98	2
1058	2	132
1059	116	2
1060	112	1
1061	76	1
1062	107	6
1063	90	0
1064	1	128
1065	9	136
1066	0	120
1067	91	21
1068	3	134
1069	4	150
1070	99	0
1071	100	10
1072	93	3
1073	97	2
1074	1	122
1075	0	119
1076	90	0
1077	2	114
1078	0	138
1079	89	5
1080	1	118
1081	88	4
1082	94	0
1083	86	3
1084	2	132
1085	102	0
1086	81	0
1087	97	6
1088	6	109
1089	104	0
1090	1	130
1091	0	123
1092	55	59
1093	71	8
1094	0	143
1095	1	139
1096	95	2
1097	5	118
1098	3	122
1099	83	3
1100	0	126
1101	106	1
1102	2	121
1103	0	123
1104	0	124
1105	79	2
1106	88	23
1107	100	3
1108	1	146
1109	1	121
1110	103	0
1111	98	0
1112	0	137
1113	94	0
1114	2	123
1115	97	6
1116	115	0
1117	90	1
1118	1	116
1119	4	131
1120	86	1
1121	96	0
1122	88	0
1123	96	6
1124	5	120
1125	96	4
1126	1	135
1127	92	6
1128	4	138
1129	106	2
1130	3	119
1131	114	2
1132	82	0
1133	30	84
1134	76	0
1135	2	118
1136	96	0
1137	122	0
1138	0	113
1139	92	1
1140	98	1
1141	0	139
1142	102	0
1143	98	0
1144	0	135
1145	1	149
1146	98	3
1147	113	4
1148	104	14
1149	98	4
1150	78	4
1151	84	3
1152	1	103
1153	3	114
1154	1	142
1155	115	0
1156	3	124
1157	92	0
1158	1	139
1159	2	130
1160	111	2
1161	85	0
1162	101	0
1163	102	0
1164	0	148
1165	110	0
1166	89	0
1167	96	2
1168	0	123
1169	100	1
1170	95	1
1171	0	141
1172	0	130
1173	0	128
1174	86	1
1175	60	55
1176	102	12
1177	94	2
1178	0	116
1179	88	8
1180	27	82
1181	1	119
1182	95	0
1183	86	3
1184	0	113
1185	90	2
1186	0	117
1187	107	0
1188	2	125
1189	2	108
1190	101	0
1191	96	20
1192	2	137
1193	0	109
1194	1	130
1195	107	2
1196	64	35
1197	79	0
1198	2	145
1199	6	108
1200	104	0
1201	0	134
1202	111	6
1203	100	0
1204	4	127
1205	97	0
1206	96	2
1207	0	136
1208	95	1
1209	89	0
1210	109	2
1211	101	0
1212	116	1
1213	5	118
1214	0	152
1215	8	115
1216	99	0
1217	0	150
1218	85	5
1219	17	104
1220	66	56
1221	99	10
1222	94	0
1223	79	2
1224	101	4
1225	86	5
1226	117	2
1227	0	119
1228	99	1
1229	0	114
1230	87	2
1231	3	131
1232	0	126
1233	0	103
1234	93	7
1235	104	3
1236	5	141
1237	91	0
1238	88	10
1239	1	136
1240	1	138
1241	11	141
1242	1	100
1243	1	130
1244	97	0
1245	99	6
1246	2	124
1247	4	143
1248	2	114
1249	100	8
1250	92	6
1251	9	121
1252	0	138
1253	5	120
1254	89	7
1255	107	5
1256	103	5
1257	80	2
1258	0	146
1259	105	0
1260	107	1
1261	97	0
1262	2	114
1263	0	137
1264	4	130
1265	1	93
1266	94	0
1267	1	133
1268	60	53
1269	104	2
1270	0	131
1271	93	0
1272	82	1
1273	2	125
1274	0	123
1275	0	127
1276	2	130
1277	4	122
1278	74	3
1279	0	132
1280	91	1
1281	79	0
1282	1	117
1283	3	131
1284	94	4
1285	102	1
1286	89	25
1287	95	2
1288	97	5
1289	0	132
1290	107	0
1291	0	116
1292	96	1
1293	3	124
1294	2	139
1295	98	2
1296	110	6
1297	0	128
1298	1	135
1299	87	1
1300	3	130
1301	87	1
1302	94	6
1303	96	0
1304	95	0
1305	115	0
1306	100	0
1307	1	142
1308	0	136
1309	104	0
1310	86	6
1311	3	133
1312	81	0
1313	4	126
1314	0	129
1315	1	131
1316	98	3
1317	106	0
1318	2	140
1319	2	111
1320	1	129
1321	97	0
1322	0	121
1323	1	137
1324	82	4
1325	1	132
1326	0	104
1327	106	3
1328	2	116
1329	101	2
1330	0	133
1331	107	1
1332	93	2
1333	101	5
1334	5	130
1335	0	122
1336	0	124
1337	88	0
1338	82	0
1339	94	0
1340	92	2
1341	104	0
1342	102	0
1343	2	145
1344	1	132
1345	86	1
1346	0	128
1347	0	134
1348	0	131
1349	92	0
1350	88	0
1351	97	2
1352	0	122
1353	0	135
1354	0	135
1355	7	137
1356	91	0
1357	2	148
1358	0	116
1359	98	0
1360	89	9
1361	0	122
1362	0	133
1363	100	1
1364	6	111
1365	82	0
1366	78	30
1367	66	23
1368	55	50
1369	83	1
1370	19	100
1371	77	53
1372	0	110
1373	108	3
1374	115	0
1375	88	10
1376	93	0
1377	0	119
1378	63	27
1379	89	8
1380	0	121
1381	98	5
1382	37	93
1383	10	129
1384	2	140
1385	96	2
1386	1	133
1387	89	2
1388	89	0
1389	106	2
1390	93	0
1391	0	135
1392	92	5
1393	79	36
1394	3	137
1395	6	116
1396	107	0
1397	84	2
1398	99	2
1399	0	107
1400	106	0
1401	88	3
1402	79	1
1403	2	132
1404	85	0
1405	2	120
1406	81	2
1407	94	3
1408	2	125
1409	91	0
1410	96	3
1411	1	125
1412	85	0
1413	0	135
1414	88	2
1415	2	125
1416	99	0
1417	3	113
1418	90	6
1419	3	113
1420	8	139
1421	0	108
1422	0	119
1423	91	0
1424	101	0
1425	83	0
1426	0	127
1427	96	3
1428	0	122
1429	3	116
1430	0	125
1431	5	128
1432	96	1
1433	99	6
1434	95	4
1435	102	0
1436	0	115
1437	106	5
1438	0	94
1439	91	0
1440	4	129
1441	85	0
1442	43	69
1443	88	2
1444	9	125
1445	92	5
1446	86	1
1447	2	129
1448	91	1
1449	1	136
1450	102	0
1451	78	29
1452	4	138
1453	101	1
1454	97	10
1455	91	0
1456	1	117
1457	102	2
1458	92	3
1459	98	0
1460	0	108
1461	90	2
1462	89	0
1463	0	130
1464	31	79
1465	1	132
1466	9	123
1467	6	135
1468	111	0
1469	86	2
1470	87	0
1471	102	0
1472	105	1
1473	105	0
1474	96	4
1475	86	4
1476	0	115
1477	54	45
1478	85	0
1479	100	0
1480	3	111
1481	107	0
1482	0	133
1483	2	113
1484	26	99
1485	88	2
1486	85	5
1487	32	86
1488	2	123
1489	0	129
1490	99	1
1491	100	2
1492	3	131
1493	83	3
1494	0	129
1495	0	108
1496	3	117
1497	93	0
1498	77	9
1499	90	2
1500	0	121
1501	1	133
1502	91	0
1503	70	0
1504	1	133
1505	0	145
1506	0	110
1507	1	121
1508	2	122
1509	1	132
1510	88	1
1511	75	8
1512	99	0
1513	119	4
1514	82	8
1515	1	145
1516	84	5
1517	100	4
1518	88	0
1519	87	0
1520	88	3
1521	90	0
1522	0	124
1523	95	0
1524	1	139
1525	0	138
1526	4	134
1527	83	2
1528	0	123
1529	99	1
1530	85	1
1531	2	135
1532	3	123
1533	87	0
1534	90	8
1535	0	126
1536	106	3
1537	101	0
1538	0	123
1539	0	133
1540	86	18
1541	78	1
1542	0	128
1543	0	139
1544	103	2
1545	0	128
1546	105	0
1547	104	0
1548	3	109
1549	1	125
1550	102	0
1551	106	5
1552	103	3
1553	93	1
1554	98	1
1555	1	127
1556	0	133
1557	92	0
1558	5	101
1559	1	116
1560	90	0
1561	1	112
1562	99	3
1563	41	51
1564	1	120
1565	94	0
1566	75	2
1567	99	3
1568	91	1
1569	101	0
1570	96	2
1571	91	0
1572	0	125
1573	81	0
1574	114	2
1575	0	138
1576	87	16
1577	0	130
1578	0	119
1579	3	140
1580	1	125
1581	107	0
1582	86	1
1583	103	1
1584	108	1
1585	0	136
1586	4	145
1587	7	134
1588	101	8
1589	94	0
1590	13	106
1591	106	0
1592	87	2
1593	7	116
1594	95	0
1595	96	2
1596	0	117
1597	0	128
1598	0	129
1599	95	6
1600	0	106
1601	115	1
1602	1	126
1603	0	129
1604	92	0
1605	1	135
1606	1	123
1607	100	9
1608	78	0
1609	9	115
1610	1	136
1611	96	3
1612	89	4
1613	36	74
1614	113	0
1615	3	138
1616	0	113
1617	0	119
1618	92	0
1619	0	145
1620	0	132
1621	106	0
1622	0	126
1623	105	2
1624	5	129
1625	91	5
1626	109	1
1627	90	0
1628	101	1
1629	82	3
1630	98	1
1631	57	34
1632	84	8
1633	13	127
1634	118	0
1635	89	4
1636	3	102
1637	21	93
1638	101	0
1639	4	131
1640	89	0
1641	2	155
1642	92	0
1643	81	0
1644	3	133
1645	93	0
1646	17	115
1647	107	2
1648	91	2
1649	80	2
1650	89	0
1651	1	136
1652	3	132
1653	92	0
1654	85	2
1655	93	2
1656	85	2
1657	93	1
1658	6	115
1659	0	117
1660	1	121
1661	2	123
1662	87	1
1663	98	0
1664	1	126
1665	108	2
1666	95	0
1667	3	135
1668	101	0
1669	85	1
1670	95	3
1671	2	127
1672	92	0
1673	6	142
1674	3	151
1675	103	0
1676	1	130
1677	105	2
1678	0	131
1679	75	36
1680	90	2
1681	111	13
1682	87	6
1683	69	9
1684	57	42
1685	81	0
1686	74	31
1687	1	134
1688	3	114
1689	5	130
1690	7	131
1691	93	1
1692	102	16
1693	0	121
1694	83	2
1695	98	0
1696	0	134
1697	106	1
1698	85	0
1699	85	0
1700	0	145
1701	106	6
1702	109	2
1703	0	116
1704	0	135
1705	0	111
1706	2	131
1707	96	0
1708	1	124
1709	5	130
1710	0	144
1711	95	6
1712	3	121
1713	3	117
1714	117	0
1715	97	0
1716	3	126
1717	107	3
1718	92	0
1719	0	127
1720	103	0
1721	1	115
1722	93	0
1723	2	131
1724	5	119
1725	111	0
1726	2	120
1727	91	10
1728	89	0
1729	100	4
1730	107	4
1731	89	1
1732	1	139
1733	100	0
1734	0	132
1735	0	105
1736	1	134
1737	8	106
1738	1	131
1739	0	125
1740	88	0
1741	106	0
1742	113	1
1743	94	4
1744	4	115
1745	85	3
1746	2	127
1747	1	122
1748	95	5
1749	96	8
1750	101	1
1751	102	2
1752	1	123
1753	96	2
1754	78	18
1755	2	130
1756	2	123
1757	65	22
1758	90	4
1759	94	2
1760	92	1
1761	98	2
1762	0	109
1763	112	0
1764	101	0
1765	86	0
1766	109	3
1767	88	21
1768	3	122
1769	83	0
1770	6	116
1771	0	114
1772	102	4
1773	92	0
1774	93	3
1775	0	135
1776	6	117
1777	5	125
1778	0	107
1779	81	1
1780	98	7
1781	105	1
1782	12	134
1783	94	0
1784	107	3
1785	32	94
1786	44	72
1787	0	110
1788	27	89
1789	1	115
1790	1	118
1791	72	14
1792	0	141
1793	82	0
1794	84	0
1795	1	139
1796	91	0
1797	111	1
1798	0	152
1799	1	156
1800	1	147
1801	82	5
1802	6	133
1803	103	2
1804	78	8
1805	97	1
1806	96	0
1807	81	2
1808	0	133
1809	86	1
1810	5	113
1811	0	134
1812	103	0
1813	0	121
1814	94	6
1815	0	133
1816	80	5
1817	106	0
1818	97	1
1819	3	140
1820	2	131
1821	101	1
1822	0	133
1823	0	130
1824	96	0
1825	95	0
1826	81	1
1827	81	1
1828	1	137
1829	98	9
1830	0	117
1831	54	67
1832	0	123
1833	0	124
1834	78	0
1835	84	7
1836	116	0
1837	90	0
1838	107	0
1839	99	2
1840	81	1
1841	98	3
1842	112	1
1843	102	0
1844	97	8
1845	0	100
1846	89	0
1847	1	123
1848	99	5
1849	94	0
1850	0	152
1851	0	122
1852	0	130
1853	73	18
1854	82	0
1855	90	2
1856	105	2
1857	86	2
1858	96	1
1859	0	125
1860	3	118
1861	0	120
1862	39	72
1863	0	123
1864	0	106
1865	98	0
1866	2	121
1867	105	1
1868	107	0
1869	80	0
1870	1	122
1871	92	4
1872	102	0
1873	8	140
1874	14	125
1875	99	0
1876	25	97
1877	0	142
1878	81	3
1879	71	2
1880	0	124
1881	81	4
1882	111	0
1883	88	0
1884	39	79
1885	102	1
1886	74	7
1887	89	0
1888	0	146
1889	103	0
1890	2	128
1891	95	7
1892	72	2
1893	2	105
1894	95	8
1895	1	140
1896	95	5
1897	99	5
1898	2	117
1899	117	1
1900	0	123
1901	0	142
1902	0	129
1903	93	0
1904	115	3
1905	0	152
1906	101	0
1907	4	145
1908	0	176
1909	95	3
1910	2	131
1911	118	2
1912	0	120
1913	97	14
1914	0	120
1915	117	2
1916	1	132
1917	68	42
1918	0	122
1919	0	136
1920	1	126
1921	88	1
1922	77	33
1923	0	136
1924	99	8
1925	30	107
1926	76	0
1927	0	131
1928	0	134
1929	89	2
1930	2	126
1931	4	129
1932	1	118
1933	1	127
1934	8	124
1935	0	131
1936	0	111
1937	0	123
1938	102	5
1939	91	2
1940	86	3
1941	86	2
1942	89	8
1943	0	132
1944	102	0
1945	4	116
1946	2	121
1947	99	2
1948	2	122
1949	84	2
1950	69	44
1951	90	4
1952	96	4
1953	2	118
1954	3	135
1955	0	137
1956	0	144
1957	70	5
1958	91	4
1959	23	97
1960	0	130
1961	94	0
1962	109	0
1963	1	124
1964	1	135
1965	89	19
1966	3	130
1967	3	142
1968	88	3
1969	0	118
1970	0	137
1971	0	125
1972	93	1
1973	76	0
1974	79	31
1975	103	0
1976	2	134
1977	0	120
1978	1	140
1979	96	0
1980	5	126
1981	4	117
1982	105	0
1983	81	1
1984	0	115
1985	3	117
1986	5	130
1987	2	121
1988	1	112
1989	96	0
1990	97	6
1991	85	0
1992	118	0
1993	0	128
1994	83	3
1995	0	118
1996	1	103
1997	1	120
1998	0	116
1999	1	139
[truncated: 8,001 more rows]
