# Supplementary material for: Generalized method of moments for estimating parameters of stochastic reaction networks
Source: BMC Syst Biol. 2016 Oct 21;10:98. doi: 10.1186/s12918-016-0342-8 (PMC5073941; doi:10.1186/s12918-016-0342-8)
Supplement: Additional file 2 — Matlab code and data. This file contains the Matlab codes and samples which were used to produce the results. (GZ 9349 kb) [file 12918_2016_342_MOESM2_ESM.gz › Data/Exclusive Switch/samples/9/t003.csv]

trajectory	P1	P2
1	78	5
2	84	6
3	0	96
4	11	109
5	67	0
6	81	2
7	0	104
8	4	114
9	50	49
10	71	2
11	82	0
12	79	0
13	0	100
14	3	117
15	86	1
16	66	8
17	82	4
18	0	81
19	81	7
20	77	0
21	4	93
22	0	107
23	1	101
24	74	9
25	0	83
26	82	2
27	0	103
28	5	103
29	2	95
30	67	14
31	0	126
32	40	50
33	91	0
34	99	2
35	0	98
36	81	0
37	5	100
38	87	8
39	85	1
40	2	103
41	82	2
42	0	97
43	82	4
44	73	8
45	0	86
46	83	1
47	2	95
48	78	0
49	69	1
50	75	4
51	11	88
52	2	119
53	69	4
54	0	122
55	0	130
56	6	118
57	56	2
58	6	110
59	6	100
60	0	99
61	0	111
62	0	119
63	0	116
64	77	0
65	88	0
66	85	2
67	90	0
68	83	7
69	1	118
70	54	42
71	84	5
72	0	108
73	22	73
74	1	94
75	2	101
76	61	4
77	84	10
78	74	0
79	72	0
80	2	109
81	4	113
82	0	101
83	77	0
84	64	0
85	95	1
86	2	124
87	1	104
88	1	104
89	82	5
90	0	106
91	0	98
92	77	7
93	6	101
94	81	2
95	0	102
96	83	6
97	98	3
98	4	87
99	73	1
100	73	12
101	0	99
102	0	106
103	0	112
104	74	4
105	0	117
106	58	24
107	3	121
108	81	1
109	5	115
110	0	96
111	78	3
112	75	0
113	82	0
114	78	6
115	3	119
116	0	118
117	0	108
118	88	5
119	0	112
120	0	115
121	0	114
122	76	0
123	77	4
124	89	6
125	96	2
126	1	117
127	77	1
128	63	2
129	85	2
130	86	2
131	82	6
132	81	0
133	70	1
134	3	96
135	84	5
136	74	0
137	76	0
138	7	104
139	63	10
140	10	116
141	3	104
142	6	104
143	4	109
144	83	3
145	0	99
146	0	97
147	74	1
148	87	2
149	1	87
150	0	109
151	0	98
152	93	3
153	84	2
154	1	90
155	77	4
156	3	104
157	69	7
158	0	103
159	77	0
160	77	0
161	89	9
162	80	0
163	75	5
164	0	99
165	89	3
166	61	20
167	66	9
168	4	119
169	0	109
170	94	1
171	2	109
172	71	0
173	0	116
174	1	111
175	82	7
176	85	0
177	72	1
178	2	125
179	78	1
180	75	6
181	89	3
182	79	0
183	2	110
184	64	4
185	91	0
186	13	91
187	71	2
188	1	94
189	65	3
190	0	118
191	11	101
192	83	2
193	4	122
194	0	101
195	0	111
196	2	88
197	0	101
198	83	3
199	4	88
200	82	0
201	76	29
202	81	3
203	97	0
204	95	2
205	66	1
206	70	0
207	71	0
208	83	0
209	0	94
210	76	7
211	81	0
212	1	107
213	95	0
214	1	115
215	68	0
216	0	104
217	0	94
218	6	115
219	83	4
220	0	123
221	69	0
222	72	9
223	45	45
224	1	114
225	4	122
226	52	45
227	81	5
228	80	4
229	86	1
230	0	113
231	92	8
232	74	0
233	0	108
234	76	3
235	75	0
236	88	0
237	76	0
238	0	112
239	76	0
240	3	112
241	25	77
242	84	1
243	0	94
244	75	0
245	72	11
246	84	1
247	14	91
248	78	0
249	63	10
250	1	97
251	80	0
252	3	119
253	0	107
254	88	4
255	73	4
256	0	104
257	72	3
258	9	98
259	71	4
260	80	1
261	78	0
262	0	96
263	82	7
264	79	5
265	69	0
266	81	0
267	55	30
268	74	0
269	83	0
270	1	117
271	0	99
272	72	9
273	82	3
274	81	3
275	9	90
276	2	104
277	75	6
278	0	105
279	78	0
280	77	0
281	78	1
282	78	3
283	69	0
284	0	97
285	2	117
286	2	106
287	73	0
288	69	2
289	81	0
290	79	0
291	0	92
292	3	91
293	69	2
294	88	3
295	68	2
296	79	0
297	3	101
298	4	105
299	1	103
300	75	0
301	1	99
302	92	0
303	94	0
304	0	107
305	0	103
306	0	103
307	76	2
308	69	1
309	90	3
310	71	0
311	91	0
312	78	6
313	74	1
314	9	105
315	83	0
316	82	2
317	0	109
318	0	114
319	83	0
320	77	13
321	70	7
322	3	120
323	79	1
324	77	0
325	70	10
326	29	71
327	82	2
328	77	11
329	0	91
330	1	109
331	77	1
332	73	0
333	69	0
334	80	0
335	79	1
336	4	118
337	7	97
338	0	109
339	3	100
340	77	9
341	84	1
342	103	7
343	78	0
344	78	1
345	98	1
346	95	0
347	66	21
348	83	12
349	88	0
350	80	4
351	81	2
352	86	2
353	72	2
354	3	99
355	0	91
356	0	106
357	82	0
358	3	80
359	4	99
360	74	0
361	86	0
362	72	0
363	1	113
364	86	5
365	0	125
366	76	0
367	5	107
368	86	7
369	70	0
370	4	125
371	68	0
372	75	2
373	62	2
374	0	101
375	60	1
376	4	111
377	1	111
378	1	95
379	3	118
380	79	4
381	73	4
382	2	93
383	70	5
384	2	102
385	78	0
386	0	107
387	3	120
388	0	99
389	2	114
390	72	4
391	76	4
392	88	2
393	0	110
394	1	116
395	0	108
396	2	90
397	90	1
398	58	27
399	0	109
400	2	109
401	79	5
402	0	99
403	65	4
404	79	4
405	0	92
406	88	1
407	3	112
408	77	0
409	0	106
410	0	103
411	67	7
412	68	0
413	2	96
414	0	100
415	62	8
416	71	0
417	2	112
418	93	0
419	2	108
420	0	103
421	0	114
422	0	107
423	82	0
424	0	93
425	80	6
426	0	118
427	1	118
428	86	2
429	83	0
430	70	10
431	0	96
432	2	114
433	4	106
434	0	92
435	1	117
436	84	3
437	79	1
438	0	111
439	74	0
440	1	102
441	61	0
442	73	2
443	2	101
444	0	113
445	85	3
446	0	105
447	3	94
448	4	118
449	91	0
450	1	103
451	63	0
452	7	111
453	90	0
454	65	10
455	86	4
456	0	78
457	71	0
458	8	97
459	0	107
460	6	103
461	84	1
462	6	105
463	68	12
464	83	0
465	4	119
466	79	0
467	67	0
468	83	15
469	84	0
470	0	101
471	84	0
472	106	0
473	77	0
474	81	10
475	91	0
476	89	4
477	76	3
478	0	109
479	2	93
480	91	0
481	79	3
482	87	0
483	85	0
484	76	0
485	79	4
486	65	0
487	68	3
488	0	114
489	1	100
490	80	2
491	83	3
492	4	124
493	3	110
494	0	106
495	2	90
496	51	16
497	70	1
498	81	2
499	76	0
500	6	104
501	5	120
502	79	0
503	86	1
504	80	0
505	86	1
506	85	9
507	79	5
508	1	99
509	70	0
510	0	114
511	64	0
512	3	100
513	0	106
514	84	0
515	0	105
516	89	1
517	77	0
518	24	78
519	0	109
520	78	0
521	79	2
522	92	6
523	1	134
524	78	0
525	0	102
526	82	2
527	79	0
528	4	126
529	1	106
530	0	106
531	10	109
532	0	97
533	74	10
534	0	97
535	0	108
536	5	118
537	0	110
538	81	0
539	90	1
540	72	1
541	0	105
542	13	89
543	46	44
544	66	2
545	2	99
546	72	0
547	87	2
548	75	0
549	80	8
550	0	96
551	81	1
552	3	102
553	91	0
554	70	0
555	75	10
556	0	94
557	92	0
558	69	2
559	80	4
560	77	3
561	87	0
562	0	115
563	83	0
564	3	109
565	0	98
566	107	0
567	96	2
568	1	119
569	8	77
570	0	112
571	90	0
572	82	11
573	9	84
574	5	106
575	0	119
576	0	109
577	86	2
578	77	12
579	86	0
580	1	112
581	13	76
582	69	0
583	95	4
584	66	1
585	85	6
586	0	99
587	67	0
588	0	111
589	74	5
590	75	0
591	73	1
592	0	115
593	1	95
594	79	1
595	39	34
596	0	106
597	82	0
598	81	0
599	85	2
600	1	99
601	72	7
602	79	3
603	72	0
604	84	1
605	72	1
606	1	98
607	85	12
608	0	129
609	0	130
610	0	104
611	75	5
612	70	9
613	2	107
614	72	3
615	68	4
616	85	5
617	0	113
618	74	0
619	0	85
620	0	98
621	81	3
622	70	0
623	94	2
624	3	120
625	2	108
626	64	11
627	2	91
628	7	107
629	78	2
630	3	101
631	77	0
632	0	107
633	78	0
634	83	5
635	79	6
636	82	1
637	83	0
638	73	19
639	0	109
640	73	2
641	84	0
642	93	5
643	61	0
644	72	9
645	43	52
646	79	2
647	89	0
648	2	115
649	9	99
650	6	105
651	85	0
652	80	5
653	76	0
654	60	27
655	2	102
656	2	124
657	6	109
658	85	0
659	0	100
660	21	93
661	82	1
662	0	98
663	82	1
664	71	4
665	82	0
666	46	52
667	26	70
668	1	99
669	3	101
670	87	0
671	0	102
672	90	3
673	5	100
674	57	4
675	0	91
676	6	103
677	82	1
678	89	1
679	76	0
680	86	1
681	0	100
682	2	101
683	90	1
684	78	0
685	0	67
686	81	0
687	69	0
688	1	111
689	91	0
690	0	107
691	78	27
692	86	0
693	88	1
694	84	3
695	3	90
696	82	0
697	71	0
698	4	97
699	87	3
700	0	97
701	79	0
702	0	107
703	69	0
704	0	130
705	91	0
706	69	11
707	4	107
708	2	113
709	0	111
710	4	115
711	80	0
712	75	0
713	82	0
714	89	5
715	80	7
716	69	0
717	75	5
718	0	98
719	0	93
720	5	104
721	85	3
722	78	0
723	1	110
724	89	0
725	93	0
726	68	1
727	0	102
728	1	85
729	3	110
730	95	5
731	91	1
732	83	0
733	0	118
734	69	1
735	3	112
736	60	0
737	0	104
738	69	6
739	8	103
740	67	7
741	83	0
742	81	6
743	0	97
744	0	110
745	81	4
746	0	119
747	0	97
748	93	0
749	7	108
750	0	89
751	84	5
752	3	111
753	66	0
754	84	0
755	3	104
756	0	116
757	79	0
758	3	104
759	77	3
760	100	1
761	4	106
762	81	0
763	68	1
764	68	5
765	89	8
766	84	3
767	2	104
768	0	115
769	81	1
770	1	130
771	91	0
772	72	1
773	39	61
774	2	96
775	65	0
776	76	7
777	77	1
778	70	1
779	11	93
780	62	0
781	1	130
782	4	90
783	59	9
784	0	114
785	3	106
786	0	93
787	87	2
788	67	0
789	53	48
790	84	2
791	89	0
792	80	3
793	4	107
794	4	106
795	73	6
796	83	0
797	4	104
798	87	0
799	78	13
800	30	96
801	0	109
802	81	1
803	1	104
804	0	93
805	1	91
806	1	95
807	98	0
808	1	109
809	78	15
810	77	9
811	0	118
812	0	113
813	71	0
814	0	89
815	5	114
816	78	6
817	1	107
818	68	3
819	92	4
820	1	122
821	82	4
822	80	1
823	102	0
824	46	46
825	2	107
826	92	0
827	10	113
828	76	3
829	82	0
830	0	96
831	84	0
832	79	8
833	73	0
834	0	108
835	0	125
836	4	137
837	62	0
838	2	102
839	89	4
840	0	119
841	93	0
842	13	94
843	86	5
844	97	2
845	71	5
846	80	0
847	79	2
848	2	112
849	3	127
850	70	0
851	88	0
852	79	2
853	8	106
854	37	76
855	3	106
856	69	0
857	62	0
858	2	102
859	75	0
860	74	2
861	78	7
862	0	103
863	81	3
864	0	87
865	72	0
866	76	0
867	0	111
868	91	1
869	84	0
870	2	122
871	81	3
872	98	1
873	76	0
874	100	4
875	4	104
876	90	0
877	83	2
878	94	2
879	64	0
880	0	91
881	79	3
882	2	109
883	103	0
884	26	65
885	82	3
886	3	116
887	82	0
888	76	3
889	5	96
890	81	1
891	74	5
892	0	103
893	2	115
894	5	96
895	65	1
896	81	0
897	3	104
898	64	2
899	0	103
900	78	21
901	81	0
902	0	102
903	1	101
904	0	115
905	76	0
906	0	96
907	0	119
908	71	0
909	1	92
910	0	98
911	73	3
912	0	112
913	1	88
914	3	96
915	43	58
916	0	102
917	75	0
918	80	11
919	1	121
920	0	115
921	70	3
922	73	6
923	72	3
924	14	90
925	0	120
926	0	97
927	2	119
928	2	107
929	1	128
930	0	125
931	0	103
932	47	23
933	3	110
934	89	7
935	93	8
936	19	69
937	0	113
938	0	103
939	67	4
940	88	2
941	3	103
942	0	103
943	5	118
944	67	0
945	1	118
946	87	7
947	66	2
948	2	107
949	3	109
950	1	98
951	81	1
952	2	111
953	61	11
954	10	104
955	5	110
956	85	0
957	70	11
958	71	7
959	79	0
960	79	10
961	0	87
962	91	2
963	0	99
964	76	0
965	5	100
966	62	0
967	74	6
968	65	3
969	77	0
970	7	117
971	1	97
972	77	0
973	1	106
974	89	6
975	75	0
976	79	0
977	4	94
978	0	100
979	72	0
980	0	120
981	6	102
982	88	6
983	74	1
984	1	94
985	0	90
986	0	113
987	0	92
988	83	0
989	2	110
990	52	52
991	72	1
992	67	0
993	77	5
994	75	0
995	2	94
996	36	73
997	5	106
998	65	8
999	81	6
1000	85	2
1001	0	120
1002	86	2
1003	20	98
1004	46	56
1005	0	98
1006	78	5
1007	66	0
1008	85	8
1009	1	113
1010	0	90
1011	68	1
1012	70	5
1013	71	1
1014	2	94
1015	0	98
1016	2	130
1017	88	2
1018	76	16
1019	80	0
1020	71	1
1021	96	0
1022	74	3
1023	5	124
1024	0	97
1025	3	106
1026	74	0
1027	78	0
1028	0	103
1029	1	90
1030	78	2
1031	1	102
1032	0	127
1033	104	0
1034	99	0
1035	3	110
1036	75	19
1037	3	98
1038	68	11
1039	0	110
1040	0	100
1041	8	119
1042	8	85
1043	88	0
1044	76	0
1045	0	114
1046	59	6
1047	86	0
1048	71	3
1049	61	1
1050	76	12
1051	79	6
1052	81	0
1053	85	0
1054	72	8
1055	79	0
1056	0	120
1057	89	0
1058	0	102
1059	73	20
1060	1	123
1061	76	3
1062	84	4
1063	67	8
1064	77	2
1065	3	117
1066	71	0
1067	0	96
1068	1	91
1069	3	110
1070	1	107
1071	70	0
1072	1	112
1073	0	113
1074	74	0
1075	69	0
1076	0	112
1077	0	105
1078	1	106
1079	3	102
1080	0	108
1081	2	87
1082	78	4
1083	0	107
1084	81	2
1085	2	89
1086	49	55
1087	75	0
1088	75	11
1089	1	105
1090	4	99
1091	2	115
1092	0	95
1093	46	35
1094	76	4
1095	86	1
1096	6	136
1097	4	104
1098	79	0
1099	68	0
1100	0	92
1101	72	4
1102	79	3
1103	70	2
1104	0	99
1105	85	1
1106	3	95
1107	2	112
1108	68	18
1109	68	2
1110	1	79
1111	79	0
1112	83	1
1113	67	4
1114	7	107
1115	7	105
1116	70	1
1117	0	120
1118	0	96
1119	68	3
1120	4	96
1121	74	6
1122	0	98
1123	0	110
1124	0	123
1125	5	85
1126	97	2
1127	19	95
1128	3	98
1129	73	1
1130	5	91
1131	0	98
1132	83	6
1133	0	109
1134	4	109
1135	61	0
1136	3	106
1137	2	117
1138	98	0
1139	83	2
1140	0	120
1141	0	101
1142	0	100
1143	91	0
1144	1	100
1145	83	0
1146	0	125
1147	90	4
1148	55	0
1149	86	2
1150	0	98
1151	80	0
1152	0	101
1153	78	1
1154	6	115
1155	6	111
1156	0	110
1157	78	0
1158	79	1
1159	61	10
1160	1	110
1161	0	107
1162	0	108
1163	103	0
1164	83	0
1165	71	1
1166	71	7
1167	76	3
1168	0	109
1169	5	110
1170	1	126
1171	3	85
1172	86	0
1173	83	0
1174	77	0
1175	60	48
1176	72	2
1177	0	97
1178	0	120
1179	82	4
1180	1	100
1181	78	0
1182	73	4
1183	1	109
1184	78	1
1185	83	0
1186	78	6
1187	87	0
1188	2	115
1189	4	101
1190	0	89
1191	57	38
1192	2	89
1193	64	2
1194	39	50
1195	81	1
1196	1	112
1197	0	119
1198	92	9
1199	83	2
1200	0	123
1201	5	106
1202	75	3
1203	77	4
1204	0	130
1205	100	2
1206	78	0
1207	3	102
1208	1	92
1209	83	4
1210	0	102
1211	67	3
1212	1	114
1213	92	0
1214	88	0
1215	1	99
1216	87	0
1217	0	112
1218	60	17
1219	1	128
1220	5	109
1221	1	119
1222	70	0
1223	75	0
1224	72	13
1225	64	7
1226	76	6
1227	84	1
1228	1	111
1229	86	1
1230	80	1
1231	9	90
1232	6	99
1233	93	6
1234	0	109
1235	5	96
1236	0	100
1237	71	1
1238	64	0
1239	87	3
1240	5	105
1241	76	0
1242	0	119
1243	97	8
1244	95	0
1245	95	1
1246	88	0
1247	0	100
1248	81	2
1249	3	97
1250	70	1
1251	69	0
1252	77	10
1253	83	0
1254	3	95
1255	94	10
1256	75	0
1257	85	8
1258	1	134
1259	0	101
1260	71	0
1261	93	2
1262	83	1
1263	3	91
1264	0	97
1265	2	122
1266	59	2
1267	0	92
1268	74	6
1269	67	6
1270	3	117
1271	7	107
1272	0	105
1273	64	7
1274	98	0
1275	0	94
1276	0	105
1277	0	95
1278	0	98
1279	6	109
1280	0	96
1281	0	121
1282	4	104
1283	3	113
1284	0	108
1285	29	88
1286	0	105
1287	0	94
1288	55	23
1289	4	104
1290	72	1
1291	81	2
1292	66	4
1293	4	93
1294	91	0
1295	4	82
1296	76	0
1297	79	2
1298	0	78
1299	1	93
1300	86	0
1301	2	117
1302	93	0
1303	75	7
1304	0	105
1305	0	113
1306	77	0
1307	86	1
1308	2	113
1309	22	107
1310	0	97
1311	72	3
1312	78	0
1313	0	93
1314	76	3
1315	85	0
1316	0	103
1317	86	1
1318	0	96
1319	83	1
1320	76	3
1321	1	113
1322	86	2
1323	0	112
1324	4	112
1325	84	6
1326	0	104
1327	0	105
1328	4	101
1329	97	3
1330	1	106
1331	79	0
1332	3	96
1333	73	0
1334	1	110
1335	0	106
1336	7	111
1337	79	8
1338	83	0
1339	89	0
1340	0	112
1341	0	91
1342	0	119
1343	0	97
1344	79	0
1345	3	99
1346	67	0
1347	0	100
1348	80	0
1349	65	2
1350	0	117
1351	83	0
1352	98	0
1353	70	2
1354	12	89
1355	6	110
1356	2	99
1357	79	3
1358	1	94
1359	0	96
1360	86	4
1361	0	104
1362	67	3
1363	83	0
1364	86	2
1365	0	89
1366	0	110
1367	87	0
1368	0	118
1369	4	106
1370	93	0
1371	2	87
1372	90	0
1373	82	1
1374	67	10
1375	5	114
1376	9	105
1377	73	9
1378	69	1
1379	82	4
1380	77	0
1381	100	0
1382	82	2
1383	0	106
1384	0	110
1385	6	88
1386	4	101
1387	0	115
1388	0	102
1389	0	102
1390	1	86
1391	23	72
1392	78	1
1393	51	52
1394	0	92
1395	2	113
1396	2	98
1397	0	110
1398	75	8
1399	13	84
1400	2	105
1401	83	0
1402	4	107
1403	78	0
1404	2	89
1405	83	2
1406	76	7
1407	0	96
1408	90	1
1409	1	99
1410	67	6
1411	89	7
1412	0	104
1413	0	98
1414	75	1
1415	80	0
1416	2	91
1417	0	96
1418	90	6
1419	86	3
1420	0	105
1421	74	3
1422	0	108
1423	70	0
1424	2	105
1425	62	2
1426	77	1
1427	85	0
1428	88	8
1429	0	112
1430	71	0
1431	74	0
1432	73	0
1433	4	114
1434	84	0
1435	85	3
1436	74	0
1437	90	5
1438	82	6
1439	0	102
1440	88	0
1441	2	93
1442	2	118
1443	85	1
1444	62	0
1445	0	114
1446	84	0
1447	70	1
1448	1	111
1449	0	110
1450	88	10
1451	85	3
1452	83	9
1453	87	0
1454	75	1
1455	81	0
1456	58	18
1457	0	103
1458	76	7
1459	83	2
1460	87	0
1461	70	0
1462	74	0
1463	88	1
1464	9	119
1465	82	8
1466	71	3
1467	0	113
1468	5	107
1469	16	86
1470	0	108
1471	82	11
1472	2	104
1473	2	104
1474	86	2
1475	88	0
1476	80	2
1477	80	5
1478	64	14
1479	0	110
1480	73	2
1481	4	122
1482	0	101
1483	4	98
1484	0	94
1485	0	107
1486	64	1
1487	2	113
1488	5	125
1489	0	114
1490	81	3
1491	0	113
1492	0	98
1493	87	0
1494	74	7
1495	73	0
1496	71	7
1497	0	106
1498	3	112
1499	0	108
1500	0	101
1501	85	0
1502	2	102
1503	0	110
1504	71	19
1505	2	110
1506	0	114
1507	70	6
1508	1	113
1509	78	2
1510	88	11
1511	72	1
1512	2	90
1513	0	107
1514	76	14
1515	1	103
1516	2	111
1517	72	6
1518	67	30
1519	1	98
1520	82	0
1521	95	0
1522	96	0
1523	69	0
1524	0	115
1525	1	112
1526	0	121
1527	82	0
1528	72	0
1529	0	104
1530	73	0
1531	78	0
1532	66	0
1533	84	3
1534	1	104
1535	109	2
1536	0	109
1537	71	4
1538	85	2
1539	74	12
1540	77	6
1541	70	12
1542	73	2
1543	102	2
1544	94	3
1545	0	109
1546	76	0
1547	2	122
1548	0	103
1549	0	113
1550	78	1
1551	81	3
1552	83	9
1553	83	7
1554	84	6
1555	96	0
1556	88	0
1557	6	97
1558	0	105
1559	5	117
1560	71	2
1561	12	86
1562	71	1
1563	0	77
1564	85	0
1565	64	0
1566	86	0
1567	3	112
1568	74	10
1569	65	3
1570	84	0
1571	75	4
1572	75	0
1573	0	98
1574	83	2
1575	79	1
1576	70	23
1577	80	3
1578	1	122
1579	101	0
1580	89	4
1581	78	2
1582	84	0
1583	56	20
1584	96	0
1585	68	5
1586	80	0
1587	73	14
1588	67	1
1589	2	101
1590	56	16
1591	0	103
1592	0	119
1593	80	0
1594	81	0
1595	75	1
1596	1	101
1597	70	6
1598	2	98
1599	68	0
1600	89	7
1601	77	0
1602	2	107
1603	0	110
1604	2	88
1605	2	98
1606	79	2
1607	81	3
1608	7	104
1609	69	8
1610	69	4
1611	0	108
1612	0	108
1613	81	3
1614	94	7
1615	94	1
1616	86	0
1617	73	6
1618	68	0
1619	3	111
1620	99	0
1621	89	0
1622	68	3
1623	5	99
1624	72	0
1625	3	101
1626	0	120
1627	76	0
1628	0	101
1629	69	3
1630	2	86
1631	42	58
1632	85	11
1633	0	82
1634	94	4
1635	82	16
1636	11	109
1637	2	106
1638	1	99
1639	71	3
1640	3	108
1641	100	5
1642	0	95
1643	84	0
1644	0	117
1645	84	0
1646	78	6
1647	69	0
1648	0	96
1649	0	103
1650	68	1
1651	6	101
1652	72	1
1653	0	107
1654	5	110
1655	82	0
1656	88	1
1657	84	0
1658	71	10
1659	0	98
1660	81	13
1661	2	99
1662	83	0
1663	10	98
1664	82	1
1665	80	5
1666	0	112
1667	80	3
1668	78	0
1669	84	0
1670	1	103
1671	77	0
1672	2	112
1673	67	20
1674	83	0
1675	1	125
1676	1	106
1677	71	0
1678	63	0
1679	80	1
1680	1	96
1681	89	0
1682	2	86
1683	65	0
1684	0	102
1685	74	0
1686	85	2
1687	95	3
1688	68	0
1689	0	90
1690	88	2
1691	0	113
1692	88	0
1693	85	1
1694	79	0
1695	68	2
1696	0	98
1697	73	3
1698	74	3
1699	76	0
1700	82	0
1701	0	93
1702	0	103
1703	88	3
1704	73	2
1705	77	0
1706	0	111
1707	4	84
1708	86	1
1709	70	8
1710	104	2
1711	1	115
1712	49	29
1713	84	0
1714	0	107
1715	77	2
1716	76	3
1717	83	0
1718	0	106
1719	2	115
1720	3	99
1721	2	109
1722	3	117
1723	76	9
1724	0	109
1725	49	48
1726	83	0
1727	70	2
1728	73	0
1729	76	0
1730	70	33
1731	74	0
1732	4	104
1733	92	0
1734	87	6
1735	0	118
1736	81	7
1737	75	2
1738	70	2
1739	36	58
1740	70	4
1741	84	1
1742	15	58
1743	73	3
1744	86	1
1745	90	8
1746	72	11
1747	1	105
1748	88	3
1749	96	9
1750	83	0
1751	0	110
1752	6	112
1753	75	2
1754	87	5
1755	1	109
1756	78	4
1757	0	110
1758	3	119
1759	79	0
1760	77	4
1761	1	92
1762	78	0
1763	5	104
1764	86	0
1765	0	104
1766	72	2
1767	69	1
1768	80	2
1769	61	3
1770	1	102
1771	4	95
1772	85	3
1773	73	1
1774	4	104
1775	70	0
1776	1	103
1777	0	88
1778	82	2
1779	83	7
1780	1	109
1781	73	8
1782	2	95
1783	64	0
1784	87	1
1785	82	6
1786	73	23
1787	85	0
1788	1	107
1789	3	99
1790	77	3
1791	74	0
1792	82	1
1793	76	4
1794	5	89
1795	90	0
1796	75	1
1797	86	0
1798	8	102
1799	3	83
1800	0	111
1801	79	7
1802	0	122
1803	2	114
1804	74	0
1805	5	100
1806	80	0
1807	6	109
1808	92	1
1809	78	3
1810	3	101
1811	0	107
1812	0	121
1813	65	2
1814	100	4
1815	63	33
1816	1	112
1817	1	97
1818	5	101
1819	76	2
1820	0	100
1821	0	108
1822	86	6
1823	1	108
1824	0	110
1825	56	32
1826	0	99
1827	12	97
1828	82	0
1829	75	2
1830	57	3
1831	82	0
1832	0	108
1833	88	0
1834	7	88
1835	3	100
1836	0	122
1837	84	4
1838	3	106
1839	84	1
1840	0	116
1841	69	3
1842	68	18
1843	0	115
1844	3	109
1845	85	1
1846	0	95
1847	34	66
1848	89	1
1849	68	0
1850	37	55
1851	80	0
1852	86	0
1853	0	106
1854	68	8
1855	2	111
1856	70	2
1857	81	0
1858	0	72
1859	87	1
1860	4	99
1861	78	0
1862	83	2
1863	84	4
1864	68	5
1865	12	100
1866	80	1
1867	72	17
1868	95	0
1869	64	1
1870	0	85
1871	1	103
1872	72	0
1873	74	5
1874	85	3
1875	62	0
1876	0	131
1877	84	5
1878	70	4
1879	77	5
1880	81	2
1881	84	5
1882	0	111
1883	89	4
1884	5	85
1885	1	111
1886	8	87
1887	0	77
1888	0	107
1889	4	100
1890	1	91
1891	1	108
1892	3	82
1893	84	0
1894	0	119
1895	75	1
1896	0	79
1897	2	113
1898	0	105
1899	9	86
1900	72	5
1901	75	32
1902	8	118
1903	71	0
1904	71	1
1905	2	118
1906	78	3
1907	84	0
1908	3	89
1909	71	2
1910	88	4
1911	0	119
1912	91	1
1913	56	46
1914	83	8
1915	92	0
1916	79	12
1917	76	2
1918	4	100
1919	91	0
1920	68	14
1921	87	0
1922	1	117
1923	84	0
1924	72	0
1925	3	98
1926	1	96
1927	8	103
1928	96	5
1929	96	4
1930	82	0
1931	0	113
1932	89	0
1933	2	117
1934	3	100
1935	79	1
1936	0	103
1937	72	0
1938	60	2
1939	87	0
1940	30	67
1941	0	93
1942	84	11
1943	72	0
1944	6	97
1945	81	7
1946	62	8
1947	76	0
1948	79	0
1949	92	4
1950	1	122
1951	92	2
1952	85	0
1953	78	5
1954	72	0
1955	87	2
1956	82	7
1957	82	2
1958	76	1
1959	64	6
1960	1	102
1961	77	0
1962	11	99
1963	1	104
1964	17	92
1965	92	0
1966	1	103
1967	0	104
1968	6	109
1969	1	114
1970	68	2
1971	4	102
1972	8	94
1973	91	2
1974	0	117
1975	85	0
1976	1	95
1977	70	3
1978	87	2
1979	78	0
1980	64	1
1981	4	97
1982	0	124
1983	2	104
1984	1	111
1985	0	115
1986	0	88
1987	1	106
1988	95	2
1989	0	96
1990	18	91
1991	79	5
1992	79	5
1993	4	116
1994	63	40
1995	0	110
1996	0	108
1997	0	109
1998	1	105
1999	0	100
[truncated: 8,001 more rows]
