# Supplementary material for: Generalized method of moments for estimating parameters of stochastic reaction networks
Source: BMC Syst Biol. 2016 Oct 21;10:98. doi: 10.1186/s12918-016-0342-8 (PMC5073941; doi:10.1186/s12918-016-0342-8)
Supplement: Additional file 2 — Matlab code and data. This file contains the Matlab codes and samples which were used to produce the results. (GZ 9349 kb) [file 12918_2016_342_MOESM2_ESM.gz › Data/Exclusive Switch/samples/36/t002.csv]

trajectory	P1	P2
1	45	1
2	56	0
3	49	3
4	60	0
5	41	27
6	0	73
7	52	2
8	2	77
9	79	10
10	50	11
11	7	73
12	61	10
13	61	0
14	62	2
15	68	5
16	55	0
17	49	0
18	4	65
19	69	0
20	81	0
21	48	0
22	55	3
23	50	3
24	0	82
25	1	84
26	45	5
27	0	63
28	0	73
29	0	78
30	0	85
31	50	0
32	54	1
33	50	2
34	2	65
35	47	16
36	55	0
37	43	0
38	0	66
39	55	9
40	58	4
41	55	3
42	69	10
43	0	82
44	60	8
45	66	7
46	70	2
47	9	80
48	0	82
49	0	85
50	57	9
51	62	8
52	0	93
53	54	0
54	50	1
55	61	0
56	0	76
57	48	8
58	1	81
59	51	0
60	46	0
61	6	73
62	68	0
63	51	0
64	0	83
65	0	73
66	62	3
67	1	91
68	0	75
69	57	1
70	0	82
71	51	0
72	0	82
73	0	79
74	0	82
75	0	83
76	64	4
77	55	3
78	21	44
79	69	0
80	4	85
81	5	85
82	57	5
83	48	2
84	64	6
85	55	4
86	42	4
87	59	0
88	71	0
89	61	4
90	55	4
91	0	85
92	56	1
93	59	5
94	68	8
95	36	22
96	31	44
97	68	10
98	1	82
99	2	86
100	61	0
101	1	85
102	5	84
103	0	75
104	0	79
105	1	74
106	7	95
107	58	3
108	27	54
109	67	4
110	60	0
111	0	88
112	4	79
113	69	7
114	61	2
115	81	0
116	58	0
117	53	0
118	58	0
119	39	4
120	0	68
121	11	74
122	78	0
123	1	83
124	65	4
125	63	1
126	59	6
127	64	0
128	59	13
129	52	3
130	55	0
131	8	67
132	45	0
133	1	91
134	0	76
135	73	0
136	1	58
137	63	0
138	46	0
139	6	78
140	0	84
141	0	76
142	61	7
143	63	0
144	2	60
145	61	6
146	64	0
147	55	1
148	62	0
149	65	0
150	62	0
151	64	3
152	64	2
153	52	0
154	64	4
155	0	82
156	0	66
157	3	89
158	0	88
159	0	88
160	44	2
161	52	5
162	53	14
163	5	79
164	0	80
165	55	6
166	0	84
167	57	4
168	4	85
169	61	0
170	43	0
171	0	77
172	73	0
173	0	83
174	1	84
175	61	5
176	0	84
177	62	0
178	63	1
179	23	49
180	71	0
181	62	1
182	63	1
183	57	4
184	76	0
185	0	86
186	62	11
187	70	0
188	50	2
189	5	82
190	4	81
191	0	86
192	3	73
193	62	1
194	44	4
195	62	0
196	59	4
197	0	73
198	53	0
199	60	3
200	60	0
201	53	35
202	1	80
203	64	2
204	0	91
205	5	78
206	76	0
207	0	86
208	75	3
209	3	68
210	58	2
211	61	10
212	21	53
213	3	70
214	0	81
215	0	96
216	66	0
217	64	3
218	6	79
219	0	85
220	0	73
221	4	83
222	8	88
223	7	78
224	69	0
225	0	72
226	74	1
227	0	83
228	0	78
229	2	78
230	0	85
231	66	3
232	68	0
233	47	0
234	49	0
235	67	3
236	58	1
237	60	0
238	55	0
239	56	5
240	64	9
241	7	102
242	2	89
243	0	80
244	70	4
245	62	2
246	0	93
247	70	3
248	3	80
249	3	61
250	65	10
251	56	7
252	2	83
253	36	0
254	5	73
255	5	84
256	5	82
257	0	76
258	7	91
259	4	93
260	49	6
261	62	0
262	65	0
263	0	83
264	64	0
265	0	84
266	67	0
267	0	84
268	52	1
269	6	76
270	56	4
271	53	5
272	60	0
273	56	3
274	59	1
275	60	0
276	5	72
277	2	89
278	48	11
279	51	11
280	0	81
281	59	9
282	57	0
283	4	86
284	4	82
285	62	13
286	59	1
287	63	1
288	59	0
289	4	75
290	57	0
291	67	0
292	70	0
293	65	0
294	54	12
295	56	0
296	3	85
297	0	73
298	1	74
299	63	4
300	66	1
301	0	87
302	55	1
303	45	0
304	61	1
305	0	71
306	0	69
307	53	9
308	54	0
309	10	79
310	57	0
311	37	51
312	70	0
313	9	65
314	0	79
315	59	3
316	0	73
317	53	0
318	5	64
319	66	3
320	60	0
321	0	88
322	61	6
323	0	87
324	4	87
325	0	101
326	2	85
327	3	95
328	6	86
329	60	0
330	61	0
331	59	11
332	70	0
333	65	4
334	65	2
335	51	0
336	2	77
337	59	2
338	85	7
339	50	1
340	62	5
341	1	96
342	52	22
343	59	5
344	56	0
345	51	3
346	0	90
347	70	0
348	66	0
349	67	0
350	6	91
351	59	4
352	68	10
353	59	5
354	69	8
355	60	0
356	68	3
357	4	68
358	47	0
359	0	89
360	0	81
361	0	84
362	59	0
363	63	0
364	67	0
365	47	0
366	38	28
367	59	0
368	68	1
369	48	10
370	49	1
371	1	76
372	38	41
373	60	0
374	0	82
375	0	88
376	65	5
377	0	73
378	55	0
379	0	78
380	9	102
381	1	94
382	62	0
383	29	34
384	2	79
385	7	78
386	51	1
387	52	3
388	58	6
389	0	82
390	0	86
391	70	0
392	40	13
393	1	72
394	66	2
395	54	0
396	55	1
397	0	83
398	0	85
399	61	1
400	55	0
401	0	66
402	0	75
403	61	0
404	57	6
405	1	67
406	64	17
407	20	46
408	1	77
409	1	71
410	60	2
411	0	73
412	64	0
413	63	1
414	68	9
415	0	70
416	44	0
417	0	71
418	52	0
419	0	76
420	53	11
421	48	6
422	52	0
423	5	93
424	55	0
425	6	93
426	63	0
427	59	3
428	0	95
429	69	0
430	59	7
431	1	68
432	60	0
433	0	77
434	7	76
435	0	94
436	59	1
437	0	86
438	2	78
439	1	83
440	18	65
441	58	1
442	0	83
443	0	86
444	3	81
445	0	84
446	57	9
447	58	0
448	71	7
449	27	69
450	55	0
451	53	0
452	2	86
453	0	70
454	65	0
455	1	88
456	0	71
457	58	0
458	3	87
459	71	4
460	0	76
461	2	81
462	56	0
463	24	56
464	4	79
465	67	1
466	52	0
467	64	2
468	0	73
469	53	2
470	54	7
471	0	82
472	51	1
473	71	4
474	64	2
475	0	84
476	3	79
477	9	75
478	5	80
479	0	72
480	0	65
481	0	67
482	58	0
483	70	1
484	9	76
485	1	70
486	55	0
487	58	2
488	51	14
489	6	82
490	3	79
491	63	13
492	54	2
493	5	74
494	0	81
495	78	5
496	0	75
497	2	79
498	64	0
499	63	2
500	3	67
501	53	11
502	63	0
503	59	2
504	0	82
505	80	2
506	3	84
507	68	3
508	0	85
509	6	77
510	1	85
511	63	5
512	47	0
513	1	86
514	1	78
515	8	82
516	5	83
517	57	9
518	0	58
519	4	82
520	75	0
521	0	87
522	63	2
523	52	4
524	72	6
525	1	90
526	7	69
527	60	5
528	0	78
529	1	79
530	57	12
531	57	3
532	73	1
533	1	61
534	69	3
535	63	0
536	0	94
537	56	0
538	53	5
539	0	89
540	15	56
541	0	115
542	58	3
543	52	0
544	8	85
545	0	74
546	0	82
547	0	83
548	7	60
549	49	2
550	0	73
551	66	6
552	59	0
553	61	0
554	54	0
555	67	0
556	52	0
557	0	80
558	64	0
559	57	0
560	59	0
561	54	7
562	6	78
563	62	0
564	0	77
565	60	1
566	5	80
567	44	2
568	2	67
569	5	65
570	2	81
571	8	77
572	62	5
573	63	0
574	0	62
575	46	3
576	3	91
577	0	75
578	6	90
579	55	0
580	60	1
581	54	0
582	0	76
583	0	72
584	56	0
585	46	2
586	7	82
587	0	85
588	0	85
589	56	8
590	52	0
591	11	65
592	57	0
593	54	0
594	51	0
595	1	61
596	44	13
597	63	3
598	0	82
599	56	2
600	45	4
601	37	4
602	0	80
603	2	75
604	0	86
605	57	6
606	2	76
607	59	0
608	69	0
609	57	6
610	0	76
611	7	79
612	51	11
613	1	75
614	60	1
615	6	85
616	59	0
617	60	0
618	0	75
619	61	1
620	48	5
621	4	86
622	4	80
623	0	67
624	60	6
625	53	1
626	63	0
627	0	81
628	0	86
629	53	4
630	0	99
631	63	0
632	62	7
633	4	81
634	0	74
635	63	0
636	68	9
637	73	0
638	63	2
639	1	77
640	4	84
641	0	75
642	0	75
643	62	0
644	64	1
645	2	88
646	0	68
647	0	111
648	59	0
649	75	0
650	48	6
651	51	5
652	60	6
653	38	35
654	74	0
655	48	4
656	0	70
657	56	6
658	0	82
659	5	78
660	0	88
661	57	26
662	68	0
663	2	86
664	54	4
665	62	0
666	0	76
667	0	93
668	1	87
669	3	86
670	5	79
671	49	1
672	0	77
673	13	71
674	54	8
675	0	74
676	3	79
677	58	11
678	54	0
679	1	67
680	75	4
681	0	75
682	73	0
683	61	0
684	7	94
685	53	1
686	6	72
687	0	77
688	61	5
689	0	73
690	55	0
691	1	84
692	66	0
693	52	7
694	66	0
695	4	69
696	70	4
697	5	80
698	1	73
699	0	86
700	2	75
701	0	81
702	62	6
703	0	77
704	54	3
705	58	12
706	45	8
707	48	0
708	69	11
709	0	76
710	0	85
711	61	1
712	58	0
713	4	73
714	50	6
715	65	0
716	2	81
717	0	69
718	63	6
719	2	80
720	0	76
721	55	2
722	65	1
723	3	71
724	0	65
725	60	6
726	70	3
727	48	3
728	5	80
729	57	0
730	59	4
731	0	81
732	70	5
733	14	74
734	20	44
735	57	0
736	58	0
737	52	4
738	65	2
739	54	8
740	0	81
741	57	0
742	54	0
743	55	0
744	59	2
745	57	0
746	0	69
747	66	7
748	62	8
749	75	1
750	0	72
751	57	1
752	51	5
753	64	4
754	0	88
755	57	1
756	57	2
757	6	73
758	2	107
759	0	81
760	42	2
761	64	0
762	1	70
763	52	2
764	1	79
765	4	77
766	0	70
767	12	72
768	1	68
769	54	0
770	58	0
771	69	0
772	0	71
773	59	8
774	75	1
775	0	83
776	64	0
777	60	7
778	63	0
779	0	93
780	3	82
781	64	0
782	1	78
783	5	78
784	59	6
785	44	7
786	52	9
787	3	99
788	2	90
789	62	0
790	0	78
791	43	36
792	55	0
793	1	71
794	0	88
795	64	3
796	69	0
797	1	72
798	51	3
799	65	12
800	52	2
801	3	79
802	52	0
803	66	0
804	0	87
805	0	85
806	65	2
807	67	1
808	0	82
809	0	66
810	62	7
811	52	0
812	1	78
813	65	9
814	1	81
815	47	14
816	0	74
817	1	87
818	48	5
819	60	0
820	67	1
821	69	7
822	6	81
823	60	0
824	59	0
825	57	1
826	59	0
827	58	4
828	2	89
829	56	0
830	54	0
831	62	5
832	55	10
833	40	5
834	68	19
835	12	62
836	59	4
837	0	82
838	60	6
839	8	74
840	58	13
841	0	77
842	5	95
843	53	6
844	3	81
845	4	71
846	0	81
847	52	4
848	58	0
849	4	91
850	3	74
851	62	7
852	4	74
853	49	16
854	0	91
855	58	2
856	0	75
857	41	12
858	64	9
859	61	1
860	59	8
861	8	64
862	54	0
863	64	0
864	71	8
865	0	87
866	2	67
867	0	68
868	40	17
869	67	0
870	66	4
871	58	6
872	67	1
873	15	47
874	57	0
875	4	81
876	67	0
877	52	13
878	58	1
879	0	88
880	52	0
881	6	79
882	3	69
883	3	79
884	3	77
885	52	0
886	66	0
887	56	0
888	54	5
889	56	5
890	49	0
891	0	88
892	0	73
893	50	7
894	60	4
895	72	0
896	1	78
897	53	0
898	57	3
899	6	70
900	2	85
901	55	0
902	0	77
903	67	7
904	1	69
905	66	0
906	59	0
907	7	65
908	59	4
909	21	50
910	0	65
911	54	1
912	2	74
913	50	3
914	0	79
915	0	81
916	49	8
917	56	0
918	46	0
919	61	0
920	51	1
921	56	0
922	69	0
923	0	71
924	57	0
925	0	77
926	64	4
927	3	88
928	3	71
929	0	77
930	63	1
931	46	0
932	1	83
933	36	29
934	33	29
935	56	0
936	0	64
937	0	69
938	41	30
939	54	0
940	56	0
941	67	3
942	66	8
943	0	79
944	1	75
945	4	66
946	0	75
947	49	0
948	0	80
949	0	74
950	0	84
951	49	4
952	54	1
953	67	5
954	73	0
955	7	69
956	1	72
957	49	3
958	13	68
959	55	0
960	70	9
961	6	62
962	6	71
963	16	67
964	57	5
965	55	0
966	64	6
967	0	86
968	48	13
969	58	0
970	0	88
971	57	1
972	0	83
973	57	1
974	50	28
975	56	5
976	0	94
977	67	9
978	2	88
979	5	86
980	9	82
981	55	0
982	54	1
983	60	10
984	4	77
985	56	5
986	54	5
987	15	59
988	43	0
989	63	0
990	0	86
991	9	71
992	0	67
993	0	82
994	3	75
995	55	2
996	56	3
997	56	3
998	0	76
999	50	0
1000	75	1
1001	1	74
1002	0	73
1003	0	87
1004	69	4
1005	57	9
1006	53	0
1007	0	77
1008	0	72
1009	54	0
1010	8	71
1011	64	0
1012	6	81
1013	65	0
1014	64	1
1015	1	65
1016	52	10
1017	2	69
1018	61	2
1019	13	60
1020	44	5
1021	68	9
1022	2	76
1023	5	81
1024	2	79
1025	1	80
1026	0	80
1027	73	1
1028	51	0
1029	18	55
1030	2	83
1031	1	79
1032	14	72
1033	1	83
1034	0	110
1035	2	94
1036	56	4
1037	4	64
1038	52	6
1039	57	4
1040	0	90
1041	8	80
1042	58	0
1043	2	93
1044	66	1
1045	57	0
1046	52	10
1047	0	89
1048	70	0
1049	58	1
1050	1	88
1051	62	0
1052	2	83
1053	54	0
1054	59	0
1055	59	4
1056	1	84
1057	0	64
1058	0	82
1059	68	1
1060	56	0
1061	1	77
1062	50	0
1063	60	0
1064	0	65
1065	1	95
1066	0	97
1067	7	82
1068	0	76
1069	65	0
1070	5	79
1071	65	0
1072	0	71
1073	36	1
1074	0	75
1075	5	76
1076	0	90
1077	13	66
1078	2	80
1079	3	78
1080	0	90
1081	0	73
1082	0	64
1083	5	73
1084	1	76
1085	55	0
1086	60	7
1087	60	0
1088	1	76
1089	0	73
1090	69	2
1091	62	0
1092	4	73
1093	60	9
1094	74	0
1095	52	0
1096	0	92
1097	4	63
1098	35	57
1099	7	73
1100	62	0
1101	3	78
1102	32	37
1103	60	3
1104	58	0
1105	70	14
1106	74	6
1107	52	9
1108	51	10
1109	49	0
1110	4	81
1111	0	75
1112	53	7
1113	62	0
1114	0	73
1115	34	31
1116	1	73
1117	4	69
1118	56	2
1119	55	6
1120	0	91
1121	1	75
1122	2	80
1123	73	0
1124	2	83
1125	0	82
1126	57	0
1127	68	1
1128	0	73
1129	0	93
1130	60	0
1131	0	98
1132	7	79
1133	1	77
1134	3	72
1135	1	68
1136	61	3
1137	1	96
1138	51	3
1139	54	3
1140	5	83
1141	0	68
1142	53	5
1143	1	82
1144	72	2
1145	0	76
1146	48	9
1147	2	86
1148	58	1
1149	0	73
1150	0	73
1151	50	3
1152	53	1
1153	53	0
1154	30	44
1155	46	4
1156	2	80
1157	0	94
1158	61	11
1159	58	0
1160	55	0
1161	57	6
1162	68	0
1163	0	93
1164	53	0
1165	5	76
1166	3	83
1167	66	0
1168	53	2
1169	72	1
1170	59	0
1171	51	2
1172	4	73
1173	45	0
1174	59	0
1175	0	83
1176	72	0
1177	0	59
1178	1	76
1179	0	74
1180	64	0
1181	54	8
1182	4	86
1183	62	3
1184	2	82
1185	57	0
1186	1	70
1187	1	72
1188	67	4
1189	59	0
1190	52	0
1191	47	0
1192	0	75
1193	66	3
1194	65	0
1195	0	80
1196	0	64
1197	44	3
1198	0	69
1199	15	70
1200	0	70
1201	0	62
1202	13	90
1203	37	39
1204	0	73
1205	57	0
1206	55	4
1207	0	69
1208	79	0
1209	73	1
1210	0	82
1211	0	76
1212	5	74
1213	0	72
1214	63	1
1215	62	0
1216	15	54
1217	22	53
1218	0	74
1219	56	8
1220	64	0
1221	55	5
1222	5	73
1223	0	89
1224	10	70
1225	65	0
1226	74	2
1227	51	9
1228	5	69
1229	73	1
1230	0	94
1231	67	0
1232	0	71
1233	4	57
1234	3	87
1235	54	3
1236	31	46
1237	51	0
1238	1	82
1239	0	73
1240	58	1
1241	0	86
1242	0	81
1243	67	5
1244	56	0
1245	2	72
1246	0	79
1247	5	60
1248	42	0
1249	61	0
1250	0	67
1251	3	91
1252	60	0
1253	67	1
1254	0	76
1255	3	71
1256	4	79
1257	1	75
1258	0	74
1259	0	80
1260	74	0
1261	4	73
1262	0	86
1263	2	76
1264	0	67
1265	57	0
1266	66	0
1267	53	0
1268	2	95
1269	58	3
1270	1	86
1271	63	0
1272	0	81
1273	51	4
1274	57	6
1275	50	0
1276	2	81
1277	0	71
1278	60	5
1279	0	83
1280	0	84
1281	3	85
1282	4	70
1283	55	6
1284	4	79
1285	1	73
1286	0	74
1287	45	1
1288	49	3
1289	57	7
1290	1	79
1291	0	68
1292	66	3
1293	62	0
1294	0	89
1295	58	16
1296	4	78
1297	73	0
1298	0	75
1299	62	3
1300	62	1
1301	1	84
1302	64	10
1303	2	85
1304	75	4
1305	52	1
1306	56	12
1307	58	2
1308	0	89
1309	58	6
1310	0	74
1311	54	1
1312	0	81
1313	73	6
1314	32	38
1315	0	71
1316	57	0
1317	0	86
1318	43	8
1319	57	0
1320	8	74
1321	2	69
1322	0	78
1323	49	8
1324	55	1
1325	54	2
1326	59	0
1327	3	88
1328	34	38
1329	53	7
1330	55	8
1331	3	66
1332	68	3
1333	0	87
1334	3	78
1335	50	6
1336	59	0
1337	59	7
1338	0	81
1339	7	79
1340	0	79
1341	61	0
1342	3	88
1343	71	4
1344	62	4
1345	2	75
1346	57	2
1347	47	0
1348	3	65
1349	47	0
1350	61	0
1351	66	0
1352	0	91
1353	0	76
1354	55	12
1355	1	87
1356	26	32
1357	59	5
1358	61	4
1359	48	0
1360	57	0
1361	54	0
1362	65	5
1363	4	89
1364	1	79
1365	1	82
1366	48	1
1367	2	91
1368	0	86
1369	0	72
1370	59	3
1371	3	68
1372	54	1
1373	0	82
1374	56	0
1375	1	103
1376	5	71
1377	0	94
1378	0	86
1379	2	86
1380	0	72
1381	62	15
1382	0	79
1383	9	71
1384	5	66
1385	0	70
1386	7	88
1387	51	10
1388	0	98
1389	5	92
1390	0	79
1391	62	0
1392	0	67
1393	55	8
1394	1	82
1395	2	75
1396	59	0
1397	57	3
1398	0	69
1399	58	7
1400	1	65
1401	5	76
1402	68	0
1403	1	78
1404	68	1
1405	1	91
1406	7	78
1407	44	2
1408	0	76
1409	64	6
1410	0	57
1411	68	0
1412	61	1
1413	0	69
1414	0	79
1415	54	13
1416	54	0
1417	9	80
1418	0	87
1419	58	3
1420	0	97
1421	62	3
1422	3	73
1423	64	0
1424	45	10
1425	45	0
1426	60	0
1427	4	77
1428	62	2
1429	4	77
1430	48	0
1431	72	5
1432	1	80
1433	45	2
1434	52	0
1435	0	71
1436	0	86
1437	1	81
1438	58	0
1439	0	82
1440	0	91
1441	51	7
1442	4	67
1443	0	80
1444	0	62
1445	61	15
1446	55	0
1447	70	0
1448	49	8
1449	0	69
1450	52	0
1451	56	3
1452	6	84
1453	2	80
1454	1	77
1455	45	9
1456	5	90
1457	45	5
1458	65	6
1459	59	2
1460	67	0
1461	70	0
1462	10	69
1463	60	1
1464	0	94
1465	1	88
1466	0	72
1467	59	7
1468	74	0
1469	1	80
1470	0	87
1471	57	11
1472	57	0
1473	3	82
1474	63	0
1475	67	0
1476	10	78
1477	58	1
1478	0	91
1479	60	0
1480	1	93
1481	62	2
1482	30	55
1483	50	5
1484	4	80
1485	59	0
1486	4	88
1487	0	82
1488	62	0
1489	74	0
1490	3	81
1491	51	25
1492	0	99
1493	2	83
1494	7	70
1495	57	9
1496	48	3
1497	6	87
1498	0	86
1499	49	7
1500	2	84
1501	77	7
1502	0	99
1503	0	83
1504	5	79
1505	5	75
1506	1	62
1507	1	79
1508	55	2
1509	4	68
1510	57	2
1511	0	86
1512	60	0
1513	56	1
1514	64	3
1515	0	75
1516	0	72
1517	60	0
1518	60	1
1519	2	69
1520	63	11
1521	77	1
1522	70	5
1523	50	0
1524	54	0
1525	0	73
1526	0	84
1527	0	79
1528	4	64
1529	7	69
1530	59	0
1531	61	4
1532	0	85
1533	0	98
1534	59	2
1535	0	90
1536	58	6
1537	58	4
1538	66	0
1539	1	73
1540	59	0
1541	0	88
1542	79	0
1543	63	6
1544	46	9
1545	0	75
1546	58	2
1547	63	2
1548	54	0
1549	60	11
1550	3	82
1551	0	78
1552	0	98
1553	0	73
1554	66	8
1555	58	2
1556	62	3
1557	1	94
1558	4	92
1559	30	41
1560	38	5
1561	68	0
1562	53	0
1563	48	5
1564	22	49
1565	53	15
1566	57	10
1567	56	0
1568	0	74
1569	13	60
1570	63	0
1571	50	3
1572	0	69
1573	5	82
1574	3	84
1575	0	74
1576	60	8
1577	58	0
1578	66	0
1579	55	2
1580	10	63
1581	58	4
1582	50	11
1583	0	80
1584	79	2
1585	62	0
1586	2	87
1587	63	0
1588	69	2
1589	62	0
1590	69	0
1591	6	72
1592	0	84
1593	6	87
1594	73	0
1595	0	61
1596	3	79
1597	64	0
1598	63	0
1599	0	85
1600	3	75
1601	0	78
1602	0	82
1603	65	0
1604	1	79
1605	0	59
1606	58	0
1607	60	0
1608	62	5
1609	61	0
1610	3	79
1611	61	15
1612	63	0
1613	3	98
1614	47	0
1615	59	1
1616	74	6
1617	70	6
1618	47	0
1619	41	10
1620	59	5
1621	1	70
1622	4	85
1623	62	0
1624	59	2
1625	3	81
1626	0	75
1627	67	10
1628	28	58
1629	70	1
1630	6	81
1631	0	83
1632	67	1
1633	55	6
1634	63	0
1635	59	14
1636	0	75
1637	0	92
1638	0	73
1639	2	80
1640	5	79
1641	1	91
1642	59	0
1643	60	7
1644	0	81
1645	0	78
1646	0	82
1647	61	0
1648	3	69
1649	4	73
1650	71	2
1651	1	70
1652	57	0
1653	2	72
1654	67	1
1655	0	84
1656	59	0
1657	53	0
1658	57	0
1659	1	82
1660	78	3
1661	0	71
1662	55	4
1663	3	71
1664	3	69
1665	73	18
1666	56	1
1667	53	1
1668	1	79
1669	55	2
1670	0	76
1671	66	0
1672	68	4
1673	0	76
1674	0	68
1675	57	2
1676	49	3
1677	58	0
1678	43	2
1679	74	0
1680	57	0
1681	0	74
1682	1	79
1683	56	3
1684	66	1
1685	0	100
1686	58	0
1687	58	6
1688	63	0
1689	16	66
1690	58	5
1691	0	71
1692	1	71
1693	52	4
1694	53	0
1695	50	0
1696	5	78
1697	55	2
1698	64	6
1699	20	42
1700	61	5
1701	0	98
1702	6	76
1703	7	94
1704	61	0
1705	62	0
1706	60	0
1707	62	0
1708	71	4
1709	0	74
1710	67	5
1711	0	87
1712	58	1
1713	63	0
1714	0	76
1715	59	0
1716	63	1
1717	4	66
1718	0	65
1719	49	1
1720	52	0
1721	2	81
1722	70	0
1723	61	0
1724	0	72
1725	63	0
1726	6	90
1727	49	7
1728	58	4
1729	0	75
1730	65	0
1731	59	8
1732	0	71
1733	52	0
1734	0	63
1735	66	0
1736	4	68
1737	54	0
1738	58	4
1739	2	73
1740	53	5
1741	2	66
1742	0	75
1743	57	0
1744	56	0
1745	0	75
1746	54	0
1747	1	82
1748	2	82
1749	3	71
1750	0	63
1751	1	80
1752	25	56
1753	2	71
1754	0	87
1755	58	0
1756	54	1
1757	67	8
1758	52	0
1759	48	25
1760	0	86
1761	67	0
1762	45	0
1763	53	6
1764	0	78
1765	0	88
1766	65	0
1767	70	0
1768	12	72
1769	1	77
1770	52	2
1771	0	83
1772	7	74
1773	0	87
1774	76	4
1775	3	78
1776	49	12
1777	5	79
1778	1	70
1779	56	12
1780	57	0
1781	56	4
1782	0	70
1783	54	12
1784	63	1
1785	61	11
1786	59	0
1787	48	0
1788	1	76
1789	74	0
1790	0	91
1791	66	5
1792	52	12
1793	61	7
1794	5	79
1795	56	0
1796	50	5
1797	70	10
1798	54	7
1799	61	3
1800	1	61
1801	60	0
1802	36	28
1803	55	10
1804	53	6
1805	62	0
1806	0	79
1807	55	3
1808	16	64
1809	17	65
1810	62	3
1811	2	72
1812	63	1
1813	0	90
1814	6	72
1815	3	82
1816	55	6
1817	54	1
1818	60	0
1819	69	7
1820	56	1
1821	0	81
1822	0	81
1823	16	66
1824	0	79
1825	0	76
1826	43	0
1827	56	2
1828	65	3
1829	70	10
1830	7	60
1831	47	0
1832	46	18
1833	0	74
1834	57	7
1835	2	88
1836	54	0
1837	0	77
1838	0	72
1839	72	0
1840	54	3
1841	3	91
1842	0	64
1843	3	64
1844	0	80
1845	67	7
1846	5	92
1847	0	77
1848	7	77
1849	64	6
1850	0	85
1851	0	74
1852	67	5
1853	59	0
1854	0	66
1855	0	85
1856	56	1
1857	47	0
1858	0	86
1859	54	2
1860	52	3
1861	0	81
1862	58	2
1863	0	73
1864	71	5
1865	72	0
1866	83	0
1867	63	7
1868	8	71
1869	49	2
1870	52	4
1871	1	58
1872	2	75
1873	3	81
1874	65	0
1875	65	0
1876	54	0
1877	51	0
1878	0	78
1879	63	6
1880	52	0
1881	69	8
1882	0	79
1883	54	0
1884	58	0
1885	2	91
1886	48	1
1887	55	0
1888	0	83
1889	62	5
1890	54	0
1891	60	5
1892	51	2
1893	53	1
1894	21	70
1895	69	0
1896	62	0
1897	60	5
1898	0	66
1899	57	2
1900	5	76
1901	64	0
1902	48	0
1903	62	4
1904	64	9
1905	63	9
1906	65	0
1907	81	4
1908	5	67
1909	0	88
1910	2	82
1911	0	93
1912	68	1
1913	0	74
1914	58	0
1915	1	78
1916	53	5
1917	10	90
1918	0	80
1919	1	80
1920	54	0
1921	77	3
1922	47	2
1923	0	89
1924	54	1
1925	5	55
1926	1	74
1927	52	1
1928	55	2
1929	64	8
1930	57	0
1931	0	80
1932	55	0
1933	4	76
1934	65	2
1935	0	68
1936	1	77
1937	63	0
1938	0	66
1939	6	60
1940	42	0
1941	46	14
1942	0	85
1943	0	74
1944	52	3
1945	40	48
1946	60	0
1947	0	75
1948	0	90
1949	54	0
1950	6	82
1951	9	90
1952	0	85
1953	49	0
1954	61	0
1955	1	87
1956	57	1
1957	47	0
1958	53	2
1959	48	13
1960	65	0
1961	58	9
1962	73	4
1963	64	3
1964	1	70
1965	49	9
1966	61	1
1967	0	74
1968	58	0
1969	0	81
1970	70	0
1971	0	70
1972	39	0
1973	53	0
1974	59	4
1975	0	90
1976	41	0
1977	59	4
1978	0	75
1979	5	84
1980	48	0
1981	44	19
1982	0	88
1983	2	67
1984	5	98
1985	1	82
1986	3	78
1987	0	97
1988	60	5
1989	6	59
1990	51	6
1991	0	87
1992	68	7
1993	62	0
1994	65	0
1995	0	74
1996	2	76
1997	52	3
1998	58	2
1999	1	76
[truncated: 8,001 more rows]
