# Supplementary material for: Generalized method of moments for estimating parameters of stochastic reaction networks
Source: BMC Syst Biol. 2016 Oct 21;10:98. doi: 10.1186/s12918-016-0342-8 (PMC5073941; doi:10.1186/s12918-016-0342-8)
Supplement: Additional file 2 — Matlab code and data. This file contains the Matlab codes and samples which were used to produce the results. (GZ 9349 kb) [file 12918_2016_342_MOESM2_ESM.gz › Data/Exclusive Switch/samples/39/t004.csv]

trajectory	P1	P2
1	94	3
2	95	1
3	0	141
4	92	36
5	5	139
6	0	125
7	0	119
8	6	132
9	0	124
10	1	134
11	106	0
12	110	4
13	0	134
14	96	1
15	3	104
16	3	107
17	107	6
18	0	116
19	1	137
20	88	2
21	1	121
22	0	135
23	92	7
24	7	115
25	2	121
26	0	140
27	92	1
28	5	137
29	93	7
30	0	139
31	102	3
32	0	121
33	115	0
34	101	0
35	95	2
36	4	132
37	6	124
38	0	111
39	90	4
40	2	120
41	47	41
42	0	118
43	0	139
44	88	0
45	3	116
46	0	122
47	0	129
48	94	1
49	1	149
50	83	0
51	2	127
52	88	4
53	0	103
54	74	10
55	99	7
56	96	0
57	88	2
58	0	126
59	2	132
60	5	134
61	85	8
62	0	131
63	0	145
64	84	1
65	0	157
66	94	3
67	0	148
68	98	1
69	95	0
70	98	6
71	75	0
72	99	0
73	96	0
74	0	109
75	0	129
76	102	2
77	93	0
78	81	2
79	91	0
80	109	3
81	1	139
82	91	3
83	107	3
84	0	132
85	102	0
86	59	39
87	104	3
88	6	141
89	3	125
90	81	7
91	103	0
92	113	1
93	88	0
94	0	121
95	6	126
96	83	1
97	93	4
98	108	10
99	1	112
100	3	117
101	77	3
102	92	0
103	87	0
104	1	122
105	86	0
106	90	5
107	0	131
108	85	1
109	4	107
110	1	131
111	87	3
112	96	0
113	91	1
114	97	1
115	34	87
116	86	0
117	93	22
118	92	2
119	0	122
120	78	2
121	91	3
122	0	123
123	0	113
124	116	1
125	107	0
126	3	129
127	1	121
128	96	0
129	0	141
130	2	102
131	0	141
132	0	115
133	90	2
134	89	0
135	0	128
136	107	1
137	99	2
138	95	3
139	82	6
140	1	110
141	119	0
142	88	0
143	75	0
144	94	0
145	88	4
146	93	9
147	1	124
148	101	6
149	102	0
150	3	117
151	2	118
152	1	125
153	0	133
154	3	124
155	0	130
156	102	0
157	98	7
158	100	5
159	86	0
160	1	124
161	1	132
162	107	0
163	0	114
164	108	0
165	78	0
166	102	0
167	0	118
168	0	127
169	105	0
170	81	3
171	85	0
172	101	7
173	84	6
174	103	1
175	110	0
176	99	1
177	17	100
178	0	141
179	79	0
180	89	2
181	97	1
182	93	2
183	91	2
184	1	119
185	106	1
186	2	140
187	85	4
188	1	131
189	0	126
190	2	136
191	98	0
192	111	0
193	93	19
194	88	9
195	0	116
196	0	101
197	99	2
198	84	0
199	0	134
200	1	108
201	1	126
202	1	104
203	4	112
204	90	1
205	103	4
206	4	148
207	0	126
208	99	5
209	8	125
210	78	7
211	84	2
212	98	0
213	91	1
214	5	116
215	84	1
216	100	1
217	102	6
218	4	134
219	1	115
220	1	133
221	93	16
222	91	2
223	107	5
224	14	129
225	103	3
226	0	131
227	1	128
228	7	132
229	101	0
230	101	0
231	7	143
232	94	2
233	1	128
234	118	1
235	77	0
236	2	122
237	0	119
238	95	0
239	92	0
240	94	5
241	3	158
242	2	146
243	1	138
244	0	140
245	0	118
246	1	118
247	0	135
248	114	0
249	126	2
250	0	102
251	2	137
252	87	1
253	92	0
254	4	133
255	0	111
256	2	114
257	2	146
258	89	4
259	1	120
260	0	136
261	100	5
262	1	131
263	3	115
264	91	0
265	108	0
266	102	0
267	2	133
268	1	127
269	4	115
270	1	143
271	92	1
272	82	24
273	1	121
274	82	3
275	89	0
276	1	130
277	91	0
278	0	135
279	0	115
280	3	124
281	98	1
282	4	144
283	0	146
284	88	0
285	4	128
286	0	135
287	98	0
288	87	1
289	0	129
290	0	126
291	1	126
292	94	0
293	84	3
294	93	0
295	108	0
296	0	125
297	109	6
298	2	136
299	1	137
300	102	0
301	0	141
302	0	115
303	1	130
304	101	0
305	98	0
306	5	106
307	1	101
308	0	142
309	1	122
310	100	0
311	1	98
312	79	0
313	86	0
314	91	2
315	89	1
316	80	9
317	4	127
318	3	150
319	0	111
320	98	0
321	8	127
322	82	2
323	1	122
324	93	0
325	1	113
326	88	2
327	1	144
328	95	0
329	1	128
330	97	10
331	85	1
332	81	17
333	75	0
334	82	12
335	1	157
336	0	124
337	2	129
338	76	2
339	0	139
340	2	129
341	104	3
342	0	126
343	81	1
344	0	112
345	0	112
346	0	121
347	86	0
348	5	123
349	82	4
350	98	0
351	0	126
352	95	7
353	10	122
354	105	7
355	107	0
356	93	2
357	77	0
358	81	0
359	88	0
360	78	0
361	0	141
362	0	133
363	97	1
364	91	7
365	0	130
366	96	9
367	93	0
368	90	0
369	86	24
370	2	101
371	80	17
372	6	123
373	104	2
374	97	0
375	1	124
376	2	123
377	0	112
378	1	110
379	5	121
380	3	115
381	82	3
382	86	0
383	97	1
384	0	128
385	0	119
386	94	4
387	94	4
388	1	129
389	3	137
390	12	92
391	100	0
392	2	157
393	85	1
394	96	1
395	105	0
396	2	115
397	2	124
398	83	4
399	1	116
400	92	0
401	0	143
402	0	104
403	1	134
404	0	141
405	110	0
406	1	134
407	89	0
408	88	0
409	93	0
410	96	1
411	79	0
412	3	143
413	5	107
414	103	0
415	11	123
416	0	120
417	1	121
418	94	1
419	85	0
420	5	118
421	84	2
422	99	0
423	1	151
424	1	129
425	3	119
426	0	126
427	93	0
428	100	0
429	89	2
430	81	5
431	97	4
432	5	131
433	92	2
434	83	0
435	4	113
436	96	2
437	105	0
438	96	2
439	0	135
440	93	2
441	94	0
442	2	126
443	103	11
444	80	4
445	81	0
446	83	5
447	0	122
448	117	0
449	81	4
450	71	32
451	88	2
452	3	134
453	0	158
454	73	0
455	0	138
456	84	5
457	80	2
458	3	126
459	94	3
460	3	120
461	106	2
462	6	122
463	1	120
464	86	0
465	2	151
466	85	0
467	1	153
468	97	1
469	91	4
470	110	2
471	1	127
472	96	4
473	104	1
474	79	21
475	2	128
476	1	112
477	101	2
478	0	104
479	99	0
480	2	136
481	72	0
482	77	5
483	92	3
484	2	137
485	2	134
486	85	2
487	4	129
488	94	1
489	0	141
490	91	0
491	82	5
492	0	123
493	101	2
494	1	112
495	2	125
496	89	3
497	1	120
498	83	0
499	91	1
500	91	1
501	3	108
502	1	129
503	2	132
504	1	118
505	0	136
506	0	105
507	92	0
508	114	1
509	0	152
510	114	0
511	96	3
512	0	123
513	2	133
514	80	1
515	83	0
516	87	0
517	98	0
518	3	140
519	87	3
520	0	139
521	96	2
522	77	0
523	5	114
524	91	2
525	1	121
526	94	6
527	0	123
528	2	125
529	91	0
530	1	132
531	94	0
532	88	4
533	5	128
534	1	125
535	102	2
536	81	0
537	4	112
538	106	0
539	82	0
540	0	112
541	93	0
542	90	0
543	1	137
544	94	2
545	106	0
546	96	0
547	1	126
548	101	14
549	1	138
550	81	2
551	2	136
552	4	123
553	94	0
554	85	0
555	0	124
556	98	0
557	0	121
558	0	121
559	89	6
560	101	0
561	1	127
562	74	6
563	0	132
564	87	2
565	1	129
566	96	0
567	0	117
568	96	6
569	115	0
570	102	4
571	86	5
572	95	0
573	0	131
574	12	93
575	4	128
576	76	15
577	82	0
578	89	3
579	108	5
580	0	129
581	79	1
582	104	0
583	100	0
584	90	2
585	91	4
586	112	0
587	98	0
588	0	128
589	0	119
590	81	0
591	3	137
592	5	120
593	97	0
594	101	0
595	88	3
596	83	3
597	95	2
598	87	3
599	103	0
600	97	0
601	3	123
602	99	5
603	0	139
604	71	0
605	99	0
606	0	131
607	96	0
608	96	5
609	83	3
610	93	1
611	87	1
612	98	1
613	1	128
614	89	0
615	97	0
616	86	0
617	3	110
618	1	129
619	2	124
620	0	141
621	95	2
622	94	5
623	82	4
624	0	132
625	113	6
626	94	4
627	2	120
628	87	1
629	6	119
630	94	2
631	91	10
632	101	0
633	1	129
634	1	108
635	0	137
636	87	2
637	87	0
638	2	148
639	98	0
640	101	2
641	1	142
642	93	2
643	99	0
644	99	0
645	82	4
646	103	1
647	33	80
648	1	120
649	79	0
650	0	129
651	3	106
652	0	115
653	3	130
654	96	0
655	0	133
656	0	128
657	101	0
658	98	4
659	99	22
660	97	5
661	96	9
662	0	144
663	93	0
664	64	0
665	91	4
666	99	3
667	5	117
668	5	122
669	90	1
670	1	138
671	0	129
672	87	4
673	90	0
674	83	15
675	91	8
676	15	104
677	104	8
678	1	137
679	0	134
680	0	121
681	90	2
682	79	3
683	100	3
684	85	2
685	1	144
686	107	2
687	1	123
688	1	120
689	2	141
690	93	0
691	94	3
692	97	3
693	91	0
694	104	10
695	90	3
696	0	124
697	0	119
698	93	0
699	2	122
700	0	119
701	7	122
702	91	0
703	1	128
704	0	113
705	116	12
706	0	139
707	0	121
708	1	114
709	1	121
710	99	5
711	100	2
712	2	118
713	3	143
714	0	136
715	89	0
716	0	135
717	0	141
718	0	121
719	0	147
720	84	0
721	95	6
722	3	111
723	114	2
724	99	4
725	88	1
726	0	117
727	77	5
728	2	135
729	101	0
730	94	0
731	91	0
732	1	124
733	3	147
734	89	1
735	93	0
736	89	0
737	1	148
738	13	129
739	1	115
740	4	112
741	0	126
742	88	0
743	84	0
744	0	121
745	81	1
746	108	0
747	93	0
748	85	0
749	10	114
750	0	127
751	1	132
752	5	116
753	3	128
754	2	107
755	82	0
756	90	0
757	7	105
758	97	5
759	94	0
760	80	7
761	94	0
762	86	12
763	0	118
764	97	0
765	90	0
766	97	2
767	82	2
768	102	1
769	86	2
770	2	138
771	2	129
772	0	115
773	0	126
774	0	132
775	88	0
776	88	0
777	101	0
778	0	123
779	2	147
780	0	132
781	0	124
782	1	117
783	94	0
784	84	9
785	98	2
786	85	0
787	109	5
788	73	36
789	89	0
790	0	142
791	92	2
792	102	5
793	3	117
794	8	121
795	0	126
796	82	0
797	81	3
798	67	34
799	2	129
800	105	9
801	2	128
802	82	9
803	5	118
804	1	125
805	0	118
806	98	0
807	93	0
808	2	117
809	24	118
810	0	129
811	6	88
812	48	64
813	0	124
814	88	0
815	97	7
816	98	1
817	92	1
818	3	124
819	10	101
820	92	1
821	0	132
822	1	116
823	90	0
824	91	5
825	88	1
826	0	123
827	94	2
828	0	118
829	71	0
830	0	127
831	0	120
832	0	125
833	87	4
834	69	27
835	80	3
836	3	142
837	84	0
838	0	124
839	0	136
840	106	1
841	93	0
842	68	50
843	1	127
844	89	1
845	85	1
846	96	0
847	76	0
848	98	8
849	101	2
850	91	0
851	95	4
852	1	114
853	0	108
854	1	127
855	0	116
856	87	1
857	99	0
858	90	6
859	104	7
860	97	3
861	0	137
862	3	127
863	2	124
864	88	7
865	0	143
866	34	95
867	95	0
868	101	1
869	3	131
870	104	0
871	0	121
872	109	9
873	97	8
874	4	124
875	103	0
876	105	0
877	91	0
878	88	15
879	2	132
880	0	134
881	1	134
882	108	1
883	30	87
884	1	138
885	84	0
886	95	1
887	0	114
888	91	4
889	0	122
890	92	0
891	5	113
892	91	0
893	116	0
894	0	120
895	99	0
896	92	4
897	2	132
898	0	133
899	1	131
900	101	2
901	75	1
902	94	5
903	104	4
904	88	7
905	92	2
906	91	2
907	93	1
908	108	3
909	2	133
910	89	1
911	1	139
912	95	2
913	102	0
914	95	0
915	86	0
916	0	151
917	86	0
918	0	129
919	2	131
920	90	2
921	1	124
922	103	2
923	91	1
924	0	121
925	120	0
926	49	65
927	0	126
928	105	1
929	4	136
930	11	122
931	92	0
932	0	138
933	0	126
934	81	27
935	97	3
936	96	0
937	1	130
938	0	128
939	0	139
940	83	4
941	94	0
942	0	115
943	43	72
944	94	1
945	2	133
946	82	1
947	105	0
948	102	3
949	1	111
950	117	0
951	96	6
952	60	71
953	107	1
954	107	0
955	95	0
956	0	129
957	99	0
958	34	63
959	84	3
960	0	131
961	1	131
962	96	0
963	0	120
964	4	145
965	0	115
966	110	3
967	91	0
968	10	119
969	103	5
970	4	119
971	0	134
972	108	0
973	100	0
974	0	124
975	89	0
976	4	107
977	51	59
978	103	5
979	0	128
980	1	152
981	97	9
982	0	133
983	91	0
984	7	141
985	1	109
986	100	0
987	104	0
988	1	124
989	96	0
990	1	140
991	0	136
992	100	0
993	106	14
994	0	136
995	0	130
996	119	0
997	98	0
998	2	118
999	90	4
1000	77	0
1001	100	5
1002	34	77
1003	95	0
1004	91	5
1005	91	4
1006	2	144
1007	96	0
1008	97	3
1009	0	130
1010	96	0
1011	103	1
1012	75	15
1013	31	88
1014	3	122
1015	1	121
1016	100	1
1017	2	145
1018	2	130
1019	4	106
1020	90	8
1021	3	129
1022	112	0
1023	6	119
1024	1	135
1025	96	0
1026	76	0
1027	1	126
1028	1	112
1029	1	137
1030	95	1
1031	0	113
1032	1	123
1033	37	89
1034	110	5
1035	87	0
1036	73	0
1037	86	0
1038	2	127
1039	4	135
1040	97	9
1041	98	4
1042	0	130
1043	89	0
1044	3	122
1045	21	103
1046	102	3
1047	3	117
1048	2	116
1049	90	0
1050	101	0
1051	110	5
1052	6	142
1053	0	121
1054	86	1
1055	12	101
1056	81	0
1057	110	2
1058	2	149
1059	93	0
1060	0	125
1061	0	116
1062	92	3
1063	1	136
1064	113	0
1065	0	124
1066	8	127
1067	9	138
1068	111	1
1069	94	5
1070	0	116
1071	3	136
1072	88	4
1073	98	6
1074	90	0
1075	96	0
1076	3	118
1077	100	2
1078	81	5
1079	2	122
1080	98	0
1081	4	135
1082	0	142
1083	101	1
1084	1	138
1085	0	123
1086	92	11
1087	113	0
1088	88	1
1089	0	138
1090	4	130
1091	85	4
1092	0	131
1093	104	1
1094	102	1
1095	94	0
1096	92	1
1097	6	121
1098	94	7
1099	0	130
1100	0	125
1101	92	0
1102	84	2
1103	91	3
1104	99	1
1105	0	122
1106	90	0
1107	101	2
1108	0	130
1109	1	104
1110	0	122
1111	2	124
1112	0	105
1113	87	1
1114	74	6
1115	85	2
1116	77	19
1117	1	116
1118	1	113
1119	0	104
1120	111	0
1121	0	117
1122	105	3
1123	4	115
1124	4	126
1125	0	126
1126	91	6
1127	97	0
1128	0	136
1129	101	3
1130	2	127
1131	79	1
1132	1	133
1133	100	2
1134	12	126
1135	1	143
1136	3	122
1137	93	4
1138	92	1
1139	93	2
1140	4	128
1141	94	16
1142	106	0
1143	85	1
1144	88	12
1145	102	0
1146	0	130
1147	6	117
1148	88	5
1149	3	128
1150	2	115
1151	102	0
1152	0	134
1153	25	130
1154	6	132
1155	93	1
1156	108	1
1157	96	0
1158	1	116
1159	91	8
1160	0	145
1161	83	0
1162	110	19
1163	4	129
1164	107	2
1165	90	0
1166	91	1
1167	83	2
1168	88	1
1169	109	1
1170	107	4
1171	0	121
1172	84	16
1173	0	130
1174	99	5
1175	8	101
1176	1	120
1177	102	1
1178	87	9
1179	91	2
1180	0	129
1181	1	116
1182	80	2
1183	0	138
1184	103	0
1185	30	88
1186	96	0
1187	84	2
1188	84	0
1189	87	0
1190	1	126
1191	1	124
1192	0	139
1193	86	0
1194	4	130
1195	92	6
1196	94	0
1197	95	0
1198	113	3
1199	105	2
1200	104	0
1201	6	128
1202	3	136
1203	100	0
1204	102	7
1205	88	1
1206	4	135
1207	4	117
1208	2	121
1209	74	2
1210	99	8
1211	93	0
1212	100	1
1213	91	0
1214	2	114
1215	0	135
1216	4	125
1217	83	0
1218	2	136
1219	5	146
1220	0	149
1221	89	0
1222	113	0
1223	1	143
1224	0	130
1225	0	129
1226	0	123
1227	2	125
1228	1	123
1229	1	106
1230	7	114
1231	3	117
1232	86	0
1233	64	46
1234	1	120
1235	102	1
1236	0	143
1237	88	1
1238	1	133
1239	0	109
1240	0	120
1241	2	119
1242	73	28
1243	80	0
1244	86	0
1245	85	4
1246	98	1
1247	83	1
1248	5	105
1249	99	3
1250	0	130
1251	2	121
1252	84	0
1253	2	111
1254	76	31
1255	104	0
1256	74	4
1257	88	5
1258	91	8
1259	0	102
1260	94	18
1261	0	133
1262	0	138
1263	2	140
1264	98	4
1265	2	124
1266	86	2
1267	75	4
1268	3	150
1269	99	0
1270	107	5
1271	1	130
1272	93	0
1273	0	143
1274	10	118
1275	1	112
1276	78	1
1277	84	0
1278	59	32
1279	0	134
1280	113	2
1281	0	137
1282	112	9
1283	1	127
1284	119	0
1285	81	2
1286	93	11
1287	101	0
1288	2	134
1289	110	2
1290	4	113
1291	5	130
1292	107	0
1293	80	12
1294	101	0
1295	87	0
1296	106	3
1297	2	146
1298	99	4
1299	2	108
1300	5	128
1301	86	3
1302	0	122
1303	89	2
1304	103	2
1305	81	1
1306	96	0
1307	103	0
1308	100	0
1309	0	129
1310	2	152
1311	3	138
1312	13	106
1313	98	4
1314	86	2
1315	103	0
1316	4	121
1317	113	2
1318	92	0
1319	0	130
1320	9	98
1321	0	116
1322	98	3
1323	1	121
1324	81	37
1325	100	0
1326	102	0
1327	79	0
1328	78	0
1329	96	0
1330	0	123
1331	75	4
1332	3	133
1333	107	0
1334	85	1
1335	96	2
1336	51	45
1337	101	1
1338	114	0
1339	3	124
1340	1	137
1341	4	131
1342	114	0
1343	34	74
1344	0	137
1345	0	126
1346	2	122
1347	0	153
1348	0	124
1349	89	5
1350	75	19
1351	100	0
1352	87	3
1353	110	1
1354	1	152
1355	90	3
1356	98	0
1357	93	6
1358	87	0
1359	91	1
1360	97	7
1361	1	122
1362	22	119
1363	0	148
1364	94	6
1365	103	2
1366	99	1
1367	95	2
1368	1	148
1369	1	121
1370	5	101
1371	2	119
1372	7	119
1373	89	1
1374	83	2
1375	0	139
1376	0	123
1377	81	0
1378	65	8
1379	1	127
1380	7	108
1381	92	8
1382	1	137
1383	84	0
1384	0	122
1385	0	127
1386	0	104
1387	84	4
1388	5	129
1389	97	0
1390	10	104
1391	94	1
1392	93	0
1393	98	1
1394	0	121
1395	0	140
1396	6	135
1397	104	0
1398	1	137
1399	4	129
1400	0	90
1401	73	35
1402	0	140
1403	0	128
1404	8	128
1405	71	26
1406	0	119
1407	83	4
1408	76	1
1409	91	8
1410	3	148
1411	0	126
1412	4	133
1413	81	0
1414	3	143
1415	10	120
1416	1	118
1417	87	9
1418	45	85
1419	4	112
1420	0	156
1421	0	125
1422	4	117
1423	0	122
1424	0	125
1425	76	30
1426	104	7
1427	1	111
1428	94	1
1429	0	127
1430	1	118
1431	4	132
1432	97	0
1433	1	112
1434	78	4
1435	3	113
1436	99	0
1437	0	130
1438	99	0
1439	95	0
1440	92	1
1441	0	139
1442	0	100
1443	1	135
1444	11	111
1445	96	0
1446	0	125
1447	90	0
1448	97	0
1449	1	123
1450	57	41
1451	86	5
1452	98	2
1453	0	143
1454	104	0
1455	87	1
1456	116	3
1457	95	0
1458	92	3
1459	94	6
1460	0	102
1461	1	113
1462	3	121
1463	88	0
1464	92	0
1465	100	5
1466	12	103
1467	82	0
1468	4	126
1469	66	0
1470	4	128
1471	1	117
1472	87	0
1473	105	1
1474	1	124
1475	103	0
1476	0	109
1477	30	112
1478	81	0
1479	103	0
1480	71	0
1481	95	2
1482	1	120
1483	0	104
1484	101	2
1485	0	120
1486	92	0
1487	3	130
1488	67	3
1489	2	115
1490	0	135
1491	11	120
1492	0	129
1493	1	139
1494	103	0
1495	103	0
1496	1	124
1497	120	0
1498	92	2
1499	96	0
1500	0	122
1501	6	111
1502	110	4
1503	3	125
1504	0	132
1505	103	0
1506	100	3
1507	90	6
1508	0	122
1509	90	0
1510	103	0
1511	102	2
1512	117	0
1513	4	141
1514	93	1
1515	85	0
1516	5	129
1517	96	3
1518	1	117
1519	0	132
1520	92	0
1521	94	1
1522	74	0
1523	110	4
1524	98	1
1525	117	0
1526	94	0
1527	92	5
1528	100	0
1529	88	1
1530	87	3
1531	113	4
1532	109	2
1533	0	140
1534	0	131
1535	104	8
1536	100	2
1537	85	0
1538	0	117
1539	89	1
1540	1	113
1541	98	0
1542	1	135
1543	109	0
1544	101	7
1545	66	4
1546	0	114
1547	92	3
1548	88	2
1549	3	105
1550	0	115
1551	1	132
1552	0	123
1553	111	4
1554	0	120
1555	78	1
1556	95	0
1557	104	0
1558	93	0
1559	1	132
1560	105	0
1561	100	0
1562	3	104
1563	106	3
1564	2	106
1565	87	8
1566	80	1
1567	3	119
1568	0	154
1569	1	128
1570	7	117
1571	0	126
1572	100	0
1573	49	54
1574	3	139
1575	103	1
1576	96	0
1577	79	0
1578	0	124
1579	97	1
1580	83	10
1581	3	120
1582	0	124
1583	0	120
1584	0	117
1585	0	144
1586	0	130
1587	85	5
1588	4	134
1589	66	39
1590	1	145
1591	1	119
1592	4	135
1593	1	121
1594	4	144
1595	102	0
1596	6	135
1597	1	122
1598	82	1
1599	6	136
1600	0	121
1601	0	126
1602	88	0
1603	95	2
1604	106	4
1605	99	3
1606	1	120
1607	1	140
1608	115	0
1609	95	0
1610	2	111
1611	103	3
1612	3	128
1613	116	1
1614	84	4
1615	97	0
1616	27	92
1617	112	1
1618	0	124
1619	79	1
1620	3	123
1621	98	1
1622	5	128
1623	90	1
1624	100	5
1625	99	2
1626	111	1
1627	1	134
1628	85	1
1629	97	2
1630	24	120
1631	0	130
1632	3	128
1633	105	1
1634	0	118
1635	47	61
1636	92	0
1637	98	0
1638	0	142
1639	92	0
1640	4	151
1641	4	118
1642	1	97
1643	105	0
1644	102	6
1645	101	13
1646	89	1
1647	95	5
1648	1	127
1649	107	2
1650	101	1
1651	0	119
1652	97	2
1653	83	0
1654	4	113
1655	101	3
1656	82	3
1657	3	135
1658	99	1
1659	0	124
1660	0	118
1661	85	0
1662	3	124
1663	106	2
1664	105	4
1665	95	0
1666	99	4
1667	0	115
1668	2	127
1669	2	114
1670	0	154
1671	0	144
1672	9	120
1673	94	2
1674	1	123
1675	93	13
1676	0	111
1677	89	2
1678	104	2
1679	53	51
1680	0	138
1681	81	21
1682	1	140
1683	96	0
1684	94	11
1685	87	8
1686	2	111
1687	5	116
1688	4	130
1689	89	4
1690	5	127
1691	90	0
1692	104	0
1693	1	123
1694	3	106
1695	0	136
1696	92	1
1697	106	6
1698	96	3
1699	103	4
1700	100	1
1701	0	140
1702	88	44
1703	0	120
1704	5	124
1705	8	122
1706	103	2
1707	3	120
1708	88	6
1709	89	0
1710	1	122
1711	1	143
1712	97	0
1713	1	151
1714	6	113
1715	94	1
1716	93	0
1717	0	129
1718	0	131
1719	112	0
1720	1	120
1721	0	126
1722	0	136
1723	0	122
1724	86	1
1725	81	26
1726	97	0
1727	4	121
1728	99	3
1729	88	0
1730	103	0
1731	0	118
1732	97	0
1733	2	123
1734	95	9
1735	0	143
1736	83	1
1737	4	121
1738	75	2
1739	108	5
1740	103	0
1741	7	145
1742	34	67
1743	100	7
1744	67	30
1745	92	1
1746	92	0
1747	0	126
1748	94	0
1749	1	150
1750	1	126
1751	2	142
1752	93	5
1753	0	113
1754	85	0
1755	90	0
1756	110	5
1757	112	0
1758	1	127
1759	80	1
1760	0	125
1761	0	131
1762	103	0
1763	89	3
1764	90	1
1765	1	129
1766	0	129
1767	76	2
1768	83	0
1769	0	133
1770	2	120
1771	3	123
1772	1	127
1773	71	3
1774	0	127
1775	98	2
1776	3	132
1777	100	0
1778	92	0
1779	7	123
1780	112	2
1781	1	130
1782	98	0
1783	107	1
1784	99	4
1785	90	1
1786	0	138
1787	99	0
1788	88	20
1789	0	128
1790	93	2
1791	1	128
1792	108	1
1793	101	8
1794	1	115
1795	0	123
1796	79	0
1797	101	0
1798	0	149
1799	90	0
1800	3	134
1801	0	118
1802	1	109
1803	5	113
1804	92	6
1805	90	1
1806	4	124
1807	2	116
1808	1	122
1809	99	1
1810	99	0
1811	5	99
1812	90	0
1813	0	125
1814	4	128
1815	2	123
1816	2	114
1817	6	126
1818	88	4
1819	1	129
1820	4	142
1821	5	132
1822	103	4
1823	88	0
1824	0	129
1825	0	149
1826	0	116
1827	81	23
1828	7	123
1829	1	138
1830	106	3
1831	105	11
1832	2	132
1833	103	1
1834	3	120
1835	3	128
1836	0	133
1837	0	123
1838	119	0
1839	59	51
1840	86	4
1841	87	1
1842	88	5
1843	119	3
1844	3	113
1845	4	118
1846	88	0
1847	0	124
1848	14	120
1849	1	117
1850	4	122
1851	1	120
1852	5	138
1853	100	2
1854	87	10
1855	1	134
1856	11	119
1857	97	3
1858	102	0
1859	82	3
1860	96	0
1861	85	0
1862	0	115
1863	1	102
1864	92	13
1865	0	109
1866	27	85
1867	0	110
1868	0	127
1869	91	2
1870	4	122
1871	79	12
1872	75	3
1873	3	118
1874	0	108
1875	89	13
1876	1	109
1877	7	142
1878	86	4
1879	3	112
1880	95	0
1881	11	118
1882	0	127
1883	43	84
1884	56	54
1885	1	137
1886	1	117
1887	78	6
1888	0	125
1889	78	1
1890	94	10
1891	92	4
1892	4	146
1893	0	120
1894	5	120
1895	0	126
1896	88	2
1897	0	107
1898	105	8
1899	0	152
1900	96	5
1901	108	1
1902	0	126
1903	1	122
1904	105	0
1905	85	0
1906	0	135
1907	95	5
1908	91	3
1909	2	118
1910	3	135
1911	15	104
1912	0	134
1913	85	8
1914	106	5
1915	0	109
1916	5	126
1917	2	113
1918	96	0
1919	87	3
1920	0	101
1921	104	6
1922	4	123
1923	53	59
1924	5	150
1925	0	119
1926	0	111
1927	35	94
1928	117	0
1929	0	121
1930	58	48
1931	10	147
1932	3	161
1933	0	116
1934	98	0
1935	97	1
1936	0	119
1937	89	4
1938	76	0
1939	5	121
1940	104	1
1941	97	0
1942	91	0
1943	91	7
1944	0	137
1945	2	132
1946	93	1
1947	0	107
1948	104	0
1949	80	10
1950	2	124
1951	82	1
1952	84	1
1953	93	1
1954	1	145
1955	6	143
1956	100	5
1957	1	116
1958	1	140
1959	78	9
1960	2	121
1961	88	0
1962	100	6
1963	0	132
1964	0	125
1965	0	123
1966	66	23
1967	1	124
1968	106	0
1969	19	106
1970	92	2
1971	105	0
1972	2	122
1973	91	0
1974	103	0
1975	92	1
1976	8	112
1977	78	27
1978	5	105
1979	1	133
1980	86	1
1981	76	8
1982	0	137
1983	3	123
1984	91	3
1985	91	1
1986	95	0
1987	97	1
1988	0	123
1989	0	127
1990	75	46
1991	100	9
1992	115	1
1993	3	117
1994	0	122
1995	1	134
1996	97	1
1997	0	111
1998	92	0
1999	100	2
[truncated: 8,001 more rows]
