# Supplementary material for: Generalized method of moments for estimating parameters of stochastic reaction networks
Source: BMC Syst Biol. 2016 Oct 21;10:98. doi: 10.1186/s12918-016-0342-8 (PMC5073941; doi:10.1186/s12918-016-0342-8)
Supplement: Additional file 2 — Matlab code and data. This file contains the Matlab codes and samples which were used to produce the results. (GZ 9349 kb) [file 12918_2016_342_MOESM2_ESM.gz › Data/Gene Expression/samples/t0105.csv]

1	12
2	15
3	13
4	12
5	12
6	12
7	12
8	10
9	10
10	23
11	10
12	22
13	12
14	11
15	10
16	13
17	16
18	10
19	11
20	14
21	14
22	11
23	10
24	14
25	14
26	17
27	24
28	10
29	10
30	13
31	12
32	25
33	22
34	12
35	15
36	15
37	12
38	10
39	16
40	15
41	13
42	19
43	14
44	14
45	20
46	13
47	16
48	20
49	20
50	28
51	16
52	23
53	13
54	13
55	21
56	15
57	19
58	33
59	12
60	12
61	11
62	19
63	11
64	22
65	13
66	13
67	19
68	12
69	17
70	13
71	20
72	17
73	15
74	19
75	14
76	11
77	18
78	15
79	12
80	19
81	10
82	17
83	13
84	18
85	13
86	23
87	18
88	17
89	14
90	26
91	10
92	22
93	17
94	10
95	13
96	12
97	16
98	20
99	14
100	10
101	10
102	18
103	10
104	17
105	20
106	13
107	20
108	25
109	19
110	13
111	16
112	13
113	21
114	17
115	21
116	12
117	17
118	16
119	13
120	11
121	14
122	18
123	16
124	18
125	18
126	11
127	14
128	17
129	19
130	10
131	18
132	28
133	29
134	12
135	12
136	32
137	10
138	12
139	17
140	12
141	21
142	18
143	13
144	13
145	16
146	15
147	19
148	13
149	10
150	10
151	10
152	16
153	10
154	23
155	16
156	16
157	17
158	12
159	12
160	19
161	21
162	10
163	17
164	10
165	15
166	10
167	11
168	11
169	13
170	10
171	17
172	12
173	12
174	13
175	23
176	14
177	10
178	13
179	12
180	14
181	22
182	16
183	20
184	20
185	11
186	10
187	19
188	12
189	10
190	11
191	16
192	13
193	14
194	18
195	13
196	21
197	12
198	11
199	26
200	17
201	14
202	14
203	20
204	18
205	19
206	10
207	10
208	20
209	11
210	14
211	18
212	20
213	16
214	13
215	15
216	19
217	18
218	19
219	15
220	30
221	24
222	20
223	16
224	21
225	11
226	10
227	16
228	23
229	13
230	10
231	10
232	13
233	11
234	13
235	28
236	10
237	11
238	16
239	14
240	21
241	24
242	28
243	11
244	16
245	12
246	18
247	12
248	14
249	16
250	16
251	20
252	14
253	10
254	18
255	13
256	14
257	26
258	16
259	12
260	10
261	11
262	16
263	10
264	17
265	22
266	13
267	10
268	13
269	14
270	13
271	17
272	10
273	10
274	10
275	16
276	35
277	10
278	12
279	17
280	10
281	10
282	23
283	10
284	11
285	11
286	16
287	13
288	16
289	22
290	14
291	16
292	10
293	12
294	14
295	13
296	19
297	14
298	22
299	18
300	15
301	14
302	13
303	17
304	18
305	16
306	25
307	14
308	23
309	18
310	14
311	24
312	25
313	11
314	11
315	10
316	12
317	10
318	15
319	10
320	18
321	19
322	11
323	11
324	22
325	11
326	10
327	22
328	10
329	10
330	11
331	21
332	14
333	15
334	13
335	10
336	10
337	13
338	12
339	13
340	19
341	10
342	10
343	26
344	12
345	24
346	15
347	10
348	19
349	12
350	15
351	19
352	21
353	14
354	17
355	13
356	17
357	17
358	17
359	14
360	18
361	12
362	20
363	18
364	16
365	24
366	15
367	23
368	11
369	16
370	11
371	10
372	12
373	27
374	23
375	10
376	15
377	10
378	10
379	15
380	13
381	15
382	21
383	11
384	12
385	11
386	16
387	13
388	10
389	14
390	18
391	31
392	12
393	16
394	19
395	25
396	22
397	30
398	17
399	11
400	17
401	10
402	10
403	15
404	17
405	15
406	10
407	10
408	20
409	22
410	18
411	20
412	12
413	13
414	12
415	13
416	14
417	19
418	19
419	19
420	18
421	29
422	12
423	22
424	19
425	15
426	13
427	12
428	13
429	18
430	25
431	13
432	19
433	10
434	22
435	13
436	12
437	14
438	24
439	14
440	16
441	19
442	11
443	12
444	17
445	11
446	15
447	10
448	19
449	24
450	20
451	15
452	16
453	17
454	11
455	15
456	23
457	38
458	30
459	19
460	10
461	16
462	15
463	15
464	15
465	23
466	18
467	12
468	14
469	14
470	10
471	11
472	15
473	10
474	24
475	11
476	13
477	11
478	20
479	12
480	11
481	15
482	16
483	17
484	12
485	11
486	10
487	15
488	18
489	10
490	23
491	26
492	16
493	10
494	15
495	16
496	19
497	14
498	11
499	13
500	14
501	11
502	10
503	16
504	16
505	10
506	10
507	10
508	11
509	14
510	10
511	11
512	16
513	14
514	10
515	22
516	17
517	13
518	10
519	10
520	14
521	18
522	13
523	22
524	21
525	16
526	29
527	13
528	13
529	14
530	10
531	13
532	14
533	10
534	14
535	28
536	17
537	10
538	11
539	10
540	11
541	10
542	11
543	25
544	15
545	11
546	21
547	20
548	26
549	14
550	10
551	15
552	10
553	11
554	11
555	23
556	10
557	29
558	12
559	20
560	12
561	16
562	14
563	12
564	13
565	17
566	29
567	22
568	13
569	13
570	13
571	15
572	18
573	14
574	12
575	17
576	11
577	15
578	15
579	16
580	16
581	12
582	10
583	11
584	20
585	19
586	14
587	12
588	10
589	20
590	10
591	12
592	10
593	13
594	18
595	13
596	10
597	13
598	14
599	11
600	10
601	20
602	16
603	20
604	17
605	18
606	14
607	19
608	28
609	11
610	23
611	10
612	12
613	19
614	13
615	14
616	16
617	11
618	15
619	15
620	16
621	10
622	10
623	17
624	12
625	16
626	13
627	16
628	19
629	11
630	20
631	11
632	12
633	10
634	16
635	13
636	12
637	16
638	11
639	10
640	19
641	15
642	26
643	17
644	10
645	19
646	19
647	16
648	10
649	14
650	10
651	12
652	13
653	14
654	17
655	11
656	13
657	10
658	27
659	11
660	13
661	11
662	17
663	22
664	14
665	21
666	17
667	18
668	13
669	18
670	18
671	10
672	18
673	14
674	10
675	23
676	19
677	18
678	15
679	22
680	14
681	14
682	14
683	19
684	16
685	18
686	20
687	18
688	12
689	12
690	22
691	20
692	10
693	12
694	11
695	14
696	17
697	15
698	17
699	13
700	14
701	14
702	21
703	10
704	16
705	11
706	13
707	10
708	17
709	10
710	10
711	20
712	12
713	19
714	11
715	13
716	11
717	16
718	11
719	10
720	10
721	15
722	15
723	11
724	13
725	10
726	22
727	11
728	13
729	13
730	11
731	13
732	13
733	12
734	16
735	10
736	14
737	13
738	12
739	14
740	17
741	12
742	12
743	19
744	12
745	17
746	14
747	32
748	10
749	12
750	14
751	11
752	10
753	13
754	11
755	16
756	25
757	14
758	16
759	17
760	15
761	20
762	11
763	12
764	13
765	14
766	20
767	19
768	19
769	11
770	20
771	10
772	16
773	13
774	14
775	12
776	13
777	13
778	18
779	14
780	13
781	19
782	13
783	10
784	10
785	15
786	29
787	16
788	12
789	10
790	10
791	12
792	11
793	11
794	10
795	10
796	12
797	12
798	12
799	10
800	13
801	14
802	10
803	18
804	18
805	10
806	12
807	16
808	20
809	10
810	14
811	10
812	13
813	20
814	14
815	15
816	18
817	13
818	14
819	11
820	20
821	12
822	14
823	25
824	23
825	11
826	10
827	14
828	31
829	11
830	13
831	10
832	16
833	20
834	15
835	26
836	19
837	11
838	17
839	27
840	12
841	20
842	16
843	11
844	10
845	21
846	14
847	14
848	24
849	21
850	24
851	12
852	15
853	23
854	17
855	19
856	10
857	10
858	11
859	16
860	16
861	16
862	11
863	14
864	12
865	11
866	10
867	11
868	14
869	10
870	10
871	12
872	14
873	11
874	15
875	18
876	13
877	14
878	13
879	11
880	10
881	13
882	15
883	12
884	13
885	18
886	20
887	18
888	12
889	15
890	12
891	23
892	10
893	11
894	17
895	23
896	10
897	28
898	13
899	11
900	17
901	13
902	14
903	24
904	19
905	10
906	20
907	12
908	15
909	16
910	26
911	15
912	10
913	12
914	19
915	15
916	13
917	17
918	16
919	25
920	10
921	10
922	21
923	18
924	24
925	11
926	10
927	10
928	20
929	19
930	11
931	23
932	22
933	15
934	13
935	12
936	19
937	23
938	10
939	14
940	24
941	17
942	11
943	13
944	15
945	21
946	25
947	18
948	21
949	29
950	22
951	11
952	10
953	12
954	18
955	11
956	18
957	23
958	11
959	12
960	16
961	21
962	19
963	11
964	18
965	13
966	10
967	16
968	12
969	23
970	10
971	12
972	23
973	21
974	21
975	24
976	10
977	25
978	16
979	15
980	28
981	16
982	10
983	21
984	18
985	11
986	12
987	10
988	19
989	17
990	16
991	23
992	39
993	18
994	10
995	10
996	11
997	11
998	16
999	12
1000	10
1001	16
1002	33
1003	15
1004	11
1005	12
1006	15
1007	13
1008	14
1009	24
1010	12
1011	20
1012	12
1013	10
1014	11
1015	20
1016	10
1017	10
1018	20
1019	17
1020	13
1021	11
1022	23
1023	13
1024	10
1025	16
1026	16
1027	15
1028	15
1029	15
1030	13
1031	19
1032	21
1033	13
1034	23
1035	12
1036	11
1037	10
1038	13
1039	19
1040	19
1041	15
1042	10
1043	15
1044	18
1045	12
1046	11
1047	12
1048	17
1049	19
1050	10
1051	27
1052	11
1053	16
1054	10
1055	13
1056	11
1057	11
1058	19
1059	23
1060	15
1061	17
1062	13
1063	26
1064	21
1065	17
1066	12
1067	15
1068	17
1069	14
1070	17
1071	25
1072	15
1073	13
1074	19
1075	10
1076	16
1077	20
1078	18
1079	18
1080	22
1081	12
1082	17
1083	12
1084	11
1085	12
1086	13
1087	11
1088	10
1089	10
1090	18
1091	16
1092	18
1093	10
1094	20
1095	10
1096	10
1097	11
1098	18
1099	13
1100	10
1101	21
1102	23
1103	11
1104	25
1105	11
1106	15
1107	10
1108	15
1109	20
1110	10
1111	11
1112	17
1113	10
1114	20
1115	13
1116	28
1117	12
1118	10
1119	10
1120	26
1121	10
1122	17
1123	15
1124	26
1125	10
1126	10
1127	12
1128	14
1129	10
1130	16
1131	12
1132	18
1133	23
1134	15
1135	14
1136	15
1137	12
1138	14
1139	12
1140	10
1141	10
1142	10
1143	21
1144	14
1145	17
1146	15
1147	10
1148	10
1149	12
1150	12
1151	24
1152	14
1153	11
1154	13
1155	10
1156	19
1157	19
1158	15
1159	20
1160	22
1161	10
1162	13
1163	15
1164	11
1165	31
1166	11
1167	29
1168	18
1169	10
1170	12
1171	10
1172	15
1173	20
1174	14
1175	13
1176	25
1177	40
1178	15
1179	28
1180	15
1181	13
1182	10
1183	15
1184	25
1185	16
1186	13
1187	32
1188	16
1189	17
1190	15
1191	17
1192	13
1193	10
1194	12
1195	13
1196	11
1197	13
1198	13
1199	20
1200	13
1201	15
1202	14
1203	15
1204	10
1205	13
1206	16
1207	15
1208	12
1209	20
1210	12
1211	23
1212	21
1213	18
1214	12
1215	12
1216	12
1217	10
1218	35
1219	12
1220	18
1221	12
1222	16
1223	10
1224	10
1225	16
1226	22
1227	22
1228	12
1229	13
1230	17
1231	11
1232	12
1233	13
1234	13
1235	19
1236	10
1237	12
1238	14
1239	13
1240	10
1241	19
1242	11
1243	11
1244	11
1245	19
1246	12
1247	10
1248	24
1249	23
1250	10
1251	20
1252	23
1253	17
1254	17
1255	16
1256	10
1257	10
1258	14
1259	25
1260	17
1261	14
1262	23
1263	11
1264	12
1265	12
1266	17
1267	13
1268	13
1269	12
1270	14
1271	12
1272	13
1273	16
1274	11
1275	17
1276	12
1277	12
1278	15
1279	12
1280	16
1281	24
1282	21
1283	35
1284	13
1285	25
1286	11
1287	10
1288	20
1289	18
1290	19
1291	10
1292	15
1293	10
1294	15
1295	10
1296	20
1297	18
1298	15
1299	13
1300	10
1301	22
1302	19
1303	12
1304	24
1305	17
1306	13
1307	24
1308	10
1309	26
1310	13
1311	10
1312	20
1313	15
1314	12
1315	14
1316	17
1317	10
1318	18
1319	10
1320	11
1321	17
1322	11
1323	18
1324	17
1325	10
1326	11
1327	13
1328	20
1329	12
1330	14
1331	25
1332	14
1333	25
1334	18
1335	11
1336	15
1337	11
1338	18
1339	15
1340	17
1341	10
1342	12
1343	14
1344	22
1345	10
1346	24
1347	15
1348	10
1349	11
1350	11
1351	11
1352	16
1353	13
1354	12
1355	24
1356	26
1357	29
1358	12
1359	11
1360	21
1361	11
1362	11
1363	11
1364	10
1365	23
1366	12
1367	13
1368	11
1369	13
1370	10
1371	11
1372	10
1373	22
1374	19
1375	11
1376	11
1377	17
1378	10
1379	14
1380	12
1381	15
1382	16
1383	22
1384	10
1385	14
1386	13
1387	15
1388	11
1389	15
1390	12
1391	14
1392	12
1393	18
1394	19
1395	23
1396	15
1397	13
1398	10
1399	23
1400	10
1401	17
1402	15
1403	12
1404	13
1405	21
1406	13
1407	22
1408	16
1409	10
1410	13
1411	11
1412	14
1413	14
1414	17
1415	24
1416	12
1417	13
1418	14
1419	21
1420	14
1421	10
1422	13
1423	13
1424	10
1425	15
1426	10
1427	16
1428	10
1429	12
1430	16
1431	11
1432	19
1433	16
1434	21
1435	11
1436	14
1437	14
1438	13
1439	11
1440	20
1441	13
1442	15
1443	16
1444	12
1445	10
1446	17
1447	25
1448	25
1449	12
1450	14
1451	13
1452	14
1453	14
1454	11
1455	16
1456	10
1457	13
1458	10
1459	11
1460	15
1461	19
1462	15
1463	14
1464	17
1465	15
1466	19
1467	12
1468	12
1469	19
1470	14
1471	11
1472	12
1473	27
1474	12
1475	10
1476	22
1477	19
1478	13
1479	10
1480	21
1481	11
1482	16
1483	18
1484	34
1485	22
1486	10
1487	17
1488	18
1489	20
1490	21
1491	12
1492	12
1493	12
1494	16
1495	17
1496	15
1497	23
1498	22
1499	17
1500	10
1501	19
1502	18
1503	13
1504	10
1505	11
1506	14
1507	18
1508	13
1509	12
1510	13
1511	13
1512	14
1513	18
1514	17
1515	15
1516	14
1517	19
1518	11
1519	11
1520	23
1521	13
1522	14
1523	12
1524	21
1525	16
1526	20
1527	15
1528	12
1529	10
1530	16
1531	17
1532	12
1533	13
1534	33
1535	17
1536	32
1537	15
1538	25
1539	14
1540	14
1541	13
1542	18
1543	16
1544	11
1545	10
1546	20
1547	20
1548	20
1549	10
1550	11
1551	12
1552	11
1553	15
1554	18
1555	16
1556	21
1557	16
1558	14
1559	10
1560	14
1561	13
1562	16
1563	18
1564	21
1565	14
1566	15
1567	11
1568	23
1569	14
1570	11
1571	10
1572	12
1573	10
1574	11
1575	13
1576	12
1577	10
1578	10
1579	10
1580	35
1581	15
1582	13
1583	13
1584	11
1585	10
1586	22
1587	12
1588	19
1589	12
1590	15
1591	14
1592	15
1593	23
1594	10
1595	23
1596	30
1597	15
1598	13
1599	21
1600	12
1601	12
1602	12
1603	10
1604	18
1605	11
1606	13
1607	10
1608	15
1609	10
1610	18
1611	16
1612	15
1613	12
1614	16
1615	20
1616	12
1617	17
1618	19
1619	14
1620	18
1621	10
1622	12
1623	10
1624	12
1625	18
1626	12
1627	14
1628	30
1629	16
1630	10
1631	15
1632	12
1633	16
1634	16
1635	17
1636	13
1637	25
1638	31
1639	18
1640	16
1641	12
1642	10
1643	17
1644	10
1645	15
1646	12
1647	11
1648	10
1649	10
1650	12
1651	12
1652	15
1653	10
1654	12
1655	15
1656	22
1657	15
1658	12
1659	13
1660	27
1661	18
1662	28
1663	13
1664	22
1665	22
1666	24
1667	14
1668	10
1669	18
1670	28
1671	18
1672	14
1673	10
1674	20
1675	13
1676	11
1677	14
1678	14
1679	13
1680	14
1681	17
1682	12
1683	15
1684	18
1685	29
1686	11
1687	15
1688	12
1689	11
1690	15
1691	20
1692	23
1693	11
1694	21
1695	10
1696	14
1697	13
1698	16
1699	21
1700	10
1701	18
1702	10
1703	13
1704	15
1705	16
1706	19
1707	13
1708	11
1709	15
1710	18
1711	10
1712	25
1713	20
1714	13
1715	18
1716	12
1717	12
1718	10
1719	10
1720	12
1721	13
1722	13
1723	11
1724	10
1725	13
1726	17
1727	13
1728	13
1729	20
1730	20
1731	19
1732	11
1733	10
1734	15
1735	14
1736	20
1737	15
1738	12
1739	13
1740	10
1741	14
1742	24
1743	18
1744	18
1745	10
1746	10
1747	10
1748	10
1749	14
1750	10
1751	28
1752	17
1753	10
1754	16
1755	21
1756	10
1757	19
1758	12
1759	15
1760	18
1761	15
1762	20
1763	12
1764	11
1765	17
1766	26
1767	13
1768	15
1769	10
1770	13
1771	10
1772	20
1773	11
1774	14
1775	30
1776	10
1777	13
1778	13
1779	14
1780	15
1781	12
1782	10
1783	13
1784	15
1785	19
1786	19
1787	13
1788	10
1789	17
1790	21
1791	21
1792	17
1793	10
1794	12
1795	15
1796	13
1797	15
1798	23
1799	13
1800	11
1801	18
1802	10
1803	26
1804	10
1805	19
1806	10
1807	14
1808	18
1809	18
1810	14
1811	10
1812	10
1813	14
1814	11
1815	20
1816	12
1817	10
1818	14
1819	24
1820	13
1821	10
1822	11
1823	11
1824	15
1825	24
1826	13
1827	22
1828	13
1829	14
1830	19
1831	11
1832	12
1833	28
1834	17
1835	16
1836	11
1837	11
1838	16
1839	20
1840	10
1841	17
1842	10
1843	12
1844	11
1845	11
1846	13
1847	13
1848	11
1849	19
1850	13
1851	11
1852	12
1853	10
1854	12
1855	17
1856	13
1857	19
1858	23
1859	18
1860	10
1861	16
1862	12
1863	24
1864	11
1865	14
1866	14
1867	13
1868	20
1869	18
1870	16
1871	20
1872	14
1873	13
1874	21
1875	15
1876	13
1877	12
1878	16
1879	31
1880	13
1881	10
1882	20
1883	17
1884	29
1885	10
1886	11
1887	11
1888	25
1889	16
1890	11
1891	15
1892	22
1893	26
1894	15
1895	13
1896	10
1897	17
1898	14
1899	10
1900	13
1901	10
1902	10
1903	17
1904	15
1905	15
1906	17
1907	10
1908	20
1909	12
1910	10
1911	16
1912	16
1913	10
1914	36
1915	20
1916	20
1917	15
1918	19
1919	17
1920	26
1921	13
1922	11
1923	14
1924	13
1925	12
1926	18
1927	11
1928	11
1929	10
1930	11
1931	11
1932	13
1933	23
1934	10
1935	11
1936	14
1937	11
1938	21
1939	23
1940	16
1941	15
1942	10
1943	17
1944	14
1945	15
1946	11
1947	18
1948	37
1949	10
1950	11
1951	16
1952	17
1953	10
1954	25
1955	14
1956	13
1957	13
1958	12
1959	18
1960	14
1961	10
1962	28
1963	15
1964	13
1965	16
1966	13
1967	18
1968	20
1969	17
1970	10
1971	11
1972	21
1973	15
1974	15
1975	18
1976	21
1977	13
1978	10
1979	18
1980	13
1981	11
1982	26
1983	11
1984	11
1985	20
1986	11
1987	10
1988	15
1989	15
1990	14
1991	17
1992	19
1993	12
1994	10
1995	11
1996	26
1997	13
1998	23
1999	12
2000	12
[truncated: 8,000 more rows]
