# Supplementary material for: Generalized method of moments for estimating parameters of stochastic reaction networks
Source: BMC Syst Biol. 2016 Oct 21;10:98. doi: 10.1186/s12918-016-0342-8 (PMC5073941; doi:10.1186/s12918-016-0342-8)
Supplement: Additional file 2 — Matlab code and data. This file contains the Matlab codes and samples which were used to produce the results. (GZ 9349 kb) [file 12918_2016_342_MOESM2_ESM.gz › Data/Exclusive Switch/samples/6/t001.csv]

trajectory	P1	P2
1	34	7
2	27	0
3	41	0
4	46	0
5	43	0
6	36	0
7	34	5
8	0	37
9	0	35
10	23	0
11	0	51
12	8	31
13	33	0
14	10	45
15	36	6
16	0	45
17	38	5
18	33	6
19	30	11
20	0	53
21	29	6
22	0	33
23	34	0
24	37	0
25	10	32
26	6	40
27	5	48
28	32	1
29	0	40
30	31	8
31	43	3
32	3	43
33	6	60
34	34	10
35	1	34
36	0	43
37	40	0
38	42	0
39	0	49
40	0	40
41	0	49
42	31	0
43	37	0
44	5	54
45	5	32
46	33	0
47	34	0
48	0	42
49	39	0
50	42	10
51	0	43
52	1	43
53	37	2
54	35	1
55	37	4
56	24	15
57	22	47
58	0	44
59	0	37
60	2	36
61	37	0
62	36	0
63	23	0
64	0	53
65	28	0
66	0	54
67	28	0
68	32	0
69	0	36
70	35	0
71	41	2
72	37	2
73	6	43
74	0	53
75	1	42
76	0	34
77	0	44
78	30	2
79	36	3
80	6	43
81	32	0
82	35	2
83	31	0
84	26	7
85	0	46
86	9	52
87	33	0
88	32	6
89	32	0
90	5	41
91	11	23
92	32	0
93	27	11
94	46	0
95	29	2
96	0	47
97	0	40
98	27	13
99	35	0
100	30	0
101	0	47
102	38	2
103	38	0
104	27	7
105	0	48
106	34	0
107	0	40
108	26	0
109	26	11
110	24	0
111	41	0
112	33	0
113	14	35
114	0	47
115	31	0
116	4	46
117	20	8
118	43	0
119	34	11
120	48	0
121	19	30
122	0	45
123	0	41
124	0	49
125	35	5
126	29	4
127	43	6
128	12	33
129	35	5
130	35	3
131	0	52
132	28	6
133	44	0
134	0	59
135	0	41
136	24	4
137	33	5
138	0	56
139	22	11
140	1	42
141	30	4
142	24	0
143	30	0
144	30	1
145	29	0
146	0	46
147	3	38
148	39	0
149	24	4
150	36	6
151	0	53
152	27	16
153	31	4
154	20	10
155	34	6
156	35	0
157	5	34
158	31	0
159	0	50
160	0	30
161	36	1
162	46	3
163	22	0
164	33	0
165	6	42
166	23	5
167	33	17
168	2	43
169	24	14
170	28	3
171	0	42
172	2	36
173	0	40
174	4	45
175	0	51
176	0	43
177	9	47
178	36	0
179	0	47
180	0	51
181	6	43
182	3	40
183	19	0
184	27	0
185	31	0
186	24	1
187	38	1
188	25	12
189	39	6
190	30	0
191	33	4
192	35	0
193	0	57
194	29	10
195	0	44
196	48	0
197	40	7
198	0	40
199	41	0
200	29	0
201	0	55
202	34	10
203	0	31
204	32	0
205	32	6
206	25	1
207	0	51
208	8	47
209	40	0
210	32	0
211	28	6
212	0	47
213	33	3
214	32	0
215	25	6
216	17	26
217	29	8
218	30	8
219	33	4
220	0	59
221	1	43
222	32	0
223	29	7
224	0	55
225	0	43
226	40	1
227	2	48
228	25	14
229	34	8
230	23	0
231	27	0
232	30	2
233	9	52
234	21	0
235	4	41
236	0	43
237	0	42
238	22	7
239	38	9
240	38	2
241	43	0
242	0	46
243	0	46
244	37	0
245	0	40
246	0	42
247	39	3
248	0	50
249	2	55
250	29	0
251	0	50
252	32	1
253	0	47
254	29	2
255	36	0
256	0	47
257	0	48
258	36	6
259	26	9
260	0	42
261	41	4
262	25	0
263	36	0
264	27	0
265	0	39
266	24	2
267	48	0
268	30	0
269	31	0
270	2	49
271	40	4
272	36	8
273	0	50
274	2	36
275	0	35
276	36	0
277	0	46
278	30	0
279	8	38
280	21	27
281	8	32
282	0	44
283	32	6
284	0	50
285	4	54
286	2	40
287	35	0
288	32	0
289	0	41
290	39	0
291	25	0
292	19	14
293	5	43
294	29	1
295	28	9
296	24	0
297	26	15
298	0	44
299	26	0
300	2	49
301	26	0
302	24	0
303	11	45
304	22	0
305	27	5
306	7	45
307	40	10
308	34	0
309	31	4
310	1	39
311	0	41
312	21	18
313	31	9
314	0	45
315	0	46
316	2	40
317	35	17
318	3	53
319	0	38
320	0	56
321	28	2
322	6	41
323	32	0
324	0	37
325	29	0
326	28	0
327	3	40
328	1	41
329	0	48
330	29	10
331	0	36
332	37	0
333	0	39
334	32	1
335	21	0
336	39	12
337	6	45
338	9	33
339	34	10
340	0	45
341	0	50
342	28	4
343	38	2
344	0	54
345	7	36
346	0	55
347	4	52
348	26	29
349	28	0
350	0	44
351	43	9
352	41	10
353	11	31
354	0	50
355	31	2
356	34	9
357	19	14
358	32	0
359	35	15
360	33	11
361	0	31
362	0	43
363	0	50
364	49	0
365	0	44
366	1	38
367	0	33
368	0	40
369	38	0
370	34	5
371	2	46
372	3	46
373	39	0
374	0	37
375	23	0
376	0	32
377	31	1
378	32	0
379	0	36
380	30	0
381	33	0
382	0	55
383	43	0
384	6	44
385	34	7
386	42	0
387	27	6
388	0	46
389	3	45
390	32	0
391	10	44
392	29	6
393	40	1
394	31	0
395	37	4
396	32	0
397	31	14
398	30	0
399	31	0
400	37	0
401	1	54
402	0	47
403	0	38
404	0	37
405	0	42
406	31	0
407	25	16
408	0	52
409	32	0
410	33	0
411	0	40
412	4	41
413	3	46
414	36	6
415	32	0
416	39	0
417	31	0
418	0	52
419	47	0
420	22	22
421	0	48
422	29	1
423	8	41
424	0	59
425	1	38
426	0	37
427	29	11
428	17	0
429	0	44
430	32	8
431	40	0
432	34	12
433	0	37
434	0	40
435	0	41
436	8	45
437	3	55
438	0	33
439	27	20
440	44	7
441	23	0
442	0	57
443	23	0
444	38	7
445	0	54
446	2	48
447	32	0
448	12	28
449	28	0
450	0	47
451	41	0
452	27	0
453	0	56
454	2	35
455	0	37
456	38	0
457	0	41
458	0	36
459	28	3
460	0	46
461	0	49
462	2	43
463	0	57
464	29	0
465	0	50
466	24	0
467	33	13
468	5	37
469	3	46
470	29	0
471	0	58
472	28	9
473	28	0
474	32	4
475	9	32
476	0	56
477	6	39
478	0	51
479	23	0
480	33	1
481	0	27
482	29	1
483	2	42
484	1	33
485	36	11
486	0	47
487	27	2
488	35	0
489	22	8
490	3	52
491	32	2
492	26	1
493	31	3
494	32	0
495	17	31
496	29	1
497	0	42
498	33	0
499	36	4
500	39	0
501	29	9
502	26	29
503	3	40
504	2	48
505	5	43
506	35	6
507	36	8
508	31	0
509	0	40
510	5	46
511	0	50
512	42	0
513	0	53
514	0	44
515	29	0
516	46	0
517	46	0
518	0	37
519	34	0
520	34	6
521	41	4
522	24	6
523	38	6
524	35	0
525	39	2
526	38	2
527	36	0
528	3	40
529	27	4
530	0	56
531	38	0
532	30	0
533	0	36
534	3	46
535	34	5
536	32	0
537	20	18
538	1	37
539	0	42
540	34	0
541	9	37
542	34	6
543	0	54
544	0	49
545	28	7
546	0	44
547	0	46
548	42	0
549	35	3
550	5	40
551	0	45
552	31	3
553	44	0
554	0	41
555	26	4
556	0	51
557	28	17
558	39	0
559	3	56
560	1	41
561	4	40
562	33	1
563	35	5
564	0	40
565	22	16
566	41	4
567	0	45
568	36	4
569	19	1
570	35	2
571	36	1
572	0	49
573	0	54
574	32	1
575	35	0
576	37	0
577	0	33
578	36	5
579	34	0
580	36	0
581	0	42
582	41	6
583	8	29
584	33	8
585	37	0
586	0	46
587	0	36
588	19	7
589	30	2
590	24	12
591	26	12
592	38	5
593	4	44
594	8	39
595	0	52
596	45	5
597	2	45
598	41	18
599	35	0
600	0	46
601	28	3
602	3	48
603	0	42
604	39	8
605	0	40
606	0	35
607	38	0
608	0	42
609	3	41
610	38	2
611	5	21
612	0	43
613	1	46
614	34	0
615	0	48
616	0	62
617	0	32
618	25	7
619	1	34
620	6	31
621	15	47
622	0	40
623	1	41
624	32	1
625	1	38
626	30	0
627	30	0
628	36	2
629	31	9
630	34	7
631	0	50
632	0	47
633	31	0
634	39	13
635	23	0
636	32	0
637	0	53
638	0	43
639	8	21
640	29	1
641	0	52
642	35	8
643	10	33
644	0	43
645	2	37
646	0	49
647	0	42
648	35	2
649	15	29
650	20	0
651	33	5
652	8	45
653	47	0
654	24	11
655	16	24
656	37	0
657	28	9
658	0	43
659	0	46
660	13	34
661	0	51
662	42	0
663	29	17
664	37	1
665	6	45
666	34	0
667	0	62
668	0	47
669	41	9
670	21	10
671	32	3
672	1	58
673	39	0
674	6	42
675	39	6
676	0	41
677	28	0
678	32	0
679	38	8
680	3	39
681	24	0
682	2	47
683	34	0
684	29	7
685	35	4
686	0	48
687	38	0
688	6	37
689	22	5
690	37	0
691	1	52
692	34	1
693	0	52
694	45	0
695	24	4
696	0	34
697	0	49
698	5	45
699	30	3
700	12	42
701	0	52
702	29	5
703	15	35
704	0	52
705	10	36
706	26	5
707	3	34
708	0	43
709	37	15
710	35	6
711	29	0
712	31	11
713	29	0
714	6	35
715	35	1
716	0	48
717	0	45
718	2	49
719	0	50
720	26	6
721	0	36
722	0	45
723	32	2
724	40	6
725	1	47
726	35	2
727	3	50
728	0	43
729	32	8
730	0	48
731	4	52
732	39	0
733	7	42
734	1	49
735	0	40
736	42	6
737	26	0
738	3	37
739	28	0
740	32	2
741	27	5
742	0	46
743	40	0
744	36	9
745	0	46
746	3	36
747	2	45
748	8	34
749	27	12
750	25	0
751	30	1
752	0	46
753	33	13
754	47	0
755	28	7
756	37	13
757	29	5
758	33	0
759	29	7
760	2	44
761	3	42
762	6	43
763	0	41
764	25	6
765	0	40
766	31	9
767	0	44
768	2	51
769	29	0
770	31	0
771	5	48
772	45	4
773	0	44
774	5	36
775	0	41
776	5	50
777	0	51
778	22	0
779	29	0
780	33	0
781	5	53
782	0	50
783	2	56
784	42	0
785	31	15
786	0	47
787	6	40
788	6	33
789	26	7
790	0	45
791	32	0
792	5	58
793	42	9
794	27	7
795	33	5
796	22	0
797	4	47
798	0	54
799	0	41
800	38	0
801	27	2
802	34	0
803	31	0
804	34	5
805	41	0
806	1	48
807	32	2
808	0	38
809	5	49
810	38	0
811	37	4
812	10	40
813	0	56
814	2	49
815	40	1
816	29	5
817	34	0
818	41	6
819	31	14
820	0	45
821	34	11
822	31	4
823	0	33
824	0	49
825	0	46
826	33	3
827	34	0
828	21	0
829	39	0
830	29	1
831	36	6
832	36	0
833	4	40
834	29	8
835	33	0
836	38	0
837	36	0
838	32	0
839	47	3
840	32	3
841	5	50
842	4	43
843	0	49
844	42	0
845	20	3
846	4	29
847	40	0
848	27	1
849	0	53
850	0	45
851	29	7
852	10	53
853	33	2
854	5	39
855	35	0
856	34	0
857	15	36
858	32	0
859	36	0
860	0	52
861	43	4
862	9	47
863	34	9
864	0	38
865	37	11
866	28	6
867	40	0
868	35	3
869	26	17
870	0	37
871	1	42
872	0	57
873	3	33
874	31	9
875	29	0
876	0	51
877	36	0
878	28	14
879	27	1
880	2	42
881	0	33
882	0	46
883	5	55
884	8	49
885	28	0
886	4	54
887	1	41
888	33	6
889	36	0
890	0	47
891	31	3
892	2	39
893	38	0
894	0	40
895	30	4
896	31	7
897	0	45
898	32	0
899	8	31
900	36	10
901	24	13
902	0	38
903	0	57
904	0	37
905	17	23
906	10	47
907	38	0
908	24	0
909	2	42
910	57	6
911	30	14
912	0	41
913	0	38
914	0	48
915	0	42
916	34	7
917	0	39
918	43	0
919	4	36
920	28	0
921	36	12
922	0	43
923	28	1
924	5	40
925	1	41
926	2	47
927	9	41
928	0	50
929	31	0
930	6	48
931	42	11
932	0	39
933	39	1
934	41	0
935	0	38
936	5	54
937	12	33
938	30	14
939	1	52
940	3	51
941	0	43
942	0	46
943	0	48
944	4	47
945	0	53
946	23	0
947	26	0
948	24	12
949	0	39
950	40	15
951	23	0
952	6	45
953	27	0
954	4	47
955	35	11
956	0	44
957	16	29
958	2	44
959	4	45
960	1	45
961	40	8
962	41	1
963	0	47
964	3	43
965	2	51
966	33	4
967	0	52
968	28	12
969	0	38
970	0	39
971	29	3
972	29	0
973	1	48
974	37	11
975	33	0
976	2	42
977	3	37
978	42	0
979	2	41
980	3	49
981	36	10
982	0	44
983	1	48
984	0	46
985	33	0
986	29	5
987	25	0
988	33	0
989	34	6
990	30	0
991	34	9
992	0	57
993	26	0
994	27	0
995	4	55
996	21	0
997	39	0
998	0	43
999	28	10
1000	10	42
1001	30	0
1002	9	36
1003	33	0
1004	6	37
1005	33	0
1006	0	58
1007	2	36
1008	0	38
1009	33	0
1010	3	40
1011	0	54
1012	31	0
1013	0	51
1014	9	31
1015	33	0
1016	25	0
1017	7	44
1018	28	0
1019	1	45
1020	28	13
1021	40	4
1022	0	39
1023	25	8
1024	35	8
1025	6	35
1026	45	0
1027	0	57
1028	44	0
1029	41	0
1030	33	0
1031	40	0
1032	18	42
1033	31	0
1034	25	0
1035	0	28
1036	1	39
1037	8	33
1038	0	49
1039	36	0
1040	32	0
1041	39	6
1042	0	38
1043	40	0
1044	5	45
1045	40	0
1046	29	0
1047	49	3
1048	42	3
1049	0	36
1050	0	62
1051	14	16
1052	31	1
1053	0	47
1054	26	7
1055	30	0
1056	0	54
1057	0	37
1058	0	47
1059	29	2
1060	26	0
1061	25	30
1062	14	12
1063	5	38
1064	0	45
1065	0	47
1066	25	4
1067	2	50
1068	23	6
1069	27	1
1070	35	0
1071	33	0
1072	7	43
1073	30	0
1074	25	18
1075	29	0
1076	36	2
1077	41	19
1078	0	38
1079	0	55
1080	0	50
1081	24	0
1082	29	0
1083	0	46
1084	0	42
1085	34	0
1086	0	46
1087	0	51
1088	34	6
1089	0	42
1090	26	21
1091	5	50
1092	26	0
1093	31	2
1094	3	48
1095	35	0
1096	30	2
1097	0	50
1098	0	34
1099	26	6
1100	38	3
1101	0	51
1102	0	40
1103	0	56
1104	40	0
1105	0	50
1106	0	41
1107	28	1
1108	37	0
1109	44	0
1110	38	0
1111	27	0
1112	0	37
1113	32	2
1114	0	39
1115	27	0
1116	33	2
1117	31	0
1118	5	39
1119	29	0
1120	0	55
1121	30	0
1122	24	13
1123	1	40
1124	1	45
1125	32	0
1126	21	22
1127	32	0
1128	3	43
1129	30	11
1130	29	0
1131	0	32
1132	0	49
1133	42	1
1134	0	43
1135	38	19
1136	39	0
1137	0	35
1138	0	37
1139	0	59
1140	35	0
1141	35	0
1142	0	50
1143	31	0
1144	37	0
1145	28	2
1146	23	0
1147	32	4
1148	40	4
1149	32	2
1150	37	0
1151	1	42
1152	1	54
1153	38	0
1154	0	40
1155	0	38
1156	29	7
1157	42	0
1158	5	32
1159	39	0
1160	30	1
1161	25	0
1162	26	0
1163	36	0
1164	38	2
1165	30	9
1166	32	0
1167	0	45
1168	40	0
1169	1	38
1170	0	47
1171	0	41
1172	26	14
1173	31	0
1174	0	31
1175	0	44
1176	0	49
1177	26	0
1178	39	0
1179	30	10
1180	25	2
1181	0	48
1182	0	43
1183	32	6
1184	33	0
1185	0	53
1186	36	0
1187	0	45
1188	0	45
1189	37	2
1190	0	46
1191	4	42
1192	0	33
1193	25	6
1194	1	53
1195	0	45
1196	33	7
1197	38	0
1198	24	0
1199	37	10
1200	29	3
1201	3	58
1202	0	48
1203	0	35
1204	0	49
1205	39	4
1206	44	0
1207	32	11
1208	6	54
1209	0	39
1210	24	3
1211	28	4
1212	35	0
1213	27	6
1214	53	5
1215	0	42
1216	36	10
1217	36	0
1218	30	4
1219	6	33
1220	36	11
1221	35	6
1222	0	46
1223	3	49
1224	31	0
1225	0	43
1226	2	57
1227	35	0
1228	7	44
1229	7	46
1230	0	39
1231	0	45
1232	1	46
1233	27	17
1234	38	0
1235	24	1
1236	36	0
1237	20	6
1238	7	36
1239	24	1
1240	9	40
1241	6	35
1242	34	6
1243	28	0
1244	0	41
1245	31	1
1246	0	59
1247	2	47
1248	31	9
1249	32	8
1250	27	7
1251	7	37
1252	25	2
1253	3	35
1254	37	3
1255	39	1
1256	42	0
1257	2	41
1258	45	0
1259	0	48
1260	0	42
1261	0	48
1262	36	0
1263	40	0
1264	31	0
1265	28	4
1266	0	37
1267	2	43
1268	35	0
1269	12	47
1270	34	5
1271	44	0
1272	0	33
1273	0	44
1274	1	44
1275	0	44
1276	0	55
1277	36	0
1278	31	0
1279	20	0
1280	33	0
1281	36	0
1282	28	11
1283	34	0
1284	33	0
1285	23	5
1286	36	0
1287	41	1
1288	37	9
1289	43	0
1290	35	4
1291	29	1
1292	37	1
1293	33	0
1294	0	56
1295	0	51
1296	1	46
1297	22	0
1298	0	34
1299	0	60
1300	43	0
1301	17	33
1302	23	18
1303	36	1
1304	5	47
1305	29	2
1306	0	59
1307	2	46
1308	6	38
1309	1	35
1310	19	6
1311	33	0
1312	33	0
1313	30	0
1314	3	43
1315	2	39
1316	26	14
1317	33	0
1318	39	0
1319	32	0
1320	28	2
1321	1	46
1322	0	45
1323	31	0
1324	0	40
1325	21	0
1326	33	0
1327	0	44
1328	50	5
1329	30	3
1330	5	36
1331	35	0
1332	28	4
1333	32	5
1334	31	3
1335	23	0
1336	0	36
1337	30	0
1338	2	41
1339	34	6
1340	2	39
1341	32	7
1342	35	4
1343	0	43
1344	30	0
1345	3	44
1346	0	43
1347	34	8
1348	34	5
1349	32	0
1350	34	8
1351	0	47
1352	2	58
1353	4	39
1354	47	9
1355	29	11
1356	26	0
1357	40	0
1358	2	40
1359	31	0
1360	0	38
1361	27	5
1362	28	4
1363	3	49
1364	0	40
1365	0	45
1366	0	47
1367	33	1
1368	9	28
1369	2	50
1370	2	44
1371	33	0
1372	29	0
1373	44	0
1374	0	50
1375	32	14
1376	0	38
1377	23	0
1378	20	6
1379	34	9
1380	0	39
1381	0	51
1382	30	0
1383	34	25
1384	38	0
1385	0	48
1386	29	7
1387	0	42
1388	42	6
1389	32	0
1390	0	31
1391	0	41
1392	6	36
1393	42	1
1394	1	39
1395	30	22
1396	23	0
1397	16	43
1398	36	0
1399	32	9
1400	1	37
1401	34	0
1402	31	0
1403	0	45
1404	33	9
1405	41	2
1406	0	51
1407	0	44
1408	0	40
1409	32	3
1410	6	44
1411	43	0
1412	2	37
1413	26	0
1414	27	0
1415	28	8
1416	6	54
1417	34	6
1418	35	5
1419	23	0
1420	0	46
1421	29	10
1422	6	41
1423	28	0
1424	31	0
1425	0	46
1426	41	0
1427	9	36
1428	32	3
1429	30	6
1430	23	9
1431	33	1
1432	0	50
1433	3	48
1434	0	46
1435	32	7
1436	0	51
1437	4	42
1438	5	45
1439	27	0
1440	0	43
1441	0	42
1442	29	4
1443	0	43
1444	38	5
1445	7	48
1446	2	40
1447	29	0
1448	26	20
1449	0	41
1450	0	51
1451	42	9
1452	34	6
1453	13	43
1454	38	7
1455	1	39
1456	0	45
1457	0	35
1458	0	45
1459	32	0
1460	31	0
1461	35	9
1462	42	0
1463	0	49
1464	0	54
1465	31	4
1466	0	36
1467	32	0
1468	31	0
1469	0	44
1470	29	5
1471	27	0
1472	1	47
1473	37	13
1474	0	44
1475	0	54
1476	0	47
1477	35	0
1478	3	49
1479	39	4
1480	29	1
1481	0	44
1482	0	34
1483	0	47
1484	37	0
1485	42	1
1486	0	33
1487	27	0
1488	32	0
1489	0	51
1490	42	8
1491	36	10
1492	0	45
1493	30	0
1494	0	36
1495	39	0
1496	44	0
1497	26	6
1498	0	49
1499	39	3
1500	41	0
1501	0	36
1502	0	52
1503	8	45
1504	2	42
1505	0	51
1506	37	2
1507	6	45
1508	37	0
1509	35	7
1510	37	5
1511	8	57
1512	36	4
1513	0	40
1514	4	45
1515	43	3
1516	12	40
1517	37	3
1518	1	39
1519	0	45
1520	42	0
1521	41	0
1522	27	0
1523	38	11
1524	3	60
1525	37	0
1526	39	0
1527	40	0
1528	0	52
1529	31	4
1530	3	46
1531	30	9
1532	39	1
1533	4	40
1534	0	43
1535	0	46
1536	23	4
1537	0	48
1538	29	10
1539	5	49
1540	0	43
1541	4	42
1542	38	0
1543	32	0
1544	29	0
1545	25	0
1546	0	45
1547	36	2
1548	0	42
1549	14	32
1550	10	39
1551	33	13
1552	35	0
1553	31	0
1554	47	0
1555	39	17
1556	6	54
1557	0	44
1558	36	7
1559	3	39
1560	44	1
1561	37	0
1562	0	41
1563	29	2
1564	0	45
1565	0	46
1566	0	45
1567	3	33
1568	26	12
1569	36	0
1570	24	0
1571	33	0
1572	0	54
1573	2	40
1574	31	0
1575	23	26
1576	2	34
1577	40	0
1578	33	0
1579	26	5
1580	9	28
1581	37	3
1582	38	12
1583	37	8
1584	3	37
1585	3	45
1586	26	1
1587	2	42
1588	0	33
1589	0	49
1590	0	40
1591	47	0
1592	6	34
1593	34	1
1594	0	46
1595	34	0
1596	0	44
1597	0	43
1598	36	0
1599	0	48
1600	0	43
1601	36	0
1602	27	3
1603	0	35
1604	5	45
1605	0	31
1606	4	46
1607	0	44
1608	0	37
1609	0	51
1610	31	5
1611	24	0
1612	5	49
1613	0	60
1614	40	6
1615	30	0
1616	31	4
1617	38	0
1618	0	44
1619	0	41
1620	28	0
1621	1	53
1622	30	7
1623	0	39
1624	32	6
1625	2	41
1626	0	51
1627	27	0
1628	12	40
1629	42	3
1630	1	49
1631	37	0
1632	37	0
1633	24	8
1634	6	40
1635	38	3
1636	12	24
1637	36	19
1638	33	0
1639	0	47
1640	0	49
1641	29	0
1642	30	0
1643	29	0
1644	30	0
1645	4	37
1646	28	0
1647	2	42
1648	34	0
1649	37	0
1650	38	0
1651	26	5
1652	36	0
1653	0	45
1654	0	40
1655	27	0
1656	0	43
1657	4	46
1658	5	37
1659	0	38
1660	39	4
1661	36	2
1662	28	4
1663	28	0
1664	34	0
1665	0	27
1666	42	0
1667	32	3
1668	29	8
1669	3	49
1670	41	0
1671	40	0
1672	33	0
1673	14	40
1674	3	46
1675	32	6
1676	8	51
1677	0	53
1678	34	0
1679	23	1
1680	39	8
1681	31	1
1682	45	0
1683	29	0
1684	29	0
1685	33	0
1686	30	1
1687	23	0
1688	52	12
1689	33	2
1690	5	55
1691	28	16
1692	0	51
1693	0	57
1694	9	45
1695	34	1
1696	2	33
1697	0	43
1698	0	44
1699	5	46
1700	5	48
1701	26	0
1702	8	53
1703	25	0
1704	0	47
1705	10	55
1706	0	53
1707	29	7
1708	27	0
1709	0	44
1710	14	28
1711	37	0
1712	0	47
1713	35	6
1714	1	44
1715	0	34
1716	28	13
1717	0	47
1718	51	0
1719	0	43
1720	30	0
1721	0	45
1722	37	2
1723	0	52
1724	0	32
1725	0	42
1726	36	4
1727	4	56
1728	33	0
1729	29	0
1730	36	5
1731	0	37
1732	29	0
1733	23	0
1734	32	5
1735	3	51
1736	32	5
1737	31	2
1738	32	7
1739	0	47
1740	35	11
1741	29	13
1742	1	49
1743	33	1
1744	5	44
1745	0	43
1746	31	0
1747	29	6
1748	1	45
1749	4	52
1750	8	42
1751	3	38
1752	3	43
1753	29	0
1754	34	2
1755	3	40
1756	3	47
1757	39	7
1758	28	2
1759	0	47
1760	4	49
1761	0	44
1762	37	0
1763	11	45
1764	5	43
1765	25	0
1766	23	8
1767	40	0
1768	43	14
1769	33	0
1770	0	40
1771	31	23
1772	36	12
1773	0	38
1774	27	17
1775	30	0
1776	29	0
1777	26	16
1778	0	29
1779	31	0
1780	29	0
1781	39	2
1782	0	32
1783	33	6
1784	0	43
1785	39	5
1786	35	11
1787	3	43
1788	33	6
1789	7	54
1790	27	0
1791	5	47
1792	27	14
1793	7	49
1794	30	0
1795	25	3
1796	28	0
1797	0	41
1798	31	0
1799	30	0
1800	37	17
1801	34	0
1802	0	42
1803	0	45
1804	0	41
1805	31	7
1806	30	2
1807	27	4
1808	28	0
1809	45	0
1810	5	48
1811	34	1
1812	0	37
1813	0	43
1814	31	5
1815	22	44
1816	33	0
1817	27	4
1818	0	45
1819	25	25
1820	36	4
1821	31	0
1822	35	2
1823	34	0
1824	23	20
1825	27	11
1826	42	0
1827	38	18
1828	0	43
1829	0	51
1830	43	0
1831	0	36
1832	40	21
1833	35	0
1834	39	8
1835	27	0
1836	37	7
1837	0	39
1838	29	0
1839	30	0
1840	0	33
1841	28	7
1842	0	32
1843	0	42
1844	31	6
1845	37	2
1846	35	6
1847	35	0
1848	0	36
1849	36	4
1850	35	0
1851	35	0
1852	0	39
1853	38	0
1854	1	46
1855	8	41
1856	0	49
1857	26	0
1858	32	3
1859	27	0
1860	0	52
1861	0	41
1862	36	0
1863	25	0
1864	27	6
1865	7	35
1866	27	0
1867	15	33
1868	35	6
1869	34	1
1870	11	45
1871	30	0
1872	0	40
1873	4	39
1874	0	52
1875	31	0
1876	32	0
1877	33	4
1878	0	49
1879	30	4
1880	0	44
1881	4	44
1882	5	42
1883	28	0
1884	31	0
1885	34	10
1886	4	46
1887	33	0
1888	0	45
1889	8	43
1890	27	0
1891	23	4
1892	33	0
1893	34	0
1894	0	39
1895	31	0
1896	41	9
1897	40	0
1898	0	44
1899	0	38
1900	33	0
1901	5	39
1902	40	0
1903	45	0
1904	0	47
1905	31	14
1906	36	0
1907	0	45
1908	4	47
1909	25	2
1910	2	42
1911	37	0
1912	36	7
1913	33	10
1914	36	0
1915	40	0
1916	1	45
1917	3	36
1918	36	6
1919	43	5
1920	0	37
1921	41	0
1922	6	39
1923	0	46
1924	40	0
1925	23	4
1926	10	20
1927	1	39
1928	36	0
1929	13	38
1930	0	37
1931	0	62
1932	4	40
1933	40	4
1934	0	36
1935	0	43
1936	33	0
1937	29	0
1938	10	43
1939	3	38
1940	23	0
1941	32	9
1942	31	11
1943	35	0
1944	27	6
1945	3	47
1946	7	35
1947	25	9
1948	31	0
1949	27	6
1950	36	0
1951	32	7
1952	0	45
1953	0	46
1954	3	46
1955	41	11
1956	38	7
1957	0	47
1958	0	38
1959	3	51
1960	1	42
1961	26	0
1962	0	47
1963	0	42
1964	0	34
1965	2	38
1966	33	0
1967	34	0
1968	4	42
1969	3	31
1970	34	21
1971	41	14
1972	36	3
1973	34	10
1974	7	52
1975	21	25
1976	7	56
1977	2	41
1978	0	34
1979	7	46
1980	26	17
1981	0	49
1982	13	36
1983	0	46
1984	2	37
1985	48	0
1986	0	48
1987	4	46
1988	29	0
1989	4	37
1990	25	6
1991	0	43
1992	0	47
1993	29	2
1994	3	42
1995	35	0
1996	34	0
1997	34	0
1998	48	2
1999	25	2
[truncated: 8,001 more rows]
