# Supplementary material for: Generalized method of moments for estimating parameters of stochastic reaction networks
Source: BMC Syst Biol. 2016 Oct 21;10:98. doi: 10.1186/s12918-016-0342-8 (PMC5073941; doi:10.1186/s12918-016-0342-8)
Supplement: Additional file 2 — Matlab code and data. This file contains the Matlab codes and samples which were used to produce the results. (GZ 9349 kb) [file 12918_2016_342_MOESM2_ESM.gz › Data/Gene Expression/samples/t01010.csv]

1	14
2	13
3	11
4	21
5	21
6	18
7	14
8	15
9	14
10	22
11	23
12	17
13	14
14	13
15	23
16	11
17	20
18	10
19	10
20	14
21	15
22	26
23	11
24	10
25	10
26	32
27	10
28	18
29	10
30	12
31	13
32	16
33	29
34	19
35	16
36	20
37	12
38	13
39	11
40	18
41	15
42	17
43	15
44	14
45	20
46	12
47	19
48	12
49	23
50	11
51	15
52	15
53	15
54	11
55	16
56	11
57	10
58	12
59	10
60	10
61	18
62	17
63	11
64	22
65	17
66	14
67	13
68	12
69	13
70	12
71	15
72	16
73	14
74	17
75	20
76	20
77	17
78	12
79	12
80	11
81	13
82	16
83	11
84	18
85	14
86	13
87	15
88	12
89	18
90	16
91	14
92	16
93	11
94	17
95	18
96	19
97	21
98	14
99	11
100	22
101	12
102	17
103	10
104	10
105	16
106	13
107	26
108	11
109	17
110	10
111	19
112	10
113	18
114	13
115	12
116	10
117	18
118	11
119	27
120	24
121	16
122	10
123	19
124	21
125	21
126	15
127	11
128	18
129	11
130	13
131	21
132	14
133	20
134	13
135	10
136	10
137	18
138	11
139	10
140	19
141	14
142	18
143	11
144	11
145	15
146	23
147	10
148	19
149	11
150	11
151	17
152	11
153	21
154	21
155	12
156	10
157	31
158	25
159	18
160	10
161	16
162	17
163	12
164	21
165	17
166	13
167	18
168	13
169	10
170	18
171	14
172	31
173	16
174	10
175	17
176	28
177	12
178	18
179	19
180	17
181	10
182	25
183	17
184	15
185	10
186	11
187	17
188	18
189	22
190	20
191	15
192	13
193	12
194	21
195	10
196	18
197	15
198	11
199	11
200	15
201	11
202	10
203	11
204	24
205	16
206	13
207	10
208	16
209	19
210	12
211	28
212	10
213	16
214	16
215	10
216	13
217	14
218	15
219	14
220	13
221	13
222	22
223	18
224	19
225	16
226	10
227	16
228	16
229	11
230	12
231	11
232	22
233	16
234	19
235	10
236	15
237	13
238	24
239	13
240	19
241	26
242	14
243	20
244	14
245	15
246	13
247	19
248	10
249	16
250	15
251	10
252	12
253	20
254	10
255	10
256	15
257	15
258	10
259	14
260	11
261	10
262	22
263	17
264	15
265	10
266	17
267	19
268	22
269	16
270	16
271	10
272	20
273	25
274	18
275	14
276	22
277	13
278	21
279	27
280	16
281	18
282	13
283	21
284	18
285	10
286	12
287	27
288	14
289	10
290	24
291	11
292	12
293	12
294	14
295	11
296	10
297	11
298	19
299	12
300	13
301	18
302	19
303	17
304	15
305	16
306	11
307	13
308	21
309	19
310	13
311	24
312	16
313	21
314	10
315	19
316	10
317	20
318	27
319	16
320	13
321	10
322	22
323	17
324	17
325	10
326	10
327	10
328	23
329	10
330	12
331	13
332	21
333	14
334	29
335	14
336	18
337	15
338	20
339	13
340	21
341	10
342	15
343	10
344	16
345	15
346	11
347	12
348	15
349	17
350	15
351	10
352	13
353	20
354	12
355	13
356	11
357	16
358	12
359	11
360	11
361	13
362	27
363	13
364	12
365	12
366	12
367	11
368	14
369	10
370	13
371	35
372	10
373	19
374	21
375	17
376	12
377	11
378	22
379	13
380	15
381	11
382	16
383	24
384	15
385	19
386	17
387	25
388	16
389	17
390	17
391	13
392	10
393	21
394	22
395	13
396	13
397	13
398	15
399	16
400	12
401	14
402	14
403	16
404	19
405	21
406	11
407	12
408	18
409	16
410	10
411	16
412	11
413	13
414	11
415	20
416	12
417	11
418	15
419	18
420	12
421	15
422	11
423	14
424	14
425	16
426	20
427	15
428	17
429	16
430	33
431	10
432	18
433	10
434	12
435	13
436	14
437	13
438	17
439	17
440	10
441	14
442	14
443	10
444	10
445	23
446	27
447	19
448	15
449	11
450	13
451	10
452	11
453	15
454	16
455	22
456	13
457	10
458	17
459	13
460	10
461	18
462	11
463	17
464	15
465	11
466	10
467	11
468	11
469	17
470	21
471	11
472	29
473	15
474	12
475	10
476	11
477	15
478	12
479	19
480	11
481	15
482	10
483	23
484	13
485	11
486	10
487	24
488	14
489	12
490	10
491	11
492	25
493	26
494	21
495	19
496	10
497	12
498	10
499	10
500	20
501	12
502	19
503	18
504	10
505	23
506	16
507	12
508	18
509	16
510	13
511	17
512	13
513	12
514	22
515	21
516	10
517	19
518	14
519	14
520	15
521	14
522	10
523	12
524	10
525	10
526	13
527	10
528	12
529	19
530	10
531	20
532	17
533	11
534	14
535	28
536	15
537	14
538	27
539	11
540	10
541	25
542	20
543	13
544	15
545	17
546	13
547	11
548	10
549	13
550	10
551	12
552	19
553	10
554	11
555	13
556	16
557	13
558	10
559	17
560	12
561	21
562	13
563	12
564	17
565	10
566	14
567	11
568	10
569	11
570	10
571	32
572	16
573	16
574	18
575	11
576	13
577	25
578	16
579	15
580	10
581	16
582	21
583	10
584	17
585	23
586	27
587	10
588	23
589	12
590	15
591	10
592	18
593	23
594	12
595	10
596	23
597	12
598	13
599	10
600	15
601	14
602	30
603	12
604	10
605	15
606	10
607	10
608	19
609	14
610	10
611	11
612	11
613	10
614	20
615	19
616	10
617	16
618	18
619	15
620	11
621	14
622	20
623	12
624	11
625	16
626	13
627	10
628	13
629	18
630	11
631	10
632	10
633	22
634	16
635	12
636	12
637	10
638	14
639	15
640	10
641	16
642	12
643	20
644	18
645	13
646	12
647	10
648	15
649	17
650	19
651	12
652	13
653	16
654	10
655	22
656	12
657	20
658	13
659	12
660	12
661	13
662	11
663	18
664	12
665	19
666	19
667	16
668	10
669	12
670	11
671	12
672	12
673	17
674	15
675	13
676	18
677	18
678	18
679	16
680	12
681	10
682	23
683	12
684	23
685	13
686	11
687	12
688	16
689	11
690	13
691	18
692	12
693	19
694	13
695	10
696	20
697	11
698	13
699	26
700	15
701	11
702	12
703	12
704	10
705	20
706	10
707	12
708	20
709	13
710	25
711	13
712	10
713	12
714	11
715	24
716	13
717	10
718	13
719	21
720	22
721	10
722	14
723	18
724	10
725	15
726	13
727	15
728	13
729	16
730	14
731	18
732	16
733	17
734	17
735	14
736	11
737	23
738	12
739	12
740	11
741	10
742	35
743	18
744	17
745	26
746	14
747	21
748	16
749	25
750	11
751	10
752	15
753	14
754	16
755	10
756	15
757	18
758	17
759	23
760	28
761	13
762	15
763	16
764	11
765	15
766	12
767	11
768	13
769	11
770	14
771	12
772	22
773	26
774	13
775	17
776	15
777	20
778	16
779	14
780	28
781	14
782	14
783	12
784	22
785	15
786	19
787	11
788	23
789	19
790	13
791	18
792	14
793	14
794	20
795	11
796	14
797	10
798	22
799	11
800	15
801	15
802	22
803	10
804	13
805	13
806	13
807	10
808	10
809	12
810	10
811	31
812	12
813	22
814	13
815	15
816	12
817	22
818	13
819	10
820	10
821	14
822	13
823	12
824	11
825	12
826	11
827	14
828	21
829	10
830	10
831	10
832	16
833	20
834	16
835	13
836	18
837	14
838	14
839	13
840	16
841	18
842	12
843	17
844	14
845	19
846	19
847	15
848	17
849	12
850	11
851	15
852	12
853	10
854	12
855	11
856	21
857	17
858	14
859	10
860	15
861	17
862	11
863	13
864	11
865	12
866	11
867	28
868	12
869	24
870	12
871	28
872	20
873	10
874	15
875	20
876	12
877	15
878	12
879	23
880	13
881	24
882	32
883	19
884	13
885	17
886	12
887	10
888	10
889	11
890	13
891	11
892	12
893	10
894	27
895	18
896	10
897	16
898	23
899	11
900	20
901	17
902	17
903	10
904	10
905	10
906	14
907	17
908	18
909	14
910	14
911	12
912	12
913	20
914	10
915	10
916	15
917	10
918	14
919	12
920	14
921	11
922	14
923	18
924	12
925	11
926	21
927	10
928	13
929	18
930	10
931	21
932	13
933	10
934	17
935	11
936	14
937	16
938	13
939	20
940	10
941	23
942	14
943	11
944	11
945	10
946	12
947	10
948	31
949	12
950	13
951	13
952	12
953	10
954	17
955	10
956	12
957	17
958	10
959	10
960	14
961	19
962	14
963	11
964	15
965	11
966	15
967	18
968	14
969	15
970	14
971	10
972	26
973	25
974	11
975	13
976	14
977	10
978	18
979	13
980	17
981	11
982	12
983	15
984	18
985	13
986	20
987	16
988	12
989	14
990	17
991	13
992	16
993	27
994	10
995	16
996	26
997	17
998	17
999	13
1000	32
1001	13
1002	20
1003	10
1004	12
1005	15
1006	27
1007	14
1008	16
1009	18
1010	12
1011	15
1012	15
1013	13
1014	10
1015	12
1016	10
1017	11
1018	15
1019	10
1020	12
1021	10
1022	19
1023	20
1024	11
1025	25
1026	28
1027	16
1028	13
1029	12
1030	11
1031	21
1032	14
1033	25
1034	13
1035	26
1036	14
1037	21
1038	24
1039	13
1040	13
1041	11
1042	11
1043	21
1044	20
1045	10
1046	14
1047	10
1048	16
1049	16
1050	26
1051	20
1052	17
1053	16
1054	10
1055	30
1056	19
1057	11
1058	11
1059	26
1060	15
1061	16
1062	10
1063	26
1064	10
1065	18
1066	17
1067	11
1068	21
1069	12
1070	12
1071	16
1072	15
1073	16
1074	12
1075	10
1076	12
1077	27
1078	21
1079	20
1080	12
1081	12
1082	10
1083	13
1084	21
1085	16
1086	16
1087	11
1088	14
1089	16
1090	15
1091	10
1092	18
1093	11
1094	17
1095	12
1096	10
1097	14
1098	23
1099	23
1100	20
1101	13
1102	12
1103	16
1104	22
1105	10
1106	10
1107	19
1108	10
1109	15
1110	17
1111	11
1112	13
1113	20
1114	18
1115	10
1116	19
1117	13
1118	10
1119	21
1120	12
1121	16
1122	15
1123	12
1124	13
1125	10
1126	21
1127	17
1128	17
1129	20
1130	20
1131	10
1132	10
1133	14
1134	11
1135	15
1136	16
1137	11
1138	17
1139	15
1140	16
1141	12
1142	10
1143	21
1144	16
1145	16
1146	10
1147	10
1148	15
1149	11
1150	16
1151	13
1152	26
1153	24
1154	10
1155	13
1156	16
1157	10
1158	12
1159	22
1160	12
1161	10
1162	21
1163	12
1164	10
1165	15
1166	15
1167	14
1168	21
1169	10
1170	14
1171	15
1172	10
1173	19
1174	14
1175	10
1176	14
1177	14
1178	12
1179	15
1180	10
1181	19
1182	20
1183	10
1184	10
1185	20
1186	15
1187	14
1188	10
1189	25
1190	24
1191	18
1192	17
1193	12
1194	11
1195	12
1196	10
1197	19
1198	14
1199	13
1200	14
1201	10
1202	11
1203	13
1204	13
1205	11
1206	29
1207	10
1208	12
1209	14
1210	13
1211	10
1212	12
1213	12
1214	15
1215	11
1216	15
1217	15
1218	17
1219	12
1220	11
1221	13
1222	17
1223	13
1224	12
1225	16
1226	15
1227	15
1228	19
1229	12
1230	10
1231	15
1232	14
1233	22
1234	14
1235	15
1236	16
1237	10
1238	18
1239	17
1240	20
1241	15
1242	13
1243	21
1244	10
1245	11
1246	17
1247	12
1248	21
1249	16
1250	11
1251	12
1252	20
1253	16
1254	20
1255	11
1256	15
1257	14
1258	13
1259	11
1260	11
1261	21
1262	17
1263	14
1264	14
1265	18
1266	12
1267	10
1268	15
1269	16
1270	30
1271	19
1272	16
1273	19
1274	12
1275	25
1276	10
1277	14
1278	25
1279	12
1280	14
1281	15
1282	17
1283	14
1284	10
1285	22
1286	16
1287	15
1288	18
1289	13
1290	15
1291	10
1292	17
1293	18
1294	10
1295	30
1296	13
1297	30
1298	21
1299	16
1300	14
1301	11
1302	16
1303	17
1304	20
1305	15
1306	19
1307	11
1308	12
1309	17
1310	10
1311	14
1312	19
1313	12
1314	20
1315	10
1316	14
1317	18
1318	13
1319	11
1320	12
1321	13
1322	10
1323	15
1324	19
1325	22
1326	10
1327	11
1328	20
1329	14
1330	14
1331	13
1332	14
1333	20
1334	14
1335	18
1336	12
1337	11
1338	14
1339	28
1340	16
1341	13
1342	10
1343	11
1344	10
1345	12
1346	14
1347	11
1348	15
1349	10
1350	10
1351	12
1352	19
1353	10
1354	13
1355	17
1356	17
1357	15
1358	17
1359	10
1360	26
1361	14
1362	13
1363	10
1364	10
1365	19
1366	11
1367	14
1368	24
1369	14
1370	11
1371	14
1372	21
1373	15
1374	13
1375	10
1376	12
1377	15
1378	18
1379	10
1380	10
1381	17
1382	17
1383	10
1384	12
1385	19
1386	23
1387	22
1388	17
1389	19
1390	25
1391	14
1392	15
1393	11
1394	12
1395	10
1396	15
1397	10
1398	12
1399	11
1400	16
1401	10
1402	13
1403	11
1404	10
1405	21
1406	25
1407	10
1408	12
1409	10
1410	15
1411	10
1412	18
1413	16
1414	13
1415	18
1416	10
1417	14
1418	17
1419	20
1420	18
1421	10
1422	10
1423	11
1424	13
1425	13
1426	20
1427	19
1428	18
1429	19
1430	13
1431	17
1432	10
1433	14
1434	23
1435	21
1436	13
1437	12
1438	19
1439	14
1440	17
1441	13
1442	13
1443	13
1444	12
1445	16
1446	10
1447	12
1448	13
1449	17
1450	11
1451	18
1452	13
1453	26
1454	15
1455	20
1456	12
1457	12
1458	13
1459	15
1460	14
1461	16
1462	14
1463	12
1464	13
1465	10
1466	16
1467	10
1468	21
1469	10
1470	11
1471	17
1472	10
1473	21
1474	21
1475	13
1476	12
1477	18
1478	23
1479	11
1480	14
1481	16
1482	30
1483	23
1484	17
1485	14
1486	11
1487	10
1488	13
1489	16
1490	10
1491	14
1492	15
1493	12
1494	13
1495	22
1496	10
1497	13
1498	24
1499	14
1500	15
1501	21
1502	14
1503	11
1504	16
1505	10
1506	18
1507	11
1508	12
1509	13
1510	18
1511	14
1512	16
1513	10
1514	13
1515	15
1516	21
1517	10
1518	11
1519	18
1520	22
1521	16
1522	18
1523	16
1524	16
1525	18
1526	14
1527	10
1528	15
1529	14
1530	19
1531	10
1532	15
1533	19
1534	16
1535	10
1536	15
1537	17
1538	30
1539	10
1540	15
1541	23
1542	29
1543	17
1544	11
1545	14
1546	10
1547	12
1548	10
1549	12
1550	10
1551	15
1552	14
1553	14
1554	16
1555	25
1556	14
1557	11
1558	16
1559	10
1560	13
1561	12
1562	16
1563	19
1564	13
1565	17
1566	19
1567	10
1568	19
1569	12
1570	38
1571	12
1572	11
1573	13
1574	13
1575	10
1576	11
1577	19
1578	28
1579	10
1580	15
1581	15
1582	15
1583	13
1584	15
1585	17
1586	20
1587	16
1588	10
1589	12
1590	18
1591	13
1592	24
1593	15
1594	10
1595	10
1596	12
1597	10
1598	18
1599	18
1600	12
1601	13
1602	20
1603	13
1604	21
1605	18
1606	16
1607	11
1608	15
1609	10
1610	23
1611	14
1612	13
1613	14
1614	16
1615	19
1616	11
1617	13
1618	19
1619	10
1620	17
1621	12
1622	18
1623	11
1624	24
1625	13
1626	22
1627	11
1628	10
1629	14
1630	10
1631	10
1632	12
1633	12
1634	13
1635	11
1636	22
1637	10
1638	19
1639	19
1640	16
1641	37
1642	19
1643	10
1644	11
1645	12
1646	21
1647	11
1648	16
1649	15
1650	22
1651	19
1652	18
1653	19
1654	13
1655	10
1656	10
1657	18
1658	16
1659	16
1660	19
1661	21
1662	16
1663	23
1664	16
1665	15
1666	12
1667	16
1668	10
1669	20
1670	16
1671	19
1672	11
1673	11
1674	25
1675	10
1676	18
1677	18
1678	13
1679	24
1680	23
1681	19
1682	17
1683	13
1684	13
1685	17
1686	18
1687	12
1688	19
1689	10
1690	15
1691	13
1692	17
1693	12
1694	10
1695	15
1696	20
1697	10
1698	13
1699	10
1700	11
1701	12
1702	14
1703	18
1704	18
1705	15
1706	30
1707	13
1708	15
1709	24
1710	12
1711	10
1712	12
1713	20
1714	10
1715	10
1716	10
1717	11
1718	11
1719	13
1720	16
1721	17
1722	15
1723	17
1724	15
1725	22
1726	15
1727	12
1728	16
1729	33
1730	12
1731	21
1732	12
1733	17
1734	10
1735	17
1736	25
1737	14
1738	15
1739	10
1740	17
1741	14
1742	10
1743	14
1744	10
1745	10
1746	23
1747	14
1748	17
1749	11
1750	17
1751	11
1752	27
1753	21
1754	28
1755	20
1756	10
1757	15
1758	13
1759	14
1760	10
1761	14
1762	19
1763	13
1764	11
1765	23
1766	12
1767	11
1768	17
1769	10
1770	17
1771	25
1772	20
1773	15
1774	20
1775	21
1776	10
1777	18
1778	19
1779	13
1780	28
1781	10
1782	10
1783	17
1784	25
1785	17
1786	10
1787	11
1788	10
1789	10
1790	13
1791	10
1792	22
1793	10
1794	14
1795	12
1796	27
1797	13
1798	14
1799	22
1800	13
1801	11
1802	16
1803	12
1804	12
1805	10
1806	18
1807	16
1808	10
1809	11
1810	26
1811	10
1812	26
1813	12
1814	11
1815	27
1816	15
1817	16
1818	18
1819	13
1820	18
1821	10
1822	12
1823	15
1824	13
1825	21
1826	18
1827	14
1828	13
1829	15
1830	11
1831	12
1832	18
1833	17
1834	15
1835	18
1836	16
1837	12
1838	28
1839	11
1840	16
1841	11
1842	17
1843	17
1844	11
1845	11
1846	13
1847	14
1848	13
1849	13
1850	16
1851	11
1852	13
1853	11
1854	13
1855	10
1856	21
1857	13
1858	11
1859	22
1860	10
1861	23
1862	15
1863	11
1864	15
1865	11
1866	14
1867	16
1868	10
1869	21
1870	13
1871	14
1872	16
1873	27
1874	18
1875	13
1876	20
1877	22
1878	20
1879	19
1880	18
1881	14
1882	14
1883	19
1884	10
1885	13
1886	10
1887	44
1888	10
1889	13
1890	12
1891	10
1892	10
1893	20
1894	23
1895	19
1896	20
1897	13
1898	16
1899	20
1900	15
1901	13
1902	14
1903	14
1904	10
1905	27
1906	12
1907	17
1908	20
1909	10
1910	16
1911	16
1912	19
1913	13
1914	14
1915	30
1916	10
1917	11
1918	15
1919	13
1920	20
1921	21
1922	13
1923	20
1924	13
1925	11
1926	17
1927	10
1928	20
1929	29
1930	22
1931	23
1932	26
1933	19
1934	10
1935	12
1936	15
1937	15
1938	10
1939	13
1940	12
1941	10
1942	13
1943	17
1944	11
1945	13
1946	14
1947	19
1948	18
1949	10
1950	22
1951	31
1952	18
1953	12
1954	17
1955	14
1956	20
1957	15
1958	23
1959	13
1960	13
1961	11
1962	33
1963	25
1964	22
1965	12
1966	19
1967	19
1968	29
1969	10
1970	17
1971	22
1972	14
1973	10
1974	12
1975	13
1976	14
1977	16
1978	12
1979	16
1980	10
1981	19
1982	20
1983	16
1984	17
1985	23
1986	20
1987	10
1988	16
1989	19
1990	19
1991	31
1992	22
1993	16
1994	29
1995	22
1996	11
1997	11
1998	16
1999	11
2000	12
[truncated: 8,000 more rows]
