# Supplementary material for: Generalized method of moments for estimating parameters of stochastic reaction networks
Source: BMC Syst Biol. 2016 Oct 21;10:98. doi: 10.1186/s12918-016-0342-8 (PMC5073941; doi:10.1186/s12918-016-0342-8)
Supplement: Additional file 2 — Matlab code and data. This file contains the Matlab codes and samples which were used to produce the results. (GZ 9349 kb) [file 12918_2016_342_MOESM2_ESM.gz › Data/Exclusive Switch/samples/10/t004.csv]

trajectory	P1	P2
1	0	150
2	104	1
3	91	0
4	112	4
5	99	0
6	1	134
7	98	6
8	92	4
9	110	2
10	30	113
11	101	3
12	6	134
13	91	1
14	91	0
15	89	3
16	102	0
17	88	3
18	0	117
19	112	2
20	102	0
21	3	120
22	1	136
23	0	121
24	88	1
25	83	0
26	2	137
27	75	4
28	0	127
29	110	5
30	0	111
31	91	3
32	86	2
33	68	0
34	1	131
35	86	3
36	95	4
37	1	138
38	84	3
39	3	126
40	99	0
41	2	127
42	0	146
43	90	25
44	0	133
45	88	9
46	96	6
47	108	0
48	113	2
49	0	116
50	111	0
51	0	123
52	99	0
53	0	131
54	1	135
55	0	136
56	1	114
57	100	2
58	81	1
59	0	137
60	101	0
61	3	132
62	2	116
63	1	92
64	90	0
65	2	129
66	76	2
67	1	132
68	0	118
69	100	3
70	4	146
71	70	45
72	0	123
73	3	132
74	3	157
75	1	128
76	93	0
77	112	2
78	87	3
79	6	129
80	0	129
81	0	140
82	100	0
83	1	112
84	5	126
85	0	121
86	6	121
87	83	14
88	95	0
89	116	0
90	80	0
91	95	0
92	109	3
93	0	111
94	96	0
95	95	2
96	0	111
97	15	124
98	86	1
99	92	0
100	98	1
101	0	115
102	98	3
103	92	0
104	109	0
105	0	111
106	0	116
107	83	0
108	79	0
109	0	120
110	0	140
111	0	133
112	0	128
113	87	2
114	99	3
115	50	61
116	103	2
117	5	129
118	105	3
119	5	152
120	98	0
121	1	122
122	6	118
123	87	2
124	8	110
125	1	123
126	82	36
127	2	112
128	113	0
129	2	140
130	0	119
131	0	105
132	84	2
133	1	119
134	0	124
135	106	0
136	0	120
137	99	0
138	1	120
139	0	135
140	1	131
141	1	129
142	103	2
143	80	0
144	84	0
145	99	5
146	0	131
147	0	114
148	93	2
149	90	2
150	97	9
151	0	143
152	90	3
153	97	5
154	96	0
155	0	122
156	1	130
157	5	103
158	100	4
159	83	3
160	6	123
161	89	2
162	0	135
163	97	5
164	105	1
165	0	126
166	0	116
167	2	110
168	98	0
169	1	122
170	103	0
171	90	0
172	104	2
173	98	0
174	0	109
175	104	0
176	85	12
177	1	138
178	89	18
179	79	2
180	120	0
181	127	1
182	116	2
183	2	110
184	95	6
185	6	99
186	80	3
187	0	131
188	108	0
189	43	82
190	0	143
191	102	2
192	80	0
193	55	70
194	94	0
195	88	0
196	2	110
197	2	113
198	0	152
199	0	124
200	91	0
201	92	3
202	92	8
203	7	120
204	94	0
205	80	0
206	17	115
207	5	116
208	2	128
209	101	2
210	87	7
211	109	5
212	107	2
213	82	3
214	97	2
215	0	112
216	0	128
217	2	115
218	93	1
219	83	0
220	111	1
221	91	0
222	104	3
223	87	1
224	3	128
225	82	2
226	79	0
227	3	118
228	96	0
229	98	3
230	89	4
231	113	0
232	87	0
233	88	6
234	108	5
235	101	2
236	57	41
237	102	0
238	3	138
239	0	132
240	101	0
241	4	127
242	0	135
243	79	26
244	86	2
245	98	0
246	0	127
247	96	0
248	100	6
249	89	1
250	86	0
251	102	14
252	66	48
253	106	4
254	2	117
255	97	0
256	80	24
257	0	135
258	1	116
259	99	1
260	0	111
261	91	5
262	0	131
263	5	132
264	116	5
265	96	0
266	89	12
267	84	0
268	90	1
269	83	2
270	18	114
271	94	0
272	4	138
273	91	0
274	7	106
275	0	138
276	99	3
277	93	7
278	85	0
279	0	133
280	0	118
281	32	99
282	0	137
283	86	2
284	90	9
285	0	126
286	96	3
287	0	128
288	0	106
289	1	133
290	1	129
291	83	2
292	88	1
293	6	123
294	99	0
295	95	3
296	94	0
297	85	6
298	4	128
299	80	4
300	2	118
301	0	123
302	5	114
303	1	112
304	91	0
305	2	129
306	90	0
307	5	122
308	91	2
309	65	54
310	1	111
311	94	1
312	85	0
313	94	1
314	0	119
315	0	123
316	1	112
317	0	127
318	6	117
319	94	6
320	2	128
321	1	122
322	94	0
323	91	0
324	0	133
325	95	0
326	0	121
327	0	122
328	103	3
329	2	137
330	2	121
331	93	5
332	88	4
333	0	128
334	85	3
335	0	137
336	82	2
337	107	0
338	7	130
339	2	130
340	118	6
341	92	1
342	5	121
343	2	128
344	19	105
345	76	0
346	1	129
347	2	139
348	20	112
349	88	0
350	106	0
351	86	2
352	92	2
353	98	0
354	0	147
355	88	5
356	92	1
357	0	122
358	2	125
359	1	147
360	91	3
361	106	0
362	104	0
363	0	127
364	115	0
365	2	136
366	73	7
367	100	0
368	0	126
369	0	118
370	0	122
371	3	133
372	65	32
373	105	0
374	3	100
375	100	3
376	96	0
377	0	122
378	92	0
379	3	118
380	1	118
381	101	1
382	92	2
383	0	129
384	103	3
385	2	129
386	98	3
387	3	116
388	83	0
389	91	2
390	0	116
391	3	137
392	1	139
393	97	0
394	1	141
395	0	121
396	84	8
397	1	121
398	3	123
399	89	0
400	107	3
401	6	123
402	92	8
403	109	1
404	82	0
405	0	127
406	0	119
407	106	0
408	80	0
409	89	3
410	93	0
411	76	10
412	0	134
413	90	1
414	92	0
415	0	123
416	106	16
417	1	123
418	0	117
419	0	145
420	100	0
421	99	1
422	105	4
423	0	134
424	99	1
425	97	6
426	5	131
427	19	122
428	1	122
429	4	128
430	97	8
431	97	7
432	0	133
433	0	135
434	11	120
435	17	112
436	92	2
437	3	141
438	1	112
439	99	8
440	83	1
441	3	130
442	0	136
443	77	8
444	2	127
445	91	3
446	2	134
447	89	7
448	109	0
449	83	9
450	92	1
451	102	3
452	0	140
453	0	120
454	1	126
455	7	136
456	103	0
457	88	0
458	97	6
459	0	128
460	97	2
461	114	3
462	1	143
463	57	58
464	91	2
465	96	3
466	89	9
467	92	0
468	65	47
469	93	6
470	1	129
471	110	0
472	0	135
473	98	6
474	108	3
475	87	0
476	3	143
477	0	126
478	0	121
479	4	132
480	0	132
481	0	134
482	85	0
483	1	117
484	0	135
485	104	0
486	0	134
487	1	123
488	94	0
489	86	0
490	84	3
491	4	103
492	91	0
493	101	4
494	89	0
495	86	8
496	1	136
497	85	1
498	78	0
499	2	110
500	5	131
501	93	2
502	11	119
503	114	0
504	93	0
505	102	3
506	1	142
507	115	4
508	0	103
509	118	2
510	1	145
511	0	137
512	2	123
513	95	2
514	2	125
515	1	131
516	108	1
517	4	123
518	92	0
519	4	112
520	6	111
521	0	119
522	1	119
523	4	133
524	0	114
525	91	0
526	84	1
527	0	129
528	97	0
529	0	121
530	0	136
531	0	118
532	87	2
533	4	132
534	6	119
535	110	0
536	99	0
537	91	0
538	2	119
539	7	119
540	5	130
541	89	5
542	105	0
543	0	102
544	97	0
545	94	3
546	101	4
547	88	4
548	98	0
549	91	0
550	0	122
551	107	4
552	117	3
553	5	105
554	59	26
555	7	135
556	80	0
557	88	2
558	83	1
559	3	146
560	90	1
561	109	1
562	36	75
563	109	0
564	95	1
565	1	105
566	4	143
567	0	115
568	4	124
569	1	115
570	2	127
571	4	106
572	110	1
573	99	2
574	3	155
575	2	129
576	0	136
577	86	2
578	89	0
579	88	1
580	0	119
581	2	126
582	93	1
583	94	8
584	87	3
585	97	3
586	1	134
587	106	0
588	2	111
589	85	1
590	99	0
591	88	0
592	99	7
593	104	2
594	103	2
595	0	128
596	82	31
597	13	104
598	0	134
599	1	123
600	96	3
601	106	1
602	101	1
603	94	2
604	1	144
605	0	144
606	99	1
607	112	5
608	3	123
609	88	4
610	110	9
611	0	107
612	88	2
613	1	114
614	102	5
615	0	138
616	118	3
617	0	127
618	2	111
619	95	3
620	0	132
621	0	126
622	3	149
623	2	111
624	1	121
625	92	4
626	92	0
627	91	0
628	92	3
629	77	2
630	0	133
631	14	113
632	96	0
633	0	122
634	88	0
635	87	7
636	104	0
637	1	128
638	84	0
639	82	0
640	98	0
641	88	4
642	1	125
643	71	43
644	0	122
645	87	3
646	93	0
647	88	1
648	5	137
649	98	0
650	96	0
651	0	135
652	94	0
653	0	135
654	7	112
655	0	115
656	0	127
657	79	1
658	106	0
659	0	116
660	1	115
661	0	130
662	2	145
663	90	0
664	0	113
665	5	128
666	112	0
667	95	1
668	87	0
669	97	4
670	1	111
671	4	129
672	88	1
673	94	3
674	102	4
675	94	5
676	107	3
677	1	92
678	88	2
679	2	137
680	1	137
681	0	123
682	0	126
683	114	4
684	119	1
685	106	0
686	3	148
687	89	2
688	101	5
689	99	2
690	0	128
691	2	123
692	3	118
693	0	149
694	112	2
695	117	0
696	82	0
697	0	136
698	105	2
699	111	4
700	0	133
701	2	113
702	120	4
703	103	1
704	0	143
705	90	1
706	67	43
707	77	1
708	111	1
709	1	99
710	117	1
711	90	1
712	1	130
713	91	5
714	4	115
715	106	2
716	97	5
717	3	125
718	2	123
719	94	1
720	2	132
721	74	41
722	87	5
723	91	0
724	5	129
725	0	140
726	0	112
727	90	10
728	82	9
729	114	0
730	95	2
731	0	136
732	1	126
733	82	2
734	6	127
735	0	126
736	86	4
737	96	0
738	7	132
739	4	129
740	96	0
741	0	120
742	3	140
743	115	1
744	100	0
745	0	128
746	0	146
747	3	122
748	99	2
749	15	104
750	0	145
751	0	133
752	97	1
753	2	125
754	0	138
755	91	3
756	72	29
757	101	3
758	1	131
759	1	125
760	7	142
761	0	129
762	5	139
763	0	105
764	94	0
765	94	3
766	4	134
767	104	3
768	2	115
769	4	136
770	1	109
771	8	137
772	103	0
773	3	119
774	0	137
775	3	112
776	98	2
777	4	129
778	94	0
779	91	0
780	90	2
781	2	117
782	6	123
783	1	140
784	97	7
785	99	0
786	6	122
787	0	112
788	4	127
789	56	57
790	0	119
791	96	1
792	2	121
793	90	4
794	93	0
795	88	1
796	65	39
797	106	2
798	102	0
799	91	4
800	0	120
801	0	118
802	79	6
803	0	120
804	83	3
805	94	3
806	1	142
807	100	0
808	95	8
809	100	8
810	1	129
811	77	2
812	106	2
813	4	118
814	0	141
815	82	6
816	116	3
817	104	2
818	91	11
819	1	122
820	44	67
821	0	128
822	102	1
823	2	140
824	87	5
825	97	3
826	86	3
827	91	1
828	0	120
829	0	129
830	0	111
831	91	6
832	0	136
833	5	119
834	102	1
835	1	120
836	103	3
837	113	0
838	104	2
839	97	0
840	93	2
841	0	114
842	13	114
843	0	135
844	86	0
845	1	152
846	1	117
847	1	118
848	114	3
849	1	141
850	94	2
851	0	153
852	2	106
853	118	0
854	93	7
855	0	118
856	96	0
857	92	1
858	79	28
859	101	0
860	94	1
861	0	149
862	98	5
863	95	0
864	93	0
865	0	120
866	96	0
867	1	135
868	0	118
869	74	1
870	103	0
871	0	132
872	2	149
873	0	115
874	4	109
875	22	97
876	93	5
877	97	2
878	1	133
879	1	121
880	82	0
881	99	0
882	6	113
883	98	3
884	80	10
885	2	125
886	4	136
887	94	2
888	105	7
889	18	106
890	106	2
891	0	131
892	2	124
893	90	0
894	11	134
895	4	123
896	2	137
897	77	24
898	73	27
899	95	0
900	70	26
901	96	7
902	90	2
903	98	1
904	96	2
905	102	8
906	93	0
907	1	132
908	11	105
909	86	6
910	93	0
911	13	110
912	9	133
913	2	135
914	109	1
915	0	145
916	96	0
917	103	1
918	1	118
919	85	5
920	93	4
921	93	4
922	0	122
923	2	134
924	102	1
925	95	9
926	106	4
927	3	129
928	102	7
929	98	1
930	1	121
931	100	0
932	91	0
933	0	110
934	89	1
935	102	1
936	108	2
937	0	127
938	91	1
939	84	1
940	82	11
941	2	127
942	4	117
943	0	132
944	0	117
945	83	1
946	100	0
947	4	122
948	98	2
949	0	106
950	95	2
951	0	114
952	99	1
953	112	0
954	8	112
955	0	124
956	0	136
957	5	124
958	95	0
959	4	141
960	2	128
961	85	0
962	70	10
963	93	16
964	95	0
965	94	1
966	70	22
967	101	0
968	2	139
969	1	127
970	99	1
971	0	130
972	92	3
973	113	0
974	92	0
975	100	0
976	98	0
977	97	0
978	0	126
979	1	129
980	98	2
981	103	0
982	0	98
983	106	1
984	5	119
985	0	111
986	1	110
987	3	151
988	93	0
989	0	116
990	12	119
991	1	117
992	0	128
993	6	122
994	99	0
995	105	1
996	0	138
997	102	1
998	3	125
999	99	0
1000	2	131
1001	112	0
1002	1	132
1003	96	8
1004	3	106
1005	49	56
1006	99	2
1007	87	4
1008	2	127
1009	87	0
1010	84	8
1011	2	141
1012	3	142
1013	92	0
1014	107	10
1015	2	121
1016	0	118
1017	3	132
1018	7	130
1019	89	4
1020	76	3
1021	96	2
1022	87	1
1023	2	111
1024	94	9
1025	98	3
1026	93	0
1027	3	130
1028	3	142
1029	0	136
1030	86	4
1031	94	1
1032	95	0
1033	1	113
1034	1	132
1035	77	1
1036	98	0
1037	3	130
1038	0	117
1039	96	0
1040	95	0
1041	93	8
1042	80	5
1043	100	5
1044	1	139
1045	87	0
1046	100	1
1047	98	2
1048	2	121
1049	111	0
1050	52	85
1051	36	73
1052	5	136
1053	6	116
1054	0	130
1055	0	124
1056	111	2
1057	101	0
1058	0	113
1059	0	127
1060	0	133
1061	7	124
1062	84	3
1063	102	2
1064	74	27
1065	8	138
1066	1	135
1067	2	119
1068	103	3
1069	1	123
1070	90	3
1071	84	3
1072	80	5
1073	3	116
1074	0	119
1075	93	3
1076	89	2
1077	81	6
1078	3	146
1079	0	132
1080	1	128
1081	90	0
1082	1	116
1083	106	0
1084	0	123
1085	85	0
1086	98	4
1087	2	146
1088	101	4
1089	29	109
1090	0	120
1091	114	7
1092	86	0
1093	92	0
1094	95	0
1095	114	0
1096	98	0
1097	113	1
1098	4	124
1099	87	0
1100	90	0
1101	1	120
1102	97	2
1103	106	0
1104	0	141
1105	1	137
1106	103	1
1107	110	0
1108	1	139
1109	1	125
1110	103	0
1111	0	125
1112	2	125
1113	97	4
1114	87	3
1115	95	0
1116	0	123
1117	92	3
1118	0	128
1119	1	118
1120	93	4
1121	0	118
1122	96	0
1123	2	130
1124	1	124
1125	92	2
1126	88	3
1127	6	122
1128	0	108
1129	83	1
1130	81	0
1131	2	136
1132	107	4
1133	109	0
1134	75	1
1135	0	129
1136	69	5
1137	94	1
1138	0	134
1139	1	120
1140	111	4
1141	0	138
1142	0	146
1143	99	0
1144	1	107
1145	86	2
1146	120	0
1147	100	2
1148	91	6
1149	80	1
1150	104	0
1151	86	3
1152	85	1
1153	1	138
1154	5	148
1155	106	1
1156	96	6
1157	92	0
1158	102	0
1159	0	131
1160	4	111
1161	3	129
1162	74	1
1163	1	127
1164	94	0
1165	98	5
1166	5	116
1167	95	25
1168	1	129
1169	93	0
1170	89	1
1171	0	121
1172	107	10
1173	1	136
1174	106	4
1175	1	102
1176	0	137
1177	1	128
1178	101	0
1179	0	134
1180	0	125
1181	1	120
1182	3	126
1183	0	139
1184	88	0
1185	91	0
1186	95	1
1187	89	3
1188	80	3
1189	89	1
1190	1	121
1191	92	0
1192	0	112
1193	0	142
1194	99	9
1195	1	125
1196	1	114
1197	1	132
1198	86	0
1199	0	130
1200	9	134
1201	94	0
1202	1	122
1203	94	2
1204	0	108
1205	89	5
1206	100	1
1207	104	0
1208	108	0
1209	88	5
1210	101	0
1211	89	0
1212	76	0
1213	8	123
1214	99	2
1215	100	3
1216	1	133
1217	6	151
1218	0	114
1219	72	0
1220	102	1
1221	106	0
1222	0	126
1223	0	144
1224	4	167
1225	7	120
1226	0	117
1227	90	4
1228	96	1
1229	106	3
1230	3	126
1231	109	1
1232	1	131
1233	0	128
1234	111	4
1235	0	101
1236	0	114
1237	106	7
1238	92	1
1239	95	3
1240	83	1
1241	1	116
1242	2	130
1243	6	120
1244	98	10
1245	90	4
1246	3	135
1247	104	3
1248	91	8
1249	103	0
1250	98	3
1251	88	0
1252	85	1
1253	0	148
1254	98	0
1255	12	103
1256	93	3
1257	1	131
1258	4	139
1259	92	2
1260	71	3
1261	93	0
1262	96	0
1263	1	124
1264	35	80
1265	3	125
1266	0	124
1267	94	3
1268	0	143
1269	1	141
1270	2	119
1271	64	37
1272	0	148
1273	14	90
1274	67	24
1275	119	0
1276	0	127
1277	107	1
1278	99	0
1279	77	5
1280	85	0
1281	112	2
1282	1	130
1283	124	3
1284	1	113
1285	0	111
1286	88	2
1287	51	44
1288	4	132
1289	104	0
1290	0	118
1291	103	3
1292	81	2
1293	0	147
1294	104	2
1295	94	3
1296	101	1
1297	0	125
1298	94	0
1299	0	128
1300	90	4
1301	0	116
1302	100	3
1303	81	3
1304	83	0
1305	95	7
1306	2	133
1307	77	1
1308	97	6
1309	1	133
1310	1	140
1311	85	0
1312	2	122
1313	0	124
1314	7	110
1315	100	1
1316	86	3
1317	96	0
1318	0	123
1319	79	1
1320	91	2
1321	4	124
1322	100	5
1323	11	114
1324	1	122
1325	1	144
1326	91	0
1327	1	111
1328	94	2
1329	85	4
1330	106	4
1331	0	133
1332	91	2
1333	1	136
1334	2	120
1335	2	132
1336	111	0
1337	0	128
1338	110	1
1339	0	125
1340	82	2
1341	100	6
1342	101	0
1343	92	5
1344	104	2
1345	0	152
1346	0	116
1347	92	1
1348	96	7
1349	88	8
1350	88	3
1351	4	135
1352	90	0
1353	1	139
1354	100	5
1355	107	0
1356	99	0
1357	0	111
1358	0	108
1359	82	2
1360	0	120
1361	76	0
1362	6	139
1363	87	1
1364	95	4
1365	86	9
1366	82	0
1367	0	120
1368	1	124
1369	102	0
1370	84	0
1371	0	128
1372	93	0
1373	4	109
1374	22	109
1375	99	1
1376	71	0
1377	0	113
1378	86	0
1379	92	0
1380	0	135
1381	1	120
1382	0	127
1383	2	112
1384	89	1
1385	1	111
1386	108	5
1387	94	0
1388	0	132
1389	1	130
1390	3	123
1391	85	2
1392	110	3
1393	1	141
1394	100	4
1395	1	140
1396	4	153
1397	0	129
1398	6	129
1399	0	138
1400	0	117
1401	4	110
1402	2	127
1403	5	109
1404	70	38
1405	2	123
1406	0	139
1407	75	16
1408	3	111
1409	0	125
1410	0	149
1411	3	126
1412	1	114
1413	86	1
1414	88	0
1415	102	1
1416	109	1
1417	0	144
1418	1	132
1419	5	130
1420	81	3
1421	2	114
1422	102	8
1423	79	5
1424	0	154
1425	101	0
1426	0	114
1427	0	127
1428	119	0
1429	1	125
1430	1	152
1431	97	0
1432	95	8
1433	1	148
1434	1	119
1435	100	2
1436	2	134
1437	0	118
1438	2	122
1439	0	125
1440	99	6
1441	92	8
1442	1	135
1443	90	5
1444	98	0
1445	21	86
1446	1	121
1447	97	0
1448	110	0
1449	3	92
1450	94	2
1451	104	0
1452	89	2
1453	4	119
1454	94	5
1455	1	127
1456	99	1
1457	1	134
1458	93	4
1459	91	5
1460	91	0
1461	0	134
1462	2	124
1463	81	14
1464	79	5
1465	93	1
1466	2	114
1467	93	1
1468	112	3
1469	90	0
1470	89	2
1471	1	127
1472	96	0
1473	90	0
1474	0	139
1475	1	109
1476	98	5
1477	102	0
1478	97	20
1479	1	114
1480	0	109
1481	0	102
1482	77	2
1483	2	134
1484	3	122
1485	6	115
1486	81	2
1487	6	133
1488	82	23
1489	4	127
1490	93	0
1491	3	129
1492	81	4
1493	83	0
1494	103	0
1495	101	0
1496	1	118
1497	1	145
1498	115	0
1499	109	0
1500	2	135
1501	0	130
1502	9	107
1503	4	128
1504	1	124
1505	0	133
1506	2	137
1507	98	2
1508	4	126
1509	0	131
1510	89	2
1511	2	135
1512	0	125
1513	92	5
1514	0	126
1515	2	127
1516	84	3
1517	1	129
1518	95	2
1519	54	61
1520	4	133
1521	99	0
1522	40	80
1523	96	10
1524	98	19
1525	81	0
1526	106	0
1527	1	122
1528	0	121
1529	2	122
1530	107	6
1531	95	13
1532	1	111
1533	98	1
1534	2	133
1535	0	130
1536	85	1
1537	4	129
1538	0	131
1539	4	111
1540	4	142
1541	83	2
1542	34	88
1543	94	0
1544	4	131
1545	80	0
1546	0	131
1547	0	139
1548	1	132
1549	0	125
1550	104	0
1551	99	1
1552	2	129
1553	87	0
1554	90	1
1555	100	3
1556	4	135
1557	95	2
1558	0	97
1559	2	130
1560	97	2
1561	88	2
1562	97	3
1563	0	124
1564	87	5
1565	1	121
1566	106	0
1567	3	113
1568	1	130
1569	3	120
1570	109	5
1571	0	142
1572	109	0
1573	0	148
1574	0	127
1575	2	107
1576	87	2
1577	0	120
1578	106	1
1579	104	4
1580	8	108
1581	3	119
1582	2	130
1583	5	126
1584	90	0
1585	0	112
1586	1	134
1587	2	128
1588	0	140
1589	91	3
1590	3	129
1591	94	1
1592	0	141
1593	0	137
1594	0	123
1595	109	0
1596	4	132
1597	0	122
1598	102	4
1599	0	126
1600	2	130
1601	98	1
1602	1	95
1603	91	0
1604	0	130
1605	96	0
1606	108	1
1607	78	67
1608	3	113
1609	0	153
1610	1	147
1611	0	112
1612	8	113
1613	83	0
1614	84	0
1615	2	122
1616	0	121
1617	89	3
1618	81	6
1619	1	132
1620	99	4
1621	0	128
1622	102	3
1623	1	117
1624	97	4
1625	0	118
1626	100	3
1627	3	132
1628	1	104
1629	0	124
1630	87	4
1631	0	129
1632	105	0
1633	77	5
1634	1	120
1635	88	0
1636	97	5
1637	96	3
1638	105	5
1639	0	125
1640	5	131
1641	0	116
1642	2	110
1643	112	0
1644	1	131
1645	98	3
1646	8	123
1647	91	0
1648	87	1
1649	1	117
1650	75	7
1651	96	0
1652	0	119
1653	87	0
1654	1	119
1655	37	77
1656	0	137
1657	111	0
1658	0	135
1659	104	3
1660	79	4
1661	103	3
1662	102	0
1663	0	119
1664	1	131
1665	1	131
1666	86	0
1667	80	0
1668	0	109
1669	88	2
1670	87	4
1671	85	0
1672	4	126
1673	82	2
1674	85	0
1675	77	0
1676	0	137
1677	1	113
1678	95	0
1679	1	107
1680	122	0
1681	94	7
1682	4	132
1683	95	1
1684	98	0
1685	1	131
1686	84	1
1687	2	125
1688	1	141
1689	107	3
1690	101	3
1691	105	0
1692	99	0
1693	0	136
1694	111	2
1695	1	137
1696	1	113
1697	99	0
1698	112	1
1699	100	1
1700	95	5
1701	89	2
1702	1	120
1703	81	36
1704	0	148
1705	1	134
1706	0	119
1707	0	127
1708	0	141
1709	0	131
1710	85	10
1711	81	4
1712	0	131
1713	0	133
1714	95	4
1715	0	138
1716	94	1
1717	0	138
1718	71	47
1719	2	113
1720	81	8
1721	0	120
1722	101	4
1723	31	76
1724	1	118
1725	6	118
1726	1	143
1727	1	104
1728	92	1
1729	2	140
1730	2	107
1731	0	135
1732	2	139
1733	97	2
1734	98	1
1735	2	121
1736	0	135
1737	4	121
1738	4	117
1739	89	4
1740	91	0
1741	97	0
1742	110	1
1743	110	0
1744	77	11
1745	89	1
1746	1	137
1747	0	112
1748	87	6
1749	2	126
1750	81	2
1751	102	3
1752	0	131
1753	0	114
1754	53	31
1755	2	120
1756	1	118
1757	101	0
1758	104	0
1759	105	2
1760	102	0
1761	1	132
1762	4	117
1763	104	0
1764	0	134
1765	0	144
1766	0	104
1767	3	128
1768	87	13
1769	1	137
1770	2	128
1771	102	2
1772	3	119
1773	116	0
1774	93	1
1775	85	1
1776	0	122
1777	73	48
1778	0	140
1779	85	4
1780	93	2
1781	84	0
1782	82	0
1783	99	0
1784	4	144
1785	106	0
1786	90	4
1787	105	1
1788	109	1
1789	14	103
1790	2	118
1791	100	1
1792	101	10
1793	96	1
1794	103	0
1795	93	2
1796	93	3
1797	97	0
1798	111	4
1799	87	1
1800	5	120
1801	103	1
1802	89	0
1803	94	0
1804	102	2
1805	100	0
1806	103	5
1807	3	103
1808	5	121
1809	84	1
1810	96	3
1811	85	5
1812	0	123
1813	86	4
1814	0	146
1815	0	115
1816	8	117
1817	118	0
1818	0	127
1819	2	121
1820	95	0
1821	103	0
1822	3	110
1823	4	140
1824	0	140
1825	5	123
1826	4	121
1827	2	117
1828	8	117
1829	1	145
1830	7	123
1831	77	19
1832	0	114
1833	2	114
1834	70	4
1835	6	120
1836	0	110
1837	0	123
1838	97	0
1839	93	0
1840	99	5
1841	95	3
1842	1	135
1843	102	5
1844	40	93
1845	4	126
1846	91	0
1847	3	128
1848	91	7
1849	0	114
1850	0	119
1851	85	0
1852	0	123
1853	2	112
1854	2	146
1855	1	143
1856	90	1
1857	2	128
1858	2	114
1859	0	145
1860	62	27
1861	97	1
1862	101	2
1863	78	3
1864	95	3
1865	87	5
1866	102	5
1867	103	5
1868	1	118
1869	90	0
1870	98	8
1871	105	1
1872	95	0
1873	2	109
1874	0	134
1875	101	1
1876	76	4
1877	0	142
1878	96	0
1879	0	134
1880	98	0
1881	102	0
1882	0	130
1883	4	139
1884	0	118
1885	93	0
1886	4	127
1887	0	126
1888	95	2
1889	92	2
1890	1	144
1891	99	0
1892	1	118
1893	97	9
1894	1	133
1895	96	0
1896	88	2
1897	98	4
1898	100	0
1899	1	129
1900	95	3
1901	0	129
1902	4	119
1903	0	125
1904	0	145
1905	1	136
1906	4	123
1907	4	141
1908	0	115
1909	1	124
1910	99	4
1911	109	2
1912	93	0
1913	99	2
1914	16	110
1915	0	116
1916	1	128
1917	98	6
1918	1	132
1919	119	4
1920	0	107
1921	82	0
1922	0	133
1923	98	1
1924	108	5
1925	82	2
1926	1	124
1927	6	119
1928	95	4
1929	2	131
1930	88	19
1931	96	1
1932	1	100
1933	87	0
1934	90	0
1935	114	2
1936	0	142
1937	113	6
1938	83	0
1939	3	109
1940	97	13
1941	88	3
1942	97	0
1943	89	0
1944	1	120
1945	96	0
1946	0	131
1947	112	5
1948	2	124
1949	117	0
1950	0	137
1951	101	0
1952	115	0
1953	0	138
1954	94	3
1955	103	5
1956	83	15
1957	1	139
1958	4	150
1959	3	128
1960	2	140
1961	77	0
1962	100	0
1963	111	0
1964	0	120
1965	0	114
1966	96	2
1967	95	2
1968	85	7
1969	96	0
1970	105	0
1971	92	0
1972	91	0
1973	103	3
1974	96	0
1975	3	111
1976	94	2
1977	106	1
1978	0	106
1979	9	128
1980	94	0
1981	96	8
1982	0	135
1983	0	116
1984	86	2
1985	69	0
1986	98	3
1987	0	142
1988	0	110
1989	0	117
1990	65	30
1991	13	122
1992	109	0
1993	89	2
1994	99	0
1995	1	122
1996	102	0
1997	3	150
1998	1	125
1999	0	122
[truncated: 8,001 more rows]
