# Supplementary material for: Generalized method of moments for estimating parameters of stochastic reaction networks
Source: BMC Syst Biol. 2016 Oct 21;10:98. doi: 10.1186/s12918-016-0342-8 (PMC5073941; doi:10.1186/s12918-016-0342-8)
Supplement: Additional file 2 — Matlab code and data. This file contains the Matlab codes and samples which were used to produce the results. (GZ 9349 kb) [file 12918_2016_342_MOESM2_ESM.gz › Data/Exclusive Switch/samples/43/t001.csv]

trajectory	P1	P2
1	0	50
2	0	41
3	31	0
4	7	46
5	1	39
6	0	48
7	0	49
8	0	42
9	0	41
10	0	46
11	2	42
12	23	6
13	40	1
14	41	0
15	32	0
16	32	13
17	32	8
18	43	0
19	8	52
20	31	0
21	0	54
22	6	46
23	38	0
24	34	0
25	35	9
26	2	37
27	37	0
28	0	48
29	0	49
30	2	47
31	34	0
32	8	39
33	28	4
34	4	34
35	24	13
36	41	5
37	31	0
38	6	47
39	34	0
40	25	14
41	3	41
42	0	45
43	6	39
44	41	0
45	33	0
46	24	0
47	0	50
48	32	17
49	2	42
50	0	54
51	32	0
52	0	47
53	34	11
54	2	40
55	8	42
56	2	36
57	0	47
58	0	46
59	30	0
60	13	34
61	0	47
62	37	0
63	35	0
64	0	42
65	27	5
66	9	40
67	17	24
68	0	45
69	0	38
70	0	42
71	30	1
72	30	2
73	35	0
74	26	0
75	37	9
76	31	0
77	26	8
78	31	0
79	2	45
80	11	50
81	36	0
82	32	4
83	0	49
84	35	2
85	33	4
86	1	38
87	29	1
88	34	0
89	40	11
90	1	43
91	33	0
92	33	0
93	37	4
94	24	7
95	27	3
96	0	38
97	31	0
98	4	31
99	8	37
100	21	0
101	0	47
102	11	35
103	30	1
104	5	47
105	0	32
106	5	45
107	0	57
108	30	0
109	8	36
110	12	44
111	36	2
112	19	0
113	0	41
114	27	0
115	0	39
116	32	4
117	36	0
118	27	19
119	0	51
120	25	20
121	0	38
122	35	0
123	0	32
124	13	29
125	42	2
126	0	42
127	0	62
128	20	14
129	29	2
130	34	5
131	29	0
132	2	44
133	0	36
134	38	1
135	30	0
136	31	0
137	26	0
138	0	40
139	34	7
140	27	5
141	43	0
142	0	49
143	24	5
144	0	32
145	39	2
146	38	0
147	21	9
148	30	0
149	27	0
150	0	52
151	36	0
152	27	19
153	38	0
154	27	0
155	28	0
156	31	1
157	6	41
158	34	0
159	22	11
160	31	1
161	36	0
162	21	4
163	0	36
164	41	0
165	25	2
166	33	2
167	31	0
168	44	4
169	1	40
170	0	46
171	39	3
172	5	48
173	1	55
174	35	7
175	0	38
176	0	51
177	27	1
178	3	43
179	36	0
180	37	0
181	32	5
182	0	40
183	0	41
184	33	0
185	36	5
186	42	7
187	0	46
188	36	0
189	23	19
190	5	42
191	2	49
192	38	0
193	0	51
194	35	0
195	0	44
196	0	55
197	3	47
198	30	0
199	0	47
200	0	46
201	4	41
202	0	47
203	12	26
204	18	21
205	30	0
206	37	2
207	29	0
208	0	42
209	7	45
210	31	6
211	4	38
212	48	0
213	29	0
214	2	39
215	6	38
216	32	3
217	0	35
218	0	47
219	0	30
220	41	0
221	27	5
222	30	0
223	5	36
224	38	0
225	35	11
226	36	2
227	0	46
228	0	41
229	0	44
230	31	0
231	31	0
232	3	52
233	25	0
234	3	36
235	0	45
236	12	35
237	32	2
238	35	0
239	6	42
240	3	48
241	3	40
242	0	43
243	0	43
244	34	18
245	0	43
246	27	3
247	36	19
248	36	0
249	29	5
250	44	0
251	26	5
252	35	0
253	35	0
254	0	36
255	0	43
256	33	0
257	0	45
258	0	38
259	29	0
260	39	0
261	29	0
262	10	41
263	39	0
264	34	0
265	37	0
266	43	5
267	37	0
268	0	56
269	23	5
270	28	0
271	2	43
272	31	0
273	26	0
274	4	39
275	28	0
276	4	36
277	14	40
278	5	31
279	38	0
280	25	9
281	0	35
282	0	46
283	6	45
284	42	0
285	24	9
286	2	40
287	26	0
288	21	2
289	20	19
290	34	0
291	32	4
292	0	45
293	46	0
294	30	0
295	0	48
296	0	46
297	35	1
298	16	42
299	37	0
300	28	8
301	20	36
302	0	38
303	27	7
304	15	30
305	36	5
306	18	35
307	0	48
308	33	10
309	33	7
310	28	4
311	35	0
312	0	32
313	0	53
314	36	0
315	44	5
316	33	2
317	34	0
318	35	4
319	3	46
320	0	40
321	15	42
322	0	54
323	5	36
324	2	48
325	28	0
326	41	16
327	35	0
328	34	0
329	7	45
330	38	0
331	37	13
332	27	0
333	0	49
334	27	8
335	4	38
336	36	10
337	31	0
338	35	5
339	10	48
340	32	0
341	0	55
342	40	0
343	42	0
344	40	0
345	0	49
346	35	0
347	29	0
348	31	8
349	0	45
350	34	10
351	35	0
352	3	39
353	32	10
354	36	2
355	32	0
356	7	46
357	32	12
358	0	53
359	0	50
360	8	21
361	14	34
362	4	54
363	0	46
364	0	53
365	0	42
366	0	38
367	29	2
368	3	44
369	0	48
370	1	38
371	27	0
372	3	36
373	26	17
374	28	0
375	36	0
376	34	6
377	10	36
378	6	44
379	1	47
380	33	0
381	14	29
382	36	8
383	0	57
384	0	39
385	46	0
386	21	4
387	31	15
388	0	40
389	32	0
390	32	0
391	40	3
392	0	49
393	21	1
394	3	39
395	30	0
396	2	34
397	18	27
398	0	45
399	0	53
400	0	33
401	0	31
402	1	35
403	2	43
404	0	55
405	2	39
406	33	0
407	0	63
408	0	45
409	0	48
410	45	8
411	21	25
412	0	40
413	0	47
414	29	16
415	35	0
416	28	0
417	24	11
418	28	0
419	32	0
420	41	0
421	9	44
422	0	50
423	33	0
424	3	38
425	38	20
426	0	51
427	43	1
428	27	2
429	2	53
430	1	44
431	0	48
432	0	39
433	0	47
434	0	34
435	31	1
436	35	0
437	27	0
438	0	37
439	36	1
440	35	9
441	0	39
442	38	19
443	5	39
444	4	50
445	0	45
446	13	36
447	35	6
448	32	8
449	27	0
450	33	0
451	2	50
452	29	2
453	5	31
454	26	0
455	0	40
456	0	46
457	1	39
458	33	0
459	0	55
460	27	9
461	0	47
462	0	54
463	0	52
464	38	0
465	0	39
466	34	0
467	0	40
468	33	3
469	29	2
470	34	5
471	0	50
472	4	44
473	3	37
474	0	43
475	28	0
476	28	0
477	27	13
478	9	34
479	0	35
480	26	0
481	0	56
482	21	0
483	26	2
484	4	44
485	6	47
486	0	45
487	27	11
488	0	40
489	1	51
490	2	48
491	35	6
492	37	0
493	7	37
494	35	0
495	39	13
496	28	0
497	33	5
498	33	0
499	26	0
500	34	3
501	0	36
502	2	40
503	0	56
504	20	0
505	0	54
506	0	38
507	32	7
508	30	0
509	40	0
510	40	0
511	4	49
512	36	0
513	33	7
514	2	44
515	26	0
516	4	44
517	1	42
518	5	42
519	34	0
520	31	0
521	31	9
522	21	0
523	2	46
524	6	36
525	0	35
526	33	0
527	2	48
528	40	0
529	9	37
530	0	55
531	41	2
532	4	45
533	5	47
534	0	50
535	0	49
536	25	0
537	0	37
538	8	45
539	0	38
540	0	47
541	0	47
542	31	10
543	0	48
544	3	40
545	31	10
546	2	40
547	0	39
548	30	4
549	25	6
550	36	0
551	5	50
552	37	0
553	41	10
554	30	0
555	0	48
556	0	46
557	7	41
558	36	5
559	32	0
560	31	18
561	24	25
562	0	49
563	1	40
564	22	0
565	0	52
566	24	14
567	0	48
568	0	49
569	39	0
570	5	48
571	23	13
572	35	13
573	0	44
574	2	38
575	0	47
576	43	0
577	24	3
578	0	38
579	0	56
580	0	49
581	38	0
582	32	1
583	40	0
584	0	47
585	27	4
586	34	0
587	4	48
588	35	0
589	36	0
590	0	49
591	32	8
592	0	46
593	38	3
594	0	48
595	2	39
596	5	44
597	39	11
598	0	38
599	0	38
600	0	43
601	0	47
602	0	32
603	32	0
604	37	0
605	39	2
606	5	44
607	0	48
608	5	46
609	0	50
610	32	2
611	0	54
612	0	38
613	35	15
614	1	50
615	0	40
616	0	44
617	0	37
618	21	9
619	2	39
620	36	1
621	27	14
622	24	2
623	0	45
624	0	49
625	0	40
626	0	52
627	29	13
628	38	7
629	28	9
630	34	0
631	0	59
632	37	0
633	29	0
634	37	1
635	3	34
636	0	47
637	42	8
638	3	36
639	0	46
640	27	0
641	3	42
642	0	45
643	32	0
644	18	25
645	40	0
646	31	11
647	0	42
648	0	29
649	29	7
650	2	48
651	0	42
652	27	1
653	23	4
654	0	38
655	28	3
656	2	51
657	34	0
658	12	40
659	0	44
660	6	53
661	3	44
662	0	57
663	27	3
664	34	9
665	23	0
666	0	34
667	12	28
668	14	23
669	36	0
670	2	49
671	0	36
672	33	0
673	1	46
674	0	45
675	0	42
676	0	32
677	27	7
678	34	1
679	39	0
680	33	1
681	25	2
682	1	40
683	24	0
684	31	0
685	32	0
686	3	37
687	1	42
688	8	56
689	35	0
690	33	12
691	35	0
692	31	0
693	6	51
694	30	0
695	34	0
696	0	39
697	33	7
698	20	13
699	36	0
700	0	38
701	40	8
702	31	0
703	26	0
704	36	0
705	0	42
706	21	18
707	34	4
708	32	5
709	4	41
710	39	0
711	0	49
712	7	42
713	0	32
714	5	47
715	0	56
716	20	0
717	36	2
718	3	41
719	36	0
720	37	9
721	31	2
722	38	4
723	1	49
724	6	36
725	6	40
726	0	36
727	0	55
728	25	0
729	32	0
730	42	9
731	0	42
732	39	0
733	24	3
734	5	44
735	0	46
736	44	12
737	42	9
738	25	5
739	11	37
740	31	0
741	5	46
742	24	0
743	37	0
744	30	0
745	31	0
746	15	5
747	33	1
748	0	35
749	29	7
750	8	47
751	47	0
752	29	0
753	38	10
754	28	3
755	30	7
756	27	6
757	29	0
758	2	41
759	35	0
760	3	50
761	27	0
762	29	8
763	31	0
764	30	21
765	0	48
766	31	2
767	29	10
768	0	49
769	2	31
770	33	1
771	0	51
772	32	4
773	47	0
774	4	39
775	0	43
776	33	0
777	32	0
778	0	45
779	0	41
780	0	50
781	2	35
782	23	2
783	31	0
784	35	0
785	26	2
786	0	38
787	32	4
788	27	0
789	35	3
790	38	5
791	28	1
792	35	0
793	0	37
794	5	44
795	32	0
796	33	3
797	35	6
798	26	0
799	0	41
800	24	0
801	0	50
802	0	47
803	21	35
804	17	32
805	34	3
806	0	26
807	38	0
808	12	19
809	28	0
810	0	44
811	47	2
812	0	39
813	36	0
814	43	0
815	30	2
816	36	0
817	8	43
818	38	3
819	29	11
820	26	0
821	0	31
822	1	50
823	30	14
824	33	0
825	28	1
826	6	41
827	32	13
828	0	37
829	30	0
830	10	60
831	0	45
832	35	0
833	29	11
834	24	11
835	39	4
836	2	34
837	31	0
838	7	40
839	39	1
840	32	6
841	0	48
842	47	0
843	7	45
844	0	50
845	23	0
846	0	38
847	4	40
848	34	4
849	34	0
850	29	8
851	53	7
852	0	56
853	0	44
854	31	13
855	0	51
856	31	2
857	39	0
858	0	46
859	22	12
860	26	2
861	0	39
862	0	54
863	25	20
864	5	30
865	0	50
866	32	6
867	0	44
868	32	7
869	0	46
870	28	5
871	27	2
872	37	0
873	0	53
874	36	4
875	35	2
876	16	22
877	32	0
878	28	2
879	6	46
880	39	0
881	31	0
882	0	50
883	0	52
884	0	48
885	34	7
886	30	0
887	31	5
888	40	0
889	0	47
890	23	0
891	12	55
892	0	38
893	0	46
894	33	1
895	0	39
896	26	0
897	40	7
898	0	48
899	26	0
900	0	33
901	32	0
902	28	23
903	31	0
904	34	3
905	0	40
906	0	48
907	0	40
908	39	12
909	24	0
910	37	1
911	44	13
912	21	6
913	33	2
914	27	3
915	35	3
916	37	7
917	36	0
918	35	0
919	0	37
920	31	0
921	32	7
922	0	42
923	36	1
924	26	3
925	35	0
926	8	48
927	39	3
928	0	52
929	28	0
930	31	4
931	22	3
932	23	16
933	43	0
934	27	16
935	0	53
936	27	4
937	39	6
938	36	4
939	33	0
940	9	47
941	36	5
942	0	42
943	42	0
944	33	9
945	2	41
946	0	48
947	3	47
948	5	51
949	0	51
950	9	37
951	39	0
952	31	0
953	26	0
954	42	0
955	3	36
956	28	6
957	38	0
958	44	0
959	25	0
960	26	15
961	31	0
962	31	0
963	31	0
964	40	7
965	20	32
966	20	6
967	38	0
968	37	2
969	42	0
970	27	0
971	37	0
972	39	0
973	19	13
974	0	43
975	0	36
976	3	48
977	0	39
978	0	40
979	4	35
980	0	50
981	1	38
982	25	8
983	20	3
984	47	0
985	0	54
986	51	1
987	0	48
988	25	22
989	0	57
990	36	0
991	26	5
992	2	48
993	0	51
994	33	0
995	15	28
996	35	1
997	0	37
998	20	18
999	33	0
1000	4	47
1001	0	52
1002	0	37
1003	38	0
1004	3	49
1005	0	35
1006	35	0
1007	33	4
1008	43	2
1009	0	49
1010	15	45
1011	33	11
1012	0	46
1013	37	0
1014	34	0
1015	40	0
1016	0	50
1017	29	0
1018	34	0
1019	33	0
1020	0	37
1021	26	1
1022	27	0
1023	4	40
1024	0	39
1025	5	52
1026	25	0
1027	2	52
1028	0	57
1029	26	0
1030	0	51
1031	4	49
1032	4	46
1033	0	53
1034	36	2
1035	0	56
1036	15	49
1037	2	38
1038	29	0
1039	28	4
1040	43	0
1041	0	51
1042	39	0
1043	0	43
1044	29	4
1045	11	39
1046	24	11
1047	0	41
1048	24	19
1049	33	0
1050	0	44
1051	2	40
1052	33	0
1053	28	8
1054	0	33
1055	46	1
1056	1	39
1057	38	8
1058	1	44
1059	0	39
1060	0	43
1061	21	5
1062	3	42
1063	31	0
1064	45	0
1065	0	47
1066	26	0
1067	16	20
1068	41	12
1069	2	49
1070	0	41
1071	21	0
1072	9	29
1073	6	37
1074	0	35
1075	0	57
1076	0	49
1077	0	38
1078	35	1
1079	29	14
1080	29	5
1081	0	46
1082	30	0
1083	41	15
1084	5	39
1085	25	2
1086	34	9
1087	2	43
1088	0	41
1089	0	43
1090	31	7
1091	34	0
1092	41	2
1093	38	14
1094	30	4
1095	36	4
1096	27	14
1097	36	0
1098	38	9
1099	0	47
1100	41	10
1101	34	0
1102	23	12
1103	43	5
1104	36	0
1105	1	41
1106	33	0
1107	21	10
1108	0	43
1109	28	0
1110	35	0
1111	39	0
1112	24	10
1113	32	0
1114	6	46
1115	31	0
1116	28	0
1117	27	0
1118	2	43
1119	0	45
1120	1	52
1121	0	45
1122	24	18
1123	0	44
1124	0	47
1125	0	40
1126	34	4
1127	3	54
1128	37	6
1129	27	0
1130	3	55
1131	0	39
1132	23	13
1133	47	0
1134	8	42
1135	5	48
1136	15	22
1137	28	11
1138	39	0
1139	27	10
1140	0	48
1141	31	8
1142	4	46
1143	26	0
1144	45	0
1145	28	3
1146	36	4
1147	40	0
1148	41	9
1149	32	0
1150	3	46
1151	24	4
1152	31	0
1153	0	43
1154	0	46
1155	32	0
1156	30	0
1157	13	39
1158	7	37
1159	0	37
1160	27	0
1161	3	39
1162	0	48
1163	1	41
1164	28	0
1165	26	0
1166	0	52
1167	35	0
1168	33	3
1169	40	5
1170	0	48
1171	1	50
1172	0	46
1173	0	42
1174	0	42
1175	0	44
1176	36	0
1177	38	10
1178	40	1
1179	0	51
1180	0	57
1181	1	41
1182	13	46
1183	0	47
1184	30	0
1185	25	0
1186	31	7
1187	37	2
1188	33	0
1189	0	41
1190	41	1
1191	37	0
1192	33	0
1193	0	41
1194	42	0
1195	0	50
1196	27	4
1197	40	9
1198	0	37
1199	40	7
1200	0	49
1201	20	0
1202	0	45
1203	37	2
1204	21	30
1205	2	43
1206	32	0
1207	25	8
1208	38	0
1209	31	0
1210	0	46
1211	34	0
1212	0	49
1213	23	1
1214	28	6
1215	31	0
1216	35	5
1217	0	46
1218	8	44
1219	10	43
1220	0	44
1221	3	44
1222	38	0
1223	33	0
1224	41	0
1225	30	0
1226	0	44
1227	0	39
1228	26	11
1229	0	53
1230	26	0
1231	28	0
1232	0	32
1233	2	51
1234	0	38
1235	0	51
1236	32	6
1237	4	38
1238	10	44
1239	40	4
1240	9	53
1241	0	44
1242	0	51
1243	43	0
1244	1	42
1245	31	0
1246	0	46
1247	2	51
1248	1	45
1249	35	7
1250	0	57
1251	0	39
1252	29	0
1253	29	0
1254	36	0
1255	34	8
1256	41	9
1257	30	4
1258	12	43
1259	5	32
1260	22	7
1261	34	1
1262	25	0
1263	20	0
1264	45	12
1265	33	10
1266	0	54
1267	33	0
1268	43	3
1269	14	39
1270	28	4
1271	38	0
1272	36	0
1273	31	0
1274	0	42
1275	0	60
1276	2	43
1277	0	43
1278	0	40
1279	23	0
1280	0	40
1281	38	0
1282	0	43
1283	38	1
1284	24	0
1285	33	0
1286	3	46
1287	28	8
1288	0	37
1289	30	2
1290	36	0
1291	0	37
1292	1	51
1293	35	0
1294	0	52
1295	1	46
1296	0	41
1297	24	0
1298	31	0
1299	1	39
1300	0	42
1301	29	5
1302	0	44
1303	6	34
1304	0	42
1305	31	4
1306	0	47
1307	39	6
1308	31	0
1309	25	0
1310	43	12
1311	41	3
1312	0	47
1313	24	4
1314	0	36
1315	0	38
1316	43	0
1317	1	50
1318	42	3
1319	2	39
1320	0	56
1321	0	41
1322	24	0
1323	3	48
1324	33	3
1325	44	0
1326	0	43
1327	26	7
1328	0	60
1329	0	35
1330	3	45
1331	34	1
1332	0	45
1333	40	0
1334	38	2
1335	33	7
1336	4	50
1337	0	47
1338	25	6
1339	2	42
1340	26	15
1341	46	0
1342	1	41
1343	0	46
1344	36	0
1345	1	43
1346	35	9
1347	39	2
1348	23	14
1349	8	32
1350	0	41
1351	33	0
1352	32	1
1353	33	0
1354	31	0
1355	32	1
1356	30	5
1357	36	1
1358	31	11
1359	0	44
1360	0	40
1361	29	3
1362	35	11
1363	37	0
1364	8	42
1365	26	0
1366	1	49
1367	0	42
1368	0	46
1369	43	0
1370	34	1
1371	30	1
1372	29	9
1373	41	4
1374	45	0
1375	19	14
1376	0	40
1377	32	0
1378	0	47
1379	0	54
1380	35	0
1381	22	15
1382	30	2
1383	27	5
1384	31	0
1385	35	7
1386	2	51
1387	0	47
1388	40	2
1389	2	35
1390	0	37
1391	14	54
1392	0	43
1393	34	0
1394	27	4
1395	29	0
1396	3	34
1397	30	0
1398	31	10
1399	5	51
1400	30	2
1401	37	3
1402	0	39
1403	1	44
1404	34	0
1405	37	8
1406	25	23
1407	31	0
1408	31	19
1409	34	10
1410	24	3
1411	29	0
1412	0	39
1413	1	36
1414	26	0
1415	32	0
1416	2	51
1417	4	36
1418	46	1
1419	32	0
1420	0	38
1421	32	1
1422	5	53
1423	2	52
1424	0	52
1425	0	42
1426	0	48
1427	0	49
1428	36	12
1429	35	0
1430	3	47
1431	28	4
1432	1	42
1433	1	47
1434	28	0
1435	5	36
1436	0	42
1437	29	11
1438	9	48
1439	4	50
1440	0	50
1441	35	5
1442	37	0
1443	0	50
1444	3	33
1445	37	0
1446	32	15
1447	30	5
1448	25	2
1449	32	0
1450	37	6
1451	0	41
1452	31	0
1453	0	38
1454	38	0
1455	0	41
1456	3	54
1457	0	56
1458	30	4
1459	34	2
1460	2	59
1461	0	44
1462	3	55
1463	25	0
1464	50	3
1465	3	42
1466	33	0
1467	35	0
1468	27	4
1469	1	54
1470	0	43
1471	0	56
1472	4	48
1473	32	5
1474	24	2
1475	5	38
1476	27	16
1477	0	33
1478	0	50
1479	0	43
1480	25	0
1481	8	47
1482	32	10
1483	10	42
1484	31	0
1485	0	31
1486	5	44
1487	11	67
1488	38	11
1489	36	4
1490	37	1
1491	0	48
1492	3	42
1493	7	38
1494	28	3
1495	34	0
1496	0	40
1497	29	4
1498	5	48
1499	3	42
1500	29	0
1501	0	41
1502	24	4
1503	2	36
1504	26	2
1505	0	37
1506	32	0
1507	0	39
1508	0	57
1509	40	1
1510	1	30
1511	2	62
1512	33	5
1513	4	32
1514	27	0
1515	26	0
1516	35	5
1517	11	46
1518	39	8
1519	35	1
1520	26	16
1521	0	37
1522	34	2
1523	22	0
1524	0	44
1525	40	2
1526	17	19
1527	30	0
1528	10	28
1529	28	0
1530	37	0
1531	24	0
1532	1	43
1533	29	5
1534	39	12
1535	40	4
1536	38	0
1537	37	4
1538	1	49
1539	33	0
1540	31	4
1541	35	0
1542	31	7
1543	1	43
1544	24	6
1545	30	2
1546	0	47
1547	0	35
1548	34	2
1549	0	46
1550	0	47
1551	35	2
1552	34	1
1553	29	4
1554	32	0
1555	32	0
1556	39	0
1557	0	41
1558	2	50
1559	32	7
1560	4	45
1561	36	0
1562	38	0
1563	31	0
1564	0	54
1565	0	41
1566	35	0
1567	6	41
1568	0	33
1569	27	0
1570	30	3
1571	36	0
1572	32	2
1573	1	51
1574	29	10
1575	2	53
1576	46	1
1577	27	7
1578	36	0
1579	1	51
1580	31	12
1581	0	37
1582	42	11
1583	32	0
1584	4	37
1585	0	38
1586	33	0
1587	36	9
1588	33	2
1589	0	56
1590	39	2
1591	0	36
1592	22	27
1593	0	28
1594	37	0
1595	29	0
1596	0	44
1597	0	54
1598	0	40
1599	7	39
1600	0	39
1601	32	0
1602	28	0
1603	0	41
1604	0	38
1605	9	42
1606	24	0
1607	28	0
1608	0	33
1609	29	1
1610	32	0
1611	31	2
1612	1	37
1613	25	0
1614	32	0
1615	30	1
1616	0	53
1617	5	46
1618	32	8
1619	30	4
1620	12	52
1621	29	0
1622	27	0
1623	8	40
1624	6	42
1625	35	2
1626	2	37
1627	0	52
1628	40	0
1629	3	55
1630	3	40
1631	0	57
1632	0	35
1633	33	0
1634	42	3
1635	20	0
1636	23	19
1637	32	13
1638	29	3
1639	35	0
1640	33	9
1641	33	16
1642	34	0
1643	8	34
1644	0	42
1645	45	5
1646	0	46
1647	0	49
1648	28	0
1649	2	34
1650	8	54
1651	34	7
1652	3	37
1653	38	0
1654	6	41
1655	0	48
1656	41	0
1657	50	6
1658	1	47
1659	25	1
1660	32	0
1661	1	50
1662	0	45
1663	2	42
1664	41	7
1665	5	41
1666	0	38
1667	0	40
1668	0	37
1669	0	52
1670	30	10
1671	17	33
1672	33	2
1673	28	0
1674	38	0
1675	23	0
1676	0	46
1677	35	12
1678	30	7
1679	1	44
1680	26	0
1681	0	41
1682	22	8
1683	38	2
1684	34	0
1685	40	10
1686	0	50
1687	30	0
1688	2	50
1689	3	41
1690	3	47
1691	0	37
1692	0	35
1693	39	3
1694	31	0
1695	27	0
1696	26	0
1697	33	2
1698	32	9
1699	31	0
1700	27	9
1701	38	0
1702	0	51
1703	0	49
1704	25	0
1705	50	0
1706	33	7
1707	31	5
1708	39	4
1709	35	17
1710	0	43
1711	0	43
1712	37	14
1713	40	0
1714	0	36
1715	22	2
1716	0	48
1717	0	37
1718	35	0
1719	39	0
1720	42	0
1721	30	7
1722	4	48
1723	31	5
1724	12	37
1725	37	9
1726	32	0
1727	0	39
1728	6	59
1729	0	42
1730	7	38
1731	37	1
1732	3	52
1733	6	46
1734	11	41
1735	35	0
1736	0	50
1737	0	40
1738	3	59
1739	0	42
1740	36	12
1741	0	40
1742	6	52
1743	31	3
1744	0	40
1745	4	51
1746	14	35
1747	0	42
1748	12	53
1749	42	1
1750	32	0
1751	6	47
1752	41	0
1753	0	41
1754	30	4
1755	16	46
1756	2	47
1757	28	6
1758	30	0
1759	37	0
1760	6	45
1761	18	30
1762	38	6
1763	0	38
1764	14	28
1765	0	42
1766	0	39
1767	28	4
1768	30	0
1769	3	44
1770	36	2
1771	0	46
1772	42	6
1773	0	46
1774	34	0
1775	43	1
1776	0	52
1777	0	38
1778	0	41
1779	0	43
1780	8	50
1781	1	44
1782	32	14
1783	0	45
1784	41	0
1785	0	32
1786	0	46
1787	28	2
1788	0	58
1789	4	35
1790	32	10
1791	36	0
1792	30	0
1793	0	41
1794	5	38
1795	35	0
1796	2	44
1797	41	0
1798	33	0
1799	30	0
1800	23	0
1801	28	1
1802	33	0
1803	40	3
1804	37	0
1805	33	0
1806	27	0
1807	0	57
1808	30	0
1809	35	0
1810	35	6
1811	0	54
1812	31	1
1813	0	46
1814	30	3
1815	31	0
1816	3	33
1817	35	0
1818	4	45
1819	43	5
1820	3	37
1821	38	0
1822	34	0
1823	25	3
1824	36	6
1825	3	36
1826	33	0
1827	33	6
1828	15	0
1829	0	43
1830	31	0
1831	38	7
1832	43	0
1833	0	38
1834	29	0
1835	34	0
1836	0	54
1837	1	44
1838	3	54
1839	34	3
1840	35	0
1841	1	51
1842	0	46
1843	4	44
1844	33	2
1845	32	17
1846	0	35
1847	0	42
1848	7	52
1849	34	1
1850	0	37
1851	44	2
1852	2	36
1853	29	16
1854	32	8
1855	2	63
1856	33	1
1857	33	0
1858	34	0
1859	5	57
1860	0	57
1861	9	44
1862	48	8
1863	40	0
1864	6	51
1865	31	0
1866	30	7
1867	0	49
1868	31	0
1869	0	56
1870	27	0
1871	23	19
1872	39	0
1873	30	3
1874	26	0
1875	42	0
1876	44	0
1877	0	49
1878	17	43
1879	0	48
1880	1	37
1881	30	0
1882	28	16
1883	36	0
1884	3	36
1885	10	43
1886	38	5
1887	35	0
1888	0	48
1889	36	8
1890	0	38
1891	4	36
1892	32	5
1893	37	2
1894	0	48
1895	3	47
1896	0	56
1897	42	7
1898	36	0
1899	28	2
1900	36	0
1901	2	45
1902	8	57
1903	0	38
1904	0	40
1905	28	0
1906	0	57
1907	40	1
1908	3	45
1909	31	3
1910	34	0
1911	36	5
1912	13	46
1913	3	63
1914	37	0
1915	31	0
1916	37	0
1917	4	44
1918	0	52
1919	10	48
1920	0	38
1921	31	0
1922	0	41
1923	1	47
1924	0	36
1925	0	52
1926	1	57
1927	28	0
1928	31	0
1929	29	0
1930	0	44
1931	0	54
1932	35	2
1933	0	49
1934	2	38
1935	38	7
1936	32	10
1937	43	1
1938	0	32
1939	0	44
1940	32	0
1941	24	0
1942	30	7
1943	1	41
1944	3	41
1945	4	37
1946	0	51
1947	5	56
1948	37	5
1949	0	37
1950	1	39
1951	36	0
1952	30	8
1953	0	45
1954	29	3
1955	23	8
1956	24	0
1957	30	0
1958	26	2
1959	0	48
1960	40	0
1961	27	2
1962	0	41
1963	33	0
1964	38	3
1965	35	0
1966	19	20
1967	2	42
1968	0	45
1969	31	0
1970	28	2
1971	37	3
1972	37	0
1973	16	0
1974	23	16
1975	42	0
1976	29	0
1977	27	8
1978	38	2
1979	3	44
1980	0	51
1981	34	11
1982	1	45
1983	36	0
1984	36	5
1985	35	0
1986	0	36
1987	30	6
1988	38	6
1989	2	43
1990	29	0
1991	30	0
1992	0	40
1993	1	46
1994	33	1
1995	5	44
1996	30	0
1997	1	53
1998	4	58
1999	28	4
[truncated: 8,001 more rows]
