# Supplementary material for: Generalized method of moments for estimating parameters of stochastic reaction networks
Source: BMC Syst Biol. 2016 Oct 21;10:98. doi: 10.1186/s12918-016-0342-8 (PMC5073941; doi:10.1186/s12918-016-0342-8)
Supplement: Additional file 2 — Matlab code and data. This file contains the Matlab codes and samples which were used to produce the results. (GZ 9349 kb) [file 12918_2016_342_MOESM2_ESM.gz › Data/Exclusive Switch/samples/50/t003.csv]

trajectory	P1	P2
1	2	113
2	0	91
3	78	7
4	0	99
5	71	0
6	1	97
7	0	116
8	89	5
9	1	96
10	85	7
11	68	9
12	0	122
13	29	73
14	84	1
15	71	10
16	79	2
17	77	0
18	86	2
19	0	100
20	70	0
21	1	100
22	1	100
23	84	2
24	0	109
25	87	3
26	0	98
27	64	27
28	71	0
29	2	105
30	1	120
31	1	90
32	83	6
33	0	90
34	76	0
35	86	2
36	72	4
37	84	0
38	70	2
39	68	0
40	0	102
41	74	7
42	72	0
43	71	0
44	76	0
45	2	92
46	82	0
47	10	125
48	69	7
49	2	106
50	71	0
51	0	104
52	75	5
53	69	2
54	85	0
55	82	3
56	85	0
57	5	98
58	0	104
59	1	118
60	1	110
61	0	128
62	86	8
63	4	111
64	61	0
65	74	1
66	2	116
67	90	11
68	71	2
69	0	95
70	4	126
71	77	4
72	0	98
73	4	115
74	81	0
75	4	112
76	1	112
77	1	112
78	80	0
79	69	23
80	0	106
81	77	0
82	92	0
83	2	91
84	2	113
85	0	117
86	1	105
87	81	0
88	75	0
89	84	0
90	74	5
91	0	100
92	0	132
93	74	2
94	0	90
95	1	121
96	75	10
97	48	49
98	82	8
99	86	0
100	81	0
101	70	6
102	0	123
103	1	96
104	62	7
105	7	105
106	84	2
107	69	10
108	69	1
109	81	0
110	0	115
111	77	0
112	4	121
113	79	8
114	20	75
115	68	8
116	1	110
117	71	23
118	0	92
119	84	0
120	0	114
121	63	9
122	12	116
123	76	0
124	76	8
125	6	87
126	0	94
127	76	3
128	0	105
129	0	97
130	91	0
131	69	5
132	0	129
133	3	130
134	22	74
135	97	0
136	59	0
137	6	109
138	36	73
139	62	1
140	3	87
141	90	0
142	67	0
143	80	17
144	78	0
145	64	0
146	78	1
147	71	2
148	1	107
149	54	36
150	1	122
151	78	0
152	0	88
153	55	27
154	0	97
155	3	114
156	87	0
157	0	96
158	0	121
159	85	1
160	89	1
161	1	89
162	2	123
163	1	116
164	1	102
165	79	3
166	0	115
167	6	100
168	1	104
169	75	0
170	11	122
171	72	7
172	65	13
173	89	0
174	0	100
175	83	0
176	2	97
177	0	92
178	80	2
179	89	3
180	69	0
181	2	110
182	82	1
183	4	97
184	89	0
185	61	8
186	5	107
187	2	97
188	93	4
189	2	82
190	0	97
191	1	108
192	79	1
193	0	85
194	59	31
195	0	109
196	2	97
197	83	1
198	67	0
199	6	101
200	77	1
201	0	109
202	95	2
203	1	115
204	0	95
205	84	1
206	17	81
207	62	27
208	3	98
209	72	0
210	80	2
211	84	0
212	4	113
213	105	0
214	11	105
215	0	90
216	1	112
217	91	0
218	67	0
219	67	4
220	0	95
221	0	97
222	80	0
223	1	102
224	80	4
225	0	100
226	81	4
227	0	105
228	2	113
229	2	95
230	76	0
231	84	1
232	0	116
233	4	95
234	83	0
235	0	104
236	1	100
237	4	89
238	4	105
239	0	102
240	0	103
241	67	4
242	79	7
243	0	117
244	91	0
245	82	1
246	65	0
247	84	3
248	65	6
249	76	1
250	77	6
251	3	110
252	73	1
253	73	4
254	0	111
255	73	0
256	57	36
257	4	124
258	2	87
259	0	95
260	31	62
261	0	106
262	0	101
263	3	92
264	0	110
265	2	98
266	89	0
267	80	8
268	58	3
269	104	1
270	73	1
271	68	1
272	2	101
273	77	1
274	73	0
275	81	9
276	81	1
277	0	89
278	0	102
279	78	3
280	1	112
281	0	116
282	0	89
283	0	102
284	0	86
285	105	5
286	83	0
287	80	1
288	87	2
289	79	0
290	0	105
291	76	1
292	2	110
293	30	74
294	2	88
295	64	0
296	78	1
297	0	95
298	85	7
299	0	107
300	5	93
301	1	95
302	87	0
303	79	4
304	8	95
305	90	5
306	1	97
307	73	9
308	82	1
309	9	107
310	91	0
311	81	0
312	77	0
313	0	113
314	0	88
315	77	6
316	1	102
317	0	98
318	5	102
319	0	83
320	80	0
321	74	1
322	0	110
323	93	2
324	55	46
325	89	0
326	75	4
327	73	2
328	0	122
329	80	5
330	88	5
331	73	0
332	69	4
333	7	119
334	0	99
335	0	100
336	93	7
337	66	2
338	82	4
339	76	15
340	83	0
341	0	120
342	63	32
343	77	1
344	94	0
345	85	0
346	72	10
347	85	2
348	87	0
349	0	102
350	0	99
351	0	97
352	89	0
353	0	101
354	78	4
355	0	83
356	71	2
357	16	79
358	4	102
359	0	109
360	64	8
361	69	0
362	85	9
363	85	28
364	3	105
365	68	2
366	87	0
367	88	1
368	13	112
369	1	100
370	88	2
371	92	1
372	75	3
373	7	102
374	93	0
375	92	6
376	80	1
377	4	98
378	89	7
379	1	89
380	90	3
381	75	4
382	6	108
383	3	102
384	76	4
385	3	111
386	78	0
387	86	2
388	84	0
389	80	0
390	1	117
391	60	23
392	75	0
393	88	4
394	45	73
395	0	105
396	0	118
397	72	4
398	37	44
399	2	93
400	77	0
401	1	107
402	82	0
403	62	2
404	82	0
405	2	108
406	40	29
407	69	1
408	84	0
409	78	8
410	81	7
411	1	106
412	90	1
413	68	0
414	0	107
415	2	110
416	72	2
417	87	3
418	4	105
419	1	104
420	70	5
421	73	1
422	76	6
423	1	113
424	60	3
425	0	108
426	2	104
427	72	4
428	4	91
429	2	115
430	1	116
431	0	120
432	0	104
433	0	110
434	83	0
435	1	107
436	0	110
437	93	12
438	66	4
439	78	3
440	76	1
441	0	102
442	1	102
443	0	112
444	2	94
445	82	1
446	65	3
447	86	0
448	67	3
449	66	1
450	74	0
451	0	98
452	72	1
453	1	111
454	80	2
455	63	0
456	73	3
457	76	2
458	0	123
459	78	4
460	76	2
461	1	100
462	85	0
463	0	110
464	1	109
465	71	4
466	3	101
467	59	5
468	77	0
469	3	109
470	88	0
471	0	98
472	7	95
473	78	0
474	3	122
475	66	4
476	73	6
477	0	104
478	91	1
479	59	1
480	84	0
481	3	114
482	79	0
483	66	12
484	80	1
485	89	0
486	91	0
487	0	104
488	67	0
489	0	105
490	82	2
491	69	1
492	2	90
493	84	0
494	81	0
495	0	101
496	72	19
497	79	0
498	89	0
499	79	5
500	64	16
501	3	99
502	1	115
503	64	2
504	0	84
505	78	2
506	0	103
507	4	115
508	70	0
509	0	95
510	19	77
511	80	0
512	76	8
513	59	0
514	0	93
515	1	103
516	79	1
517	0	117
518	67	0
519	73	5
520	9	75
521	66	1
522	2	87
523	95	4
524	85	5
525	2	99
526	72	4
527	66	5
528	1	107
529	94	3
530	77	0
531	83	5
532	5	95
533	2	97
534	0	101
535	4	112
536	1	98
537	84	0
538	0	95
539	1	121
540	83	0
541	4	111
542	75	3
543	76	6
544	83	5
545	72	0
546	1	119
547	0	100
548	70	1
549	1	100
550	81	0
551	85	2
552	1	96
553	0	114
554	75	5
555	75	12
556	91	0
557	4	122
558	3	98
559	1	90
560	10	93
561	25	90
562	75	6
563	23	71
564	71	6
565	86	2
566	0	106
567	0	117
568	71	3
569	29	74
570	93	1
571	77	2
572	79	4
573	38	73
574	3	112
575	73	0
576	93	0
577	83	0
578	0	98
579	71	0
580	59	20
581	0	115
582	59	27
583	88	4
584	87	0
585	0	119
586	1	97
587	75	6
588	5	102
589	81	0
590	48	53
591	1	107
592	86	0
593	2	117
594	66	3
595	0	94
596	83	2
597	83	0
598	0	98
599	1	108
600	76	1
601	0	119
602	2	109
603	88	0
604	1	106
605	0	104
606	72	0
607	0	116
608	0	103
609	1	107
610	72	3
611	46	48
612	78	0
613	87	5
614	84	2
615	89	0
616	0	117
617	76	0
618	90	0
619	82	9
620	93	2
621	78	0
622	77	2
623	104	4
624	82	1
625	6	115
626	0	108
627	67	22
628	0	98
629	3	106
630	74	0
631	0	122
632	89	5
633	67	0
634	82	2
635	87	6
636	1	105
637	0	120
638	76	8
639	0	102
640	11	94
641	18	79
642	83	1
643	73	0
644	81	14
645	62	0
646	22	59
647	0	110
648	75	7
649	0	122
650	71	16
651	42	45
652	84	8
653	0	112
654	85	2
655	90	0
656	82	2
657	29	86
658	72	2
659	69	4
660	2	110
661	1	95
662	67	0
663	74	0
664	0	122
665	12	96
666	89	0
667	0	116
668	80	8
669	2	85
670	2	112
671	63	0
672	51	5
673	0	101
674	0	97
675	0	120
676	71	0
677	0	109
678	63	0
679	0	119
680	1	106
681	78	7
682	80	6
683	71	0
684	81	0
685	2	88
686	13	96
687	68	2
688	4	109
689	0	94
690	84	1
691	79	6
692	2	112
693	10	109
694	85	0
695	7	125
696	5	87
697	7	106
698	66	5
699	85	1
700	0	103
701	0	100
702	65	2
703	3	108
704	3	98
705	4	108
706	66	33
707	71	0
708	70	31
709	71	7
710	1	101
711	72	0
712	1	98
713	70	17
714	86	3
715	77	3
716	28	57
717	4	108
718	78	2
719	81	1
720	0	118
721	79	12
722	0	100
723	84	0
724	80	7
725	3	119
726	0	99
727	68	25
728	0	104
729	2	126
730	2	118
731	4	89
732	0	102
733	83	6
734	75	0
735	85	0
736	85	4
737	97	10
738	72	0
739	49	27
740	63	48
741	14	114
742	79	3
743	0	98
744	8	106
745	83	2
746	87	0
747	85	6
748	73	10
749	2	105
750	84	0
751	3	112
752	66	0
753	0	96
754	15	79
755	11	110
756	79	4
757	0	118
758	2	116
759	1	102
760	72	3
761	81	0
762	3	115
763	94	0
764	0	103
765	57	10
766	86	0
767	78	0
768	80	2
769	0	114
770	16	90
771	1	95
772	0	106
773	89	3
774	0	112
775	82	0
776	0	127
777	1	105
778	79	2
779	51	30
780	74	0
781	4	104
782	1	114
783	0	115
784	80	0
785	89	2
786	69	0
787	88	2
788	0	109
789	77	0
790	2	112
791	0	125
792	0	97
793	1	102
794	0	115
795	3	101
796	1	116
797	67	11
798	72	0
799	7	95
800	0	120
801	73	0
802	80	0
803	3	98
804	68	2
805	0	88
806	86	2
807	1	80
808	1	97
809	85	6
810	91	0
811	90	0
812	79	0
813	80	0
814	2	77
815	63	0
816	80	2
817	90	0
818	70	29
819	10	98
820	72	0
821	80	1
822	0	111
823	0	123
824	81	0
825	71	0
826	65	6
827	0	116
828	95	2
829	77	0
830	0	111
831	78	0
832	82	0
833	65	9
834	0	102
835	78	6
836	1	114
837	94	8
838	78	5
839	89	1
840	93	1
841	90	3
842	2	94
843	5	105
844	76	0
845	3	107
846	2	108
847	1	82
848	92	4
849	77	2
850	76	3
851	93	0
852	8	115
853	1	123
854	75	10
855	7	107
856	0	116
857	79	10
858	73	0
859	75	0
860	0	102
861	1	101
862	90	2
863	78	0
864	0	116
865	0	118
866	0	113
867	69	2
868	0	100
869	0	78
870	85	4
871	6	105
872	102	1
873	0	114
874	4	107
875	2	99
876	70	2
877	0	120
878	80	0
879	0	108
880	4	104
881	60	0
882	0	103
883	3	96
884	83	2
885	2	120
886	60	16
887	0	121
888	0	110
889	81	2
890	89	1
891	2	99
892	67	21
893	2	122
894	76	0
895	0	96
896	73	0
897	0	108
898	81	1
899	74	6
900	67	1
901	0	109
902	83	2
903	4	124
904	88	2
905	0	97
906	73	0
907	82	1
908	81	0
909	86	2
910	0	117
911	0	109
912	69	0
913	1	114
914	0	108
915	1	126
916	74	0
917	81	4
918	93	0
919	76	3
920	6	125
921	0	116
922	22	78
923	62	0
924	1	117
925	78	4
926	76	1
927	66	1
928	76	6
929	77	1
930	92	4
931	0	117
932	0	109
933	88	2
934	0	113
935	2	87
936	0	105
937	68	3
938	0	116
939	89	3
940	2	111
941	42	47
942	78	3
943	15	92
944	0	118
945	68	4
946	93	7
947	1	109
948	0	96
949	82	0
950	6	98
951	82	10
952	86	1
953	4	109
954	0	86
955	72	0
956	2	125
957	4	121
958	89	1
959	1	112
960	1	97
961	0	106
962	76	0
963	4	111
964	76	3
965	42	54
966	2	103
967	76	1
968	11	105
969	97	0
970	2	100
971	81	0
972	0	98
973	73	2
974	87	5
975	0	110
976	90	3
977	83	0
978	82	10
979	0	94
980	79	3
981	77	2
982	0	108
983	5	105
984	5	111
985	72	10
986	77	6
987	71	0
988	2	115
989	2	117
990	29	56
991	67	0
992	82	8
993	73	5
994	2	107
995	86	7
996	77	0
997	5	109
998	73	0
999	98	3
1000	2	101
1001	76	2
1002	5	105
1003	75	3
1004	94	5
1005	11	109
1006	88	6
1007	1	105
1008	0	98
1009	0	89
1010	86	0
1011	85	2
1012	66	4
1013	86	0
1014	9	88
1015	91	3
1016	69	0
1017	2	104
1018	75	0
1019	2	109
1020	5	115
1021	0	96
1022	1	98
1023	3	119
1024	0	103
1025	0	113
1026	1	105
1027	0	108
1028	0	112
1029	6	92
1030	107	0
1031	69	0
1032	85	0
1033	85	0
1034	0	111
1035	86	4
1036	93	0
1037	61	3
1038	2	109
1039	4	103
1040	73	4
1041	0	105
1042	71	2
1043	1	94
1044	74	6
1045	81	0
1046	79	0
1047	83	0
1048	81	3
1049	0	103
1050	89	0
1051	66	9
1052	85	6
1053	83	1
1054	1	102
1055	3	97
1056	74	0
1057	5	110
1058	67	3
1059	71	2
1060	78	2
1061	1	120
1062	73	1
1063	69	15
1064	0	111
1065	0	110
1066	0	119
1067	83	5
1068	75	0
1069	72	3
1070	95	9
1071	80	0
1072	85	0
1073	80	0
1074	5	121
1075	1	89
1076	6	114
1077	56	1
1078	0	108
1079	0	116
1080	89	0
1081	76	0
1082	68	0
1083	0	105
1084	0	83
1085	71	23
1086	1	104
1087	4	94
1088	5	89
1089	0	102
1090	0	119
1091	52	27
1092	84	3
1093	73	0
1094	3	89
1095	93	0
1096	91	0
1097	81	5
1098	93	0
1099	84	5
1100	59	24
1101	1	113
1102	75	3
1103	79	2
1104	76	1
1105	94	0
1106	3	107
1107	10	101
1108	69	6
1109	77	4
1110	77	0
1111	0	113
1112	0	111
1113	82	0
1114	0	105
1115	6	95
1116	89	0
1117	2	95
1118	65	4
1119	5	73
1120	87	3
1121	66	0
1122	0	113
1123	77	3
1124	88	2
1125	26	79
1126	71	0
1127	0	94
1128	87	5
1129	80	0
1130	3	107
1131	0	88
1132	7	111
1133	85	11
1134	71	2
1135	0	107
1136	5	119
1137	85	20
1138	15	90
1139	3	100
1140	86	1
1141	7	115
1142	79	7
1143	68	0
1144	76	7
1145	68	2
1146	91	0
1147	73	0
1148	90	5
1149	5	106
1150	2	112
1151	0	115
1152	71	6
1153	73	0
1154	75	11
1155	0	116
1156	0	130
1157	82	4
1158	4	98
1159	79	0
1160	50	40
1161	4	114
1162	0	105
1163	4	101
1164	73	4
1165	0	99
1166	92	0
1167	75	0
1168	79	0
1169	3	97
1170	85	5
1171	63	55
1172	0	130
1173	88	5
1174	77	1
1175	86	1
1176	69	20
1177	0	112
1178	92	0
1179	80	1
1180	83	0
1181	70	0
1182	81	5
1183	92	0
1184	74	4
1185	2	105
1186	83	0
1187	89	0
1188	1	105
1189	94	3
1190	0	113
1191	1	106
1192	79	0
1193	86	0
1194	70	3
1195	0	103
1196	0	106
1197	0	100
1198	2	90
1199	86	0
1200	0	91
1201	61	2
1202	74	4
1203	0	127
1204	11	91
1205	74	2
1206	73	1
1207	0	98
1208	2	99
1209	2	87
1210	82	0
1211	69	15
1212	82	0
1213	76	2
1214	82	1
1215	2	108
1216	28	69
1217	94	4
1218	79	3
1219	2	111
1220	91	1
1221	2	99
1222	81	3
1223	75	18
1224	5	99
1225	2	113
1226	1	107
1227	77	0
1228	65	25
1229	0	100
1230	1	116
1231	85	0
1232	79	1
1233	100	1
1234	76	1
1235	66	0
1236	85	0
1237	66	2
1238	7	106
1239	57	19
1240	76	4
1241	1	97
1242	76	1
1243	1	101
1244	1	97
1245	2	110
1246	0	103
1247	80	9
1248	80	4
1249	62	4
1250	73	2
1251	9	97
1252	79	5
1253	85	0
1254	38	64
1255	0	110
1256	80	5
1257	77	6
1258	78	0
1259	7	85
1260	67	4
1261	0	112
1262	81	3
1263	75	0
1264	0	97
1265	3	108
1266	79	1
1267	2	104
1268	76	4
1269	1	103
1270	71	5
1271	74	0
1272	81	1
1273	94	3
1274	1	88
1275	1	114
1276	0	105
1277	70	1
1278	88	0
1279	87	11
1280	3	98
1281	66	2
1282	4	98
1283	1	123
1284	0	93
1285	85	0
1286	77	6
1287	2	101
1288	62	11
1289	83	0
1290	88	3
1291	69	0
1292	2	109
1293	80	2
1294	75	0
1295	83	4
1296	6	107
1297	72	24
1298	89	1
1299	59	5
1300	2	100
1301	68	0
1302	97	5
1303	87	0
1304	89	0
1305	67	3
1306	74	0
1307	84	2
1308	87	0
1309	6	107
1310	7	102
1311	0	97
1312	77	5
1313	1	96
1314	78	11
1315	77	0
1316	0	127
1317	5	88
1318	0	111
1319	73	10
1320	3	94
1321	0	97
1322	6	90
1323	78	4
1324	81	1
1325	70	0
1326	4	108
1327	0	92
1328	83	6
1329	76	0
1330	77	1
1331	2	116
1332	70	11
1333	0	112
1334	0	91
1335	75	6
1336	78	12
1337	0	83
1338	0	97
1339	65	0
1340	75	5
1341	4	108
1342	75	2
1343	76	8
1344	72	1
1345	98	0
1346	81	9
1347	4	102
1348	0	96
1349	0	116
1350	3	97
1351	83	2
1352	73	0
1353	78	5
1354	7	107
1355	78	0
1356	0	112
1357	1	78
1358	74	4
1359	2	114
1360	83	0
1361	70	4
1362	93	5
1363	85	1
1364	0	106
1365	80	3
1366	1	120
1367	0	106
1368	1	97
1369	1	116
1370	1	118
1371	75	0
1372	31	67
1373	74	0
1374	84	0
1375	79	12
1376	0	110
1377	3	116
1378	64	0
1379	2	95
1380	81	0
1381	74	0
1382	85	8
1383	1	116
1384	74	1
1385	71	0
1386	82	1
1387	85	0
1388	81	10
1389	81	0
1390	70	5
1391	82	1
1392	4	98
1393	9	95
1394	65	5
1395	1	103
1396	87	2
1397	80	0
1398	76	2
1399	64	0
1400	3	128
1401	8	97
1402	6	125
1403	82	7
1404	24	69
1405	90	0
1406	2	97
1407	82	2
1408	1	100
1409	2	111
1410	73	2
1411	81	10
1412	5	107
1413	41	37
1414	2	103
1415	85	0
1416	84	0
1417	80	5
1418	75	1
1419	67	4
1420	86	0
1421	1	96
1422	78	0
1423	3	124
1424	65	0
1425	1	92
1426	77	0
1427	83	2
1428	1	110
1429	78	1
1430	3	112
1431	0	105
1432	95	0
1433	74	1
1434	0	102
1435	0	105
1436	3	102
1437	73	0
1438	82	4
1439	74	0
1440	1	106
1441	82	5
1442	0	110
1443	78	0
1444	73	8
1445	84	6
1446	2	119
1447	0	117
1448	82	6
1449	92	0
1450	67	2
1451	0	115
1452	81	4
1453	63	3
1454	75	0
1455	2	105
1456	75	0
1457	71	0
1458	2	118
1459	81	4
1460	0	108
1461	72	4
1462	76	0
1463	84	4
1464	5	106
1465	8	98
1466	3	96
1467	85	7
1468	3	140
1469	87	8
1470	86	1
1471	62	2
1472	65	0
1473	1	118
1474	76	2
1475	88	2
1476	0	102
1477	0	92
1478	4	94
1479	71	0
1480	76	8
1481	2	123
1482	66	6
1483	4	97
1484	87	0
1485	5	99
1486	76	3
1487	84	9
1488	0	106
1489	0	96
1490	0	109
1491	83	0
1492	93	0
1493	0	92
1494	61	0
1495	94	5
1496	70	0
1497	83	8
1498	65	0
1499	0	105
1500	0	111
1501	3	96
1502	2	119
1503	77	0
1504	65	0
1505	77	1
1506	74	10
1507	2	112
1508	76	4
1509	1	115
1510	0	112
1511	5	127
1512	86	12
1513	5	109
1514	0	122
1515	78	0
1516	5	101
1517	7	84
1518	3	108
1519	0	101
1520	75	6
1521	78	23
1522	79	3
1523	67	0
1524	0	118
1525	85	0
1526	2	111
1527	83	0
1528	1	95
1529	84	2
1530	6	106
1531	77	0
1532	1	100
1533	75	2
1534	71	8
1535	2	95
1536	3	101
1537	69	44
1538	71	2
1539	16	94
1540	81	1
1541	27	70
1542	77	2
1543	1	111
1544	11	87
1545	98	2
1546	71	14
1547	1	94
1548	2	98
1549	0	101
1550	9	110
1551	89	0
1552	97	0
1553	0	94
1554	0	94
1555	65	0
1556	0	109
1557	2	105
1558	0	110
1559	74	5
1560	1	110
1561	71	0
1562	76	8
1563	74	4
1564	61	8
1565	6	119
1566	1	131
1567	0	124
1568	99	2
1569	83	0
1570	73	3
1571	0	96
1572	76	4
1573	1	121
1574	3	102
1575	72	1
1576	0	104
1577	89	2
1578	80	0
1579	0	108
1580	6	115
1581	67	0
1582	68	0
1583	15	82
1584	82	3
1585	5	114
1586	0	105
1587	60	38
1588	56	29
1589	7	107
1590	0	110
1591	30	55
1592	0	118
1593	84	5
1594	4	100
1595	0	107
1596	69	0
1597	4	112
1598	2	99
1599	2	111
1600	65	3
1601	0	97
1602	10	87
1603	5	107
1604	88	0
1605	1	138
1606	76	0
1607	7	109
1608	71	1
1609	92	1
1610	10	98
1611	78	1
1612	0	104
1613	0	87
1614	91	0
1615	4	104
1616	0	106
1617	92	1
1618	0	106
1619	75	0
1620	71	3
1621	92	2
1622	78	4
1623	86	2
1624	0	113
1625	93	0
1626	84	3
1627	1	102
1628	0	99
1629	8	97
1630	95	1
1631	79	3
1632	1	118
1633	69	4
1634	0	107
1635	73	0
1636	5	112
1637	80	0
1638	86	5
1639	21	81
1640	81	0
1641	72	2
1642	1	102
1643	74	0
1644	78	5
1645	1	114
1646	84	0
1647	20	88
1648	78	3
1649	5	109
1650	2	112
1651	2	101
1652	0	93
1653	0	126
1654	7	85
1655	84	1
1656	67	16
1657	78	2
1658	82	3
1659	1	97
1660	3	122
1661	66	3
1662	0	122
1663	6	110
1664	15	89
1665	68	0
1666	1	120
1667	77	1
1668	70	0
1669	0	97
1670	78	0
1671	4	97
1672	0	104
1673	82	0
1674	4	98
1675	0	110
1676	2	118
1677	78	2
1678	0	82
1679	0	118
1680	8	99
1681	68	8
1682	1	104
1683	92	3
1684	1	109
1685	6	115
1686	88	7
1687	0	103
1688	1	98
1689	71	3
1690	2	89
1691	79	3
1692	79	0
1693	0	115
1694	78	2
1695	74	0
1696	0	96
1697	78	2
1698	59	0
1699	21	93
1700	75	1
1701	44	66
1702	83	2
1703	1	100
1704	77	6
1705	0	111
1706	83	8
1707	3	95
1708	76	5
1709	68	6
1710	4	89
1711	67	2
1712	78	0
1713	65	3
1714	44	46
1715	8	117
1716	72	0
1717	4	116
1718	69	4
1719	3	95
1720	75	0
1721	78	2
1722	0	97
1723	69	0
1724	72	3
1725	50	41
1726	2	112
1727	11	115
1728	5	107
1729	1	100
1730	2	119
1731	81	0
1732	36	60
1733	72	10
1734	74	4
1735	71	0
1736	68	0
1737	66	2
1738	81	0
1739	91	3
1740	77	9
1741	93	14
1742	21	68
1743	99	4
1744	85	2
1745	2	105
1746	1	95
1747	90	7
1748	2	114
1749	93	0
1750	77	2
1751	64	0
1752	80	0
1753	0	111
1754	3	86
1755	3	94
1756	76	0
1757	1	100
1758	84	0
1759	71	4
1760	73	16
1761	0	113
1762	98	0
1763	0	103
1764	90	2
1765	84	11
1766	72	0
1767	78	0
1768	78	0
1769	76	0
1770	0	99
1771	2	106
1772	95	0
1773	0	100
1774	0	115
1775	75	0
1776	0	89
1777	0	103
1778	82	15
1779	90	0
1780	90	0
1781	79	2
1782	78	0
1783	0	100
1784	7	104
1785	83	0
1786	5	96
1787	67	39
1788	1	112
1789	4	130
1790	9	103
1791	0	105
1792	3	102
1793	3	118
1794	88	2
1795	77	15
1796	59	34
1797	83	1
1798	75	0
1799	0	102
1800	70	1
1801	76	7
1802	93	4
1803	78	0
1804	63	11
1805	74	0
1806	1	127
1807	74	5
1808	1	112
1809	97	0
1810	0	102
1811	0	118
1812	4	91
1813	74	5
1814	0	108
1815	2	95
1816	69	0
1817	79	0
1818	82	0
1819	2	105
1820	73	15
1821	0	101
1822	87	0
1823	0	100
1824	61	0
1825	79	0
1826	0	98
1827	92	0
1828	4	103
1829	88	0
1830	75	0
1831	81	6
1832	78	0
1833	74	0
1834	0	110
1835	67	6
1836	67	15
1837	0	125
1838	83	5
1839	2	112
1840	89	0
1841	82	0
1842	74	0
1843	66	7
1844	99	0
1845	87	0
1846	4	95
1847	74	1
1848	34	63
1849	105	3
1850	1	107
1851	2	105
1852	0	121
1853	96	0
1854	88	7
1855	5	93
1856	94	3
1857	11	82
1858	78	2
1859	85	5
1860	1	106
1861	90	3
1862	91	0
1863	79	3
1864	2	89
1865	85	4
1866	5	114
1867	86	4
1868	2	130
1869	90	0
1870	0	111
1871	2	106
1872	4	105
1873	0	92
1874	0	106
1875	2	86
1876	68	0
1877	2	109
1878	80	1
1879	85	2
1880	78	0
1881	6	109
1882	1	90
1883	79	0
1884	69	2
1885	0	101
1886	0	127
1887	72	0
1888	84	1
1889	0	128
1890	70	0
1891	0	104
1892	63	4
1893	80	0
1894	72	0
1895	77	0
1896	62	3
1897	0	107
1898	61	0
1899	87	6
1900	71	2
1901	0	109
1902	103	5
1903	83	6
1904	0	88
1905	1	98
1906	0	113
1907	92	9
1908	48	47
1909	69	0
1910	78	5
1911	83	0
1912	6	91
1913	0	91
1914	72	1
1915	78	0
1916	1	109
1917	79	8
1918	0	89
1919	72	0
1920	0	110
1921	2	106
1922	0	111
1923	78	6
1924	86	5
1925	82	0
1926	0	96
1927	66	3
1928	57	8
1929	0	93
1930	84	0
1931	0	107
1932	84	0
1933	3	109
1934	3	89
1935	78	7
1936	11	86
1937	67	2
1938	1	96
1939	78	7
1940	76	3
1941	86	9
1942	76	0
1943	75	0
1944	0	99
1945	0	101
1946	75	2
1947	1	108
1948	59	16
1949	83	7
1950	0	111
1951	4	93
1952	40	71
1953	100	0
1954	73	1
1955	72	13
1956	87	3
1957	79	5
1958	80	1
1959	74	14
1960	4	98
1961	32	60
1962	70	0
1963	82	8
1964	71	0
1965	2	103
1966	74	7
1967	0	99
1968	81	3
1969	53	27
1970	77	22
1971	1	111
1972	81	3
1973	68	0
1974	6	107
1975	86	0
1976	4	108
1977	76	3
1978	0	110
1979	91	2
1980	87	1
1981	0	103
1982	0	102
1983	97	8
1984	3	100
1985	67	3
1986	70	0
1987	3	110
1988	0	103
1989	79	0
1990	74	0
1991	0	98
1992	2	102
1993	3	100
1994	20	95
1995	91	0
1996	74	3
1997	3	110
1998	75	2
1999	81	2
[truncated: 8,001 more rows]
