# Supplementary material for: Generalized method of moments for estimating parameters of stochastic reaction networks
Source: BMC Syst Biol. 2016 Oct 21;10:98. doi: 10.1186/s12918-016-0342-8 (PMC5073941; doi:10.1186/s12918-016-0342-8)
Supplement: Additional file 2 — Matlab code and data. This file contains the Matlab codes and samples which were used to produce the results. (GZ 9349 kb) [file 12918_2016_342_MOESM2_ESM.gz › Data/Exclusive Switch/samples/46/t003.csv]

trajectory	P1	P2
1	0	106
2	60	0
3	1	110
4	2	127
5	80	4
6	72	3
7	88	3
8	1	114
9	1	80
10	77	1
11	76	0
12	75	1
13	70	5
14	91	2
15	70	1
16	87	2
17	75	15
18	6	104
19	77	0
20	46	38
21	1	111
22	96	6
23	0	118
24	85	0
25	1	129
26	1	136
27	73	1
28	0	104
29	73	0
30	80	4
31	81	0
32	0	105
33	73	0
34	61	3
35	0	108
36	4	102
37	89	0
38	0	99
39	11	111
40	0	99
41	4	100
42	8	99
43	77	0
44	1	89
45	66	28
46	70	0
47	0	102
48	0	110
49	21	71
50	77	5
51	1	116
52	2	98
53	89	0
54	64	22
55	79	0
56	0	113
57	87	1
58	0	101
59	70	20
60	0	99
61	0	102
62	0	94
63	2	106
64	73	18
65	100	3
66	78	8
67	61	0
68	88	7
69	74	4
70	83	14
71	94	14
72	5	124
73	0	100
74	71	0
75	2	117
76	0	97
77	0	127
78	89	0
79	2	106
80	94	0
81	0	104
82	0	101
83	1	117
84	82	2
85	19	80
86	81	7
87	76	0
88	65	0
89	13	89
90	85	2
91	68	1
92	76	2
93	0	102
94	1	94
95	5	114
96	85	0
97	80	3
98	90	9
99	76	1
100	76	15
101	69	2
102	0	97
103	0	97
104	78	2
105	6	113
106	81	4
107	0	137
108	71	14
109	0	92
110	64	1
111	68	45
112	2	101
113	78	10
114	1	99
115	1	111
116	87	1
117	0	112
118	0	97
119	98	8
120	1	117
121	84	0
122	70	0
123	2	100
124	6	130
125	83	1
126	1	114
127	0	105
128	88	0
129	86	2
130	0	106
131	80	2
132	0	110
133	78	7
134	63	1
135	89	1
136	67	2
137	83	5
138	63	4
139	0	107
140	0	115
141	0	109
142	6	87
143	79	2
144	6	88
145	79	9
146	0	116
147	82	3
148	100	0
149	0	97
150	0	118
151	77	6
152	0	102
153	79	3
154	78	6
155	59	5
156	0	96
157	88	0
158	0	108
159	78	7
160	73	11
161	88	6
162	5	105
163	96	0
164	101	3
165	68	18
166	0	103
167	0	92
168	79	2
169	0	112
170	79	0
171	1	115
172	80	2
173	3	118
174	68	0
175	78	0
176	77	1
177	71	0
178	2	111
179	1	94
180	0	107
181	0	102
182	1	120
183	0	102
184	66	3
185	0	91
186	83	9
187	0	102
188	78	6
189	74	5
190	2	93
191	95	0
192	61	0
193	93	0
194	70	1
195	59	2
196	81	4
197	66	0
198	3	108
199	87	7
200	79	3
201	84	2
202	1	109
203	1	119
204	76	0
205	82	4
206	4	90
207	5	105
208	2	127
209	75	1
210	90	0
211	40	59
212	76	0
213	83	0
214	76	1
215	0	109
216	2	113
217	0	123
218	77	3
219	1	97
220	59	0
221	85	0
222	64	13
223	64	0
224	74	1
225	89	0
226	89	7
227	83	0
228	0	99
229	58	3
230	0	109
231	82	0
232	0	117
233	91	0
234	0	115
235	61	3
236	6	93
237	90	1
238	3	88
239	0	107
240	60	36
241	71	9
242	0	103
243	1	107
244	84	0
245	2	106
246	0	93
247	0	103
248	0	103
249	2	113
250	6	109
251	2	94
252	0	101
253	95	3
254	87	2
255	80	1
256	80	2
257	1	109
258	0	107
259	0	107
260	1	110
261	1	110
262	74	1
263	73	2
264	0	118
265	74	0
266	89	5
267	80	0
268	102	7
269	6	115
270	68	6
271	48	70
272	89	0
273	53	32
274	5	115
275	70	12
276	97	0
277	0	94
278	73	0
279	1	105
280	63	36
281	6	79
282	90	0
283	103	5
284	74	0
285	0	96
286	59	17
287	75	4
288	3	107
289	71	0
290	3	89
291	0	100
292	0	99
293	91	3
294	76	0
295	90	3
296	1	101
297	2	103
298	14	89
299	71	9
300	1	105
301	79	4
302	1	94
303	0	109
304	77	0
305	68	14
306	82	7
307	0	93
308	75	1
309	68	39
310	4	100
311	73	4
312	0	99
313	18	91
314	2	107
315	77	0
316	61	2
317	85	2
318	3	91
319	100	0
320	0	113
321	85	0
322	0	84
323	78	6
324	0	82
325	76	2
326	0	110
327	73	0
328	4	94
329	3	113
330	0	95
331	69	20
332	94	6
333	77	8
334	1	83
335	1	111
336	5	102
337	0	100
338	7	116
339	77	0
340	3	120
341	75	1
342	68	1
343	72	1
344	5	106
345	0	104
346	0	118
347	79	9
348	0	95
349	0	113
350	0	89
351	83	2
352	84	0
353	70	3
354	69	0
355	0	121
356	0	113
357	0	113
358	76	8
359	76	0
360	64	8
361	88	0
362	4	108
363	0	105
364	2	97
365	80	0
366	0	96
367	5	96
368	73	2
369	74	0
370	82	2
371	96	5
372	88	0
373	66	1
374	76	0
375	0	102
376	75	1
377	0	113
378	86	10
379	82	0
380	86	10
381	67	4
382	72	4
383	0	117
384	5	103
385	89	7
386	87	6
387	0	88
388	0	85
389	0	90
390	0	95
391	83	0
392	1	93
393	78	3
394	75	0
395	2	109
396	2	92
397	3	93
398	79	2
399	73	3
400	0	119
401	2	100
402	80	0
403	83	0
404	81	9
405	0	136
406	0	109
407	78	0
408	75	5
409	71	0
410	75	1
411	0	100
412	60	13
413	1	102
414	97	6
415	102	1
416	72	0
417	4	107
418	90	0
419	76	1
420	88	0
421	74	1
422	91	0
423	0	112
424	86	5
425	73	0
426	79	3
427	78	1
428	4	126
429	19	83
430	3	86
431	1	119
432	0	99
433	0	115
434	0	91
435	5	104
436	4	104
437	31	84
438	70	4
439	0	103
440	1	88
441	6	105
442	80	0
443	0	109
444	73	9
445	84	3
446	72	0
447	3	98
448	2	120
449	72	1
450	96	0
451	0	119
452	0	91
453	78	3
454	68	4
455	0	98
456	24	74
457	0	114
458	1	94
459	12	89
460	89	0
461	85	7
462	91	2
463	2	107
464	72	1
465	78	1
466	77	4
467	71	0
468	81	4
469	89	3
470	80	10
471	4	107
472	0	109
473	3	112
474	71	1
475	0	125
476	0	107
477	2	132
478	83	1
479	0	110
480	2	92
481	0	105
482	81	6
483	7	112
484	71	0
485	90	6
486	71	0
487	94	5
488	88	1
489	92	0
490	75	1
491	78	2
492	84	1
493	0	103
494	67	5
495	0	112
496	86	0
497	1	116
498	0	108
499	84	0
500	18	85
501	0	99
502	2	109
503	80	4
504	0	111
505	9	99
506	80	1
507	7	102
508	80	0
509	25	81
510	0	109
511	91	2
512	68	14
513	81	7
514	77	0
515	0	116
516	2	88
517	0	118
518	0	106
519	94	1
520	50	48
521	79	1
522	90	0
523	3	117
524	87	2
525	59	0
526	75	6
527	75	0
528	1	109
529	83	0
530	1	93
531	86	0
532	73	3
533	2	107
534	73	7
535	68	3
536	40	51
537	0	113
538	0	101
539	81	13
540	77	4
541	94	2
542	0	109
543	0	115
544	1	105
545	71	5
546	80	2
547	0	123
548	0	107
549	0	112
550	0	128
551	88	0
552	64	0
553	79	1
554	68	11
555	0	112
556	0	97
557	88	0
558	2	97
559	97	1
560	2	108
561	65	5
562	4	109
563	78	4
564	0	97
565	4	105
566	5	97
567	1	118
568	76	0
569	76	1
570	71	7
571	66	27
572	1	113
573	77	1
574	82	0
575	76	0
576	0	96
577	79	2
578	3	109
579	86	4
580	2	102
581	79	0
582	69	2
583	1	122
584	88	0
585	2	111
586	4	94
587	75	1
588	0	106
589	8	101
590	77	2
591	0	97
592	79	0
593	0	115
594	3	108
595	1	105
596	1	94
597	76	3
598	72	6
599	82	0
600	77	3
601	3	108
602	0	92
603	72	19
604	0	107
605	0	112
606	98	2
607	81	0
608	80	4
609	86	0
610	95	0
611	0	101
612	0	101
613	83	0
614	8	115
615	70	1
616	0	108
617	74	7
618	6	89
619	81	2
620	4	114
621	98	5
622	84	4
623	3	95
624	8	96
625	84	3
626	20	82
627	69	0
628	79	2
629	79	6
630	1	92
631	89	0
632	0	98
633	0	106
634	1	113
635	86	0
636	81	13
637	78	9
638	63	15
639	3	107
640	95	0
641	72	6
642	2	108
643	77	2
644	80	12
645	3	103
646	2	94
647	83	0
648	3	109
649	76	0
650	2	103
651	2	101
652	61	0
653	72	0
654	88	1
655	83	0
656	62	0
657	86	0
658	81	0
659	78	0
660	89	0
661	72	0
662	5	109
663	2	111
664	73	0
665	72	0
666	79	0
667	71	0
668	77	0
669	1	116
670	1	98
671	82	1
672	8	80
673	76	2
674	69	0
675	2	95
676	0	116
677	87	0
678	0	112
679	2	87
680	9	122
681	0	110
682	80	0
683	0	96
684	77	3
685	74	10
686	68	0
687	75	0
688	4	98
689	4	100
690	88	9
691	1	108
692	5	98
693	73	0
694	68	6
695	95	0
696	76	1
697	70	4
698	88	0
699	1	102
700	0	121
701	62	2
702	88	9
703	96	0
704	98	0
705	81	0
706	0	110
707	0	95
708	7	108
709	86	0
710	30	93
711	3	103
712	87	0
713	84	0
714	81	8
715	72	0
716	0	105
717	0	106
718	94	2
719	82	0
720	2	102
721	90	6
722	5	101
723	72	3
724	0	100
725	93	0
726	0	95
727	76	0
728	0	83
729	72	0
730	71	6
731	71	0
732	72	1
733	68	10
734	2	110
735	83	1
736	82	6
737	0	121
738	87	4
739	4	91
740	1	119
741	68	0
742	80	4
743	85	1
744	0	115
745	0	98
746	81	2
747	81	0
748	71	0
749	0	102
750	83	1
751	1	110
752	85	0
753	80	1
754	2	119
755	89	0
756	93	5
757	81	2
758	83	7
759	4	124
760	4	117
761	64	3
762	89	8
763	7	109
764	72	7
765	33	51
766	80	7
767	103	3
768	3	111
769	81	1
770	93	1
771	7	103
772	75	3
773	0	127
774	58	40
775	83	2
776	77	0
777	1	93
778	9	103
779	74	11
780	69	0
781	32	77
782	74	1
783	2	115
784	75	0
785	3	107
786	59	0
787	95	2
788	83	0
789	85	4
790	0	113
791	0	123
792	3	111
793	76	2
794	77	2
795	0	105
796	1	113
797	2	100
798	54	37
799	2	82
800	79	2
801	84	1
802	73	0
803	2	92
804	65	3
805	0	100
806	84	3
807	86	2
808	77	5
809	2	106
810	90	0
811	0	122
812	67	3
813	73	5
814	85	1
815	76	2
816	82	1
817	69	4
818	65	6
819	68	4
820	1	96
821	3	140
822	84	5
823	0	117
824	75	0
825	1	97
826	78	1
827	63	1
828	0	98
829	5	92
830	80	4
831	84	0
832	0	115
833	77	1
834	9	115
835	1	84
836	72	0
837	77	14
838	89	3
839	9	86
840	2	98
841	82	0
842	2	117
843	80	7
844	74	1
845	65	0
846	85	1
847	87	3
848	97	2
849	0	113
850	0	126
851	85	0
852	71	6
853	88	3
854	78	1
855	3	120
856	0	118
857	1	114
858	102	0
859	100	2
860	0	102
861	2	107
862	75	3
863	75	2
864	70	4
865	1	91
866	0	110
867	1	87
868	60	2
869	71	0
870	2	114
871	91	1
872	2	107
873	91	0
874	79	0
875	89	0
876	79	4
877	78	4
878	0	96
879	64	3
880	74	5
881	75	1
882	1	120
883	78	3
884	74	2
885	91	0
886	90	1
887	5	107
888	1	110
889	84	0
890	81	0
891	81	0
892	0	122
893	0	95
894	88	10
895	71	10
896	86	3
897	88	0
898	94	0
899	78	2
900	38	60
901	3	110
902	2	124
903	69	5
904	76	1
905	5	109
906	94	0
907	0	109
908	88	0
909	6	106
910	88	2
911	81	0
912	92	1
913	1	89
914	93	4
915	85	1
916	0	107
917	67	8
918	28	85
919	73	1
920	1	81
921	8	115
922	0	111
923	0	98
924	1	110
925	2	111
926	66	1
927	74	4
928	86	4
929	72	1
930	50	40
931	80	0
932	79	2
933	71	2
934	83	0
935	37	75
936	74	0
937	64	0
938	6	118
939	2	114
940	2	101
941	75	1
942	70	1
943	83	11
944	79	3
945	88	4
946	75	9
947	0	125
948	80	3
949	70	12
950	79	3
951	6	110
952	81	0
953	0	136
954	10	93
955	93	4
956	0	109
957	72	0
958	0	112
959	78	4
960	89	8
961	3	112
962	97	4
963	45	55
964	17	100
965	85	0
966	0	113
967	77	4
968	61	0
969	72	2
970	71	4
971	7	104
972	5	122
973	1	112
974	4	110
975	74	4
976	79	2
977	2	101
978	3	123
979	73	0
980	88	0
981	79	0
982	70	5
983	73	4
984	76	6
985	88	0
986	68	2
987	6	121
988	79	1
989	4	92
990	81	4
991	2	107
992	77	0
993	70	0
994	3	96
995	0	104
996	1	99
997	75	0
998	94	6
999	0	114
1000	1	109
1001	82	0
1002	83	8
1003	1	106
1004	1	119
1005	2	106
1006	2	107
1007	74	0
1008	55	9
1009	83	5
1010	83	2
1011	82	6
1012	0	97
1013	60	4
1014	85	3
1015	69	0
1016	76	2
1017	67	0
1018	71	4
1019	2	111
1020	80	0
1021	0	98
1022	67	1
1023	69	2
1024	60	14
1025	62	34
1026	87	0
1027	80	6
1028	0	89
1029	75	2
1030	1	110
1031	77	11
1032	62	20
1033	0	92
1034	70	0
1035	88	0
1036	0	97
1037	76	0
1038	98	1
1039	6	105
1040	84	0
1041	82	1
1042	72	0
1043	0	110
1044	4	99
1045	0	106
1046	71	7
1047	69	0
1048	83	10
1049	63	8
1050	3	111
1051	0	103
1052	83	0
1053	78	3
1054	2	85
1055	2	101
1056	7	105
1057	0	117
1058	0	113
1059	85	0
1060	65	1
1061	80	0
1062	51	31
1063	72	3
1064	81	0
1065	72	0
1066	75	0
1067	79	3
1068	5	111
1069	65	2
1070	82	5
1071	93	2
1072	82	0
1073	91	8
1074	87	6
1075	81	0
1076	71	0
1077	77	6
1078	97	9
1079	4	97
1080	0	115
1081	83	4
1082	71	4
1083	75	2
1084	1	104
1085	63	1
1086	0	109
1087	82	14
1088	78	0
1089	2	120
1090	83	0
1091	4	122
1092	79	4
1093	74	2
1094	62	0
1095	67	1
1096	92	0
1097	0	108
1098	69	5
1099	76	7
1100	81	1
1101	82	3
1102	85	5
1103	4	94
1104	67	7
1105	2	98
1106	83	0
1107	0	98
1108	58	0
1109	95	7
1110	0	112
1111	1	84
1112	78	6
1113	0	114
1114	87	2
1115	80	0
1116	68	5
1117	79	6
1118	7	105
1119	0	108
1120	2	103
1121	90	13
1122	84	0
1123	73	4
1124	0	108
1125	3	109
1126	79	0
1127	1	98
1128	2	104
1129	67	0
1130	74	0
1131	62	4
1132	4	96
1133	41	67
1134	88	0
1135	3	116
1136	80	2
1137	76	4
1138	0	96
1139	1	115
1140	1	92
1141	90	3
1142	1	99
1143	81	0
1144	1	99
1145	13	101
1146	79	3
1147	71	3
1148	103	0
1149	3	92
1150	84	0
1151	1	101
1152	68	0
1153	66	9
1154	3	117
1155	71	3
1156	73	1
1157	4	99
1158	90	8
1159	59	35
1160	83	0
1161	0	108
1162	86	0
1163	0	101
1164	95	3
1165	82	8
1166	76	0
1167	1	119
1168	84	1
1169	97	8
1170	79	0
1171	84	0
1172	0	102
1173	6	118
1174	2	117
1175	3	95
1176	83	2
1177	71	12
1178	83	1
1179	0	108
1180	1	109
1181	89	1
1182	1	110
1183	73	3
1184	0	95
1185	68	8
1186	1	107
1187	40	30
1188	77	8
1189	0	100
1190	86	6
1191	59	5
1192	91	0
1193	73	10
1194	81	2
1195	76	1
1196	74	6
1197	85	1
1198	75	0
1199	0	104
1200	80	0
1201	0	108
1202	0	114
1203	0	107
1204	70	0
1205	8	106
1206	81	7
1207	3	105
1208	89	4
1209	0	101
1210	73	1
1211	2	106
1212	13	105
1213	75	0
1214	79	2
1215	79	8
1216	71	7
1217	90	2
1218	0	90
1219	8	103
1220	1	101
1221	1	87
1222	88	1
1223	45	32
1224	76	2
1225	72	8
1226	83	0
1227	1	92
1228	84	0
1229	31	50
1230	0	118
1231	0	110
1232	75	8
1233	89	1
1234	2	101
1235	76	7
1236	79	1
1237	3	99
1238	0	113
1239	50	31
1240	1	100
1241	0	106
1242	72	0
1243	87	0
1244	92	0
1245	2	106
1246	36	46
1247	78	1
1248	4	104
1249	79	0
1250	82	11
1251	80	0
1252	32	80
1253	1	96
1254	81	4
1255	0	93
1256	94	0
1257	76	2
1258	3	100
1259	0	114
1260	77	1
1261	2	99
1262	53	9
1263	2	135
1264	83	0
1265	77	0
1266	4	86
1267	93	3
1268	61	0
1269	75	4
1270	87	1
1271	1	101
1272	3	118
1273	3	114
1274	3	129
1275	5	120
1276	74	8
1277	0	98
1278	88	3
1279	75	2
1280	5	130
1281	5	118
1282	3	109
1283	1	114
1284	76	1
1285	94	0
1286	0	104
1287	5	106
1288	88	0
1289	69	0
1290	75	1
1291	0	87
1292	84	0
1293	87	3
1294	80	0
1295	92	3
1296	62	4
1297	95	0
1298	10	109
1299	2	104
1300	49	53
1301	3	110
1302	2	102
1303	61	10
1304	5	120
1305	91	1
1306	85	6
1307	0	84
1308	0	104
1309	18	107
1310	76	0
1311	2	101
1312	77	0
1313	78	3
1314	4	126
1315	2	96
1316	0	103
1317	0	114
1318	69	0
1319	75	11
1320	6	106
1321	0	107
1322	53	36
1323	87	0
1324	73	0
1325	74	0
1326	65	23
1327	71	1
1328	1	114
1329	93	3
1330	4	100
1331	77	6
1332	82	0
1333	3	100
1334	85	0
1335	70	5
1336	80	0
1337	0	106
1338	56	24
1339	78	4
1340	72	0
1341	0	137
1342	89	2
1343	88	1
1344	50	32
1345	1	106
1346	70	0
1347	69	10
1348	4	124
1349	29	53
1350	93	0
1351	92	8
1352	77	2
1353	1	102
1354	57	0
1355	78	11
1356	1	100
1357	95	5
1358	66	27
1359	84	2
1360	70	0
1361	4	91
1362	65	0
1363	0	95
1364	95	1
1365	83	0
1366	72	0
1367	2	94
1368	84	0
1369	1	92
1370	74	3
1371	3	105
1372	1	100
1373	89	1
1374	87	0
1375	0	112
1376	81	0
1377	0	121
1378	85	0
1379	86	4
1380	74	2
1381	60	11
1382	79	0
1383	90	0
1384	3	94
1385	1	116
1386	0	121
1387	0	113
1388	0	105
1389	95	0
1390	69	4
1391	79	3
1392	70	0
1393	68	22
1394	2	109
1395	0	98
1396	81	3
1397	78	5
1398	5	109
1399	0	99
1400	84	0
1401	0	112
1402	3	103
1403	0	92
1404	77	0
1405	1	108
1406	2	116
1407	4	97
1408	1	107
1409	80	3
1410	1	89
1411	0	120
1412	0	88
1413	68	10
1414	0	123
1415	86	5
1416	64	3
1417	23	100
1418	2	105
1419	6	94
1420	64	1
1421	32	56
1422	94	0
1423	73	3
1424	78	0
1425	73	0
1426	5	105
1427	78	2
1428	4	115
1429	70	1
1430	80	2
1431	77	0
1432	19	73
1433	0	86
1434	78	9
1435	0	110
1436	1	94
1437	0	105
1438	75	5
1439	65	4
1440	76	0
1441	86	6
1442	88	9
1443	85	0
1444	65	3
1445	95	0
1446	85	5
1447	85	13
1448	79	3
1449	75	0
1450	3	109
1451	85	5
1452	32	57
1453	70	4
1454	62	3
1455	64	46
1456	0	106
1457	77	19
1458	89	0
1459	78	3
1460	62	4
1461	88	3
1462	78	8
1463	87	6
1464	1	105
1465	1	104
1466	81	0
1467	71	6
1468	81	5
1469	76	12
1470	1	101
1471	1	104
1472	85	0
1473	4	94
1474	79	2
1475	5	110
1476	2	110
1477	78	1
1478	2	87
1479	68	4
1480	4	96
1481	1	115
1482	2	120
1483	67	0
1484	82	0
1485	2	115
1486	0	100
1487	79	0
1488	84	1
1489	79	0
1490	57	51
1491	0	105
1492	72	8
1493	68	1
1494	0	114
1495	14	107
1496	0	90
1497	69	6
1498	2	115
1499	2	109
1500	6	107
1501	0	91
1502	77	7
1503	3	99
1504	93	12
1505	77	3
1506	1	94
1507	35	71
1508	79	2
1509	66	24
1510	54	37
1511	88	7
1512	0	107
1513	5	103
1514	73	0
1515	90	8
1516	1	103
1517	0	113
1518	74	21
1519	81	3
1520	83	0
1521	0	75
1522	77	10
1523	0	107
1524	81	0
1525	0	111
1526	0	102
1527	3	104
1528	58	0
1529	68	2
1530	79	0
1531	7	95
1532	3	103
1533	97	0
1534	73	6
1535	0	100
1536	91	0
1537	61	0
1538	91	6
1539	0	96
1540	0	101
1541	88	0
1542	80	5
1543	69	2
1544	0	105
1545	82	0
1546	1	118
1547	1	123
1548	0	103
1549	77	0
1550	84	0
1551	0	105
1552	1	110
1553	4	128
1554	89	6
1555	24	67
1556	5	102
1557	0	100
1558	83	3
1559	76	3
1560	77	0
1561	0	102
1562	0	121
1563	76	0
1564	69	2
1565	89	0
1566	74	0
1567	80	3
1568	0	81
1569	85	0
1570	5	115
1571	66	4
1572	0	91
1573	89	11
1574	3	102
1575	90	0
1576	73	4
1577	4	115
1578	78	3
1579	83	2
1580	81	1
1581	80	0
1582	1	109
1583	1	89
1584	71	3
1585	81	0
1586	3	96
1587	0	82
1588	83	0
1589	71	4
1590	7	107
1591	71	1
1592	1	109
1593	70	0
1594	75	0
1595	89	1
1596	88	1
1597	0	109
1598	64	6
1599	99	1
1600	69	2
1601	0	104
1602	72	1
1603	1	91
1604	5	100
1605	84	1
1606	1	122
1607	89	2
1608	72	0
1609	2	115
1610	96	2
1611	1	114
1612	75	1
1613	2	96
1614	70	3
1615	87	8
1616	4	101
1617	83	5
1618	77	1
1619	0	94
1620	0	112
1621	84	3
1622	79	6
1623	89	2
1624	85	4
1625	93	1
1626	79	3
1627	5	79
1628	0	117
1629	79	2
1630	6	111
1631	0	113
1632	77	2
1633	72	26
1634	4	114
1635	86	7
1636	7	116
1637	73	1
1638	62	5
1639	1	106
1640	2	110
1641	76	1
1642	71	23
1643	0	107
1644	83	0
1645	1	111
1646	22	79
1647	73	1
1648	0	94
1649	85	0
1650	9	101
1651	1	109
1652	1	108
1653	75	0
1654	69	0
1655	0	111
1656	0	118
1657	0	117
1658	68	29
1659	81	0
1660	83	2
1661	0	105
1662	87	3
1663	74	0
1664	1	107
1665	76	0
1666	78	0
1667	0	106
1668	91	0
1669	75	3
1670	76	1
1671	0	114
1672	0	108
1673	0	108
1674	0	96
1675	69	0
1676	0	107
1677	5	105
1678	89	0
1679	74	0
1680	0	105
1681	2	95
1682	6	122
1683	4	103
1684	3	87
1685	69	1
1686	84	5
1687	0	108
1688	0	115
1689	86	0
1690	1	89
1691	81	1
1692	0	99
1693	0	105
1694	74	5
1695	2	122
1696	82	9
1697	88	2
1698	71	1
1699	2	119
1700	65	9
1701	68	2
1702	2	120
1703	75	0
1704	4	108
1705	83	4
1706	72	2
1707	0	128
1708	1	113
1709	77	1
1710	66	2
1711	1	86
1712	1	106
1713	81	0
1714	87	2
1715	81	0
1716	89	0
1717	13	97
1718	5	120
1719	2	102
1720	103	4
1721	6	105
1722	70	4
1723	3	89
1724	0	99
1725	68	3
1726	99	2
1727	85	1
1728	1	98
1729	79	7
1730	78	6
1731	87	0
1732	64	13
1733	76	1
1734	62	5
1735	88	0
1736	79	18
1737	4	110
1738	51	56
1739	79	0
1740	81	2
1741	2	112
1742	4	101
1743	3	111
1744	0	111
1745	83	4
1746	78	3
1747	0	115
1748	8	109
1749	89	1
1750	74	0
1751	93	0
1752	68	5
1753	9	109
1754	0	79
1755	5	86
1756	2	126
1757	83	0
1758	0	100
1759	0	102
1760	66	14
1761	0	111
1762	76	9
1763	0	106
1764	1	110
1765	80	0
1766	91	4
1767	70	0
1768	0	100
1769	0	94
1770	54	43
1771	1	117
1772	75	20
1773	88	1
1774	2	115
1775	2	106
1776	86	1
1777	3	119
1778	75	0
1779	54	30
1780	75	2
1781	0	99
1782	0	103
1783	91	0
1784	83	3
1785	59	32
1786	8	104
1787	81	2
1788	79	0
1789	0	111
1790	38	61
1791	92	0
1792	73	1
1793	8	77
1794	74	1
1795	2	126
1796	2	107
1797	0	92
1798	61	2
1799	3	101
1800	0	108
1801	75	6
1802	69	0
1803	66	0
1804	81	0
1805	1	114
1806	1	80
1807	77	7
1808	80	1
1809	91	3
1810	76	0
1811	1	90
1812	94	8
1813	4	95
1814	64	4
1815	2	93
1816	71	2
1817	2	91
1818	3	105
1819	4	118
1820	69	1
1821	75	0
1822	86	8
1823	0	93
1824	79	0
1825	78	0
1826	91	2
1827	78	2
1828	68	5
1829	92	8
1830	4	71
1831	82	0
1832	77	1
1833	79	5
1834	45	32
1835	81	1
1836	86	0
1837	76	22
1838	86	0
1839	65	0
1840	83	5
1841	62	0
1842	2	95
1843	0	93
1844	8	118
1845	0	109
1846	80	1
1847	0	97
1848	2	92
1849	68	0
1850	93	7
1851	6	84
1852	82	5
1853	77	3
1854	78	0
1855	0	108
1856	93	0
1857	5	106
1858	80	3
1859	4	113
1860	71	7
1861	77	1
1862	87	14
1863	3	111
1864	1	114
1865	89	2
1866	64	7
1867	88	2
1868	67	0
1869	76	4
1870	0	84
1871	1	92
1872	78	9
1873	79	1
1874	0	107
1875	67	0
1876	90	0
1877	83	1
1878	82	0
1879	3	115
1880	8	112
1881	79	0
1882	2	108
1883	75	0
1884	86	5
1885	85	0
1886	74	0
1887	0	105
1888	5	106
1889	32	78
1890	74	0
1891	77	1
1892	0	97
1893	68	6
1894	83	0
1895	0	100
1896	6	108
1897	5	104
1898	72	0
1899	91	0
1900	0	110
1901	3	98
1902	78	1
1903	77	1
1904	85	4
1905	77	1
1906	0	118
1907	0	121
1908	0	112
1909	2	84
1910	76	2
1911	0	99
1912	84	1
1913	69	6
1914	0	94
1915	94	4
1916	76	0
1917	91	0
1918	5	114
1919	61	31
1920	1	108
1921	5	109
1922	72	7
1923	77	4
1924	72	4
1925	2	126
1926	90	2
1927	56	39
1928	0	87
1929	77	4
1930	84	2
1931	92	3
1932	3	93
1933	6	106
1934	2	121
1935	77	0
1936	70	7
1937	94	0
1938	0	110
1939	75	3
1940	0	110
1941	0	123
1942	4	107
1943	89	3
1944	82	6
1945	76	0
1946	78	4
1947	82	7
1948	0	122
1949	85	5
1950	68	5
1951	0	106
1952	63	3
1953	69	3
1954	0	108
1955	0	95
1956	1	116
1957	77	3
1958	1	98
1959	88	0
1960	90	2
1961	93	3
1962	0	91
1963	1	95
1964	0	125
1965	66	1
1966	73	6
1967	63	3
1968	2	109
1969	0	115
1970	73	2
1971	97	0
1972	84	4
1973	8	97
1974	0	121
1975	0	120
1976	90	2
1977	73	2
1978	3	100
1979	73	4
1980	0	95
1981	4	100
1982	80	4
1983	100	0
1984	0	102
1985	1	110
1986	3	120
1987	77	3
1988	75	2
1989	1	99
1990	0	109
1991	31	50
1992	1	99
1993	84	0
1994	0	100
1995	91	11
1996	65	5
1997	76	0
1998	0	118
1999	77	0
[truncated: 8,001 more rows]
