# Supplementary material for: Generalized method of moments for estimating parameters of stochastic reaction networks
Source: BMC Syst Biol. 2016 Oct 21;10:98. doi: 10.1186/s12918-016-0342-8 (PMC5073941; doi:10.1186/s12918-016-0342-8)
Supplement: Additional file 2 — Matlab code and data. This file contains the Matlab codes and samples which were used to produce the results. (GZ 9349 kb) [file 12918_2016_342_MOESM2_ESM.gz › Data/Gene Expression/samples/t01045.csv]

1	14
2	13
3	15
4	10
5	22
6	18
7	21
8	19
9	13
10	11
11	11
12	11
13	11
14	15
15	26
16	10
17	14
18	14
19	13
20	15
21	17
22	11
23	19
24	28
25	16
26	16
27	17
28	17
29	15
30	10
31	17
32	13
33	34
34	14
35	10
36	23
37	24
38	14
39	27
40	13
41	28
42	23
43	16
44	16
45	12
46	17
47	11
48	24
49	16
50	18
51	28
52	13
53	18
54	13
55	21
56	10
57	11
58	12
59	14
60	14
61	24
62	11
63	10
64	20
65	16
66	12
67	17
68	19
69	15
70	10
71	18
72	28
73	19
74	10
75	22
76	16
77	17
78	15
79	27
80	18
81	17
82	16
83	12
84	12
85	11
86	16
87	17
88	12
89	15
90	12
91	16
92	13
93	18
94	15
95	10
96	14
97	13
98	10
99	17
100	10
101	12
102	11
103	17
104	10
105	14
106	17
107	15
108	10
109	12
110	30
111	10
112	16
113	12
114	25
115	10
116	23
117	19
118	25
119	14
120	11
121	21
122	10
123	15
124	12
125	18
126	24
127	17
128	12
129	13
130	16
131	11
132	22
133	10
134	13
135	17
136	15
137	15
138	23
139	25
140	14
141	20
142	14
143	20
144	19
145	20
146	18
147	12
148	10
149	15
150	19
151	10
152	10
153	13
154	11
155	23
156	13
157	14
158	20
159	10
160	11
161	14
162	13
163	17
164	10
165	19
166	15
167	10
168	17
169	14
170	16
171	15
172	12
173	13
174	10
175	11
176	20
177	22
178	10
179	22
180	15
181	22
182	25
183	13
184	12
185	14
186	18
187	12
188	12
189	16
190	14
191	17
192	15
193	17
194	16
195	16
196	10
197	12
198	11
199	10
200	21
201	16
202	12
203	12
204	11
205	10
206	19
207	12
208	20
209	14
210	21
211	14
212	15
213	20
214	15
215	10
216	20
217	20
218	11
219	11
220	19
221	26
222	14
223	10
224	11
225	18
226	14
227	12
228	17
229	31
230	10
231	10
232	19
233	19
234	28
235	10
236	18
237	14
238	12
239	15
240	10
241	11
242	14
243	12
244	13
245	19
246	12
247	10
248	14
249	10
250	12
251	10
252	10
253	11
254	12
255	12
256	17
257	26
258	21
259	10
260	23
261	16
262	14
263	29
264	18
265	20
266	11
267	16
268	17
269	11
270	10
271	12
272	12
273	14
274	33
275	14
276	10
277	14
278	10
279	10
280	11
281	28
282	17
283	12
284	14
285	10
286	10
287	12
288	20
289	10
290	19
291	16
292	14
293	10
294	14
295	10
296	21
297	11
298	15
299	21
300	14
301	13
302	26
303	15
304	12
305	13
306	25
307	28
308	10
309	14
310	17
311	16
312	15
313	14
314	16
315	10
316	10
317	16
318	13
319	15
320	13
321	11
322	10
323	15
324	15
325	20
326	10
327	20
328	15
329	13
330	10
331	17
332	12
333	11
334	19
335	17
336	10
337	19
338	21
339	15
340	15
341	18
342	14
343	10
344	12
345	20
346	23
347	17
348	10
349	29
350	14
351	12
352	11
353	10
354	12
355	10
356	17
357	22
358	17
359	10
360	12
361	17
362	19
363	10
364	17
365	13
366	16
367	15
368	22
369	19
370	12
371	11
372	15
373	28
374	29
375	15
376	13
377	26
378	19
379	10
380	21
381	24
382	12
383	13
384	10
385	10
386	14
387	15
388	12
389	23
390	16
391	12
392	16
393	14
394	16
395	14
396	15
397	12
398	10
399	12
400	12
401	13
402	18
403	20
404	23
405	12
406	29
407	18
408	10
409	13
410	10
411	10
412	13
413	15
414	16
415	13
416	13
417	13
418	10
419	10
420	23
421	14
422	10
423	13
424	11
425	15
426	10
427	17
428	21
429	21
430	12
431	16
432	18
433	22
434	13
435	17
436	17
437	10
438	11
439	34
440	16
441	10
442	11
443	19
444	11
445	14
446	10
447	19
448	16
449	11
450	26
451	13
452	10
453	10
454	10
455	17
456	14
457	10
458	24
459	14
460	16
461	10
462	18
463	10
464	10
465	10
466	14
467	16
468	20
469	11
470	10
471	21
472	17
473	16
474	22
475	11
476	14
477	11
478	10
479	15
480	15
481	13
482	12
483	12
484	23
485	10
486	14
487	10
488	10
489	13
490	10
491	16
492	19
493	11
494	10
495	22
496	16
497	18
498	11
499	11
500	30
501	15
502	21
503	16
504	15
505	14
506	13
507	18
508	12
509	33
510	12
511	16
512	11
513	11
514	16
515	18
516	12
517	15
518	15
519	17
520	16
521	14
522	12
523	19
524	11
525	15
526	13
527	23
528	10
529	19
530	15
531	16
532	13
533	13
534	13
535	12
536	11
537	20
538	11
539	11
540	23
541	19
542	14
543	18
544	18
545	18
546	10
547	18
548	13
549	21
550	20
551	13
552	11
553	10
554	21
555	10
556	11
557	19
558	10
559	10
560	10
561	15
562	18
563	24
564	12
565	13
566	13
567	16
568	13
569	15
570	13
571	15
572	10
573	23
574	16
575	24
576	11
577	19
578	18
579	14
580	13
581	30
582	11
583	12
584	11
585	19
586	13
587	10
588	11
589	12
590	14
591	13
592	17
593	11
594	12
595	17
596	10
597	13
598	13
599	12
600	10
601	11
602	18
603	10
604	12
605	16
606	15
607	22
608	18
609	15
610	13
611	20
612	10
613	23
614	21
615	15
616	16
617	10
618	20
619	11
620	22
621	16
622	14
623	11
624	14
625	18
626	17
627	17
628	10
629	11
630	10
631	11
632	14
633	15
634	18
635	16
636	25
637	16
638	22
639	11
640	26
641	14
642	11
643	13
644	17
645	12
646	10
647	10
648	15
649	12
650	13
651	11
652	13
653	15
654	10
655	22
656	16
657	20
658	18
659	11
660	17
661	17
662	15
663	17
664	12
665	26
666	19
667	19
668	28
669	22
670	15
671	14
672	14
673	10
674	10
675	18
676	12
677	23
678	14
679	13
680	14
681	18
682	10
683	13
684	18
685	21
686	20
687	13
688	14
689	14
690	11
691	16
692	32
693	13
694	18
695	15
696	15
697	17
698	19
699	17
700	12
701	16
702	11
703	14
704	11
705	10
706	12
707	14
708	15
709	11
710	12
711	15
712	10
713	10
714	11
715	14
716	13
717	11
718	21
719	10
720	14
721	15
722	12
723	19
724	10
725	15
726	17
727	19
728	10
729	22
730	17
731	13
732	13
733	10
734	14
735	17
736	16
737	13
738	22
739	22
740	13
741	13
742	12
743	12
744	12
745	18
746	10
747	13
748	11
749	17
750	20
751	18
752	20
753	15
754	11
755	17
756	10
757	13
758	14
759	12
760	13
761	22
762	10
763	14
764	19
765	18
766	14
767	15
768	26
769	14
770	19
771	15
772	13
773	20
774	14
775	16
776	16
777	18
778	10
779	22
780	24
781	19
782	14
783	13
784	13
785	20
786	10
787	11
788	17
789	15
790	13
791	17
792	14
793	23
794	19
795	10
796	15
797	24
798	17
799	18
800	10
801	12
802	10
803	14
804	12
805	10
806	10
807	21
808	19
809	10
810	11
811	14
812	10
813	16
814	12
815	17
816	14
817	14
818	12
819	15
820	18
821	13
822	12
823	13
824	15
825	12
826	11
827	12
828	26
829	16
830	12
831	15
832	20
833	19
834	15
835	12
836	10
837	27
838	12
839	17
840	25
841	10
842	12
843	22
844	18
845	11
846	26
847	23
848	18
849	10
850	12
851	12
852	13
853	20
854	25
855	21
856	14
857	10
858	17
859	14
860	10
861	10
862	30
863	11
864	16
865	17
866	26
867	20
868	21
869	10
870	11
871	15
872	11
873	27
874	14
875	21
876	10
877	21
878	18
879	19
880	10
881	11
882	14
883	12
884	11
885	10
886	15
887	14
888	18
889	21
890	17
891	10
892	21
893	14
894	16
895	15
896	17
897	38
898	13
899	18
900	16
901	16
902	18
903	10
904	14
905	18
906	18
907	20
908	14
909	17
910	15
911	11
912	28
913	16
914	31
915	13
916	20
917	13
918	14
919	16
920	10
921	13
922	37
923	20
924	17
925	18
926	13
927	14
928	17
929	14
930	13
931	21
932	18
933	19
934	13
935	14
936	10
937	29
938	15
939	20
940	12
941	21
942	10
943	13
944	20
945	11
946	27
947	13
948	22
949	12
950	11
951	10
952	12
953	11
954	27
955	10
956	12
957	23
958	17
959	12
960	17
961	11
962	27
963	15
964	10
965	12
966	17
967	17
968	12
969	10
970	11
971	30
972	17
973	10
974	11
975	17
976	24
977	10
978	10
979	11
980	16
981	11
982	18
983	21
984	12
985	10
986	19
987	17
988	11
989	16
990	17
991	17
992	19
993	16
994	18
995	13
996	10
997	15
998	10
999	21
1000	13
1001	15
1002	13
1003	13
1004	14
1005	26
1006	11
1007	13
1008	18
1009	17
1010	11
1011	10
1012	10
1013	32
1014	15
1015	17
1016	11
1017	11
1018	14
1019	13
1020	13
1021	14
1022	21
1023	11
1024	13
1025	11
1026	12
1027	11
1028	12
1029	13
1030	16
1031	10
1032	12
1033	10
1034	11
1035	23
1036	13
1037	20
1038	11
1039	11
1040	10
1041	10
1042	11
1043	35
1044	16
1045	19
1046	18
1047	18
1048	14
1049	26
1050	13
1051	14
1052	16
1053	25
1054	17
1055	11
1056	18
1057	17
1058	10
1059	14
1060	19
1061	11
1062	12
1063	16
1064	17
1065	18
1066	19
1067	17
1068	17
1069	13
1070	14
1071	17
1072	34
1073	14
1074	10
1075	10
1076	12
1077	26
1078	16
1079	22
1080	21
1081	16
1082	16
1083	18
1084	16
1085	17
1086	11
1087	13
1088	10
1089	26
1090	18
1091	13
1092	11
1093	26
1094	13
1095	14
1096	11
1097	10
1098	28
1099	15
1100	25
1101	28
1102	14
1103	21
1104	16
1105	18
1106	15
1107	21
1108	15
1109	10
1110	19
1111	12
1112	18
1113	18
1114	18
1115	10
1116	12
1117	14
1118	13
1119	16
1120	21
1121	13
1122	11
1123	12
1124	14
1125	10
1126	11
1127	20
1128	15
1129	20
1130	10
1131	26
1132	11
1133	15
1134	23
1135	15
1136	15
1137	16
1138	19
1139	12
1140	14
1141	13
1142	11
1143	27
1144	11
1145	15
1146	12
1147	10
1148	14
1149	12
1150	15
1151	13
1152	15
1153	10
1154	15
1155	12
1156	18
1157	10
1158	19
1159	10
1160	22
1161	10
1162	14
1163	14
1164	12
1165	17
1166	16
1167	11
1168	12
1169	21
1170	15
1171	10
1172	16
1173	13
1174	10
1175	19
1176	10
1177	19
1178	19
1179	20
1180	12
1181	10
1182	14
1183	17
1184	24
1185	12
1186	18
1187	19
1188	10
1189	12
1190	14
1191	17
1192	24
1193	12
1194	17
1195	13
1196	16
1197	18
1198	23
1199	14
1200	12
1201	22
1202	27
1203	15
1204	14
1205	16
1206	11
1207	11
1208	21
1209	12
1210	15
1211	15
1212	13
1213	12
1214	12
1215	11
1216	16
1217	20
1218	13
1219	10
1220	16
1221	23
1222	32
1223	16
1224	10
1225	20
1226	14
1227	17
1228	11
1229	13
1230	12
1231	12
1232	32
1233	14
1234	20
1235	14
1236	17
1237	11
1238	15
1239	14
1240	14
1241	18
1242	17
1243	17
1244	18
1245	17
1246	11
1247	16
1248	14
1249	10
1250	10
1251	11
1252	14
1253	17
1254	20
1255	12
1256	14
1257	23
1258	15
1259	24
1260	12
1261	10
1262	14
1263	17
1264	27
1265	14
1266	19
1267	10
1268	12
1269	13
1270	20
1271	12
1272	17
1273	17
1274	13
1275	10
1276	10
1277	21
1278	13
1279	18
1280	15
1281	13
1282	19
1283	15
1284	11
1285	20
1286	13
1287	13
1288	15
1289	15
1290	23
1291	16
1292	18
1293	15
1294	20
1295	14
1296	22
1297	21
1298	11
1299	16
1300	10
1301	17
1302	10
1303	18
1304	14
1305	15
1306	10
1307	13
1308	19
1309	11
1310	14
1311	10
1312	10
1313	12
1314	10
1315	20
1316	10
1317	30
1318	11
1319	12
1320	10
1321	13
1322	23
1323	18
1324	11
1325	10
1326	27
1327	10
1328	14
1329	10
1330	11
1331	14
1332	17
1333	16
1334	11
1335	10
1336	17
1337	13
1338	12
1339	12
1340	12
1341	12
1342	17
1343	17
1344	17
1345	13
1346	13
1347	10
1348	10
1349	12
1350	11
1351	13
1352	13
1353	10
1354	11
1355	16
1356	16
1357	25
1358	12
1359	24
1360	10
1361	10
1362	12
1363	22
1364	14
1365	13
1366	13
1367	10
1368	18
1369	10
1370	22
1371	11
1372	15
1373	14
1374	12
1375	10
1376	21
1377	23
1378	14
1379	19
1380	14
1381	16
1382	15
1383	19
1384	18
1385	11
1386	17
1387	11
1388	10
1389	16
1390	13
1391	10
1392	18
1393	17
1394	16
1395	16
1396	14
1397	10
1398	12
1399	10
1400	21
1401	10
1402	10
1403	22
1404	15
1405	12
1406	18
1407	10
1408	19
1409	13
1410	14
1411	16
1412	16
1413	19
1414	13
1415	10
1416	19
1417	18
1418	11
1419	11
1420	16
1421	14
1422	17
1423	19
1424	24
1425	16
1426	14
1427	12
1428	15
1429	14
1430	19
1431	19
1432	11
1433	12
1434	10
1435	15
1436	15
1437	13
1438	10
1439	10
1440	19
1441	10
1442	20
1443	12
1444	18
1445	14
1446	12
1447	21
1448	27
1449	23
1450	22
1451	12
1452	15
1453	16
1454	16
1455	11
1456	16
1457	15
1458	17
1459	21
1460	23
1461	13
1462	17
1463	10
1464	19
1465	13
1466	15
1467	13
1468	11
1469	10
1470	11
1471	17
1472	10
1473	12
1474	16
1475	14
1476	15
1477	18
1478	10
1479	13
1480	14
1481	11
1482	13
1483	12
1484	16
1485	10
1486	15
1487	12
1488	10
1489	12
1490	13
1491	20
1492	16
1493	10
1494	13
1495	14
1496	10
1497	13
1498	11
1499	19
1500	20
1501	16
1502	22
1503	13
1504	11
1505	16
1506	11
1507	17
1508	17
1509	13
1510	15
1511	19
1512	16
1513	17
1514	11
1515	12
1516	20
1517	18
1518	14
1519	15
1520	13
1521	12
1522	10
1523	22
1524	13
1525	13
1526	14
1527	15
1528	22
1529	24
1530	23
1531	10
1532	11
1533	10
1534	11
1535	11
1536	24
1537	16
1538	10
1539	19
1540	12
1541	10
1542	13
1543	17
1544	15
1545	18
1546	15
1547	11
1548	13
1549	20
1550	11
1551	17
1552	12
1553	12
1554	28
1555	13
1556	11
1557	16
1558	10
1559	23
1560	22
1561	15
1562	10
1563	21
1564	18
1565	14
1566	21
1567	10
1568	13
1569	13
1570	10
1571	10
1572	16
1573	14
1574	18
1575	11
1576	11
1577	10
1578	12
1579	22
1580	16
1581	10
1582	16
1583	28
1584	10
1585	19
1586	14
1587	18
1588	23
1589	16
1590	13
1591	11
1592	10
1593	10
1594	20
1595	20
1596	16
1597	20
1598	20
1599	11
1600	14
1601	15
1602	11
1603	18
1604	10
1605	10
1606	12
1607	12
1608	14
1609	15
1610	14
1611	18
1612	15
1613	17
1614	19
1615	15
1616	23
1617	10
1618	10
1619	27
1620	20
1621	12
1622	15
1623	12
1624	16
1625	10
1626	19
1627	20
1628	13
1629	20
1630	10
1631	10
1632	12
1633	11
1634	11
1635	13
1636	13
1637	12
1638	13
1639	10
1640	17
1641	19
1642	10
1643	16
1644	12
1645	19
1646	11
1647	18
1648	17
1649	10
1650	17
1651	13
1652	11
1653	20
1654	14
1655	14
1656	13
1657	11
1658	18
1659	16
1660	12
1661	13
1662	22
1663	16
1664	14
1665	11
1666	10
1667	10
1668	16
1669	18
1670	23
1671	16
1672	12
1673	21
1674	10
1675	10
1676	23
1677	13
1678	11
1679	16
1680	16
1681	10
1682	28
1683	13
1684	15
1685	24
1686	22
1687	18
1688	10
1689	21
1690	10
1691	17
1692	26
1693	11
1694	10
1695	12
1696	11
1697	12
1698	10
1699	27
1700	11
1701	13
1702	14
1703	20
1704	14
1705	11
1706	10
1707	16
1708	23
1709	12
1710	13
1711	13
1712	15
1713	10
1714	17
1715	12
1716	13
1717	18
1718	13
1719	10
1720	11
1721	23
1722	10
1723	10
1724	13
1725	17
1726	14
1727	14
1728	14
1729	21
1730	28
1731	27
1732	10
1733	14
1734	12
1735	16
1736	14
1737	10
1738	13
1739	11
1740	12
1741	10
1742	20
1743	11
1744	13
1745	10
1746	12
1747	15
1748	21
1749	18
1750	15
1751	19
1752	12
1753	22
1754	10
1755	11
1756	23
1757	15
1758	24
1759	11
1760	10
1761	13
1762	10
1763	13
1764	14
1765	12
1766	13
1767	13
1768	17
1769	10
1770	10
1771	18
1772	21
1773	11
1774	13
1775	15
1776	15
1777	10
1778	21
1779	15
1780	19
1781	10
1782	14
1783	19
1784	10
1785	20
1786	18
1787	11
1788	12
1789	16
1790	14
1791	15
1792	12
1793	19
1794	14
1795	12
1796	10
1797	14
1798	19
1799	13
1800	24
1801	23
1802	13
1803	12
1804	24
1805	11
1806	14
1807	19
1808	14
1809	20
1810	16
1811	23
1812	22
1813	10
1814	14
1815	11
1816	10
1817	11
1818	14
1819	20
1820	10
1821	21
1822	24
1823	10
1824	13
1825	10
1826	11
1827	10
1828	13
1829	16
1830	15
1831	15
1832	12
1833	12
1834	12
1835	20
1836	21
1837	14
1838	14
1839	21
1840	12
1841	21
1842	20
1843	12
1844	28
1845	15
1846	16
1847	21
1848	11
1849	17
1850	18
1851	13
1852	11
1853	10
1854	11
1855	19
1856	11
1857	10
1858	11
1859	10
1860	22
1861	15
1862	16
1863	10
1864	17
1865	21
1866	14
1867	10
1868	13
1869	14
1870	14
1871	13
1872	10
1873	19
1874	30
1875	22
1876	10
1877	18
1878	15
1879	23
1880	15
1881	24
1882	11
1883	15
1884	13
1885	17
1886	22
1887	11
1888	17
1889	10
1890	11
1891	13
1892	11
1893	13
1894	25
1895	10
1896	16
1897	16
1898	11
1899	24
1900	15
1901	11
1902	19
1903	16
1904	13
1905	19
1906	23
1907	12
1908	12
1909	10
1910	13
1911	14
1912	12
1913	10
1914	16
1915	11
1916	11
1917	10
1918	19
1919	11
1920	10
1921	10
1922	10
1923	12
1924	10
1925	13
1926	10
1927	13
1928	15
1929	18
1930	17
1931	11
1932	17
1933	18
1934	10
1935	20
1936	10
1937	10
1938	16
1939	18
1940	10
1941	11
1942	13
1943	22
1944	17
1945	12
1946	17
1947	14
1948	16
1949	18
1950	10
1951	16
1952	26
1953	12
1954	10
1955	11
1956	22
1957	12
1958	10
1959	14
1960	21
1961	14
1962	19
1963	13
1964	12
1965	17
1966	12
1967	11
1968	21
1969	19
1970	16
1971	10
1972	13
1973	17
1974	17
1975	12
1976	14
1977	11
1978	19
1979	10
1980	16
1981	10
1982	11
1983	16
1984	17
1985	16
1986	20
1987	14
1988	20
1989	13
1990	24
1991	10
1992	19
1993	19
1994	13
1995	31
1996	15
1997	12
1998	10
1999	14
2000	10
[truncated: 8,000 more rows]
