# Supplementary material for: Generalized method of moments for estimating parameters of stochastic reaction networks
Source: BMC Syst Biol. 2016 Oct 21;10:98. doi: 10.1186/s12918-016-0342-8 (PMC5073941; doi:10.1186/s12918-016-0342-8)
Supplement: Additional file 2 — Matlab code and data. This file contains the Matlab codes and samples which were used to produce the results. (GZ 9349 kb) [file 12918_2016_342_MOESM2_ESM.gz › Data/Exclusive Switch/samples/34/t001.csv]

trajectory	P1	P2
1	38	4
2	1	49
3	26	14
4	25	5
5	41	12
6	41	4
7	1	43
8	0	53
9	50	3
10	38	0
11	37	0
12	29	10
13	33	0
14	34	10
15	30	1
16	0	46
17	3	47
18	0	49
19	0	53
20	0	47
21	9	32
22	30	0
23	44	5
24	1	35
25	6	36
26	3	44
27	0	42
28	31	4
29	40	0
30	42	9
31	37	7
32	29	9
33	33	0
34	34	6
35	3	32
36	34	0
37	36	0
38	2	47
39	5	49
40	32	3
41	1	50
42	4	43
43	2	49
44	1	40
45	23	5
46	4	55
47	0	46
48	33	3
49	39	3
50	0	45
51	0	48
52	31	3
53	37	0
54	3	40
55	0	31
56	0	43
57	30	0
58	0	57
59	40	0
60	31	8
61	39	19
62	38	0
63	36	0
64	0	49
65	34	1
66	35	12
67	31	0
68	36	0
69	0	41
70	0	54
71	27	11
72	0	57
73	0	49
74	0	52
75	26	1
76	33	0
77	0	41
78	39	3
79	41	0
80	0	45
81	29	14
82	41	1
83	41	0
84	0	51
85	42	0
86	38	0
87	27	0
88	5	42
89	7	43
90	0	39
91	1	45
92	26	0
93	30	7
94	26	24
95	32	0
96	8	50
97	40	4
98	20	23
99	35	7
100	0	47
101	1	32
102	0	57
103	39	5
104	0	51
105	0	40
106	0	44
107	0	48
108	22	7
109	35	0
110	37	17
111	3	33
112	0	46
113	0	50
114	12	37
115	5	58
116	18	30
117	0	38
118	30	0
119	9	51
120	34	0
121	26	7
122	0	49
123	5	37
124	35	0
125	1	41
126	36	0
127	39	0
128	38	0
129	31	3
130	0	53
131	29	4
132	17	20
133	0	46
134	37	0
135	38	6
136	17	21
137	27	8
138	0	44
139	11	43
140	6	51
141	0	44
142	29	0
143	5	43
144	0	55
145	31	10
146	4	37
147	38	0
148	1	46
149	37	0
150	3	42
151	0	34
152	0	50
153	40	1
154	31	3
155	0	52
156	33	0
157	32	0
158	2	46
159	0	35
160	0	48
161	30	0
162	3	44
163	30	6
164	24	4
165	0	43
166	28	10
167	21	19
168	34	5
169	0	40
170	33	0
171	29	0
172	0	53
173	4	55
174	27	0
175	31	2
176	27	0
177	36	0
178	27	0
179	0	36
180	0	54
181	0	39
182	0	41
183	28	11
184	26	2
185	38	0
186	10	43
187	0	46
188	0	57
189	4	42
190	36	0
191	0	34
192	1	49
193	3	28
194	32	12
195	4	45
196	28	0
197	0	36
198	36	12
199	3	32
200	42	0
201	2	46
202	37	0
203	38	0
204	4	42
205	29	2
206	31	10
207	0	60
208	28	2
209	22	38
210	14	30
211	39	0
212	0	47
213	0	46
214	44	0
215	5	45
216	27	1
217	0	49
218	28	0
219	0	43
220	29	7
221	0	32
222	32	7
223	36	0
224	31	5
225	1	39
226	0	42
227	27	12
228	5	46
229	29	0
230	28	6
231	19	0
232	0	37
233	0	48
234	39	0
235	19	17
236	37	6
237	32	10
238	5	42
239	2	42
240	37	0
241	28	1
242	28	0
243	4	46
244	4	45
245	0	51
246	33	9
247	35	4
248	0	47
249	0	55
250	36	0
251	0	39
252	31	14
253	36	0
254	6	41
255	37	0
256	31	5
257	29	0
258	6	52
259	36	4
260	36	0
261	0	35
262	35	0
263	35	3
264	30	13
265	9	35
266	0	54
267	4	44
268	0	52
269	0	44
270	0	41
271	7	45
272	32	0
273	38	4
274	42	0
275	7	46
276	0	46
277	33	0
278	36	7
279	5	51
280	28	0
281	2	46
282	36	0
283	0	37
284	0	42
285	30	2
286	34	0
287	0	41
288	0	43
289	6	43
290	31	4
291	40	0
292	2	37
293	4	47
294	4	38
295	21	22
296	29	2
297	31	5
298	24	6
299	29	8
300	25	0
301	31	10
302	35	0
303	39	0
304	0	49
305	15	42
306	30	0
307	36	4
308	1	38
309	27	4
310	2	47
311	0	50
312	1	40
313	4	39
314	0	42
315	0	42
316	34	1
317	39	0
318	7	46
319	0	46
320	31	0
321	33	0
322	43	8
323	0	49
324	32	11
325	1	41
326	35	0
327	0	44
328	7	49
329	0	35
330	34	1
331	36	6
332	38	7
333	0	43
334	0	41
335	0	49
336	44	4
337	0	47
338	0	37
339	0	30
340	0	45
341	37	7
342	0	34
343	1	51
344	38	0
345	35	0
346	0	44
347	5	40
348	34	6
349	0	57
350	0	42
351	3	57
352	36	14
353	31	0
354	32	5
355	26	8
356	0	49
357	0	48
358	18	10
359	25	11
360	33	0
361	0	56
362	25	2
363	29	0
364	0	32
365	31	3
366	0	30
367	0	43
368	24	1
369	0	50
370	21	0
371	0	49
372	3	49
373	19	23
374	40	13
375	31	0
376	35	14
377	21	30
378	46	3
379	30	16
380	40	13
381	1	56
382	0	43
383	32	0
384	35	0
385	33	12
386	3	45
387	2	45
388	0	49
389	28	25
390	0	45
391	28	6
392	34	6
393	40	2
394	31	11
395	0	53
396	40	1
397	0	51
398	31	0
399	33	0
400	38	0
401	0	39
402	40	0
403	34	1
404	30	1
405	0	44
406	35	0
407	34	9
408	3	40
409	33	2
410	3	46
411	28	1
412	29	16
413	32	0
414	29	5
415	27	0
416	40	10
417	0	49
418	28	0
419	9	40
420	36	0
421	29	0
422	0	29
423	34	2
424	31	0
425	0	37
426	28	4
427	0	38
428	36	3
429	32	0
430	0	42
431	38	0
432	0	44
433	35	0
434	0	51
435	0	46
436	4	49
437	27	17
438	35	0
439	3	43
440	29	0
441	1	35
442	35	4
443	5	35
444	0	47
445	0	49
446	27	5
447	29	10
448	29	0
449	26	0
450	5	40
451	33	0
452	29	2
453	33	12
454	6	43
455	31	1
456	1	48
457	0	44
458	38	11
459	0	49
460	3	49
461	2	37
462	28	0
463	21	8
464	0	50
465	27	4
466	40	2
467	0	42
468	32	0
469	36	5
470	31	3
471	27	11
472	32	11
473	33	0
474	1	46
475	32	14
476	34	0
477	2	54
478	0	32
479	23	0
480	29	3
481	28	8
482	0	37
483	36	3
484	0	39
485	0	50
486	0	49
487	2	43
488	36	0
489	1	53
490	0	39
491	6	40
492	27	5
493	0	36
494	33	0
495	0	43
496	30	2
497	28	2
498	32	0
499	0	41
500	33	0
501	0	42
502	37	0
503	29	0
504	29	8
505	33	0
506	0	35
507	1	49
508	25	7
509	0	39
510	25	0
511	30	0
512	0	36
513	0	39
514	33	0
515	0	40
516	29	0
517	29	0
518	0	56
519	20	14
520	29	0
521	18	32
522	33	0
523	18	42
524	44	0
525	19	21
526	0	36
527	32	0
528	31	0
529	30	5
530	37	0
531	28	0
532	40	6
533	32	0
534	28	5
535	3	42
536	36	0
537	29	1
538	0	37
539	0	51
540	37	9
541	29	4
542	23	0
543	25	0
544	42	0
545	26	0
546	0	51
547	0	44
548	0	46
549	0	41
550	40	0
551	0	51
552	33	6
553	0	40
554	0	47
555	0	34
556	35	0
557	30	1
558	0	48
559	0	43
560	26	0
561	33	1
562	44	0
563	29	5
564	1	44
565	1	36
566	0	41
567	33	2
568	35	0
569	5	36
570	37	0
571	15	23
572	0	42
573	0	38
574	28	0
575	28	8
576	2	52
577	4	36
578	34	11
579	41	0
580	0	53
581	5	42
582	34	3
583	0	52
584	0	43
585	5	39
586	29	0
587	22	18
588	0	33
589	5	41
590	36	10
591	29	1
592	32	5
593	0	35
594	39	17
595	6	52
596	27	5
597	0	40
598	33	3
599	3	26
600	38	0
601	40	0
602	23	0
603	33	4
604	0	36
605	26	0
606	24	6
607	5	57
608	0	48
609	7	39
610	29	16
611	24	4
612	31	0
613	23	23
614	34	0
615	28	0
616	1	35
617	32	9
618	3	46
619	0	41
620	32	12
621	0	43
622	35	6
623	0	52
624	2	56
625	7	28
626	28	12
627	5	37
628	1	40
629	0	47
630	9	37
631	26	1
632	3	45
633	34	0
634	39	0
635	28	6
636	0	43
637	0	62
638	19	23
639	32	3
640	0	47
641	40	0
642	0	35
643	0	37
644	0	40
645	28	10
646	32	7
647	2	37
648	4	41
649	31	0
650	3	47
651	2	56
652	0	58
653	25	0
654	0	42
655	0	38
656	25	0
657	31	4
658	26	0
659	0	43
660	32	9
661	30	3
662	0	37
663	50	7
664	2	51
665	0	45
666	0	50
667	39	0
668	31	5
669	27	0
670	4	37
671	33	13
672	26	9
673	0	43
674	0	25
675	41	0
676	4	43
677	37	4
678	28	3
679	40	0
680	25	0
681	4	37
682	37	0
683	0	50
684	44	5
685	33	0
686	33	6
687	0	48
688	0	36
689	44	0
690	7	29
691	0	40
692	32	3
693	28	5
694	0	34
695	30	17
696	35	15
697	24	3
698	30	5
699	37	13
700	46	0
701	8	37
702	3	41
703	11	37
704	18	23
705	26	6
706	27	0
707	0	41
708	40	0
709	32	12
710	34	0
711	30	16
712	42	0
713	0	42
714	0	42
715	39	0
716	2	42
717	40	5
718	4	56
719	38	5
720	5	45
721	48	0
722	39	0
723	30	0
724	31	0
725	28	1
726	30	0
727	0	41
728	28	5
729	35	4
730	0	42
731	41	0
732	33	10
733	1	49
734	0	46
735	35	12
736	33	0
737	0	43
738	3	42
739	42	8
740	0	43
741	33	0
742	0	41
743	35	0
744	38	0
745	0	50
746	25	5
747	0	40
748	25	10
749	0	46
750	4	35
751	41	0
752	35	0
753	30	0
754	30	0
755	31	0
756	0	52
757	26	0
758	5	46
759	27	8
760	23	0
761	0	37
762	29	0
763	38	1
764	45	17
765	30	8
766	26	10
767	34	8
768	29	0
769	29	0
770	37	0
771	40	1
772	39	0
773	32	2
774	1	43
775	1	40
776	34	3
777	0	49
778	41	0
779	33	6
780	0	38
781	0	41
782	32	2
783	33	0
784	34	0
785	1	47
786	7	43
787	30	0
788	28	0
789	3	46
790	30	9
791	0	51
792	32	18
793	42	0
794	30	0
795	31	7
796	30	0
797	0	56
798	38	0
799	5	28
800	0	58
801	39	7
802	29	5
803	32	0
804	4	45
805	37	0
806	0	43
807	24	0
808	5	43
809	30	9
810	33	0
811	12	32
812	27	5
813	36	0
814	38	2
815	0	46
816	40	0
817	34	0
818	37	5
819	4	45
820	29	0
821	9	41
822	0	48
823	27	0
824	0	51
825	11	39
826	37	0
827	31	5
828	0	40
829	33	4
830	29	2
831	32	7
832	3	57
833	28	4
834	0	50
835	37	6
836	0	49
837	0	42
838	0	48
839	46	8
840	30	0
841	13	40
842	36	0
843	29	1
844	30	12
845	35	0
846	0	42
847	0	45
848	40	13
849	3	33
850	29	10
851	0	46
852	27	0
853	34	6
854	30	0
855	30	1
856	29	6
857	35	0
858	4	49
859	24	0
860	15	21
861	0	46
862	11	22
863	0	47
864	39	0
865	1	50
866	34	0
867	5	31
868	34	0
869	41	2
870	0	40
871	0	41
872	31	7
873	29	5
874	0	40
875	27	3
876	34	0
877	0	43
878	0	50
879	29	8
880	36	0
881	27	2
882	0	57
883	7	33
884	35	0
885	26	7
886	19	25
887	32	0
888	0	26
889	30	0
890	0	56
891	0	35
892	0	51
893	27	0
894	7	48
895	0	29
896	14	22
897	36	4
898	0	45
899	0	41
900	2	46
901	34	6
902	4	42
903	0	49
904	38	0
905	0	42
906	29	2
907	34	6
908	41	0
909	26	7
910	31	0
911	36	6
912	32	0
913	0	56
914	0	47
915	34	0
916	37	0
917	40	1
918	35	0
919	29	0
920	25	1
921	35	0
922	0	35
923	0	50
924	26	0
925	31	14
926	28	2
927	24	9
928	18	19
929	28	4
930	29	2
931	42	0
932	1	46
933	12	45
934	3	57
935	1	36
936	36	2
937	0	49
938	24	12
939	6	37
940	8	42
941	40	0
942	41	5
943	0	34
944	0	43
945	0	34
946	4	42
947	0	50
948	23	8
949	0	50
950	1	44
951	29	1
952	3	46
953	35	0
954	40	0
955	28	3
956	1	52
957	6	48
958	0	41
959	0	42
960	0	41
961	9	46
962	4	40
963	38	0
964	0	51
965	0	38
966	5	48
967	0	46
968	32	0
969	35	5
970	7	50
971	30	4
972	33	0
973	22	0
974	33	0
975	34	0
976	1	46
977	21	2
978	32	0
979	24	3
980	12	46
981	23	0
982	35	11
983	33	0
984	2	46
985	31	4
986	47	7
987	35	0
988	43	2
989	0	40
990	40	0
991	0	51
992	37	14
993	32	2
994	2	41
995	34	0
996	1	36
997	32	2
998	0	39
999	30	3
1000	0	39
1001	3	49
1002	22	10
1003	0	49
1004	42	0
1005	33	7
1006	1	38
1007	27	6
1008	0	52
1009	6	36
1010	0	43
1011	15	15
1012	4	44
1013	0	34
1014	35	14
1015	3	50
1016	35	0
1017	32	0
1018	39	8
1019	2	39
1020	51	13
1021	3	44
1022	0	47
1023	27	19
1024	2	46
1025	34	0
1026	29	0
1027	30	9
1028	27	0
1029	34	11
1030	26	12
1031	5	46
1032	35	0
1033	30	0
1034	29	0
1035	1	39
1036	37	10
1037	0	43
1038	0	49
1039	35	0
1040	0	48
1041	39	5
1042	1	58
1043	12	26
1044	0	40
1045	2	48
1046	31	0
1047	34	4
1048	38	13
1049	36	0
1050	2	42
1051	37	3
1052	44	5
1053	23	13
1054	0	41
1055	30	13
1056	29	0
1057	27	11
1058	30	4
1059	26	8
1060	0	38
1061	2	41
1062	0	38
1063	3	35
1064	37	1
1065	29	0
1066	1	44
1067	0	39
1068	0	38
1069	33	4
1070	33	5
1071	4	33
1072	23	0
1073	37	0
1074	0	44
1075	9	43
1076	7	37
1077	33	7
1078	22	4
1079	0	55
1080	2	51
1081	0	50
1082	3	57
1083	4	45
1084	3	35
1085	28	5
1086	1	45
1087	42	0
1088	0	41
1089	36	6
1090	0	57
1091	0	43
1092	34	3
1093	46	0
1094	6	44
1095	20	4
1096	32	16
1097	0	40
1098	35	0
1099	38	4
1100	30	6
1101	33	4
1102	30	2
1103	40	7
1104	0	48
1105	5	42
1106	25	0
1107	36	5
1108	3	41
1109	5	41
1110	0	35
1111	50	0
1112	38	13
1113	0	38
1114	31	4
1115	5	40
1116	34	4
1117	4	43
1118	40	11
1119	0	58
1120	35	4
1121	30	20
1122	5	30
1123	37	4
1124	0	46
1125	27	0
1126	3	49
1127	43	5
1128	29	0
1129	4	42
1130	37	0
1131	31	0
1132	29	0
1133	0	55
1134	8	48
1135	36	0
1136	30	2
1137	0	37
1138	0	48
1139	4	35
1140	31	5
1141	34	5
1142	32	4
1143	41	1
1144	5	35
1145	2	48
1146	0	39
1147	0	38
1148	0	43
1149	22	18
1150	7	37
1151	0	47
1152	0	35
1153	27	0
1154	32	0
1155	39	0
1156	31	1
1157	0	44
1158	36	0
1159	37	0
1160	31	1
1161	0	52
1162	5	40
1163	31	0
1164	0	55
1165	38	0
1166	0	55
1167	28	0
1168	36	0
1169	29	0
1170	5	35
1171	39	3
1172	22	2
1173	4	43
1174	6	44
1175	4	52
1176	40	0
1177	29	1
1178	5	47
1179	47	0
1180	2	34
1181	45	0
1182	38	2
1183	42	0
1184	35	0
1185	5	32
1186	0	42
1187	0	56
1188	1	47
1189	0	49
1190	0	41
1191	5	41
1192	31	5
1193	0	39
1194	4	47
1195	5	47
1196	3	46
1197	2	40
1198	30	10
1199	0	43
1200	30	0
1201	0	46
1202	33	10
1203	44	1
1204	31	8
1205	0	53
1206	0	35
1207	0	72
1208	0	29
1209	33	0
1210	37	0
1211	36	5
1212	11	33
1213	7	48
1214	0	41
1215	30	0
1216	0	39
1217	0	41
1218	30	8
1219	0	49
1220	0	47
1221	0	41
1222	4	39
1223	6	49
1224	29	5
1225	43	0
1226	0	36
1227	37	4
1228	0	37
1229	1	49
1230	35	3
1231	0	51
1232	11	42
1233	30	1
1234	39	0
1235	1	38
1236	33	2
1237	28	31
1238	37	6
1239	14	40
1240	35	7
1241	34	0
1242	12	43
1243	3	47
1244	2	63
1245	35	0
1246	0	45
1247	27	0
1248	32	1
1249	0	48
1250	31	0
1251	28	0
1252	0	44
1253	33	7
1254	0	48
1255	31	2
1256	5	44
1257	3	39
1258	38	4
1259	37	4
1260	35	0
1261	27	0
1262	0	48
1263	0	49
1264	30	0
1265	21	7
1266	34	6
1267	28	0
1268	30	14
1269	29	0
1270	20	17
1271	36	4
1272	34	2
1273	35	3
1274	26	0
1275	6	44
1276	39	0
1277	35	6
1278	37	4
1279	7	43
1280	0	51
1281	0	36
1282	31	3
1283	0	50
1284	0	44
1285	24	3
1286	30	4
1287	8	40
1288	38	0
1289	0	35
1290	39	3
1291	0	42
1292	3	46
1293	9	40
1294	26	0
1295	0	55
1296	8	37
1297	27	14
1298	30	0
1299	24	0
1300	31	7
1301	30	0
1302	27	4
1303	41	4
1304	43	0
1305	36	16
1306	34	5
1307	0	41
1308	28	0
1309	35	10
1310	28	0
1311	0	48
1312	7	44
1313	38	2
1314	0	41
1315	32	0
1316	0	41
1317	20	31
1318	0	35
1319	29	9
1320	6	52
1321	2	42
1322	31	0
1323	36	0
1324	29	0
1325	0	48
1326	0	44
1327	28	7
1328	36	0
1329	0	45
1330	35	8
1331	38	3
1332	27	12
1333	4	40
1334	3	46
1335	33	0
1336	45	1
1337	0	43
1338	32	0
1339	13	37
1340	5	39
1341	32	1
1342	0	41
1343	32	0
1344	32	0
1345	35	1
1346	0	47
1347	45	0
1348	3	44
1349	3	39
1350	0	42
1351	0	57
1352	26	13
1353	34	0
1354	5	49
1355	38	0
1356	40	0
1357	9	35
1358	34	1
1359	39	0
1360	6	42
1361	0	35
1362	1	33
1363	0	46
1364	39	11
1365	3	43
1366	34	2
1367	40	8
1368	25	1
1369	0	30
1370	6	41
1371	30	0
1372	0	52
1373	0	48
1374	27	2
1375	30	13
1376	0	44
1377	1	32
1378	30	9
1379	39	0
1380	27	10
1381	25	2
1382	35	0
1383	3	44
1384	47	0
1385	0	48
1386	9	26
1387	29	0
1388	30	9
1389	0	43
1390	36	10
1391	29	13
1392	35	6
1393	35	0
1394	36	0
1395	0	46
1396	30	0
1397	38	0
1398	0	51
1399	36	0
1400	26	0
1401	10	35
1402	27	0
1403	35	5
1404	42	0
1405	34	0
1406	29	1
1407	1	37
1408	0	55
1409	32	11
1410	35	15
1411	0	44
1412	0	54
1413	1	37
1414	36	0
1415	10	25
1416	0	47
1417	0	52
1418	4	54
1419	0	34
1420	9	40
1421	0	30
1422	31	0
1423	35	0
1424	0	39
1425	9	31
1426	0	36
1427	36	0
1428	4	30
1429	37	0
1430	24	0
1431	32	10
1432	0	53
1433	26	3
1434	24	0
1435	31	8
1436	0	36
1437	13	38
1438	2	48
1439	42	0
1440	25	4
1441	41	0
1442	0	53
1443	23	10
1444	30	0
1445	0	39
1446	0	55
1447	28	0
1448	0	50
1449	29	0
1450	31	11
1451	1	35
1452	42	0
1453	43	1
1454	5	31
1455	0	42
1456	6	51
1457	24	0
1458	27	9
1459	2	44
1460	37	5
1461	33	8
1462	36	9
1463	38	3
1464	37	0
1465	1	62
1466	30	0
1467	35	2
1468	23	0
1469	34	0
1470	36	8
1471	22	9
1472	0	50
1473	26	0
1474	35	0
1475	39	0
1476	0	44
1477	37	6
1478	30	0
1479	20	11
1480	11	33
1481	32	0
1482	46	6
1483	0	52
1484	24	27
1485	0	59
1486	49	0
1487	36	2
1488	0	52
1489	30	16
1490	32	0
1491	4	53
1492	0	62
1493	0	47
1494	29	0
1495	31	15
1496	33	7
1497	26	23
1498	26	4
1499	32	14
1500	49	0
1501	34	0
1502	43	3
1503	36	2
1504	2	48
1505	35	0
1506	27	10
1507	2	45
1508	35	0
1509	43	0
1510	9	48
1511	26	0
1512	40	4
1513	33	0
1514	0	52
1515	26	0
1516	33	0
1517	0	29
1518	29	5
1519	29	0
1520	4	42
1521	31	0
1522	0	41
1523	21	5
1524	8	41
1525	0	48
1526	46	0
1527	0	42
1528	36	0
1529	37	0
1530	21	11
1531	0	36
1532	0	40
1533	41	0
1534	42	2
1535	0	42
1536	2	33
1537	0	38
1538	36	5
1539	33	5
1540	0	48
1541	39	5
1542	39	11
1543	33	12
1544	0	33
1545	30	10
1546	31	2
1547	37	0
1548	33	3
1549	36	8
1550	0	50
1551	40	0
1552	0	39
1553	23	0
1554	29	0
1555	35	3
1556	4	50
1557	29	2
1558	1	38
1559	31	0
1560	0	44
1561	0	45
1562	32	0
1563	36	5
1564	37	0
1565	8	46
1566	48	0
1567	29	0
1568	0	44
1569	0	36
1570	40	0
1571	28	0
1572	41	0
1573	42	0
1574	29	11
1575	1	34
1576	4	42
1577	33	7
1578	3	31
1579	6	44
1580	33	4
1581	33	0
1582	4	42
1583	29	1
1584	0	49
1585	24	9
1586	18	34
1587	30	0
1588	23	0
1589	39	2
1590	5	47
1591	3	48
1592	25	0
1593	0	48
1594	30	0
1595	0	51
1596	34	5
1597	0	45
1598	2	40
1599	43	0
1600	5	49
1601	0	36
1602	0	39
1603	0	45
1604	5	45
1605	0	43
1606	0	44
1607	0	44
1608	36	1
1609	0	49
1610	41	0
1611	0	47
1612	26	0
1613	0	50
1614	8	40
1615	8	45
1616	5	42
1617	35	5
1618	0	44
1619	37	6
1620	24	2
1621	0	40
1622	32	2
1623	11	45
1624	35	6
1625	0	33
1626	9	53
1627	0	40
1628	32	2
1629	39	15
1630	10	24
1631	6	37
1632	36	14
1633	28	0
1634	27	1
1635	30	0
1636	12	28
1637	32	8
1638	37	10
1639	9	37
1640	7	47
1641	4	42
1642	0	55
1643	27	1
1644	0	31
1645	6	39
1646	2	47
1647	0	43
1648	0	55
1649	39	4
1650	24	0
1651	39	5
1652	39	4
1653	22	26
1654	28	2
1655	31	2
1656	1	54
1657	0	47
1658	36	7
1659	21	11
1660	33	0
1661	26	0
1662	0	43
1663	0	41
1664	17	36
1665	6	51
1666	29	12
1667	33	0
1668	0	44
1669	18	26
1670	27	1
1671	26	6
1672	28	0
1673	0	36
1674	33	4
1675	0	65
1676	31	2
1677	4	44
1678	5	42
1679	34	5
1680	24	4
1681	37	0
1682	33	0
1683	37	4
1684	4	52
1685	0	48
1686	31	10
1687	0	40
1688	5	35
1689	0	40
1690	0	37
1691	31	10
1692	0	42
1693	4	44
1694	0	41
1695	37	4
1696	0	42
1697	31	3
1698	16	45
1699	39	1
1700	0	43
1701	31	2
1702	34	0
1703	43	5
1704	35	1
1705	31	7
1706	0	43
1707	0	44
1708	29	12
1709	37	4
1710	27	0
1711	32	0
1712	23	2
1713	2	29
1714	28	0
1715	35	0
1716	22	7
1717	9	49
1718	14	26
1719	28	3
1720	32	0
1721	1	39
1722	0	54
1723	19	23
1724	9	33
1725	38	5
1726	13	53
1727	0	41
1728	34	0
1729	0	40
1730	29	0
1731	0	47
1732	36	0
1733	36	0
1734	5	48
1735	0	55
1736	30	1
1737	27	0
1738	27	2
1739	14	23
1740	8	51
1741	33	5
1742	37	8
1743	29	9
1744	39	0
1745	29	6
1746	39	3
1747	0	42
1748	0	48
1749	30	0
1750	39	0
1751	43	0
1752	36	6
1753	28	5
1754	0	41
1755	0	46
1756	0	39
1757	32	0
1758	0	44
1759	0	43
1760	27	15
1761	36	0
1762	43	9
1763	30	1
1764	27	1
1765	4	32
1766	33	1
1767	0	45
1768	39	1
1769	32	0
1770	30	0
1771	0	39
1772	0	39
1773	38	6
1774	3	44
1775	28	3
1776	1	47
1777	37	1
1778	29	0
1779	0	39
1780	2	41
1781	0	43
1782	3	42
1783	35	0
1784	2	42
1785	0	43
1786	0	37
1787	2	50
1788	2	45
1789	0	51
1790	0	52
1791	30	0
1792	26	10
1793	6	54
1794	30	2
1795	28	0
1796	26	5
1797	33	10
1798	28	0
1799	8	40
1800	0	49
1801	1	52
1802	0	43
1803	47	0
1804	30	9
1805	0	48
1806	33	0
1807	21	7
1808	0	47
1809	0	55
1810	0	50
1811	37	9
1812	35	3
1813	28	6
1814	29	0
1815	37	4
1816	0	49
1817	35	0
1818	0	43
1819	28	7
1820	0	49
1821	1	53
1822	41	0
1823	36	0
1824	40	9
1825	35	0
1826	3	35
1827	7	36
1828	39	4
1829	25	4
1830	2	43
1831	1	31
1832	35	11
1833	23	11
1834	0	45
1835	7	38
1836	27	3
1837	31	15
1838	26	0
1839	37	2
1840	9	40
1841	0	46
1842	0	44
1843	34	0
1844	14	36
1845	28	4
1846	30	0
1847	27	0
1848	0	46
1849	37	1
1850	5	38
1851	30	0
1852	35	10
1853	27	0
1854	33	0
1855	32	12
1856	0	41
1857	35	0
1858	3	48
1859	16	22
1860	44	4
1861	26	14
1862	1	44
1863	40	0
1864	10	36
1865	0	53
1866	36	0
1867	6	29
1868	30	7
1869	0	43
1870	24	0
1871	0	38
1872	0	45
1873	37	1
1874	0	45
1875	35	0
1876	34	0
1877	38	4
1878	23	7
1879	33	0
1880	33	0
1881	45	5
1882	34	0
1883	30	0
1884	9	39
1885	0	38
1886	28	6
1887	31	0
1888	39	2
1889	33	5
1890	0	48
1891	38	0
1892	31	0
1893	0	38
1894	21	6
1895	0	57
1896	5	44
1897	28	0
1898	30	0
1899	0	37
1900	0	47
1901	5	53
1902	27	0
1903	0	43
1904	27	0
1905	27	0
1906	28	0
1907	0	38
1908	32	0
1909	0	32
1910	38	0
1911	0	41
1912	30	13
1913	30	0
1914	32	16
1915	30	1
1916	18	0
1917	0	42
1918	39	5
1919	25	0
1920	24	4
1921	0	43
1922	27	0
1923	38	9
1924	19	18
1925	0	42
1926	11	39
1927	0	41
1928	34	8
1929	31	3
1930	8	37
1931	43	0
1932	0	41
1933	36	0
1934	3	48
1935	6	49
1936	2	38
1937	39	2
1938	29	6
1939	45	17
1940	28	11
1941	34	0
1942	21	0
1943	0	38
1944	34	3
1945	0	31
1946	27	5
1947	0	46
1948	44	0
1949	32	0
1950	33	0
1951	42	2
1952	0	46
1953	43	9
1954	33	1
1955	18	28
1956	0	43
1957	31	0
1958	35	5
1959	32	10
1960	6	44
1961	11	51
1962	0	35
1963	0	50
1964	0	33
1965	34	0
1966	41	0
1967	31	10
1968	36	1
1969	10	40
1970	1	67
1971	0	25
1972	38	0
1973	46	0
1974	30	0
1975	36	7
1976	0	52
1977	26	0
1978	0	42
1979	2	42
1980	46	6
1981	19	13
1982	3	43
1983	10	40
1984	36	5
1985	2	43
1986	25	0
1987	33	1
1988	0	37
1989	34	8
1990	32	0
1991	0	48
1992	0	45
1993	31	3
1994	2	56
1995	40	6
1996	0	40
1997	33	1
1998	1	54
1999	0	53
[truncated: 8,001 more rows]
