# Supplementary material for: Generalized method of moments for estimating parameters of stochastic reaction networks
Source: BMC Syst Biol. 2016 Oct 21;10:98. doi: 10.1186/s12918-016-0342-8 (PMC5073941; doi:10.1186/s12918-016-0342-8)
Supplement: Additional file 2 — Matlab code and data. This file contains the Matlab codes and samples which were used to produce the results. (GZ 9349 kb) [file 12918_2016_342_MOESM2_ESM.gz › Data/Exclusive Switch/samples/37/t003.csv]

trajectory	P1	P2
1	67	8
2	87	0
3	74	0
4	71	0
5	80	0
6	77	5
7	79	3
8	81	4
9	78	1
10	93	4
11	0	99
12	5	89
13	78	4
14	3	110
15	2	107
16	80	7
17	2	103
18	96	3
19	68	5
20	80	2
21	0	117
22	72	1
23	72	8
24	0	103
25	0	96
26	77	0
27	87	0
28	26	75
29	70	0
30	12	97
31	92	7
32	72	11
33	95	0
34	95	1
35	0	106
36	0	112
37	85	0
38	57	10
39	96	1
40	81	8
41	67	13
42	5	88
43	79	0
44	0	112
45	76	10
46	62	7
47	70	2
48	83	0
49	73	0
50	4	102
51	79	0
52	77	9
53	81	1
54	74	1
55	78	1
56	77	7
57	88	0
58	84	8
59	86	1
60	0	101
61	0	99
62	0	105
63	81	5
64	84	0
65	3	104
66	84	1
67	80	0
68	68	4
69	0	93
70	77	0
71	87	0
72	0	121
73	69	8
74	1	91
75	0	98
76	70	16
77	0	99
78	66	11
79	75	2
80	58	16
81	1	116
82	64	35
83	70	26
84	69	31
85	90	3
86	90	3
87	75	9
88	91	2
89	34	68
90	0	100
91	4	114
92	70	2
93	73	0
94	85	0
95	2	114
96	80	5
97	1	101
98	76	0
99	3	101
100	0	105
101	64	0
102	1	109
103	0	112
104	0	112
105	2	109
106	102	0
107	92	3
108	79	0
109	77	0
110	72	14
111	85	0
112	69	0
113	2	118
114	94	0
115	86	0
116	80	0
117	89	0
118	76	0
119	1	92
120	6	108
121	2	99
122	6	98
123	66	7
124	84	0
125	0	97
126	0	116
127	0	96
128	84	0
129	0	114
130	81	2
131	4	100
132	4	118
133	73	8
134	3	106
135	1	88
136	75	3
137	59	39
138	1	93
139	73	1
140	1	100
141	85	10
142	7	95
143	71	0
144	62	14
145	0	104
146	91	0
147	79	1
148	1	106
149	3	118
150	0	104
151	6	87
152	1	107
153	4	93
154	1	105
155	2	92
156	0	109
157	5	114
158	1	111
159	86	4
160	9	100
161	82	2
162	75	0
163	76	2
164	0	88
165	90	4
166	0	101
167	75	3
168	1	99
169	4	104
170	71	0
171	2	105
172	70	2
173	0	103
174	78	4
175	82	0
176	4	117
177	58	14
178	100	0
179	14	103
180	81	1
181	74	9
182	16	86
183	6	112
184	5	99
185	78	4
186	88	0
187	1	117
188	91	1
189	80	0
190	92	1
191	3	92
192	0	90
193	84	2
194	71	3
195	80	2
196	83	0
197	0	109
198	77	16
199	75	0
200	94	0
201	80	2
202	0	98
203	1	106
204	0	82
205	92	0
206	76	2
207	2	125
208	46	60
209	74	1
210	66	4
211	72	1
212	3	126
213	87	2
214	88	0
215	88	0
216	69	1
217	7	103
218	80	2
219	4	119
220	80	3
221	76	1
222	6	120
223	86	3
224	57	0
225	98	3
226	78	2
227	9	114
228	0	112
229	0	117
230	1	109
231	88	0
232	87	0
233	66	4
234	1	105
235	80	1
236	0	114
237	72	0
238	0	115
239	71	6
240	0	120
241	7	110
242	79	0
243	84	2
244	90	9
245	78	7
246	64	0
247	80	0
248	12	100
249	79	0
250	0	95
251	74	2
252	83	2
253	0	118
254	0	94
255	0	105
256	69	2
257	79	9
258	0	111
259	92	2
260	1	122
261	87	1
262	53	42
263	74	11
264	72	1
265	63	3
266	5	108
267	0	100
268	0	129
269	90	2
270	79	2
271	3	99
272	0	127
273	75	5
274	77	0
275	93	6
276	72	2
277	74	4
278	2	92
279	3	99
280	67	5
281	0	106
282	99	2
283	0	114
284	4	84
285	80	0
286	0	99
287	83	1
288	90	0
289	23	58
290	0	100
291	83	0
292	69	0
293	0	112
294	0	114
295	3	98
296	65	7
297	2	97
298	3	97
299	3	102
300	79	2
301	1	112
302	75	4
303	0	98
304	0	102
305	2	93
306	1	115
307	4	92
308	11	79
309	96	3
310	0	102
311	0	99
312	69	9
313	0	108
314	79	0
315	80	2
316	83	0
317	77	0
318	71	1
319	97	0
320	85	1
321	87	0
322	9	116
323	86	1
324	14	106
325	4	117
326	4	96
327	2	91
328	85	9
329	0	95
330	82	1
331	88	0
332	87	4
333	65	14
334	0	105
335	100	0
336	0	113
337	87	6
338	74	1
339	3	102
340	0	111
341	88	1
342	5	108
343	76	3
344	73	7
345	3	118
346	75	5
347	0	98
348	69	0
349	68	3
350	0	100
351	67	6
352	99	0
353	79	1
354	5	120
355	1	96
356	0	120
357	83	0
358	0	90
359	83	0
360	85	4
361	5	95
362	89	3
363	94	0
364	63	1
365	76	8
366	0	110
367	1	129
368	2	92
369	1	115
370	1	103
371	0	110
372	71	0
373	2	104
374	90	14
375	0	98
376	75	5
377	0	128
378	93	2
379	81	0
380	54	39
381	0	119
382	0	117
383	0	101
384	60	17
385	67	1
386	57	30
387	1	84
388	0	120
389	1	104
390	100	6
391	80	22
392	3	117
393	79	7
394	73	0
395	4	104
396	0	113
397	87	1
398	65	1
399	1	97
400	5	104
401	2	88
402	7	107
403	0	113
404	61	0
405	1	104
406	0	111
407	2	115
408	88	0
409	1	107
410	74	3
411	77	0
412	55	8
413	74	7
414	0	125
415	70	10
416	0	111
417	77	1
418	81	0
419	61	1
420	88	3
421	86	6
422	72	3
423	0	107
424	6	97
425	84	4
426	3	85
427	66	0
428	80	1
429	26	67
430	6	111
431	73	2
432	1	116
433	0	110
434	74	5
435	70	4
436	0	121
437	79	0
438	68	4
439	62	0
440	80	9
441	5	114
442	80	1
443	65	19
444	79	4
445	11	71
446	2	112
447	5	108
448	81	3
449	0	109
450	80	3
451	0	104
452	88	0
453	66	10
454	88	3
455	69	1
456	0	97
457	0	105
458	65	3
459	43	54
460	95	5
461	80	2
462	77	2
463	91	0
464	83	0
465	81	0
466	0	108
467	3	117
468	69	1
469	5	97
470	75	8
471	3	102
472	76	0
473	80	0
474	4	110
475	2	93
476	76	1
477	0	109
478	86	1
479	1	105
480	0	110
481	90	1
482	73	1
483	88	0
484	83	4
485	67	28
486	1	117
487	1	115
488	2	120
489	71	0
490	74	0
491	77	0
492	2	110
493	0	101
494	2	111
495	74	9
496	80	3
497	81	0
498	0	93
499	69	2
500	0	114
501	94	0
502	71	0
503	89	5
504	77	1
505	76	4
506	79	3
507	87	8
508	72	15
509	96	0
510	55	0
511	88	1
512	79	0
513	83	0
514	24	79
515	4	118
516	1	99
517	1	90
518	87	1
519	73	1
520	81	0
521	0	102
522	77	7
523	0	115
524	0	107
525	1	99
526	1	112
527	76	1
528	0	91
529	67	7
530	54	0
531	82	0
532	73	0
533	1	108
534	3	115
535	81	0
536	1	119
537	82	0
538	1	117
539	0	122
540	0	107
541	0	105
542	0	123
543	71	10
544	96	1
545	76	0
546	80	0
547	80	3
548	0	105
549	78	3
550	82	2
551	1	109
552	93	1
553	83	0
554	87	1
555	4	93
556	2	91
557	0	102
558	68	0
559	71	2
560	2	107
561	79	1
562	71	8
563	84	1
564	83	0
565	0	88
566	3	90
567	88	0
568	0	96
569	81	2
570	89	0
571	0	117
572	79	10
573	8	113
574	86	0
575	88	2
576	4	100
577	0	109
578	0	81
579	88	0
580	1	113
581	0	104
582	0	123
583	65	6
584	1	108
585	83	0
586	9	92
587	9	97
588	3	87
589	2	106
590	94	1
591	82	7
592	2	109
593	3	117
594	0	122
595	70	0
596	79	3
597	101	0
598	0	100
599	69	0
600	70	0
601	0	113
602	70	2
603	95	12
604	75	2
605	100	1
606	0	94
607	67	0
608	68	0
609	80	0
610	88	0
611	85	8
612	1	110
613	13	100
614	0	110
615	1	124
616	0	113
617	86	0
618	7	91
619	2	102
620	1	108
621	1	105
622	0	93
623	76	0
624	0	103
625	82	2
626	75	0
627	0	108
628	29	87
629	76	0
630	76	0
631	86	0
632	74	0
633	0	107
634	77	2
635	1	102
636	83	8
637	84	1
638	31	72
639	1	94
640	5	93
641	79	7
642	1	111
643	79	0
644	3	93
645	0	125
646	86	0
647	79	4
648	3	111
649	82	0
650	1	108
651	0	95
652	83	0
653	74	12
654	73	28
655	78	4
656	7	85
657	73	4
658	84	4
659	0	107
660	79	2
661	75	2
662	70	2
663	0	109
664	75	0
665	5	113
666	0	102
667	6	111
668	1	104
669	72	0
670	66	9
671	86	0
672	4	104
673	86	3
674	6	103
675	86	0
676	53	28
677	72	5
678	0	106
679	86	0
680	73	0
681	0	77
682	1	104
683	0	128
684	71	5
685	82	2
686	0	94
687	2	108
688	93	0
689	1	104
690	83	8
691	75	7
692	78	9
693	77	1
694	96	4
695	64	0
696	0	97
697	77	2
698	95	2
699	88	0
700	70	0
701	10	87
702	75	2
703	83	7
704	0	113
705	6	129
706	0	99
707	0	120
708	82	3
709	0	96
710	75	4
711	2	115
712	1	102
713	0	111
714	74	0
715	77	4
716	79	3
717	92	0
718	3	111
719	0	107
720	0	86
721	75	3
722	81	1
723	83	0
724	85	6
725	89	9
726	4	106
727	1	113
728	69	0
729	5	109
730	0	79
731	7	85
732	84	5
733	81	0
734	3	97
735	1	94
736	73	0
737	68	5
738	72	2
739	2	113
740	4	89
741	76	0
742	78	1
743	0	108
744	5	100
745	92	2
746	0	104
747	76	0
748	0	99
749	73	1
750	71	9
751	0	113
752	76	11
753	0	106
754	4	109
755	83	5
756	0	104
757	69	10
758	78	0
759	69	4
760	71	1
761	7	110
762	0	112
763	18	106
764	0	106
765	76	2
766	72	13
767	77	1
768	69	0
769	2	114
770	65	22
771	79	3
772	72	3
773	85	0
774	0	99
775	85	0
776	87	1
777	88	0
778	83	0
779	3	122
780	74	2
781	65	0
782	82	0
783	72	1
784	1	94
785	79	8
786	73	2
787	76	0
788	5	96
789	86	1
790	4	91
791	52	44
792	17	86
793	1	93
794	0	131
795	70	3
796	84	1
797	0	97
798	78	0
799	2	82
800	75	0
801	77	0
802	79	0
803	0	106
804	12	89
805	0	104
806	5	103
807	73	2
808	6	108
809	79	2
810	83	0
811	1	122
812	83	0
813	0	96
814	0	93
815	34	62
816	6	90
817	0	104
818	39	44
819	0	110
820	87	3
821	0	137
822	83	22
823	0	106
824	1	80
825	92	3
826	0	114
827	95	0
828	3	97
829	75	9
830	99	6
831	3	111
832	1	87
833	73	0
834	0	109
835	4	105
836	81	0
837	1	101
838	83	2
839	0	95
840	0	99
841	72	0
842	82	0
843	83	0
844	87	4
845	79	0
846	4	97
847	68	0
848	63	32
849	3	102
850	71	0
851	62	4
852	72	6
853	0	106
854	5	93
855	87	16
856	2	110
857	5	106
858	69	11
859	1	96
860	69	5
861	7	112
862	90	9
863	71	1
864	0	113
865	79	2
866	74	4
867	86	1
868	11	76
869	3	103
870	70	0
871	0	83
872	79	0
873	1	111
874	0	122
875	2	109
876	0	84
877	100	0
878	70	2
879	3	90
880	10	104
881	88	7
882	74	0
883	0	115
884	0	116
885	87	2
886	0	116
887	80	4
888	0	97
889	65	3
890	85	6
891	0	102
892	67	0
893	73	1
894	76	0
895	79	0
896	79	0
897	92	2
898	0	108
899	0	87
900	3	114
901	69	4
902	3	104
903	89	0
904	1	103
905	1	95
906	24	76
907	0	119
908	82	0
909	0	113
910	79	7
911	83	3
912	2	113
913	5	107
914	75	7
915	81	7
916	0	121
917	0	101
918	1	106
919	2	91
920	0	113
921	0	104
922	2	122
923	0	96
924	95	0
925	81	8
926	79	0
927	0	119
928	0	124
929	42	39
930	60	29
931	73	15
932	1	100
933	77	2
934	67	0
935	5	106
936	2	97
937	91	0
938	0	104
939	3	98
940	82	0
941	72	0
942	2	95
943	0	117
944	0	111
945	79	2
946	93	4
947	89	0
948	0	101
949	85	3
950	0	99
951	0	124
952	0	100
953	2	115
954	0	109
955	69	3
956	0	122
957	71	0
958	70	0
959	98	1
960	78	1
961	88	10
962	94	4
963	83	8
964	0	103
965	0	101
966	91	5
967	84	2
968	67	0
969	3	86
970	72	0
971	88	0
972	88	6
973	12	104
974	85	1
975	78	0
976	0	83
977	3	124
978	74	5
979	1	96
980	69	4
981	108	2
982	1	85
983	35	63
984	0	93
985	96	0
986	0	110
987	3	97
988	67	11
989	2	97
990	4	98
991	75	8
992	4	118
993	0	112
994	0	97
995	87	0
996	0	99
997	0	115
998	51	38
999	63	3
1000	1	103
1001	65	2
1002	6	97
1003	1	94
1004	3	106
1005	69	0
1006	56	0
1007	7	108
1008	77	3
1009	87	0
1010	0	104
1011	75	2
1012	86	0
1013	3	119
1014	79	4
1015	86	0
1016	5	109
1017	73	0
1018	68	0
1019	0	102
1020	84	0
1021	84	4
1022	22	71
1023	88	1
1024	64	6
1025	73	4
1026	83	1
1027	92	1
1028	76	2
1029	62	0
1030	2	119
1031	76	0
1032	85	3
1033	77	6
1034	81	1
1035	75	5
1036	66	5
1037	2	99
1038	82	0
1039	83	0
1040	76	2
1041	0	95
1042	4	105
1043	90	1
1044	45	42
1045	84	5
1046	9	94
1047	2	100
1048	2	107
1049	1	96
1050	80	0
1051	80	1
1052	69	2
1053	0	105
1054	72	0
1055	84	2
1056	81	9
1057	71	5
1058	0	107
1059	83	5
1060	4	98
1061	9	104
1062	76	7
1063	82	10
1064	1	111
1065	2	130
1066	10	96
1067	0	109
1068	73	1
1069	1	99
1070	80	8
1071	2	110
1072	7	104
1073	74	0
1074	74	0
1075	5	99
1076	86	1
1077	4	106
1078	98	0
1079	0	87
1080	73	1
1081	86	6
1082	5	101
1083	4	97
1084	92	3
1085	82	0
1086	72	15
1087	2	105
1088	4	109
1089	87	0
1090	78	0
1091	0	103
1092	2	109
1093	100	7
1094	0	106
1095	89	4
1096	0	115
1097	1	104
1098	3	103
1099	0	102
1100	1	120
1101	79	4
1102	78	1
1103	6	104
1104	75	0
1105	0	94
1106	72	0
1107	0	101
1108	0	98
1109	85	1
1110	1	113
1111	66	1
1112	77	2
1113	85	14
1114	64	0
1115	74	2
1116	0	101
1117	67	4
1118	71	4
1119	76	1
1120	81	0
1121	70	5
1122	4	90
1123	70	1
1124	0	128
1125	0	110
1126	0	114
1127	78	8
1128	82	1
1129	0	104
1130	73	0
1131	5	100
1132	0	110
1133	1	115
1134	67	1
1135	0	86
1136	0	104
1137	88	0
1138	0	113
1139	69	6
1140	2	126
1141	84	0
1142	70	3
1143	0	102
1144	0	121
1145	0	115
1146	73	0
1147	70	0
1148	6	97
1149	84	9
1150	0	113
1151	82	7
1152	0	110
1153	87	0
1154	2	93
1155	1	112
1156	87	1
1157	81	0
1158	70	5
1159	1	101
1160	0	102
1161	93	5
1162	1	118
1163	78	1
1164	0	78
1165	88	6
1166	64	20
1167	76	2
1168	70	1
1169	71	29
1170	79	0
1171	84	0
1172	0	107
1173	68	1
1174	87	1
1175	73	2
1176	0	105
1177	91	0
1178	88	0
1179	83	0
1180	62	4
1181	85	2
1182	0	125
1183	72	8
1184	90	0
1185	0	95
1186	75	3
1187	77	6
1188	71	0
1189	1	95
1190	77	1
1191	72	2
1192	4	105
1193	6	105
1194	81	0
1195	82	2
1196	81	7
1197	85	0
1198	0	114
1199	79	10
1200	0	95
1201	0	103
1202	1	114
1203	76	10
1204	83	9
1205	63	5
1206	13	106
1207	2	124
1208	2	88
1209	80	0
1210	0	97
1211	1	117
1212	88	1
1213	0	112
1214	1	90
1215	80	0
1216	72	0
1217	87	0
1218	92	0
1219	66	0
1220	93	3
1221	1	105
1222	6	105
1223	79	0
1224	77	0
1225	0	107
1226	9	105
1227	59	18
1228	71	4
1229	89	0
1230	86	5
1231	4	88
1232	83	0
1233	99	10
1234	4	109
1235	73	1
1236	71	1
1237	2	98
1238	79	2
1239	3	89
1240	78	0
1241	1	139
1242	82	7
1243	88	1
1244	36	71
1245	18	97
1246	82	5
1247	76	2
1248	1	110
1249	0	103
1250	1	108
1251	67	13
1252	79	1
1253	79	7
1254	84	0
1255	2	116
1256	0	100
1257	87	1
1258	73	6
1259	69	8
1260	11	99
1261	0	105
1262	0	95
1263	0	84
1264	3	111
1265	0	129
1266	94	0
1267	1	102
1268	76	0
1269	71	1
1270	75	0
1271	44	53
1272	0	89
1273	74	1
1274	6	106
1275	90	0
1276	86	4
1277	70	0
1278	90	5
1279	0	114
1280	4	96
1281	0	89
1282	81	0
1283	101	0
1284	5	103
1285	83	2
1286	2	111
1287	0	120
1288	94	0
1289	88	1
1290	3	100
1291	54	30
1292	3	94
1293	75	1
1294	76	3
1295	1	106
1296	1	117
1297	0	107
1298	81	1
1299	93	0
1300	3	104
1301	80	4
1302	4	113
1303	83	0
1304	4	114
1305	31	70
1306	3	107
1307	96	0
1308	9	93
1309	8	97
1310	0	93
1311	6	116
1312	89	1
1313	5	111
1314	0	103
1315	66	21
1316	82	8
1317	76	6
1318	3	118
1319	5	111
1320	83	6
1321	82	2
1322	2	99
1323	82	0
1324	0	105
1325	89	4
1326	77	6
1327	77	0
1328	1	96
1329	1	115
1330	67	0
1331	70	5
1332	5	91
1333	85	0
1334	3	114
1335	70	8
1336	0	102
1337	72	2
1338	76	0
1339	90	0
1340	6	97
1341	40	70
1342	83	0
1343	86	4
1344	84	0
1345	68	8
1346	2	105
1347	1	110
1348	75	0
1349	95	1
1350	65	23
1351	2	96
1352	1	111
1353	83	0
1354	0	107
1355	62	37
1356	79	7
1357	94	3
1358	82	1
1359	3	103
1360	2	120
1361	62	8
1362	72	0
1363	4	106
1364	4	84
1365	0	106
1366	1	111
1367	88	4
1368	76	0
1369	80	0
1370	91	3
1371	74	0
1372	74	2
1373	86	3
1374	96	6
1375	80	0
1376	1	93
1377	83	2
1378	6	111
1379	3	108
1380	74	6
1381	79	1
1382	80	8
1383	1	127
1384	87	5
1385	78	3
1386	21	80
1387	77	0
1388	68	2
1389	71	8
1390	64	1
1391	83	1
1392	83	0
1393	63	0
1394	0	117
1395	9	107
1396	85	5
1397	92	0
1398	89	0
1399	2	92
1400	82	0
1401	2	106
1402	62	19
1403	0	86
1404	88	0
1405	69	9
1406	1	107
1407	1	87
1408	39	68
1409	2	117
1410	1	99
1411	72	2
1412	86	4
1413	62	0
1414	0	105
1415	82	1
1416	0	113
1417	3	102
1418	0	121
1419	0	99
1420	58	54
1421	97	5
1422	1	95
1423	0	98
1424	0	92
1425	8	108
1426	82	0
1427	82	0
1428	0	95
1429	83	2
1430	66	0
1431	2	89
1432	80	0
1433	80	5
1434	64	3
1435	75	1
1436	72	2
1437	65	0
1438	74	2
1439	0	110
1440	0	107
1441	80	2
1442	5	71
1443	93	4
1444	72	7
1445	81	0
1446	3	90
1447	23	75
1448	60	0
1449	0	103
1450	81	0
1451	8	80
1452	2	112
1453	3	114
1454	2	102
1455	8	102
1456	85	0
1457	0	111
1458	79	8
1459	2	100
1460	5	99
1461	88	0
1462	0	92
1463	88	0
1464	81	0
1465	3	98
1466	78	4
1467	5	102
1468	81	0
1469	93	0
1470	5	102
1471	0	104
1472	1	113
1473	86	0
1474	96	4
1475	0	99
1476	86	2
1477	75	4
1478	68	0
1479	2	92
1480	81	6
1481	71	1
1482	82	0
1483	0	113
1484	2	108
1485	0	115
1486	84	6
1487	91	3
1488	72	4
1489	0	115
1490	14	68
1491	70	13
1492	4	110
1493	95	0
1494	81	0
1495	23	79
1496	84	0
1497	5	100
1498	70	17
1499	75	5
1500	1	94
1501	86	2
1502	0	110
1503	0	93
1504	0	96
1505	82	0
1506	70	5
1507	2	112
1508	2	126
1509	67	4
1510	5	105
1511	2	115
1512	1	99
1513	1	102
1514	0	88
1515	77	0
1516	0	94
1517	43	55
1518	4	111
1519	82	0
1520	86	3
1521	0	112
1522	68	4
1523	65	1
1524	76	3
1525	79	3
1526	1	101
1527	89	0
1528	0	95
1529	3	107
1530	0	121
1531	89	0
1532	83	0
1533	77	1
1534	78	0
1535	85	0
1536	92	2
1537	91	2
1538	1	109
1539	86	1
1540	77	0
1541	0	114
1542	81	2
1543	0	98
1544	3	98
1545	2	108
1546	68	0
1547	0	112
1548	60	0
1549	90	0
1550	0	128
1551	1	96
1552	91	2
1553	89	0
1554	0	114
1555	2	82
1556	67	4
1557	0	112
1558	1	98
1559	82	0
1560	79	0
1561	77	25
1562	0	92
1563	0	114
1564	2	106
1565	0	101
1566	64	24
1567	72	1
1568	89	4
1569	68	7
1570	79	1
1571	2	131
1572	74	0
1573	77	2
1574	70	0
1575	0	116
1576	0	101
1577	0	113
1578	0	93
1579	76	0
1580	3	100
1581	77	5
1582	78	6
1583	2	132
1584	55	3
1585	57	3
1586	65	2
1587	2	110
1588	0	115
1589	73	1
1590	53	38
1591	66	8
1592	0	121
1593	88	1
1594	0	117
1595	83	0
1596	78	0
1597	1	102
1598	56	57
1599	85	5
1600	84	8
1601	79	4
1602	0	106
1603	69	0
1604	76	0
1605	69	0
1606	80	0
1607	66	0
1608	3	106
1609	4	106
1610	82	0
1611	96	7
1612	0	110
1613	67	4
1614	73	4
1615	3	111
1616	96	7
1617	0	115
1618	79	7
1619	70	8
1620	5	108
1621	0	116
1622	77	0
1623	95	4
1624	0	105
1625	95	3
1626	1	105
1627	0	90
1628	1	101
1629	75	2
1630	66	2
1631	78	0
1632	80	0
1633	0	109
1634	1	115
1635	3	120
1636	2	87
1637	87	0
1638	1	105
1639	79	1
1640	2	109
1641	0	102
1642	0	92
1643	73	8
1644	6	113
1645	12	102
1646	70	0
1647	19	91
1648	101	0
1649	0	105
1650	86	0
1651	1	129
1652	79	1
1653	1	84
1654	1	117
1655	84	0
1656	3	103
1657	22	89
1658	2	86
1659	9	107
1660	77	0
1661	77	8
1662	80	0
1663	0	98
1664	7	97
1665	86	1
1666	0	100
1667	3	83
1668	84	0
1669	4	113
1670	1	111
1671	84	1
1672	68	3
1673	76	0
1674	75	15
1675	93	2
1676	83	0
1677	71	0
1678	0	95
1679	3	104
1680	79	1
1681	73	0
1682	78	0
1683	81	11
1684	84	0
1685	7	116
1686	1	100
1687	75	0
1688	85	4
1689	0	109
1690	0	99
1691	4	110
1692	68	21
1693	83	1
1694	60	11
1695	88	2
1696	4	94
1697	3	100
1698	70	6
1699	85	3
1700	77	0
1701	78	10
1702	1	95
1703	82	1
1704	87	0
1705	75	0
1706	83	0
1707	92	9
1708	4	111
1709	0	118
1710	74	0
1711	89	0
1712	72	1
1713	1	118
1714	83	0
1715	69	22
1716	76	1
1717	76	0
1718	0	102
1719	88	0
1720	62	0
1721	78	27
1722	0	93
1723	82	2
1724	53	30
1725	0	108
1726	67	0
1727	73	0
1728	62	0
1729	2	107
1730	78	0
1731	1	100
1732	93	2
1733	68	2
1734	0	100
1735	82	0
1736	75	6
1737	3	109
1738	49	31
1739	81	2
1740	74	2
1741	0	102
1742	68	0
1743	82	4
1744	78	1
1745	59	0
1746	61	0
1747	65	2
1748	58	5
1749	75	6
1750	82	2
1751	84	0
1752	62	0
1753	70	8
1754	4	113
1755	0	127
1756	90	0
1757	0	106
1758	0	99
1759	75	5
1760	80	0
1761	84	0
1762	81	0
1763	1	105
1764	79	3
1765	65	4
1766	91	2
1767	66	0
1768	0	101
1769	2	102
1770	0	94
1771	82	3
1772	79	3
1773	75	5
1774	0	102
1775	80	0
1776	74	0
1777	0	113
1778	82	0
1779	72	0
1780	82	3
1781	5	112
1782	65	2
1783	65	29
1784	69	0
1785	7	125
1786	1	113
1787	0	96
1788	71	0
1789	47	29
1790	74	0
1791	94	0
1792	78	3
1793	3	103
1794	5	82
1795	0	101
1796	76	0
1797	77	6
1798	71	25
1799	85	1
1800	60	9
1801	5	117
1802	77	7
1803	79	5
1804	82	5
1805	72	5
1806	81	2
1807	0	102
1808	72	3
1809	3	108
1810	76	4
1811	4	100
1812	1	119
1813	69	2
1814	79	3
1815	3	98
1816	0	108
1817	0	121
1818	77	3
1819	1	127
1820	81	2
1821	100	0
1822	0	111
1823	0	100
1824	0	100
1825	1	121
1826	0	117
1827	78	1
1828	4	90
1829	2	104
1830	83	1
1831	81	1
1832	2	121
1833	84	0
1834	85	3
1835	0	91
1836	93	4
1837	87	0
1838	0	96
1839	1	109
1840	69	0
1841	7	110
1842	62	33
1843	95	3
1844	68	0
1845	1	106
1846	0	118
1847	65	1
1848	83	8
1849	0	116
1850	82	0
1851	75	0
1852	66	3
1853	72	4
1854	4	110
1855	82	0
1856	4	103
1857	86	0
1858	0	119
1859	2	101
1860	73	2
1861	65	5
1862	73	8
1863	0	109
1864	69	9
1865	77	5
1866	0	96
1867	3	117
1868	3	100
1869	83	3
1870	67	21
1871	86	0
1872	0	100
1873	2	106
1874	1	98
1875	17	83
1876	71	2
1877	0	113
1878	83	1
1879	1	124
1880	1	92
1881	90	1
1882	3	112
1883	71	8
1884	88	0
1885	67	15
1886	0	109
1887	1	118
1888	83	0
1889	0	120
1890	89	0
1891	68	3
1892	84	0
1893	77	0
1894	81	0
1895	78	0
1896	81	8
1897	2	109
1898	16	87
1899	83	0
1900	86	5
1901	15	68
1902	84	3
1903	74	2
1904	78	0
1905	0	111
1906	88	0
1907	71	5
1908	2	88
1909	3	94
1910	70	5
1911	56	41
1912	0	93
1913	88	5
1914	1	108
1915	75	1
1916	86	0
1917	87	2
1918	74	10
1919	71	9
1920	80	1
1921	0	116
1922	82	0
1923	80	0
1924	37	77
1925	3	107
1926	85	1
1927	75	4
1928	70	0
1929	1	108
1930	91	2
1931	88	0
1932	0	108
1933	9	110
1934	1	119
1935	3	107
1936	88	5
1937	70	3
1938	17	98
1939	0	100
1940	0	100
1941	4	112
1942	88	5
1943	0	100
1944	95	3
1945	77	4
1946	0	90
1947	1	103
1948	3	112
1949	24	55
1950	82	7
1951	77	3
1952	81	0
1953	72	0
1954	3	106
1955	3	101
1956	8	82
1957	2	95
1958	0	101
1959	65	42
1960	80	18
1961	85	3
1962	61	0
1963	66	1
1964	2	102
1965	66	0
1966	2	114
1967	63	2
1968	79	0
1969	0	88
1970	68	0
1971	3	102
1972	0	118
1973	4	87
1974	82	8
1975	0	115
1976	89	0
1977	83	24
1978	91	2
1979	80	0
1980	2	93
1981	49	37
1982	1	123
1983	0	100
1984	0	95
1985	85	0
1986	61	31
1987	57	5
1988	87	2
1989	77	0
1990	0	108
1991	78	0
1992	79	0
1993	79	0
1994	78	0
1995	1	86
1996	75	0
1997	67	14
1998	0	93
1999	76	1
[truncated: 8,001 more rows]
