# Supplementary material for: Generalized method of moments for estimating parameters of stochastic reaction networks
Source: BMC Syst Biol. 2016 Oct 21;10:98. doi: 10.1186/s12918-016-0342-8 (PMC5073941; doi:10.1186/s12918-016-0342-8)
Supplement: Additional file 2 — Matlab code and data. This file contains the Matlab codes and samples which were used to produce the results. (GZ 9349 kb) [file 12918_2016_342_MOESM2_ESM.gz › Data/Gene Expression/samples/t01037.csv]

1	20
2	19
3	10
4	12
5	11
6	16
7	16
8	11
9	26
10	17
11	14
12	11
13	10
14	28
15	21
16	20
17	12
18	24
19	15
20	18
21	12
22	13
23	10
24	16
25	10
26	17
27	14
28	21
29	10
30	11
31	16
32	16
33	11
34	15
35	12
36	14
37	20
38	16
39	11
40	19
41	13
42	18
43	11
44	11
45	13
46	10
47	12
48	15
49	10
50	13
51	15
52	10
53	10
54	16
55	10
56	12
57	10
58	21
59	11
60	10
61	17
62	12
63	21
64	15
65	12
66	18
67	13
68	14
69	16
70	10
71	15
72	10
73	25
74	18
75	26
76	22
77	18
78	10
79	16
80	15
81	12
82	14
83	19
84	10
85	10
86	15
87	10
88	10
89	21
90	34
91	13
92	13
93	10
94	10
95	20
96	12
97	15
98	13
99	14
100	15
101	15
102	11
103	16
104	25
105	20
106	19
107	16
108	12
109	10
110	10
111	10
112	15
113	15
114	11
115	14
116	18
117	16
118	12
119	15
120	10
121	16
122	10
123	19
124	15
125	13
126	10
127	14
128	18
129	14
130	10
131	15
132	10
133	17
134	13
135	14
136	14
137	11
138	13
139	15
140	12
141	10
142	24
143	10
144	10
145	16
146	10
147	14
148	13
149	27
150	22
151	15
152	13
153	12
154	19
155	16
156	11
157	22
158	20
159	24
160	17
161	16
162	10
163	12
164	16
165	28
166	12
167	14
168	10
169	27
170	16
171	17
172	17
173	26
174	15
175	13
176	17
177	15
178	12
179	19
180	11
181	14
182	24
183	14
184	18
185	10
186	19
187	13
188	23
189	19
190	20
191	13
192	18
193	10
194	10
195	24
196	24
197	23
198	10
199	10
200	18
201	13
202	10
203	14
204	14
205	21
206	10
207	16
208	11
209	11
210	16
211	10
212	18
213	14
214	14
215	13
216	13
217	17
218	20
219	16
220	11
221	21
222	10
223	29
224	23
225	19
226	16
227	22
228	10
229	17
230	27
231	11
232	30
233	19
234	16
235	20
236	20
237	12
238	12
239	10
240	10
241	18
242	14
243	10
244	14
245	26
246	11
247	12
248	18
249	10
250	18
251	18
252	17
253	10
254	18
255	14
256	11
257	27
258	15
259	12
260	14
261	19
262	21
263	13
264	14
265	16
266	16
267	22
268	20
269	22
270	26
271	14
272	22
273	11
274	12
275	12
276	29
277	27
278	10
279	10
280	19
281	12
282	15
283	12
284	20
285	25
286	25
287	14
288	19
289	17
290	11
291	11
292	11
293	18
294	15
295	17
296	16
297	10
298	18
299	17
300	12
301	14
302	17
303	15
304	12
305	10
306	10
307	15
308	16
309	14
310	14
311	14
312	12
313	12
314	10
315	11
316	13
317	13
318	19
319	10
320	16
321	18
322	15
323	12
324	12
325	14
326	19
327	13
328	24
329	10
330	20
331	13
332	16
333	13
334	17
335	11
336	10
337	18
338	14
339	16
340	15
341	24
342	17
343	14
344	17
345	18
346	11
347	14
348	22
349	15
350	19
351	16
352	20
353	13
354	10
355	19
356	11
357	11
358	12
359	16
360	10
361	10
362	17
363	10
364	10
365	11
366	10
367	25
368	18
369	13
370	11
371	12
372	17
373	10
374	12
375	11
376	18
377	13
378	12
379	16
380	28
381	20
382	17
383	16
384	12
385	17
386	17
387	11
388	19
389	11
390	12
391	18
392	13
393	20
394	12
395	18
396	14
397	10
398	16
399	20
400	17
401	10
402	15
403	11
404	13
405	16
406	10
407	26
408	10
409	10
410	13
411	13
412	13
413	23
414	29
415	13
416	26
417	12
418	11
419	13
420	14
421	16
422	11
423	15
424	14
425	25
426	19
427	21
428	22
429	13
430	17
431	11
432	18
433	14
434	14
435	17
436	10
437	18
438	16
439	12
440	14
441	12
442	10
443	18
444	16
445	23
446	12
447	10
448	12
449	15
450	10
451	21
452	17
453	11
454	13
455	18
456	19
457	16
458	13
459	23
460	12
461	18
462	19
463	10
464	10
465	14
466	15
467	10
468	20
469	11
470	19
471	18
472	10
473	14
474	20
475	11
476	11
477	12
478	13
479	15
480	18
481	16
482	23
483	20
484	13
485	26
486	33
487	17
488	19
489	26
490	10
491	16
492	10
493	10
494	28
495	12
496	16
497	16
498	11
499	22
500	20
501	10
502	15
503	11
504	22
505	10
506	10
507	14
508	15
509	24
510	10
511	13
512	13
513	25
514	18
515	24
516	10
517	14
518	16
519	11
520	14
521	10
522	22
523	15
524	14
525	11
526	15
527	14
528	12
529	21
530	10
531	17
532	15
533	11
534	10
535	10
536	22
537	21
538	10
539	18
540	10
541	11
542	21
543	13
544	16
545	21
546	13
547	17
548	26
549	21
550	20
551	21
552	16
553	14
554	14
555	11
556	13
557	25
558	28
559	22
560	16
561	13
562	23
563	11
564	10
565	16
566	23
567	16
568	10
569	11
570	13
571	12
572	18
573	10
574	10
575	10
576	14
577	40
578	11
579	12
580	14
581	30
582	15
583	15
584	11
585	19
586	19
587	14
588	12
589	16
590	10
591	13
592	10
593	22
594	12
595	10
596	26
597	14
598	12
599	10
600	16
601	18
602	15
603	15
604	10
605	11
606	16
607	11
608	18
609	13
610	11
611	14
612	19
613	12
614	12
615	15
616	20
617	13
618	12
619	10
620	14
621	15
622	11
623	23
624	14
625	26
626	13
627	12
628	19
629	11
630	13
631	19
632	21
633	10
634	10
635	10
636	15
637	16
638	14
639	11
640	18
641	14
642	27
643	13
644	13
645	12
646	10
647	11
648	13
649	12
650	17
651	14
652	11
653	15
654	20
655	16
656	15
657	10
658	12
659	27
660	10
661	11
662	17
663	27
664	22
665	15
666	23
667	12
668	13
669	11
670	10
671	18
672	10
673	19
674	13
675	11
676	13
677	14
678	12
679	17
680	13
681	11
682	15
683	11
684	10
685	10
686	15
687	10
688	12
689	17
690	16
691	19
692	15
693	21
694	17
695	15
696	12
697	18
698	11
699	11
700	12
701	14
702	11
703	10
704	10
705	21
706	20
707	13
708	15
709	20
710	14
711	10
712	11
713	26
714	14
715	13
716	17
717	10
718	22
719	29
720	12
721	13
722	12
723	14
724	14
725	19
726	16
727	12
728	12
729	14
730	10
731	11
732	14
733	25
734	12
735	16
736	13
737	10
738	16
739	19
740	11
741	20
742	15
743	13
744	12
745	10
746	12
747	22
748	18
749	10
750	17
751	25
752	12
753	15
754	11
755	10
756	14
757	23
758	16
759	11
760	19
761	10
762	10
763	19
764	11
765	15
766	17
767	15
768	22
769	12
770	12
771	12
772	14
773	13
774	12
775	26
776	15
777	21
778	25
779	10
780	12
781	14
782	18
783	12
784	12
785	13
786	13
787	10
788	17
789	21
790	16
791	12
792	12
793	18
794	10
795	10
796	12
797	10
798	12
799	26
800	11
801	22
802	19
803	10
804	32
805	12
806	20
807	17
808	13
809	22
810	12
811	22
812	15
813	11
814	10
815	15
816	12
817	12
818	15
819	22
820	19
821	16
822	14
823	24
824	14
825	16
826	18
827	24
828	19
829	13
830	14
831	15
832	13
833	18
834	11
835	10
836	18
837	18
838	11
839	10
840	11
841	15
842	17
843	12
844	13
845	25
846	16
847	18
848	11
849	19
850	10
851	14
852	12
853	24
854	15
855	19
856	11
857	11
858	12
859	10
860	19
861	10
862	19
863	27
864	10
865	25
866	15
867	18
868	11
869	11
870	31
871	24
872	24
873	11
874	10
875	14
876	15
877	12
878	17
879	12
880	10
881	13
882	28
883	11
884	10
885	22
886	18
887	13
888	14
889	10
890	23
891	18
892	13
893	13
894	15
895	10
896	18
897	16
898	11
899	21
900	13
901	25
902	10
903	22
904	15
905	13
906	10
907	32
908	14
909	10
910	17
911	17
912	12
913	14
914	10
915	18
916	14
917	12
918	12
919	10
920	23
921	14
922	13
923	13
924	13
925	10
926	16
927	15
928	40
929	15
930	19
931	17
932	15
933	10
934	14
935	15
936	10
937	16
938	17
939	14
940	15
941	18
942	12
943	16
944	24
945	15
946	15
947	13
948	12
949	24
950	13
951	18
952	11
953	25
954	19
955	10
956	10
957	11
958	18
959	21
960	13
961	13
962	10
963	10
964	12
965	20
966	12
967	11
968	21
969	13
970	15
971	22
972	12
973	33
974	23
975	24
976	18
977	15
978	20
979	16
980	13
981	14
982	23
983	19
984	22
985	11
986	22
987	12
988	14
989	13
990	15
991	25
992	22
993	22
994	10
995	17
996	23
997	12
998	17
999	24
1000	10
1001	10
1002	14
1003	11
1004	10
1005	12
1006	22
1007	12
1008	10
1009	14
1010	16
1011	15
1012	17
1013	10
1014	24
1015	19
1016	10
1017	17
1018	21
1019	14
1020	12
1021	10
1022	12
1023	13
1024	12
1025	17
1026	12
1027	14
1028	10
1029	12
1030	36
1031	14
1032	16
1033	11
1034	14
1035	15
1036	16
1037	18
1038	14
1039	10
1040	12
1041	16
1042	15
1043	28
1044	17
1045	13
1046	12
1047	17
1048	20
1049	24
1050	10
1051	22
1052	10
1053	13
1054	20
1055	10
1056	11
1057	11
1058	10
1059	11
1060	10
1061	20
1062	19
1063	10
1064	11
1065	17
1066	20
1067	13
1068	12
1069	21
1070	12
1071	12
1072	18
1073	10
1074	26
1075	17
1076	14
1077	17
1078	16
1079	10
1080	13
1081	11
1082	21
1083	11
1084	16
1085	20
1086	11
1087	10
1088	10
1089	25
1090	22
1091	11
1092	10
1093	12
1094	13
1095	18
1096	12
1097	22
1098	15
1099	14
1100	11
1101	12
1102	20
1103	13
1104	10
1105	10
1106	18
1107	19
1108	20
1109	25
1110	18
1111	10
1112	13
1113	11
1114	14
1115	20
1116	10
1117	17
1118	24
1119	14
1120	12
1121	11
1122	11
1123	18
1124	15
1125	13
1126	18
1127	15
1128	14
1129	10
1130	21
1131	17
1132	13
1133	10
1134	10
1135	11
1136	19
1137	18
1138	16
1139	19
1140	10
1141	28
1142	16
1143	19
1144	13
1145	13
1146	17
1147	10
1148	15
1149	13
1150	20
1151	10
1152	10
1153	35
1154	16
1155	12
1156	17
1157	10
1158	10
1159	37
1160	27
1161	10
1162	16
1163	11
1164	17
1165	18
1166	15
1167	10
1168	16
1169	15
1170	19
1171	23
1172	10
1173	15
1174	14
1175	10
1176	21
1177	13
1178	19
1179	12
1180	18
1181	10
1182	19
1183	11
1184	19
1185	11
1186	19
1187	16
1188	10
1189	13
1190	20
1191	18
1192	10
1193	10
1194	18
1195	16
1196	18
1197	12
1198	11
1199	26
1200	21
1201	10
1202	12
1203	21
1204	10
1205	11
1206	13
1207	34
1208	12
1209	10
1210	14
1211	14
1212	10
1213	16
1214	15
1215	17
1216	11
1217	14
1218	19
1219	15
1220	10
1221	14
1222	15
1223	11
1224	15
1225	18
1226	19
1227	22
1228	17
1229	10
1230	10
1231	16
1232	17
1233	14
1234	16
1235	10
1236	10
1237	17
1238	15
1239	22
1240	15
1241	13
1242	10
1243	12
1244	11
1245	14
1246	13
1247	12
1248	12
1249	11
1250	27
1251	10
1252	13
1253	11
1254	11
1255	16
1256	10
1257	14
1258	13
1259	15
1260	17
1261	13
1262	14
1263	23
1264	12
1265	18
1266	10
1267	18
1268	19
1269	16
1270	10
1271	11
1272	20
1273	15
1274	13
1275	18
1276	16
1277	19
1278	12
1279	17
1280	17
1281	16
1282	12
1283	16
1284	23
1285	13
1286	16
1287	10
1288	17
1289	13
1290	19
1291	14
1292	12
1293	22
1294	10
1295	33
1296	16
1297	44
1298	13
1299	15
1300	10
1301	38
1302	19
1303	22
1304	11
1305	20
1306	10
1307	15
1308	12
1309	11
1310	16
1311	10
1312	15
1313	18
1314	13
1315	21
1316	15
1317	20
1318	16
1319	15
1320	19
1321	25
1322	15
1323	12
1324	20
1325	10
1326	16
1327	19
1328	11
1329	16
1330	16
1331	11
1332	12
1333	10
1334	25
1335	20
1336	13
1337	15
1338	15
1339	13
1340	11
1341	11
1342	10
1343	15
1344	16
1345	19
1346	18
1347	16
1348	18
1349	18
1350	10
1351	16
1352	10
1353	26
1354	16
1355	28
1356	14
1357	12
1358	20
1359	12
1360	18
1361	14
1362	13
1363	16
1364	10
1365	16
1366	11
1367	10
1368	16
1369	10
1370	25
1371	10
1372	15
1373	12
1374	11
1375	27
1376	12
1377	11
1378	16
1379	24
1380	19
1381	10
1382	17
1383	14
1384	14
1385	15
1386	14
1387	19
1388	14
1389	16
1390	32
1391	12
1392	14
1393	12
1394	15
1395	10
1396	24
1397	10
1398	24
1399	10
1400	24
1401	13
1402	14
1403	10
1404	11
1405	14
1406	12
1407	10
1408	12
1409	15
1410	20
1411	10
1412	11
1413	13
1414	16
1415	10
1416	15
1417	20
1418	10
1419	15
1420	10
1421	18
1422	22
1423	33
1424	14
1425	23
1426	16
1427	10
1428	12
1429	14
1430	28
1431	18
1432	20
1433	15
1434	17
1435	16
1436	13
1437	13
1438	12
1439	20
1440	15
1441	21
1442	10
1443	15
1444	10
1445	17
1446	14
1447	13
1448	13
1449	10
1450	16
1451	11
1452	18
1453	15
1454	18
1455	10
1456	23
1457	12
1458	17
1459	17
1460	25
1461	11
1462	11
1463	11
1464	15
1465	16
1466	19
1467	10
1468	14
1469	32
1470	19
1471	22
1472	14
1473	11
1474	14
1475	16
1476	16
1477	16
1478	10
1479	11
1480	29
1481	19
1482	10
1483	10
1484	13
1485	16
1486	21
1487	10
1488	12
1489	14
1490	15
1491	19
1492	20
1493	23
1494	12
1495	11
1496	25
1497	13
1498	13
1499	22
1500	16
1501	16
1502	23
1503	14
1504	22
1505	23
1506	31
1507	15
1508	25
1509	14
1510	11
1511	17
1512	10
1513	12
1514	24
1515	13
1516	10
1517	21
1518	15
1519	22
1520	23
1521	16
1522	13
1523	14
1524	17
1525	17
1526	10
1527	17
1528	11
1529	20
1530	16
1531	20
1532	17
1533	11
1534	14
1535	15
1536	23
1537	21
1538	10
1539	19
1540	10
1541	10
1542	15
1543	15
1544	12
1545	18
1546	11
1547	13
1548	18
1549	12
1550	10
1551	17
1552	16
1553	10
1554	15
1555	13
1556	10
1557	17
1558	14
1559	11
1560	13
1561	14
1562	12
1563	15
1564	10
1565	18
1566	13
1567	14
1568	12
1569	11
1570	16
1571	10
1572	13
1573	18
1574	13
1575	18
1576	10
1577	11
1578	17
1579	22
1580	11
1581	11
1582	12
1583	17
1584	17
1585	18
1586	16
1587	10
1588	16
1589	10
1590	16
1591	20
1592	16
1593	18
1594	18
1595	12
1596	11
1597	12
1598	10
1599	13
1600	21
1601	10
1602	12
1603	16
1604	10
1605	12
1606	10
1607	13
1608	15
1609	23
1610	18
1611	23
1612	14
1613	20
1614	17
1615	17
1616	14
1617	17
1618	21
1619	15
1620	16
1621	10
1622	14
1623	12
1624	11
1625	10
1626	31
1627	14
1628	16
1629	10
1630	13
1631	22
1632	12
1633	21
1634	19
1635	10
1636	14
1637	16
1638	10
1639	22
1640	18
1641	20
1642	15
1643	15
1644	22
1645	19
1646	14
1647	14
1648	12
1649	14
1650	10
1651	13
1652	10
1653	13
1654	23
1655	17
1656	14
1657	24
1658	12
1659	14
1660	17
1661	23
1662	11
1663	19
1664	12
1665	18
1666	12
1667	16
1668	18
1669	14
1670	23
1671	13
1672	12
1673	18
1674	11
1675	15
1676	10
1677	11
1678	19
1679	13
1680	17
1681	23
1682	25
1683	19
1684	28
1685	18
1686	10
1687	11
1688	14
1689	10
1690	11
1691	24
1692	10
1693	14
1694	11
1695	16
1696	10
1697	17
1698	11
1699	25
1700	10
1701	16
1702	12
1703	19
1704	13
1705	14
1706	21
1707	16
1708	16
1709	10
1710	15
1711	12
1712	12
1713	11
1714	16
1715	19
1716	11
1717	13
1718	13
1719	16
1720	13
1721	14
1722	14
1723	10
1724	12
1725	21
1726	13
1727	17
1728	16
1729	16
1730	18
1731	12
1732	24
1733	11
1734	14
1735	12
1736	11
1737	24
1738	12
1739	20
1740	12
1741	14
1742	14
1743	13
1744	10
1745	16
1746	26
1747	27
1748	25
1749	12
1750	15
1751	20
1752	10
1753	15
1754	12
1755	24
1756	12
1757	20
1758	11
1759	23
1760	21
1761	18
1762	23
1763	19
1764	21
1765	20
1766	13
1767	13
1768	14
1769	22
1770	15
1771	19
1772	13
1773	19
1774	10
1775	16
1776	16
1777	15
1778	16
1779	23
1780	10
1781	13
1782	21
1783	12
1784	10
1785	14
1786	12
1787	30
1788	11
1789	17
1790	17
1791	10
1792	11
1793	12
1794	11
1795	10
1796	15
1797	13
1798	15
1799	12
1800	10
1801	11
1802	16
1803	20
1804	15
1805	13
1806	11
1807	14
1808	17
1809	10
1810	12
1811	13
1812	18
1813	28
1814	16
1815	23
1816	13
1817	18
1818	11
1819	18
1820	15
1821	10
1822	10
1823	18
1824	16
1825	10
1826	15
1827	14
1828	10
1829	29
1830	25
1831	21
1832	12
1833	17
1834	13
1835	17
1836	11
1837	30
1838	23
1839	24
1840	10
1841	10
1842	13
1843	21
1844	10
1845	10
1846	17
1847	16
1848	12
1849	13
1850	16
1851	10
1852	16
1853	13
1854	13
1855	27
1856	11
1857	13
1858	16
1859	15
1860	19
1861	15
1862	10
1863	21
1864	29
1865	14
1866	10
1867	13
1868	14
1869	22
1870	20
1871	10
1872	24
1873	11
1874	10
1875	13
1876	15
1877	14
1878	19
1879	13
1880	15
1881	12
1882	24
1883	17
1884	12
1885	16
1886	12
1887	25
1888	18
1889	23
1890	10
1891	18
1892	16
1893	11
1894	10
1895	17
1896	10
1897	28
1898	18
1899	24
1900	15
1901	19
1902	17
1903	29
1904	19
1905	13
1906	13
1907	18
1908	10
1909	16
1910	24
1911	14
1912	14
1913	11
1914	14
1915	20
1916	16
1917	11
1918	16
1919	10
1920	28
1921	29
1922	22
1923	10
1924	11
1925	17
1926	10
1927	10
1928	25
1929	11
1930	10
1931	19
1932	12
1933	13
1934	22
1935	21
1936	14
1937	14
1938	13
1939	18
1940	15
1941	10
1942	20
1943	17
1944	25
1945	14
1946	10
1947	13
1948	21
1949	12
1950	15
1951	16
1952	12
1953	14
1954	26
1955	10
1956	17
1957	11
1958	12
1959	19
1960	10
1961	13
1962	15
1963	10
1964	19
1965	15
1966	16
1967	10
1968	19
1969	10
1970	14
1971	15
1972	23
1973	19
1974	11
1975	21
1976	14
1977	14
1978	12
1979	16
1980	15
1981	10
1982	15
1983	17
1984	14
1985	11
1986	31
1987	29
1988	19
1989	11
1990	20
1991	37
1992	14
1993	26
1994	12
1995	15
1996	14
1997	10
1998	11
1999	10
2000	19
[truncated: 8,000 more rows]
