# Supplementary material for: Generalized method of moments for estimating parameters of stochastic reaction networks
Source: BMC Syst Biol. 2016 Oct 21;10:98. doi: 10.1186/s12918-016-0342-8 (PMC5073941; doi:10.1186/s12918-016-0342-8)
Supplement: Additional file 2 — Matlab code and data. This file contains the Matlab codes and samples which were used to produce the results. (GZ 9349 kb) [file 12918_2016_342_MOESM2_ESM.gz › Data/Exclusive Switch/samples/7/t002.csv]

trajectory	P1	P2
1	62	7
2	62	0
3	52	0
4	66	0
5	73	0
6	57	0
7	51	7
8	0	71
9	0	78
10	46	0
11	0	71
12	35	27
13	70	0
14	7	74
15	60	5
16	1	92
17	61	5
18	57	8
19	64	9
20	0	101
21	60	6
22	0	56
23	56	0
24	64	0
25	6	72
26	4	82
27	5	82
28	69	1
29	2	76
30	51	5
31	64	1
32	12	69
33	4	79
34	55	8
35	1	80
36	0	74
37	59	0
38	50	0
39	0	76
40	0	68
41	0	82
42	56	0
43	62	0
44	4	89
45	5	58
46	53	0
47	64	0
48	0	58
49	61	0
50	62	8
51	0	75
52	0	73
53	66	4
54	62	1
55	68	4
56	50	12
57	18	75
58	1	75
59	0	79
60	0	82
61	67	0
62	60	3
63	46	0
64	0	90
65	65	0
66	0	87
67	61	0
68	55	0
69	0	63
70	61	0
71	58	1
72	47	2
73	2	77
74	0	77
75	2	84
76	0	82
77	2	84
78	53	1
79	68	4
80	6	89
81	52	0
82	61	2
83	60	0
84	41	6
85	3	60
86	7	83
87	68	0
88	48	5
89	60	0
90	5	78
91	8	78
92	67	0
93	57	10
94	71	0
95	58	2
96	0	71
97	0	85
98	55	11
99	62	0
100	51	1
101	0	74
102	58	2
103	54	0
104	49	7
105	0	89
106	70	2
107	0	67
108	65	1
109	48	12
110	45	5
111	64	0
112	61	0
113	13	76
114	0	81
115	50	0
116	4	72
117	46	6
118	58	0
119	54	9
120	60	0
121	27	37
122	0	73
123	1	76
124	0	90
125	59	4
126	56	3
127	78	6
128	44	30
129	60	3
130	63	1
131	0	95
132	57	5
133	68	0
134	0	91
135	0	71
136	43	5
137	61	4
138	0	100
139	46	9
140	1	72
141	58	2
142	60	2
143	61	0
144	54	1
145	51	0
146	2	78
147	3	70
148	63	1
149	43	2
150	57	6
151	0	93
152	53	14
153	55	3
154	46	8
155	66	8
156	58	2
157	5	67
158	68	0
159	0	82
160	0	70
161	66	0
162	62	3
163	42	0
164	59	0
165	4	84
166	48	4
167	54	12
168	1	76
169	34	35
170	52	3
171	0	86
172	1	72
173	1	78
174	20	69
175	0	81
176	0	70
177	7	70
178	74	0
179	1	68
180	0	85
181	5	77
182	2	74
183	41	0
184	53	0
185	63	0
186	67	1
187	57	1
188	56	9
189	65	4
190	68	0
191	61	3
192	66	0
193	0	86
194	53	6
195	0	84
196	69	0
197	65	7
198	17	55
199	75	0
200	51	0
201	0	91
202	63	10
203	0	71
204	54	0
205	58	6
206	53	0
207	0	84
208	4	90
209	60	0
210	59	0
211	62	4
212	0	91
213	40	33
214	66	0
215	62	6
216	14	59
217	65	5
218	56	8
219	48	2
220	0	99
221	1	69
222	63	0
223	62	7
224	0	96
225	0	75
226	61	1
227	2	72
228	58	12
229	65	5
230	52	0
231	61	0
232	67	4
233	7	78
234	53	6
235	3	73
236	0	72
237	0	70
238	44	6
239	63	8
240	59	0
241	67	0
242	0	77
243	0	93
244	60	1
245	0	63
246	0	78
247	69	3
248	0	75
249	2	85
250	53	0
251	0	77
252	65	5
253	0	84
254	57	1
255	62	0
256	0	85
257	0	72
258	76	6
259	50	7
260	1	79
261	66	3
262	54	0
263	64	0
264	53	0
265	0	78
266	50	1
267	59	4
268	60	0
269	51	0
270	2	86
271	62	4
272	71	5
273	0	77
274	2	84
275	0	66
276	62	0
277	0	77
278	49	3
279	6	66
280	61	22
281	7	60
282	0	72
283	57	8
284	0	85
285	2	81
286	11	70
287	56	0
288	58	0
289	0	81
290	58	0
291	42	1
292	52	11
293	4	69
294	68	1
295	55	8
296	57	0
297	45	13
298	0	80
299	59	2
300	3	89
301	42	0
302	43	0
303	9	84
304	38	0
305	46	5
306	6	89
307	59	11
308	75	1
309	62	4
310	0	73
311	0	62
312	48	15
313	57	7
314	0	84
315	0	77
316	2	78
317	59	14
318	2	85
319	0	81
320	0	78
321	63	3
322	5	77
323	53	0
324	0	80
325	60	0
326	55	0
327	2	75
328	1	84
329	0	80
330	54	9
331	0	75
332	70	0
333	0	84
334	59	1
335	48	0
336	64	9
337	5	78
338	41	25
339	71	6
340	0	80
341	0	89
342	58	4
343	62	1
344	0	84
345	6	83
346	0	82
347	4	79
348	64	21
349	58	0
350	1	92
351	59	6
352	64	8
353	40	23
354	0	78
355	62	1
356	61	7
357	48	9
358	62	0
359	60	12
360	59	7
361	0	63
362	2	86
363	0	70
364	66	0
365	0	73
366	1	76
367	0	62
368	0	69
369	62	2
370	60	4
371	0	87
372	2	67
373	70	0
374	0	67
375	52	0
376	0	63
377	53	1
378	52	0
379	0	83
380	63	0
381	58	7
382	0	93
383	58	0
384	5	81
385	48	16
386	77	0
387	44	5
388	0	82
389	2	89
390	53	0
391	10	79
392	55	5
393	60	1
394	55	0
395	56	4
396	58	0
397	53	9
398	64	4
399	56	0
400	65	0
401	1	107
402	0	80
403	0	74
404	1	73
405	0	76
406	56	0
407	51	13
408	3	72
409	63	0
410	67	0
411	0	79
412	3	76
413	4	87
414	68	6
415	61	0
416	60	0
417	62	1
418	0	77
419	68	0
420	45	18
421	0	75
422	48	1
423	6	77
424	5	80
425	1	71
426	0	92
427	69	7
428	50	0
429	0	66
430	56	7
431	60	0
432	51	11
433	0	59
434	0	81
435	0	74
436	7	73
437	2	95
438	0	68
439	51	17
440	72	6
441	55	0
442	4	90
443	41	0
444	60	4
445	1	88
446	3	81
447	48	0
448	32	36
449	51	0
450	0	104
451	57	0
452	43	1
453	0	94
454	2	69
455	0	83
456	63	0
457	0	70
458	0	66
459	58	5
460	0	83
461	1	68
462	2	88
463	0	90
464	62	0
465	0	87
466	57	0
467	55	9
468	3	71
469	3	78
470	52	0
471	0	93
472	52	7
473	58	0
474	67	3
475	40	29
476	1	103
477	5	74
478	0	82
479	52	5
480	56	4
481	1	67
482	67	1
483	7	80
484	0	60
485	71	7
486	0	81
487	52	2
488	64	0
489	68	6
490	3	89
491	60	2
492	49	1
493	55	6
494	68	0
495	13	74
496	59	0
497	0	75
498	62	1
499	52	3
500	67	0
501	73	7
502	17	74
503	4	69
504	2	95
505	4	66
506	50	6
507	55	7
508	66	6
509	0	67
510	3	71
511	0	98
512	72	0
513	0	75
514	0	89
515	62	1
516	61	0
517	68	0
518	25	38
519	65	1
520	58	3
521	58	4
522	64	4
523	59	5
524	72	0
525	57	1
526	56	1
527	65	0
528	3	86
529	44	3
530	0	88
531	64	0
532	45	0
533	0	81
534	3	73
535	60	5
536	56	0
537	53	8
538	3	63
539	1	72
540	56	0
541	6	72
542	65	4
543	0	84
544	0	79
545	57	4
546	2	72
547	0	86
548	74	0
549	54	3
550	3	76
551	0	78
552	51	2
553	62	0
554	0	84
555	50	4
556	2	94
557	49	13
558	64	0
559	3	89
560	0	73
561	3	86
562	61	0
563	67	3
564	1	81
565	44	13
566	59	3
567	0	71
568	49	4
569	41	1
570	52	6
571	61	1
572	0	76
573	0	91
574	48	1
575	64	0
576	64	0
577	25	34
578	66	5
579	61	0
580	54	0
581	0	72
582	47	21
583	7	72
584	56	6
585	57	0
586	1	77
587	3	72
588	51	12
589	60	2
590	41	8
591	62	12
592	71	5
593	3	84
594	7	82
595	0	79
596	73	7
597	2	80
598	50	47
599	56	2
600	0	60
601	61	3
602	3	93
603	0	74
604	65	7
605	32	39
606	0	81
607	57	0
608	0	75
609	2	75
610	56	2
611	4	75
612	0	73
613	3	93
614	55	0
615	30	41
616	0	98
617	0	70
618	50	5
619	2	66
620	13	63
621	13	94
622	0	73
623	0	71
624	53	0
625	0	76
626	59	1
627	68	0
628	60	4
629	56	9
630	63	6
631	0	88
632	0	82
633	57	0
634	52	10
635	54	0
636	54	0
637	1	92
638	0	68
639	8	64
640	67	1
641	0	82
642	32	50
643	9	59
644	1	86
645	2	63
646	1	81
647	0	79
648	63	0
649	46	17
650	44	0
651	58	3
652	7	82
653	61	0
654	54	8
655	47	21
656	57	0
657	62	10
658	0	79
659	0	81
660	33	52
661	0	96
662	67	0
663	66	12
664	62	0
665	4	70
666	58	0
667	0	97
668	0	80
669	60	7
670	50	9
671	59	2
672	1	100
673	62	0
674	5	66
675	66	5
676	0	71
677	61	0
678	60	0
679	67	6
680	3	69
681	52	0
682	2	59
683	76	0
684	34	36
685	64	2
686	0	77
687	65	2
688	5	76
689	51	5
690	59	0
691	1	84
692	60	1
693	0	90
694	51	0
695	52	2
696	0	71
697	0	83
698	3	92
699	47	1
700	30	29
701	0	89
702	50	4
703	11	75
704	2	90
705	9	62
706	51	3
707	3	81
708	0	78
709	59	7
710	55	5
711	57	0
712	67	8
713	60	0
714	6	74
715	65	1
716	0	83
717	0	78
718	17	69
719	6	87
720	34	32
721	0	85
722	1	95
723	61	2
724	64	3
725	1	74
726	52	1
727	3	91
728	0	81
729	63	12
730	0	85
731	3	74
732	58	5
733	5	87
734	1	77
735	0	85
736	38	34
737	39	3
738	2	71
739	64	0
740	50	1
741	55	5
742	0	88
743	69	0
744	70	7
745	0	91
746	4	65
747	1	89
748	6	61
749	51	9
750	54	0
751	48	2
752	0	81
753	53	9
754	69	0
755	49	5
756	75	11
757	50	4
758	49	1
759	51	2
760	6	78
761	3	71
762	4	75
763	0	64
764	57	5
765	0	63
766	63	7
767	0	74
768	6	71
769	65	0
770	56	0
771	4	60
772	70	7
773	0	79
774	3	76
775	0	78
776	4	75
777	1	71
778	45	0
779	52	0
780	57	0
781	4	79
782	0	79
783	2	84
784	75	0
785	57	14
786	0	80
787	6	75
788	3	65
789	56	5
790	1	80
791	55	0
792	4	90
793	60	4
794	61	7
795	60	3
796	38	0
797	3	76
798	1	77
799	0	73
800	56	0
801	56	1
802	54	4
803	53	0
804	55	4
805	56	0
806	1	86
807	73	2
808	0	86
809	4	88
810	61	0
811	67	4
812	6	81
813	0	86
814	1	95
815	71	1
816	60	4
817	57	0
818	72	5
819	53	13
820	1	84
821	57	6
822	56	4
823	0	77
824	0	82
825	0	79
826	63	5
827	58	0
828	47	0
829	59	0
830	63	1
831	67	4
832	53	6
833	4	68
834	58	5
835	57	1
836	68	0
837	63	0
838	62	1
839	75	2
840	57	2
841	4	88
842	4	77
843	0	87
844	69	0
845	46	7
846	4	79
847	57	0
848	63	3
849	1	81
850	0	74
851	57	5
852	9	82
853	63	2
854	3	72
855	59	4
856	56	0
857	13	68
858	52	0
859	62	0
860	0	88
861	61	3
862	8	80
863	48	9
864	2	65
865	57	11
866	50	7
867	68	0
868	65	3
869	24	60
870	0	77
871	1	85
872	0	95
873	3	75
874	65	9
875	58	1
876	0	76
877	62	0
878	62	11
879	46	1
880	2	74
881	0	70
882	1	76
883	4	91
884	34	38
885	57	0
886	46	44
887	0	76
888	61	5
889	65	0
890	0	80
891	63	1
892	1	76
893	49	0
894	0	74
895	59	3
896	55	6
897	0	81
898	58	1
899	7	71
900	55	9
901	59	18
902	0	71
903	0	96
904	0	79
905	48	19
906	15	67
907	58	0
908	52	0
909	3	73
910	85	5
911	46	11
912	1	74
913	0	58
914	0	85
915	0	72
916	70	6
917	1	74
918	53	0
919	4	83
920	51	0
921	32	52
922	4	78
923	54	1
924	4	78
925	1	67
926	2	91
927	8	69
928	0	81
929	58	0
930	5	80
931	61	6
932	0	75
933	56	1
934	73	0
935	0	85
936	5	90
937	27	48
938	67	12
939	0	77
940	2	75
941	0	90
942	0	76
943	0	78
944	4	69
945	0	84
946	48	0
947	61	1
948	52	9
949	2	70
950	57	14
951	41	0
952	4	77
953	59	0
954	4	87
955	61	10
956	0	88
957	29	50
958	2	70
959	4	79
960	1	89
961	56	10
962	69	2
963	0	81
964	1	71
965	1	88
966	53	4
967	0	76
968	49	13
969	2	71
970	4	67
971	54	3
972	50	0
973	1	81
974	64	7
975	52	0
976	2	95
977	5	76
978	57	0
979	2	76
980	2	78
981	54	8
982	11	78
983	1	84
984	0	65
985	47	0
986	53	6
987	54	0
988	46	0
989	69	5
990	45	0
991	29	46
992	0	89
993	49	2
994	56	0
995	3	87
996	39	0
997	69	0
998	0	79
999	50	9
1000	10	75
1001	57	0
1002	6	74
1003	65	0
1004	2	76
1005	61	1
1006	0	81
1007	2	79
1008	0	84
1009	57	3
1010	2	67
1011	0	91
1012	54	0
1013	1	79
1014	6	67
1015	55	2
1016	46	0
1017	4	82
1018	68	0
1019	1	78
1020	58	12
1021	71	3
1022	0	66
1023	52	6
1024	56	3
1025	6	72
1026	67	0
1027	0	106
1028	67	0
1029	75	0
1030	70	3
1031	69	1
1032	36	35
1033	61	0
1034	62	0
1035	0	66
1036	1	72
1037	35	28
1038	0	89
1039	53	1
1040	53	0
1041	69	4
1042	0	73
1043	71	0
1044	4	80
1045	64	0
1046	60	0
1047	59	2
1048	69	3
1049	0	92
1050	0	83
1051	37	26
1052	64	6
1053	0	87
1054	55	7
1055	47	0
1056	0	83
1057	2	79
1058	1	83
1059	53	1
1060	45	0
1061	20	73
1062	48	11
1063	5	68
1064	0	68
1065	0	71
1066	47	3
1067	1	85
1068	55	4
1069	45	1
1070	46	0
1071	62	0
1072	5	78
1073	59	2
1074	51	15
1075	53	0
1076	69	2
1077	66	17
1078	0	59
1079	0	83
1080	0	89
1081	50	0
1082	56	1
1083	0	89
1084	0	82
1085	57	0
1086	0	84
1087	0	86
1088	61	5
1089	0	89
1090	44	21
1091	2	91
1092	48	0
1093	62	1
1094	31	43
1095	48	0
1096	54	1
1097	0	81
1098	0	72
1099	50	4
1100	58	2
1101	0	78
1102	0	73
1103	0	90
1104	59	0
1105	0	73
1106	0	62
1107	56	1
1108	63	0
1109	70	0
1110	72	0
1111	54	0
1112	0	75
1113	61	2
1114	0	76
1115	57	0
1116	61	2
1117	53	0
1118	5	83
1119	50	0
1120	0	94
1121	56	0
1122	17	59
1123	1	77
1124	1	77
1125	55	0
1126	59	17
1127	63	0
1128	4	84
1129	64	7
1130	70	0
1131	0	67
1132	5	78
1133	75	1
1134	0	72
1135	66	14
1136	66	0
1137	0	72
1138	0	65
1139	0	91
1140	69	0
1141	51	0
1142	0	80
1143	55	0
1144	61	0
1145	59	1
1146	56	0
1147	64	4
1148	67	5
1149	54	2
1150	58	0
1151	1	74
1152	1	85
1153	71	0
1154	2	68
1155	0	65
1156	54	6
1157	54	0
1158	6	90
1159	67	0
1160	59	1
1161	46	0
1162	45	0
1163	59	0
1164	61	2
1165	57	8
1166	59	0
1167	0	86
1168	63	0
1169	2	78
1170	0	78
1171	0	79
1172	50	12
1173	56	1
1174	18	31
1175	0	102
1176	0	74
1177	52	0
1178	60	0
1179	59	6
1180	55	3
1181	0	83
1182	0	61
1183	54	3
1184	49	0
1185	0	93
1186	69	0
1187	0	74
1188	6	69
1189	60	3
1190	3	84
1191	3	76
1192	0	64
1193	56	5
1194	1	91
1195	0	80
1196	57	6
1197	68	0
1198	46	2
1199	66	9
1200	52	3
1201	2	82
1202	0	88
1203	0	76
1204	0	74
1205	68	6
1206	70	0
1207	62	6
1208	6	82
1209	0	73
1210	61	3
1211	58	14
1212	65	2
1213	58	6
1214	72	4
1215	0	80
1216	56	10
1217	65	0
1218	59	2
1219	6	72
1220	61	7
1221	65	2
1222	2	86
1223	3	72
1224	64	0
1225	0	72
1226	6	74
1227	64	0
1228	6	85
1229	6	75
1230	0	73
1231	0	84
1232	1	63
1233	55	11
1234	63	1
1235	60	1
1236	62	0
1237	34	20
1238	4	86
1239	50	0
1240	8	79
1241	4	82
1242	55	7
1243	48	6
1244	0	79
1245	56	1
1246	0	83
1247	1	78
1248	60	11
1249	56	4
1250	54	4
1251	8	73
1252	44	0
1253	2	62
1254	56	2
1255	65	1
1256	60	0
1257	2	75
1258	72	1
1259	4	71
1260	0	82
1261	1	85
1262	55	0
1263	84	0
1264	69	0
1265	56	4
1266	0	75
1267	2	91
1268	62	0
1269	11	82
1270	61	4
1271	64	0
1272	0	67
1273	1	80
1274	1	75
1275	0	90
1276	0	88
1277	50	0
1278	54	0
1279	43	0
1280	50	0
1281	69	0
1282	54	10
1283	65	0
1284	55	0
1285	51	3
1286	63	0
1287	72	3
1288	58	6
1289	71	0
1290	52	2
1291	60	1
1292	73	1
1293	59	0
1294	0	99
1295	0	86
1296	1	88
1297	46	0
1298	11	79
1299	0	87
1300	70	0
1301	14	73
1302	19	64
1303	65	1
1304	5	86
1305	57	2
1306	0	82
1307	2	84
1308	5	80
1309	11	61
1310	51	5
1311	65	0
1312	51	0
1313	59	2
1314	1	86
1315	1	76
1316	27	33
1317	58	0
1318	60	0
1319	63	0
1320	59	2
1321	1	88
1322	1	60
1323	55	0
1324	0	65
1325	36	10
1326	56	0
1327	0	78
1328	72	3
1329	64	3
1330	33	30
1331	50	0
1332	52	2
1333	54	4
1334	55	3
1335	45	0
1336	0	68
1337	55	0
1338	1	80
1339	54	2
1340	1	59
1341	66	5
1342	74	3
1343	0	72
1344	60	0
1345	2	74
1346	0	78
1347	56	4
1348	63	5
1349	54	0
1350	63	7
1351	0	71
1352	1	81
1353	7	80
1354	68	7
1355	53	9
1356	54	0
1357	69	0
1358	2	63
1359	57	0
1360	0	63
1361	55	5
1362	57	5
1363	3	84
1364	0	91
1365	0	82
1366	0	66
1367	64	1
1368	5	71
1369	2	92
1370	24	43
1371	56	0
1372	55	0
1373	65	2
1374	0	87
1375	59	11
1376	0	72
1377	47	0
1378	48	6
1379	68	6
1380	0	71
1381	0	77
1382	23	47
1383	56	22
1384	66	0
1385	0	77
1386	53	6
1387	0	71
1388	69	6
1389	58	0
1390	0	69
1391	6	62
1392	4	80
1393	67	1
1394	0	72
1395	76	20
1396	49	0
1397	15	80
1398	63	1
1399	55	8
1400	1	76
1401	59	0
1402	55	0
1403	0	79
1404	50	8
1405	72	2
1406	0	70
1407	3	73
1408	1	75
1409	56	3
1410	5	87
1411	73	0
1412	3	66
1413	56	0
1414	53	0
1415	54	5
1416	5	92
1417	50	5
1418	56	5
1419	52	0
1420	2	75
1421	55	8
1422	5	83
1423	58	1
1424	62	0
1425	0	68
1426	66	0
1427	6	74
1428	56	2
1429	44	6
1430	58	7
1431	53	1
1432	0	90
1433	2	85
1434	0	65
1435	57	7
1436	0	92
1437	3	76
1438	3	85
1439	64	0
1440	0	81
1441	0	80
1442	59	2
1443	0	67
1444	47	4
1445	17	59
1446	2	68
1447	57	0
1448	65	16
1449	0	82
1450	0	78
1451	69	9
1452	66	5
1453	11	85
1454	59	7
1455	0	66
1456	0	78
1457	0	74
1458	0	74
1459	52	2
1460	55	0
1461	58	8
1462	66	0
1463	0	90
1464	0	103
1465	57	4
1466	0	75
1467	61	0
1468	66	0
1469	0	74
1470	55	4
1471	44	0
1472	0	73
1473	64	9
1474	1	72
1475	0	92
1476	0	81
1477	59	1
1478	2	84
1479	60	4
1480	57	1
1481	0	83
1482	1	64
1483	0	73
1484	76	0
1485	71	2
1486	0	54
1487	54	0
1488	49	0
1489	0	74
1490	68	7
1491	70	9
1492	0	78
1493	59	2
1494	0	75
1495	72	0
1496	67	1
1497	49	3
1498	0	76
1499	70	2
1500	70	0
1501	0	80
1502	1	74
1503	7	90
1504	1	83
1505	0	100
1506	70	2
1507	5	77
1508	64	0
1509	57	9
1510	56	2
1511	7	81
1512	63	3
1513	0	77
1514	3	82
1515	64	3
1516	8	72
1517	56	3
1518	1	81
1519	0	90
1520	59	0
1521	71	0
1522	43	0
1523	66	10
1524	1	100
1525	73	0
1526	60	0
1527	58	0
1528	0	90
1529	56	3
1530	2	77
1531	50	9
1532	62	0
1533	3	72
1534	1	80
1535	2	80
1536	50	4
1537	0	79
1538	65	9
1539	4	91
1540	0	71
1541	9	64
1542	57	0
1543	68	0
1544	56	0
1545	61	0
1546	0	83
1547	62	1
1548	0	77
1549	12	74
1550	7	77
1551	62	13
1552	62	0
1553	61	5
1554	84	0
1555	74	14
1556	7	88
1557	0	76
1558	66	5
1559	5	85
1560	67	1
1561	57	0
1562	1	80
1563	60	2
1564	0	84
1565	0	75
1566	2	75
1567	5	75
1568	53	10
1569	62	0
1570	45	12
1571	67	3
1572	0	91
1573	4	86
1574	58	0
1575	55	22
1576	2	68
1577	63	0
1578	57	0
1579	39	30
1580	47	20
1581	62	2
1582	53	11
1583	61	7
1584	2	72
1585	2	78
1586	57	1
1587	2	66
1588	1	72
1589	0	59
1590	0	75
1591	67	0
1592	4	78
1593	62	1
1594	0	95
1595	49	0
1596	0	79
1597	0	86
1598	57	0
1599	0	87
1600	1	80
1601	72	1
1602	59	2
1603	2	90
1604	27	56
1605	0	69
1606	5	85
1607	0	86
1608	0	77
1609	0	78
1610	52	4
1611	54	0
1612	4	77
1613	0	79
1614	59	5
1615	60	0
1616	55	3
1617	62	1
1618	0	83
1619	0	76
1620	61	0
1621	1	92
1622	59	6
1623	0	71
1624	61	5
1625	3	73
1626	0	84
1627	53	0
1628	10	65
1629	80	2
1630	1	84
1631	62	0
1632	65	0
1633	41	9
1634	4	85
1635	60	2
1636	12	56
1637	61	17
1638	43	0
1639	0	99
1640	0	90
1641	56	0
1642	63	0
1643	53	0
1644	63	1
1645	2	74
1646	56	0
1647	26	39
1648	68	0
1649	65	4
1650	73	2
1651	61	5
1652	57	0
1653	0	69
1654	0	72
1655	63	0
1656	0	69
1657	3	83
1658	3	84
1659	0	82
1660	58	3
1661	70	6
1662	50	3
1663	54	0
1664	68	0
1665	0	61
1666	77	3
1667	50	1
1668	51	8
1669	1	88
1670	64	0
1671	62	1
1672	67	0
1673	10	87
1674	3	70
1675	45	22
1676	10	74
1677	0	90
1678	66	1
1679	43	1
1680	63	6
1681	55	0
1682	72	0
1683	59	0
1684	62	1
1685	68	0
1686	62	4
1687	40	0
1688	83	9
1689	61	0
1690	3	85
1691	58	11
1692	0	106
1693	0	87
1694	7	74
1695	64	0
1696	3	68
1697	0	75
1698	0	77
1699	4	72
1700	4	74
1701	43	0
1702	7	93
1703	65	0
1704	0	82
1705	8	78
1706	0	85
1707	56	5
1708	48	0
1709	0	81
1710	10	63
1711	64	1
1712	0	79
1713	62	5
1714	8	65
1715	0	69
1716	25	47
1717	0	70
1718	85	0
1719	0	76
1720	68	0
1721	1	70
1722	69	2
1723	5	84
1724	0	65
1725	0	87
1726	60	4
1727	30	43
1728	52	0
1729	53	1
1730	58	6
1731	0	78
1732	46	0
1733	49	0
1734	66	4
1735	3	79
1736	63	5
1737	50	1
1738	58	6
1739	0	87
1740	54	9
1741	52	10
1742	1	77
1743	67	0
1744	3	68
1745	0	83
1746	63	0
1747	63	6
1748	0	83
1749	2	89
1750	28	54
1751	1	67
1752	5	66
1753	58	0
1754	69	2
1755	3	72
1756	3	69
1757	68	6
1758	60	2
1759	0	91
1760	21	66
1761	0	69
1762	72	0
1763	4	79
1764	3	71
1765	41	0
1766	47	9
1767	63	0
1768	57	13
1769	59	0
1770	0	65
1771	55	20
1772	59	9
1773	0	72
1774	63	15
1775	60	0
1776	48	0
1777	62	13
1778	0	66
1779	56	1
1780	59	0
1781	61	2
1782	2	74
1783	51	5
1784	0	80
1785	69	2
1786	71	14
1787	2	79
1788	72	4
1789	5	88
1790	57	1
1791	3	71
1792	47	11
1793	6	75
1794	67	1
1795	56	2
1796	56	0
1797	0	78
1798	53	0
1799	63	0
1800	61	10
1801	64	0
1802	2	83
1803	0	76
1804	0	88
1805	52	5
1806	49	2
1807	51	4
1808	56	0
1809	65	0
1810	4	78
1811	59	1
1812	0	65
1813	0	68
1814	69	5
1815	51	34
1816	62	0
1817	59	6
1818	0	83
1819	51	15
1820	62	3
1821	72	0
1822	59	1
1823	61	4
1824	49	16
1825	55	8
1826	65	0
1827	58	14
1828	0	95
1829	3	91
1830	63	0
1831	1	75
1832	69	16
1833	57	0
1834	34	44
1835	44	5
1836	65	5
1837	0	73
1838	58	0
1839	49	0
1840	0	72
1841	57	6
1842	0	64
1843	0	76
1844	61	6
1845	58	1
1846	55	4
1847	67	0
1848	0	67
1849	61	3
1850	62	1
1851	52	0
1852	2	70
1853	68	0
1854	1	80
1855	8	67
1856	2	87
1857	58	0
1858	56	3
1859	62	0
1860	0	92
1861	9	56
1862	65	1
1863	60	0
1864	48	5
1865	6	75
1866	52	0
1867	9	71
1868	64	4
1869	56	2
1870	7	81
1871	70	0
1872	7	86
1873	3	72
1874	0	73
1875	53	0
1876	51	0
1877	58	3
1878	0	80
1879	54	4
1880	1	79
1881	3	79
1882	5	78
1883	60	0
1884	54	0
1885	49	8
1886	4	76
1887	47	0
1888	1	79
1889	7	85
1890	55	4
1891	60	4
1892	64	0
1893	52	9
1894	0	80
1895	60	2
1896	71	8
1897	65	1
1898	0	69
1899	0	67
1900	40	22
1901	5	69
1902	62	2
1903	71	0
1904	0	75
1905	53	12
1906	69	0
1907	0	80
1908	2	84
1909	47	2
1910	2	76
1911	56	4
1912	59	6
1913	57	8
1914	54	0
1915	75	0
1916	1	79
1917	3	80
1918	48	5
1919	60	3
1920	0	83
1921	61	1
1922	6	78
1923	0	72
1924	70	0
1925	43	4
1926	16	41
1927	0	78
1928	57	0
1929	10	60
1930	0	73
1931	0	84
1932	2	70
1933	70	2
1934	0	67
1935	0	84
1936	55	0
1937	49	2
1938	11	78
1939	2	66
1940	49	0
1941	65	7
1942	55	7
1943	56	0
1944	55	3
1945	3	74
1946	4	69
1947	55	9
1948	75	0
1949	56	8
1950	58	0
1951	59	8
1952	0	81
1953	0	77
1954	2	76
1955	63	11
1956	66	6
1957	6	67
1958	0	74
1959	3	85
1960	1	67
1961	54	0
1962	0	72
1963	0	77
1964	0	62
1965	1	73
1966	59	0
1967	68	0
1968	4	75
1969	2	67
1970	56	14
1971	68	12
1972	71	3
1973	60	5
1974	10	84
1975	55	19
1976	7	77
1977	2	72
1978	0	62
1979	7	82
1980	51	12
1981	0	89
1982	10	66
1983	3	71
1984	1	69
1985	74	0
1986	0	67
1987	2	74
1988	52	0
1989	4	71
1990	46	5
1991	0	80
1992	0	78
1993	51	3
1994	2	75
1995	65	2
1996	59	0
1997	55	0
1998	78	3
1999	46	1
[truncated: 8,001 more rows]
